# Supplementary material for: Global, regional, and national burden and quality of care index in children and adolescents: A systematic analysis for the global burden of disease study 1990–2017
Source: PLoS One. 2022 Apr 26;17(4):e0267596. doi: 10.1371/journal.pone.0267596 (PMC9041858; doi:10.1371/journal.pone.0267596)
Supplement: S1 File — (ZIP) [file pone.0267596.s001.zip]

Archive with 12 entries (12 files):
- eTable 1- Quality of care index (QCI) validity analysis.docx
- eTable 10- Foreign body.xlsx
- eTable 11- Leukemia.xlsx
- eTable 12- DM.xlsx
- eTable 2- Neonatal.xlsx
- eTable 3- Respiratory.xlsx
- eTable 4- Enteric.xlsx
- eTable 5- Mental.xlsx
- eTable 6- Road injury.xlsx
- eTable 7- Dermatitis.xlsx
- eTable 8- Epilepsy.xlsx
- eTable 9- Asthma.xlsx
