# Supplementary material for: Global, regional, and national burden and quality of care index in children and adolescents: A systematic analysis for the global burden of disease study 1990–2017
Source: PLoS One. 2022 Apr 26;17(4):e0267596. doi: 10.1371/journal.pone.0267596 (PMC9041858; doi:10.1371/journal.pone.0267596)
Supplement: S1 File — (ZIP) [file pone.0267596.s001.zip › eTable 10- Foreign body.xlsx]

## Sheet: eTable 10- Foreign body
location_name	sex_name	age_name	cause_name	pca_score1990	pca_score1991	pca_score1992	pca_score1993	pca_score1994	pca_score1995	pca_score1996	pca_score1997	pca_score1998	pca_score1999	pca_score2000	pca_score2001	pca_score2002	pca_score2003	pca_score2004	pca_score2005	pca_score2006	pca_score2007	pca_score2008	pca_score2009	pca_score2010	pca_score2011	pca_score2012	pca_score2013	pca_score2014	pca_score2015	pca_score2016	pca_score2017
Global	Both	0 to 20	Foreign body	85.3385	85.5655	85.91	86.2365	86.6756	87.0956	87.5252	87.9715	88.3693	88.8331	89.1966	89.6108	89.8525	90.0035	90.1641	90.3833	90.6595	90.9163	91.1027	91.3323	91.5916	91.7681	91.9536	92.1802	92.3801	92.6317	92.9539	93.3718
Global	Both	1 to 4	Foreign body	80.5461	80.8553	81.2367	81.5446	81.9555	82.4186	82.8718	83.3476	83.8125	84.286	84.689	85.1539	85.4923	85.6574	85.8256	86.063	86.3503	86.7312	87.1276	87.5341	87.9636	88.1957	88.4049	88.6951	88.9412	89.2064	89.4838	90.0087
Global	Both	10 to 14	Foreign body	92.5124	92.5481	92.5736	92.6619	92.7958	92.956	93.1479	93.3016	93.4214	93.4858	93.5807	93.7805	93.9982	94.1819	94.215	94.2443	94.3668	94.4808	94.5511	94.5367	94.5738	94.6735	94.7747	94.8602	94.9185	94.9906	95.0638	95.236
Global	Both	15 to 19	Foreign body	92.6037	92.617	92.5556	92.458	92.4358	92.5339	92.7673	92.9504	93.0104	93.0523	93.1454	93.3284	93.3561	93.3723	93.3975	93.3648	93.522	93.6367	93.6506	93.7341	93.8523	93.9932	94.1646	94.355	94.4922	94.6386	94.7355	94.8801
Global	Both	5 to 9	Foreign body	90.4279	90.4583	90.4523	90.4561	90.6605	90.8595	91.1172	91.4662	91.9083	92.3515	92.6378	92.9248	93.3462	93.7272	93.7827	93.8518	94.0608	94.2576	94.2727	94.2747	94.3861	94.4811	94.5549	94.7066	94.8338	94.9808	95.1072	95.3512
Global	Both	Early Neonatal	Foreign body	87.1942	86.9899	86.8424	86.8485	87.05	87.1829	87.36	87.6601	87.9923	88.4573	88.7584	89.2014	89.5314	89.851	90.1425	90.4862	90.8861	91.1672	91.314	91.5381	91.7635	92.0026	92.3067	92.5829	92.7265	92.8546	93.1636	93.5024
Global	Both	Late Neonatal	Foreign body	79.4012	79.6573	80.0561	80.4882	81.0604	81.5742	82.1283	82.745	83.3579	84.1811	84.7915	85.6257	86.1838	86.6182	87.0059	87.4259	87.9208	88.3264	88.6084	88.9455	89.2634	89.5671	89.9418	90.288	90.5023	90.6957	91.0836	91.5012
Global	Both	Post Neonatal	Foreign body	83.3943	83.5556	83.8428	84.0741	84.4482	84.7899	85.0788	85.4326	85.7819	86.2511	86.6029	87.004	87.2114	87.4163	87.7217	88.0595	88.411	88.739	88.9665	89.228	89.513	89.7148	89.9579	90.2178	90.3746	90.5595	90.9287	91.4162
Global	Female	0 to 20	Foreign body	81.9585	82.1343	82.4101	82.6869	83.1541	83.5462	84.0312	84.5471	84.9187	85.4028	85.7816	86.2624	86.5606	86.7479	86.951	87.2496	87.6141	87.9372	88.1723	88.4397	88.7319	88.9554	89.1855	89.4266	89.6429	89.9224	90.2677	90.7191
Global	Female	1 to 4	Foreign body	77.0621	77.1998	77.4415	77.6649	78.0423	78.5569	79.1616	79.7109	80.1774	80.6927	81.1084	81.6368	82.0099	82.1739	82.3626	82.6711	83.0233	83.4507	83.8798	84.293	84.7709	85.1545	85.4591	85.8038	86.0804	86.3918	86.7024	87.2671
Global	Female	10 to 14	Foreign body	91.3989	91.3225	91.224	91.2376	91.3156	91.3909	91.5612	91.7054	91.7702	91.6849	91.7049	91.8265	91.966	92.0893	92.0842	92.0697	92.1595	92.2444	92.3139	92.3005	92.3127	92.3791	92.4808	92.5449	92.615	92.7194	92.769	92.9137
Global	Female	15 to 19	Foreign body	92.6872	92.6499	92.5467	92.4694	92.4715	92.4934	92.5463	92.5772	92.6261	92.6812	92.7304	92.7771	92.7298	92.6954	92.7007	92.7062	92.8285	92.9263	92.9427	92.9456	93.0012	93.1054	93.2377	93.339	93.3869	93.4735	93.5263	93.612
Global	Female	5 to 9	Foreign body	90.0976	89.9525	89.8252	89.7902	90.0295	90.1302	90.4268	90.8388	91.2663	91.579	91.8218	92.0562	92.4181	92.7815	92.8214	92.8588	93.06	93.2925	93.297	93.3037	93.41	93.4981	93.5309	93.6593	93.7978	93.9578	94.055	94.3012
Global	Female	Early Neonatal	Foreign body	82.8173	82.3661	81.9312	81.7811	81.9999	82.0843	82.2959	82.7152	83.189	83.8105	84.1907	84.5405	84.777	85.0142	85.2321	85.5803	86.1048	86.4826	86.6776	86.9458	87.2212	87.5326	87.9538	88.3111	88.5098	88.6693	89.0748	89.5395
Global	Female	Late Neonatal	Foreign body	76.535	76.4809	76.4796	76.5362	76.9519	77.3221	77.9339	78.6662	79.2089	79.97	80.5584	81.3389	81.7733	82.0746	82.3557	82.8152	83.5193	84.0883	84.4852	84.9036	85.2932	85.6698	86.1531	86.5676	86.8349	87.0819	87.5694	88.1103
Global	Female	Post Neonatal	Foreign body	78.0426	78.0738	78.2191	78.3136	78.6964	78.9449	79.2231	79.6475	79.9191	80.456	80.854	81.4236	81.743	82.0456	82.4889	83.0221	83.5731	84.0729	84.4405	84.8402	85.2304	85.5042	85.8313	86.1401	86.3326	86.5581	86.9956	87.5799
Global	Male	0 to 20	Foreign body	88.826	89.0497	89.3842	89.6923	90.0564	90.4337	90.7756	91.1245	91.4813	91.8707	92.1763	92.4994	92.6785	92.7895	92.9059	93.0551	93.2491	93.437	93.5727	93.7513	93.9581	94.0866	94.224	94.4119	94.5758	94.7789	95.0452	95.3891
Global	Male	1 to 4	Foreign body	83.739	84.1309	84.5676	84.9033	85.3024	85.7014	86.038	86.4342	86.857	87.267	87.628	88.019	88.3092	88.46	88.6025	88.7828	89.0119	89.3352	89.6794	90.0448	90.4098	90.5469	90.6907	90.9275	91.1359	91.3542	91.5899	92.0448
Global	Male	10 to 14	Foreign body	93.0388	93.1344	93.2316	93.3625	93.5297	93.7437	93.9506	94.1124	94.2697	94.4303	94.5727	94.8196	95.0843	95.3045	95.3622	95.4191	95.5605	95.6909	95.7612	95.7475	95.7991	95.9171	96.0162	96.1128	96.1626	96.2137	96.2992	96.4839
Global	Male	15 to 19	Foreign body	93.4807	93.5067	93.49	93.4135	93.3828	93.5005	93.7749	93.9967	94.0414	94.0571	94.1439	94.3489	94.4189	94.4657	94.4969	94.4525	94.5713	94.6538	94.6632	94.7705	94.8848	94.9938	95.122	95.2959	95.4391	95.5668	95.6539	95.7791
Global	Male	5 to 9	Foreign body	90.7443	90.8748	90.9388	90.9679	91.15	91.3954	91.6254	91.9318	92.3668	92.8598	93.1571	93.4589	93.8927	94.2666	94.3272	94.4088	94.6129	94.7839	94.8034	94.8028	94.9116	95.0058	95.0959	95.2518	95.3677	95.5013	95.6357	95.8673
Global	Male	Early Neonatal	Foreign body	90.2572	90.1917	90.1929	90.2672	90.4352	90.5722	90.711	90.9217	91.1511	91.4951	91.7276	92.1653	92.4984	92.8154	93.1048	93.4087	93.7106	93.9153	94.0203	94.1982	94.3771	94.5604	94.7822	94.9944	95.1011	95.2079	95.4444	95.694
Global	Male	Late Neonatal	Foreign body	85.5869	85.9367	86.4349	86.9425	87.451	87.9073	88.3005	88.7153	89.2129	89.8707	90.347	91.0105	91.4884	91.8724	92.2104	92.5116	92.7966	93.0291	93.1876	93.4055	93.6167	93.8191	94.0592	94.2932	94.4346	94.5665	94.8194	95.0826
Global	Male	Post Neonatal	Foreign body	86.0662	86.2969	86.6546	86.9502	87.3125	87.6954	87.9842	88.2962	88.6762	89.1049	89.4299	89.7482	89.9035	90.0608	90.2983	90.5413	90.7935	91.0311	91.1837	91.3726	91.6048	91.7751	91.9777	92.2098	92.3476	92.5203	92.85	93.2809
East Asia	Both	0 to 20	Foreign body	68.8678	68.2048	68.5684	68.8132	69.703	70.3176	71.0142	72.2775	73.6794	75.3357	76.521	77.4213	77.0339	75.9761	74.5513	74.2802	74.7071	74.8531	74.4117	74.7169	75.0741	75.5607	76.4397	77.5652	78.4915	79.9722	82.13	84.6181
East Asia	Both	1 to 4	Foreign body	70.6566	70.2122	69.9607	68.8157	68.2166	68.1171	68.3163	68.9021	69.3082	69.8339	70.5318	70.825	69.8941	68.1532	66.4759	66.3692	67.2944	68.7894	69.6518	71.0807	72.3543	73.4436	74.5644	75.9791	77.5451	79.83	82.0152	84.4615
East Asia	Both	10 to 14	Foreign body	92.1712	91.9876	91.5696	91.2928	91.2047	90.962	90.9067	91.073	91.2395	91.3391	91.6854	92.3904	93.2969	94.1635	94.0166	94.0592	94.4548	94.7578	94.3216	93.1634	92.7173	92.814	92.6748	92.0841	91.8769	91.8764	92.319	93.516
East Asia	Both	15 to 19	Foreign body	94.7427	94.7972	94.8992	94.913	94.9415	95.0279	95.0073	94.982	94.8659	95.0441	95.2959	95.5005	95.3648	95.2413	95.0223	95.0455	95.3213	95.4804	95.5672	95.6101	95.6442	95.9223	96.1568	96.1218	96.3033	96.5649	96.7751	96.8748
East Asia	Both	5 to 9	Foreign body	79.276	78.4429	76.9326	75.5402	75.4084	74.997	74.5957	75.0708	77.3018	79.2278	80.5662	81.9806	84.2483	86.806	86.3136	85.6648	86.2533	86.6291	84.5346	83.1251	83.5306	83.6622	83.6723	84.3062	85.0005	85.6472	86.7524	88.5028
East Asia	Both	Early Neonatal	Foreign body	81.0664	79.2952	78.1417	77.6385	77.5211	76.6393	75.0382	73.8094	72.7351	71.8437	71.0433	69.9811	68.1325	67.5729	67.3901	68.1706	70.0563	71.3499	71.6738	73.1321	74.1798	74.8906	76.6735	79.1011	80.4734	80.5819	83.6917	86.5725
East Asia	Both	Late Neonatal	Foreign body	66.5245	64.4081	63.4093	63.1519	63.4178	62.5439	60.9652	60.1768	59.5406	59.4127	59.2736	59.0369	57.5946	57.448	57.8559	59.0368	60.912	62.5226	63.2711	64.994	66.0577	66.8406	69.0215	71.9886	73.79	73.8422	77.4168	80.8428
East Asia	Both	Post Neonatal	Foreign body	60.738	57.8113	56.5055	56.1073	56.7501	56.4107	55.5312	55.6404	55.8129	56.6859	57.2996	57.604	55.9247	54.964	54.6809	55.3267	56.5471	57.9552	58.691	60.1555	60.7712	60.8839	62.7343	66.0468	68.2118	68.0351	72.8039	77.7272
East Asia	Female	0 to 20	Foreign body	61.8059	60.9808	61.0071	60.9734	61.9146	62.3376	63.324	65.1314	66.4453	68.2077	69.3546	70.4372	70.3065	69.4248	68.1428	68.5671	69.3639	69.7086	69.2953	69.68	70.0332	70.3215	71.1123	72.1914	73.0379	74.5418	76.7691	79.4368
East Asia	Female	1 to 4	Foreign body	68.4762	67.4608	66.5886	65.1542	63.9496	63.6405	64.3536	65.2127	65.5524	66.1635	66.5819	66.8856	66.0914	64.0801	61.8602	62.0835	62.7873	64.0605	64.7226	65.9908	67.0682	67.8388	68.91	70.3501	72.035	74.7302	77.4091	80.3315
East Asia	Female	10 to 14	Foreign body	92.9999	92.5109	91.8773	91.5737	91.5253	91.0831	91.1574	91.6942	92.0121	91.3399	91.3116	91.5986	92.3787	93.0667	93.0604	93.2475	93.5065	93.6968	93.4093	92.4672	92.0362	91.7895	91.3385	90.8057	90.702	90.9255	91.3328	92.1488
East Asia	Female	15 to 19	Foreign body	94.5185	94.3951	94.2106	94.0567	94.0434	94.0045	93.9594	94.025	94.2717	94.5972	94.7404	94.7584	94.656	94.5652	94.4509	94.5551	94.8233	95.0198	94.9544	94.9104	94.9661	95.3382	95.6594	95.5579	95.548	95.6511	95.7502	95.8011
East Asia	Female	5 to 9	Foreign body	83.2372	82.0934	80.1058	78.8069	78.5274	77.0893	77.0761	78.4361	80.9395	81.9358	82.7778	83.6477	85.4473	87.4644	87.0352	86.7125	87.1408	87.5025	85.2238	83.8696	84.0685	83.1069	82.1843	82.6725	83.7044	84.2549	85.2334	87.2557
East Asia	Female	Early Neonatal	Foreign body	76.3778	73.9487	71.9364	70.7175	70.2224	68.5965	66.3115	64.94	63.1605	61.8439	60.3216	58.6843	55.9217	54.4988	53.4927	54.4355	56.8316	58.5549	58.7976	60.6028	61.848	62.4658	64.5441	67.595	68.9258	68.3208	72.2375	76.1129
East Asia	Female	Late Neonatal	Foreign body	59.6082	56.5776	54.4487	53.3253	53.3496	51.666	49.3079	48.3838	46.7347	46.0335	45.0129	44.1039	41.5973	40.4703	39.8518	41.2059	43.5791	45.6975	46.382	48.5705	49.8132	50.2994	52.789	56.5277	58.4924	57.5193	62.4283	67.3799
East Asia	Female	Post Neonatal	Foreign body	49.758	45.3452	42.3264	40.4402	40.5077	39.1166	37.533	37.6372	36.7196	37.3108	37.5473	37.6821	35.4717	34.3911	34.0303	35.6988	37.9632	40.5891	42.2103	44.6597	45.6469	45.4388	47.481	51.3872	53.5451	52.0068	57.8103	64.3
East Asia	Male	0 to 20	Foreign body	76.7838	76.2878	76.7827	77.1321	77.8463	78.4674	78.8894	79.6616	80.9128	82.2743	83.3091	83.9689	83.467	82.4296	81.0993	80.4878	80.6522	80.6564	80.2382	80.4337	80.7174	81.2073	81.9762	82.9348	83.7376	84.9652	86.7561	88.782
East Asia	Male	1 to 4	Foreign body	73.0494	73.1829	73.4799	72.7009	72.5854	72.6654	72.5942	73.0098	73.4439	73.9029	74.7166	75.0015	74.1091	72.694	71.4642	71.2351	72.1927	73.6621	74.5492	75.9183	77.1561	78.274	79.2981	80.5474	81.8888	83.7494	85.4901	87.4698
East Asia	Male	10 to 14	Foreign body	91.6514	91.4601	91.0274	90.6495	90.4583	90.3333	90.1828	90.0819	90.1396	90.7767	91.3728	92.34	93.288	94.2215	93.9494	93.8595	94.3003	94.6256	94.0616	92.76	92.2816	92.5549	92.5723	91.9174	91.6052	91.4213	91.8308	93.1858
East Asia	Male	15 to 19	Foreign body	94.4089	94.4115	94.5599	94.6118	94.61	94.7451	94.7575	94.667	94.302	94.2709	94.4883	94.7403	94.6253	94.5109	94.2838	94.2074	94.3257	94.3199	94.4007	94.3964	94.3125	94.3158	94.2946	94.2304	94.3796	94.5572	94.6816	94.712
East Asia	Male	5 to 9	Foreign body	77.1477	76.6611	75.5992	74.3091	74.3585	74.5799	74.0119	74.0267	76.0637	78.436	80.0052	81.6702	84.114	86.8514	86.3515	85.5622	86.1886	86.5391	84.6152	83.2335	83.7091	84.3386	84.76	85.3995	85.8751	86.4996	87.5707	89.0814
East Asia	Male	Early Neonatal	Foreign body	84.6422	83.3852	82.8007	82.7142	82.7808	82.3392	81.2009	80.1194	79.4667	78.8326	78.4232	77.6746	76.3352	76.1008	76.1704	76.7133	78.1444	79.0899	79.3803	80.5212	81.3549	81.9953	83.4224	85.2866	86.4435	86.6967	89.0741	91.1965
East Asia	Male	Late Neonatal	Foreign body	77.92	76.7167	76.4813	76.6505	76.8687	76.5151	75.5978	74.9615	74.8917	74.9845	75.2177	75.2159	74.3837	74.4492	74.9482	75.5945	76.719	77.6551	78.1736	79.245	79.9286	80.574	82.0212	83.872	85.0336	85.2445	87.3387	89.2851
East Asia	Male	Post Neonatal	Foreign body	66.2782	64.1755	63.823	64.1991	65.0506	65.1931	64.5893	64.5861	65.2412	66.1529	66.8719	67.1522	65.5864	64.4932	64.0624	64.1016	64.7551	65.5292	65.8027	66.7588	67.1627	67.3743	69.0495	71.9708	74.0049	74.2665	78.3857	82.4716
China	Both	0 to 20	Foreign body	68.714	68.0307	68.401	68.6329	69.5503	70.2277	70.9612	72.2495	73.6829	75.3996	76.632	77.5535	77.16	76.07	74.6045	74.3093	74.7232	74.8473	74.3779	74.6462	74.9871	75.4988	76.3863	77.5046	78.4429	79.9536	82.15	84.6924
China	Both	1 to 4	Foreign body	70.5281	70.0743	69.8172	68.6355	68.0198	67.9422	68.1669	68.7842	69.2088	69.7805	70.531	70.8489	69.9025	68.0998	66.3491	66.2313	67.1907	68.7311	69.6764	71.1061	72.3818	73.4968	74.6175	76.0141	77.5893	79.9053	82.1107	84.596
China	Both	10 to 14	Foreign body	92.1637	91.9712	91.5383	91.2581	91.1714	90.929	90.8748	91.0499	91.2272	91.3354	91.6863	92.4033	93.3316	94.2312	94.0931	94.1476	94.5581	94.8626	94.4097	93.1973	92.724	92.8263	92.6736	92.0493	91.8268	91.8184	92.2757	93.5125
China	Both	15 to 19	Foreign body	94.8573	94.9056	95.0075	95.0269	95.0654	95.156	95.1442	95.1168	94.9953	95.178	95.4335	95.6332	95.4863	95.3601	95.147	95.179	95.46	95.6207	95.7184	95.7686	95.8121	96.1104	96.3551	96.3197	96.5149	96.788	97.0068	97.1076
China	Both	5 to 9	Foreign body	79.0532	78.2068	76.6742	75.2633	75.1356	74.7229	74.303	74.7705	77.0362	79.0054	80.3756	81.819	84.1481	86.806	86.2853	85.6012	86.204	86.5854	84.3941	82.9053	83.3126	83.4506	83.4575	84.1133	84.8343	85.4923	86.6276	88.4305
China	Both	Early Neonatal	Foreign body	80.8452	79.025	77.8366	77.3171	77.211	76.3381	74.7215	73.4951	72.4426	71.5587	70.76	69.7083	67.8428	67.278	67.1012	67.9273	69.8781	71.2093	71.5383	73.0402	74.104	74.7994	76.5935	79.0883	80.4916	80.5825	83.7775	86.7221
China	Both	Late Neonatal	Foreign body	66.1962	64.0088	62.9727	62.6932	62.9794	62.139	60.5453	59.7602	59.1647	59.0818	58.9736	58.7709	57.3315	57.1844	57.6117	58.8392	60.7659	62.4098	63.1637	64.9187	65.9914	66.7624	68.9513	71.9862	73.8289	73.8555	77.523	81.0247
China	Both	Post Neonatal	Foreign body	60.51	57.4805	56.1248	55.6691	56.3291	56.0516	55.1595	55.252	55.4704	56.4293	57.0671	57.3982	55.7179	54.732	54.4617	55.142	56.3912	57.8325	58.59	60.0715	60.7021	60.8041	62.6058	65.9587	68.1824	67.9502	72.8414	77.882
China	Female	0 to 20	Foreign body	61.5463	60.7045	60.7436	60.7023	61.6815	62.1669	63.2056	65.0502	66.3894	68.2176	69.4161	70.52	70.3835	69.4649	68.1445	68.5588	69.3448	69.6668	69.2212	69.5609	69.8932	70.2018	70.9947	72.0619	72.9218	74.461	76.7336	79.4722
China	Female	1 to 4	Foreign body	68.3089	67.2846	66.4113	64.9567	63.7322	63.4392	64.1943	65.0811	65.4312	66.095	66.5577	66.8824	66.0712	63.977	61.6552	61.8797	62.6131	63.9237	64.6757	65.9308	66.9997	67.7921	68.861	70.2781	71.9791	74.7225	77.4444	80.4369
China	Female	10 to 14	Foreign body	93.0411	92.5466	91.9026	91.6013	91.5542	91.1012	91.1783	91.7258	92.0538	91.3765	91.3461	91.6345	92.4383	93.1635	93.1794	93.3813	93.6434	93.8317	93.5353	92.5441	92.0903	91.8325	91.355	90.7934	90.6744	90.8921	91.3091	92.1527
China	Female	15 to 19	Foreign body	94.5855	94.4581	94.268	94.1132	94.102	94.0663	94.0251	94.0895	94.3416	94.678	94.8263	94.842	94.7306	94.6356	94.5215	94.6334	94.9046	95.1051	95.0417	95.0002	95.0603	95.4522	95.7862	95.6787	95.6705	95.774	95.8751	95.9255
China	Female	5 to 9	Foreign body	83.1022	81.9433	79.9247	78.6103	78.3273	76.8662	76.855	78.2347	80.7941	81.8169	82.6763	83.5562	85.4133	87.5282	87.1038	86.7697	87.2125	87.5875	85.1989	83.7439	83.9289	82.9327	81.9788	82.4863	83.5545	84.0962	85.098	87.1887
China	Female	Early Neonatal	Foreign body	76.0688	73.5766	71.5094	70.2597	69.7736	68.1356	65.8081	64.4399	62.6635	61.3346	59.7831	58.1482	55.3444	53.891	52.8661	53.8649	56.3559	58.1451	58.3988	60.2755	61.544	62.1163	64.1976	67.3648	68.7409	68.0669	72.147	76.1688
China	Female	Late Neonatal	Foreign body	59.1534	56.034	53.8487	52.6875	52.7392	51.0687	48.6617	47.7414	46.1238	45.4631	44.4404	43.5586	41.03	39.8731	39.2609	40.6806	43.1313	45.3098	46.0006	48.2494	49.5076	49.9474	52.4281	56.2888	58.3162	57.2387	62.3391	67.4745
China	Female	Post Neonatal	Foreign body	49.4051	44.8648	41.7782	39.814	39.9	38.5509	36.9376	37.0151	36.1104	36.7866	37.0286	37.1755	34.9459	33.8181	33.4681	35.2052	37.526	40.2319	41.9182	44.4232	45.4547	45.219	47.1623	51.1218	53.3656	51.6892	57.6921	64.4064
China	Male	0 to 20	Foreign body	76.7115	76.1958	76.6929	77.028	77.7602	78.4359	78.8806	79.6674	80.9493	82.3598	83.4326	84.1102	83.6022	82.5384	81.1708	80.5312	80.6835	80.6688	80.2279	80.3947	80.6656	81.1779	81.9559	82.9093	83.7206	84.9705	86.7909	88.8556
China	Male	1 to 4	Foreign body	72.9586	73.0815	73.3696	72.5466	72.4185	72.5223	72.4652	72.912	73.3678	73.8654	74.7315	75.0408	74.1352	72.6747	71.3916	71.1473	72.1371	73.6497	74.607	75.9817	77.2245	78.3651	79.3886	80.6223	81.9677	83.8483	85.5975	87.5997
China	Male	10 to 14	Foreign body	91.6134	91.4116	90.9612	90.5765	90.3869	90.27	90.119	90.0251	90.0939	90.7487	91.3541	92.3406	93.3087	94.2716	93.9992	93.919	94.3816	94.7098	94.1241	92.7667	92.2592	92.547	92.558	91.8672	91.5403	91.3485	91.7754	93.1759
China	Male	15 to 19	Foreign body	94.5075	94.5059	94.6593	94.7207	94.7317	94.8708	94.8924	94.8002	94.4234	94.3894	94.6074	94.8545	94.7312	94.6163	94.3966	94.3258	94.4479	94.4401	94.5313	94.5321	94.4547	94.4683	94.4493	94.3871	94.551	94.742	94.8761	94.9094
China	Male	5 to 9	Foreign body	76.8773	76.3801	75.3034	73.9962	74.0549	74.2876	73.6914	73.6857	75.7465	78.1704	79.779	81.4834	83.9892	86.8245	86.2828	85.4492	86.0885	86.4405	84.4309	82.9849	83.4694	84.1219	84.551	85.2116	85.7086	86.3518	87.4533	89.0068
China	Male	Early Neonatal	Foreign body	84.4897	83.1945	82.5883	82.4941	82.5711	82.1476	81.0071	79.9257	79.3006	78.6809	78.2855	77.546	76.196	75.9595	76.0361	76.6102	78.0851	79.0518	79.3434	80.5123	81.3567	81.9916	83.4285	85.3333	86.5094	86.7564	89.1827	91.3367
China	Male	Late Neonatal	Foreign body	77.7363	76.4876	76.2336	76.3936	76.622	76.3023	75.3866	74.749	74.712	74.8373	75.1058	75.1273	74.2987	74.3642	74.8709	75.5377	76.6881	77.6381	78.1594	79.2459	79.9332	80.5776	82.0327	83.9159	85.0992	85.3053	87.4411	89.4167
China	Male	Post Neonatal	Foreign body	66.1236	63.9325	63.5415	63.8732	64.7411	64.9559	64.3456	64.3267	65.0424	66.0361	66.784	67.0927	65.5256	64.4068	63.9786	64.0311	64.6993	65.4857	65.7623	66.7194	67.1261	67.3323	68.9779	71.9329	74.0119	74.2427	78.4525	82.6169
North Korea	Both	0 to 20	Foreign body	71.8251	70.3145	69.0239	67.9863	66.5834	64.6714	62.544	61.2211	60.3318	58.6681	57.5302	56.9834	56.9226	57.435	58.3166	59.1096	60.0634	61.1488	61.5242	62.8861	64.2466	65.3049	66.2796	67.5056	68.6684	70.1251	71.7356	72.968
North Korea	Both	1 to 4	Foreign body	73.2175	71.8584	70.7294	69.653	68.5008	67.344	65.2399	63.6514	62.4746	59.4659	57.5701	56.2963	54.8907	53.8792	53.9103	54.4477	54.7959	55.4592	52.783	53.8706	55.2479	56.4156	57.7099	59.3866	60.6001	62.3988	64.4616	66.3085
North Korea	Both	10 to 14	Foreign body	92.3379	92.0993	91.9557	91.7502	91.5338	91.2707	90.9594	90.7187	90.5451	90.2428	89.9766	89.7929	89.6357	89.5731	89.516	89.4656	89.3444	89.3607	89.1967	89.281	89.4918	89.6437	89.9312	90.2154	90.4543	90.7577	91.044	91.2814
North Korea	Both	15 to 19	Foreign body	90.0902	90.149	90.1954	90.1439	89.9963	89.7697	89.4145	89.0737	88.7538	88.3539	87.9943	87.7056	87.4841	87.3001	87.1272	86.9579	86.7708	86.6853	86.5012	86.4579	86.3754	86.196	86.1006	85.9312	85.6354	85.4442	85.2547	85.0317
North Korea	Both	5 to 9	Foreign body	88.0169	87.4578	87.0633	86.664	86.2364	85.8874	85.3777	85.1149	85.0305	84.4337	83.8581	83.454	83.0104	82.6888	82.4296	82.397	82.399	82.6986	82.3805	83.0277	83.7146	84.1942	84.8387	85.3455	85.6041	86.0116	86.428	86.7799
North Korea	Both	Early Neonatal	Foreign body	77.4758	76.6782	75.7691	75.1585	74.257	71.992	69.277	67.721	66.0213	64.0103	61.9953	60.3618	59.2825	59.8815	60.7289	60.0939	59.5019	59.0675	58.732	58.5	58.5228	58.3964	58.3667	58.646	59.2235	60.0847	61.4183	62.7235
North Korea	Both	Late Neonatal	Foreign body	65.8782	65.233	64.4743	63.9982	63.0189	60.2894	57.07	55.1932	53.2414	50.8742	48.415	46.5092	45.3647	46.2408	47.5193	47.2449	47.0822	47.1188	47.2793	47.5112	47.8981	48.063	48.2622	48.901	49.8298	51.0659	52.7218	54.2598
North Korea	Both	Post Neonatal	Foreign body	68.7082	67.5496	66.3919	65.3779	63.8248	60.7876	57.2255	54.9996	53.0154	50.0693	47.4954	45.4488	44.0303	44.6232	45.478	44.9498	44.663	44.4673	43.8	44.1395	44.8645	45.5523	46.1828	47.5135	49.0335	50.9594	53.1493	54.9083
North Korea	Female	0 to 20	Foreign body	68.3154	66.0771	64.0326	62.233	60.0924	57.7273	55.3342	53.9406	53.0435	51.2819	50.268	50.0455	50.2473	50.95	51.9054	52.8914	54.0502	55.3298	55.7254	57.2591	58.7603	59.8855	60.9236	62.2272	63.4458	64.9906	66.7495	67.9687
North Korea	Female	1 to 4	Foreign body	74.4308	72.29	70.2586	68.1543	66.2007	64.6987	62.5235	60.9952	59.9736	56.8411	54.9273	53.8437	52.5156	51.5449	51.3814	51.7554	51.963	52.6451	49.6125	50.8643	52.2234	53.282	54.5165	56.0927	57.0451	58.8234	60.876	62.5952
North Korea	Female	10 to 14	Foreign body	91.5055	90.8922	90.4461	90.03	89.6784	89.4292	89.1879	89.0433	88.949	88.7215	88.544	88.4577	88.3833	88.3615	88.3349	88.3118	88.2226	88.2561	88.0654	88.1642	88.3753	88.5089	88.7237	88.9607	89.1482	89.4134	89.7041	89.9418
North Korea	Female	15 to 19	Foreign body	92.3062	92.2208	92.1729	92.1002	91.9978	91.8653	91.6985	91.54	91.3831	91.1873	91.0131	90.8712	90.7576	90.6741	90.5785	90.507	90.431	90.3918	90.3036	90.3089	90.3227	90.2708	90.2539	90.2208	90.1521	90.1334	90.1277	90.0805
North Korea	Female	5 to 9	Foreign body	88.328	87.2656	86.3976	85.5384	84.704	84.2805	83.6777	83.5194	83.5766	82.9466	82.3975	82.1243	81.6329	81.2266	80.8062	80.6292	80.4325	80.6515	79.9059	80.4962	81.1256	81.513	82.0526	82.5163	82.639	83.0492	83.4882	83.8642
North Korea	Female	Early Neonatal	Foreign body	74.8615	73.0815	71.1353	69.5036	67.6346	64.5525	61.2521	59.2422	57.2201	54.916	52.4733	50.3979	48.9476	49.2778	49.9485	49.015	48.0275	47.1619	46.3776	45.7281	45.3726	44.8537	44.3979	44.2185	44.3581	44.8024	45.8741	46.9437
North Korea	Female	Late Neonatal	Foreign body	59.7447	57.6278	55.3687	53.5141	51.2405	47.2629	43.0157	40.3707	37.6978	34.6417	31.504	29.0191	27.4736	28.2351	29.4503	28.7972	28.2374	27.8791	27.6455	27.445	27.3367	26.856	26.3945	26.4825	27.0234	28.0571	29.7277	31.2341
North Korea	Female	Post Neonatal	Foreign body	59.2493	56.5902	53.8512	51.3553	48.4341	44.0931	39.4882	36.8189	34.5969	30.965	28.0553	26.0198	24.7448	25.7018	26.7723	26.1217	25.7437	25.2859	23.9722	24.0397	24.4686	24.8038	25.063	26.204	27.5217	29.445	31.7416	33.2869
North Korea	Male	0 to 20	Foreign body	77.1227	76.294	75.6395	75.1809	74.3725	72.956	71.2538	70.1383	69.3654	67.9756	66.9181	66.2616	66.0626	66.3979	67.1167	67.6921	68.4001	69.2266	69.5364	70.6127	71.7035	72.5735	73.3722	74.3788	75.3416	76.5386	77.8355	78.8909
North Korea	Male	1 to 4	Foreign body	73.0037	72.6599	72.4999	72.3343	71.8529	71.0405	69.1748	67.7026	66.5529	63.8813	62.1734	60.9292	59.6296	58.7103	58.8707	59.4646	59.8878	60.5242	58.3343	59.2817	60.5808	61.7252	62.958	64.5475	65.7906	67.4427	69.3212	71.0521
North Korea	Male	10 to 14	Foreign body	92.7698	92.5904	92.5085	92.3373	92.1505	91.8522	91.4978	91.1919	90.966	90.6169	90.2909	90.0366	89.8158	89.7195	89.6304	89.5483	89.3944	89.3811	89.2279	89.2807	89.4619	89.5963	89.8987	90.1732	90.4051	90.6882	90.9166	91.0974
North Korea	Male	15 to 19	Foreign body	89.8613	89.7762	89.6819	89.5405	89.3458	89.142	88.816	88.5134	88.246	87.8877	87.5536	87.2882	87.0862	86.8919	86.7376	86.5574	86.3617	86.2721	86.0907	86.0159	85.861	85.6247	85.4639	85.2163	84.8132	84.5119	84.1855	83.8506
North Korea	Male	5 to 9	Foreign body	87.9026	87.7468	87.6751	87.5544	87.3653	87.0591	86.6202	86.3059	86.1483	85.5884	85.0159	84.5418	84.1458	83.8824	83.7172	83.7544	83.8553	84.1757	84.0871	84.7269	85.4037	85.8983	86.5553	87.0461	87.3451	87.7141	88.0802	88.3825
North Korea	Male	Early Neonatal	Foreign body	80.2354	80.1087	79.8459	79.7936	79.4154	77.7268	75.5322	74.3255	72.9317	71.2442	69.6134	68.333	67.5204	68.172	69.0047	68.557	68.1887	67.9738	67.8508	67.8023	67.9601	67.9837	68.1011	68.5013	69.1514	70.0379	71.2771	72.473
North Korea	Male	Late Neonatal	Foreign body	77.0475	77.1434	77.0984	77.1805	76.8459	75.2104	73.156	72.0266	70.8303	69.3015	67.6926	66.4589	65.7261	66.4011	67.3646	67.2866	67.2984	67.4498	67.6835	67.9758	68.3983	68.698	69.0135	69.6071	70.344	71.2323	72.351	73.3916
North Korea	Male	Post Neonatal	Foreign body	73.7225	73.2381	72.7355	72.2889	71.2607	68.8082	65.7648	63.7466	61.8763	59.2807	56.8793	54.8263	53.3287	53.6996	54.4044	53.9182	53.6638	53.5934	53.2433	53.6969	54.5204	55.3141	56.0467	57.371	58.8717	60.6677	62.6614	64.3558
Taiwan	Both	0 to 20	Foreign body	78.6407	80.0867	81.0521	83.1505	83.7226	81.7401	82.3705	84.4326	86.0224	86.6931	86.9481	88.4819	89.4741	90.3828	90.1542	90.7638	91.5934	91.9522	92.1565	93.2139	93.2445	91.5894	91.7933	93.1941	93.1639	92.8664	93.2788	93.5647
Taiwan	Both	1 to 4	Foreign body	80.3806	81.3745	81.722	82.8883	83.268	81.7421	81.8578	81.9748	82.4329	83.4655	83.6422	84.2999	85.235	86.4097	86.8597	87.4586	88.2056	88.5992	89.1784	90.3483	90.9217	90.2805	90.771	91.8819	92.128	92.0471	92.3452	92.4034
Taiwan	Both	10 to 14	Foreign body	92.4676	92.8814	93.2048	93.1114	93.1248	93.032	93.3975	93.5074	93.1476	92.9024	93.5223	94.0925	94.545	94.5248	94.4575	94.4573	95.0021	95.8388	96.1193	96.215	96.2738	96.1064	96.1954	96.309	96.5748	97.0213	97.0925	97.0446
Taiwan	Both	15 to 19	Foreign body	87.6846	88.8342	89.5013	89.6147	89.5498	89.9783	89.8159	90.3261	90.7023	90.7932	90.8986	91.5339	92.4073	92.9938	92.8054	92.8212	93.8936	95.0758	95.5028	95.8797	96.0396	96.0268	96.345	96.6704	96.6803	96.7552	96.6944	96.6728
Taiwan	Both	5 to 9	Foreign body	87.0663	88.0493	88.8334	89.1871	89.6076	89.2351	89.5969	89.9307	90.3083	90.413	90.6124	91.1089	91.6229	91.4187	92.1729	92.3757	93.0204	93.3518	93.6226	93.6765	94.327	94.3215	94.2866	94.4805	94.7321	95.5653	95.9164	95.7507
Taiwan	Both	Early Neonatal	Foreign body	97.1223	97.1615	97.0988	97.0474	96.8628	96.2017	95.7917	95.666	95.2277	94.6942	94.6482	94.9948	95.0524	95.3987	95.1439	95.1063	95.3387	95.467	95.6355	96.0928	96.1082	95.6653	96.1096	96.4928	96.3492	96.1508	96.247	96.2983
Taiwan	Both	Late Neonatal	Foreign body	87.4594	87.7092	87.4887	87.7769	87.6676	85.8931	85.6841	86.5784	86.3725	85.5967	85.5737	86.636	86.7203	87.6271	87.4755	87.8441	88.3197	88.6901	89.0469	90.1962	90.2499	89.2678	90.1285	91.038	90.8023	90.5969	90.7856	90.7803
Taiwan	Both	Post Neonatal	Foreign body	71.1611	72.5762	73.2039	75.9209	76.5611	74.0906	75.2516	78.0005	79.0754	79.4972	80.6751	82.3497	82.4023	82.8285	81.5634	82.0509	83.021	83.3765	83.513	84.883	84.353	82.2276	84.1756	86.4632	86.2861	86.0895	86.6175	86.7236
Taiwan	Female	0 to 20	Foreign body	76.6988	78.1512	78.6071	80.3092	80.7085	78.73	78.9271	81.1771	83.1259	83.7788	83.5466	85.1237	86.2425	87.4358	86.9973	87.9074	89.1429	89.6706	90.0342	91.3269	91.2977	89.374	89.6265	91.0897	90.8643	90.4263	90.7908	91.0272
Taiwan	Female	1 to 4	Foreign body	78.4925	79.0886	78.6102	78.6912	78.8333	77.4728	77.2643	77.9745	78.6049	79.3431	79.4342	80.031	81.0824	82.4274	82.7669	83.4654	84.2342	84.6972	85.2218	86.609	87.388	86.5516	87.1486	88.5348	88.9804	89.1279	89.4516	89.4113
Taiwan	Female	10 to 14	Foreign body	91.4292	91.4528	91.3667	90.9937	91.0516	91.1523	91.2435	91.4145	91.0625	90.3625	90.7877	91.6527	91.8777	91.4626	91.1368	91.6009	92.6924	93.5893	93.9192	94.1948	94.0847	93.9327	93.9158	93.8256	94.2496	95.0026	95.2146	95.1836
Taiwan	Female	15 to 19	Foreign body	90.2959	90.7798	91.1998	91.2726	91.4004	91.3686	91.2268	91.5995	91.7445	91.5545	91.2953	91.3072	91.8915	92.4002	92.5889	92.5294	93.3687	94.0861	94.426	94.61	94.8143	94.8014	95.0233	95.3123	95.3463	95.5728	95.5878	95.5794
Taiwan	Female	5 to 9	Foreign body	87.6978	88.2077	88.6112	89.0046	90.0901	89.7853	89.4135	89.5945	89.3255	89.4442	90.1116	91.0894	91.4996	91.0797	90.9039	91.2023	91.941	92.1033	92.8402	93.7634	94.6062	94.0452	93.181	93.1616	93.81	95.4727	95.9663	95.6152
Taiwan	Female	Early Neonatal	Foreign body	95.2853	95.3418	95.2485	95.1552	94.9022	94.1939	93.7594	93.6977	93.3834	92.8795	92.9662	93.1939	93.139	93.358	93.0101	93.0708	93.2774	93.3408	93.4849	94.0017	94.007	93.4621	93.9879	94.3958	94.1953	93.9668	94.0478	94.0652
Taiwan	Female	Late Neonatal	Foreign body	86.324	86.6793	86.2351	86.4943	86.27	84.5563	84.657	85.9629	85.4551	84.0403	84.1343	85.1781	85.337	86.365	85.3105	85.5225	86.0257	86.3866	86.8894	88.2535	88.2445	86.7934	87.7826	88.7323	88.4843	88.3965	88.6431	88.5243
Taiwan	Female	Post Neonatal	Foreign body	68.0683	69.3402	69.1309	71.3767	71.5801	68.7655	69.441	72.4907	74.0569	74.5846	75.0793	76.8231	76.7852	77.6146	75.8564	76.8396	78.6698	79.4187	79.8346	81.6565	80.7842	77.984	80.6361	83.4848	82.8358	82.2099	82.7148	82.7304
Taiwan	Male	0 to 20	Foreign body	82.2024	83.4582	84.5992	86.6417	87.2238	85.4963	86.2869	87.9587	89.1268	89.7146	90.2062	91.5009	92.2801	92.8992	92.8114	93.1645	93.6508	93.8622	93.9464	94.7248	94.7779	93.4906	93.6328	94.799	94.8707	94.6832	95.0572	95.3218
Taiwan	Male	1 to 4	Foreign body	81.7495	83.0798	84.0273	85.8131	86.3137	84.8404	85.1612	84.9634	85.3175	86.4509	86.6835	87.3363	88.146	89.1414	89.6201	90.1152	90.7778	91.0928	91.6366	92.5763	92.983	92.4929	92.8741	93.7322	93.8484	93.6573	93.9043	93.9936
Taiwan	Male	10 to 14	Foreign body	93.26	93.6901	94.0902	94.0428	93.9162	93.6308	94.1641	94.2119	93.8483	93.9278	94.6522	94.9804	95.5651	95.8078	95.9057	95.5681	95.6919	96.4306	96.6358	96.5696	96.7125	96.5077	96.633	96.847	96.9543	97.1314	97.0591	96.9549
Taiwan	Male	15 to 19	Foreign body	88.3499	89.3138	89.7184	89.6797	89.3957	89.9564	89.8292	90.2004	90.5733	90.8348	91.1737	92.0075	92.6986	93.0596	92.6354	92.6842	93.4265	94.4039	94.6638	94.9742	94.9746	94.9115	95.102	95.2447	95.1636	95.0136	94.8448	94.7428
Taiwan	Male	5 to 9	Foreign body	87.0351	88.3062	89.2835	89.5711	89.5756	89.1799	89.9391	90.3419	91.0556	91.1393	91.0667	91.2732	91.8175	91.7271	92.943	93.0738	93.6319	94.0279	94.0286	93.6117	94.1236	94.3954	94.7781	95.0583	95.0797	95.4386	95.6886	95.611
Taiwan	Male	Early Neonatal	Foreign body	97.7568	97.7898	97.7593	97.7456	97.6238	97.0476	96.6912	96.5462	96.0777	95.5778	95.4691	95.8674	95.9939	96.3914	96.2123	96.1244	96.3466	96.4889	96.6443	97.0201	97.0293	96.6685	97.0241	97.3519	97.2411	97.068	97.1544	97.2088
Taiwan	Male	Late Neonatal	Foreign body	90.6763	90.7987	90.7716	91.0164	91.0075	89.5978	89.2719	89.7542	89.8012	89.5941	89.5258	90.3804	90.4168	91.0666	91.443	91.7995	92.1201	92.3608	92.5048	93.2346	93.2614	92.6902	93.2541	93.9006	93.6847	93.4327	93.5163	93.5299
Taiwan	Male	Post Neonatal	Foreign body	71.6251	73.2229	74.4336	77.4927	78.3933	76.0958	77.5623	80.1826	81.0129	81.4092	83.009	84.6731	84.7957	85.0143	84.0195	84.2236	84.6946	84.7886	84.7219	85.7994	85.4023	83.5937	85.1391	87.0949	87.117	87.0962	87.5942	87.7086
Southeast Asia	Both	0 to 20	Foreign body	72.782	73.8859	74.9909	75.7991	76.549	77.3027	78.0365	78.4176	78.5569	79.4055	80.3278	80.8548	81.1764	81.4359	81.8399	82.1925	83.0832	83.8399	84.2488	84.813	85.6687	86.2844	87.0216	87.8776	88.3323	88.9244	89.7387	90.4698
Southeast Asia	Both	1 to 4	Foreign body	65.0069	66.1856	67.5136	68.4977	69.7017	70.9185	71.8298	72.1856	72.2843	73.263	73.9964	74.3771	74.5024	74.5473	74.6807	74.843	76.26	77.4156	77.8325	78.6218	79.8455	80.7196	81.4589	82.5634	83.0149	83.7222	84.7548	85.6772
Southeast Asia	Both	10 to 14	Foreign body	84.8759	85.0928	85.2527	85.6431	85.8322	86.1522	86.6687	87.2446	87.6123	88.2761	88.1652	88.083	87.9082	87.7576	87.872	87.9497	88.0772	88.1554	88.1555	88.258	88.6721	88.8791	89.2378	89.7738	89.9662	90.0466	90.4158	90.9434
Southeast Asia	Both	15 to 19	Foreign body	83.6932	84.0564	84.1066	84.765	85.0052	85.1225	85.5449	86.088	86.464	86.8635	86.6549	86.5763	86.2801	85.6849	85.9413	86.2021	86.1866	86.0798	85.9075	85.7792	85.8567	85.946	86.2723	86.7846	87.023	87.2957	87.6511	88.1135
Southeast Asia	Both	5 to 9	Foreign body	80.3405	80.6202	81.2244	81.7542	82.3205	82.5971	83.0883	83.756	84.1413	84.81	84.3552	83.86	83.3763	83.2218	83.8096	84.0314	84.5008	85.2398	85.4487	85.6012	86.2364	86.7202	87.1582	87.7675	87.9649	88.0747	88.534	89.1368
Southeast Asia	Both	Early Neonatal	Foreign body	77.911	77.2	76.3449	75.8642	75.809	75.5974	75.5681	75.7925	75.7653	76.9833	78.67	79.9309	81.0307	82.0422	83.1931	83.9519	84.7948	85.1616	85.305	85.6672	86.2462	86.8083	87.6473	88.4047	88.7768	89.1297	89.5952	90.0137
Southeast Asia	Both	Late Neonatal	Foreign body	45.1481	45.8294	46.5218	47.3651	48.3707	49.7837	51.9144	53.8173	55.1996	58.5322	61.8598	63.9009	65.4274	66.7757	68.3258	69.471	71.2868	72.6338	73.5121	74.5291	75.749	76.6621	77.9535	78.9481	79.5843	80.0865	80.9643	81.7468
Southeast Asia	Both	Post Neonatal	Foreign body	69.2698	69.6766	70.0444	69.9447	69.8299	70.0372	70.2872	69.9701	69.5921	70.3201	71.6223	72.4208	73.0549	73.5053	73.9711	74.4706	75.5861	76.4374	76.875	77.5459	78.5987	79.3298	80.1818	81.0773	81.4715	82.1898	83.1704	83.9895
Southeast Asia	Female	0 to 20	Foreign body	76.3492	76.9125	77.5352	77.9687	78.4559	78.9971	79.6621	80.0505	80.3039	80.944	81.6362	82.0094	82.1997	82.3343	82.5194	82.7059	83.4573	84.1205	84.473	84.9837	85.7359	86.2735	86.8593	87.555	87.8308	88.3823	89.0608	89.6686
Southeast Asia	Female	1 to 4	Foreign body	66.2942	66.8835	67.7923	68.3006	69.1683	70.1595	71.0122	71.254	71.2177	71.7998	72.3592	72.6868	72.7867	72.792	72.7421	72.813	74.2395	75.3854	75.7487	76.5271	77.7614	78.727	79.4001	80.4501	80.8337	81.6332	82.5511	83.4059
Southeast Asia	Female	10 to 14	Foreign body	89.7628	89.5451	89.3384	89.6079	89.6915	89.8031	90.1182	90.3694	90.5438	90.899	90.6326	90.4091	90.1949	90.0511	90.0791	90.134	90.1922	90.2952	90.3139	90.4432	90.7427	90.8634	90.9058	91.0694	91.0851	91.2086	91.4371	91.7058
Southeast Asia	Female	15 to 19	Foreign body	89.825	89.996	90.0553	90.3347	90.5022	90.6385	90.7862	90.8589	90.9883	91.0463	90.883	90.7832	90.6242	90.443	90.5299	90.6464	90.6755	90.7989	90.8289	90.8126	90.8829	90.9697	91.1159	91.3257	91.3453	91.4545	91.5988	91.786
Southeast Asia	Female	5 to 9	Foreign body	82.5595	82.3245	82.4645	82.5345	82.8254	83.0772	83.5177	83.8744	83.9542	84.207	83.7076	83.0997	82.6209	82.4774	83.0741	83.5314	84.0984	84.8004	85.0546	85.5547	86.0846	86.5192	86.8499	87.3718	87.5143	87.8342	88.2335	88.6894
Southeast Asia	Female	Early Neonatal	Foreign body	64.1209	62.092	59.8819	57.8661	56.4401	55.5164	55.52	55.5466	55.4014	56.4097	58.6752	60.7677	62.6988	64.5121	66.531	67.8855	69.1825	69.7808	69.9464	70.4045	71.3506	72.4272	73.7757	75.1382	75.7186	76.3358	77.2147	77.982
Southeast Asia	Female	Late Neonatal	Foreign body	53.2292	52.235	51.1176	50.3337	50.3034	51.4858	53.9249	56.3059	58.7127	61.515	63.8617	65.0645	65.55	65.8911	66.4912	67.0851	68.7933	70.2356	71.2852	72.3534	73.5031	74.4087	75.4513	76.3416	76.7144	77.2378	78.0664	78.8048
Southeast Asia	Female	Post Neonatal	Foreign body	71.3156	70.7672	70.1933	69.307	68.5891	68.3455	68.5479	68.4393	68.4233	69.2844	70.5329	71.2086	71.6438	71.8378	71.8965	72.0356	73.0474	73.8487	74.2323	74.8657	75.9395	76.5921	77.359	78.1303	78.1951	78.8566	79.7416	80.4938
Southeast Asia	Male	0 to 20	Foreign body	72.0878	73.5584	74.9646	76.0051	76.8885	77.7275	78.4207	78.7221	78.7187	79.6119	80.6051	81.1886	81.5732	81.8992	82.4317	82.8782	83.7891	84.5462	84.9631	85.5214	86.3873	87.0206	87.8264	88.7447	89.3202	89.9034	90.7576	91.5243
Southeast Asia	Male	1 to 4	Foreign body	64.2207	66.1367	67.9813	69.4635	70.9686	72.335	73.2401	73.6433	73.8102	75.0085	75.8218	76.214	76.3455	76.4148	76.6761	76.8941	78.2273	79.3306	79.7707	80.5355	81.7002	82.4753	83.2505	84.3627	84.8643	85.4873	86.565	87.4969
Southeast Asia	Male	10 to 14	Foreign body	79.3365	79.8544	80.2605	80.669	80.8919	81.3722	82.0529	82.8915	83.4023	84.3177	84.3414	84.3861	84.2423	84.0834	84.2675	84.3536	84.5425	84.5833	84.5569	84.6322	85.1762	85.4987	86.2177	87.1668	87.5779	87.656	88.2013	89.0207
Southeast Asia	Male	15 to 19	Foreign body	82.1973	82.4027	82.2593	82.862	82.9605	82.9436	83.437	84.2151	84.6539	85.226	85.0717	85.0629	84.7644	83.9956	84.307	84.593	84.5248	84.1901	83.8546	83.6595	83.7087	83.762	84.1377	84.7398	85.1263	85.4572	85.8786	86.4208
Southeast Asia	Male	5 to 9	Foreign body	78.1779	78.9472	79.9838	80.9208	81.7208	82.0232	82.5437	83.4424	84.057	85.0521	84.6148	84.1874	83.6772	83.4922	84.0728	84.0958	84.4912	85.2804	85.4695	85.3514	86.1034	86.6561	87.2121	87.9229	88.1887	88.155	88.6858	89.4206
Southeast Asia	Male	Early Neonatal	Foreign body	87.8064	87.689	87.4266	87.6081	88.1219	88.2206	88.1783	88.5505	88.6688	89.9903	91.2732	91.9864	92.5369	93.0142	93.5794	93.9452	94.478	94.6974	94.8282	95.1084	95.4192	95.6212	96.0712	96.3805	96.5506	96.6696	96.8089	96.9388
Southeast Asia	Male	Late Neonatal	Foreign body	51.652	53.5787	55.4638	57.234	58.6955	59.9641	61.4618	62.6711	63.1544	66.0424	69.2018	71.2901	73.1009	74.7545	76.5291	77.7512	79.2368	80.2343	80.818	81.5779	82.5664	83.2775	84.4198	85.2423	85.8699	86.2297	86.9208	87.5326
Southeast Asia	Male	Post Neonatal	Foreign body	65.988	67.3849	68.6393	69.2231	69.602	70.1553	70.4573	69.9998	69.3719	70.0258	71.4055	72.3307	73.1466	73.815	74.5937	75.3635	76.585	77.4971	77.9849	78.7017	79.7761	80.587	81.5236	82.5288	83.1484	83.919	84.9779	85.8502
Cambodia	Both	0 to 20	Foreign body	49.3909	49.8943	50.4058	50.7365	51.3232	52.2405	53.4541	54.7868	56.1698	58.1877	61.029	63.9648	66.2485	68.8614	71.3224	73.6845	75.5856	77.4305	79.0464	80.4624	81.5575	82.7338	83.4095	84.3898	84.9587	85.6405	86.5484	87.4582
Cambodia	Both	1 to 4	Foreign body	42.1884	44.5332	46.831	48.8979	50.7419	52.6	54.1836	56.1524	57.5864	59.1454	61.1871	63.4862	63.9548	66.1304	68.6943	71.3928	73.3356	75.5989	77.5313	79.3719	80.702	82.0722	82.3924	83.7232	84.1412	84.992	86.0391	87.1247
Cambodia	Both	10 to 14	Foreign body	77.9097	78.3549	78.7032	78.8579	78.9983	79.0681	79.299	79.5823	79.8555	80.6463	81.875	82.8671	83.6507	84.5062	85.2701	85.9815	86.6467	87.1771	87.6936	88.1131	88.4913	88.859	89.2059	89.6417	89.9736	90.3686	90.7987	91.2266
Cambodia	Both	15 to 19	Foreign body	71.9667	72.8323	73.4583	73.8698	74.1499	74.3339	74.6296	75.0087	75.276	76.2523	77.8582	79.0513	80.0947	81.1117	81.8858	82.5495	83.3684	83.986	84.7066	85.2433	85.7038	86.045	86.3545	86.6818	86.9151	87.1832	87.4445	87.6687
Cambodia	Both	5 to 9	Foreign body	74.0327	74.3131	74.4318	74.3304	74.2523	74.2243	74.4974	74.8799	75.2112	76.1645	77.7507	79.0604	79.7263	80.9531	82.2623	83.4838	84.6393	85.6639	86.5841	87.3983	88.1219	88.8349	89.2392	89.882	90.2468	90.7001	91.2037	91.7423
Cambodia	Both	Early Neonatal	Foreign body	85.2216	85.2907	85.2298	85.0573	84.8624	84.7598	84.484	84.0823	83.6867	83.5589	83.893	84.2938	84.909	85.502	86.0177	86.5087	86.8889	87.2515	87.623	87.9994	88.189	88.5856	88.9419	89.3857	89.7254	90.0072	90.3713	90.8412
Cambodia	Both	Late Neonatal	Foreign body	53.3206	55.4336	57.3473	58.939	60.3537	61.8146	62.7363	63.1834	63.4703	63.9762	65.1662	66.5498	68.2274	69.894	71.3838	72.7706	73.8315	74.7405	75.5698	76.3269	76.8575	77.7699	78.5831	79.4401	80.0676	80.5434	81.2418	82.0694
Cambodia	Both	Post Neonatal	Foreign body	56.3644	54.5092	52.4718	50.1557	47.8769	46.0317	44.461	42.8603	41.8175	42.3223	44.6807	47.9615	51.0251	54.6791	58.2681	61.8375	64.6572	67.262	69.4973	71.4803	73.1349	74.9527	76.1371	77.5073	78.3856	79.2751	80.432	81.5574
Cambodia	Female	0 to 20	Foreign body	56.5355	56.4569	56.4329	56.3845	56.7165	57.4998	58.7892	60.1531	61.4415	63.1992	65.6437	68.0211	69.891	72.1174	74.3309	76.4825	78.4027	80.2347	81.8104	83.1617	84.1784	85.214	85.7174	86.4352	86.7505	87.2253	87.8495	88.463
Cambodia	Female	1 to 4	Foreign body	46.1911	46.8014	47.436	48.1295	49.0629	50.4988	52.5982	54.9052	56.5556	58.4014	60.4393	62.2974	62.0015	63.5014	65.6618	68.0754	70.1789	72.4895	74.4304	76.3256	77.6308	79.0562	79.3909	80.8561	81.3302	82.3121	83.4892	84.6843
Cambodia	Female	10 to 14	Foreign body	82.9156	83.0508	83.1844	83.2351	83.2882	83.3407	83.4759	83.6914	83.9231	84.481	85.372	86.095	86.6591	87.2734	87.833	88.3795	88.8655	89.3245	89.7951	90.2169	90.5442	90.8725	91.0954	91.3534	91.5266	91.7314	91.918	92.0908
Cambodia	Female	15 to 19	Foreign body	78.1609	78.8927	79.452	79.8129	80.1074	80.3091	80.4199	80.6738	80.893	81.5421	82.614	83.4143	84.1135	84.8357	85.4404	85.942	86.4839	86.975	87.5306	87.9847	88.342	88.6847	88.9573	89.2112	89.3494	89.4668	89.5364	89.5932
Cambodia	Female	5 to 9	Foreign body	73.056	72.6993	72.1968	71.5446	71.0586	70.7675	70.9551	71.2585	71.5691	72.3716	73.9372	75.2434	75.8067	77.2142	78.8482	80.4789	82.0077	83.6288	85.0745	86.3412	87.3024	88.2144	88.6235	89.2569	89.5231	89.8897	90.2627	90.6871
Cambodia	Female	Early Neonatal	Foreign body	78.2887	78.0666	77.6609	77.0781	76.373	75.7952	75.0536	74.1975	73.5324	73.1992	73.3732	73.6672	74.3298	74.891	75.2498	75.4953	75.7453	76.0235	76.3764	76.7856	76.9196	77.4345	77.9556	78.686	79.2559	79.7369	80.374	81.2149
Cambodia	Female	Late Neonatal	Foreign body	65.4357	65.7764	66.2648	66.6901	67.0118	67.616	68.3629	68.9896	69.6132	70.2615	71.2609	72.2913	73.5221	74.9219	76.4248	77.8568	79.2035	80.3673	81.2677	81.9249	82.4328	83.0601	83.5624	84.0313	84.3393	84.5931	84.9549	85.363
Cambodia	Female	Post Neonatal	Foreign body	54.3867	51.5211	48.4199	45.2281	42.2852	40.2915	39.0815	37.9834	37.2422	38.0483	40.8804	44.4259	47.9347	52.1957	56.453	60.7268	64.4301	67.763	70.5717	72.9823	75	77.0115	78.1213	79.2656	79.8304	80.4983	81.3816	82.1954
Cambodia	Male	0 to 20	Foreign body	49.7479	50.7422	51.6572	52.3	53.0179	53.9215	54.9205	56.064	57.3151	59.2349	61.9885	64.9422	67.2063	69.7591	72.0681	74.2815	75.9248	77.5453	78.9789	80.2595	81.2831	82.4183	83.1402	84.2058	84.911	85.6699	86.6849	87.7091
Cambodia	Male	1 to 4	Foreign body	42.5435	46.3137	49.7914	52.7534	55.122	57.1309	58.2611	59.8546	61.0325	62.2612	64.141	66.5279	67.4341	69.8532	72.4675	75.142	76.8297	78.8936	80.6721	82.3401	83.5922	84.8292	85.1255	86.279	86.6384	87.3503	88.2439	89.1861
Cambodia	Male	10 to 14	Foreign body	72.9426	73.5748	74.02	74.2202	74.4096	74.4904	74.8191	75.1765	75.4826	76.4409	77.9301	79.1409	80.0686	81.1236	82.0362	82.8642	83.6577	84.2224	84.7295	85.1188	85.5481	85.9426	86.4045	87.0061	87.4964	88.0676	88.7271	89.3911
Cambodia	Male	15 to 19	Foreign body	76.6444	77.1477	77.4584	77.6601	77.7306	77.7799	78.1227	78.4445	78.6299	79.4495	80.7877	81.7693	82.6265	83.4167	83.9483	84.4458	85.1248	85.5527	86.0693	86.4055	86.7283	86.8874	87.0645	87.2971	87.5078	87.7827	88.0973	88.3716
Cambodia	Male	5 to 9	Foreign body	74.6324	75.4244	76.0124	76.3133	76.5103	76.6576	76.9784	77.4102	77.7447	78.7829	80.3563	81.6512	82.3729	83.4617	84.5373	85.4639	86.357	86.9655	87.5188	88.0157	88.5728	89.1439	89.5412	90.1912	90.6299	91.1389	91.7273	92.3356
Cambodia	Male	Early Neonatal	Foreign body	89.602	89.7608	89.8273	89.826	89.856	89.9665	89.9324	89.7922	89.5834	89.5886	89.9833	90.4079	90.9565	91.5164	92.0622	92.6297	93.0418	93.4161	93.7757	94.1157	94.3204	94.6272	94.8673	95.1197	95.2983	95.4372	95.6136	95.8398
Cambodia	Male	Late Neonatal	Foreign body	57.9296	60.6063	62.892	64.7517	66.3952	67.931	68.7175	68.9613	69.0005	69.2992	70.2974	71.5384	73.0592	74.4964	75.6655	76.7296	77.422	78.0072	78.6086	79.2343	79.6553	80.4998	81.2828	82.1402	82.788	83.2717	83.9815	84.8284
Cambodia	Male	Post Neonatal	Foreign body	56.9971	55.8187	54.4455	52.6623	50.7815	49.0498	47.3155	45.4634	44.254	44.582	46.6791	49.8164	52.6514	55.9932	59.2384	62.4424	64.8009	67.0227	68.9549	70.7103	72.1702	73.8856	75.1175	76.6193	77.6772	78.6973	80.0085	81.3034
Indonesia	Both	0 to 20	Foreign body	76.5527	77.9413	79.2873	80.196	80.9753	81.8539	82.6221	82.9336	82.7033	83.8392	85.5607	86.4562	87.015	87.4706	87.8534	88.4159	88.9793	89.6034	90.0404	90.7333	91.5619	92.213	93.2164	94.0644	94.7198	95.348	95.7368	96.1137
Indonesia	Both	1 to 4	Foreign body	72.4834	73.5349	74.7089	76.271	78.2413	79.9163	80.6602	80.7029	80.472	82.0294	84.0376	84.9863	85.619	86.1314	86.309	87.0695	87.7596	88.2218	88.3189	88.8221	89.572	90.1779	91.0115	91.7241	92.2516	92.7553	93.0278	93.2888
Indonesia	Both	10 to 14	Foreign body	92.9408	93.2078	93.4316	93.6225	93.8197	94.0201	94.2218	94.3473	94.3907	94.8615	95.443	95.75	95.9108	96.0194	96.0765	96.1684	96.2555	96.3638	96.4321	96.5287	96.6601	96.7257	97.1368	97.4053	97.6328	97.78	97.8441	97.9222
Indonesia	Both	15 to 19	Foreign body	94.02	94.255	94.4666	94.6754	94.8774	95.0633	95.2298	95.3324	95.3825	95.8154	96.363	96.6947	96.8767	97.0026	97.074	97.1731	97.2441	97.384	97.4698	97.5566	97.6586	97.6746	98.058	98.3065	98.4914	98.5896	98.5935	98.6145
Indonesia	Both	5 to 9	Foreign body	91.9743	92.3059	92.5757	92.8119	93.103	93.4331	93.7807	93.9862	94.0055	94.3884	94.9066	95.1595	95.327	95.4694	95.5186	95.6486	95.7479	95.8254	95.8361	95.9191	96.0773	96.1882	96.515	96.7627	96.9116	97.0625	97.1447	97.2374
Indonesia	Both	Early Neonatal	Foreign body	77.6333	75.5365	73.4343	71.2425	69.198	67.508	66.9086	66.8699	66.4453	69.264	73.1821	75.6011	77.4835	79.1497	80.9659	82.2817	82.8775	83.1097	82.9884	83.0597	83.5165	84.1072	85.5426	86.6875	87.1954	87.569	88.1224	88.6189
Indonesia	Both	Late Neonatal	Foreign body	23.0385	23.1219	23.6624	24.3279	25.1668	26.8108	29.94	33.3227	35.4373	42.653	50.3367	54.5934	57.3838	59.8438	62.6415	65.0183	66.9339	68.63	69.7694	71.2269	72.6753	73.6604	75.996	77.3749	78.5399	79.0922	79.9567	80.8399
Indonesia	Both	Post Neonatal	Foreign body	64.1336	65.2006	66.2774	66.3438	66.2365	66.9658	67.7649	67.8311	67.2224	68.8893	71.7773	73.4843	74.6269	75.4682	76.0669	76.887	77.6765	78.5881	79.1122	80.1153	81.4356	82.4469	84.0571	85.5119	86.6569	87.9335	88.5771	89.2773
Indonesia	Female	0 to 20	Foreign body	82.9332	83.461	83.9743	84.2977	84.5985	84.9777	85.4264	85.7158	85.7436	86.4246	87.5153	88.1129	88.4815	88.7904	89.0318	89.4095	89.769	90.1788	90.4321	90.9063	91.5482	92.0782	92.8619	93.5602	93.9401	94.5318	94.8704	95.1987
Indonesia	Female	1 to 4	Foreign body	75.44	76.0954	76.9827	78.0403	79.4089	80.5757	80.9721	80.6879	80.2	80.8349	82.1942	83.1071	83.9242	84.5974	84.8554	85.5017	85.9409	86.1049	85.9184	86.1613	86.8067	87.439	88.2319	88.9549	89.3365	89.9369	90.2277	90.507
Indonesia	Female	10 to 14	Foreign body	95.7035	95.6189	95.5515	95.5088	95.5058	95.5439	95.6112	95.6677	95.6944	95.7918	95.9152	95.9852	96.0414	96.093	96.1298	96.1813	96.2302	96.3083	96.3779	96.4535	96.538	96.6042	96.692	96.7728	96.8306	96.8893	96.933	96.9827
Indonesia	Female	15 to 19	Foreign body	95.0875	95.1595	95.22	95.2683	95.3358	95.4131	95.4918	95.5437	95.5644	95.6797	95.8453	95.9478	96.0262	96.0905	96.136	96.1893	96.2312	96.3423	96.421	96.4914	96.5692	96.6118	96.7121	96.7986	96.8567	96.9017	96.9102	96.9277
Indonesia	Female	5 to 9	Foreign body	92.5414	92.5896	92.6386	92.7125	92.911	93.2054	93.5296	93.7385	93.7733	93.9705	94.3061	94.4809	94.6456	94.8172	94.8769	95.0416	95.1558	95.2479	95.247	95.3294	95.4919	95.6092	95.8591	96.0957	96.1454	96.3024	96.3899	96.4978
Indonesia	Female	Early Neonatal	Foreign body	62.9538	58.5396	53.8392	48.9582	44.5969	41.2575	40.0002	39.636	38.8549	40.7563	45.3827	49.1295	52.52	55.7581	59.4334	62.0835	63.1728	63.4951	63.0923	63.0969	63.91	65.2125	67.352	69.3578	69.9451	70.5258	71.5846	72.4916
Indonesia	Female	Late Neonatal	Foreign body	51.3207	50.2977	49.3275	49.0072	49.3728	51.044	54.0695	57.4082	60.6384	65.065	69.2536	70.8483	70.945	70.9304	71.4675	72.5398	73.9746	75.5546	76.9014	78.258	79.2543	79.7532	80.8514	81.5375	81.6304	81.8978	82.3478	82.8492
Indonesia	Female	Post Neonatal	Foreign body	71.9805	71.4135	70.8126	69.671	68.5442	68.2252	68.5693	68.9558	69.2001	70.918	73.3531	74.7567	75.6122	76.1955	76.4892	76.9774	77.4412	78.0354	78.2374	78.9198	80.0255	80.8311	82.2885	83.5597	84.1027	85.4316	85.9021	86.4543
Indonesia	Male	0 to 20	Foreign body	72.6869	74.6895	76.6107	77.9141	79.0022	80.2042	81.139	81.3702	80.8545	82.2279	84.3311	85.3917	86.053	86.5825	87.0445	87.7159	88.4185	89.2008	89.7916	90.6536	91.6079	92.338	93.4786	94.4055	95.2677	95.8801	96.2862	96.6764
Indonesia	Male	1 to 4	Foreign body	69.2697	70.9893	72.6445	74.7612	77.2556	79.3089	80.2743	80.5127	80.4205	82.6577	85.1403	86.0669	86.4893	86.8217	86.9029	87.7356	88.6389	89.3747	89.7449	90.492	91.3309	91.9078	92.7644	93.4514	94.0889	94.4866	94.726	94.9501
Indonesia	Male	10 to 14	Foreign body	89.1436	89.6295	90.0281	90.3615	90.6943	91.0225	91.3356	91.4872	91.5049	92.3496	93.4287	93.9974	94.2804	94.4613	94.5434	94.6779	94.802	94.9399	95.0033	95.1259	95.3212	95.4002	96.1995	96.6893	97.1136	97.3618	97.4495	97.5609
Indonesia	Male	15 to 19	Foreign body	92.4175	92.5878	92.7549	92.9577	93.1579	93.3581	93.5455	93.6547	93.7178	94.3201	95.0605	95.5164	95.7481	95.9008	95.9797	96.0908	96.1529	96.2249	96.2363	96.259	96.3038	96.2506	96.7554	97.0372	97.2423	97.3121	97.2681	97.2409
Indonesia	Male	5 to 9	Foreign body	91.3965	91.9781	92.433	92.8018	93.1665	93.5266	93.8983	94.1038	94.1113	94.6813	95.3948	95.7321	95.9087	96.0274	96.0683	96.1731	96.2706	96.3485	96.3833	96.4814	96.6485	96.76	97.1698	97.4296	97.66	97.7929	97.8518	97.9103
Indonesia	Male	Early Neonatal	Foreign body	88.2165	87.4697	86.8418	86.1676	85.4498	84.7879	84.7061	85.0574	85.126	88.5609	91.9602	93.4871	94.3654	94.9745	95.5272	95.9469	96.2243	96.4004	96.4693	96.565	96.7361	96.7844	97.5974	98.0145	98.3085	98.3853	98.4414	98.5019
Indonesia	Male	Late Neonatal	Foreign body	20.6228	22.2605	24.3267	25.9607	27.2183	28.5872	30.9906	33.4259	34.0941	41.1903	49.2431	54.2072	58.0915	61.6071	65.2626	67.9662	69.7717	71.1753	71.9366	73.1571	74.6078	75.7258	78.3981	79.9679	81.6004	82.2503	83.2187	84.1729
Indonesia	Male	Post Neonatal	Foreign body	55.6868	58.5028	61.1887	62.3503	63.0889	64.6074	65.7291	65.5336	64.2382	65.8631	69.1702	71.1885	72.6257	73.7359	74.6255	75.7549	76.8426	78.0597	78.8803	80.2061	81.7869	83.0415	84.8847	86.5839	88.2505	89.5722	90.3872	91.2321
Laos	Both	0 to 20	Foreign body	1.18023	2.48031	4.41971	6.01418	7.63943	8.88988	9.26187	9.57083	10.0972	11.7348	14.7993	16.9652	18.4335	20.8289	23.6022	26.6149	30.3338	35.0658	36.1502	39.5345	43.3255	46.6934	49.0746	51.5852	54.0958	56.4463	58.968	61.6373
Laos	Both	1 to 4	Foreign body	0.417955	1.26698	3.29897	5.21756	7.56091	10.2062	11.3851	12.4512	13.7807	16.8346	21.674	24.1445	23.8812	26.327	29.6976	33.1542	37.3949	43.5395	40.2455	44.0824	48.5283	52.4263	54.5483	57.7868	60.6405	63.279	66.2464	69.4086
Laos	Both	10 to 14	Foreign body	56.5957	56.8407	57.4229	57.9259	58.4061	58.834	59.3188	59.6004	60.0595	61.2661	63.1638	64.9612	66.5388	68.311	69.9663	71.5009	72.9949	74.7584	75.4474	76.8779	78.2391	79.4599	80.4184	81.4074	82.2527	82.9707	83.6132	84.3038
Laos	Both	15 to 19	Foreign body	58.961	59.5622	60.3622	61.0581	61.652	62.0388	62.3927	62.5074	62.6951	63.7283	65.477	67.1591	69.0518	70.7455	72.2752	73.5999	74.8826	76.1685	77.1079	78.1903	79.2183	80.1689	80.9599	81.6977	82.292	82.876	83.5004	84.1335
Laos	Both	5 to 9	Foreign body	39.6566	39.1512	39.2162	39.2911	39.6197	40.1299	40.85	41.5141	42.3279	44.0948	46.9049	49.5299	51.0726	53.6518	56.4576	58.8944	61.4362	64.8122	64.4893	66.8528	69.225	71.3912	72.7098	74.4601	76.0092	77.3605	78.6917	80.1701
Laos	Both	Early Neonatal	Foreign body	69.0992	69.1842	69.3703	69.5578	69.5433	69.579	69.5548	69.5196	69.4846	69.7162	70.4145	71.1882	72.0486	72.8115	73.5932	74.298	75.0154	75.8165	76.6033	77.3695	78.1607	78.8628	79.4259	79.9792	80.5727	81.1374	81.7222	82.414
Laos	Both	Late Neonatal	Foreign body	22.8842	23.9478	25.1538	26.0806	26.4795	26.9836	27.6907	28.2058	28.4505	29.0227	29.8234	31.0646	32.8415	34.6072	36.5768	38.8072	41.5746	44.5585	47.2871	49.6625	52.0519	54.1868	55.9878	57.5944	59.3127	60.8787	62.5919	64.1793
Laos	Both	Post Neonatal	Foreign body	8.4521	7.81673	7.67436	7.10497	6.40583	5.52349	3.90222	2.16955	0.485539	0	1.07578	1.45898	1.56916	2.50269	3.79665	5.52364	8.40999	12.5082	13.4623	16.4507	20.4831	24.3271	27.0812	29.7164	32.6204	35.3876	38.2571	41.3391
Laos	Female	0 to 20	Foreign body	20.2547	20.5048	21.3576	21.9711	22.7678	23.365	23.9567	24.4934	25.2232	26.9883	29.856	32.0718	33.5188	35.71	38.1139	40.5845	43.5834	47.3225	47.8544	50.4792	53.3375	55.9052	57.628	59.6058	61.466	63.1203	64.9605	66.8935
Laos	Female	1 to 4	Foreign body	4.38561	2.74719	2.15602	1.53484	1.79953	2.86538	4.65755	6.61785	8.5989	11.8425	16.095	19.1872	19.0919	21.8084	25.5945	29.5138	34.1292	41.0013	37.7858	41.8117	46.2356	50.3323	52.396	55.7588	58.6736	61.2196	64.1133	66.9645
Laos	Female	10 to 14	Foreign body	70.1111	70.2021	70.4425	70.6292	70.8858	71.1355	71.4812	71.8162	72.2832	73.0246	74.2742	75.3771	76.2401	77.3087	78.3447	79.3041	80.2741	81.4217	81.7044	82.5725	83.3806	84.0384	84.4578	84.9718	85.4178	85.823	86.2384	86.6878
Laos	Female	15 to 19	Foreign body	72.2674	72.7836	73.3162	73.7113	74.0332	74.1701	74.3506	74.458	74.6155	75.116	76.1309	77.0079	77.9405	78.8386	79.6727	80.4117	81.2388	82.0219	82.567	83.2237	83.7945	84.266	84.6473	85.0078	85.288	85.5854	85.9413	86.3276
Laos	Female	5 to 9	Foreign body	38.5452	36.9694	35.9907	35.0499	34.7852	34.8942	35.5437	36.2024	37.1899	38.8912	41.4368	43.7652	44.6946	47.2415	50.1404	52.6324	55.3936	59.2749	58.1857	60.6149	63.1736	65.5733	66.6891	68.4878	70.1576	71.6208	73.2489	75.091
Laos	Female	Early Neonatal	Foreign body	57.5588	56.8713	56.377	56.0123	55.4892	55.2747	55.0575	54.9046	54.8778	54.8213	54.8679	54.9609	55.2807	55.618	56.2265	56.9275	57.7674	58.8897	60.0549	61.1771	62.2869	63.219	63.8757	64.5441	65.2747	65.9637	66.6429	67.4979
Laos	Female	Late Neonatal	Foreign body	54.8565	54.6468	54.7129	54.7438	54.6625	54.7937	55.142	55.5645	55.9462	56.4936	57.1702	57.7764	58.3413	58.798	59.3274	60.0509	61.2686	62.6792	64.0453	65.2942	66.5426	67.5607	68.3752	69.1423	69.9607	70.7281	71.5247	72.3129
Laos	Female	Post Neonatal	Foreign body	15.0202	12.4325	10.4635	8.24813	6.13224	4.44666	3.13985	1.54596	0	0.232383	2.0536	3.0628	3.51391	4.58417	5.82584	7.36279	10.2394	14.1049	14.9587	17.933	21.6791	25.2235	27.7239	30.2312	32.7062	34.9279	37.2354	39.7748
Laos	Male	0 to 20	Foreign body	0	2.0645	4.68905	6.89141	8.90374	10.4219	10.5505	10.5639	10.7545	11.9997	14.7144	16.5367	17.7868	19.9934	22.6515	25.616	29.3053	34.0397	35.2953	38.7327	42.6932	46.2271	48.8049	51.409	54.0931	56.6928	59.4157	62.3209
Laos	Male	1 to 4	Foreign body	3.87464	6.80416	10.751	14.3619	17.9074	21.3144	22.0195	22.4317	23.2277	25.9005	30.7085	32.5997	32.2683	34.3649	37.2161	40.1155	43.7891	48.9867	45.8841	49.2962	53.4227	56.9167	58.9348	61.8636	64.474	66.9831	69.7818	72.8967
Laos	Male	10 to 14	Foreign body	45.6747	45.9492	46.7295	47.4224	47.9622	48.4649	49.0243	49.1482	49.4556	50.9507	53.2555	55.5787	57.676	60.0015	62.127	64.0829	65.9668	68.1516	69.1269	70.9699	72.7631	74.4709	75.9097	77.3027	78.4957	79.5044	80.3475	81.2754
Laos	Male	15 to 19	Foreign body	63.3922	63.6346	64.1698	64.7295	65.2308	65.6611	66.0161	66.0718	66.1889	67.2289	68.804	70.436	72.3133	73.9355	75.3784	76.609	77.6816	78.8102	79.6573	80.6054	81.5614	82.5036	83.2941	84.0293	84.6297	85.199	85.7634	86.3094
Laos	Male	5 to 9	Foreign body	40.9424	41.2813	42.1338	42.9202	43.6534	44.4115	45.1465	45.7951	46.4543	48.1988	51.1251	53.8858	55.8066	58.3533	61.059	63.4284	65.7902	68.7786	68.984	71.2784	73.4965	75.4744	76.9116	78.6001	80.0388	81.2856	82.3869	83.5877
Laos	Male	Early Neonatal	Foreign body	77.1943	77.5738	77.9927	78.356	78.5319	78.6631	78.7399	78.7841	78.7749	79.1394	80.0817	81.0836	82.0808	82.9296	83.6876	84.3212	84.9358	85.5507	86.1298	86.6933	87.2792	87.8083	88.264	88.6903	89.1328	89.5458	89.9811	90.4733
Laos	Male	Late Neonatal	Foreign body	23.9257	25.8734	27.7737	29.2323	29.9682	30.6015	31.2824	31.6512	31.69	32.074	32.7298	34.0391	36.0761	38.1522	40.4151	42.855	45.6748	48.6484	51.3281	53.6441	56.0136	58.2045	60.0894	61.7661	63.5659	65.2061	67.0179	68.6795
Laos	Male	Post Neonatal	Foreign body	3.62238	4.60516	5.88383	6.4984	6.7261	6.3227	4.53381	2.69556	0.895635	0	0.672627	0.769882	0.779619	1.7214	3.10075	4.93941	7.78029	11.8961	12.816	15.7354	19.8828	23.889	26.797	29.5326	32.6969	35.7878	38.9885	42.3862
Malaysia	Both	0 to 20	Foreign body	80.9117	81.7125	81.8042	81.97	82.4944	82.8343	84.5005	83.8726	85.0005	84.7694	87.4768	88.4184	88.2118	87.8246	87.8046	87.7835	88.8307	88.608	88.0738	87.7885	89.829	90.0609	89.7315	90.764	89.7024	88.6991	90.149	90.9047
Malaysia	Both	1 to 4	Foreign body	78.7938	80.1245	79.9032	79.5291	80.0577	80.77	83.01	81.6021	82.485	80.5996	83.6333	84.8189	84.2269	84.5482	85.0052	84.7019	86.4438	86.4613	86.5867	86.7697	89.7886	90.5243	90.5532	92.186	91.894	90.9888	92.5149	93.5868
Malaysia	Both	10 to 14	Foreign body	68.7564	69.3463	70.944	71.0203	70.5797	69.692	69.8451	68.282	69.0598	67.864	70.7891	73.1787	72.8196	71.0641	71.4774	73.3685	75.3015	75.3159	74.7346	74.0164	76.2234	76.807	76.241	77.4434	76.0504	74.8901	76.5541	77.6601
Malaysia	Both	15 to 19	Foreign body	58.5941	59.7445	59.3851	58.5475	55.776	51.0759	51.3588	52.3597	54.2946	54.5741	56.4075	57.7016	56.9171	54.6465	56.2912	59.126	61.4502	62.1058	61.303	59.933	61.3575	61.6343	61.8763	63.1243	62.5515	62.325	63.4957	64.6895
Malaysia	Both	5 to 9	Foreign body	72.4841	73.7939	75.2974	76.7777	78.0886	78.628	79.8223	77.9816	78.8741	77.0131	79.5504	80.2405	80.3694	80.2882	80.0914	79.8485	81.8426	82.6567	82.608	82.0421	85.235	86.2835	85.6081	87.0075	85.2723	83.7087	85.4746	86.2388
Malaysia	Both	Early Neonatal	Foreign body	93.6316	93.7899	93.7443	93.8102	93.9659	94.097	94.525	94.3552	94.5925	94.5408	94.9633	94.9026	94.9616	94.6363	94.4197	94.1607	94.3722	94.0736	93.8152	93.7034	94.3968	94.4919	94.3802	94.7816	94.4262	94.163	94.6748	94.8892
Malaysia	Both	Late Neonatal	Foreign body	84.9843	85.4594	85.4539	85.7322	86.2002	86.4874	87.6043	87.2765	87.907	87.9091	88.7674	88.673	88.9682	88.4938	88.1392	87.6961	88.181	87.4987	86.8643	86.4217	87.5858	87.5672	87.141	87.736	86.6914	85.7748	87.0129	87.421
Malaysia	Both	Post Neonatal	Foreign body	82.6288	83.0763	82.9016	82.9467	83.3119	83.5877	85.0161	84.4745	85.2723	85.6082	87.6614	88.1878	88.2845	87.7159	87.1956	86.8381	87.5402	86.6766	85.791	85.8169	87.7486	87.7735	87.5309	88.305	87.093	86.4383	87.8988	88.4111
Malaysia	Female	0 to 20	Foreign body	82.7234	83.382	83.2193	83.2908	83.8335	84.1647	85.5121	84.9344	85.8087	85.5426	87.842	88.6136	88.2711	87.9706	87.8864	87.7713	88.7042	88.7631	88.4721	88.3487	90.0465	90.1988	89.9	90.776	89.8375	88.8921	90.0474	90.684
Malaysia	Female	1 to 4	Foreign body	78.4172	79.4883	79.1297	78.6485	79.1238	79.9046	81.9183	80.4757	81.2878	79.5391	82.3193	83.3915	82.7251	83.0217	83.5535	83.4552	85.2508	85.456	85.4866	85.6119	88.2654	88.8322	88.8628	90.4336	90.1236	89.3401	90.8719	91.9135
Malaysia	Female	10 to 14	Foreign body	80.1269	80.7739	80.15	79.7127	79.5333	78.9796	79.6128	78.3582	78.06	77.5438	79.6367	81.0661	80.0162	79.3887	78.9579	79.5834	81.4447	82.0141	82.1081	82.082	83.1479	83.4719	83.2174	83.9612	83.4801	82.9976	83.7005	84.4031
Malaysia	Female	15 to 19	Foreign body	76.0171	77.7797	78.0373	78.0752	78.2983	77.4638	77.5823	78.0479	78.7474	78.3879	78.8684	79.4619	78.8258	79.1134	79.1399	79.2279	80.0735	80.9321	81.3685	81.4315	82.1626	83.2441	83.362	83.8398	83.4755	83.2931	83.361	83.5322
Malaysia	Female	5 to 9	Foreign body	71.7883	73.3926	74.2012	75.6127	77.6969	78.2779	78.6693	77.1549	78.5025	76.8324	79.469	80.565	80.1809	78.8432	78.8471	78.9263	80.4948	82.3762	82.7728	82.5163	85.1641	84.9768	84.0769	85.5171	83.9954	82.5038	84.2639	85.358
Malaysia	Female	Early Neonatal	Foreign body	90.5164	90.5438	90.3426	90.3088	90.42	90.5531	91.1193	90.8986	91.2114	91.1121	91.6666	91.5807	91.5698	91.0476	90.7111	90.354	90.6451	90.3033	90.0573	89.9613	90.8904	90.98	90.7387	91.2671	90.7392	90.3368	91.0472	91.3518
Malaysia	Female	Late Neonatal	Foreign body	86.3034	86.4302	86.2102	86.2163	86.4377	86.701	87.7502	87.4746	88.0049	87.9283	88.5855	88.4917	88.6196	88.1497	87.8392	87.4654	87.9969	87.5319	87.1806	86.959	88.0628	88.1733	87.9117	88.3554	87.4831	86.6661	87.5999	87.9404
Malaysia	Female	Post Neonatal	Foreign body	82.6599	82.8168	82.4119	82.2715	82.4323	82.4684	83.7667	83.1267	83.8019	83.9823	85.9943	86.3911	86.3876	85.6397	85.0191	84.5924	85.3782	84.6353	83.8589	83.9889	86.0687	86.1159	85.8945	86.7183	85.3987	84.6243	86.1256	86.6851
Malaysia	Male	0 to 20	Foreign body	81.2061	82.0387	82.3309	82.5633	83.0235	83.3325	85.0297	84.4416	85.6105	85.4305	88.1017	89.0582	88.9838	88.5916	88.6302	88.674	89.6714	89.2722	88.6186	88.2477	90.2773	90.5379	90.2313	91.2549	90.247	89.3365	90.8235	91.5761
Malaysia	Male	1 to 4	Foreign body	79.3152	80.8769	80.8767	80.6915	81.2849	81.9392	84.19	82.9186	83.797	81.964	84.9677	86.1642	85.6911	86.0324	86.4262	86.0218	87.5945	87.471	87.6304	87.8213	90.859	91.6501	91.6716	93.2246	92.9628	92.0421	93.4519	94.4637
Malaysia	Male	10 to 14	Foreign body	58.6782	59.059	62.4816	62.8898	62.196	61.0022	60.7796	58.9194	60.6118	58.8369	62.4454	65.5984	65.9246	63.2143	64.4125	67.3252	69.2692	68.7459	67.501	66.1575	69.3129	70.1219	69.3078	70.9664	68.8357	67.1765	69.7098	71.2178
Malaysia	Male	15 to 19	Foreign body	59.2643	58.9945	57.9818	56.4859	51.9715	45.6294	45.9291	46.9549	49.1625	49.9864	52.257	53.6797	53.1613	49.4778	51.9787	56.1158	58.7793	58.8922	57.1959	55.038	56.3939	55.6955	55.9836	57.3546	56.9181	56.8254	58.5833	60.1859
Malaysia	Male	5 to 9	Foreign body	73.076	74.1904	76.202	77.7432	78.4912	78.9985	80.7332	78.6877	79.25	77.2518	79.6941	80.107	80.5951	81.3769	81.0418	80.5731	82.8355	82.8991	82.5344	81.7688	85.3229	87.2322	86.7278	88.0959	86.2458	84.6613	86.4256	86.9718
Malaysia	Male	Early Neonatal	Foreign body	95.4178	95.6365	95.6756	95.7815	95.9393	96.0534	96.3678	96.2395	96.4145	96.3929	96.7065	96.6635	96.7548	96.5613	96.4247	96.2385	96.3905	96.1419	95.8997	95.7886	96.2927	96.3796	96.3455	96.6379	96.4034	96.2351	96.5876	96.7278
Malaysia	Male	Late Neonatal	Foreign body	87.2569	87.8967	88.0592	88.465	88.9906	89.2388	90.1539	89.8686	90.4157	90.4617	91.2483	91.1865	91.5277	91.1752	90.8914	90.516	90.8612	90.1925	89.5157	89.0189	89.9375	89.8324	89.3886	89.9204	88.9899	88.2008	89.3233	89.6643
Malaysia	Male	Post Neonatal	Foreign body	81.3675	82.099	82.1328	82.3468	82.8825	83.3326	84.8727	84.3868	85.271	85.7075	87.8198	88.4451	88.6224	88.1737	87.7232	87.4094	88.0617	87.1022	86.1178	86.0556	87.9032	87.8994	87.6237	88.3608	87.179	86.5699	88.0084	88.4824
Maldives	Both	0 to 20	Foreign body	73.7166	75.4143	77.4574	79.3239	80.9743	82.6534	83.451	83.425	84.3761	85.7246	87.1422	88.5273	89.8741	90.6792	91.2827	91.6701	91.3742	91.7809	92.2105	92.6635	93.1472	93.6193	94.1047	94.5771	94.9499	95.3694	95.7766	96.1258
Maldives	Both	1 to 4	Foreign body	61.7362	63.532	65.9246	68.1123	70.2551	72.6767	73.0858	71.6421	73.1546	75.7381	78.5632	81.1827	84.0918	85.7441	86.6561	87.3463	85.6483	86.3057	87.3164	88.321	89.1508	89.7737	90.363	90.851	91.2031	91.6872	92.1848	92.6767
Maldives	Both	10 to 14	Foreign body	79.7234	80.7986	82.075	83.5164	84.5308	86.7334	87.5539	86.7181	85.8759	85.9484	85.8895	86.5164	87.4676	87.7058	88.2437	89.0664	90.0052	90.7991	91.6567	92.7051	93.3651	94.0111	94.6151	94.9566	95.2281	95.4772	95.6736	95.836
Maldives	Both	15 to 19	Foreign body	81.0929	83.5399	85.8248	88.0246	88.881	89.5175	90.2732	89.1912	88.3511	89.4626	90.4139	91.9135	92.4894	92.087	92.5036	93.1033	93.8752	94.5937	95.1956	95.6261	96.0246	96.4087	96.7173	96.9164	97.0764	97.2053	97.305	97.3913
Maldives	Both	5 to 9	Foreign body	71.4782	73.0868	75.3988	77.4474	78.5079	78.8832	79.1474	78.574	79.1255	80.1591	81.3572	82.6514	83.5	83.5737	84.4684	85.4959	86.9296	88.7458	89.8861	90.5863	91.5651	92.3761	93.0867	93.6969	94.1059	94.4546	94.8278	95.1775
Maldives	Both	Early Neonatal	Foreign body	86.8504	86.9218	87.0096	86.9468	86.9553	87.086	87.1802	87.0618	86.7171	86.4307	86.631	87.2128	88.0571	89.2761	90.598	91.5975	92.5558	93.4401	94.0938	94.6167	95.0007	95.2885	95.5172	95.7489	95.8966	96.0507	96.1864	96.3232
Maldives	Both	Late Neonatal	Foreign body	77.2224	78.3195	79.4661	80.3679	81.25	82.1011	82.9737	83.6496	84.1573	84.5034	84.9911	85.6276	86.294	87.1131	87.9724	88.5337	89.0045	89.4191	89.6975	90.0276	90.3397	90.6241	90.8378	91.0877	91.2191	91.3923	91.583	91.7917
Maldives	Both	Post Neonatal	Foreign body	78.2385	78.4405	78.733	78.9653	79.3685	80.0329	80.1278	79.5414	79.5664	79.9483	80.8163	82.0551	83.7186	85.1495	86.2353	86.9323	86.7219	87.4467	88.174	88.8585	89.5372	90.1774	90.8072	91.4199	91.8746	92.3229	92.7099	92.9797
Maldives	Female	0 to 20	Foreign body	75.1476	76.3946	78.0294	79.4517	80.7476	82.2595	82.8194	82.8019	83.8754	85.0976	86.5233	87.9454	89.344	90.1106	90.6803	91.0897	90.6909	90.9426	91.2758	91.6323	91.9814	92.3427	92.7168	93.0811	93.3512	93.6885	94.0384	94.3616
Maldives	Female	1 to 4	Foreign body	62.7269	64.0736	65.7821	67.3194	68.9304	70.9588	70.8325	68.6077	69.9754	72.6508	75.5871	78.5603	81.881	83.6178	84.4276	85.0439	82.7009	83.3663	84.5532	85.7161	86.6963	87.3993	87.9858	88.3314	88.5669	89.0207	89.5506	90.0926
Maldives	Female	10 to 14	Foreign body	84.5216	84.2983	84.8535	85.5438	86.1186	87.1076	87.5735	87.9682	88.2613	87.9924	88.0829	88.3963	88.36	87.7555	88.2371	89.1442	90.3231	91.0021	91.876	92.7077	93.0682	93.3835	93.6474	93.8848	94.0804	94.2373	94.373	94.4967
Maldives	Female	15 to 19	Foreign body	82.0818	84.0977	85.8696	87.5217	88.3548	89.9963	90.656	90.4662	90.3217	90.7731	91.5277	92.5787	92.923	92.4303	92.4773	92.9207	93.4862	93.7113	94.0503	94.3447	94.5395	94.6922	94.8259	94.9489	95.0497	95.12	95.1789	95.2309
Maldives	Female	5 to 9	Foreign body	60.9587	62.5787	65.7907	67.4673	68.4215	70.177	70.3323	71.3093	74.0729	75.1432	77.0192	79.2305	81.8317	82.7149	83.5584	84.6723	85.2306	86.1068	87.1374	88.1515	89.0371	89.7077	90.4275	91.1123	91.5965	92.0938	92.5751	93.0507
Maldives	Female	Early Neonatal	Foreign body	80.8547	80.4369	79.9788	79.3437	78.8991	78.9028	78.8838	78.5993	77.979	77.3515	77.2975	77.8826	78.9764	80.78	82.847	84.4401	86.0724	87.6192	88.7837	89.7587	90.4695	90.9701	91.3762	91.7898	92.0493	92.3073	92.5185	92.7309
Maldives	Female	Late Neonatal	Foreign body	86.9392	87.088	87.2005	87.2348	87.3181	87.5203	87.7126	87.7256	87.5444	87.3352	87.2547	87.2329	87.1047	87.0223	87.0876	87.0005	87.0221	87.2631	87.5537	87.9796	88.3683	88.7376	89.0522	89.4044	89.6115	89.873	90.1586	90.4365
Maldives	Female	Post Neonatal	Foreign body	77.8374	77.5595	77.3691	77.1921	77.2565	77.826	77.8017	76.9456	76.8951	77.3419	78.4114	79.9207	81.9636	83.7118	85.04	85.9728	85.7512	86.5209	87.248	87.9093	88.5545	89.2246	89.8443	90.4293	90.8228	91.1935	91.5193	91.746
Maldives	Male	0 to 20	Foreign body	74.939	76.8363	78.9856	80.9887	82.7154	84.3216	85.197	85.1631	85.9052	87.1821	88.4227	89.6186	90.7707	91.5166	92.0774	92.4089	92.2351	92.709	93.1605	93.6303	94.1493	94.6409	95.1407	95.6259	96.0208	96.442	96.837	97.1602
Maldives	Male	1 to 4	Foreign body	62.1129	64.4351	67.414	70.0771	72.5405	75.1071	75.8636	75.0537	76.5657	78.9139	81.4775	83.6823	86.1154	87.6019	88.5282	89.2235	88.0853	88.6924	89.5123	90.3383	91.0069	91.5317	92.0817	92.6317	93.0358	93.5027	93.939	94.3571
Maldives	Male	10 to 14	Foreign body	74.8255	76.9469	78.7544	80.7788	82.1221	85.3569	86.4765	84.5168	82.6139	82.9722	82.7409	83.6406	85.499	86.5331	87.1246	87.8709	88.6018	89.4988	90.3296	91.5581	92.4657	93.3911	94.2721	94.6836	95.012	95.3291	95.5813	95.777
Maldives	Male	15 to 19	Foreign body	86.3211	87.9479	89.5611	91.1634	91.5756	90.7865	91.2398	89.769	88.6168	89.8411	90.4846	91.6597	92.1716	92.085	92.6802	93.1383	93.7436	94.6207	95.1953	95.55	95.9477	96.3539	96.6573	96.8096	96.9223	97.0149	97.074	97.1184
Maldives	Male	5 to 9	Foreign body	79.3214	80.803	82.3407	84.5521	85.6193	84.9999	85.3465	83.7124	82.6974	83.7093	84.4142	85.035	84.6149	84.1114	85.0405	86.0021	88.0525	90.5253	91.7465	92.2276	93.2722	94.1771	94.8715	95.4194	95.7643	95.9969	96.2808	96.53
Maldives	Male	Early Neonatal	Foreign body	91.0274	91.32	91.6329	91.8142	92.0075	92.171	92.3218	92.3083	92.144	92.07	92.3972	92.9311	93.5729	94.3753	95.1861	95.785	96.3084	96.7721	97.1017	97.3379	97.5112	97.655	97.7614	97.8667	97.9328	98.0081	98.0821	98.1567
Maldives	Male	Late Neonatal	Foreign body	76.0676	77.8389	79.6265	81.019	82.2631	83.3229	84.3746	85.2575	86.0236	86.5909	87.2784	88.1372	89.0959	90.232	91.338	92.1286	92.7352	93.1439	93.3415	93.5329	93.7235	93.8878	93.9852	94.1086	94.1535	94.2233	94.3031	94.4119
Maldives	Male	Post Neonatal	Foreign body	77.5321	78.1692	78.8649	79.416	80.0688	80.8245	81.0109	80.5911	80.6723	81.0319	81.8055	82.922	84.4092	85.6974	86.6736	87.2462	87.0291	87.7142	88.4253	89.1096	89.8016	90.42	91.0522	91.6776	92.1623	92.65	93.0649	93.349
Myanmar	Both	0 to 20	Foreign body	24.3413	24.431	25.1264	25.9299	27.0841	27.8043	27.5638	27.9517	28.1959	29.4584	32.1128	35.3151	38.395	40.9312	43.4769	46.9723	50.8349	55.0473	58.29	61.8391	65.3629	68.1925	69.9197	71.6676	73.1256	74.6152	75.7534	77.1529
Myanmar	Both	1 to 4	Foreign body	2.36864	0.685767	0.165986	0	0.865991	1.98994	1.66395	2.76263	2.68325	5.24363	10.4355	16.0098	21.163	24.3622	26.2672	30.2389	35.633	41.9662	45.255	50.4412	55.9007	60.5665	62.4039	64.496	66.1695	68.4494	69.4776	71.5562
Myanmar	Both	10 to 14	Foreign body	62.3591	62.6791	63.146	63.7731	64.4537	64.9798	65.3258	65.7915	66.202	67.1975	68.8687	70.4668	71.7998	72.8755	73.7673	74.9898	76.2049	77.5417	78.647	79.7037	80.8065	81.6877	82.4462	83.0545	83.57	84.0696	84.5331	85.0544
Myanmar	Both	15 to 19	Foreign body	54.7934	55.4831	56.3193	57.0618	57.8858	58.4025	58.8754	59.2501	59.5899	60.7972	62.7529	64.6268	66.196	67.4339	68.6412	70.0873	71.5609	72.9942	74.299	75.3909	76.4621	77.353	78.275	78.943	79.6119	80.2526	80.865	81.3502
Myanmar	Both	5 to 9	Foreign body	50.7441	50.3	50.4094	50.5832	51.1981	51.7123	51.8977	52.282	52.3093	53.7115	56.1524	58.6599	60.8561	62.1981	63.1818	65.015	66.9489	69.3487	70.8235	72.823	75.1459	77.176	78.5264	79.6447	80.5972	81.59	82.3272	83.3114
Myanmar	Both	Early Neonatal	Foreign body	78.6284	78.4886	78.3979	78.3847	78.4761	78.4485	78.3327	78.1999	78.043	78.062	78.5639	79.1714	79.7929	80.2968	80.7349	81.1357	81.5414	82.0122	82.4592	82.9408	83.6317	84.3298	85.0042	85.6287	86.1233	86.5349	86.9362	87.3955
Myanmar	Both	Late Neonatal	Foreign body	46.9589	47.3629	48.0096	48.8712	49.7626	50.3945	50.7527	51.0808	51.4532	51.9593	53.0168	54.2816	55.716	57.3897	59.4656	61.7934	64.1105	66.3163	68.2157	69.6467	70.8886	71.8564	72.676	73.513	74.3056	75.0318	75.8224	76.6762
Myanmar	Both	Post Neonatal	Foreign body	20.2965	19.0562	18.4046	17.8214	17.7602	17.3931	15.8851	14.9161	13.8319	13.7313	15.1566	17.5595	19.9366	21.9949	24.4564	27.9598	31.5794	35.5087	38.4903	41.7663	45.5525	48.9025	51.0921	53.4368	55.2784	57.0621	58.5009	60.3881
Myanmar	Female	0 to 20	Foreign body	39.9017	39.5116	39.5581	39.7746	40.3723	40.7642	40.6109	40.9998	41.2822	42.4177	44.5555	47.0487	49.4051	51.2215	53.0395	55.6063	58.6735	61.9693	64.3628	67.1357	69.8597	72.1567	73.3816	74.7574	75.855	77.0409	77.9132	78.9372
Myanmar	Female	1 to 4	Foreign body	13.782	10.3393	7.82662	5.76031	5.09061	5.25385	4.75816	5.61946	5.58757	8.10062	12.6746	17.5798	22.1467	24.7983	26.1522	29.7097	35.2034	41.7414	45.0094	50.6772	56.6052	61.7613	63.6352	65.8901	67.4633	69.5443	70.2521	71.9595
Myanmar	Female	10 to 14	Foreign body	71.6042	71.6438	71.8023	72.089	72.3946	72.5968	72.7356	73.0956	73.3961	74.1493	75.3874	76.6186	77.5751	78.2303	78.9371	79.8255	80.6964	81.6506	82.3228	83.0923	83.8792	84.6457	85.217	85.6824	86.0521	86.4606	86.819	87.2025
Myanmar	Female	15 to 19	Foreign body	63.7924	64.7173	65.6398	66.4518	67.2483	67.6065	67.9882	68.2859	68.56	69.2965	70.5492	71.8395	72.9454	73.7556	74.7128	75.7317	76.8413	77.8246	78.69	79.5345	80.3024	81.1257	81.8771	82.4549	82.9759	83.4999	83.9463	84.2776
Myanmar	Female	5 to 9	Foreign body	46.2517	44.6144	43.706	42.9692	42.9489	43.005	42.9214	43.279	42.9773	44.1872	46.4559	48.8762	50.9745	51.7476	52.4235	54.41	56.8248	60.0204	61.7232	64.4988	67.7133	70.8104	72.7464	74.3364	75.6917	77.1989	78.2544	79.4756
Myanmar	Female	Early Neonatal	Foreign body	69.1333	68.3452	67.6585	67.1481	66.8467	66.4907	66.2624	66.0569	65.7706	65.4462	65.4724	65.6185	65.8704	65.9987	66.1749	66.4518	66.8524	67.4693	68.0991	68.8181	69.9008	70.9984	72.0362	72.9618	73.6276	74.1398	74.6539	75.3088
Myanmar	Female	Late Neonatal	Foreign body	45.4939	44.8807	44.4365	44.339	44.5826	44.8966	45.092	45.2907	45.5812	46.1356	47.2322	48.4103	49.6724	51.194	53.2601	55.7934	58.4405	60.9931	63.2364	65.0843	66.7802	68.1688	69.3016	70.3968	71.2903	72.043	72.7998	73.5777
Myanmar	Female	Post Neonatal	Foreign body	31.8595	29.3246	27.1727	25.2023	24.0577	23.2087	21.7396	20.7533	19.6944	19.7633	21.1421	23.1984	25.2184	26.8329	28.7075	31.4745	34.5629	37.7698	40.0109	42.4477	45.3173	48.0311	49.3981	51.3244	52.7799	54.3258	55.5874	57.1436
Myanmar	Male	0 to 20	Foreign body	22.232	22.7005	23.8125	24.9112	26.2979	27.1282	26.7778	26.9778	27.0117	28.1324	30.7699	34.038	37.2555	39.9972	42.7258	46.458	50.4001	54.7499	58.2238	61.8948	65.5957	68.4899	70.4004	72.2345	73.8107	75.3663	76.5846	78.111
Myanmar	Male	1 to 4	Foreign body	0	0.308263	1.77076	3.25625	5.28895	7.0268	6.80494	7.92268	7.75025	10.0974	15.2432	20.8194	25.9703	29.2996	31.4103	35.3443	40.2649	45.9661	49.0369	53.5043	58.2839	62.2968	63.9995	65.8534	67.4924	69.7617	70.9422	73.1226
Myanmar	Male	10 to 14	Foreign body	54.3965	54.7957	55.3784	56.1362	57.0664	57.8019	58.2829	58.7357	59.1519	60.2994	62.2871	64.1078	65.7529	67.1906	68.1844	69.6668	71.1768	72.8092	74.2973	75.5952	76.9762	77.9627	78.8974	79.6533	80.3289	80.9297	81.5075	82.1702
Myanmar	Male	15 to 19	Foreign body	65.2846	65.4083	65.7175	65.9785	66.3721	66.7787	67.1038	67.3667	67.5854	68.6639	70.3401	71.843	73.072	74.1061	74.9325	76.071	77.1514	78.3171	79.404	80.1779	81.0069	81.4893	82.1013	82.5085	82.9806	83.4032	83.869	84.2573
Myanmar	Male	5 to 9	Foreign body	53.9202	54.3642	55.2172	56.0181	57.0629	57.8799	58.2444	58.639	58.9039	60.4377	62.9819	65.526	67.7608	69.4683	70.6453	72.3592	73.9627	75.8199	77.1493	78.6112	80.3	81.568	82.4963	83.2731	83.9332	84.5576	85.0636	85.8707
Myanmar	Male	Early Neonatal	Foreign body	84.8895	85.0204	85.1662	85.3392	85.571	85.6882	85.6459	85.5761	85.5123	85.7042	86.3875	87.1461	87.8628	88.4692	88.9648	89.3732	89.7449	90.1138	90.446	90.7804	91.2232	91.6601	92.0868	92.4922	92.8348	93.1312	93.4087	93.6984
Myanmar	Male	Late Neonatal	Foreign body	59.5297	60.3593	61.3888	62.5039	63.4893	64.1259	64.4856	64.8076	65.1422	65.5186	66.3256	67.3513	68.548	69.9197	71.5372	73.2516	74.902	76.4596	77.7804	78.7026	79.4591	80.017	80.5087	81.0389	81.6058	82.1545	82.779	83.4698
Myanmar	Male	Post Neonatal	Foreign body	12.4416	12.429	13.0335	13.5279	14.2542	14.217	12.6741	11.679	10.5414	10.3237	11.7776	14.3995	17.0117	19.3554	22.1749	26.1028	30.0251	34.3489	37.732	41.459	45.7355	49.4299	52.0647	54.6425	56.7009	58.6224	60.1689	62.2359
Philippines	Both	0 to 20	Foreign body	68.3633	70.0117	71.9187	72.7115	73.5914	74.1246	75.5196	76.8657	77.6815	79.8602	78.2443	77.2028	75.9749	75.5193	75.2994	74.8746	74.473	73.9629	72.7739	71.6958	70.947	70.3851	70.3036	70.8406	70.8058	71.4427	74.2945	76.2165
Philippines	Both	1 to 4	Foreign body	34.1171	38.9427	44.5595	45.8807	47.68	50.3446	54.518	57.8566	59.4942	63.3031	59.9971	58.155	55.5123	53.8821	52.9239	51.798	50.8451	50.4074	49.2918	48.5135	48.1976	48.4273	49.3828	51.8125	52.8369	55.0453	59.7321	62.7541
Philippines	Both	10 to 14	Foreign body	51.49	51.4804	51.193	53.6646	54.8402	56.7763	60.584	66.5419	69.4082	74.7693	70.9595	69.1181	68.5069	68.8239	68.1991	67.7017	67.5048	67.5028	66.8877	66.9278	67.2551	66.8521	66.918	67.6102	67.743	66.6442	67.9829	69.9546
Philippines	Both	15 to 19	Foreign body	51.7626	52.7718	51.8835	57.4988	59.9307	61.7197	65.5187	71.6211	74.7896	79.0544	75.972	73.7171	72.4038	71.2119	70.1333	68.1532	66.6624	65.0904	63.6143	62.668	62.4857	62.4959	62.3705	63.1988	63.8491	63.946	65.3408	66.1283
Philippines	Both	5 to 9	Foreign body	30.1649	30.0513	33.6153	36.7222	40.1183	41.0209	44.1599	50.7647	54.7273	61.0225	56.2467	53.7451	51.3518	49.9038	50.8251	50.1645	48.8506	50.3766	49.4057	48.0384	47.7997	47.9522	48.4861	49.8964	50.9761	51.2083	54.1433	57.6935
Philippines	Both	Early Neonatal	Foreign body	87.796	87.6342	86.5454	87.6934	91.0774	91.8806	91.2781	92.052	92.0899	91.6404	90.374	89.769	89.5035	89.8971	91.0863	91.8846	92.6939	92.891	92.9569	94.0341	94.6016	95.0236	95.265	95.4169	95.3978	95.4342	95.6343	95.7634
Philippines	Both	Late Neonatal	Foreign body	85.7858	86.1539	86.4647	86.2762	86.3107	85.6572	85.9673	86.2947	86.5675	87.0672	86.138	85.6947	85.4856	85.8654	86.4299	86.8829	87.2984	87.4183	86.8864	87.0231	87.3028	87.4117	87.2641	87.2022	87.0882	87.1018	88.1086	88.7122
Philippines	Both	Post Neonatal	Foreign body	84.5727	85.3142	86.0907	85.5335	85.0277	84.3763	84.2893	83.3701	83.0882	83.9652	83.5441	82.9371	81.9407	81.6394	81.1335	80.5742	79.9732	78.7381	77.1627	75.6684	74.665	73.9285	73.4219	73.2374	72.6142	73.0756	75.9261	77.5702
Philippines	Female	0 to 20	Foreign body	71.1075	71.897	73.224	73.2611	73.5926	73.8781	75.2381	75.8936	76.1375	77.8922	76.7171	75.7843	74.4635	74.083	73.7266	73.4165	73.2916	73.2731	72.6242	72.3124	72.1849	71.8875	71.5872	71.6974	71.4267	72.1177	74.623	76.2476
Philippines	Female	1 to 4	Foreign body	34.3841	37.3788	41.9826	41.7742	43.0466	45.5109	49.8325	52.9545	53.8887	57.4242	54.6091	52.6725	48.9634	46.7215	44.6688	42.9626	42.1848	42.1971	41.6016	41.4816	41.8033	42.7495	43.3924	45.7303	47.0538	50.2267	54.9807	58.3147
Philippines	Female	10 to 14	Foreign body	63.0629	61.4249	60.2139	63.5507	64.5415	65.6639	68.4261	71.5921	73.2668	77.1299	73.8694	71.7905	71.0894	71.0749	71.0081	70.9466	70.6546	70.9636	70.5833	71.027	71.6159	71.1865	70.9055	70.5411	70.0833	70.1422	71.2568	72.293
Philippines	Female	15 to 19	Foreign body	78.3402	78.2349	77.5645	79.8407	80.4482	81.1522	82.4073	83.6741	85.0232	86.4819	84.7227	83.0579	82.0819	81.2077	80.6643	79.6653	78.8873	78.7341	78.3073	77.8435	77.7729	77.4744	77.4603	77.8293	77.6597	77.6068	78.2497	78.7882
Philippines	Female	5 to 9	Foreign body	44.3558	40.9739	41.7575	42.2044	43.4809	44.4756	47.7826	51.7835	53.3178	57.8195	53.7403	51.1227	49.4432	48.0955	48.7413	48.6103	48.1889	48.8324	47.4339	47.8703	47.41	47.8227	47.9141	48.6531	48.9497	50.8398	53.6913	56.2204
Philippines	Female	Early Neonatal	Foreign body	89.0028	88.7828	88.1443	88.1382	89.8053	90.2166	90.7748	90.4976	90.2402	89.5668	88.3327	87.4911	86.7023	86.6934	87.4721	87.9163	88.063	88.4725	88.4786	89.6398	90.3066	90.8021	91.0289	91.3186	91.2876	91.3734	91.7887	92.0446
Philippines	Female	Late Neonatal	Foreign body	83.7694	83.5132	83.2268	81.945	81.3128	80.0087	80.8001	81.2721	81.8389	82.388	81.7327	81.6352	81.7774	82.8673	84.1221	85.0282	85.122	85.1076	84.0523	83.7236	83.6969	83.6592	83.3795	83.2455	83.1712	83.2208	84.6399	85.4423
Philippines	Female	Post Neonatal	Foreign body	81.8656	81.951	82.0567	80.2824	78.9698	77.6744	77.58	76.3095	75.6457	76.8557	76.6939	76.1764	74.7835	74.7565	74.0207	73.5445	73.2935	72.7865	71.8814	71.2769	71.2583	70.7472	69.9611	69.31	68.3057	68.556	71.7909	73.6629
Philippines	Male	0 to 20	Foreign body	69.7472	71.868	73.9879	75.2186	76.3696	76.9954	78.2218	79.829	80.9053	83.0751	81.3611	80.3728	79.357	78.9088	78.8026	78.3523	77.8051	77.0183	75.5876	74.0988	73.0033	72.332	72.4102	73.1871	73.3244	73.8679	76.6102	78.5172
Philippines	Male	1 to 4	Foreign body	37.8985	43.9711	50.0586	52.3687	54.4148	56.9962	60.7208	63.8833	65.7733	69.4081	66.0968	64.4616	62.6612	61.5229	61.2867	60.594	59.6174	58.9476	57.6042	56.4834	55.7956	55.5613	56.6207	58.9101	59.6631	61.1005	65.3625	67.9473
Philippines	Male	10 to 14	Foreign body	41.6763	43.0865	43.5838	45.2355	46.5314	49.0745	53.6477	61.7669	65.5426	71.9939	67.7808	66.1649	65.6349	66.2616	65.1234	64.2525	64.1302	63.8346	62.995	62.6581	62.7343	62.4018	62.7573	64.4013	65.0748	63.0262	64.5598	67.3531
Philippines	Male	15 to 19	Foreign body	47.4848	48.699	47.6915	53.4414	56.2852	58.1227	62.4798	70.2959	73.6538	78.5786	75.7003	74.0194	73.0271	72.1003	71.0103	69.0315	67.5531	65.3348	63.4712	62.4823	62.2717	62.6033	62.4227	63.3292	64.5122	64.7403	66.1977	66.8617
Philippines	Male	5 to 9	Foreign body	20.3303	23.1344	29.0414	34.1488	39.009	39.8864	42.7811	50.8335	56.2287	63.523	58.3729	55.975	53.1495	51.6676	52.7517	51.7566	49.8443	51.8985	51.198	48.6035	48.501	48.4761	49.332	51.1864	52.782	51.9507	54.9078	59.128
Philippines	Male	Early Neonatal	Foreign body	87.8184	87.8582	86.8057	88.4866	92.3283	93.2266	92.2086	93.3385	93.495	93.1846	92.0311	91.5879	91.5753	92.106	93.3577	94.232	95.2498	95.3374	95.4252	96.3622	96.8298	97.1764	97.3991	97.4716	97.4562	97.4651	97.5463	97.6005
Philippines	Male	Late Neonatal	Foreign body	90.2762	90.8152	91.2597	91.5193	91.7555	91.487	91.5251	91.7299	91.835	92.2205	91.4014	90.9269	90.6282	90.6279	90.7749	90.9332	91.3949	91.5439	91.3591	91.6687	92.0187	92.164	92.1032	92.0801	91.9647	91.952	92.5369	92.902
Philippines	Male	Post Neonatal	Foreign body	85.8139	86.8983	87.9728	87.9578	87.7826	87.419	87.347	86.6255	86.5522	87.2924	86.7868	86.1805	85.4199	85.0226	84.6607	84.0877	83.3401	81.7793	79.9002	77.9803	76.4897	75.6396	75.2665	75.3058	74.864	75.412	78.0307	79.5285
Sri Lanka	Both	0 to 20	Foreign body	88.3941	90.3861	90.4545	92.2735	91.9705	92.4072	90.7891	86.3564	86.1103	84.3634	82.7046	81.8122	82.8018	82.5021	83.3437	76.552	84.9235	87.7813	88.1624	87.1925	88.9351	89.4294	90.1978	91.0564	89.9267	91.7726	92.4556	92.9871
Sri Lanka	Both	1 to 4	Foreign body	81.771	84.5964	84.6403	87.8763	87.7562	88.8377	87.1895	82.2245	82.7033	80.9712	79.1188	76.3771	76.6255	74.8047	73.6454	59.2825	74.7648	80.9006	82.8214	82.3395	85.1054	85.6351	86.6293	87.8163	86.1112	88.2461	89.0543	89.7336
Sri Lanka	Both	10 to 14	Foreign body	82.8691	85.1751	85.435	87.0998	86.7406	87.1727	85.128	79.1575	78.9157	77.0689	75.4094	76.0891	77.7294	77.6612	79.2278	75.9576	81.9663	83.8694	84.3024	83.8676	85.4872	85.754	86.2213	87.1353	85.9076	87.3045	87.7616	88.2056
Sri Lanka	Both	15 to 19	Foreign body	74.9656	77.1167	77.3647	77.8719	76.9578	77.064	72.7277	60.2914	56.8167	52.1576	48.376	50.9346	54.205	55.2685	58.6852	60.9572	66.8708	68.7464	70.7621	73.3198	75.5842	75.8366	76.7546	78.4101	77.5343	78.2006	78.3681	78.7831
Sri Lanka	Both	5 to 9	Foreign body	86.9847	88.9037	88.8475	90.5725	90.0745	90.8229	88.962	83.7721	84.2934	82.4593	80.8935	81.07	82.4515	82.33	83.5749	77.6176	85.7433	88.1186	88.3983	87.2599	88.6695	88.89	89.2219	89.8218	88.2568	89.8335	90.3723	90.8753
Sri Lanka	Both	Early Neonatal	Foreign body	93.1864	93.9983	93.9341	94.8104	94.7065	95.0133	94.3141	92.3725	92.3937	91.7566	91.2597	91.3844	91.9263	92.0014	92.1608	89.0869	92.7342	93.3813	93.209	92.1854	92.8625	93.1208	93.4291	93.8621	93.1952	93.9855	94.1375	94.2386
Sri Lanka	Both	Late Neonatal	Foreign body	83.935	86.0033	85.9219	88.1714	87.8635	88.2231	86.5952	82.4509	82.8357	81.9449	81.1024	81.6653	83.2354	83.3098	84.2823	77.7024	84.8799	86.6467	86.3009	84.4048	85.2598	85.5935	85.8543	86.5987	84.7885	86.2901	86.5202	86.6857
Sri Lanka	Both	Post Neonatal	Foreign body	87.8656	89.4818	89.5825	91.0273	90.6079	90.7052	89.0779	84.9825	84.3395	82.6209	81.3234	80.6929	81.9471	82.1912	83.5327	78.3651	84.9383	87.0964	86.9597	85.7316	87.0454	87.4888	88.1733	88.7479	87.7523	89.3938	89.8687	90.1654
Sri Lanka	Female	0 to 20	Foreign body	89.4552	90.8177	90.7469	92.0129	91.7248	92.1353	90.6593	86.6073	86.2678	84.4065	82.6365	81.4542	81.9525	81.3532	81.6973	75.1594	83.6027	86.618	87.1735	86.2317	87.9743	88.5103	89.2663	90.0664	88.9341	90.5949	91.1978	91.7013
Sri Lanka	Female	1 to 4	Foreign body	81.4823	83.5844	83.2928	86.0349	85.8275	86.9131	85.0794	79.4231	79.6826	77.6486	75.5259	72.1476	72.0166	69.8348	68.2656	53.1916	71.0004	78.2173	80.4573	80.3928	83.4402	83.9433	84.9784	86.1873	84.376	86.2926	86.9951	87.6135
Sri Lanka	Female	10 to 14	Foreign body	92.2811	92.6403	92.4824	92.3629	92.144	92.3678	91.3153	88.2199	87.5566	85.9769	84.4522	84.1355	84.4846	83.8903	83.863	82.3447	85.8674	87.5382	88.1599	87.4784	88.7338	89.383	89.7622	90.0568	89.3615	90.1049	90.3519	90.6369
Sri Lanka	Female	15 to 19	Foreign body	89.1179	89.5528	89.6084	88.8904	88.9466	89.3787	87.8716	82.849	80.2476	76.918	74.7383	75.5014	76.1243	76.3382	77.3775	79.2509	81.4877	83.0078	84.5499	84.4025	85.5839	86.4054	86.8975	87.2905	86.6356	86.9537	86.9276	87.0972
Sri Lanka	Female	5 to 9	Foreign body	93.0566	93.9058	93.7407	93.7519	93.2469	93.7874	92.2792	87.7625	87.9729	85.9464	84.642	85.222	85.709	85.1707	84.7949	80.7624	87.0684	88.8996	89.4039	89.0335	89.9234	90.08	90.2274	90.5621	89.1939	90.0175	90.2353	90.5344
Sri Lanka	Female	Early Neonatal	Foreign body	89.7483	90.5964	90.3208	91.4569	91.2214	91.6343	90.5448	87.6043	87.8232	86.9877	86.2836	86.4397	87.0889	87.1196	87.3263	82.3574	88.2592	89.0149	88.8289	87.2698	88.3696	88.8473	89.3669	90.0646	88.9187	90.0164	90.1564	90.2309
Sri Lanka	Female	Late Neonatal	Foreign body	85.6105	86.8735	86.5544	88.1438	87.65	87.8483	86.177	81.826	81.9665	80.8652	79.7524	80.1029	81.4116	81.2891	82.1618	75.2855	83.0536	85.1457	84.8212	82.8325	83.9682	84.3333	84.6491	85.466	83.5195	84.9625	85.1395	85.2826
Sri Lanka	Female	Post Neonatal	Foreign body	86.4111	87.7214	87.6093	89.0123	88.3992	88.4996	86.4326	81.4013	80.7912	78.6217	76.8234	75.7738	76.9654	76.9321	78.2276	71.7411	80.3981	83.3435	83.4625	82.0828	83.8291	84.3644	85.2312	86.0041	84.6809	86.5954	87.0981	87.4327
Sri Lanka	Male	0 to 20	Foreign body	88.4055	90.628	90.795	92.7758	92.4994	92.8988	91.38	87.229	87.0626	85.5976	84.2107	83.6196	84.8272	84.7703	85.8574	79.7129	87.0076	89.3987	89.606	88.7353	90.2654	90.6702	91.3571	92.1555	91.1723	92.9288	93.5926	94.0868
Sri Lanka	Male	1 to 4	Foreign body	82.3167	85.603	85.9573	89.3392	89.3092	90.3165	88.9123	84.7594	85.3312	83.9169	82.3748	80.2505	80.7261	79.2761	78.4711	65.6361	78.4625	83.4339	85.0004	84.2769	86.6495	87.1554	88.0506	89.1394	87.6348	89.7636	90.5913	91.2714
Sri Lanka	Male	10 to 14	Foreign body	74.0713	77.9562	78.4789	81.5541	81.0193	81.5846	78.7031	70.2765	70.3544	68.2352	66.4678	67.9641	70.7122	71.112	74.0606	69.2912	77.4246	79.4749	79.7093	79.5114	81.4183	81.3314	81.871	83.3368	81.6746	83.6288	84.3044	84.9202
Sri Lanka	Male	15 to 19	Foreign body	70.8649	73.329	73.3986	74.6704	73.1298	72.7644	67.708	54.0671	51.3483	47.6008	43.9802	46.8742	51.0681	52.3371	56.4124	57.8516	64.5839	65.8344	67.3055	71.4469	73.698	73.2287	74.1486	76.3032	75.6892	76.4095	76.7319	77.2085
Sri Lanka	Male	5 to 9	Foreign body	82.4694	85.2772	85.3802	88.346	87.8792	88.7732	86.6884	81.1107	81.8181	80.1336	78.3976	78.2974	80.2728	80.4393	82.7647	75.5502	84.846	87.5657	87.6767	86.0123	87.7673	88.0236	88.4895	89.2712	87.5912	89.6808	90.4378	91.08
Sri Lanka	Male	Early Neonatal	Foreign body	95.2281	95.9217	95.9453	96.5811	96.5333	96.7499	96.3071	95.0498	94.9874	94.5259	94.1912	94.2958	94.7457	94.8495	94.9768	93.1823	95.3013	95.8311	95.6767	95.0281	95.4203	95.5381	95.703	95.9502	95.5952	96.1465	96.2868	96.3892
Sri Lanka	Male	Late Neonatal	Foreign body	86.4582	88.6074	88.7014	90.8109	90.6608	91.0149	89.7637	86.6344	87.0494	86.4612	85.9486	86.5092	87.8913	88.077	88.9054	83.939	89.2027	90.3876	90.0897	88.6488	89.1533	89.3916	89.5584	90.0913	88.7482	89.9442	90.1467	90.2839
Sri Lanka	Male	Post Neonatal	Foreign body	88.2258	90.0461	90.2376	91.6747	91.3217	91.3882	89.9766	86.3699	85.6951	84.2142	83.1927	82.8122	84.1447	84.5908	86.0055	81.5739	86.988	88.6879	88.3773	87.2066	88.2722	88.665	89.2453	89.7025	88.8828	90.3755	90.8343	91.1097
Thailand	Both	0 to 20	Foreign body	87.8565	88.3289	88.7686	89.039	89.2012	89.3623	89.5995	90.042	89.7474	88.489	87.4391	86.1015	84.8784	83.967	84.5302	85.0292	85.745	86.5167	87.3712	88.0806	88.9205	89.4768	89.5155	90.1361	90.0226	89.8544	89.4456	89.9616
Thailand	Both	1 to 4	Foreign body	89.2141	89.5413	89.9028	90.0592	90.0445	89.8407	89.597	89.5553	88.9211	86.474	84.7581	82.6612	80.7181	78.6631	78.4263	78.0441	77.8838	78.1384	78.7481	79.6701	81.3106	82.347	82.4102	83.6004	83.5705	83.315	82.7279	83.9115
Thailand	Both	10 to 14	Foreign body	90.0523	90.0953	90.0814	89.6219	89.0579	89.2015	89.7009	90.6246	90.7524	89.104	87.0034	83.943	80.377	77.6012	78.8195	79.7145	77.3411	75.7881	75.0447	74.1897	74.0762	74.2516	73.6711	74.4318	73.8843	73.515	72.791	73.8349
Thailand	Both	15 to 19	Foreign body	88.5606	87.8049	87.1005	86.047	85.3102	84.9356	85.4295	87.4855	88.1344	85.4403	82.2268	78.9929	73.6765	66.5293	68.3906	71.1649	68.5483	66.2124	63.9315	61.841	59.4979	58.9219	58.7745	59.4498	58.7047	58.8352	57.5614	58.6858
Thailand	Both	5 to 9	Foreign body	84.7563	85.6924	86.4294	86.8934	87.5408	88.0799	88.3843	88.7664	87.6986	85.1739	81.4949	76.0181	71.4191	70.5849	75.2693	78.6549	79.3183	80.1117	80.9456	80.873	81.3092	81.7545	81.5837	82.3431	82.1144	81.5243	80.2139	80.4685
Thailand	Both	Early Neonatal	Foreign body	86.8075	86.7484	86.5338	86.4319	86.5052	86.7632	87.0457	87.2866	87.0228	87.6292	88.3722	88.7992	89.1862	89.6947	89.776	89.8958	91.6235	92.799	93.6635	94.2869	94.8207	95.1952	95.2783	95.5055	95.4924	95.4034	95.1679	95.216
Thailand	Both	Late Neonatal	Foreign body	69.2268	69.97	70.361	70.982	71.917	73.1411	74.3748	75.3571	75.1218	76.0667	77.2228	77.8734	78.4944	79.4201	79.8915	80.4392	83.2985	85.3092	86.787	87.8315	88.8081	89.5374	89.5713	89.952	89.7822	89.587	89.2066	89.2735
Thailand	Both	Post Neonatal	Foreign body	84.9899	85.2823	85.4142	85.5645	85.7351	85.9435	86.1481	86.4018	86.0653	85.1276	84.6175	83.7295	82.8304	82.1848	82.1936	82.3765	83.6894	84.9295	86.1489	87.3297	88.5616	89.2684	89.4174	89.9162	89.7313	89.4107	88.9671	89.1929
Thailand	Female	0 to 20	Foreign body	88.2366	88.4669	88.6815	88.7613	88.8036	88.8257	88.9242	89.1844	88.8719	87.7371	86.7652	85.4972	84.4413	83.8206	84.1499	84.4282	85.4364	86.3717	87.3688	88.2164	89.0181	89.4654	89.498	90.0732	90.061	89.9347	89.529	89.9319
Thailand	Female	1 to 4	Foreign body	86.1569	86.4852	86.9092	87.1213	87.158	86.9813	86.8016	86.8307	86.2695	83.7417	82.0638	80.0377	78.2084	76.2983	75.7627	75.156	75.5001	76.1776	77.0978	78.1427	79.7277	80.7254	80.881	82.1011	82.1225	82.0126	81.3606	82.4042
Thailand	Female	10 to 14	Foreign body	94.0975	94.0039	93.8506	93.6038	93.4606	93.494	93.6497	93.9431	94.2738	93.5031	92.1768	90.3267	88.062	86.1026	86.5732	87.0149	85.2621	83.7965	82.941	82.2076	82.1735	81.9187	80.6985	80.9243	80.4853	80.1924	79.7107	80.2161
Thailand	Female	15 to 19	Foreign body	92.4653	92.3223	92.2785	92.1136	92.1413	92.3652	92.4657	92.8978	93.2886	92.0926	90.3838	88.7149	86.2609	83.3828	83.962	85.2908	84.4108	83.4698	82.2503	81.4229	80.3201	79.9809	80.234	80.5351	79.9773	80.0743	79.7019	80.0186
Thailand	Female	5 to 9	Foreign body	84.0346	85.2612	86.1014	86.5221	87.1932	87.7025	88.052	88.2837	87.2383	84.0795	78.9303	71.4676	65.6012	65.192	71.4847	75.5283	76.5075	77.7379	79.9263	80.9641	80.7217	80.257	79.8767	81.0753	82.6139	82.3374	81.2212	81.7
Thailand	Female	Early Neonatal	Foreign body	78.7482	77.9325	76.8108	75.8596	75.3465	75.4512	75.8243	76.1896	75.916	77.3797	79.0908	80.1507	81.0651	82.1742	82.0026	81.9362	85.235	87.4356	89.043	90.1853	91.1038	91.7235	91.9042	92.2526	92.2234	92.0753	91.6543	91.6689
Thailand	Female	Late Neonatal	Foreign body	80.5832	80.1841	79.475	78.8582	78.5267	78.6582	79.0199	79.3443	78.6446	79.0449	79.5603	79.6714	79.7956	80.3343	80.2653	80.323	83.1662	85.1531	86.6162	87.6088	88.4941	89.1406	89.2074	89.575	89.442	89.2803	88.8709	88.8867
Thailand	Female	Post Neonatal	Foreign body	84.3695	84.1765	83.8368	83.5359	83.3657	83.3691	83.5003	83.7531	83.3162	82.3171	81.8345	80.839	79.8138	79.1378	78.7269	78.572	80.3429	81.9208	83.424	84.9017	86.389	87.2322	87.4769	88.0633	87.8393	87.4485	86.7817	86.9414
Thailand	Male	0 to 20	Foreign body	88.4311	89.0281	89.5827	89.9619	90.189	90.4281	90.727	91.2372	90.9855	89.7902	88.8096	87.5891	86.3979	85.4001	86.0581	86.6471	87.0663	87.6189	88.2555	88.7684	89.5335	90.0997	90.1438	90.729	90.5682	90.4045	90.0599	90.6008
Thailand	Male	1 to 4	Foreign body	91.2091	91.5321	91.8426	91.9663	91.9332	91.7372	91.4769	91.3996	90.7717	88.5646	86.9568	84.9787	83.1175	81.1366	81.1264	80.9265	80.4484	80.3969	80.7433	81.5038	83.0619	84.0536	84.0594	85.1545	85.1016	84.7843	84.302	85.501
Thailand	Male	10 to 14	Foreign body	85.9062	85.941	85.9433	85.23	84.2549	84.4671	85.2235	86.6497	86.5691	84.1583	81.4034	77.3642	72.7307	69.3198	71.1724	72.4162	69.5393	67.9209	67.2301	66.2674	66.0836	66.6647	66.7044	67.957	67.3703	66.9804	66.1365	67.6619
Thailand	Male	15 to 19	Foreign body	87.047	85.9372	84.8256	83.3491	82.168	81.3691	82.0175	84.6531	85.2195	82.3711	79.2661	76.1056	70.5617	62.7327	64.9059	67.6913	64.609	61.9625	59.6934	57.2734	54.8575	54.3358	53.8892	54.6963	54.2535	54.4497	53.0007	54.4461
Thailand	Male	5 to 9	Foreign body	85.4536	86.1368	86.7657	87.2371	87.8401	88.3872	88.6486	89.1293	88.0545	85.9936	83.3629	79.3073	75.6211	74.4933	78.016	80.9053	81.3457	81.8342	81.7298	80.8849	81.7942	82.8596	82.8397	83.2928	81.8707	81.1007	79.7021	79.8159
Thailand	Male	Early Neonatal	Foreign body	92.3	92.5239	92.655	92.8427	93.0807	93.3507	93.5874	93.7845	93.5965	93.7327	93.9125	93.9678	94.0364	94.1729	94.3818	94.5919	95.3312	95.8628	96.2582	96.5497	96.828	97.0343	97.0523	97.1874	97.178	97.122	97.0001	97.052
Thailand	Male	Late Neonatal	Foreign body	68.3456	70.1405	71.4984	72.9678	74.5467	76.1242	77.5292	78.6183	78.6575	79.6683	80.9112	81.7185	82.4857	83.4316	84.1038	84.8016	87.0341	88.6018	89.7466	90.5766	91.3823	91.9944	91.9964	92.2949	92.135	91.9577	91.6719	91.7474
Thailand	Male	Post Neonatal	Foreign body	84.2802	84.9627	85.4332	85.8787	86.2612	86.6019	86.8665	87.1379	86.8721	85.9778	85.4653	84.6545	83.8463	83.2371	83.5093	83.898	84.9579	86.0124	87.076	88.0914	89.1826	89.8124	89.8985	90.3433	90.1702	89.8774	89.5506	89.8053
Timor-Leste	Both	0 to 20	Foreign body	15.9816	17.3386	18.8166	20.4713	22.1819	24.0449	25.0976	28.3834	30.8448	33.152	36.4302	41.3987	45.6562	48.7453	50.694	54.9028	60.0621	63.2257	67.0312	70.6426	73.0115	74.9324	75.6735	76.9692	77.3881	77.6394	77.8471	78.8792
Timor-Leste	Both	1 to 4	Foreign body	6.08971	8.98379	10.8233	12.3905	14.3445	17.9702	20.3184	25.0803	27.7115	30.2514	33.0332	38.493	43.2602	46.4071	46.2556	50.0905	55.4	56.9261	60.9276	65.5237	67.6918	69.5288	68.7683	70.158	70.7331	71.4295	71.2252	73.1972
Timor-Leste	Both	10 to 14	Foreign body	72.3567	72.8737	73.3796	73.8813	74.4704	74.9904	75.3481	76.388	77.0467	77.8343	78.7582	79.9229	80.8437	81.2682	81.1531	81.7118	82.4752	82.6704	83.3387	84.069	84.3927	84.7016	84.6703	84.9144	84.9371	84.9882	84.9649	85.342
Timor-Leste	Both	15 to 19	Foreign body	73.5705	74.5795	75.4952	76.1799	76.6743	76.8508	77.0078	77.5534	77.8036	78.172	78.9747	79.799	80.3853	80.5288	80.8982	81.6207	82.6499	83.3065	84.0188	84.6097	85.0263	85.2465	85.2656	85.2719	85.1897	85.1512	85.1333	85.2316
Timor-Leste	Both	5 to 9	Foreign body	62.5118	62.838	63.3154	64.0353	65.0287	66.1297	66.7664	69.0879	70.6429	72.3862	73.5521	75.2432	76.4224	76.7246	75.498	76.1816	77.8335	77.8868	79.2956	81.1121	81.7347	82.5126	82.0393	82.4536	82.5687	82.8203	82.6652	83.2889
Timor-Leste	Both	Early Neonatal	Foreign body	85.8316	86.1726	86.5066	86.8177	87.0677	86.9772	86.535	86.1411	85.9018	85.6707	86.0498	86.6259	86.9524	87.02	87.1605	87.4198	87.9252	88.2052	88.3979	88.5671	88.8892	89.1812	89.4166	89.6481	89.6282	89.5939	89.7055	90.0117
Timor-Leste	Both	Late Neonatal	Foreign body	58.2234	59.08	59.6339	60.3115	61.5668	63.3906	65.0916	67.0903	68.8388	69.9939	71.9575	74.3642	76.0331	77.0822	78.1915	79.3457	80.8997	81.9757	82.9639	83.8259	84.734	85.4635	86.0326	86.4629	86.4317	86.3229	86.3586	86.534
Timor-Leste	Both	Post Neonatal	Foreign body	29.7781	28.8225	28.1249	28.1304	28.5183	28.9485	28.6671	30.3461	31.946	33.8807	37.5758	42.5386	46.1325	48.1803	48.9269	51.4686	55.2364	57.3818	59.7973	62.3864	64.7057	66.6878	67.5137	68.7274	68.6953	68.3137	68.437	69.605
Timor-Leste	Female	0 to 20	Foreign body	34.0581	33.7954	33.8079	34.0813	34.5666	35.562	35.972	38.5361	40.4672	42.5921	45.3403	49.5539	53.2286	55.8126	57.2186	60.6263	64.8608	67.3342	70.3798	73.3178	75.1196	76.5931	76.9477	77.8628	78.107	78.1712	78.2084	79.0816
Timor-Leste	Female	1 to 4	Foreign body	0	1.44217	1.68144	1.95978	3.24655	7.17052	10.6434	17.4956	21.8734	26.2846	30.4192	36.8079	42.0624	45.4289	45.3578	49.4674	54.7997	56.3711	60.123	64.4222	66.1595	67.9134	66.799	67.9413	68.3644	68.8121	68.4753	70.4949
Timor-Leste	Female	10 to 14	Foreign body	78.4546	78.6628	78.9008	79.1354	79.4753	79.7707	79.8713	80.4668	80.9485	81.6786	82.4285	83.2943	84.0151	84.3253	84.2108	84.598	85.2822	85.5865	86.2015	86.8178	87.1147	87.4335	87.4701	87.7047	87.7432	87.7925	87.7981	88.0681
Timor-Leste	Female	15 to 19	Foreign body	77.7977	78.7355	79.5452	80.2066	80.7398	80.9141	80.9815	81.2927	81.5851	81.9943	82.7068	83.3471	83.8835	84.0372	84.2614	84.688	85.4648	86.0544	86.6663	87.1873	87.6428	87.9356	88.0944	88.241	88.2631	88.244	88.2624	88.3851
Timor-Leste	Female	5 to 9	Foreign body	60.6712	60.1473	59.8117	59.7684	60.0871	60.8816	61.1878	63.3215	64.914	66.9867	68.1616	70.0041	71.3981	71.6445	69.9688	70.7546	73.3064	73.6853	75.7439	78.2309	79.0282	80.0126	79.3142	79.712	79.7559	79.9734	79.6113	80.2438
Timor-Leste	Female	Early Neonatal	Foreign body	76.1011	76.4575	76.8814	77.3619	77.8032	77.7983	77.2869	76.8393	76.5591	76.0571	76.2631	76.7848	76.9418	76.7302	76.6905	76.9098	77.6277	77.9874	78.2824	78.6021	79.2263	79.7925	80.2598	80.6994	80.634	80.5291	80.642	81.0756
Timor-Leste	Female	Late Neonatal	Foreign body	59.1591	60.5109	61.8289	63.3188	65.3064	67.7362	70.0065	72.6548	75.1619	77.1833	79.4656	81.6198	83.0585	83.9895	84.7167	85.3825	86.1942	86.7473	87.1767	87.4964	87.8022	87.9877	88.0751	88.1182	87.9304	87.735	87.6865	87.7759
Timor-Leste	Female	Post Neonatal	Foreign body	49.2222	45.4844	42.0533	39.2095	36.8939	35.1906	33.0492	33.0741	33.142	34.0927	36.9237	41.4536	44.8192	46.687	47.1168	49.5087	53.1545	55.0286	57.177	59.5529	61.5869	63.2725	63.6261	64.4727	64.1392	63.3727	63.2102	64.4072
Timor-Leste	Male	0 to 20	Foreign body	14.0812	16.6625	19.1328	21.5875	23.9243	26.0561	27.2621	30.4513	32.7691	34.7583	37.8658	42.6605	46.7101	49.7111	51.76	55.9693	61.0947	64.3278	68.1717	71.788	74.2571	76.2648	77.1907	78.5975	79.0921	79.4547	79.7714	80.8006
Timor-Leste	Male	1 to 4	Foreign body	15.4069	19.4496	22.4986	24.93	27.2417	30.4428	31.9389	35.0432	36.4189	37.6233	39.3546	43.8433	47.9676	50.7546	50.5945	53.9484	58.8239	60.1919	64.0297	68.447	70.7174	72.4704	71.9951	73.436	74.0646	74.8654	74.7679	76.5595
Timor-Leste	Male	10 to 14	Foreign body	67.7215	68.4116	69.0038	69.5921	70.2671	70.8473	71.2912	72.5318	73.1863	73.887	74.8588	76.2044	77.2303	77.7269	77.6065	78.2895	79.1114	79.1958	79.8733	80.6827	81.0314	81.3435	81.2705	81.5245	81.5478	81.6284	81.6185	82.1257
Timor-Leste	Male	15 to 19	Foreign body	79.2784	79.8661	80.4236	80.7832	80.9891	81.0747	81.2305	81.7225	81.8032	81.9411	82.4187	82.9957	83.3201	83.3669	83.6869	84.3331	85.0799	85.4506	85.8844	86.2214	86.3614	86.3884	86.2503	86.1126	85.9641	85.919	85.8688	85.8921
Timor-Leste	Male	5 to 9	Foreign body	63.9573	64.9286	65.9812	67.196	68.6141	69.8832	70.7143	73.1225	74.6271	76.1289	77.2708	78.835	79.8469	80.1746	79.2586	79.8635	80.8917	80.7349	81.6945	83.0382	83.5428	84.1794	83.8652	84.2849	84.4433	84.7165	84.7028	85.3103
Timor-Leste	Male	Early Neonatal	Foreign body	91.7999	91.9703	92.1134	92.2219	92.2951	92.1434	91.7711	91.4461	91.2606	91.1873	91.6171	92.1634	92.5284	92.7077	92.9109	93.1676	93.537	93.7589	93.8878	93.97	94.1176	94.2487	94.3468	94.4506	94.4406	94.427	94.5114	94.714
Timor-Leste	Male	Late Neonatal	Foreign body	67.0366	67.5122	67.6296	67.8317	68.5196	69.6883	70.755	72.0042	73.0021	73.4917	74.8715	76.8759	78.3105	79.2127	80.2749	81.4043	82.9467	84.0143	85.0294	85.942	86.9235	87.7428	88.4077	88.9207	88.9693	88.9253	88.9921	89.1678
Timor-Leste	Male	Post Neonatal	Foreign body	16.162	17.8925	19.5918	21.794	24.0298	25.7652	26.5065	29.0515	31.4375	33.8785	38.0224	43.2178	46.9531	49.1209	50.0549	52.6723	56.4796	58.7458	61.2779	63.9593	66.4168	68.548	69.6169	71.0155	71.1403	70.9583	71.226	72.3704
Vietnam	Both	0 to 20	Foreign body	77.705	78.7652	79.9749	81.1736	82.4519	83.7901	85.098	86.2184	87.0764	87.7925	88.3092	88.6033	88.8179	88.4863	88.0942	87.9386	87.8893	87.927	87.9182	87.9531	88.0146	88.1654	88.5646	89.0088	89.4564	89.8053	90.3303	90.9151
Vietnam	Both	1 to 4	Foreign body	80.707	81.4477	82.3216	83.1368	83.9424	84.6992	85.4339	86.0083	86.2426	86.3803	86.4143	86.3756	86.6836	86.2817	85.9759	86.4302	86.946	87.7819	88.353	89.024	89.6847	90.2604	90.885	91.4313	91.8336	91.9067	92.2222	92.51
Vietnam	Both	10 to 14	Foreign body	95.7357	95.6899	95.6499	95.624	95.6155	95.644	95.6949	95.7801	95.8881	96.0161	96.1404	96.2298	96.2633	96.2192	96.1889	96.2006	96.2308	96.2682	96.2884	96.3343	96.3954	96.4516	96.5468	96.6447	96.7497	96.858	96.9442	97.0615
Vietnam	Both	15 to 19	Foreign body	92.13	92.1897	92.2306	92.2105	92.1649	92.1302	92.1069	92.0852	92.0628	92.0031	91.8599	91.673	91.4118	91.0963	90.8512	90.7164	90.6415	90.6861	90.7215	90.6558	90.6969	90.8023	90.9559	91.1494	91.3376	91.5436	91.7761	92.0377
Vietnam	Both	5 to 9	Foreign body	95.0599	95.1131	95.1763	95.2436	95.3329	95.4638	95.6224	95.7893	95.9196	96.0595	96.2045	96.3234	96.4145	96.3564	96.3183	96.3775	96.4378	96.5129	96.5482	96.61	96.695	96.7787	96.9012	97.0246	97.1334	97.2002	97.2832	97.3963
Vietnam	Both	Early Neonatal	Foreign body	55.0913	55.3747	55.8169	56.5173	57.583	58.8288	60.1162	61.2611	62.33	63.6281	65.4064	67.6784	69.7713	71.3879	72.7789	73.9589	74.8547	75.3588	75.6622	76.0135	76.59	77.2972	78.251	79.1721	80.0702	80.8577	81.6154	82.3094
Vietnam	Both	Late Neonatal	Foreign body	26.4453	27.6972	28.7046	29.7276	31.4952	34.5159	38.2986	42.0134	45.3779	48.323	50.486	52.256	53.5017	54.1349	54.5437	55.0406	56.2383	57.5203	58.6657	59.9776	61.4879	63.2461	65.1715	66.7772	68.1728	69.4229	70.5386	71.6323
Vietnam	Both	Post Neonatal	Foreign body	78.3498	78.6189	79.0769	79.6145	80.2876	81.0973	81.9738	82.7242	83.283	83.8148	84.2882	84.5579	84.8621	84.4932	84.0726	83.9879	84.108	84.4066	84.6849	84.9749	85.2348	85.506	85.9088	86.255	86.5224	86.635	86.8761	87.2141
Vietnam	Female	0 to 20	Foreign body	67.961	69.0943	70.5066	71.9414	73.5773	75.3963	77.2653	78.8771	80.1058	81.132	81.8542	82.2345	82.4653	81.8192	81.0674	80.6567	80.4382	80.3621	80.227	80.1364	80.091	80.1988	80.719	81.3303	81.933	82.3776	83.1169	83.9601
Vietnam	Female	1 to 4	Foreign body	71.9011	72.5251	73.4623	74.4493	75.5601	76.7277	78.0172	79.0437	79.5622	79.9079	79.9559	79.7756	80.1397	79.493	79.0085	79.6688	80.4259	81.6808	82.5253	83.5181	84.4859	85.3052	86.2025	86.9813	87.5382	87.5797	88.0192	88.394
Vietnam	Female	10 to 14	Foreign body	96.3119	96.0958	95.919	95.7807	95.6879	95.6562	95.6714	95.6981	95.7188	95.7372	95.7574	95.7704	95.7713	95.7373	95.7143	95.7201	95.7356	95.7638	95.7797	95.7997	95.8195	95.8369	95.8763	95.925	95.9779	96.0269	96.0648	96.1174
Vietnam	Female	15 to 19	Foreign body	93.7103	93.701	93.7038	93.696	93.6912	93.6915	93.7115	93.7344	93.7492	93.7433	93.7317	93.7106	93.6797	93.6271	93.6058	93.6172	93.634	93.6843	93.7135	93.6897	93.7105	93.751	93.8143	93.8904	93.9597	94.0136	94.075	94.1454
Vietnam	Female	5 to 9	Foreign body	94.4606	94.4491	94.4493	94.4578	94.5182	94.6603	94.8637	95.0515	95.1365	95.2258	95.3142	95.4045	95.4991	95.3985	95.332	95.4216	95.505	95.6117	95.6353	95.6807	95.7506	95.8117	95.9373	96.0815	96.199	96.2422	96.3113	96.4455
Vietnam	Female	Early Neonatal	Foreign body	28.1763	27.0838	26.1599	25.5646	25.8076	26.7228	28.2122	29.561	30.757	32.5321	35.3432	39.172	42.7283	45.4998	47.9236	50.0184	51.6198	52.3484	52.7415	53.12	53.8817	54.9561	56.4578	57.8782	59.2796	60.4827	61.6349	62.6712
Vietnam	Female	Late Neonatal	Foreign body	10.1505	7.46086	4.36035	1.25572	0	1.95706	6.57508	11.6688	16.302	20.4079	23.1884	25.2595	26.4668	26.7871	26.8383	27.1577	29.0358	30.9916	32.7551	34.7817	37.1172	40.039	43.1259	45.6143	47.6811	49.4698	50.9064	52.3656
Vietnam	Female	Post Neonatal	Foreign body	70.0323	70.0737	70.4285	70.8661	71.5608	72.5651	73.7644	74.7837	75.4704	76.1232	76.7118	76.9169	77.0575	75.9581	74.7238	74.0976	73.9374	74.149	74.4109	74.6855	74.8961	75.1717	75.7423	76.2331	76.5794	76.6245	76.9292	77.4105
Vietnam	Male	0 to 20	Foreign body	88.2212	88.9757	89.7595	90.5238	91.2801	92.0138	92.6722	93.2336	93.6691	94.0325	94.3057	94.4802	94.6396	94.5872	94.5202	94.5725	94.6457	94.7484	94.8167	94.9151	95.0252	95.1562	95.3703	95.5887	95.812	95.995	96.2399	96.508
Vietnam	Male	1 to 4	Foreign body	88.2448	88.9427	89.5992	90.1233	90.5564	90.8983	91.1161	91.2797	91.2728	91.2427	91.2861	91.3949	91.6568	91.4926	91.3584	91.6166	91.9054	92.3553	92.6769	93.0551	93.4364	93.7881	94.1657	94.5032	94.7668	94.863	95.0661	95.2705
Vietnam	Male	10 to 14	Foreign body	94.4568	94.452	94.4361	94.4293	94.4462	94.5087	94.5903	94.7166	94.8942	95.1085	95.3277	95.4899	95.5457	95.4899	95.4404	95.4576	95.5086	95.5591	95.5914	95.6652	95.7729	95.8766	96.0339	96.1863	96.3436	96.5084	96.6403	96.8216
Vietnam	Male	15 to 19	Foreign body	91.1713	91.1759	91.1488	91.0585	90.9418	90.8695	90.801	90.7285	90.6547	90.5525	90.3294	90.0528	89.6754	89.2367	88.8783	88.6663	88.5426	88.569	88.5962	88.5511	88.6001	88.7276	88.91	89.1265	89.3652	89.6434	89.9353	90.287
Vietnam	Male	5 to 9	Foreign body	95.9807	96.0157	96.0663	96.1286	96.2007	96.3005	96.4133	96.5566	96.7172	96.8915	97.0748	97.2056	97.2795	97.2375	97.2074	97.2344	97.2726	97.3206	97.3631	97.4346	97.5246	97.6152	97.7234	97.8179	97.9048	97.9719	98.044	98.1245
Vietnam	Male	Early Neonatal	Foreign body	80.6366	81.2384	81.961	82.8414	83.822	84.8293	85.7064	86.505	87.2395	87.9453	88.701	89.5057	90.2098	90.7111	91.1154	91.4677	91.7385	91.9421	92.0683	92.2574	92.5203	92.8011	93.1894	93.5778	93.9412	94.249	94.538	94.7953
Vietnam	Male	Late Neonatal	Foreign body	57.4748	61.5014	65.1882	68.6282	71.7056	74.4019	76.482	78.1597	79.6024	80.833	81.8783	82.8094	83.5575	84.0278	84.3605	84.6937	85.0176	85.3673	85.6789	86.0298	86.4349	86.8408	87.3816	87.8598	88.3138	88.7339	89.1818	89.5821
Vietnam	Male	Post Neonatal	Foreign body	86.4732	86.7905	87.1757	87.6363	88.1581	88.7193	89.2849	89.7734	90.1697	90.5493	90.8794	91.1513	91.5439	91.7168	91.8794	92.1406	92.3876	92.6334	92.8019	92.9724	93.1357	93.2762	93.4155	93.5028	93.5539	93.5497	93.5801	93.6551
Oceania	Both	0 to 20	Foreign body	74.7124	74.4663	74.5577	74.7794	74.9411	75.0625	74.8522	74.4474	72.9629	71.6816	70.4242	69.2152	68.2078	67.485	66.4471	65.075	64.2552	64.3237	64.5987	65.4214	66.2082	66.9656	67.3917	67.7787	68.621	69.8441	70.0442	70.8802
Oceania	Both	1 to 4	Foreign body	59.1253	58.4717	58.6111	59.5305	60.2198	60.8344	60.7924	60.2462	56.5486	54.0429	51.8844	49.9205	48.3497	47.8324	46.4326	43.3975	40.6189	40.077	40.7589	43.0043	44.8424	46.9421	48.2954	49.2695	51.4676	54.7398	54.7643	56.5776
Oceania	Both	10 to 14	Foreign body	70.1444	69.5177	69.2974	68.9883	68.7435	68.4484	68.0475	67.5931	66.4588	64.9273	63.2894	62.0189	61.1049	60.5603	60.1043	59.3382	58.6873	58.5339	58.8222	59.5289	59.9996	60.5511	60.8551	61.143	62.1039	62.9485	63.2944	63.9539
Oceania	Both	15 to 19	Foreign body	40.189	40.4544	40.796	41.0699	41.2319	40.9268	40.1618	39.0184	37.6172	34.752	31.4917	29.0515	27.1148	25.1391	23.1909	21.4121	20.8566	20.7466	21.1238	22.0834	22.2919	22.8484	23.2347	23.8142	24.4185	25.0561	25.8134	26.6299
Oceania	Both	5 to 9	Foreign body	77.3439	76.5495	76.2003	75.8553	75.3582	75.1059	74.6069	73.8848	72.0284	70.6557	69.6973	68.7175	67.9963	68.1084	67.7317	66.6563	65.8484	65.9779	66.5777	67.4982	68.4736	69.3103	69.6016	69.5967	70.123	71.0383	70.6472	70.84
Oceania	Both	Early Neonatal	Foreign body	88.8766	88.7679	88.7232	88.5733	88.5309	88.5278	88.4135	88.2653	88.0402	87.6573	87.1553	86.6886	86.3767	86.1558	86.0725	86.1005	86.0952	86.1659	86.2864	86.474	86.726	86.9308	87.0432	87.1626	87.3021	87.4516	87.5961	87.8231
Oceania	Both	Late Neonatal	Foreign body	90.1851	90.2363	90.3075	90.3116	90.242	90.0697	89.7591	89.3386	88.7388	87.9062	86.8795	85.8053	84.7584	83.8533	83.3413	83.1979	83.1768	83.2949	83.4289	83.6807	84.009	84.2984	84.4943	84.6994	84.9283	85.171	85.413	85.6857
Oceania	Both	Post Neonatal	Foreign body	78.311	78.0753	78.0576	78.1226	78.2415	78.3948	78.2812	77.9961	76.9579	76.0594	75.1211	74.1454	73.2578	72.408	71.2775	70.0465	69.5057	69.5681	69.4864	69.8219	70.3859	70.8434	71.0917	71.329	71.8568	72.6755	72.8026	73.4185
Oceania	Female	0 to 20	Foreign body	76.7541	76.0088	75.5624	75.1891	74.9071	74.7428	74.4178	74.0283	72.4976	71.1453	69.8879	68.6813	67.6552	67.0068	65.9906	64.6989	63.9503	64.101	64.642	65.6371	66.6579	67.5911	68.1607	68.5527	69.3874	70.5365	70.6574	71.2344
Oceania	Female	1 to 4	Foreign body	59.0481	56.5708	54.5711	53.2593	52.1898	51.8865	51.5003	50.7646	46.3422	43.091	40.33	37.8727	35.8586	35.1672	33.5644	30.279	27.4551	27.1296	28.1312	30.7445	32.9961	35.3741	36.9365	37.813	40.0236	43.4425	43.3145	45.023
Oceania	Female	10 to 14	Foreign body	72.3965	71.4753	70.9596	70.3359	69.9586	69.4719	69.0168	68.913	67.639	65.8083	63.9528	62.675	62.2172	62.5321	62.6038	62.1523	61.8308	61.9691	62.4925	63.1379	63.8058	64.5971	64.9326	65.0236	65.537	66.0418	66.0285	66.161
Oceania	Female	15 to 19	Foreign body	64.939	65.6098	66.039	66.3087	66.3721	66.0463	65.5055	64.7398	63.8349	62.2789	60.8616	59.8577	58.7917	58.0204	57.248	56.6657	56.5245	56.4437	56.5389	56.9517	57.1572	57.5227	57.7496	57.8941	58.2089	58.3947	58.5449	58.8101
Oceania	Female	5 to 9	Foreign body	73.7751	71.8334	70.5052	69.0649	67.9773	67.3617	66.7565	66.3398	63.7379	61.5301	59.6894	58.1665	57.4495	58.087	57.838	56.8127	56.0071	56.1706	56.8779	57.9555	59.3662	60.3969	60.7539	60.411	60.9148	61.9722	61.1504	61.0469
Oceania	Female	Early Neonatal	Foreign body	88.2009	87.6462	87.1407	86.4771	86.0478	85.8668	85.7306	85.5896	85.3584	84.9886	84.5826	84.3481	84.4137	84.6707	84.9432	85.2331	85.2985	85.2809	85.1981	85.0679	84.986	84.8769	84.7047	84.5401	84.3843	84.2587	84.2078	84.3279
Oceania	Female	Late Neonatal	Foreign body	89.035	88.7455	88.4699	88.1404	87.8513	87.606	87.2884	86.8433	86.1362	85.0953	83.8005	82.4111	81.003	79.8582	79.2209	79.1763	79.3517	79.5764	79.6266	79.6477	79.7075	79.7245	79.6411	79.6115	79.6709	79.7619	79.8713	80.0652
Oceania	Female	Post Neonatal	Foreign body	79.8136	78.7663	77.8703	76.9617	76.2935	75.9984	75.6905	75.2843	74.0794	73.0799	72.1053	70.9884	69.7758	68.566	66.9578	65.3905	64.6552	64.8148	65.2694	66.1897	67.2899	68.2439	68.8659	69.4268	70.2671	71.2928	71.4556	71.8899
Oceania	Male	0 to 20	Foreign body	76.1716	76.3987	76.9157	77.5355	77.9776	78.2575	78.1434	77.7901	76.5364	75.4693	74.3832	73.3411	72.4804	71.8139	70.9025	69.6747	68.9189	68.9227	69.0047	69.6184	70.1666	70.7325	71.0281	71.3757	72.1179	73.2239	73.4526	74.3319
Oceania	Male	1 to 4	Foreign body	61.2801	62.307	64.0039	66.2003	67.7456	68.738	68.8601	68.4546	65.4681	63.5664	61.9094	60.3739	59.1674	58.7815	57.616	55.0034	52.5274	51.9428	52.4108	54.2626	55.7206	57.4762	58.5902	59.5068	61.4679	64.3261	64.401	66.0535
Oceania	Male	10 to 14	Foreign body	68.4002	68.0903	68.1394	68.0984	67.9735	67.8069	67.4636	66.7872	65.7783	64.4953	63.0546	61.8208	60.6087	59.4726	58.6634	57.7009	56.8386	56.4644	56.5628	57.288	57.5866	57.9477	58.2192	58.6376	59.8925	60.9656	61.5548	62.5807
Oceania	Male	15 to 19	Foreign body	44.7159	44.3089	44.2553	44.2519	44.3277	44.1729	43.5921	42.6835	41.5385	38.8974	35.5988	33.1005	31.3037	29.22	27.1433	25.1624	24.4716	24.3563	24.7796	25.7708	25.891	26.4251	26.7813	27.5159	28.1112	28.8317	29.7635	30.6956
Oceania	Male	5 to 9	Foreign body	79.7424	79.709	79.9354	80.1669	79.9446	79.8611	79.4346	78.5819	77.1926	76.3124	75.8551	75.1945	74.4969	74.33	73.9054	72.8464	72.078	72.1891	72.7151	73.5193	74.2244	74.9207	75.1587	75.316	75.8231	76.6156	76.4472	76.758
Oceania	Male	Early Neonatal	Foreign body	89.7902	90.0442	90.3113	90.4558	90.6023	90.6765	90.581	90.4418	90.238	89.8851	89.3933	88.8797	88.4461	88.0527	87.8307	87.7459	87.7086	87.8044	87.9929	88.2892	88.6508	88.9618	89.1773	89.3975	89.6384	89.8784	90.0817	90.3237
Oceania	Male	Late Neonatal	Foreign body	93.4891	93.6239	93.7527	93.8143	93.7821	93.6463	93.4014	93.0799	92.6543	92.0908	91.4028	90.6978	90.0333	89.4306	89.0865	88.9366	88.8372	88.8749	88.9975	89.2676	89.6095	89.9215	90.1625	90.3912	90.6101	90.8299	91.0382	91.246
Oceania	Male	Post Neonatal	Foreign body	77.4245	77.88	78.4839	79.1085	79.6148	79.9628	79.9294	79.694	78.7417	77.8971	76.9866	76.0856	75.3502	74.6678	73.7627	72.7004	72.25	72.2613	71.9417	72.0091	72.3251	72.5595	72.6456	72.7453	73.1362	73.857	73.9782	74.6627
Fiji	Both	0 to 20	Foreign body	74.9762	74.2795	75.0097	73.3304	72.7917	72.4783	71.742	70.9679	69.0704	67.9996	67.3155	66.326	66.0891	65.603	63.5189	62.2948	61.5631	60.1798	60.0065	61.5176	64.1167	66.8684	67.9009	68.0884	68.5031	68.9067	69.4489	69.8426
Fiji	Both	1 to 4	Foreign body	64.7396	62.0792	62.1417	58.0766	56.5732	55.7286	54.5622	53.5214	46.3836	43.858	42.0711	39.7304	39.1872	38.1285	33.5089	30.8089	27.9337	22.648	21.6819	25.1324	31.3641	38.1307	41.8061	42.9584	44.3976	45.4841	47.1903	48.2223
Fiji	Both	10 to 14	Foreign body	56.1066	53.7798	53.5629	50.8967	48.9586	46.9124	44.6055	42.7831	41.1001	36.8439	33.4484	31.3188	31.863	33.4452	36.6536	38.6012	38.5055	36.7282	37.0211	39.5317	39.8422	39.5161	37.4653	36.2638	38.8677	39.5282	39.6476	41.6964
Fiji	Both	15 to 19	Foreign body	19.9351	20.5546	21.5516	21.1791	22.0626	21.4149	20.1485	17.5751	18.7246	15.3801	11.2459	11.613	15.5531	14.7764	11.982	8.9231	12.7735	15.3843	17.2684	22.1333	22.9436	25.2732	26.724	26.6258	26.3825	26.5096	26.6685	26.6836
Fiji	Both	5 to 9	Foreign body	64.7001	62.8729	63.1439	59.6393	56.0118	54.1822	51.1431	47.2029	42.6298	40.1869	41.8591	40.2126	38.798	42.0436	44.5439	47.2323	48.7192	48.9297	52.0653	55.5268	62.5017	67.0645	68.3361	67.8709	64.994	63.8812	62.3916	59.1171
Fiji	Both	Early Neonatal	Foreign body	86.6232	86.1932	86.567	85.4435	85.0511	84.9936	84.6226	84.3961	84.1116	83.965	83.7007	83.3803	83.6581	83.9351	83.5213	83.7425	83.627	83.3371	83.4333	84.0697	85.0045	85.8309	85.9804	85.8804	85.7024	85.5289	85.4244	85.3153
Fiji	Both	Late Neonatal	Foreign body	89.7916	89.7658	90.0649	89.7413	89.4807	89.1941	88.739	88.1997	87.3594	86.4314	85.5469	84.6168	83.8822	83.1697	81.8748	81.7566	81.8651	81.9738	82.3209	83.0453	83.95	84.7674	84.9167	84.8013	84.5337	84.2413	84.0802	83.9483
Fiji	Both	Post Neonatal	Foreign body	78.923	78.3932	78.9784	77.3094	76.9138	76.773	76.2366	75.7049	74.5193	74.2021	73.9333	73.3234	73.0501	72.0383	69.1564	67.7503	67.473	67.0987	66.9629	68.1196	70.539	73.1283	74.0432	74.3482	74.6242	74.7446	74.7946	74.6499
Fiji	Female	0 to 20	Foreign body	72.9853	71.5396	71.6216	69.2794	68.4439	67.6906	66.7543	66.3441	63.9013	62.3346	61.0421	59.6464	59.3738	60.0104	58.2279	58.0526	57.3916	56.0301	56.6179	58.1365	61.8424	65.5937	67.2226	67.2651	67.5347	67.8156	68.0329	67.777
Fiji	Female	1 to 4	Foreign body	62.7943	58.8067	57.333	51.3472	48.3031	46.3215	44.7551	43.5498	34.2293	30.9649	29.043	26.5877	26.0663	26.2564	20.9492	18.7743	15.7836	10.597	10.4429	13.9678	21.9925	30.4945	35.1994	35.452	36.6025	37.232	38.737	39.2968
Fiji	Female	10 to 14	Foreign body	53.3539	50.6042	49.685	46.622	45.4286	42.3804	40.032	40.8455	37.8538	30.4195	22.9266	18.0967	20.0043	26.7151	33.5377	38.19	40.5665	40.4963	43.3805	44.8301	48.2961	52.8263	53.1883	52.0678	51.0195	50.2511	48.727	46.5667
Fiji	Female	15 to 19	Foreign body	42.2013	44.496	45.8141	45.8408	46.0493	45.2229	43.7974	41.3878	40.894	39.0201	38.0474	39.2651	39.7554	40.5895	40.4168	42.2171	45.1235	44.497	42.763	42.9693	43.7683	46.7431	48.1998	47.7846	48.8552	49.0894	49.1556	50.2204
Fiji	Female	5 to 9	Foreign body	51.9424	47.0833	45.9046	39.3335	35.6219	32.7933	29.0979	28.2527	20.9132	14.458	9.79859	4.18304	3.58616	10.7017	14.4514	22.338	25.5468	25.4306	28.1861	30.5838	41.9753	48.283	51.5607	50.7568	45.6574	43.3809	41.179	35.4458
Fiji	Female	Early Neonatal	Foreign body	84.9341	83.6472	83.117	80.7562	79.3221	78.6824	78.0536	77.6894	77.0879	76.6983	76.4274	76.2606	76.9723	78.4101	78.5383	79.745	80.1658	80.2041	80.5788	80.8957	81.6268	82.3558	82.403	81.8969	81.1735	80.4159	80.022	79.7207
Fiji	Female	Late Neonatal	Foreign body	87.9299	87.3524	87.0517	86.0765	85.3821	84.9666	84.5387	84.0036	82.9622	81.6275	80.2279	78.6586	77.1862	76.1687	74.0666	74.4167	75.4774	76.4609	77.2939	77.8773	78.7401	79.5178	79.4126	78.8675	78.2797	77.7	77.3115	76.9499
Fiji	Female	Post Neonatal	Foreign body	77.3548	75.5414	74.8589	71.6102	69.9256	68.9531	67.9746	67.2928	65.8684	65.6338	65.4521	64.7369	64.143	63.4121	59.5089	58.1135	56.9454	56.3129	57.6634	60.0271	64.1704	68.1684	69.8179	70.439	71.459	72.071	71.9673	71.3603
Fiji	Male	0 to 20	Foreign body	78.7647	78.7237	79.822	78.7855	78.4978	78.4884	77.9701	77.0809	75.7643	75.133	74.9049	74.2887	74.1036	73.0118	71.0245	69.3387	68.6606	67.4491	66.8469	68.1513	69.7481	71.5404	72.0896	72.3503	72.8066	73.2408	73.9093	74.6318
Fiji	Male	1 to 4	Foreign body	67.1377	65.993	67.3601	64.9385	64.4971	64.3558	63.5085	62.6484	57.3291	55.426	53.8685	51.7951	51.2824	49.6516	45.817	43.0865	40.5391	35.6875	34.3846	37.4896	42.2106	47.4507	50.2589	51.7871	53.2534	54.4819	56.1366	57.3124
Fiji	Male	10 to 14	Foreign body	58.0895	56.3326	56.805	54.5433	52.0751	50.8543	48.6441	44.8487	44.2259	42.5427	42.4052	42.4193	41.9056	39.4941	39.8253	39.6325	37.6335	34.6012	32.8973	36.149	34.06	30.0522	26.2739	25.0879	30.4282	32.2035	33.5862	38.7587
Fiji	Male	15 to 19	Foreign body	35.1081	34.0206	34.239	33.645	34.6479	34.4354	33.908	32.4343	34.5223	31.4554	26.5006	25.9593	31.0667	29.2304	25.4172	19.4586	22.2748	26.5386	30.7681	37.4829	37.9095	38.5266	39.2747	39.5137	38.2242	38.2031	38.3824	37.4698
Fiji	Male	5 to 9	Foreign body	73.6438	73.7414	74.6778	72.8409	69.0824	67.7862	65.1841	59.5293	56.6898	56.6286	61.8999	62.5705	60.7019	61.5939	63.2989	62.872	63.3337	63.7345	66.9673	70.966	75.1687	78.5957	78.662	78.3597	76.7962	76.3084	75.2097	73.3162
Fiji	Male	Early Neonatal	Foreign body	87.8569	88.2057	89.188	88.8265	88.94	89.1304	88.9116	88.7697	88.6616	88.644	88.4051	88.0376	88.0807	87.7773	87.1407	86.8707	86.5086	86.0875	86.0423	86.7696	87.7119	88.5048	88.685	88.7754	88.8538	88.9476	88.9691	88.9413
Fiji	Male	Late Neonatal	Foreign body	93.996	94.1568	94.5274	94.3965	94.2221	93.9793	93.6012	93.1682	92.5988	92.0612	91.611	91.1871	90.9653	90.5551	89.9308	89.6098	89.2285	88.8765	88.8906	89.4911	90.1824	90.8032	91.0018	91.0708	90.9672	90.8257	90.7564	90.707
Fiji	Male	Post Neonatal	Foreign body	79.3466	79.8135	81.2168	80.357	80.535	80.7537	80.4279	79.9555	78.8765	78.4989	78.1704	77.6039	77.4808	76.332	73.9773	72.5777	72.738	72.4809	71.5982	72.1341	73.6733	75.5411	76.0849	76.2298	76.1482	76.037	76.1581	76.2271
Kiribati	Both	0 to 20	Foreign body	91.1114	91.0528	91.0343	91.7962	91.8006	91.7793	91.9112	92.066	92.1584	91.7286	91.6952	91.7456	91.8884	92.0948	92.4084	92.4887	92.6136	92.2624	92.4022	92.6056	92.8067	93.0697	93.481	93.7357	94.0062	94.3386	94.6046	94.852
Kiribati	Both	1 to 4	Foreign body	82.4577	82.1475	81.8139	83.124	82.7799	82.4258	82.543	82.7606	82.8705	81.1583	80.9505	81.0858	81.5824	82.3199	83.6073	83.9656	84.4333	83.0079	83.4715	84.2057	84.9128	85.8566	87.3429	88.1	88.8724	89.7413	90.3216	90.8235
Kiribati	Both	10 to 14	Foreign body	92.1792	92.0446	91.9074	92.3131	92.1089	91.8475	91.7895	91.7569	91.6443	91.2281	91.0681	91.0198	91.0825	91.2088	91.427	91.4972	91.604	91.441	91.5401	91.718	91.8648	92.0269	92.2742	92.434	92.6062	92.7968	92.9505	93.0976
Kiribati	Both	15 to 19	Foreign body	86.8736	86.8	86.6841	87.8038	87.4414	86.9006	86.7917	86.6629	86.3439	85.8788	85.5912	85.5475	85.5754	85.7743	85.7786	85.8479	85.9538	85.9976	86.2254	86.33	86.4783	86.6047	86.8	86.9814	87.1604	87.3346	87.508	87.7161
Kiribati	Both	5 to 9	Foreign body	92.8646	92.6748	92.4882	93.0539	92.8087	92.4888	92.4177	92.362	92.2094	91.2256	90.995	91	91.1299	91.4224	91.9884	92.1011	92.258	91.5529	91.7136	91.9415	92.1477	92.4071	92.9077	93.1073	93.3236	93.6185	93.7779	93.9628
Kiribati	Both	Early Neonatal	Foreign body	97.1871	97.2209	97.252	97.4707	97.4454	97.3925	97.4239	97.4636	97.4896	97.4976	97.4995	97.5082	97.5465	97.5884	97.6215	97.6632	97.6848	97.7133	97.7401	97.7694	97.8043	97.8385	97.8539	97.8731	97.8926	97.9104	97.9305	97.9575
Kiribati	Both	Late Neonatal	Foreign body	95.4135	95.5701	95.7173	96.0783	96.1477	96.1416	96.1437	96.1549	96.1418	96.0962	96.046	95.9992	96.0006	96.0322	96.0791	96.1508	96.1955	96.2315	96.2473	96.2649	96.2897	96.3113	96.3123	96.3192	96.3246	96.3285	96.3377	96.3441
Kiribati	Both	Post Neonatal	Foreign body	92.0192	92.0815	92.1151	92.7413	92.7456	92.7039	92.7056	92.7465	92.7773	92.4449	92.3584	92.3494	92.4318	92.5673	92.769	92.8507	92.9448	92.7379	92.8483	93.0409	93.2568	93.4982	93.7723	93.9651	94.1492	94.3635	94.5354	94.6704
Kiribati	Female	0 to 20	Foreign body	84.0613	83.5972	83.2176	84.7097	84.3333	83.9259	84.167	84.459	84.5644	83.6568	83.5466	83.597	83.7904	84.1423	84.6557	84.7522	84.9658	84.2941	84.5602	84.9293	85.3068	85.7949	86.5677	87.0172	87.501	88.0873	88.5428	88.9581
Kiribati	Female	1 to 4	Foreign body	68.1002	65.8662	63.3947	65.2809	62.8622	60.8205	60.8959	61.2952	61.2815	57.23	56.5242	56.6773	57.5708	59.141	61.8056	62.4496	63.3985	60.1754	61.2051	62.8503	64.4806	66.6439	70.0473	71.7722	73.5505	75.5488	76.9051	78.048
Kiribati	Female	10 to 14	Foreign body	87.2407	86.8126	86.4402	87.2779	86.6873	85.9691	85.9227	85.928	85.7478	85.0244	84.8039	84.7122	84.796	84.981	85.3068	85.3975	85.5651	85.3068	85.3733	85.618	85.8228	86.0384	86.4	86.5976	86.8375	87.0861	87.2593	87.418
Kiribati	Female	15 to 19	Foreign body	85.021	85.0072	85.0538	86.625	86.0512	85.1284	85.1236	85.0737	84.7441	84.1081	83.8227	83.7679	83.7612	83.9769	83.9441	83.9654	84.0448	84.0191	84.2133	84.2208	84.2894	84.3367	84.4803	84.5658	84.6658	84.738	84.8026	84.9218
Kiribati	Female	5 to 9	Foreign body	87.0677	86.1746	85.2179	86.3381	85.2451	84.0703	83.9625	83.9453	83.6524	81.5706	81.1426	81.1099	81.339	81.9395	83.021	83.2226	83.5393	82.0736	82.4448	82.9134	83.3162	83.8405	84.8952	85.2845	85.6902	86.2485	86.5064	86.828
Kiribati	Female	Early Neonatal	Foreign body	93.4319	93.2545	93.0528	93.4846	93.2117	92.9362	93.0108	93.1181	93.158	93.1368	93.1259	93.1573	93.2575	93.3734	93.4558	93.5539	93.5964	93.6518	93.7008	93.7527	93.8211	93.8952	93.9263	93.9645	94.0062	94.0387	94.0793	94.1553
Kiribati	Female	Late Neonatal	Foreign body	91.8274	91.7269	91.6106	92.1211	91.9657	91.7705	91.7874	91.8392	91.8035	91.6691	91.5309	91.408	91.3785	91.4385	91.5382	91.708	91.843	91.9825	92.0834	92.1862	92.3002	92.4092	92.4754	92.5572	92.6406	92.7197	92.8111	92.9124
Kiribati	Female	Post Neonatal	Foreign body	84.7953	84.0229	83.1332	84.057	83.1858	82.4699	82.4729	82.6154	82.626	81.7183	81.4184	81.3452	81.4038	81.6338	81.9966	82.1266	82.3408	81.8421	82.2087	82.7643	83.3896	84.0708	84.8453	85.3951	85.925	86.5145	86.9896	87.3772
Kiribati	Male	0 to 20	Foreign body	96.3105	96.3844	96.4566	96.5714	96.7247	96.8919	96.9382	96.9863	97.0559	96.9499	96.9626	96.9928	97.0708	97.1543	97.2961	97.3409	97.3951	97.2725	97.3274	97.4121	97.4906	97.593	97.7466	97.8531	97.9619	98.1006	98.2161	98.3277
Kiribati	Male	1 to 4	Foreign body	93.2894	93.5206	93.703	93.8576	94.093	94.3548	94.4412	94.5299	94.678	94.2399	94.2615	94.3342	94.5313	94.7544	95.2086	95.34	95.4931	95.003	95.1423	95.3557	95.5355	95.7836	96.2051	96.3984	96.5887	96.8165	96.9452	97.0649
Kiribati	Male	10 to 14	Foreign body	95.384	95.3841	95.3397	95.3302	95.3679	95.4285	95.3542	95.2849	95.2182	95.0334	94.9196	94.8887	94.9189	94.9878	95.1022	95.1439	95.2032	95.1199	95.2367	95.3589	95.4656	95.5849	95.7401	95.8643	95.9773	96.113	96.2359	96.3574
Kiribati	Male	15 to 19	Foreign body	91.618	91.5144	91.2957	91.4629	91.4398	91.4886	91.3327	91.1853	91.0261	90.93	90.7716	90.7461	90.77	90.841	90.8579	90.9149	90.9824	91.057	91.2029	91.3362	91.4808	91.6163	91.7631	91.9377	92.0948	92.2692	92.4494	92.6282
Kiribati	Male	5 to 9	Foreign body	96.8151	96.862	96.8983	96.8823	96.9544	97.0159	96.9583	96.8832	96.802	96.439	96.323	96.3325	96.3901	96.493	96.742	96.7902	96.8469	96.5699	96.6256	96.7149	96.7954	96.8921	97.0717	97.148	97.2343	97.3535	97.4258	97.5035
Kiribati	Male	Early Neonatal	Foreign body	99.278	99.3091	99.3388	99.3538	99.3676	99.3753	99.378	99.3807	99.3924	99.405	99.4069	99.4041	99.4133	99.4223	99.4318	99.444	99.447	99.4487	99.4484	99.4501	99.4549	99.4584	99.4533	99.4501	99.4459	99.4429	99.4402	99.4367
Kiribati	Male	Late Neonatal	Foreign body	99.1847	99.2115	99.2295	99.2586	99.2726	99.2813	99.2606	99.2381	99.2215	99.206	99.1888	99.1736	99.1794	99.1878	99.1976	99.2061	99.1882	99.1489	99.0962	99.0447	99.0007	98.9571	98.9053	98.8546	98.8015	98.7486	98.6985	98.6458
Kiribati	Male	Post Neonatal	Foreign body	97.127	97.2228	97.2839	97.374	97.4824	97.5942	97.5675	97.5417	97.5565	97.4442	97.4247	97.4252	97.4976	97.5764	97.6908	97.7269	97.7352	97.5998	97.5515	97.5417	97.5417	97.558	97.5825	97.5826	97.5785	97.594	97.5969	97.5904
Marshall Islands	Both	0 to 20	Foreign body	86.3893	86.0171	85.5664	85.3336	85.0464	84.6486	84.0494	83.3601	82.4153	81.2317	79.7611	78.754	77.6039	76.2928	75.4742	74.9591	75.1183	75.4567	76.208	76.8716	77.5406	78.3361	79.4048	80.43	81.1735	81.8463	82.6203	83.169
Marshall Islands	Both	1 to 4	Foreign body	82.1163	81.5198	81.1011	81.1156	80.6325	80.2695	79.3981	78.3413	76.6077	74.8612	72.5331	70.6543	68.5433	65.6686	64.3863	63.6774	64.2766	64.9211	66.7413	68.1364	69.0998	70.197	71.8973	73.4164	74.498	75.3365	76.5044	77.1384
Marshall Islands	Both	10 to 14	Foreign body	78.971	77.6447	75.1282	73.2492	72.2417	70.2454	69.8645	70.26	69.7093	66.9171	64.7163	64.2391	62.0571	60.6858	59.8198	59.2072	59.0679	59.4457	60.0634	60.6296	61.2127	61.9339	62.6664	63.5387	64.1579	64.7278	65.4643	66.1139
Marshall Islands	Both	15 to 19	Foreign body	53.1394	50.7691	45.9489	41.7147	40.438	37.8386	36.8123	35.6968	33.9437	30.085	26.3658	24.1873	21.6913	19.4807	17.5729	16.1172	14.982	15.3973	16.1644	17.0794	18.0527	19.2648	20.6317	22.0297	23.3143	24.5866	25.8171	27.1804
Marshall Islands	Both	5 to 9	Foreign body	85.5339	84.6885	84.4636	84.4068	84.0565	84.1313	83.0226	81.3873	79.8586	79.1661	77.7542	76.209	75.2049	73.8185	73.0081	72.547	72.6095	72.93	73.6457	74.2203	74.6968	75.3207	76.0431	76.772	77.2169	77.632	78.1787	78.49
Marshall Islands	Both	Early Neonatal	Foreign body	91.4698	91.0548	90.5761	90.2924	90.023	89.8063	89.3388	88.8151	88.3432	87.8072	86.9794	86.5982	86.3914	86.3552	86.5381	86.6862	86.9861	87.2214	87.4744	87.6982	87.9515	88.2254	88.5782	88.9471	89.211	89.4987	89.8968	90.2326
Marshall Islands	Both	Late Neonatal	Foreign body	92.7393	92.6649	92.5592	92.4979	92.3504	92.1092	91.6481	91.0904	90.4635	89.7182	88.7359	88.0018	87.3486	86.8835	86.7371	86.7331	86.9482	87.1373	87.3527	87.5398	87.7679	87.9996	88.2664	88.5387	88.7212	88.9166	89.191	89.4392
Marshall Islands	Both	Post Neonatal	Foreign body	86.1298	85.5666	85.0569	84.8321	84.4866	84.1416	83.4171	82.5725	81.6193	80.6835	79.4174	78.6817	78.0161	77.2126	76.8152	76.7017	77.2043	77.5879	78.1647	78.6107	79.1974	79.853	80.8401	81.733	82.329	82.8842	83.5491	84.0141
Marshall Islands	Female	0 to 20	Foreign body	86.23	85.5133	84.8536	84.438	83.8895	83.4135	82.6603	81.8081	80.7045	79.5289	78.0041	76.82	75.5337	73.9686	72.9291	72.2497	72.3529	72.6907	73.578	74.4239	75.2519	76.1346	77.3392	78.434	79.2737	80.01	80.837	81.41
Marshall Islands	Female	1 to 4	Foreign body	80.0192	78.6048	77.0707	75.8105	73.9074	72.37	70.4893	68.4302	65.4028	62.3867	58.5227	55.2511	51.67	47.0864	44.7537	43.3324	44.1194	45.145	47.9439	50.2358	51.9051	53.6273	56.311	58.6538	60.3925	61.788	63.6495	64.7585
Marshall Islands	Female	10 to 14	Foreign body	79.1837	77.7943	76.5303	75.4257	74.3964	73.3766	72.0934	70.806	69.2801	67.5952	65.6548	64.2292	62.7562	61.4009	60.4688	59.7869	59.669	60.0504	60.6619	61.2271	61.8767	62.5694	63.3484	64.2054	64.833	65.296	65.9822	66.5923
Marshall Islands	Female	15 to 19	Foreign body	71.4859	70.5933	69.876	69.2436	68.4064	67.3084	65.8271	64.366	62.7283	60.6839	58.4294	56.6215	55.0599	53.7073	52.5335	51.5081	50.9843	51.2331	51.7095	52.2919	52.8038	53.4446	54.2797	55.1075	55.9208	56.7534	57.4876	58.3741
Marshall Islands	Female	5 to 9	Foreign body	81.6484	79.6726	77.8484	76.6115	75.1633	74.0598	72.5423	70.9906	68.9276	66.9133	64.5404	62.835	60.7795	58.3982	57.2561	56.6499	56.8797	57.6367	58.9857	59.9952	60.9843	61.9628	63.3332	64.5138	65.2877	65.9932	66.9434	67.4292
Marshall Islands	Female	Early Neonatal	Foreign body	90.6217	89.844	88.9334	88.1809	87.5312	87.1517	86.6665	86.1484	85.7402	85.3073	84.6496	84.5222	84.6778	85.069	85.5142	85.7897	86.0388	86.0967	86.0782	85.9967	85.9747	86.0079	86.0997	86.2634	86.363	86.5248	86.8351	87.128
Marshall Islands	Female	Late Neonatal	Foreign body	91.2668	90.9198	90.509	90.1496	89.77	89.432	88.9373	88.3209	87.6182	86.7262	85.5233	84.5649	83.682	83.1016	82.934	83.0066	83.347	83.5801	83.7298	83.7815	83.8806	84.0043	84.1566	84.3478	84.4647	84.6204	84.8927	85.1598
Marshall Islands	Female	Post Neonatal	Foreign body	85.9875	84.8421	83.6033	82.65	81.6913	81.0326	80.2035	79.274	78.2511	77.3138	76.0031	75.1799	74.3414	73.1808	72.4156	72.0992	72.5874	72.9975	73.8808	74.7435	75.6964	76.6803	77.9768	79.1155	79.9325	80.6585	81.4439	81.8925
Marshall Islands	Male	0 to 20	Foreign body	87.5934	87.5723	87.3681	87.318	87.2452	86.9573	86.5333	86.0358	85.3138	84.2923	83.0587	82.2887	81.3718	80.3818	79.7964	79.4409	79.6083	79.8969	80.4677	80.9371	81.422	82.0597	82.9018	83.7464	84.3319	84.8769	85.5165	85.9766
Marshall Islands	Male	1 to 4	Foreign body	84.0203	84.185	84.5766	85.3168	85.5715	85.7792	85.4598	84.9645	83.9971	83.0052	81.617	80.5677	79.3475	77.5481	76.8741	76.5533	76.9905	77.3828	78.5526	79.3835	79.9117	80.5998	81.6654	82.6412	83.3076	83.7959	84.5244	84.871
Marshall Islands	Male	10 to 14	Foreign body	78.3947	77.167	73.7533	71.3694	70.4132	67.7743	68.0996	69.7288	69.9131	66.4242	64.1168	64.3267	61.711	60.3648	59.5721	59.0128	58.8433	59.1794	59.7519	60.2735	60.7603	61.4701	62.1255	62.9756	63.5628	64.2066	64.9683	65.6369
Marshall Islands	Male	15 to 19	Foreign body	56.5077	53.9033	47.7122	42.1891	40.9948	38.2596	38.1237	37.8835	36.9057	33.3653	30.2257	28.7977	26.6853	24.8273	23.201	22.0682	20.971	21.3325	21.9622	22.66	23.5119	24.5947	25.6919	26.8599	27.8721	28.8552	29.9115	31.004
Marshall Islands	Male	5 to 9	Foreign body	88.1753	88.0206	88.6902	89.1747	89.302	89.9266	89.0297	87.3635	86.1422	86.154	85.2835	83.8758	83.4662	82.6469	82.0515	81.6904	81.6576	81.757	82.1062	82.4131	82.6278	83.0204	83.3843	83.8326	84.0907	84.3381	84.6483	84.8561
Marshall Islands	Male	Early Neonatal	Foreign body	92.1712	92.1191	91.993	92.0067	91.9479	91.8232	91.4097	90.9365	90.4878	89.9678	89.1631	88.7275	88.4079	88.217	88.2838	88.3696	88.6569	88.9334	89.2597	89.5713	89.8975	90.2282	90.6349	91.0347	91.326	91.6243	92.0072	92.3185
Marshall Islands	Male	Late Neonatal	Foreign body	95.8975	95.8351	95.7443	95.6809	95.5444	95.3327	94.9616	94.5278	94.0496	93.5101	92.819	92.3231	91.893	91.5664	91.4515	91.4106	91.5176	91.6303	91.8014	91.9756	92.1803	92.3829	92.6176	92.847	93.0036	93.1626	93.3702	93.5509
Marshall Islands	Male	Post Neonatal	Foreign body	86.3024	86.1583	86.0737	86.1939	86.0922	85.8551	85.1688	84.3566	83.4334	82.5015	81.2698	80.573	79.9795	79.3272	79.0752	79.0361	79.5202	79.8707	80.2976	80.5557	80.9728	81.4743	82.3065	83.0742	83.566	84.0394	84.6394	85.0999
Federated States of Micronesia	Both	0 to 20	Foreign body	83.5694	83.7033	83.8023	84.0238	84.053	84.4004	84.6407	85.0649	85.3827	85.543	85.5789	85.6959	85.8329	86.0887	85.7912	85.4263	85.5372	85.7572	86.0588	86.4581	86.9922	87.1345	87.247	87.5093	87.7002	87.5612	87.8376	87.9317
Federated States of Micronesia	Both	1 to 4	Foreign body	78.1471	78.134	77.957	78.0847	77.898	78.2409	78.6106	79.3069	79.6972	79.8216	79.648	79.5864	79.5983	80.1062	80.0139	79.2693	79.9634	80.4635	81.4103	82.4147	83.4451	82.7901	82.1312	82.5401	83.0642	82.0564	82.6099	82.4705
Federated States of Micronesia	Both	10 to 14	Foreign body	76.4225	75.9697	75.5619	75.2498	74.8402	74.6715	74.4226	74.2959	74.0797	73.5547	72.9512	72.4599	72.0221	71.9748	71.2998	70.7603	70.5887	70.7574	70.9669	71.3201	71.8808	72.2782	72.7531	73.2716	73.7429	74.139	74.9042	75.0688
Federated States of Micronesia	Both	15 to 19	Foreign body	53.9123	53.7469	53.5947	53.4286	53.0374	52.8507	52.2913	51.8401	51.3061	50.1789	48.863	47.8381	47.0942	46.8901	45.9036	45.2224	44.9763	45.1927	45.4928	45.831	46.3081	46.8231	47.2329	47.5104	47.4542	47.4893	47.83	48.5137
Federated States of Micronesia	Both	5 to 9	Foreign body	81.8912	81.4018	80.8398	80.4156	79.925	79.7312	79.6248	79.6448	79.5906	79.2491	78.7428	78.3694	78.1653	78.1226	77.5957	76.7947	76.7189	76.9986	77.4537	78.2128	79.4132	80.0768	80.6738	81.2529	81.495	81.1682	81.3394	81.1093
Federated States of Micronesia	Both	Early Neonatal	Foreign body	90.6793	90.486	90.3718	90.2885	90.1029	90.2633	90.3053	90.4322	90.5419	90.5779	90.6263	90.7675	91.0919	91.5729	91.5235	91.5218	91.5394	91.5836	91.6461	91.7498	91.9464	92.1692	92.3611	92.523	92.6432	92.8229	93.0381	93.261
Federated States of Micronesia	Both	Late Neonatal	Foreign body	92.0931	92.1765	92.2871	92.3637	92.311	92.3252	92.1984	92.0922	91.9192	91.6573	91.3729	91.1297	90.9934	91.0634	90.8406	90.74	90.6848	90.6648	90.6504	90.6816	90.7927	90.927	91.0352	91.1308	91.1825	91.2698	91.4022	91.5894
Federated States of Micronesia	Both	Post Neonatal	Foreign body	82.4088	82.2875	82.1685	82.2319	82.1211	82.5787	82.9063	83.5041	84.0041	84.4015	84.6834	85.1317	85.6057	86.015	85.5721	85.1146	85.0783	85.0932	85.1061	85.2909	85.7756	85.9917	86.1763	86.4253	86.5932	86.5476	86.8703	87.1696
Federated States of Micronesia	Female	0 to 20	Foreign body	83.6321	83.3112	82.9221	82.7453	82.4749	82.6631	82.8756	83.2872	83.5996	83.7762	83.8113	83.9411	84.0571	84.2734	83.9415	83.572	83.6803	83.9397	84.3546	84.8829	85.5281	85.7309	85.8646	86.1817	86.4235	86.2826	86.5701	86.6013
Federated States of Micronesia	Female	1 to 4	Foreign body	74.4229	73.5168	72.2511	71.4473	70.4392	70.5823	71.0542	71.937	72.4194	72.6264	72.4298	72.4612	72.5954	73.3616	73.3807	72.5448	73.4101	73.9706	75.1575	76.4193	77.6946	76.8454	75.9037	76.3966	77.0494	75.7033	76.3518	76.1667
Federated States of Micronesia	Female	10 to 14	Foreign body	78.0599	77.2365	76.4313	75.8011	75.209	74.9155	74.6828	74.6227	74.5072	74.1589	73.7309	73.4745	73.2313	73.2917	72.7691	72.39	72.2413	72.4359	72.6262	73.0243	73.5299	73.8089	74.1403	74.5618	74.9713	75.2335	75.916	75.8797
Federated States of Micronesia	Female	15 to 19	Foreign body	71.5039	71.3722	71.1432	70.9439	70.6195	70.325	69.8668	69.484	69.1249	68.4285	67.7232	67.2596	66.9193	66.8953	66.3022	65.8556	65.6537	65.7435	65.9473	66.1947	66.514	66.8241	66.9828	67.1066	66.9669	66.9559	67.1859	67.6745
Federated States of Micronesia	Female	5 to 9	Foreign body	77.0236	75.556	73.8652	72.437	71.0829	70.6155	70.5151	70.8313	71.0927	71.0127	70.7236	70.6095	70.6335	70.8032	70.0416	68.953	68.8608	69.2691	70.0526	71.2065	73.0058	73.9571	74.8011	75.623	75.9593	75.4789	75.6926	75.1968
Federated States of Micronesia	Female	Early Neonatal	Foreign body	90.2001	89.6297	89.0478	88.466	87.8547	87.8136	87.8252	87.9624	88.1092	88.1815	88.2809	88.5224	88.985	89.612	89.7379	89.8446	89.8462	89.7915	89.7018	89.6115	89.6022	89.6407	89.6812	89.6982	89.6686	89.7203	89.846	90.0576
Federated States of Micronesia	Female	Late Neonatal	Foreign body	90.7252	90.4989	90.2649	90.0223	89.7371	89.6591	89.5235	89.4065	89.202	88.8683	88.4901	88.1354	87.8758	87.8762	87.5784	87.4651	87.398	87.3325	87.2169	87.112	87.1096	87.1592	87.1978	87.2332	87.2337	87.3001	87.4328	87.6907
Federated States of Micronesia	Female	Post Neonatal	Foreign body	82.8792	81.9727	80.9107	80.0252	79.0873	79.1853	79.4542	80.0198	80.4678	80.8609	81.08	81.4715	81.8584	82.091	81.3462	80.7048	80.5962	80.6399	80.8474	81.3186	82.1832	82.7019	83.1182	83.6124	84.0188	84.0848	84.5253	84.792
Federated States of Micronesia	Male	0 to 20	Foreign body	85.0404	85.5313	85.9788	86.4402	86.6552	87.0514	87.2756	87.6497	87.9268	88.0572	88.0888	88.181	88.3111	88.5524	88.3142	87.9981	88.095	88.2599	88.4532	88.722	89.1186	89.2052	89.2908	89.4852	89.6225	89.5036	89.735	89.8533
Federated States of Micronesia	Male	1 to 4	Foreign body	81.4742	82.1474	82.6683	83.2676	83.4666	83.8435	84.1204	84.6506	84.951	85.0176	84.8692	84.7678	84.7204	85.0554	84.9204	84.2954	84.8376	85.2537	85.9846	86.759	87.5649	87.0629	86.5973	86.919	87.3218	86.566	87.0106	86.8976
Federated States of Micronesia	Male	10 to 14	Foreign body	74.8334	74.7415	74.6902	74.6382	74.3838	74.3276	74.0804	73.9142	73.6326	72.9977	72.2851	71.6274	71.0484	70.9134	70.1363	69.4736	69.2947	69.4161	69.6272	69.9074	70.4771	70.9321	71.4941	72.0547	72.5455	73.0325	73.82	74.1285
Federated States of Micronesia	Male	15 to 19	Foreign body	57.5405	57.3672	57.295	57.1665	56.8589	56.8283	56.4528	56.1652	55.7329	54.7937	53.5912	52.5736	51.8609	51.5941	50.7298	50.1552	49.9747	50.1778	50.3863	50.6182	50.9844	51.4108	51.8357	52.0878	52.1293	52.1504	52.3965	52.8995
Federated States of Micronesia	Male	5 to 9	Foreign body	85.17	85.2425	85.2653	85.2944	85.1749	85.0808	84.9709	84.8308	84.6118	84.1455	83.5447	83.0485	82.7293	82.5735	82.1886	81.5777	81.512	81.7074	81.9711	82.4843	83.312	83.7914	84.2276	84.6473	84.8234	84.5869	84.7224	84.6332
Federated States of Micronesia	Male	Early Neonatal	Foreign body	91.2245	91.4113	91.659	91.883	91.9287	92.1622	92.2118	92.3207	92.4032	92.4204	92.4433	92.5307	92.7677	93.1417	93.0299	92.9862	93.0073	93.083	93.1938	93.3555	93.6036	93.8664	94.0888	94.2813	94.4378	94.6389	94.8573	95.0547
Federated States of Micronesia	Male	Late Neonatal	Foreign body	95.259	95.3685	95.4883	95.5593	95.5122	95.5122	95.4052	95.3149	95.182	94.9985	94.8097	94.6629	94.6053	94.687	94.5438	94.4686	94.4189	94.3977	94.3956	94.4408	94.5429	94.6567	94.7452	94.8213	94.8613	94.9184	95.0035	95.1064
Federated States of Micronesia	Male	Post Neonatal	Foreign body	82.0481	82.5671	83.0605	83.6241	83.882	84.4695	84.8068	85.3945	85.8942	86.2738	86.5666	87.0214	87.5169	87.9882	87.682	87.3101	87.2953	87.2813	87.194	87.2371	87.5373	87.6106	87.6821	87.8112	87.8652	87.7628	88.0151	88.3039
Papua New Guinea	Both	0 to 20	Foreign body	70.3941	70.3018	70.4321	71.1736	71.6061	71.8915	71.8132	71.4461	69.8308	68.4373	67.004	65.668	64.4749	63.6507	62.5515	61.01	60.0794	60.4561	60.8407	61.7332	62.5028	63.1896	63.5805	64.0605	65.0901	66.6529	66.8441	67.8423
Papua New Guinea	Both	1 to 4	Foreign body	50.53	50.3813	50.8612	53.1062	54.5189	55.6275	55.8872	55.3763	51.6819	49.1313	46.7003	44.5513	42.6197	41.9786	40.4127	36.9008	33.6749	33.9329	34.957	37.5004	39.3956	41.4627	42.7348	43.9421	46.6056	50.8387	50.734	52.8978
Papua New Guinea	Both	10 to 14	Foreign body	69.3951	69.0439	68.8656	68.9729	69.0166	68.906	68.6801	68.3116	67.0234	65.6414	63.9836	62.5914	61.3019	60.3644	59.3446	58.1445	57.305	57.3457	57.627	58.1756	58.683	59.3016	59.7885	60.2176	61.1793	62.2126	62.6097	63.2297
Papua New Guinea	Both	15 to 19	Foreign body	38.0885	38.4755	38.9217	39.5523	39.8698	39.7187	39.2538	38.3535	36.4503	33.3293	29.9342	26.875	23.9366	21.6111	19.5721	17.7504	16.6306	16.2777	16.5951	17.3227	17.5218	17.9926	18.3689	19.168	19.977	20.7749	21.6356	22.5542
Papua New Guinea	Both	5 to 9	Foreign body	76.668	75.9041	75.3608	75.4963	75.4033	75.2623	75.0298	74.5776	72.7315	71.3192	69.8771	68.8399	68.0519	67.749	66.7849	65.0832	63.8434	64.0953	64.5344	65.3163	65.9135	66.5304	66.701	66.7497	67.7365	69.106	68.7729	69.3082
Papua New Guinea	Both	Early Neonatal	Foreign body	87.8889	87.8425	87.7575	87.7354	87.7553	87.7572	87.6573	87.4879	87.2178	86.7437	86.1736	85.6641	85.3021	85.0476	85.0335	85.0874	85.1012	85.2159	85.354	85.5295	85.7555	85.94	86.066	86.21	86.3849	86.576	86.7428	87.0003
Papua New Guinea	Both	Late Neonatal	Foreign body	89.2628	89.3352	89.3852	89.435	89.3887	89.2106	88.8853	88.4256	87.7672	86.828	85.6631	84.4556	83.2799	82.282	81.8382	81.725	81.7116	81.8635	82.0107	82.2739	82.6106	82.9138	83.1555	83.4197	83.7246	84.0544	84.3592	84.6864
Papua New Guinea	Both	Post Neonatal	Foreign body	75.1597	75.0125	74.9879	75.4075	75.7003	75.9648	75.9393	75.6491	74.4705	73.4152	72.323	71.2465	70.2646	69.4097	68.3537	67.0497	66.4489	66.66	66.6002	66.9348	67.441	67.7821	67.9888	68.2446	68.872	69.9123	70.0617	70.8093
Papua New Guinea	Female	0 to 20	Foreign body	73.6374	73.009	72.5137	72.5696	72.454	72.4554	72.2409	71.8113	70.2443	68.8885	67.5317	66.2241	64.9977	64.1032	62.9854	61.4076	60.5559	61.042	61.6618	62.7334	63.6588	64.4274	64.914	65.3987	66.4045	67.8818	67.9936	68.7126
Papua New Guinea	Female	1 to 4	Foreign body	50.8096	48.3627	46.1573	45.7146	45.0663	45.2107	45.1257	44.4256	40.2852	37.1142	33.9957	31.273	28.8096	27.7888	26.0221	22.2239	19.0303	19.7879	21.1907	24.2127	26.4689	28.687	30.0761	31.2734	33.971	38.502	38.2283	40.2923
Papua New Guinea	Female	10 to 14	Foreign body	72.9112	72.3346	71.903	71.6932	71.4161	71.2535	70.9869	70.6243	69.3653	68.1305	66.7419	65.6416	64.6951	64.1356	63.2858	62.1213	61.3807	61.5602	61.856	62.3834	62.8334	63.3104	63.6311	63.8316	64.5241	65.2491	65.3372	65.6633
Papua New Guinea	Female	15 to 19	Foreign body	65.7551	66.3205	66.7206	67.1792	67.3589	67.2044	66.8533	66.3237	65.2762	63.6835	62.0516	60.5568	59.1601	58.0523	57.0942	56.118	55.5655	55.5301	55.8239	56.2752	56.4152	56.5175	56.6232	56.8304	57.0684	57.2655	57.3879	57.5469
Papua New Guinea	Female	5 to 9	Foreign body	74.8169	73.1001	71.506	70.7756	69.941	69.4935	69.1461	68.5522	66.1643	64.3372	62.579	61.2867	60.3139	60.0725	58.958	56.6134	55.112	55.4434	55.9755	56.9419	57.5976	58.2061	58.185	57.7899	58.9452	60.6217	59.7854	60.1636
Papua New Guinea	Female	Early Neonatal	Foreign body	87.3367	86.8467	86.2878	85.7969	85.4707	85.3319	85.2304	85.0665	84.8256	84.4068	83.954	83.7201	83.796	84.0205	84.4021	84.6766	84.7292	84.7156	84.5887	84.4131	84.2522	84.0599	83.8523	83.6923	83.5521	83.4579	83.4034	83.5346
Papua New Guinea	Female	Late Neonatal	Foreign body	88.2151	87.9406	87.636	87.3606	87.1024	86.8549	86.509	86.002	85.2257	84.0761	82.627	81.1012	79.5821	78.352	77.885	77.8699	78.0201	78.2321	78.2401	78.2414	78.2525	78.2197	78.1426	78.1585	78.2755	78.4416	78.5904	78.8203
Papua New Guinea	Female	Post Neonatal	Foreign body	77.4229	76.4114	75.4236	74.8372	74.3134	74.1398	73.9086	73.4492	72.0846	70.9293	69.7867	68.5548	67.2357	65.9371	64.4514	62.762	62.0322	62.4222	62.8773	63.7982	64.7608	65.5249	66.0784	66.6794	67.5846	68.8148	68.9958	69.5402
Papua New Guinea	Male	0 to 20	Foreign body	71.8855	72.2701	72.8729	73.9897	74.7203	75.1348	75.1416	74.8603	73.4417	72.2186	70.9367	69.7694	68.7519	68.0683	67.12	65.8061	64.9435	65.1906	65.3792	66.0487	66.6222	67.1819	67.4737	67.9061	68.8202	70.2257	70.4479	71.4812
Papua New Guinea	Male	1 to 4	Foreign body	53.3887	55.15	57.4188	60.9953	63.2881	64.7202	65.1069	64.7319	61.6181	59.6149	57.7514	56.0867	54.5964	54.1967	52.8837	49.8647	46.9567	46.9637	47.717	49.7875	51.3249	53.1131	54.1984	55.2817	57.6493	61.2972	61.2606	63.2202
Papua New Guinea	Male	10 to 14	Foreign body	66.9699	66.864	66.9097	67.2755	67.564	67.47	67.2901	66.9335	65.6505	64.1983	62.3989	60.8336	59.329	58.1366	57.0281	55.835	54.9472	54.8578	55.0992	55.6438	56.148	56.8397	57.4239	57.9997	59.132	60.3658	60.9635	61.791
Papua New Guinea	Male	15 to 19	Foreign body	41.6984	41.4677	41.5259	41.783	41.9257	41.8194	41.4817	40.7155	39.0218	36.0875	32.7892	29.8609	26.9613	24.6579	22.5859	20.857	19.707	19.2008	19.3601	20.0011	20.1608	20.8254	21.2676	22.2658	23.207	24.1318	25.2243	26.3954
Papua New Guinea	Male	5 to 9	Foreign body	78.0097	77.9261	78.0508	78.6595	78.939	78.9463	78.7812	78.422	76.9337	75.7966	74.5794	73.7171	73.0573	72.7374	71.8935	70.5959	69.5468	69.7514	70.1281	70.7843	71.3265	71.9198	72.1791	72.444	73.2951	74.4396	74.3651	74.9356
Papua New Guinea	Male	Early Neonatal	Foreign body	88.9528	89.229	89.4411	89.6656	89.8445	89.9068	89.8161	89.6583	89.4001	88.9491	88.3888	87.8209	87.3192	86.8949	86.7169	86.6696	86.6596	86.8081	87.0345	87.3317	87.6905	88.0086	88.2562	88.507	88.7884	89.0709	89.3053	89.5831
Papua New Guinea	Male	Late Neonatal	Foreign body	92.6211	92.7859	92.9165	93.0259	93.0232	92.8893	92.6412	92.301	91.8359	91.1909	90.4019	89.5949	88.8245	88.1494	87.8203	87.6976	87.6219	87.7092	87.8686	88.1635	88.5376	88.8876	89.1814	89.4626	89.7487	90.0411	90.3067	90.5624
Papua New Guinea	Male	Post Neonatal	Foreign body	74.0865	74.6489	75.2819	76.2648	76.9521	77.4018	77.4559	77.2348	76.155	75.158	74.103	73.1053	72.275	71.614	70.7543	69.6374	69.098	69.2185	68.931	68.9993	69.297	69.4549	69.5178	69.633	70.1422	71.0923	71.2442	72.0722
Samoa	Both	0 to 20	Foreign body	91.0271	90.7625	90.523	90.3104	90.1528	90.1096	90.0367	89.9972	89.9818	89.2162	88.7878	88.5602	88.516	88.4473	88.3435	88.155	88.1502	88.2971	88.553	88.8791	88.5605	88.5424	88.487	88.9249	89.3858	89.889	90.1609	90.3644
Samoa	Both	1 to 4	Foreign body	84.1913	83.739	83.1878	82.7378	82.6206	82.8263	83.1802	83.524	83.698	81.5971	80.6924	80.2817	80.3976	80.7911	80.9577	80.5964	80.6457	80.702	81.3721	81.7121	80.312	79.8541	79.6226	80.7891	82.4815	84.2126	85.0088	85.3371
Samoa	Both	10 to 14	Foreign body	79.508	79.0234	78.8097	78.3517	78.4083	79.0972	80.6177	80.6165	80.6015	79.8318	79.2593	78.9499	78.8475	78.683	78.5606	78.4673	78.6212	79.5323	79.8659	81.2315	81.1903	81.9532	81.9487	82.2595	82.5321	82.8651	83.1369	83.3163
Samoa	Both	15 to 19	Foreign body	66.6901	65.987	65.6808	64.957	63.6151	62.2293	58.215	57.5526	56.87	55.1056	53.35	52.1338	51.3569	50.7299	50.398	50.4293	51.0809	52.3861	53.3843	54.6588	55.3122	55.8655	56.1736	56.4797	56.7738	57.1381	57.5702	58.0943
Samoa	Both	5 to 9	Foreign body	86.5074	86.1067	85.938	86.0683	86.0355	86.1246	85.9783	86.0611	86.198	85.3448	84.911	84.7021	84.7103	84.6565	84.5368	84.2998	84.7816	85.7057	86.1129	87.6262	87.3236	87.2145	87.1394	87.6895	88.1739	88.7036	88.9927	89.2309
Samoa	Both	Early Neonatal	Foreign body	94.8995	94.7854	94.7403	94.8819	95.0212	95.1116	95.2089	95.2963	95.3632	95.1841	95.0552	95.0188	95.0524	95.0359	95.0562	95.0686	95.0446	95.0104	95.0319	95.0177	95.0105	94.9994	95.0188	95.2779	95.4378	95.466	95.48	95.5302
Samoa	Both	Late Neonatal	Foreign body	94.115	94.2149	94.3517	94.565	94.7209	94.7519	94.7225	94.6759	94.609	94.3627	94.1354	93.9644	93.836	93.672	93.5949	93.5568	93.4999	93.4226	93.4067	93.3515	93.3018	93.2523	93.2218	93.4213	93.5251	93.5029	93.4744	93.4919
Samoa	Both	Post Neonatal	Foreign body	90.7611	90.6442	90.6026	90.8579	91.1299	91.2777	91.3789	91.4703	91.569	91.1242	90.889	90.829	90.8848	90.805	90.6877	90.5539	90.4116	90.2841	90.2936	90.2395	89.9997	89.9219	89.9129	90.4407	90.803	90.9514	90.938	91.0195
Samoa	Female	0 to 20	Foreign body	89.9869	89.4249	88.9292	88.4936	88.1609	88.0048	87.9472	87.8683	87.7943	86.9589	86.505	86.2794	86.2286	86.1452	86.0357	85.8398	85.9716	86.331	86.6474	87.3972	87.0879	87.1322	87.1189	87.5967	88.087	88.5904	88.8384	88.9971
Samoa	Female	1 to 4	Foreign body	83.9839	83.1824	82.1597	81.2288	80.7261	80.7432	81.0377	81.2944	81.4256	79.1084	78.1679	77.7805	77.9444	78.425	78.6976	78.3636	78.3838	78.4615	79.1293	79.5172	77.824	77.26	76.9214	78.1488	79.948	81.8117	82.6062	82.8721
Samoa	Female	10 to 14	Foreign body	78.8624	77.9917	77.5281	77.1327	76.7751	76.6264	76.6201	76.5282	76.4107	75.5899	75.0211	74.7485	74.6748	74.5584	74.4701	74.3466	75.3116	77.4557	77.7931	81.1688	80.9759	81.4295	81.3718	81.6099	81.782	81.9979	82.1481	82.2266
Samoa	Female	15 to 19	Foreign body	76.2999	75.4231	75.3472	75.2063	75.0189	74.8175	74.6646	74.3899	74.1053	73.2611	72.5156	72.0566	71.7915	71.4399	71.1537	70.9527	71.725	72.6735	72.9989	74.5466	74.4715	74.4392	74.4098	74.7843	75.0505	75.3083	75.6089	75.9817
Samoa	Female	5 to 9	Foreign body	79.5091	78.1428	77.0657	76.117	75.3836	75.2923	75.5148	75.5723	75.6766	74.1547	73.3541	73.0113	73.0737	72.965	72.8679	72.5774	73.8365	75.8368	76.6122	80.418	80.0423	80.6083	80.5067	81.3097	81.9935	82.7352	83.0909	83.3736
Samoa	Female	Early Neonatal	Foreign body	93.5042	93.1963	92.9148	92.8063	92.7499	92.7472	92.8203	92.8971	92.9581	92.757	92.6227	92.6048	92.6971	92.7563	92.8418	92.8951	92.8715	92.8055	92.77	92.6905	92.6131	92.5302	92.4837	92.7224	92.8414	92.8044	92.7642	92.7993
Samoa	Female	Late Neonatal	Foreign body	92.5592	92.4439	92.3553	92.3712	92.3931	92.3656	92.3255	92.2729	92.1892	91.8822	91.5839	91.335	91.143	90.9238	90.8219	90.7875	90.7402	90.6629	90.626	90.5332	90.445	90.3583	90.3018	90.5681	90.7091	90.6697	90.6166	90.6523
Samoa	Female	Post Neonatal	Foreign body	90.1448	89.6631	89.1958	89.0065	88.9294	88.9038	88.9502	89.0239	89.0729	88.5205	88.2168	88.1179	88.1087	87.9199	87.6749	87.4589	87.2754	87.1943	87.3278	87.4383	87.3219	87.3995	87.5519	88.274	88.8029	89.0328	89.0363	89.1024
Samoa	Male	0 to 20	Foreign body	92.3346	92.3006	92.2523	92.2005	92.1647	92.1911	92.1187	92.1062	92.1261	91.5044	91.1489	90.9495	90.9132	90.8605	90.7712	90.6105	90.5278	90.5338	90.7166	90.7578	90.476	90.4237	90.3517	90.7079	91.0906	91.5259	91.7755	91.9784
Samoa	Male	1 to 4	Foreign body	84.2907	84.4466	84.5178	84.5906	84.8183	85.1517	85.5148	85.8815	86.0683	84.2793	83.481	83.0993	83.1816	83.4941	83.5909	83.2499	83.3107	83.3509	83.9594	84.2431	83.1291	82.7669	82.6143	83.6396	85.117	86.6151	87.3349	87.6612
Samoa	Male	10 to 14	Foreign body	79.7015	79.5146	79.4749	78.9596	79.2999	80.5649	83.1349	83.1928	83.2459	82.5312	81.9708	81.6433	81.522	81.3258	81.1799	81.1075	80.6694	80.6577	80.9631	80.8151	80.876	81.8315	81.8565	82.1995	82.5295	82.9279	83.2751	83.517
Samoa	Male	15 to 19	Foreign body	71.2929	70.9927	70.5699	69.642	67.9333	66.1984	60.8629	60.1848	59.5064	57.8165	56.0481	54.741	53.8574	53.2086	52.9067	53.0411	53.2653	54.2446	55.2969	55.7572	56.7252	57.5068	57.9471	58.055	58.226	58.5008	58.8173	59.2002
Samoa	Male	5 to 9	Foreign body	91.3096	91.3686	91.5459	92.0807	92.2442	92.3304	91.9656	92.0569	92.1892	91.71	91.4702	91.3445	91.3288	91.2836	91.1714	90.9857	91.0346	91.3263	91.5201	91.718	91.472	90.9925	90.9313	91.3151	91.6659	92.0499	92.2827	92.4729
Samoa	Male	Early Neonatal	Foreign body	95.6755	95.7507	95.8796	96.1498	96.3641	96.4813	96.5766	96.6565	96.7155	96.5603	96.444	96.4022	96.4075	96.3607	96.3509	96.343	96.3166	96.2911	96.3242	96.3283	96.3418	96.3534	96.3896	96.6221	96.7737	96.8166	96.8425	96.8859
Samoa	Male	Late Neonatal	Foreign body	97.198	97.2263	97.2685	97.359	97.4106	97.4015	97.3692	97.3215	97.2638	97.0868	96.9308	96.8255	96.7516	96.6488	96.5994	96.5643	96.5004	96.4113	96.3713	96.3061	96.2496	96.1958	96.1514	96.2483	96.283	96.2421	96.1994	96.1763
Samoa	Male	Post Neonatal	Foreign body	91.3811	91.4946	91.6657	92.0956	92.4704	92.6614	92.775	92.8596	92.9653	92.564	92.3526	92.3038	92.3846	92.3536	92.2934	92.1923	92.0529	91.8753	91.7906	91.625	91.3001	91.1226	91.0098	91.4073	91.6555	91.7314	91.6773	91.7294
Solomon Islands	Both	0 to 20	Foreign body	85.0888	84.8403	84.7582	84.7466	84.7356	84.7584	84.5709	84.3952	82.8741	81.7774	80.9144	80.2006	79.7519	80.0744	80.6633	80.3227	80.4896	80.2968	80.819	81.6273	82.0456	82.7227	83.6308	83.8675	84.5418	84.391	84.9419	85.5097
Solomon Islands	Both	1 to 4	Foreign body	78.7325	78.2827	78.1076	78.0605	78.0071	78.0594	77.7584	77.6791	73.3049	70.7148	69.5133	68.5841	68.4607	70.7702	73.754	73.4253	73.5281	71.8342	72.3765	73.6426	73.37	74.2609	76.0448	75.5995	76.7063	74.8156	75.5359	76.4455
Solomon Islands	Both	10 to 14	Foreign body	78.67	78.4034	78.2553	78.1493	77.991	77.9084	77.6278	77.2976	76.0734	75.0358	73.9009	72.9949	72.2705	72.0492	72.125	71.7441	71.5678	71.2127	71.383	71.6933	71.7591	72.2052	72.6928	72.8198	73.2687	73.2694	73.668	74.094
Solomon Islands	Both	15 to 19	Foreign body	48.5422	48.5612	48.8009	48.8292	48.7384	48.5259	47.8804	46.9669	45.5843	43.5599	41.1234	39.1941	37.4611	36.183	35.2626	34.4951	33.9686	34.1006	34.573	35.1114	35.6739	36.4883	37.3339	38.0981	38.9	39.6168	40.6226	41.4907
Solomon Islands	Both	5 to 9	Foreign body	85.6299	85.2595	85.0977	84.9664	84.8553	84.8172	84.6278	84.4794	82.6189	81.4834	80.6224	79.9191	79.4806	79.9824	80.8897	80.5542	80.4202	79.6917	79.8996	80.4048	80.3233	80.6835	81.3876	81.2545	81.6254	81.101	81.3932	81.7277
Solomon Islands	Both	Early Neonatal	Foreign body	93.0676	92.9343	92.8656	92.8174	92.8101	92.8797	92.8694	92.8166	92.7242	92.5193	92.1698	91.93	91.7568	91.6919	91.6365	91.6062	91.7697	91.9927	92.2769	92.5673	92.8853	93.0399	93.156	93.269	93.3947	93.5238	93.6866	93.8905
Solomon Islands	Both	Late Neonatal	Foreign body	93.6381	93.7308	93.8472	93.933	93.9664	93.9556	93.8324	93.6404	93.375	92.9922	92.4954	92.0562	91.644	91.3587	91.1784	91.1088	91.2438	91.431	91.6444	91.879	92.1511	92.2954	92.4086	92.4991	92.5844	92.66	92.7649	92.9023
Solomon Islands	Both	Post Neonatal	Foreign body	87.3609	87.2175	87.19	87.2664	87.3843	87.5342	87.5003	87.4584	86.6388	86.0141	85.4426	84.9348	84.5737	84.5783	84.7021	84.3003	84.438	84.3999	84.71	85.2354	85.7167	86.2372	86.874	87.1305	87.6195	87.7173	88.1666	88.6175
Solomon Islands	Female	0 to 20	Foreign body	84.9961	84.3932	83.9429	83.5724	83.281	83.1215	82.8498	82.6083	80.8515	79.6432	78.7918	78.0476	77.5688	77.8908	78.5376	78.101	78.222	77.9893	78.6194	79.568	80.0397	80.8045	81.7987	82.0276	82.7434	82.4945	83.0006	83.536
Solomon Islands	Female	1 to 4	Foreign body	75.6969	74.262	72.9829	71.8532	70.884	70.4862	70.0367	69.8954	64.146	60.7859	59.369	58.1353	57.9417	60.9573	64.9218	64.4478	64.7405	62.6432	63.4691	65.1718	64.8381	65.8843	68.0984	67.3724	68.6866	65.9114	66.7256	67.7894
Solomon Islands	Female	10 to 14	Foreign body	79.8453	79.3176	78.8822	78.4451	78.0719	77.8448	77.5251	77.1481	75.8219	74.7752	73.7169	72.8425	72.1517	71.8981	72.0345	71.6241	71.42	71.0872	71.3072	71.6745	71.8184	72.3306	72.828	72.9619	73.4383	73.4059	73.7209	74.1129
Solomon Islands	Female	15 to 19	Foreign body	68.3524	68.3952	68.4774	68.3834	68.1977	67.8853	67.2931	66.5499	65.4682	64.0496	62.463	61.2531	60.1853	59.3338	58.8005	58.2587	57.9047	58.0517	58.2907	58.7214	59.0992	59.6072	60.1449	60.5722	61.0434	61.4082	61.9091	62.4809
Solomon Islands	Female	5 to 9	Foreign body	82.26	81.1523	80.2918	79.4699	78.7805	78.4458	78.0164	77.6987	74.7204	72.9726	71.7259	70.7841	70.228	71.1356	72.5363	72.0609	71.9482	71.0075	71.4796	72.4058	72.4028	73.0476	74.134	74.0344	74.6437	73.8716	74.2647	74.6753
Solomon Islands	Female	Early Neonatal	Foreign body	92.2094	91.8632	91.5384	91.2352	91.0131	90.9768	90.9486	90.8894	90.8024	90.6069	90.3091	90.1662	90.1403	90.2497	90.3354	90.3842	90.5193	90.627	90.7358	90.8416	91.0055	91.0495	91.0789	91.1017	91.1386	91.2061	91.3303	91.5241
Solomon Islands	Female	Late Neonatal	Foreign body	91.9922	91.8955	91.8148	91.7242	91.6333	91.5708	91.4386	91.2262	90.9147	90.4385	89.8036	89.1892	88.578	88.1341	87.875	87.7998	87.9781	88.18	88.3534	88.521	88.7575	88.8783	88.9829	89.0731	89.1739	89.2862	89.4446	89.6442
Solomon Islands	Female	Post Neonatal	Foreign body	86.8256	86.1953	85.6121	85.1373	84.7972	84.6702	84.5218	84.3938	83.3316	82.5217	81.8625	81.1553	80.5538	80.3342	80.2672	79.566	79.6331	79.5751	80.1437	81.0344	81.8398	82.7005	83.672	84.0917	84.7876	84.954	85.4805	85.9466
Solomon Islands	Male	0 to 20	Foreign body	86.4513	86.5399	86.7531	87.0013	87.1756	87.3072	87.1954	87.0822	85.9046	85.0191	84.2695	83.6705	83.3015	83.5856	84.0629	83.8222	83.9923	83.8434	84.2294	84.8464	85.1768	85.7117	86.4493	86.6564	87.214	87.1378	87.6393	88.1464
Solomon Islands	Male	1 to 4	Foreign body	81.5381	81.9094	82.4778	83.0281	83.4087	83.6466	83.4371	83.3858	80.0946	78.1195	77.1326	76.4299	76.3384	78.0714	80.2866	80.0518	80.0539	78.7192	79.078	80.011	79.7911	80.5109	81.9024	81.6198	82.5021	81.1882	81.7735	82.497
Solomon Islands	Male	10 to 14	Foreign body	77.3888	77.3787	77.4829	77.6637	77.6654	77.6886	77.44	77.1473	76.0408	75.0306	73.8707	72.9724	72.2524	72.0846	72.1146	71.77	71.6205	71.244	71.3343	71.5789	71.5768	71.9524	72.4188	72.5323	72.9348	72.9563	73.4083	73.8385
Solomon Islands	Male	15 to 19	Foreign body	52.9112	52.8068	52.9676	53.0123	52.9865	52.9398	52.5726	51.9531	50.9652	49.3502	47.3024	45.6141	44.0846	43.0369	42.1885	41.5872	41.1754	41.2291	41.7184	42.0998	42.5721	43.2741	43.9782	44.6652	45.3582	46.0364	47.0102	47.7018
Solomon Islands	Male	5 to 9	Foreign body	87.8354	87.9212	88.1276	88.3186	88.4531	88.5331	88.4649	88.3987	87.181	86.401	85.76	85.2015	84.8324	85.0952	85.6963	85.4436	85.2971	84.7121	84.7854	85.0543	84.9316	85.1235	85.5834	85.434	85.6536	85.2663	85.4766	85.7324
Solomon Islands	Male	Early Neonatal	Foreign body	93.7802	93.8545	93.9813	94.0944	94.2005	94.3125	94.31	94.2637	94.1769	93.9885	93.6556	93.4055	93.1974	93.0772	92.9782	92.9232	93.0793	93.3198	93.6354	93.9583	94.2938	94.4678	94.5981	94.7263	94.8646	94.9961	95.1493	95.3291
Solomon Islands	Male	Late Neonatal	Foreign body	96.7139	96.7456	96.7915	96.8109	96.7936	96.7585	96.6477	96.4886	96.2842	96.0105	95.6704	95.3909	95.1398	94.9708	94.8538	94.7979	94.8762	94.9937	95.1449	95.3203	95.5158	95.6115	95.6782	95.725	95.7627	95.7861	95.8268	95.8902
Solomon Islands	Male	Post Neonatal	Foreign body	88.0699	88.2255	88.4774	88.7798	89.054	89.289	89.2878	89.2642	88.5484	88.0015	87.4716	87.0547	86.7984	86.8909	87.0852	86.8126	86.9665	86.9209	87.0975	87.4394	87.7573	88.1083	88.5719	88.7328	89.1006	89.143	89.5214	89.9246
Tonga	Both	0 to 20	Foreign body	91.5559	91.2598	91.1782	90.8303	90.554	90.401	90.1132	89.8585	89.5391	88.1985	87.5691	87.0055	86.4479	86.0217	85.9146	85.6088	85.2706	85.201	85.5182	85.8195	85.6562	86.0034	86.3281	86.6288	86.9254	87.2358	87.5736	87.8705
Tonga	Both	1 to 4	Foreign body	81.9746	81.1085	80.6873	79.7349	79.0986	78.5044	77.9611	77.7408	77.4478	73.4878	72.3549	71.5321	70.7553	70.534	71.4263	71.3136	70.8768	70.8457	71.5314	72.1501	71.7138	72.298	72.7783	73.173	73.6304	74.1139	74.6688	75.0014
Tonga	Both	10 to 14	Foreign body	88.6371	88.3736	88.423	88.2917	88.0144	87.9673	87.7934	87.2881	86.1197	84.5922	83.5369	82.7408	82.1583	81.6033	81.2396	80.7993	80.4157	80.1779	80.4413	80.5789	80.2988	80.5391	80.7218	80.9886	81.2415	81.57	81.9137	82.294
Tonga	Both	15 to 19	Foreign body	73.864	73.2715	73.9504	74.6379	74.5002	75.3135	75.0927	73.3169	69.9123	65.466	62.3553	60.0496	57.0677	55.2747	54.2614	53.1803	52.9133	52.6187	54.1534	54.609	53.4689	53.807	54.1763	54.7082	55.179	55.7373	56.586	57.3994
Tonga	Both	5 to 9	Foreign body	91.8043	91.492	91.5363	90.9699	90.5987	91.1117	90.3382	89.5239	89.3911	88.6409	87.8449	87.0146	86.5465	85.9816	85.567	85.1747	84.6527	84.5055	84.6603	84.8567	84.6127	84.9645	85.2639	85.5406	85.8441	86.1983	86.6147	87.0403
Tonga	Both	Early Neonatal	Foreign body	93.9232	93.8478	93.789	93.5028	93.2671	93.1005	92.9538	92.8645	92.765	92.6101	92.5031	92.4222	92.3946	92.3768	92.3782	92.4832	92.3182	92.2538	92.1397	92.2554	92.3458	92.5239	92.6492	92.7387	92.8223	92.9433	93.1238	93.2925
Tonga	Both	Late Neonatal	Foreign body	93.6437	93.7562	93.8697	93.8619	93.8072	93.6792	93.4849	93.2795	93.017	92.6741	92.3326	91.9696	91.6221	91.3211	91.1316	91.0947	90.9164	90.8365	90.6923	90.7281	90.7303	90.803	90.8271	90.8217	90.8064	90.8225	90.8981	91.0067
Tonga	Both	Post Neonatal	Foreign body	90.8249	90.6897	90.6496	90.3421	90.1105	89.849	89.6027	89.5353	89.507	88.6341	88.3602	88.136	87.9137	87.6377	87.4876	87.1815	86.824	86.631	86.6632	86.7156	86.4179	86.5894	86.714	86.7907	86.8772	86.9697	87.1039	87.2595
Tonga	Female	0 to 20	Foreign body	91.4682	90.9492	90.6034	90.0149	89.569	89.2746	88.9351	88.6924	88.4292	87.0537	86.5341	86.0522	85.3848	84.9046	84.78	84.3408	83.9619	83.9063	84.2966	84.6754	84.5782	84.9878	85.3841	85.7271	86.0848	86.4275	86.7688	87.0514
Tonga	Female	1 to 4	Foreign body	83.5143	82.3929	81.5374	80.1802	79.1587	78.3321	77.6629	77.496	77.1568	72.2225	70.8438	69.9809	69.0153	68.8332	70.0395	69.729	69.2909	69.1965	70.0693	70.7197	70.0779	70.5216	70.9452	71.2383	71.6905	72.111	72.5699	72.7073
Tonga	Female	10 to 14	Foreign body	88.7357	88.3135	88.0332	87.4919	87.0179	86.7596	86.4468	85.9816	84.9796	84.0899	84.0187	83.9595	83.1612	82.8675	82.7157	82.1944	81.8743	81.7535	81.7098	81.8285	81.8893	82.0762	82.2002	82.3931	82.5564	82.7501	82.9431	83.1723
Tonga	Female	15 to 19	Foreign body	84.1645	83.8057	83.9775	83.7747	83.4925	83.4609	83.08	82.3929	81.679	80.0962	80.058	79.9907	78.2355	77.7943	77.8194	77.6639	77.705	77.7685	78.6193	78.9595	78.4693	78.6702	78.8909	79.0737	79.2687	79.447	79.7159	80.0366
Tonga	Female	5 to 9	Foreign body	89.0535	88.2166	87.7625	86.5347	85.4999	85.4661	84.7303	83.7252	83.3749	82.3599	81.1964	79.936	79.3358	78.4933	77.7867	76.9511	75.9973	75.8316	76.1983	76.6043	76.2717	76.8843	77.4295	77.8785	78.3225	78.8922	79.4897	80.1054
Tonga	Female	Early Neonatal	Foreign body	92.5257	92.2048	91.8632	91.2704	90.7437	90.4155	90.2112	90.09	89.9751	89.8105	89.7242	89.7016	89.7911	89.9258	90.0772	90.2657	90.1178	89.9926	89.7471	89.7089	89.64	89.6804	89.6767	89.645	89.6034	89.6211	89.7376	89.876
Tonga	Female	Late Neonatal	Foreign body	91.971	91.8409	91.6964	91.4396	91.1854	90.9659	90.7522	90.5315	90.2327	89.8112	89.3588	88.813	88.2403	87.7394	87.4336	87.3765	87.1808	87.1047	86.878	86.8574	86.7699	86.7824	86.7307	86.6577	86.5857	86.567	86.6268	86.7533
Tonga	Female	Post Neonatal	Foreign body	90.1658	89.6439	89.1782	88.4468	87.8271	87.3285	86.9839	86.8577	86.7904	85.5894	85.1833	84.8367	84.4006	83.8231	83.4141	82.8091	82.2996	82.084	82.3013	82.5306	82.2552	82.6374	82.9209	83.1056	83.3101	83.4637	83.5959	83.7233
Tonga	Male	0 to 20	Foreign body	92.0756	92.0029	92.1383	92.0107	91.8865	91.8449	91.6333	91.4075	91.1005	89.9646	89.3591	88.8263	88.4118	88.0773	87.9933	87.8058	87.5359	87.4649	87.6924	87.903	87.7154	87.9729	88.2051	88.4349	88.6504	88.8957	89.1814	89.4456
Tonga	Male	1 to 4	Foreign body	80.7167	80.584	80.9149	80.6145	80.4687	80.1487	79.7471	79.5375	79.3103	76.24	75.3517	74.6354	74.0374	73.8207	74.4689	74.4674	74.0688	74.0711	74.5949	75.1417	74.8578	75.4676	75.9415	76.3616	76.7882	77.2683	77.8296	78.2386
Tonga	Male	10 to 14	Foreign body	87.9912	87.7982	88.0646	88.2271	88.074	88.183	88.1303	87.6098	86.3523	84.4026	82.6587	81.352	80.9739	80.2557	79.7385	79.3747	78.9486	78.6147	79.0719	79.1832	78.6166	78.8517	79.0268	79.2952	79.559	79.9508	80.3728	80.85
Tonga	Male	15 to 19	Foreign body	74.3332	73.6975	74.3899	75.4378	75.4224	76.5548	76.5791	74.6835	70.5145	65.6707	61.3348	58.157	55.5394	53.4579	52.0432	50.7207	50.3607	49.9522	51.3695	51.7234	50.5306	50.7838	51.0436	51.5523	51.9371	52.4626	53.251	53.9391
Tonga	Male	5 to 9	Foreign body	93.7546	93.7046	93.9589	93.6941	93.6257	94.3825	93.5782	92.8808	92.8539	92.2573	91.6765	91.0982	90.7089	90.3034	90.0579	89.9196	89.6561	89.5448	89.6052	89.7029	89.5487	89.7645	89.9318	90.106	90.3122	90.5349	90.8253	91.11
Tonga	Male	Early Neonatal	Foreign body	94.7366	94.8974	95.0503	94.9635	94.8869	94.8035	94.6931	94.623	94.5366	94.3984	94.2908	94.1913	94.1153	94.0335	93.9705	94.0285	93.8699	93.8333	93.7804	93.9426	94.0839	94.2943	94.4523	94.5738	94.6902	94.8303	95.0074	95.1602
Tonga	Male	Late Neonatal	Foreign body	96.988	97.0214	97.0433	96.9689	96.8716	96.7434	96.5822	96.4133	96.2123	95.9695	95.7435	95.5329	95.3527	95.1966	95.0899	95.0596	94.9129	94.8248	94.7183	94.7383	94.7473	94.7989	94.8171	94.8078	94.7852	94.7772	94.8074	94.8498
Tonga	Male	Post Neonatal	Foreign body	91.5249	91.611	91.7643	91.6067	91.4976	91.3098	91.0943	91.0372	91.0105	90.2885	90.0664	89.8911	89.762	89.6204	89.5809	89.4035	89.105	88.9061	88.8322	88.7813	88.4567	88.5065	88.5303	88.5276	88.5288	88.5597	88.6579	88.7875
Vanuatu	Both	0 to 20	Foreign body	89.1982	88.9645	88.6417	88.3073	88.1066	87.8544	87.403	86.7572	85.9283	84.1986	83.2691	82.4814	81.9037	81.6653	82.2243	81.536	81.199	80.0926	80.1451	80.3243	80.5787	80.8831	81.7733	82.2953	82.1879	82.6554	82.2051	82.5606
Vanuatu	Both	1 to 4	Foreign body	86.6748	86.3033	85.8012	85.2814	85.0311	84.6605	83.8981	82.7453	81.0905	76.9571	75.3821	74.3169	73.9687	74.5139	77.4658	76.5927	76.0133	72.7336	72.8203	73.435	73.8098	74.424	76.6528	77.5908	76.856	77.7778	75.6159	75.9751
Vanuatu	Both	10 to 14	Foreign body	82.4818	82.097	81.6228	81.0766	80.6638	80.1538	79.5007	78.7083	77.8148	76.0895	74.8375	73.7214	72.7842	72.1893	72.3571	71.5945	71.1222	70.1257	70.1807	70.2351	70.4583	70.6205	71.2308	71.5977	71.5102	71.6998	71.3601	71.5426
Vanuatu	Both	15 to 19	Foreign body	55.5748	55.4719	55.121	54.6411	54.2559	53.4954	52.42	50.9773	49.4441	46.8025	44.3007	42.0473	40.0316	38.5308	37.5583	36.4296	35.8676	35.2876	35.4196	35.7019	36.0475	36.3175	36.7781	37.1689	37.1905	37.4058	37.4274	37.7907
Vanuatu	Both	5 to 9	Foreign body	88.1548	87.6853	87.1302	86.5983	86.3134	85.9753	85.3949	84.5634	83.4124	80.8144	79.6106	78.6925	78.088	77.9897	79.7011	78.9559	78.3201	76.1998	76.1644	76.2895	76.4545	76.8501	78.1124	78.681	78.1865	78.6914	77.5155	77.7042
Vanuatu	Both	Early Neonatal	Foreign body	93.885	93.7903	93.6383	93.4696	93.3193	93.2081	93.0137	92.7618	92.509	92.1208	91.7198	91.3763	91.029	90.871	90.7169	90.5099	90.4317	90.4238	90.4432	90.4266	90.5073	90.5536	90.632	90.7341	90.7881	90.845	90.9346	91.0651
Vanuatu	Both	Late Neonatal	Foreign body	94.0851	94.2204	94.3175	94.3657	94.3434	94.235	94.0045	93.6932	93.3264	92.8335	92.296	91.7449	91.143	90.7068	90.3782	90.1184	90.0273	90.0031	90.0053	89.9813	90.0434	90.0627	90.1201	90.191	90.2144	90.2286	90.2722	90.3568
Vanuatu	Both	Post Neonatal	Foreign body	89.98	89.9063	89.7427	89.5519	89.4192	89.26	88.8959	88.3436	87.6517	86.4246	85.6785	84.9864	84.3776	83.9817	83.9274	83.1532	82.8026	82.0015	81.8524	81.8148	81.9633	82.1888	82.7957	83.1984	83.1665	83.4846	83.3283	83.6446
Vanuatu	Female	0 to 20	Foreign body	89.1758	88.6465	88.0279	87.4364	87.0377	86.6931	86.2082	85.5275	84.6432	82.7889	81.8807	81.1104	80.6221	80.4008	81.0566	80.3404	79.9566	78.7246	78.8265	79.1409	79.466	79.9076	80.9512	81.5461	81.4524	81.9969	81.4429	81.7495
Vanuatu	Female	1 to 4	Foreign body	84.0583	83.1468	81.9724	80.7579	79.932	79.2195	78.1594	76.6103	74.319	68.7985	66.7718	65.3727	65.0688	65.8551	69.7387	68.5264	67.7324	63.3257	63.3221	64.0647	64.3965	65.2718	68.3095	69.6004	68.584	69.8457	66.9017	67.345
Vanuatu	Female	10 to 14	Foreign body	84.784	84.1329	83.457	82.7107	82.1577	81.6427	81.0751	80.4166	79.7265	78.2481	77.289	76.36	75.6485	75.1832	75.4564	74.8089	74.4078	73.4325	73.4723	73.5857	73.7768	73.8623	74.4879	74.8096	74.7322	74.9603	74.5184	74.6415
Vanuatu	Female	15 to 19	Foreign body	75.0903	74.9382	74.6672	74.3065	73.9453	73.4027	72.7029	71.8685	70.9749	69.4402	68.0783	66.8756	65.8489	65.1285	64.7738	64.0937	63.6436	63.1305	63.1304	63.2737	63.497	63.5814	63.8951	64.0929	64.0068	64.1318	63.9656	64.1715
Vanuatu	Female	5 to 9	Foreign body	87.2884	86.2734	85.0565	83.846	83.0995	82.5196	81.7065	80.5422	78.9221	75.3127	73.7526	72.5278	71.8531	71.8233	74.3864	73.4645	72.7018	69.8003	69.9096	70.1831	70.4137	70.9582	72.7803	73.5501	72.7744	73.5322	71.7609	71.8882
Vanuatu	Female	Early Neonatal	Foreign body	92.9962	92.7118	92.3365	91.9229	91.5624	91.3635	91.17	90.9244	90.684	90.3133	89.9659	89.7203	89.5306	89.5282	89.5042	89.3954	89.3243	89.2029	89.0516	88.8446	88.7329	88.6095	88.5087	88.4395	88.3486	88.2774	88.2775	88.3734
Vanuatu	Female	Late Neonatal	Foreign body	92.4951	92.4332	92.3325	92.2042	92.0595	91.9157	91.6983	91.3863	91.0008	90.4519	89.8245	89.1411	88.369	87.7712	87.347	87.069	87.0042	86.9491	86.8403	86.6576	86.5784	86.4758	86.4326	86.4235	86.3869	86.3478	86.3588	86.4378
Vanuatu	Female	Post Neonatal	Foreign body	89.527	89.0419	88.4206	87.7735	87.2433	86.8704	86.3975	85.714	84.843	83.3613	82.4796	81.65	80.9194	80.2938	80.0645	79.0177	78.4704	77.4695	77.4141	77.6473	78.0831	78.6898	79.6794	80.369	80.5481	81.064	80.9513	81.275
Vanuatu	Male	0 to 20	Foreign body	89.9605	90.0166	89.9802	89.8846	89.8526	89.6981	89.33	88.7965	88.1135	86.6923	85.8789	85.1914	84.6418	84.43	84.861	84.2821	84.0158	83.1312	83.1479	83.225	83.4045	83.5883	84.2743	84.6859	84.5881	84.9469	84.6205	84.9574
Vanuatu	Male	1 to 4	Foreign body	88.6659	88.7829	88.7857	88.7058	88.7567	88.573	88.0229	87.1687	85.976	82.9142	81.7023	80.8932	80.5498	80.9176	83.1245	82.4926	82.0688	79.6441	79.7569	80.2424	80.5916	81.011	82.6256	83.294	82.7557	83.4148	81.8201	82.0932
Vanuatu	Male	10 to 14	Foreign body	80.2577	80.114	79.8372	79.4986	79.23	78.7492	78.057	77.1939	76.155	74.3034	72.8664	71.6581	70.575	69.9166	70.0252	69.2129	68.6999	67.7298	67.7993	67.7765	67.9968	68.1781	68.7377	69.1136	68.9976	69.1331	68.9008	69.1194
Vanuatu	Male	15 to 19	Foreign body	56.6743	56.4993	56.1259	55.6313	55.367	54.8084	53.9628	52.733	51.4238	49.1052	46.8021	44.6613	42.6932	41.1801	40.0806	39.0462	38.6242	38.235	38.3804	38.64	38.8975	39.1689	39.5513	39.9187	40.0299	40.1751	40.3246	40.6445
Vanuatu	Male	5 to 9	Foreign body	88.6723	88.5943	88.4709	88.3308	88.2834	88.0732	87.6378	87.0146	86.156	84.1961	83.2237	82.4965	81.9444	81.8028	82.9907	82.363	81.8149	80.184	80.0713	80.1104	80.2294	80.5284	81.4414	81.877	81.5425	81.8905	81.0652	81.2686
Vanuatu	Male	Early Neonatal	Foreign body	94.4634	94.5836	94.6356	94.6472	94.6286	94.5721	94.3958	94.1644	93.9295	93.5718	93.1896	92.8432	92.4713	92.2708	92.0838	91.8609	91.7881	91.8245	91.9063	91.962	92.1042	92.2065	92.34	92.4908	92.5884	92.6821	92.7906	92.9158
Vanuatu	Male	Late Neonatal	Foreign body	97.1205	97.1689	97.1728	97.1356	97.0546	96.9328	96.7338	96.4755	96.1812	95.8059	95.413	95.029	94.6208	94.3372	94.1112	93.9088	93.8131	93.7814	93.7956	93.8064	93.8804	93.9182	93.9781	94.0417	94.0622	94.074	94.1017	94.1524
Vanuatu	Male	Post Neonatal	Foreign body	90.5545	90.7424	90.8064	90.7968	90.7971	90.704	90.3785	89.8725	89.2486	88.1358	87.4471	86.8171	86.2641	85.9654	85.9775	85.33	85.0573	84.3384	84.1286	83.956	83.9624	84.0099	84.4277	84.6868	84.5558	84.7706	84.5879	84.8781
Central Asia	Both	0 to 20	Foreign body	87.9899	88.1812	88.1061	88.2499	88.6401	89.0767	89.4338	89.7586	90.1013	90.3623	90.5129	90.6569	90.633	90.5814	90.5318	90.5004	90.7408	90.9663	91.1682	91.3851	91.5702	91.8902	92.0799	92.2446	92.568	92.9576	93.3542	93.7344
Central Asia	Both	1 to 4	Foreign body	78.1778	78.6924	78.7426	79.0094	79.6485	80.2036	80.7153	81.3991	82.1561	82.6851	82.97	83.3652	83.5272	83.4736	83.5119	83.6195	84.054	84.5768	85.1788	85.6489	86.1036	86.632	86.9946	87.2355	87.6528	88.3042	88.9654	89.4931
Central Asia	Both	10 to 14	Foreign body	91.1843	90.8623	90.4228	90.2028	90.0739	90.1306	90.1165	89.9156	89.7452	89.8816	89.8192	89.9126	89.9725	90.1079	90.2124	90.1473	90.641	91.0782	91.6207	92.0178	92.1998	92.3916	92.5249	92.496	92.4507	92.5886	92.8135	93.131
Central Asia	Both	15 to 19	Foreign body	88.3239	87.5479	86.2056	85.3166	85.2686	85.3156	85.229	85.323	85.5457	85.8926	85.6995	85.6187	85.3461	85.5496	85.9977	85.4792	85.8822	86.4126	86.9708	87.7072	88.1555	88.408	88.4778	88.5731	88.8111	89.0684	89.1367	89.2615
Central Asia	Both	5 to 9	Foreign body	89.0669	89.1854	88.8915	88.6518	88.4289	88.4077	88.4374	88.1158	87.9159	87.9873	87.9558	87.8435	87.7001	87.7902	87.9578	88.1308	88.9843	89.6046	90.1136	90.5858	90.8559	91.2701	91.4593	91.5465	91.9017	92.2707	92.4983	92.8892
Central Asia	Both	Early Neonatal	Foreign body	92.6273	92.6051	92.4685	92.3654	92.3208	92.2947	92.3848	92.5319	92.7492	92.871	92.8413	92.7397	92.5577	92.4482	92.4547	92.6012	92.9236	93.2352	93.5716	93.896	94.1852	94.5407	94.8305	95.0872	95.3349	95.5205	95.6675	95.7897
Central Asia	Both	Late Neonatal	Foreign body	84.3498	84.2672	83.9443	83.7879	83.7417	83.668	83.637	83.5638	83.5287	83.4758	83.6038	83.7131	83.5799	83.5656	83.6718	83.9661	84.6151	85.2906	85.9617	86.5489	86.9558	87.4958	87.8327	88.1329	88.5663	88.8584	89.0962	89.3338
Central Asia	Both	Post Neonatal	Foreign body	84.5633	84.5025	84.06	83.7771	83.7756	83.8985	83.8779	83.8964	84.0104	84.008	83.9618	83.9105	83.6994	83.5583	83.5704	83.9462	84.6667	85.3885	86.0126	86.6378	87.2256	87.9709	88.4919	88.9417	89.4694	89.8965	90.23	90.4928
Central Asia	Female	0 to 20	Foreign body	86.937	87.0503	87.0294	87.1523	87.4956	87.8506	88.1761	88.3631	88.5959	88.6864	88.7219	88.8113	88.8115	88.7312	88.6992	88.6953	88.8992	89.0948	89.3616	89.5745	89.7242	90.0349	90.2235	90.3768	90.8317	91.1688	91.5999	91.9831
Central Asia	Female	1 to 4	Foreign body	73.8349	74.0849	74.0261	74.2034	74.8157	75.3343	75.9851	76.7675	77.5951	78.0916	78.2608	78.5787	78.7739	78.5822	78.69	78.6681	79.1817	79.6691	80.5166	81.1132	81.6829	82.3776	82.9776	83.2733	83.9002	84.592	85.4308	86.0386
Central Asia	Female	10 to 14	Foreign body	92.3356	91.9889	91.6379	91.2906	91.0383	90.9231	91.0579	90.9801	90.7041	90.5218	90.2774	90.1708	90.0924	90.0771	90.2457	90.1045	90.2794	90.5239	90.9745	91.2656	91.481	91.6306	91.8407	91.9437	92.0887	92.1698	92.2693	92.4424
Central Asia	Female	15 to 19	Foreign body	89.6187	89.1717	88.4913	87.8646	87.9856	88.17	87.9514	87.6163	87.4177	87.2376	86.9947	86.538	86.0819	86.1197	86.4145	85.9409	86.2413	86.5146	87.0284	87.4778	87.8699	88.0733	88.2805	88.5499	88.7533	88.7809	88.8452	88.9516
Central Asia	Female	5 to 9	Foreign body	89.7303	89.5953	89.1101	88.4427	87.9993	87.8602	87.8973	87.521	87.1232	87.1615	87.0201	86.7399	86.4576	86.4722	86.9073	86.9931	87.4962	88.1285	88.8527	89.3959	89.8917	90.426	90.6533	90.8345	91.3558	91.8739	92.2645	92.4792
Central Asia	Female	Early Neonatal	Foreign body	89.5287	89.3669	89.2037	89.0951	89.0455	88.9971	89.0833	89.1699	89.4066	89.4315	89.2636	89.1181	88.9477	88.8487	88.8751	89.0913	89.409	89.8028	90.3011	90.735	91.1091	91.5451	91.8981	92.1959	92.563	92.7264	92.8802	92.9977
Central Asia	Female	Late Neonatal	Foreign body	81.8678	81.4798	80.9801	80.7083	80.4977	80.2326	80.025	79.5563	79.1934	78.6157	78.3023	78.2523	78.2532	78.4567	78.7928	79.4842	80.366	81.3624	82.3426	83.1021	83.5291	84.1127	84.4591	84.787	85.4684	85.7087	85.9162	86.129
Central Asia	Female	Post Neonatal	Foreign body	81.8474	81.7197	81.2992	80.9703	80.7974	80.6126	80.1846	79.4996	79.0456	78.398	77.93	77.8046	77.6776	77.5473	77.5808	78.2969	79.3037	80.3457	81.3451	82.2331	82.9033	83.843	84.4547	84.9704	85.8046	86.2146	86.5961	86.8868
Central Asia	Male	0 to 20	Foreign body	89.7796	89.9998	89.908	90.0547	90.4338	90.8745	91.2187	91.6006	91.9783	92.3146	92.5174	92.6772	92.6441	92.6145	92.5599	92.5144	92.7406	92.9478	93.0786	93.2619	93.4367	93.7156	93.8765	94.0231	94.2244	94.5949	94.9217	95.2552
Central Asia	Male	1 to 4	Foreign body	81.9481	82.5676	82.6723	82.9624	83.5561	84.078	84.4615	85.0225	85.6644	86.1537	86.4668	86.8654	87.002	87.0319	87.0404	87.2109	87.5722	88.0774	88.5104	88.8849	89.2493	89.6511	89.8623	90.06	90.3335	90.9113	91.423	91.8657
Central Asia	Male	10 to 14	Foreign body	89.8653	89.573	89.0842	88.9778	88.956	89.1576	89.0606	88.8164	88.7649	89.1558	89.2373	89.4681	89.6149	89.8429	89.8877	89.8679	90.5678	91.1192	91.7027	92.1566	92.3019	92.5214	92.5968	92.4757	92.2999	92.4864	92.8121	93.2447
Central Asia	Male	15 to 19	Foreign body	89.7127	89.0231	87.7433	87.0519	86.8932	86.8137	86.9019	87.3461	87.844	88.4862	88.4291	88.6921	88.6917	88.9424	89.3186	88.9977	89.3032	89.8048	90.1389	90.7755	91.0592	91.2344	91.1504	91.05	91.2086	91.5484	91.5934	91.6833
Central Asia	Male	5 to 9	Foreign body	88.8358	89.1061	88.9365	88.9554	88.8703	88.9208	88.9485	88.675	88.5992	88.6934	88.7237	88.7043	88.6375	88.7635	88.7821	88.9948	90.0127	90.61	90.9866	91.4089	91.5443	91.8792	92.043	92.0757	92.3279	92.6042	92.734	93.2173
Central Asia	Male	Early Neonatal	Foreign body	94.4497	94.5064	94.3949	94.3023	94.262	94.2461	94.3243	94.4778	94.6547	94.7997	94.8298	94.7587	94.5924	94.494	94.496	94.5996	94.8972	95.1465	95.3793	95.6236	95.8455	96.1287	96.3601	96.5718	96.7374	96.9134	97.0402	97.1497
Central Asia	Male	Late Neonatal	Foreign body	89.3192	89.4242	89.268	89.2055	89.2495	89.2774	89.3187	89.4185	89.5021	89.6625	89.9409	90.1013	89.9484	89.855	89.8472	89.9	90.3063	90.6987	91.0889	91.4706	91.7758	92.1682	92.4186	92.6313	92.8406	93.0813	93.2687	93.4529
Central Asia	Male	Post Neonatal	Foreign body	85.6843	85.6734	85.2305	84.9853	85.0881	85.3837	85.5843	85.9623	86.3484	86.6439	86.7932	86.7867	86.5522	86.422	86.4351	86.6512	87.2334	87.8044	88.2504	88.7492	89.2953	89.9404	90.4171	90.839	91.221	91.6664	91.9899	92.2557
Armenia	Both	0 to 20	Foreign body	86.7672	87.4467	87.4431	87.8559	88.4764	89.454	90.5758	91.4912	92.1654	92.875	93.2764	93.5759	93.8157	94.1235	94.2469	94.3896	94.8195	95.443	95.3118	94.922	94.7658	94.8502	95.5622	95.8489	96.1865	96.3431	96.3819	96.5683
Armenia	Both	1 to 4	Foreign body	84.2327	84.3577	84.2892	84.6818	85.0883	85.5981	86.0213	86.4398	86.7212	86.9556	86.8797	86.7459	86.9139	87.4044	87.6135	88.1254	89.0557	90.7193	90.8707	90.9362	90.8104	90.8955	91.9448	92.4085	92.8571	93.3264	93.5603	93.807
Armenia	Both	10 to 14	Foreign body	88.4876	89.9755	88.8348	88.0839	88.0353	88.9634	90.2722	90.0387	89.3698	90.2763	91.0985	91.8844	92.2784	92.1251	91.3947	91.9532	92.7369	92.7489	92.1284	90.6984	89.9794	90.5669	91.6862	92.1348	93.4404	93.9853	93.825	93.8208
Armenia	Both	15 to 19	Foreign body	83.7331	81.8404	73.5683	69.1203	65.7672	65.6411	69.2948	74.0053	77.4389	81.5647	84.6412	85.481	85.8458	87.8062	87.5039	85.184	85.038	85.7327	83.0638	80.7293	80.5703	82.5674	86.3871	88.2699	89.4123	90.1467	89.4516	88.8648
Armenia	Both	5 to 9	Foreign body	83.601	85.0996	84.3384	83.7331	83.4323	84.0782	85.267	86.4981	87.8753	89.8908	90.6029	91.2676	89.588	87.5442	88.1529	89.1511	91.1493	92.821	92.6809	92.2885	92.3413	92.3578	93.604	93.4774	93.1712	92.1725	92.5311	93.395
Armenia	Both	Early Neonatal	Foreign body	93.1606	93.3831	93.3478	93.1382	92.866	92.8495	93.0168	93.2136	93.6304	94.0519	94.3853	94.7284	95.1451	95.4931	95.8189	96.26	96.7412	97.0851	97.089	97.0222	97.0067	97.029	97.2466	97.3541	97.4582	97.5287	97.544	97.591
Armenia	Both	Late Neonatal	Foreign body	84.3384	84.7846	84.8584	85.0962	85.5801	86.5907	87.6869	88.4676	89.0589	89.4375	89.6694	89.9023	90.6742	91.6239	91.9748	92.1418	92.5953	93.1751	93.2738	93.1779	93.0983	93.054	93.3807	93.5108	93.6954	93.8453	93.8471	93.9278
Armenia	Both	Post Neonatal	Foreign body	78.5797	78.9311	78.7819	78.7799	79.1844	80.3448	81.7141	82.8366	83.6901	84.2217	84.4441	84.861	86.009	87.4624	88.422	89.2649	90.2576	91.597	92.0639	91.9368	92.0502	92.2422	93.0243	93.426	93.8346	94.0476	94.034	94.155
Armenia	Female	0 to 20	Foreign body	87.7787	88.3803	88.7536	89.4509	90.2692	91.1471	92.0076	92.6458	93.0367	93.1758	93.1217	93.308	93.5948	93.924	94.1747	94.3744	94.7834	95.0297	94.837	94.4514	94.3462	94.2904	94.5905	94.8282	95.1353	95.1919	95.2673	95.4699
Armenia	Female	1 to 4	Foreign body	86.6076	86.9375	87.087	87.6144	88.2119	88.8485	89.4062	89.8606	90.1345	90.3011	90.1292	90.0273	90.1097	90.0922	89.6336	89.6268	90.4356	91.1175	91.0572	90.8816	90.9584	91.1818	91.9108	92.3001	92.6222	92.7612	92.8744	93.0356
Armenia	Female	10 to 14	Foreign body	91.8347	91.962	91.6132	91.5918	91.8764	92.1851	92.4773	92.4378	91.9548	91.5132	92.3589	92.869	93.0145	91.6276	91.1972	92.3282	92.2445	91.9021	91.6086	91.4567	91.3289	90.4811	90.484	91.5686	92.4601	92.4069	91.7566	91.7079
Armenia	Female	15 to 19	Foreign body	88.6012	88.8689	88.424	89.1489	90.3535	90.5765	90.3032	90.0851	90.6574	91.2811	91.7835	91.7594	90.821	91.9819	92.794	91.436	90.8734	90.4047	89.0112	87.0916	86.1711	87.2347	89.3529	91.3105	91.5715	91.8563	92.02	91.9428
Armenia	Female	5 to 9	Foreign body	88.5785	88.7379	88.4412	88.4504	88.0546	88.5507	89.6034	90.6644	91.478	91.6024	89.469	91.1062	92.2642	91.5711	91.2821	90.6049	91.7704	92.8387	92.7106	91.5328	92.8877	93.6144	93.1147	91.9737	91.6886	91.6041	92.3798	93.2951
Armenia	Female	Early Neonatal	Foreign body	90.6333	90.6825	90.4162	90.003	89.4928	89.1323	89.079	89.0456	89.5585	90.2084	90.7554	91.3294	92.0045	92.3913	92.6693	93.172	93.8709	94.2159	94.1837	94.0521	93.962	93.849	93.9644	94.0449	94.2254	94.3557	94.4342	94.537
Armenia	Female	Late Neonatal	Foreign body	87.7091	88.1593	88.3314	88.6661	89.2035	89.935	90.7608	91.1636	91.0214	90.5118	89.9462	89.4847	89.7997	90.4437	90.5607	90.5732	91.028	91.3456	91.3474	91.2059	91.082	90.9231	91.0641	91.1594	91.3743	91.4641	91.5062	91.6096
Armenia	Female	Post Neonatal	Foreign body	76.7049	76.8522	76.3804	76.0416	76.1191	76.9526	78.1266	78.7957	78.8218	78.2511	77.3643	77.0775	78.4296	80.9306	82.9586	84.7927	86.804	88.1405	88.5928	88.7155	89.0119	89.1804	89.9016	90.3731	91.0877	91.2215	91.2926	91.4645
Armenia	Male	0 to 20	Foreign body	87.7755	88.3978	88.1936	88.4023	88.8411	89.7633	90.9053	91.8851	92.6559	93.5841	94.1686	94.4851	94.6624	94.9067	94.9336	95.0181	95.3929	96.118	96.0212	95.6628	95.4848	95.6219	96.4574	96.7272	97.0319	97.2214	97.2344	97.3904
Armenia	Male	1 to 4	Foreign body	83.9699	84.0079	83.8825	84.1959	84.5107	84.9638	85.3604	85.8274	86.1949	86.5285	86.5586	86.4426	86.6261	87.2706	87.7331	88.406	89.28	91.1907	91.4046	91.5537	91.3259	91.3173	92.4033	92.8443	93.3017	93.8834	94.1511	94.4113
Armenia	Male	10 to 14	Foreign body	86.1505	88.4597	86.8134	85.5879	85.3033	86.6134	88.5914	88.2913	87.5712	89.3647	90.1761	91.1097	91.6259	92.2446	91.3046	91.4572	92.7971	93.0411	92.2176	89.969	88.8824	90.413	92.2453	92.2612	93.8249	94.7669	94.952	94.9929
Armenia	Male	15 to 19	Foreign body	84.5011	81.8964	71.5103	65.1756	59.8911	59.5932	64.6639	71.0948	75.2546	80.1809	83.7676	84.8037	85.8689	87.5178	86.399	84.273	84.4748	85.7105	83.1225	81.4443	81.9722	83.8475	87.3861	88.3903	89.7627	90.5652	89.51	88.8039
Armenia	Male	5 to 9	Foreign body	81.5179	83.618	82.6154	81.6924	81.4361	82.1809	83.4309	84.7369	86.4042	89.3211	91.403	91.5674	88.5817	85.9607	86.9864	88.7661	91.0816	92.9742	92.8275	92.8313	92.2254	91.8675	93.9573	94.3641	94.0622	92.6164	92.7378	93.5461
Armenia	Male	Early Neonatal	Foreign body	94.6353	94.9322	95.0154	94.9179	94.7721	94.8976	95.1199	95.3587	95.6651	95.9389	96.1528	96.3806	96.6681	96.9758	97.2959	97.6755	98.0275	98.3396	98.3604	98.3294	98.349	98.4285	98.6708	98.7814	98.8445	98.8836	98.8705	98.8886
Armenia	Male	Late Neonatal	Foreign body	86.2122	86.6304	86.7153	86.9385	87.3796	88.3776	89.4394	90.2955	91.1135	91.7823	92.2721	92.7147	93.4926	94.3571	94.7316	94.9286	95.2809	95.8322	95.945	95.8867	95.8418	95.8556	96.189	96.3063	96.4391	96.5841	96.5701	96.625
Armenia	Male	Post Neonatal	Foreign body	79.1479	79.6576	79.726	79.9415	80.5457	81.8812	83.3488	84.6667	85.8471	86.7998	87.4534	88.1671	89.2674	90.3405	90.9074	91.3609	91.9243	93.2324	93.6998	93.479	93.5198	93.7288	94.5359	94.9165	95.2006	95.4669	95.4374	95.5564
Azerbaijan	Both	0 to 20	Foreign body	92.001	92.1534	92.3447	92.6147	92.8849	93.2288	93.47	93.6319	93.7272	93.8594	94.0112	94.3109	94.4801	94.4706	94.2251	93.9916	94.1914	94.0735	94.3123	94.5119	94.5808	94.6289	94.728	94.7572	94.8211	94.9701	95.083	95.2482
Azerbaijan	Both	1 to 4	Foreign body	86.6955	87.2472	87.7409	88.2251	88.6525	89.0479	89.3101	89.5026	89.5046	89.5588	89.7763	90.1922	90.2885	90.0639	89.6966	89.6727	89.5973	89.5942	90.3855	90.9046	91.2955	91.6862	92.0444	92.3227	92.6362	92.8727	93.1661	93.5006
Azerbaijan	Both	10 to 14	Foreign body	93.1066	92.7496	92.0784	91.7461	91.2766	91.2359	91.2076	91.0676	90.93	90.8674	90.7646	90.7343	90.9676	90.7765	89.7111	89.0861	90.5962	90.3805	90.643	91.298	91.5143	91.6936	92.1059	92.0013	91.7063	92.2908	92.7748	92.9425
Azerbaijan	Both	15 to 19	Foreign body	89.0831	88.7508	87.7259	87.546	88.1004	88.8314	89.4572	89.6505	89.868	90.0719	89.7894	89.9743	90.4641	90.8739	91.0462	90.0615	89.3836	89.1571	89.5651	89.9238	90.0214	90.2159	90.5849	90.5357	90.4203	90.791	90.2478	90.0056
Azerbaijan	Both	5 to 9	Foreign body	89.6462	89.2552	88.9193	88.4338	87.3735	86.7763	85.7872	84.334	83.0989	82.2655	81.3163	81.2938	81.5111	81.9418	81.5142	79.8596	83.4345	84.4048	85.0814	86.3858	87.0669	87.649	88.6057	89.302	89.8702	90.5553	90.3912	90.3677
Azerbaijan	Both	Early Neonatal	Foreign body	95.0838	95.1355	95.1727	95.1274	94.9842	94.8234	94.5822	94.3461	94.0403	93.8044	93.6787	93.7165	93.5723	93.3931	93.3171	93.5994	93.8003	94.0245	94.4325	94.722	94.8746	94.9768	95.0756	95.1568	95.2484	95.315	95.4171	95.5684
Azerbaijan	Both	Late Neonatal	Foreign body	88.3742	88.5257	88.6424	88.6461	88.5609	88.5065	88.3479	88.171	87.8718	87.8345	88.1387	88.6425	88.785	88.6964	88.5549	88.7538	88.8346	88.8888	89.5973	90.0627	90.3456	90.5413	90.7331	90.8846	91.0686	91.2196	91.4084	91.6447
Azerbaijan	Both	Post Neonatal	Foreign body	88.7632	88.9465	89.0952	89.2091	89.4039	89.6775	89.8298	89.9511	89.9183	89.9542	90.1731	90.6093	90.7317	90.6426	90.4764	90.5822	90.5872	90.585	91.1515	91.5261	91.779	91.966	92.1432	92.2899	92.4599	92.5955	92.7686	92.9722
Azerbaijan	Female	0 to 20	Foreign body	91.8075	91.9857	92.2221	92.472	92.7074	92.9059	92.9883	93.081	93.1593	93.3162	93.4955	93.7592	93.8902	93.8233	93.5239	93.2532	92.9468	92.4477	92.9255	93.1207	93.1952	93.2256	93.2511	93.2806	93.3322	93.3796	93.4894	93.6624
Azerbaijan	Female	1 to 4	Foreign body	85.1132	85.6565	86.1743	86.6441	86.9527	87.1428	87.2042	87.1902	87.0372	86.9953	87.1506	87.6077	87.6996	87.4349	86.8172	86.4865	86.0739	85.5763	86.7452	87.4463	87.962	88.4681	88.9324	89.3243	89.7298	90.0349	90.394	90.7778
Azerbaijan	Female	10 to 14	Foreign body	94.0318	93.8702	93.4707	93.2487	93.0145	92.869	92.7193	92.4686	92.3484	92.2764	92.0054	91.8527	92.3021	92.3441	91.5371	91.0085	90.9657	90.1081	90.8676	91.3465	91.6772	91.9345	92.1726	92.4618	92.6104	92.7016	92.7645	92.8004
Azerbaijan	Female	15 to 19	Foreign body	94.2738	94.0575	93.7445	93.4862	93.2813	93.2413	93.2855	93.2528	93.2472	93.3515	93.2799	93.1791	93.1052	92.8069	92.3903	91.8531	91.3526	90.4942	91.1284	91.4584	91.7176	91.935	92.1421	92.4896	92.6085	92.6381	92.6765	92.6799
Azerbaijan	Female	5 to 9	Foreign body	89.7193	89.4803	89.123	88.6189	87.9573	87.1597	85.38	83.9379	82.5898	81.94	81.246	80.6498	79.8004	79.1851	79.1623	78.454	78.3141	78.7178	81.3748	82.9989	84.104	85.1476	85.9141	86.4252	86.6723	86.863	86.8945	86.9537
Azerbaijan	Female	Early Neonatal	Foreign body	94.1034	94.1157	94.1046	94.0809	94.1095	94.1692	94.2196	94.2443	94.1613	93.9653	93.7543	93.7345	93.6086	93.4411	93.2425	93.2224	93.1278	92.9853	93.3909	93.6248	93.7297	93.7791	93.8333	93.8813	93.9392	93.9941	94.0381	94.1292
Azerbaijan	Female	Late Neonatal	Foreign body	88.9589	89.0183	89.0613	89.0264	88.97	88.9178	88.7999	88.6257	88.2014	87.5752	87.0002	86.8147	86.3763	85.8862	85.4536	85.4552	85.2851	84.9622	86.1132	86.7708	87.1121	87.2978	87.4856	87.6477	87.8293	87.9797	88.1435	88.3858
Azerbaijan	Female	Post Neonatal	Foreign body	86.7749	86.9594	87.1021	87.1373	87.1548	87.1423	86.9636	86.6971	86.3242	86.1742	86.3948	86.9904	87.2366	87.2158	86.8576	86.7722	86.5425	86.1897	87.2067	87.8009	88.1543	88.382	88.6001	88.7895	88.9938	89.14	89.3152	89.5254
Azerbaijan	Male	0 to 20	Foreign body	92.9402	93.0599	93.2042	93.4537	93.7128	94.0969	94.4039	94.5977	94.7062	94.8254	94.9551	95.2386	95.407	95.4281	95.241	95.0551	95.4811	95.5685	95.6459	95.8147	95.8649	95.9113	96.0316	96.0552	96.1161	96.2985	96.4004	96.5447
Azerbaijan	Male	1 to 4	Foreign body	88.2748	88.791	89.2382	89.6938	90.1491	90.6161	90.9584	91.2353	91.3124	91.4054	91.6275	91.9811	92.069	91.8856	91.667	91.7813	91.8644	92.0865	92.6309	93.0199	93.3215	93.628	93.9087	94.1133	94.3592	94.5461	94.7851	95.0685
Azerbaijan	Male	10 to 14	Foreign body	92.1934	91.7121	90.8768	90.4854	89.8801	89.9297	90.0183	89.9843	89.8722	89.8432	89.8562	89.8955	89.9753	89.6232	88.3955	87.716	90.2001	90.3965	90.3289	91.0831	91.224	91.3607	91.8848	91.5508	90.9972	91.9053	92.6694	92.9359
Azerbaijan	Male	15 to 19	Foreign body	87.6061	87.3121	86.1644	86.0925	86.9487	87.9313	88.7263	89.0237	89.3158	89.5213	89.2197	89.537	90.2175	90.9624	91.4891	90.5787	90.0359	90.3659	90.4005	90.6092	90.5348	90.6404	90.9908	90.6841	90.4655	90.972	90.2566	89.9806
Azerbaijan	Male	5 to 9	Foreign body	89.8394	89.382	89.0708	88.6133	87.3825	86.9148	86.3756	84.983	83.8686	83.0028	81.9814	82.2424	82.9645	83.8822	83.2709	81.2286	86.4602	87.6744	87.3639	88.4667	88.9141	89.2464	90.2632	91.0259	91.7324	92.6365	92.3815	92.316
Azerbaijan	Male	Early Neonatal	Foreign body	95.6313	95.7088	95.7775	95.7391	95.5445	95.3151	94.9904	94.6962	94.3631	94.1637	94.0975	94.1519	94.0052	93.8212	93.7824	94.1449	94.4334	94.7766	95.1354	95.4159	95.5764	95.6971	95.8109	95.9039	96.0063	96.0768	96.1988	96.3658
Azerbaijan	Male	Late Neonatal	Foreign body	90.8469	91.0259	91.1677	91.2039	91.1388	91.109	90.9841	90.8663	90.706	90.9244	91.5054	92.1637	92.506	92.6103	92.6356	92.8867	93.0757	93.3075	93.6904	93.9824	94.1776	94.3284	94.4745	94.5831	94.7236	94.8388	94.9945	95.1741
Azerbaijan	Male	Post Neonatal	Foreign body	89.5323	89.7197	89.874	90.0252	90.2965	90.6876	90.9707	91.2358	91.3214	91.4114	91.6159	91.9826	92.0666	91.9723	91.9067	92.1046	92.2293	92.4074	92.8029	93.103	93.3267	93.5081	93.6816	93.8257	93.9979	94.1479	94.3398	94.5605
Georgia	Both	0 to 20	Foreign body	96.349	96.3319	96.2487	96.098	96.1329	96.2911	96.4829	96.6119	96.6623	97.0377	97.0836	97.059	96.7798	96.819	96.8427	96.3449	96.222	96.0169	95.9673	95.8073	95.9713	96.0426	95.9337	96.0968	96.2259	96.6572	96.5623	96.8228
Georgia	Both	1 to 4	Foreign body	93.4774	93.7135	93.7977	93.5181	93.2689	93.1881	93.0379	92.868	92.6919	93.0667	93.0615	93.0462	92.1197	91.6067	91.4532	90.9735	91.0515	91.0139	91.704	91.8038	92.5334	92.9262	93.1057	93.6044	93.9356	94.6133	94.5448	94.7407
Georgia	Both	10 to 14	Foreign body	92.5954	92.1773	92.1442	92.1024	91.9208	92.3923	93.0289	93.263	93.3715	94.1401	94.112	93.9101	93.5096	94.0082	94.2083	93.3185	91.9891	90.6175	89.7704	88.9746	89.5953	89.7748	89.2734	89.7231	90.2214	90.9256	90.4937	91.6477
Georgia	Both	15 to 19	Foreign body	91.1853	90.1194	88.8791	88.8281	89.4152	90.3948	90.9562	91.2387	90.7716	91.5429	90.8947	89.0002	87.2281	88.2646	89.4561	86.4636	86.0171	85.2379	84.9017	84.4486	84.5302	85.2782	85.5712	86.0975	85.8031	86.6151	85.4274	85.6475
Georgia	Both	5 to 9	Foreign body	90.0108	89.2102	88.1246	87.1471	87.9183	88.6189	89.7222	90.7736	91.3253	92.5884	92.672	92.6581	92.6641	93.5038	92.72	90.7111	90.507	90.3348	89.5772	89.0248	89.7418	90.6818	90.9364	90.6	90.7887	91.7975	91.4656	92.6457
Georgia	Both	Early Neonatal	Foreign body	97.282	97.3331	97.3077	97.2132	97.2113	97.2535	97.3054	97.3357	97.3163	97.4619	97.4806	97.5603	97.4217	97.3332	97.3477	97.1928	97.218	97.2571	97.4198	97.5173	97.6614	97.7106	97.6646	97.8591	97.9553	98.1105	98.1217	98.1489
Georgia	Both	Late Neonatal	Foreign body	94.5175	94.5908	94.6122	94.5877	94.6274	94.7122	94.8207	94.9011	94.8691	94.9062	94.8503	94.8296	94.652	94.6532	94.7908	94.6854	94.5592	94.3629	94.3281	94.2581	94.2891	94.2132	94.0283	94.1671	94.2498	94.5344	94.5493	94.6215
Georgia	Both	Post Neonatal	Foreign body	93.208	93.3941	93.39	93.1688	93.0659	93.1212	93.2467	93.3396	93.4632	94.0302	94.3062	94.5416	94.347	94.3173	94.5517	94.4267	94.5633	94.5056	94.5551	94.5086	94.563	94.4975	94.3257	94.4885	94.5871	94.9203	94.9028	94.9425
Georgia	Female	0 to 20	Foreign body	94.9289	94.8441	94.723	94.5165	94.492	94.6694	94.8267	94.9568	95.0419	95.3372	95.3179	95.1117	94.5842	94.5174	94.7178	93.9916	94.1908	94.0704	94.1225	94.1	94.3453	94.3831	94.455	94.6668	94.8872	95.4632	95.3132	95.3962
Georgia	Female	1 to 4	Foreign body	89.9827	90.4124	90.5898	90.1599	89.6517	89.3841	88.927	88.4414	87.9529	88.5926	88.5463	88.3134	86.8426	86.0486	85.8815	84.8851	85.168	84.959	86.2759	86.5826	88.123	89.0807	89.8858	90.2941	90.6554	91.7916	91.6823	91.9425
Georgia	Female	10 to 14	Foreign body	91.9686	90.8931	90.3446	90.2663	90.3129	90.8659	91.4831	91.941	92.3647	92.5094	92.2498	91.727	90.7427	90.4264	90.7704	89.7078	89.6635	89.2597	88.6394	88.3958	88.8507	89.0509	89.7251	90.3377	91.5617	93.0057	92.7465	92.7648
Georgia	Female	15 to 19	Foreign body	89.3054	88.4455	88.163	88.2666	87.7484	88.4453	88.572	88.0302	87.2416	87.5359	86.5153	83.704	81.294	82.4485	84.5203	80.9611	81.8781	81.9056	82.484	83.0282	83.7715	84.711	85.0334	85.4859	85.4178	86.0868	84.8698	84.5281
Georgia	Female	5 to 9	Foreign body	87.1678	86.2108	84.6656	83.028	83.971	85.0888	86.4094	88.2779	89.7802	90.6481	90.6569	90.4716	89.8289	90.0482	90.3161	88.1201	88.983	88.4734	86.9054	86.6928	87.2548	86.768	87.9144	88.8621	89.9932	91.7133	91.1933	91.4009
Georgia	Female	Early Neonatal	Foreign body	94.7239	94.7822	94.7258	94.5865	94.598	94.6527	94.7153	94.7398	94.7199	94.8949	94.9375	95.04	94.8729	94.6806	94.5782	94.234	94.3661	94.5069	94.735	94.9062	95.091	95.1347	95.0004	95.3485	95.5259	95.7401	95.7244	95.7442
Georgia	Female	Late Neonatal	Foreign body	92.9989	92.9925	92.9207	92.8117	92.8068	92.8579	92.9244	92.9258	92.737	92.6274	92.4602	92.377	92.1459	92.3229	92.7058	92.6707	92.7319	92.6695	92.732	92.7421	92.8371	92.81	92.6527	92.8299	92.9347	93.1773	93.1618	93.2012
Georgia	Female	Post Neonatal	Foreign body	91.5804	91.6869	91.5618	91.1503	90.8106	90.6352	90.4807	90.271	90.1184	90.6243	90.8675	91.077	90.7204	90.7726	91.3037	91.1658	91.7334	91.8484	92.1256	92.2282	92.406	92.4027	92.253	92.4641	92.5842	93.0069	92.9455	92.9743
Georgia	Male	0 to 20	Foreign body	97.2955	97.3295	97.2875	97.1982	97.2749	97.4115	97.6126	97.7371	97.7716	98.156	98.2399	98.3271	98.2275	98.322	98.2351	97.9289	97.6276	97.3942	97.2845	97.0541	97.1399	97.2138	97.0075	97.119	97.1795	97.4748	97.4279	97.7573
Georgia	Male	1 to 4	Foreign body	95.5505	95.6534	95.6748	95.4986	95.404	95.4171	95.4201	95.3963	95.3544	95.5328	95.5271	95.6068	95.0256	94.6983	94.5764	94.3998	94.3832	94.445	94.7752	94.7798	95.0501	95.1362	94.9951	95.4992	95.79	96.1776	96.1403	96.2883
Georgia	Male	10 to 14	Foreign body	92.4104	92.5417	92.9299	92.9215	92.5669	92.9726	93.6252	93.6989	93.5824	94.8208	94.9717	95.0148	95.0551	96.1568	96.2416	95.4946	93.2136	91.1312	90.1273	88.9329	89.6812	89.8582	88.5373	88.8935	88.9037	89.1284	88.6435	90.6051
Georgia	Male	15 to 19	Foreign body	94.0548	93.3273	91.8225	91.6681	93.0092	93.7919	94.4888	95.3857	95.4224	96.2547	96.2444	96.0714	95.7487	96.2311	96.0835	95.075	93.5937	92.4687	91.4424	90.251	89.6277	89.7832	89.8619	90.1607	89.7655	90.2851	89.6325	90.1714
Georgia	Male	5 to 9	Foreign body	91.8436	91.1464	90.3597	89.7997	90.4327	90.8481	91.7782	92.3057	92.2865	93.7358	93.8549	93.9342	94.2946	95.4408	94.1038	92.2587	91.4871	91.5034	91.2157	90.4997	91.2795	92.961	92.7213	91.7049	91.3834	91.9784	91.7633	93.4232
Georgia	Male	Early Neonatal	Foreign body	98.3648	98.4086	98.3999	98.3327	98.3209	98.3493	98.385	98.4071	98.3836	98.499	98.5069	98.5739	98.4671	98.437	98.5062	98.4551	98.4461	98.453	98.5871	98.6547	98.7733	98.8228	98.823	98.9252	98.9709	99.0795	99.0947	99.1131
Georgia	Male	Late Neonatal	Foreign body	96.5494	96.6497	96.7145	96.7359	96.7852	96.864	96.9614	97.0512	97.0858	97.1713	97.1764	97.1977	97.0973	97.048	97.0733	96.9832	96.8346	96.6594	96.6247	96.5623	96.5704	96.4915	96.3339	96.4202	96.4668	96.6968	96.7047	96.7522
Georgia	Male	Post Neonatal	Foreign body	93.9711	94.214	94.287	94.1754	94.1968	94.364	94.6145	94.8355	95.067	95.6382	95.9188	96.1635	96.0497	96.0023	96.1202	96.0202	95.992	95.8879	95.8586	95.759	95.7533	95.6468	95.4523	95.5761	95.6496	95.9219	95.9102	95.941
Kazakhstan	Both	0 to 20	Foreign body	87.1235	86.9515	86.2529	86.4857	86.826	87.3828	87.6445	87.9338	88.2784	88.071	87.2888	86.8754	86.642	86.2913	86.3442	86.3414	86.3026	86.4613	86.1442	86.1029	86.3652	86.9968	87.456	87.9236	88.6847	89.2549	89.8736	90.6711
Kazakhstan	Both	1 to 4	Foreign body	76.5867	76.2435	75.1568	75.6956	75.8417	76.424	77.0749	77.9309	78.7617	78.8787	78.1508	78.5962	79.6162	79.6518	80.3606	81.2461	81.6729	82.2151	82.4145	82.6523	82.845	83.3976	83.7002	83.7768	84.4773	85.1798	85.9264	86.6597
Kazakhstan	Both	10 to 14	Foreign body	88.0468	86.9336	86.3114	86.7611	86.8568	87.0803	86.583	86.1233	86.0155	86.1277	85.0957	84.937	85.2954	85.895	87.3444	88.1069	88.7463	90.3455	91.8879	92.7637	92.7227	92.9298	93.3008	93.2929	93.0113	92.6498	92.6313	93.3463
Kazakhstan	Both	15 to 19	Foreign body	84.1555	82.5027	80.9847	80.9592	80.885	79.6605	78.4446	78.2979	78.6387	77.976	75.7652	75.7892	75.5684	76.0986	78.3828	79.8668	81.3265	83.3483	84.7582	86.6573	87.3565	88.1266	88.2894	88.5673	88.7001	89.2616	89.5753	89.6666
Kazakhstan	Both	5 to 9	Foreign body	86.4572	85.465	84.9853	86.3163	86.6921	87.0424	87.1002	86.8512	86.9418	86.4121	84.9811	84.0029	83.8207	84.6232	85.9087	86.9436	88.1611	90.1618	91.2592	91.5565	92.0506	92.5057	92.4406	92.581	92.6346	92.3121	92.389	93.1327
Kazakhstan	Both	Early Neonatal	Foreign body	91.3916	91.3004	90.94	90.8707	90.727	90.6471	90.5852	90.5032	90.8247	90.7874	90.3568	89.8581	89.4395	89.5357	90.0781	90.54	90.9919	91.5617	92.0317	92.4249	93.0107	93.8461	94.5722	95.236	95.7052	95.8617	95.9307	95.9754
Kazakhstan	Both	Late Neonatal	Foreign body	81.0738	80.6297	79.4131	79.0595	79.0337	79.2446	79.2097	79.1057	79.7759	79.834	79.4254	79.0424	78.7918	79.1789	80.2299	80.9858	81.6266	82.4415	82.8419	83.0412	83.4583	84.3252	85.056	85.7081	86.5499	86.7718	86.7906	86.9209
Kazakhstan	Both	Post Neonatal	Foreign body	83.0769	82.605	81.0532	80.0597	79.7397	79.9273	79.4067	79.1286	79.3277	78.8985	77.7626	76.6935	76.0594	75.6706	76.1468	76.8699	77.673	78.6518	78.812	79.2477	80.2298	81.722	82.9889	84.1304	85.2718	85.8441	86.0503	86.2957
Kazakhstan	Female	0 to 20	Foreign body	86.0548	85.8678	85.4854	85.8272	86.2317	86.8078	87.2564	87.4203	87.8631	87.265	85.9965	85.5263	85.1998	84.7571	84.9663	85.2084	85.0657	85.1106	84.7516	84.5679	84.6921	85.1767	85.7426	86.1462	87.0541	87.5588	88.2469	89.0556
Kazakhstan	Female	1 to 4	Foreign body	71.2086	69.7623	68.6496	69.1631	69.565	70.3948	71.7955	73.2759	74.2754	74.0199	72.6388	73.2982	74.5465	74.1375	75.2839	76.8334	77.4908	78.0114	78.4412	78.7259	78.9481	79.481	79.9803	79.986	80.7392	81.4244	82.3922	83.3027
Kazakhstan	Female	10 to 14	Foreign body	91.8778	91.1359	90.727	90.7528	90.8385	90.6528	90.4794	90.3913	90.4644	90.2289	89.1107	88.5014	88.0564	88.1841	89.6634	90.2088	90.6358	91.7207	92.671	93.1977	92.9613	92.9857	93.6572	93.3659	93.6183	93.1508	93.0492	93.5726
Kazakhstan	Female	15 to 19	Foreign body	89.3663	88.3686	88.1261	88.4868	88.5334	88.2021	87.8166	87.7809	88.0841	86.8168	85.3378	84.5493	84.0376	84.1999	85.6676	86.4561	87.2168	88.0886	88.7747	89.4705	89.8505	90.3196	90.7198	90.9059	91.0747	91.1084	91.225	91.477
Kazakhstan	Female	5 to 9	Foreign body	88.0865	86.5733	85.6781	86.1115	86.3892	86.656	86.8211	86.4204	86.7212	86.4219	84.4199	82.9851	82.9126	83.9796	85.9123	87.1932	88.1927	90.232	91.5578	91.7014	92.193	92.4931	92.0635	91.7007	92.4542	92.9747	93.272	93.3047
Kazakhstan	Female	Early Neonatal	Foreign body	88.5148	88.2157	87.8114	87.9593	87.9141	87.8774	87.78	87.3479	87.6217	87.1041	86.1404	85.4798	85.0396	85.3116	86.2523	87.0317	87.5514	88.2921	88.9329	89.3849	90.0346	90.9655	91.777	92.4909	93.0913	93.1975	93.2639	93.2857
Kazakhstan	Female	Late Neonatal	Foreign body	78.2662	77.2243	75.6258	75.5871	75.8456	76.2511	76.2711	75.4442	76.0293	75.0839	73.6587	73.3727	73.5363	74.7002	76.6542	78.1237	78.9031	79.9438	80.4921	80.6438	80.9323	81.7141	82.5556	83.2305	84.1215	84.3193	84.2921	84.3644
Kazakhstan	Female	Post Neonatal	Foreign body	80.099	79.9668	78.9075	78.1959	77.7866	77.8378	77.1435	75.8786	75.8796	74.2091	71.578	70.3327	69.4837	69.1181	70.0506	71.5522	72.4785	73.7393	74.0571	74.5354	75.5363	77.1334	78.7904	80.1922	81.6544	82.1461	82.3461	82.6147
Kazakhstan	Male	0 to 20	Foreign body	89.0524	88.9151	88.1198	88.2649	88.5334	89.0179	89.1544	89.5095	89.7839	89.848	89.451	89.1271	88.9765	88.7155	88.6728	88.5238	88.5364	88.7237	88.452	88.4821	88.7828	89.414	89.7399	90.1789	90.7463	91.2815	91.7774	92.4708
Kazakhstan	Male	1 to 4	Foreign body	81.0825	81.4121	80.4265	80.9298	80.9074	81.2897	81.4428	81.8609	82.5173	82.8184	82.4957	82.7819	83.5872	83.8559	84.2727	84.7265	84.996	85.5112	85.5783	85.781	85.9511	86.4787	86.6547	86.7753	87.3964	88.0598	88.6264	89.2059
Kazakhstan	Male	10 to 14	Foreign body	84.8426	83.492	82.7409	83.5285	83.6497	84.195	83.5171	82.8766	82.7124	83.1272	82.2147	82.3794	83.2886	84.1805	85.5847	86.4809	87.2366	89.1378	91.0361	92.1129	92.1937	92.5193	92.6495	92.8381	92.1541	91.8757	91.9127	92.7636
Kazakhstan	Male	15 to 19	Foreign body	84.0887	82.6388	80.7612	80.4382	80.3147	78.9126	77.6069	77.5313	77.8667	78.0776	76.3191	76.9831	77.0827	77.6525	79.5707	80.9268	82.2724	84.2915	85.6196	87.6297	88.2598	88.9241	88.7925	89.015	89.0484	89.8078	90.1463	90.0604
Kazakhstan	Male	5 to 9	Foreign body	85.7449	85.0873	84.8705	86.6987	87.1291	87.5209	87.5203	87.3729	87.359	86.7281	85.6544	84.9513	84.7088	85.3368	86.2426	87.1067	88.4066	90.3302	91.267	91.6367	92.1173	92.6468	92.7916	93.2212	92.862	92.0501	91.9892	93.136
Kazakhstan	Male	Early Neonatal	Foreign body	93.1709	93.208	92.9013	92.7144	92.5275	92.4315	92.3973	92.514	92.8319	93.0372	92.902	92.5268	92.1629	92.176	92.4819	92.7489	93.1321	93.5676	93.9087	94.2379	94.7412	95.4564	96.0754	96.6555	97.0105	97.175	97.2317	97.2753
Kazakhstan	Male	Late Neonatal	Foreign body	86.9119	86.9147	86.1835	85.7279	85.5448	85.5981	85.5309	85.8207	86.3552	86.8782	87.0398	86.6954	86.3191	86.2697	86.6644	86.9104	87.3534	87.8797	88.1164	88.2965	88.6874	89.4035	89.9028	90.3868	91.0002	91.1652	91.1789	91.2814
Kazakhstan	Male	Post Neonatal	Foreign body	84.123	83.4637	81.6298	80.4785	80.2167	80.4921	80.088	80.3821	80.7165	80.9522	80.5909	79.6333	79.1355	78.7673	79.0329	79.3658	80.1094	80.9387	81.0101	81.4173	82.3852	83.8197	84.8754	85.8818	86.8583	87.4885	87.7157	87.9712
Kyrgyzstan	Both	0 to 20	Foreign body	81.842	82.8359	83.6746	84.5083	85.2292	85.7963	85.8505	85.6623	85.8666	86.1326	86.6516	87.0248	86.5102	86.4616	86.314	86.3217	86.9464	87.8727	89.0538	89.4513	90.482	91.2275	91.6064	91.7113	91.9894	92.3819	93.1866	93.4246
Kyrgyzstan	Both	1 to 4	Foreign body	71.3557	72.9211	74.9769	76.9019	78.4971	79.3213	79.4885	79.691	80.3687	80.7976	81.2464	81.2974	79.5687	78.1496	76.5692	76.0652	77.9051	79.8465	82.5179	83.2021	84.8301	86.1561	86.7817	87.0809	87.2111	87.537	88.648	88.9418
Kyrgyzstan	Both	10 to 14	Foreign body	88.5959	87.9342	87.9866	88.5103	88.6192	88.94	88.7037	88.3515	88.2383	88.7693	89.2527	89.4828	88.5276	88.3007	88.5075	88.4134	88.7263	89.5866	90.5404	91.1907	92.2981	92.6598	92.5923	92.5047	92.2509	91.8636	91.7899	91.7987
Kyrgyzstan	Both	15 to 19	Foreign body	86.6297	86.019	85.47	86.2559	87.0397	86.4722	86.5033	86.7157	86.6678	87.6983	88.4166	88.3561	87.151	86.4695	86.4308	85.6705	85.9919	87.0269	88.2767	89.169	90.2042	90.538	91.0067	91.4492	91.7262	91.5918	91.9196	92.0359
Kyrgyzstan	Both	5 to 9	Foreign body	84.1665	84.9399	85.8423	85.9542	85.4354	84.9725	84.6203	84.8861	85.5234	85.756	85.6996	85.67	85.1863	85.2098	85.981	86.4092	87.0009	88.0362	89.4414	89.9429	90.882	91.5978	92.0017	92.2226	92.6756	92.9434	93.3365	93.3981
Kyrgyzstan	Both	Early Neonatal	Foreign body	92.6981	92.7941	92.8273	92.8154	92.7627	92.8921	93.3589	94.0188	94.8054	95.2896	95.3562	95.1295	94.4059	93.7166	93.2367	93.0691	93.3647	93.6905	94.1895	94.5029	94.9476	95.4257	95.6543	95.6187	95.669	95.9367	96.3178	96.367
Kyrgyzstan	Both	Late Neonatal	Foreign body	68.3178	69.1406	69.7335	70.0968	69.9315	69.6394	70.0466	71.0327	72.5507	73.8904	75.3565	76.1071	75.0565	75.1527	75.5791	75.9001	77.5103	80.2754	82.7382	84.1068	85.7897	87.2533	87.8188	87.9288	88.1413	88.5598	89.3835	89.5418
Kyrgyzstan	Both	Post Neonatal	Foreign body	74.4778	75.3448	75.2659	75.1163	75.1787	75.7136	75.5382	74.6222	74.4133	74.3264	74.7074	74.8763	73.8299	73.7078	73.2467	73.9172	75.7604	78.0427	80.5886	82.0199	84.2602	85.8872	86.8099	87.14	87.7486	88.476	89.5178	89.737
Kyrgyzstan	Female	0 to 20	Foreign body	81.4658	82.3968	83.1394	83.8612	84.3769	84.7727	84.6507	84.1638	83.9931	83.8329	84.2483	83.9659	84.2477	84.479	84.3256	84.442	85.1853	86.1133	87.4968	87.5916	88.6609	89.4782	89.5371	89.5531	89.963	90.2902	91.2706	91.5828
Kyrgyzstan	Female	1 to 4	Foreign body	66.3057	68.3099	70.5411	72.5983	74.1263	74.8772	75.3093	75.9431	77.0603	77.7247	78.3595	76.4261	74.6657	73.3054	71.2322	69.8906	71.8684	73.4997	76.8273	77.0425	79.1241	81.0661	81.5724	82.1324	82.4767	82.5887	84.2115	84.6572
Kyrgyzstan	Female	10 to 14	Foreign body	90.1056	89.4806	89.4591	89.9506	89.7118	89.5647	89.1328	88.6841	88.569	88.5599	88.4881	88.4805	88.3858	88.5416	88.7611	88.7103	89.1661	89.7174	90.5643	90.7501	91.7573	92.1469	92.0112	91.5221	91.3026	91.3624	91.4991	91.4342
Kyrgyzstan	Female	15 to 19	Foreign body	86.4716	86.1469	85.7223	86.2748	87.1465	86.2406	85.9871	85.8994	85.7588	85.9294	85.8441	85.5556	85.5854	85.2562	85.5628	85.4314	85.9328	86.5647	87.4815	87.98	88.7775	88.9666	89.4316	90.0462	90.2683	89.5831	89.3903	89.3503
Kyrgyzstan	Female	5 to 9	Foreign body	83.4572	84.8719	86.2553	86.4385	84.6732	83.7991	83.0262	83.4418	84.0509	83.8863	83.7263	82.9855	82.8088	83.1869	84.5221	84.4147	85.1441	86.0408	87.4887	87.6582	89.0529	89.7617	89.3938	89.7258	91.2369	92.1414	93.7653	94.1116
Kyrgyzstan	Female	Early Neonatal	Foreign body	90.6997	90.8131	90.8846	90.9136	90.8519	90.8623	91.1069	91.4579	92.0116	92.362	92.43	92.0525	91.47	90.741	90.0227	89.6996	89.8153	90.3506	91.2221	91.4303	92.0933	92.6498	92.7543	92.6481	92.5971	92.7677	93.3332	93.4025
Kyrgyzstan	Female	Late Neonatal	Foreign body	60.9806	61.0019	60.5506	59.5966	58.2248	57.5919	58.2648	59.0835	60.5309	61.5231	62.4506	61.4682	62.1685	63.7503	64.96	66.2238	68.5143	73.1235	76.5737	77.9149	80.1169	82.2321	82.7713	83.4261	84.243	85.0535	86.1589	86.3324
Kyrgyzstan	Female	Post Neonatal	Foreign body	70.1231	70.8328	70.493	70.0797	69.9562	70.3493	69.2214	66.1635	63.6408	61.5973	61.6252	60.6388	61.7318	62.4676	61.9227	63.6338	66.4481	69.779	73.8714	75.4711	78.5706	80.9138	81.5915	81.7388	82.6131	83.3491	84.7774	85.102
Kyrgyzstan	Male	0 to 20	Foreign body	83.9512	84.8759	85.6884	86.5041	87.2741	87.8877	88.0646	88.1042	88.5129	88.9821	89.4894	90.1517	89.2917	89.0946	88.9604	88.9023	89.3784	90.1746	91.0809	91.5908	92.4567	93.057	93.5661	93.7058	93.8693	94.2484	94.8479	95.0164
Kyrgyzstan	Male	1 to 4	Foreign body	76.2449	77.4199	79.1911	80.8669	82.349	83.1313	83.1432	83.1164	83.5327	83.8282	84.1596	85.0873	83.5669	82.2808	81.1054	81.0631	82.6603	84.5692	86.6692	87.5292	88.7861	89.686	90.3198	90.4654	90.4802	90.8868	91.6347	91.8245
Kyrgyzstan	Male	10 to 14	Foreign body	86.9187	86.2604	86.3939	86.9537	87.3482	88.0303	87.9975	87.804	87.7749	88.7138	89.5728	89.9495	88.4175	87.9001	88.0572	87.9075	88.0941	89.1249	90.1116	91.0608	92.1928	92.5176	92.4969	92.7067	92.4398	91.7411	91.5292	91.6101
Kyrgyzstan	Male	15 to 19	Foreign body	90.0701	89.5002	89.1001	89.7124	90.0407	90.037	90.3067	90.6868	90.7433	91.9937	93.0206	93.1621	91.5332	90.8748	90.5712	89.6259	89.6419	90.5303	91.4726	92.2742	93.0232	93.3234	93.5774	93.6653	93.867	94.2809	94.9181	95.1329
Kyrgyzstan	Male	5 to 9	Foreign body	84.8148	85.1892	85.7969	85.8787	86.1153	85.9145	85.8209	86.0111	86.6591	87.0929	87.0931	87.4159	86.799	86.6418	87.0838	87.7747	88.2751	89.3466	90.681	91.3483	92.0065	92.7042	93.5271	93.6837	93.5358	93.4416	93.1294	93.0368
Kyrgyzstan	Male	Early Neonatal	Foreign body	93.9835	94.0668	94.0854	94.063	94.0262	94.1998	94.7217	95.4426	96.2301	96.703	96.7604	96.6104	95.9231	95.3239	94.9804	94.8856	95.2111	95.4229	95.7296	96.0455	96.3598	96.7558	97.0048	96.9982	97.08	97.3542	97.6281	97.6673
Kyrgyzstan	Male	Late Neonatal	Foreign body	78.7664	79.7506	80.6499	81.4794	81.8278	81.6897	81.7622	82.3742	83.3667	84.3695	85.6205	86.8036	85.4908	85.1418	85.2574	85.1739	86.1536	87.6112	89.1503	90.2183	91.3268	92.2129	92.6603	92.5425	92.4823	92.6619	93.2061	93.3377
Kyrgyzstan	Male	Post Neonatal	Foreign body	76.2606	77.2048	77.2654	77.2585	77.4236	78.0308	78.3153	78.3572	79.0705	79.6976	80.1884	80.8018	79.0378	78.6239	78.2294	78.4621	79.8547	81.6463	83.4927	84.8185	86.6539	87.9545	88.9747	89.3989	89.9125	90.6525	91.5563	91.7804
Mongolia	Both	0 to 20	Foreign body	91.4961	91.9099	92.0295	92.2628	92.5958	92.7998	93.1273	93.3843	93.6574	93.4596	92.4754	91.1446	89.2488	87.1522	85.0568	83.1215	81.8934	81.1867	81.0922	81.059	81.1579	82.6156	83.4515	84.1261	84.9462	86.4558	87.6195	88.1026
Mongolia	Both	1 to 4	Foreign body	76.0974	77.5523	78.7841	79.9321	81.0177	81.5508	81.9208	82.1832	82.5205	81.9663	80.014	78.1408	75.1622	72.7902	71.1597	70.2964	70.7086	71.8168	73.4269	75.0617	76.8285	79.3078	80.8778	81.927	82.8118	84.8419	85.9128	85.3044
Mongolia	Both	10 to 14	Foreign body	94.7172	94.4751	92.9589	92.3628	92.0176	91.4569	91.6826	92.1138	92.5482	92.6788	92.4554	92.6954	92.3906	92.2729	91.5216	89.5647	89.6	90.053	90.4552	90.1997	89.9486	90.2741	89.8334	89.8125	89.8313	90.2034	91.361	91.763
Mongolia	Both	15 to 19	Foreign body	94.4388	94.1967	93.9283	93.37	93.1357	92.9483	93.0742	93.3667	94.2237	94.91	94.5981	93.7579	93.2949	93.124	92.533	91.8429	91.8649	92.4162	92.7847	92.7144	92.3316	92.4681	91.9953	92.0549	92.0614	92.24	93.1162	93.413
Mongolia	Both	5 to 9	Foreign body	91.9451	91.8613	89.5054	88.2081	88.0162	87.963	89.0624	90.0449	91.5915	92.6038	91.9	90.7782	89.1463	86.7594	85.3148	85.3534	84.513	83.8263	86.2908	87.7946	87.6023	88.0829	88.1509	88.3791	88.6957	89.525	90.3907	90.55
Mongolia	Both	Early Neonatal	Foreign body	90.752	90.7562	90.5867	90.3124	90.0107	89.8596	89.8158	89.664	89.529	88.9319	87.5983	85.8684	84.0557	82.27	80.8348	79.9764	79.7577	79.9164	80.4723	81.0551	81.7661	83.4551	84.6795	85.5045	86.2084	87.061	87.5811	88.0077
Mongolia	Both	Late Neonatal	Foreign body	88.6794	88.8091	88.7709	88.6672	88.5677	88.6248	88.7729	88.8596	88.8546	88.2796	86.7958	84.4208	81.3726	78.1031	75.1091	73.0889	72.6979	73.2625	74.3272	75.3281	76.3128	78.4092	79.8095	80.7078	81.4779	82.4036	82.9682	83.4744
Mongolia	Both	Post Neonatal	Foreign body	90.3477	90.4886	90.4806	90.4296	90.369	90.2803	90.2056	90.0232	89.7591	88.8444	86.8148	83.9288	80.2135	76.2225	72.6287	69.9691	69.0052	69.3476	70.5323	71.9259	73.4762	76.4845	78.3574	79.5883	80.7162	82.2134	83.1289	83.5104
Mongolia	Female	0 to 20	Foreign body	90.553	90.9777	91.1376	91.3946	91.7391	91.9092	92.1826	92.3609	92.5644	92.2359	90.9544	89.1616	86.5063	83.583	80.7495	78.2506	76.7944	76.0114	76.0567	76.1821	76.4543	78.2136	79.1143	79.823	80.6936	82.5092	83.9679	84.4459
Mongolia	Female	1 to 4	Foreign body	70.6682	72.255	73.5918	74.8244	75.9604	76.2962	76.4059	76.3524	76.394	75.1428	71.8087	68.4843	63.4001	59.1793	56.0904	54.3183	54.5024	55.7703	57.9044	60.0985	62.5859	66.5189	69.0703	70.7505	72.1751	75.4099	77.1265	76.1831
Mongolia	Female	10 to 14	Foreign body	95.3575	95.1914	94.2558	93.7573	93.5307	93.1987	93.3601	93.5567	94.0575	94.4204	94.2165	93.7599	92.9909	92.0743	91.0713	89.7256	89.5761	90.0149	90.624	90.3174	90.1904	90.5955	90.0565	89.817	89.3243	89.4281	90.962	91.3422
Mongolia	Female	15 to 19	Foreign body	96.2904	96.1429	95.5015	95.1156	94.9472	94.7131	94.731	94.7074	94.8875	95.0171	94.9726	94.7399	94.1738	93.8179	93.5101	93.0272	92.8979	93.5327	93.258	92.823	92.7147	92.9529	92.4624	92.3345	92.0156	91.9945	93.09	93.3976
Mongolia	Female	5 to 9	Foreign body	92.4195	92.2733	89.7302	88.3465	88.0215	87.702	88.5183	89.2627	90.6694	91.5478	90.3928	88.7565	85.2205	81.3939	79.2523	78.1756	78.3766	77.3047	81.2865	83.8475	83.9225	84.6609	84.5807	84.9094	85.2457	86.3995	87.5344	87.5718
Mongolia	Female	Early Neonatal	Foreign body	84.796	84.7655	84.4977	84.0742	83.6039	83.31	83.116	82.7121	82.2961	81.062	78.6414	75.7305	72.7572	69.8021	67.4236	65.9213	65.3981	65.5201	66.4461	67.4933	68.7792	71.7995	73.9879	75.4752	76.7675	78.2513	79.1855	79.9049
Mongolia	Female	Late Neonatal	Foreign body	88.0764	88.135	88.0712	87.9519	87.83	87.8471	87.912	87.8787	87.7237	86.9419	85.1424	82.3369	78.7654	75.0345	71.7006	69.7072	70.0946	71.7874	73.9248	75.919	77.5819	79.7451	81.0098	81.8777	82.62	83.4234	83.9389	84.3111
Mongolia	Female	Post Neonatal	Foreign body	87.5492	87.723	87.7272	87.6521	87.5535	87.3285	87.0809	86.6585	86.0845	84.4988	81.1322	76.3511	70.1363	63.5033	57.4852	53.2497	52.0884	53.3198	55.9264	58.8082	61.6659	66.2576	68.9679	70.6956	72.2892	74.4611	75.8117	76.2303
Mongolia	Male	0 to 20	Foreign body	92.8459	93.2014	93.2849	93.4792	93.7714	93.9769	94.3001	94.5792	94.8684	94.7748	94.0828	93.1735	91.9306	90.5555	89.1397	87.7736	86.8438	86.29	86.1469	86.0404	86.032	87.1271	87.819	88.3881	89.0747	90.2066	91.0431	91.4706
Mongolia	Male	1 to 4	Foreign body	80.6918	81.9368	82.9936	83.9853	84.9353	85.5048	85.9512	86.3207	86.7469	86.5643	85.4637	84.4909	82.864	81.6901	81.0144	80.7656	81.3466	82.379	83.675	84.9572	86.2419	87.747	88.6744	89.3106	89.8376	91.0301	91.6534	91.301
Mongolia	Male	10 to 14	Foreign body	93.7753	93.4954	91.6094	90.9664	90.5551	89.8699	90.1499	90.7574	91.1685	91.1605	90.9413	91.6543	91.662	92.0885	91.5134	89.153	89.2998	89.7349	89.9548	89.7235	89.3642	89.6167	89.2492	89.3898	89.7962	90.3649	91.2206	91.6399
Mongolia	Male	15 to 19	Foreign body	92.6409	92.4335	92.5905	92.1647	92.0109	91.9717	92.159	92.6197	93.6749	94.521	94.1573	93.2134	93.0162	93.0523	92.4832	91.9144	92.0203	92.2154	92.8989	93.1281	92.6691	92.6457	92.4029	92.5936	92.8823	93.1589	93.4478	93.613
Mongolia	Male	5 to 9	Foreign body	91.7892	91.7438	89.5688	88.358	88.2537	88.3495	89.5631	90.6429	92.216	93.2626	92.8212	92.0103	91.4402	89.912	88.9093	89.5784	88.2271	87.8091	89.3866	90.2711	89.9443	90.2734	90.4362	90.6088	90.9143	91.5381	92.2283	92.4593
Mongolia	Male	Early Neonatal	Foreign body	93.7272	93.7422	93.6231	93.4261	93.2101	93.1141	93.1084	93.0339	92.9806	92.6416	91.8162	90.6971	89.5179	88.3845	87.4941	87.0062	86.9747	87.2072	87.6496	88.0722	88.5493	89.583	90.3307	90.8324	91.248	91.7728	92.0862	92.3598
Mongolia	Male	Late Neonatal	Foreign body	91.5852	91.7219	91.7114	91.6448	91.5819	91.6427	91.7849	91.8886	91.9286	91.5476	90.5056	88.8175	86.6426	84.2794	82.0898	80.5207	79.9329	79.9427	80.3432	80.711	81.1854	82.7694	83.9039	84.6118	85.2242	86.0027	86.4748	86.9442
Mongolia	Male	Post Neonatal	Foreign body	91.3814	91.5172	91.5164	91.4869	91.4525	91.4263	91.419	91.3228	91.1676	90.5227	89.067	87.017	84.4219	81.6458	79.1925	77.3003	76.492	76.5146	77.1206	77.8787	78.8488	81.113	82.6062	83.6318	84.5761	85.79	86.5521	86.983
Tajikistan	Both	0 to 20	Foreign body	90.4292	90.7421	90.9157	90.9939	91.0054	91.2642	91.5898	91.8854	92.2175	92.4889	92.7867	93.0886	93.3437	93.6013	93.8194	93.9989	94.1417	94.3369	94.4682	94.59	94.6625	94.7143	94.7587	94.7594	94.8533	94.9243	95.0932	95.3488
Tajikistan	Both	1 to 4	Foreign body	78.9899	80.2534	81.1558	81.8751	82.3034	82.8657	83.4752	84.1841	84.9995	85.7008	86.4238	87.0561	87.6038	88.1801	88.609	88.9382	89.2993	89.8568	90.2396	90.5662	90.8067	91.0412	91.198	91.1999	91.3736	91.5996	91.9095	92.3293
Tajikistan	Both	10 to 14	Foreign body	94.1941	94.0458	93.7167	93.059	92.3236	92.2841	92.5326	92.6393	92.8018	93.0967	93.2301	93.4054	93.5884	93.7555	93.9357	94.0246	94.1502	94.3202	94.5045	94.6823	94.8043	94.9038	94.993	95.0599	95.1205	94.8403	94.864	94.9743
Tajikistan	Both	15 to 19	Foreign body	88.3863	87.7327	86.3966	85.0798	83.0498	82.9781	83.4349	84.2594	85.0671	85.736	86.1655	86.5498	86.8645	87.1619	87.3641	87.0773	87.0756	87.2095	87.4759	87.7121	87.9222	88.0561	88.3479	88.6241	88.6697	88.1116	88.0804	88.2602
Tajikistan	Both	5 to 9	Foreign body	95.0817	95.3205	95.2743	94.7916	94.328	94.295	94.5108	94.4616	94.5211	94.6724	94.7775	94.9457	95.1547	95.3709	95.5876	95.7958	95.9167	96.0932	96.2602	96.4125	96.5068	96.5857	96.6542	96.6494	96.7161	96.5003	96.5809	96.7365
Tajikistan	Both	Early Neonatal	Foreign body	96.2485	96.2917	96.2473	96.182	96.1606	96.2057	96.2612	96.3082	96.3421	96.3288	96.2838	96.2268	96.1983	96.1981	96.2338	96.3734	96.4814	96.5503	96.6067	96.6794	96.7166	96.7266	96.7195	96.7001	96.7533	96.8405	96.8944	97.0017
Tajikistan	Both	Late Neonatal	Foreign body	91.0136	91.1711	91.1473	91.0654	91.0451	91.1527	91.2988	91.4534	91.5794	91.5811	91.5694	91.5549	91.5949	91.6686	91.7797	92.017	92.1999	92.2859	92.3263	92.435	92.5031	92.5102	92.4749	92.425	92.5091	92.6534	92.7699	92.9527
Tajikistan	Both	Post Neonatal	Foreign body	88.2804	88.3931	88.2859	88.0834	87.8982	87.9728	88.08	88.1741	88.3101	88.2753	88.3457	88.4893	88.6932	88.9407	89.2309	89.7803	90.3229	90.7114	90.9874	91.3169	91.5119	91.5871	91.6059	91.5882	91.7421	91.9409	92.1441	92.4101
Tajikistan	Female	0 to 20	Foreign body	87.8709	88.254	88.5023	88.552	88.4923	88.7736	89.1771	89.4325	89.7552	90.0555	90.352	90.7212	91.0472	91.364	91.6529	91.8721	92.1056	92.395	92.6043	92.7878	92.9069	92.9922	93.0702	93.11	93.2363	93.3982	93.5896	93.8432
Tajikistan	Female	1 to 4	Foreign body	70.7963	72.4256	73.5852	74.5181	75.0034	75.637	76.323	77.0388	77.924	78.7268	79.6296	80.7665	81.7246	82.6736	83.373	83.8465	84.4718	85.3344	85.9722	86.5283	86.9751	87.3669	87.6708	87.7811	88.0989	88.4286	88.868	89.3456
Tajikistan	Female	10 to 14	Foreign body	92.3916	92.3013	92.0531	90.996	89.7854	89.764	90.283	90.3182	90.4728	90.9441	91.0209	91.1248	91.3286	91.4653	91.7002	91.7907	91.9591	92.18	92.4045	92.6338	92.795	92.9268	93.0479	93.1661	93.2312	93.3085	93.2695	93.3246
Tajikistan	Female	15 to 19	Foreign body	87.8561	87.4823	86.7259	85.4301	83.665	83.5164	83.9148	84.2212	84.5615	84.9293	85.1071	85.1463	85.4847	85.7421	86.1272	86.0004	86.2089	86.573	86.934	87.2354	87.4809	87.6625	87.9544	88.2328	88.2891	88.4147	88.3118	88.4396
Tajikistan	Female	5 to 9	Foreign body	96.487	97.0909	97.1309	96.099	94.978	94.9869	95.5026	95.304	95.3786	95.7282	95.8011	95.9409	96.0951	96.2542	96.4295	96.575	96.6915	96.8681	97.0297	97.2178	97.3224	97.4122	97.5212	97.5375	97.607	97.7018	97.7622	97.874
Tajikistan	Female	Early Neonatal	Foreign body	92.1414	92.174	92.0636	91.9052	91.8183	91.8579	91.879	91.8269	91.7461	91.6136	91.5622	91.624	91.7337	91.9153	92.0917	92.3815	92.595	92.7666	92.938	93.1287	93.2425	93.3117	93.3558	93.3805	93.5192	93.6998	93.8222	94.0088
Tajikistan	Female	Late Neonatal	Foreign body	87.2936	87.4106	87.2893	87.0806	86.9659	87.015	87.0905	87.0985	86.995	86.6345	86.2126	85.9528	85.8466	85.8944	85.9979	86.2856	86.5089	86.6307	86.7173	86.9864	87.2452	87.4175	87.5187	87.6209	87.9417	88.3378	88.6858	89.1081
Tajikistan	Female	Post Neonatal	Foreign body	82.2145	82.2819	82.0444	81.6622	81.2624	81.1796	81.1164	80.8796	80.6632	80.2384	80.0521	80.3073	80.7485	81.3144	81.9337	82.9673	84.105	85.0045	85.7386	86.4965	86.9861	87.2569	87.4288	87.5576	87.9122	88.2902	88.6816	89.1008
Tajikistan	Male	0 to 20	Foreign body	92.805	93.0385	93.149	93.2353	93.2871	93.5025	93.7468	94.03	94.3273	94.5518	94.8145	95.0455	95.2339	95.4298	95.5838	95.7202	95.7956	95.9132	95.9813	96.0498	96.0828	96.1054	96.1221	96.0982	96.1598	96.1684	96.3012	96.5247
Tajikistan	Male	1 to 4	Foreign body	84.7226	85.6763	86.3536	86.8829	87.2233	87.6763	88.1623	88.7609	89.4221	89.9748	90.5283	90.8815	91.2045	91.5729	91.8527	92.0937	92.3091	92.6818	92.9197	93.1158	93.242	93.3825	93.456	93.4072	93.4941	93.6473	93.8623	94.2128
Tajikistan	Male	10 to 14	Foreign body	94.9892	94.8021	94.4231	94.0685	93.6891	93.6412	93.7011	93.8664	94.0392	94.2187	94.3947	94.6182	94.7883	94.9769	95.115	95.199	95.289	95.4163	95.5619	95.6954	95.7851	95.8608	95.9303	95.9631	96.0286	95.5059	95.5849	95.7448
Tajikistan	Male	15 to 19	Foreign body	91.3483	90.7693	89.5674	88.8427	87.517	87.5375	87.8299	88.6962	89.5073	90.1122	90.5482	91.0379	91.2083	91.4209	91.406	91.1269	90.9647	90.8594	90.9296	91.0035	91.0883	91.1219	91.2809	91.4304	91.4463	90.5708	90.6129	90.7562
Tajikistan	Male	5 to 9	Foreign body	94.2893	94.3203	94.2325	94.0686	93.984	93.9347	93.9956	94.0447	94.1125	94.1747	94.2983	94.475	94.6997	94.9316	95.1522	95.3812	95.491	95.6538	95.8106	95.9367	96.0159	96.084	96.127	96.113	96.1772	95.7982	95.8895	96.0695
Tajikistan	Male	Early Neonatal	Foreign body	97.9321	97.974	97.954	97.9214	97.9167	97.9501	97.9951	98.0432	98.0792	98.0774	98.0283	97.9497	97.8967	97.8585	97.8602	97.9455	98.0156	98.0557	98.0822	98.1212	98.1397	98.1386	98.1244	98.1011	98.1272	98.1797	98.21	98.2836
Tajikistan	Male	Late Neonatal	Foreign body	94.5593	94.701	94.7189	94.6974	94.7096	94.8059	94.9275	95.068	95.2039	95.2825	95.3755	95.4392	95.5248	95.6081	95.7123	95.8919	96.0384	96.1265	96.1848	96.2605	96.2894	96.2749	96.2359	96.1785	96.1923	96.2436	96.2757	96.3535
Tajikistan	Male	Post Neonatal	Foreign body	90.902	91.0394	90.9937	90.87	90.773	90.9011	91.0559	91.2421	91.4645	91.5345	91.6739	91.7854	91.9205	92.0733	92.2578	92.6322	92.9615	93.1759	93.2996	93.4811	93.5772	93.5914	93.5656	93.5053	93.5883	93.7214	93.8516	94.0572
Turkmenistan	Both	0 to 20	Foreign body	85.115	84.9528	84.4872	83.8765	85.4963	86.2808	86.9141	87.2387	87.684	87.9589	88.513	88.6988	88.5818	88.8646	89.245	89.4429	89.4717	89.3779	89.4884	89.8934	90.47	90.6224	91.3233	91.7727	92.3736	92.5516	92.9606	93.3358
Turkmenistan	Both	1 to 4	Foreign body	74.5257	74.9168	73.6587	70.4682	72.8687	73.4211	73.6305	73.4501	73.7162	73.9717	75.2036	76.4512	77.4469	78.6926	79.9896	80.6557	80.9446	81.0556	81.2589	81.8511	82.678	83.1253	84.4089	85.2421	86.4192	86.5469	87.5181	88.2079
Turkmenistan	Both	10 to 14	Foreign body	90.0333	89.4977	88.5765	86.5272	87.673	88.233	87.9976	87.2759	87.3748	87.7919	88.9016	88.9862	88.8761	88.9058	88.9054	88.9268	89.0532	89.1726	89.0803	89.7049	90.0886	89.9207	90.3931	90.5536	91.0542	91.5561	91.517	91.8115
Turkmenistan	Both	15 to 19	Foreign body	87.5489	87.433	86.5523	83.0043	82.9515	83.0251	82.8618	82.726	83.9744	85.2822	86.5124	86.4714	85.8922	85.0803	84.3052	83.4762	83.3109	83.3595	83.6421	84.9845	85.8644	85.4315	85.6344	85.1674	85.3289	85.738	85.5521	85.6829
Turkmenistan	Both	5 to 9	Foreign body	88.1955	89.2773	88.7418	87.2781	87.8858	88.332	88.7735	87.9978	87.3958	87.3062	88.3465	88.3002	88.2151	88.6086	88.9319	89.1796	89.1845	89.0868	89.0212	89.4228	89.7084	89.6771	90.3713	90.6778	91.3746	91.6863	91.8776	92.1502
Turkmenistan	Both	Early Neonatal	Foreign body	84.5478	84.0973	83.5898	83.1071	83.3397	83.0663	83.2234	83.5765	84.217	84.8164	85.2754	85.5076	85.7453	86.0946	86.5808	87.0035	87.1834	87.4608	88.0592	88.9998	90.1916	90.783	91.5453	92.0242	92.5639	92.6438	92.8158	93.0095
Turkmenistan	Both	Late Neonatal	Foreign body	77.2878	76.4064	75.7486	75.4811	76.3635	76.304	76.5578	76.9177	77.3839	77.5433	77.7413	77.7326	77.5287	77.6744	78.0613	78.3425	78.3292	78.6724	79.9244	81.6906	83.6668	84.7523	86.0377	86.8637	87.6339	87.76	87.9752	88.2414
Turkmenistan	Both	Post Neonatal	Foreign body	84.2917	83.6511	83.1581	83.2214	84.1213	84.1414	84.0755	83.9238	83.814	83.4461	83.2554	82.9403	82.2995	82.5647	83.1095	83.5384	83.9452	84.4474	85.3971	86.4224	87.6619	88.3626	89.3361	90.0512	90.6495	90.767	91.0546	91.2893
Turkmenistan	Female	0 to 20	Foreign body	82.736	82.217	81.9435	81.5411	83.1849	83.9658	84.6506	85.0935	85.5744	85.7877	86.3544	86.6137	86.5947	86.7837	87.1996	87.5371	87.4923	87.4473	87.7754	88.3408	88.7442	88.6556	89.4261	90.0941	90.7702	90.7591	91.27	91.6645
Turkmenistan	Female	1 to 4	Foreign body	69.3113	69.4456	67.353	63.7979	66.2086	66.572	66.4324	65.7041	65.4957	65.3226	66.6621	67.7509	68.8348	69.8353	71.4503	72.4975	72.8184	72.9418	73.7633	74.9835	76.0584	76.2844	78.2321	79.8308	81.356	81.3339	82.7432	83.6705
Turkmenistan	Female	10 to 14	Foreign body	91.7086	91.3045	91.1311	90.1537	90.3032	90.4185	90.485	90.6161	90.818	90.8878	91.3558	91.2979	90.9241	90.6069	90.3985	90.2993	90.1355	90.1513	90.5188	91.102	91.471	91.1363	91.5275	91.7471	92.1026	92.0848	92.2359	92.2918
Turkmenistan	Female	15 to 19	Foreign body	89.7445	89.3522	89.199	87.5411	87.7479	87.9339	88.0746	88.3404	89.0059	89.4741	90.3097	90.1208	89.5547	89.1184	88.6048	88.1518	87.8725	87.9199	88.2409	88.8717	89.3374	88.742	89.0348	89.0419	89.2568	88.9984	89.1098	89.0308
Turkmenistan	Female	5 to 9	Foreign body	87.9425	88.1575	87.1112	85.5165	86.5473	86.9911	87.4763	87.6902	87.6288	87.5277	88.2588	88.2848	87.9652	87.9411	88.1083	88.3412	88.1675	88.0055	88.3124	89.2286	89.6883	89.5572	90.496	91.0997	91.7915	91.5588	91.7645	91.8788
Turkmenistan	Female	Early Neonatal	Foreign body	78.5465	77.4613	77.2995	76.7736	76.9105	76.4991	76.6012	76.9019	77.4502	77.9096	78.3058	78.5803	78.8966	79.0877	79.5048	79.9311	80.0374	80.6795	82.0962	83.9601	85.7036	86.5603	87.708	88.3722	89.0934	89.1062	89.2658	89.4292
Turkmenistan	Female	Late Neonatal	Foreign body	73.3428	71.7724	71.5858	71.3837	72.1831	71.9458	71.9554	71.8596	71.6856	71.0756	70.8269	70.5651	70.3377	70.706	71.7047	72.659	73.0738	74.1004	76.0358	78.289	80.2012	81.1366	82.5536	83.5702	84.5659	84.563	84.7078	84.8849
Turkmenistan	Female	Post Neonatal	Foreign body	80.9318	79.8703	79.658	79.8607	80.8122	80.7321	80.5375	80.1411	79.8483	79.292	79.0681	78.9001	78.5095	78.7859	79.4867	80.2219	80.6616	81.4378	82.7099	84.0116	85.0119	85.5333	86.5652	87.4959	88.2058	88.1579	88.4142	88.5973
Turkmenistan	Male	0 to 20	Foreign body	88.0746	88.1763	87.6403	86.9747	88.3864	89.0842	89.615	89.8371	90.2154	90.4982	90.9786	91.102	90.9471	91.246	91.5586	91.6522	91.7142	91.5988	91.5636	91.8137	92.4053	92.6699	93.2329	93.4897	93.965	94.2308	94.528	94.8467
Turkmenistan	Male	1 to 4	Foreign body	78.9229	79.4494	78.8144	76.0865	78.2849	78.8985	79.285	79.4175	79.9043	80.3522	81.4071	82.6365	83.5029	84.7813	85.7997	86.2056	86.4643	86.5824	86.4564	86.6726	87.3103	87.8615	88.6775	89.023	89.9186	90.1364	90.7927	91.304
Turkmenistan	Male	10 to 14	Foreign body	88.2157	87.6174	86.1578	83.3599	85.3308	86.2848	85.8907	84.64	84.7533	85.4688	87.036	87.2156	87.2859	87.553	87.6897	87.7835	88.0934	88.2578	87.8118	88.4165	88.7872	88.73	89.2431	89.3491	89.9459	90.8165	90.6394	91.112
Turkmenistan	Male	15 to 19	Foreign body	88.4941	88.6876	87.5833	84.0558	83.8203	83.7985	83.5052	83.1733	84.4126	85.8615	86.8935	86.9967	86.668	85.9179	85.2852	84.5253	84.5051	84.5033	84.605	85.8853	86.6793	86.561	86.5922	85.9485	85.9977	86.7664	86.4316	86.68
Turkmenistan	Male	5 to 9	Foreign body	88.5595	90.1955	89.9816	88.6118	88.9397	89.371	89.7699	88.427	87.5381	87.4738	88.6543	88.5641	88.6079	89.22	89.6239	89.8735	89.9724	89.9113	89.6352	89.7308	89.9043	89.9258	90.4624	90.5868	91.2657	91.8867	92.0633	92.4186
Turkmenistan	Male	Early Neonatal	Foreign body	88.8394	88.8104	88.0771	87.6231	87.8674	87.6623	87.7955	88.0947	88.6744	89.2451	89.6667	89.8487	90.0256	90.4311	90.9193	91.3079	91.523	91.614	91.7576	92.1442	92.9462	93.3448	93.8381	94.1778	94.5759	94.6808	94.8403	95.0265
Turkmenistan	Male	Late Neonatal	Foreign body	84.8759	84.6027	83.7336	83.4406	84.143	84.1595	84.4449	84.9126	85.5434	85.9937	86.3279	86.4347	86.2851	86.2922	86.2918	86.1704	85.9584	85.9075	86.5621	87.7096	89.2986	90.2267	91.1607	91.7047	92.1875	92.3504	92.5497	92.793
Turkmenistan	Male	Post Neonatal	Foreign body	85.6421	85.2516	84.5474	84.5113	85.3859	85.4553	85.4546	85.4353	85.4194	85.1463	84.9701	84.5809	83.8188	84.0904	84.5666	84.8461	85.2491	85.623	86.419	87.3167	88.7099	89.5341	90.508	91.1443	91.7249	91.9768	92.3314	92.6466
Uzbekistan	Both	0 to 20	Foreign body	86.9827	87.2853	87.3658	87.4577	87.7204	88.0556	88.4561	88.9323	89.3861	89.9379	90.5172	90.9695	91.2131	91.3049	91.2861	91.3954	91.9305	92.3022	92.6716	93.0691	93.0887	93.2938	93.2354	93.2529	93.4499	93.8679	94.2273	94.5466
Uzbekistan	Both	1 to 4	Foreign body	76.1886	76.9135	77.1495	77.516	78.1055	78.7655	79.5158	80.6455	81.7929	82.7604	83.4679	83.9864	84.2537	84.2587	84.1651	83.9789	84.3522	84.738	85.2236	85.7633	86.0765	86.4279	86.5214	86.6919	86.9521	87.868	88.5847	89.2394
Uzbekistan	Both	10 to 14	Foreign body	92.5614	92.5717	92.3538	92.0449	91.6734	91.3647	91.346	91.1871	90.7709	90.624	90.647	90.7924	90.8625	90.909	90.7583	90.5675	91.035	91.3132	91.7777	92.1241	92.2445	92.4148	92.3792	92.2219	92.1213	92.4349	92.8435	93.0862
Uzbekistan	Both	15 to 19	Foreign body	90.8991	90.4966	89.6827	88.4839	88.8492	89.4463	88.9733	88.2926	87.7317	87.6993	87.7592	87.6577	87.4019	87.4466	87.3852	86.3606	86.8647	86.9793	87.5011	88.1895	88.6138	88.5225	88.0046	87.8558	88.3011	88.6338	88.885	89.135
Uzbekistan	Both	5 to 9	Foreign body	90.5494	91.0972	90.9908	90.2466	89.6412	89.3304	89.1763	88.5713	87.9446	88.1532	88.8503	89.0264	88.9392	88.7404	88.5168	88.7953	89.2497	89.3932	89.5952	90.0778	90.0677	90.4804	90.4026	90.2643	90.7697	91.6043	92.0023	92.3971
Uzbekistan	Both	Early Neonatal	Foreign body	93.2098	93.2199	93.1817	93.1396	93.0939	93.0415	93.116	93.3017	93.4754	93.6674	93.816	93.907	93.9069	93.8524	93.74	93.7986	94.2535	94.6129	94.9252	95.2252	95.2895	95.4281	95.485	95.5952	95.7554	95.949	96.1019	96.2265
Uzbekistan	Both	Late Neonatal	Foreign body	85.9293	85.8442	85.6458	85.418	85.0853	84.6778	84.3731	84.0008	83.4435	83.197	83.507	83.8749	83.9602	83.8581	83.6412	83.9061	84.9622	85.7904	86.5144	87.2211	87.2926	87.6316	87.66	87.818	88.1449	88.4503	88.6746	88.8942
Uzbekistan	Both	Post Neonatal	Foreign body	84.3638	84.3073	84.0971	83.9108	83.8101	83.7561	83.7983	84.0346	84.3069	84.6703	85.1447	85.5802	85.791	85.8506	85.8924	86.4167	87.4997	88.3646	89.1233	89.8422	89.9938	90.451	90.5891	90.8003	91.109	91.4485	91.7044	91.8964
Uzbekistan	Female	0 to 20	Foreign body	86.1876	86.3612	86.3072	86.2464	86.3736	86.555	86.8544	87.1139	87.3103	87.7538	88.3547	88.8559	89.1293	89.2462	89.2254	89.3159	89.9008	90.3552	90.7586	91.2122	91.2055	91.4724	91.4404	91.44	91.863	92.1808	92.5144	92.8263
Uzbekistan	Female	1 to 4	Foreign body	72.4548	73.0014	73.0679	73.2803	73.6858	74.2574	75.1091	76.3197	77.6399	78.7722	79.5486	80.1573	80.5099	80.5715	80.6225	80.0428	80.5034	80.9761	81.5691	82.2557	82.5456	83.0421	83.4032	83.4907	84.0788	84.9681	85.7279	86.4202
Uzbekistan	Female	10 to 14	Foreign body	92.573	92.4892	92.1287	91.5344	91.0723	90.8064	91.1374	91.0076	90.1274	89.6478	89.5453	89.6659	89.7657	89.8783	89.823	89.4716	89.6718	89.9168	90.1994	90.4608	90.7229	90.951	91.0398	91.2586	91.3246	91.5539	91.7159	91.8483
Uzbekistan	Female	15 to 19	Foreign body	88.9231	88.7086	87.3841	85.8256	86.363	87.1718	86.7179	85.8425	85.0285	84.9125	85.0203	84.7307	84.2567	84.1686	83.8998	83.0413	83.4401	83.7563	84.4035	85.0807	85.6147	85.7204	85.7217	85.9556	86.3525	86.5016	86.6819	86.8426
Uzbekistan	Female	5 to 9	Foreign body	91.1389	91.393	91.0209	89.7918	88.7771	88.2698	88.2891	87.3602	85.9865	86.2157	87.1811	87.3848	87.1719	87.0305	87.0595	87.0739	87.5703	87.9941	88.0315	88.5681	88.8324	89.5591	89.9521	90.2652	90.6608	91.2954	91.6671	91.977
Uzbekistan	Female	Early Neonatal	Foreign body	90.64	90.6011	90.5038	90.402	90.3064	90.1988	90.2683	90.4883	90.7491	90.99	91.1093	91.1945	91.1966	91.1244	90.9313	91.0717	91.5336	91.9606	92.3524	92.7158	92.8126	92.9662	93.019	93.1036	93.4082	93.5367	93.6662	93.771
Uzbekistan	Female	Late Neonatal	Foreign body	83.6028	83.4542	83.1551	82.7477	82.1194	81.3824	80.7983	80.0895	79.1695	78.6362	78.8215	79.211	79.3217	79.1868	78.8404	79.3912	80.6822	81.7967	82.7686	83.6988	83.7584	84.1536	84.0792	84.108	84.8506	84.9678	85.0956	85.2559
Uzbekistan	Female	Post Neonatal	Foreign body	82.5525	82.3525	82.0152	81.6945	81.3628	80.8721	80.3889	79.9641	79.5524	79.4574	79.8612	80.4408	80.7367	80.809	80.764	81.5656	83.0511	84.2865	85.3713	86.3982	86.4776	87.1063	87.1437	87.2342	87.9726	88.2351	88.4915	88.6851
Uzbekistan	Male	0 to 20	Foreign body	88.6546	89.0138	89.1821	89.3711	89.6991	90.1009	90.525	91.0912	91.6558	92.2136	92.7143	93.086	93.2834	93.3495	93.333	93.4385	93.874	94.1446	94.4417	94.7485	94.776	94.9127	94.8417	94.8657	94.8959	95.3249	95.6583	95.9466
Uzbekistan	Male	1 to 4	Foreign body	79.695	80.4674	80.7852	81.2114	81.8585	82.514	83.1409	84.1282	85.0768	85.869	86.4778	86.9062	87.1129	87.0976	86.9444	86.9952	87.2963	87.6127	88.0106	88.4351	88.7457	88.995	88.9375	89.1481	89.2079	90.0669	90.7036	91.2863
Uzbekistan	Male	10 to 14	Foreign body	92.0288	92.1092	92.0099	91.9349	91.6439	91.3179	91.0405	90.8851	90.8457	90.9657	91.0877	91.2478	91.2843	91.2729	91.039	90.962	91.6141	91.9014	92.4893	92.8891	92.8914	93.0175	92.8897	92.4524	92.2356	92.6185	93.225	93.5639
Uzbekistan	Male	15 to 19	Foreign body	94.1093	93.7176	93.7689	93.4724	93.4874	93.5985	93.3273	93.132	93.051	93.0947	93.0813	93.1919	93.2527	93.4058	93.5738	92.8913	93.2765	93.1816	93.3581	93.744	93.8603	93.6243	92.8602	92.4187	92.6839	93.0104	93.1913	93.388
Uzbekistan	Male	5 to 9	Foreign body	90.2948	91.0218	91.0868	90.6522	90.3069	90.1188	89.8609	89.4628	89.2813	89.4709	89.9982	90.1532	90.1371	89.9071	89.5459	89.9643	90.3824	90.3622	90.6568	91.1011	90.9284	91.1452	90.7896	90.3881	90.9506	91.8889	92.2978	92.7356
Uzbekistan	Male	Early Neonatal	Foreign body	94.7163	94.7595	94.7629	94.762	94.7503	94.7333	94.8021	94.9488	95.0553	95.2019	95.3524	95.4402	95.4407	95.4016	95.3414	95.3524	95.7666	96.0619	96.3072	96.5488	96.5884	96.705	96.7563	96.8675	96.9367	97.1442	97.2924	97.4124
Uzbekistan	Male	Late Neonatal	Foreign body	90.671	90.6495	90.5589	90.49	90.4018	90.2611	90.1567	90.0115	89.7231	89.639	89.9267	90.205	90.2608	90.199	90.095	90.1462	90.8498	91.3594	91.8064	92.2442	92.297	92.5126	92.5678	92.7368	92.7552	93.0676	93.2688	93.4479
Uzbekistan	Male	Post Neonatal	Foreign body	85.0359	85.0798	84.9578	84.8644	84.9137	85.1255	85.4775	86.0864	86.725	87.3227	87.8328	88.2033	88.38	88.4415	88.5331	88.9098	89.7809	90.4594	91.0564	91.62	91.8137	92.1782	92.3693	92.6428	92.7233	93.1019	93.3562	93.5469
Central Europe	Both	0 to 20	Foreign body	92.3066	93.2595	93.6627	94.2127	94.351	95.0302	95.2598	95.7657	96.0789	96.0146	95.9779	96.0839	96.1061	96.1838	96.1612	96.3181	96.4595	96.6173	96.733	96.9273	97.101	97.2953	97.376	97.4956	97.5837	97.6887	97.741	97.883
Central Europe	Both	1 to 4	Foreign body	86.7542	87.9838	88.6337	89.7036	89.8989	90.9712	91.2882	92.051	92.5962	92.6498	92.4873	92.8051	92.9456	93.2015	93.2438	93.5671	93.915	94.3104	94.608	94.9069	95.1711	95.5049	95.7327	95.9529	96.1027	96.2011	96.189	96.3541
Central Europe	Both	10 to 14	Foreign body	93.9378	94.0403	94.1759	94.5582	94.5704	94.7207	94.9387	95.0712	95.0868	95.0421	95.1432	95.2096	95.0968	95.2039	95.4894	95.57	95.6037	95.609	95.7315	95.8797	96.1487	96.3675	96.3634	96.607	96.8239	96.8087	96.8257	96.9936
Central Europe	Both	15 to 19	Foreign body	90.4872	90.6757	90.6873	91.0284	91.0295	91.174	91.3748	91.3796	91.617	91.334	91.3598	91.5272	91.6963	91.7979	91.8401	91.783	91.9449	91.6583	91.6205	92.4666	93.14	93.4681	93.6138	94.0395	94.4647	94.5855	94.8463	95.0406
Central Europe	Both	5 to 9	Foreign body	94.3474	94.7479	94.9471	95.1716	94.9625	95.0972	94.9453	95.2829	95.5545	95.5458	95.7185	95.8805	95.8256	96.0651	96.1763	96.2586	96.4025	96.6549	96.7641	96.9847	97.208	97.5167	97.6922	97.8562	97.9945	98.1115	98.1385	98.2627
Central Europe	Both	Early Neonatal	Foreign body	96.6932	96.771	96.8275	96.9315	96.8664	97.0843	97.1713	97.3567	97.4978	97.4655	97.5534	97.5932	97.6166	97.6458	97.6628	97.7798	97.888	97.9845	98.0494	98.1236	98.1704	98.2408	98.2687	98.2975	98.3111	98.3725	98.3992	98.4475
Central Europe	Both	Late Neonatal	Foreign body	86.8256	87.904	88.3759	88.943	88.9808	90.0394	90.1924	90.7628	91.2297	90.9503	90.7243	90.9195	90.9079	91.1014	91.0479	91.493	91.8806	92.2854	92.5953	92.9336	93.1026	93.4005	93.4904	93.6036	93.6452	93.8504	93.9612	94.15
Central Europe	Both	Post Neonatal	Foreign body	84.8826	86.3988	86.8036	87.394	87.5737	88.7961	89.1629	90.2719	90.9369	90.82	90.7722	90.9832	91.0914	91.2731	91.3302	91.8783	92.3504	92.8857	93.31	93.7344	94.0096	94.2336	94.3006	94.3925	94.4608	94.6547	94.7368	94.8929
Central Europe	Female	0 to 20	Foreign body	90.3329	91.4304	91.8669	92.3884	92.5502	93.2791	93.5299	94.1358	94.5216	94.481	94.3971	94.5149	94.5529	94.6412	94.5735	94.7422	94.9174	95.0819	95.1765	95.3501	95.5085	95.7216	95.8236	95.9539	95.9996	96.1093	96.1687	96.3403
Central Europe	Female	1 to 4	Foreign body	83.3301	84.6998	85.442	86.6378	86.9246	88.1493	88.6323	89.5918	90.2641	90.3078	90.0409	90.2873	90.5065	90.7111	90.699	90.995	91.3526	91.7197	92.05	92.3988	92.7766	93.2084	93.4585	93.675	93.7202	93.8096	93.7793	93.9645
Central Europe	Female	10 to 14	Foreign body	93.9539	93.9962	94.0561	94.2758	94.2645	94.2273	94.2093	94.2924	94.3245	94.2603	94.2866	94.2302	94.1297	94.2279	94.3183	94.3838	94.5465	94.5124	94.6159	94.6605	94.843	95.0895	95.2533	95.4181	95.5267	95.4472	95.4205	95.5588
Central Europe	Female	15 to 19	Foreign body	92.6773	92.7046	92.9208	93.0193	92.9528	92.9449	93.0391	92.9933	93.2811	93.2755	93.2935	93.4024	93.4095	93.3802	93.3782	93.3412	93.6192	93.5763	93.5244	93.9198	94.2627	94.41	94.5488	94.7351	94.9249	94.9383	95.0078	95.1188
Central Europe	Female	5 to 9	Foreign body	94.9204	95.2441	95.485	95.6774	95.4357	95.5226	95.2701	95.4398	95.8665	95.9464	96.154	96.298	96.2688	96.4699	96.5122	96.3447	96.5786	96.7828	96.9594	97.1531	97.3087	97.6129	97.6802	97.8489	97.9426	98.075	98.071	98.1611
Central Europe	Female	Early Neonatal	Foreign body	93.9402	93.9767	94.0191	94.1156	93.9737	94.2461	94.3609	94.6192	94.8078	94.737	94.8613	94.9077	94.933	94.9891	95.0043	95.1399	95.2795	95.3987	95.4811	95.5912	95.6399	95.74	95.7765	95.824	95.8288	95.9156	95.9459	96.0185
Central Europe	Female	Late Neonatal	Foreign body	83.9595	85.0449	85.4071	85.7796	85.7022	86.795	86.9753	87.6666	88.0795	87.597	87.3702	87.4688	87.1656	87.3596	87.2891	87.823	88.1955	88.7945	89.2165	89.6842	89.8125	90.1657	90.3196	90.6017	90.5759	90.886	91.0127	91.2527
Central Europe	Female	Post Neonatal	Foreign body	80.2491	82.0878	82.3433	82.6823	82.7453	84.0722	84.3865	85.8312	86.6326	86.4631	86.2122	86.5329	86.6708	86.9451	86.9718	87.7809	88.4672	89.2226	89.7716	90.3611	90.7286	91.036	91.1497	91.2967	91.341	91.5746	91.6899	91.8959
Central Europe	Male	0 to 20	Foreign body	94.145	94.898	95.2327	95.7244	95.8356	96.3999	96.5906	96.9814	97.2201	97.1571	97.1505	97.2402	97.2568	97.3233	97.3279	97.4584	97.5629	97.6919	97.7964	97.9686	98.1221	98.2795	98.3396	98.4395	98.5376	98.6291	98.6751	98.7885
Central Europe	Male	1 to 4	Foreign body	89.3576	90.4092	90.9587	91.8699	92.0061	92.9048	93.1132	93.7092	94.1428	94.1993	94.1059	94.4286	94.5213	94.7785	94.8442	95.148	95.4561	95.8254	96.0787	96.3252	96.5103	96.7644	96.9583	97.1571	97.3392	97.4307	97.4272	97.5653
Central Europe	Male	10 to 14	Foreign body	93.7806	93.9167	94.0954	94.5682	94.5967	94.8579	95.2144	95.3779	95.3896	95.3643	95.5134	95.6596	95.5554	95.6784	96.0795	96.1725	96.1326	96.1582	96.2855	96.4884	96.8026	97.0055	96.913	97.2053	97.4896	97.5231	97.5771	97.7716
Central Europe	Male	15 to 19	Foreign body	90.4715	90.7109	90.6124	90.9919	91.0552	91.2557	91.462	91.5153	91.6483	91.3228	91.3594	91.5161	91.741	91.9053	91.9767	91.939	91.9695	91.6388	91.6137	92.396	93.0045	93.3171	93.4177	93.8362	94.2537	94.4086	94.701	94.889
Central Europe	Male	5 to 9	Foreign body	94.1424	94.5635	94.732	94.9608	94.7764	94.9287	94.8341	95.2411	95.4282	95.3796	95.5301	95.6966	95.6353	95.8854	96.0269	96.2253	96.3211	96.5844	96.6572	96.8804	97.1264	97.4252	97.645	97.8016	97.9568	98.0641	98.1073	98.2448
Central Europe	Male	Early Neonatal	Foreign body	97.9931	98.0805	98.134	98.229	98.1995	98.3677	98.4301	98.5606	98.6643	98.6479	98.7042	98.7367	98.7559	98.7708	98.7867	98.8846	98.9695	99.047	99.0979	99.1499	99.1906	99.2417	99.2634	99.2822	99.2983	99.3441	99.3676	99.4025
Central Europe	Male	Late Neonatal	Foreign body	91.3802	92.2095	92.6174	93.1418	93.2097	94.0038	94.1002	94.4764	94.8543	94.7144	94.515	94.7058	94.8131	94.9633	94.931	95.2441	95.553	95.7913	95.9878	96.1991	96.3464	96.5567	96.6035	96.6283	96.6904	96.8124	96.897	97.0287
Central Europe	Male	Post Neonatal	Foreign body	87.1728	88.5307	89.0151	89.7266	89.9626	91.1194	91.5031	92.4369	93.0305	92.9349	92.97	93.1347	93.2378	93.3869	93.4657	93.8973	94.2712	94.7033	95.0674	95.4143	95.647	95.8346	95.8853	95.9573	96.0395	96.2178	96.2906	96.4296
Albania	Both	0 to 20	Foreign body	91.3652	91.056	91.3552	91.5218	92.2444	92.5726	93.2985	94.1172	95.1231	95.1195	95.4438	96.0753	96.4045	96.6752	97.0244	97.3724	97.4251	97.2524	97.205	97.4377	97.243	97.2816	97.3169	97.3403	97.3424	97.3522	97.3598	97.3816
Albania	Both	1 to 4	Foreign body	90.2382	88.9141	89.327	89.4765	90.3741	91.1227	92.2379	93.3311	94.3952	94.8362	94.7946	94.8595	95.1666	95.2691	95.5314	95.7847	95.6991	95.3795	95.1813	95.3902	95.1851	95.282	95.445	95.6374	95.8335	96.0148	96.1996	96.3657
Albania	Both	10 to 14	Foreign body	95.984	95.7086	95.7818	95.9113	96.1603	96.184	96.2091	96.3114	96.4332	96.3998	96.3981	96.1525	95.899	95.7801	95.8483	96.1095	96.1321	95.9582	95.9891	96.3425	96.2276	96.3083	96.4271	96.5365	96.6358	96.7233	96.8113	96.9069
Albania	Both	15 to 19	Foreign body	95.0697	94.6166	94.9046	95.1956	95.6411	95.5374	95.493	95.6231	95.8042	95.8361	95.8597	95.9074	95.9554	95.8103	95.9925	96.305	96.3985	96.1883	96.0886	96.458	96.2154	96.2443	96.3089	96.3269	96.2963	96.3567	96.4244	96.5072
Albania	Both	5 to 9	Foreign body	95.7024	95.4084	95.649	95.6223	95.8152	95.7609	95.672	95.6606	95.6572	95.457	95.2955	95.307	95.3425	95.1337	95.3703	95.9154	96.0111	95.8927	96.0246	96.4176	96.2813	96.5131	96.7054	96.8929	97.1101	97.2487	97.3777	97.5149
Albania	Both	Early Neonatal	Foreign body	91.0358	91.2402	91.2648	91.1007	91.4877	91.5192	91.9831	92.4945	93.7621	93.2209	93.0584	93.7816	94.1738	94.6322	95.1797	95.7398	95.7882	95.4892	95.5224	96.0731	95.8796	96.2029	96.445	96.6401	96.7631	96.8853	96.9946	97.08
Albania	Both	Late Neonatal	Foreign body	87.4616	88.2369	88.7378	88.9127	89.4174	89.1621	89.1382	89.2417	90.3406	89.3653	88.7667	89.8634	90.0451	90.1498	90.2723	90.4718	89.9149	88.9508	88.8134	89.6847	89.0938	89.8371	90.3995	90.8576	91.151	91.4427	91.7225	91.9855
Albania	Both	Post Neonatal	Foreign body	85.4395	85.2994	85.5541	85.684	86.5904	86.9023	87.8067	88.8937	90.8329	90.5999	90.3887	91.7517	92.394	93.0314	93.6389	94.124	94.2131	93.9586	93.8558	94.1945	94.0397	94.1562	94.2987	94.4283	94.5001	94.5805	94.6785	94.7644
Albania	Female	0 to 20	Foreign body	87.9477	87.4467	87.7063	87.6273	88.6069	88.8241	89.8845	91.0748	92.5784	92.6828	93.4806	94.6755	95.2935	95.7886	96.2326	96.6287	96.6903	96.4906	96.3961	96.5096	96.1329	96.1907	96.1877	96.1602	96.1021	96.051	95.9845	95.9463
Albania	Female	1 to 4	Foreign body	86.084	84.1483	84.8129	85.0254	86.5902	87.6291	89.4394	91.1753	92.6454	93.3378	93.4993	93.753	94.0284	94.1095	94.2374	94.3688	94.2734	93.9671	93.7217	93.7387	93.3802	93.5381	93.7286	93.9649	94.2051	94.437	94.6676	94.8665
Albania	Female	10 to 14	Foreign body	95.2782	95.1425	95.2419	95.3231	95.5057	95.407	95.3211	95.4079	95.572	95.5527	95.6173	95.759	95.7738	95.7405	95.7623	95.8598	95.8081	95.6279	95.5625	95.6215	95.3469	95.48	95.5606	95.6101	95.6763	95.7335	95.7926	95.8588
Albania	Female	15 to 19	Foreign body	95.5148	95.4382	95.6026	95.7489	95.9771	95.8493	95.8702	95.9253	96.075	96.0606	96.1073	96.209	96.2209	96.1978	96.2291	96.2505	96.1699	95.9707	95.8422	95.9346	95.6294	95.7327	95.7879	95.83	95.8637	95.8964	95.9293	95.9723
Albania	Female	5 to 9	Foreign body	96.0259	95.6903	95.8002	95.49	95.6567	95.4335	95.2486	95.4607	95.7109	95.737	95.9723	96.3229	96.542	96.7009	96.8991	97.2099	97.1235	96.783	96.7051	96.8883	96.5154	96.737	96.8922	97.0096	97.1328	97.2235	97.3119	97.4178
Albania	Female	Early Neonatal	Foreign body	85.909	86.1464	86.0887	85.709	86.3126	86.1533	86.8661	87.5703	89.4693	88.6781	88.3	89.505	89.9606	90.4683	91.0083	91.6132	91.4284	90.7743	90.6778	91.4133	90.8347	91.4262	91.8325	92.1364	92.2927	92.4415	92.5588	92.6291
Albania	Female	Late Neonatal	Foreign body	84.2799	84.5457	84.4243	83.7778	83.9067	82.8439	82.3164	81.8981	83.398	81.1428	79.6451	81.741	82.036	82.2284	82.3636	82.6352	81.351	79.2611	78.7871	80.2129	78.6209	80.1143	81.1432	81.9005	82.2706	82.6165	82.9232	83.1905
Albania	Female	Post Neonatal	Foreign body	78.6954	78.2635	78.3334	77.88	79.1067	79.0529	80.4328	82.1346	85.4052	85.3062	85.5156	88.2035	89.5759	90.7466	91.6794	92.4094	92.6691	92.5129	92.3647	92.4529	92.1174	92.1952	92.2557	92.3009	92.2799	92.2557	92.2525	92.2306
Albania	Male	0 to 20	Foreign body	94.0779	93.9171	94.2068	94.491	94.9928	95.3468	95.8079	96.3287	96.9372	96.8839	96.925	97.1838	97.331	97.4653	97.7358	98.0243	98.0719	97.9393	97.9249	98.1875	98.1059	98.1274	98.1731	98.2141	98.2415	98.2752	98.3128	98.3569
Albania	Male	1 to 4	Foreign body	92.8654	91.9976	92.2514	92.366	92.8303	93.3601	93.9979	94.6401	95.3856	95.6443	95.4891	95.4442	95.7416	95.8513	96.1678	96.4709	96.4076	96.1194	95.9761	96.2754	96.175	96.2378	96.3798	96.5411	96.7077	96.8573	97.0128	97.1571
Albania	Male	10 to 14	Foreign body	96.2648	95.8956	95.9469	96.1052	96.3996	96.5103	96.6164	96.7411	96.8526	96.8226	96.7852	96.3106	95.9038	95.7435	95.8482	96.2106	96.2742	96.104	96.1979	96.7354	96.7244	96.7826	96.9349	97.091	97.2225	97.3405	97.4582	97.5828
Albania	Male	15 to 19	Foreign body	94.5105	93.9981	94.254	94.5212	94.9325	94.8858	94.8139	94.9567	95.1335	95.2037	95.1897	95.2212	95.3325	95.2168	95.4701	95.8705	96.0412	95.8963	95.8417	96.2351	96.1184	96.0821	96.1309	96.1368	96.0924	96.1678	96.2555	96.3553
Albania	Male	5 to 9	Foreign body	95.6	95.3358	95.6316	95.7483	95.9478	95.9816	95.9462	95.8228	95.6885	95.3752	95.0056	94.8361	94.7801	94.395	94.6578	95.3198	95.513	95.5185	95.7569	96.2426	96.2285	96.458	96.6614	96.8748	97.1283	97.2837	97.426	97.5702
Albania	Male	Early Neonatal	Foreign body	94.0238	94.207	94.284	94.2522	94.5107	94.6443	94.9556	95.3445	96.202	95.8483	95.8234	96.2453	96.5808	96.9828	97.492	97.9765	98.1266	98.0155	98.0892	98.4813	98.4753	98.6187	98.7357	98.832	98.8935	98.954	99.0083	99.049
Albania	Male	Late Neonatal	Foreign body	92.2107	93.0901	93.8188	94.3926	95.0065	95.2407	95.5122	95.9171	96.6344	96.598	96.6519	97.0288	97.1451	97.2023	97.2917	97.3784	97.2615	97.0188	97.002	97.3354	97.3032	97.4478	97.5786	97.6926	97.7681	97.8412	97.9091	97.9689
Albania	Male	Post Neonatal	Foreign body	89.1218	89.1754	89.5706	90.0463	90.8219	91.3615	92.0513	92.8614	94.1353	93.8722	93.4661	94.146	94.4247	94.8014	95.2517	95.6084	95.5965	95.2774	95.1825	95.6322	95.557	95.6807	95.847	95.9956	96.0852	96.1836	96.2931	96.3901
Bosnia and Herzegovina	Both	0 to 20	Foreign body	98.3774	98.2687	98.084	98.0372	97.9471	97.9081	97.8945	98.0532	98.2095	98.3776	98.3968	98.5458	98.4409	98.607	98.6628	98.5736	98.5791	98.5788	98.5337	98.7019	98.7438	98.7841	98.8305	98.8557	98.9371	98.7498	98.6907	98.7648
Bosnia and Herzegovina	Both	1 to 4	Foreign body	95.6069	95.6899	95.3995	95.1152	94.7165	94.3473	93.7584	93.9843	94.4452	95.0855	95.2222	95.9254	95.6404	96.1241	96.4158	96.4194	96.378	96.6188	96.6535	96.8212	96.9396	97.1872	97.2891	97.363	97.5839	97.3384	97.2192	97.3949
Bosnia and Herzegovina	Both	10 to 14	Foreign body	95.1338	94.5319	93.9863	94.1314	94.118	94.1223	94.4355	94.7263	94.9757	95.213	95.232	95.3361	95.0955	95.5746	95.543	94.8404	95.2048	95.4274	94.7741	95.7559	96.1833	96.2297	96.1981	96.3715	96.5365	95.9941	95.937	96.1593
Bosnia and Herzegovina	Both	15 to 19	Foreign body	93.972	92.0589	90.9177	91.1351	90.9613	90.8386	91.4834	92.2267	92.8573	92.9628	92.8965	92.9522	92.8954	93.1649	93.3484	92.9874	93.2012	92.4445	92.9372	94.0855	93.9094	93.5712	94.3849	94.6445	94.7586	93.7919	93.6799	93.8804
Bosnia and Herzegovina	Both	5 to 9	Foreign body	95.1597	95.3045	95.1777	95.2826	95.1956	95.4047	95.5787	95.7856	95.9508	96.327	96.3268	96.7598	96.3914	96.8847	97.1134	96.9709	96.7785	96.5433	96.4028	96.7662	96.7961	97.087	97.3716	97.5054	97.8953	97.3684	97.1502	97.4352
Bosnia and Herzegovina	Both	Early Neonatal	Foreign body	98.1874	98.231	98.1326	98.0515	98.03	98.0263	98.0813	98.2864	98.443	98.5617	98.5712	98.6356	98.6139	98.7042	98.7578	98.7664	98.7576	98.7779	98.7599	98.7553	98.7381	98.7681	98.8427	98.9199	98.9553	98.935	98.9273	98.9358
Bosnia and Herzegovina	Both	Late Neonatal	Foreign body	95.2642	95.286	95.1357	94.9302	94.7383	94.512	94.4029	94.6938	94.9196	95.1701	95.1379	95.3299	95.2109	95.5045	95.6919	95.7494	95.7327	95.865	95.884	95.9756	96.0647	96.0859	95.6708	94.8788	94.9134	94.5751	94.5103	94.7676
Bosnia and Herzegovina	Both	Post Neonatal	Foreign body	96.3849	96.4549	96.4088	96.3457	96.2754	96.2088	96.066	96.1933	96.3222	96.4398	96.4547	96.5705	96.5541	96.7446	96.8476	96.8673	96.8478	96.8684	96.838	96.8306	96.8227	96.8271	96.8006	96.8104	96.8345	96.7685	96.7433	96.7633
Bosnia and Herzegovina	Female	0 to 20	Foreign body	97.4001	97.3932	97.2955	97.2483	97.2205	97.2351	97.2448	97.3684	97.4642	97.5664	97.6028	97.7401	97.7138	97.8166	97.8694	97.879	97.8641	97.8893	97.9066	97.9313	97.9401	97.9626	98.0183	98.0686	98.1849	98.1155	98.0852	98.136
Bosnia and Herzegovina	Female	1 to 4	Foreign body	95.6267	95.7064	95.5845	95.443	95.2328	95.0588	94.6802	94.7737	94.9774	95.277	95.3087	95.7248	95.5375	95.7766	95.932	95.893	95.8659	95.9967	95.9935	96.072	96.1415	96.2756	96.333	96.4126	96.5603	96.4218	96.3427	96.4244
Bosnia and Herzegovina	Female	10 to 14	Foreign body	95.0688	95.035	94.9252	94.8101	94.79	94.8344	94.9499	95.115	95.2205	95.3274	95.3792	95.5308	95.5031	95.6208	95.6644	95.6877	95.6687	95.7066	95.7798	95.7777	95.786	95.8208	96.0037	96.1421	96.3807	96.3067	96.312	96.4167
Bosnia and Herzegovina	Female	15 to 19	Foreign body	92.224	91.8235	91.0179	90.4474	90.3705	90.4195	90.8197	91.4948	91.9596	92.1743	92.3217	92.6024	92.6771	92.8658	93.0119	93.1622	93.0847	92.9665	93.3134	93.5314	93.5424	93.5684	94.3244	94.8397	95.453	95.2678	95.188	95.3192
Bosnia and Herzegovina	Female	5 to 9	Foreign body	97.7262	97.7971	97.7347	97.8744	97.8511	97.8686	97.8889	97.9531	97.9927	98.154	98.2065	98.4526	98.3072	98.511	98.6116	98.6181	98.5926	98.6895	98.6922	98.7269	98.7229	98.7573	98.8116	98.8775	99.1585	99.0558	98.9447	99.0445
Bosnia and Herzegovina	Female	Early Neonatal	Foreign body	96.5444	96.5915	96.5269	96.479	96.4747	96.4777	96.5173	96.6515	96.7445	96.8079	96.7937	96.8264	96.7902	96.8414	96.8663	96.858	96.8407	96.8399	96.8137	96.7986	96.7753	96.7867	96.817	96.8595	96.8773	96.8495	96.8336	96.8351
Bosnia and Herzegovina	Female	Late Neonatal	Foreign body	93.982	93.9826	93.8016	93.5879	93.3912	93.1714	93.0829	93.3539	93.5565	93.7646	93.6969	93.8429	93.6875	93.9324	94.0794	94.1084	94.0755	94.1669	94.1502	94.2085	94.2703	94.2778	93.8714	93.1127	93.1311	92.8251	92.7537	92.9727
Bosnia and Herzegovina	Female	Post Neonatal	Foreign body	94.755	94.8116	94.7489	94.664	94.5724	94.4986	94.3377	94.4707	94.604	94.7096	94.7171	94.8168	94.7635	94.9044	94.9741	94.9715	94.943	94.9543	94.92	94.9121	94.9043	94.9041	94.8631	94.8512	94.8712	94.7892	94.7517	94.7656
Bosnia and Herzegovina	Male	0 to 20	Foreign body	98.8669	98.7381	98.5492	98.5113	98.4129	98.3613	98.3444	98.5016	98.6657	98.8406	98.8553	98.9941	98.8827	99.0593	99.1157	99.0022	99.0155	99.0037	98.9356	99.1385	99.1871	99.2289	99.2665	99.2809	99.3398	99.1301	99.0703	99.1488
Bosnia and Herzegovina	Male	1 to 4	Foreign body	95.8633	95.9354	95.6086	95.2962	94.8657	94.4572	93.8509	94.1119	94.6316	95.3376	95.5027	96.2402	95.9456	96.4723	96.7855	96.8045	96.7585	97.016	97.0584	97.2436	97.369	97.64	97.7497	97.812	98.0421	97.7718	97.6442	97.8444
Bosnia and Herzegovina	Male	10 to 14	Foreign body	95.031	94.1696	93.4208	93.6838	93.6745	93.664	94.0746	94.4379	94.7647	95.0746	95.0866	95.1792	94.8442	95.5098	95.4504	94.3854	94.9359	95.2515	94.2231	95.6982	96.3392	96.3901	96.2439	96.4393	96.5739	95.7962	95.7172	96.0137
Bosnia and Herzegovina	Male	15 to 19	Foreign body	94.5505	92.6199	91.7719	92.3652	92.2432	92.1072	92.6676	93.184	93.6853	93.718	93.5929	93.5502	93.4979	93.7638	93.9446	93.4668	93.7629	92.935	93.3133	94.5426	94.3249	93.9105	94.4591	94.4884	94.2836	93.245	93.1752	93.3599
Bosnia and Herzegovina	Male	5 to 9	Foreign body	94.1366	94.2937	94.1395	94.2101	94.0942	94.366	94.5937	94.857	95.0751	95.5296	95.5119	95.9976	95.5595	96.1454	96.412	96.2096	95.9501	95.5753	95.3722	95.8639	95.9038	96.2915	96.6674	96.824	97.2492	96.5545	96.2969	96.6572
Bosnia and Herzegovina	Male	Early Neonatal	Foreign body	98.7618	98.8058	98.7162	98.641	98.6218	98.6196	98.6741	98.8761	99.0332	99.1552	99.1728	99.2446	99.2392	99.3427	99.4113	99.4336	99.4352	99.4671	99.46	99.4651	99.4561	99.4933	99.5802	99.6664	99.7088	99.6973	99.6969	99.7101
Bosnia and Herzegovina	Male	Late Neonatal	Foreign body	96.6643	96.7155	96.6371	96.5073	96.3836	96.2248	96.1459	96.383	96.5703	96.7842	96.7829	96.9706	96.9329	97.2255	97.4343	97.5268	97.5488	97.6941	97.749	97.8563	97.9546	97.9929	97.6861	97.0783	97.1286	96.8709	96.8385	97.0664
Bosnia and Herzegovina	Male	Post Neonatal	Foreign body	96.7182	96.8277	96.8254	96.8029	96.7678	96.7231	96.5993	96.7199	96.8409	96.9597	96.9852	97.1301	97.1775	97.439	97.6099	97.6796	97.6912	97.7364	97.726	97.7328	97.7357	97.7526	97.7462	97.7804	97.823	97.7838	97.7831	97.8239
Bulgaria	Both	0 to 20	Foreign body	90.9606	90.9232	91.2533	92.7574	92.0992	93.1348	92.8064	92.1654	92.9977	92.9058	93.3069	93.435	93.5679	93.9125	93.6571	94.2761	94.5262	94.6622	94.7641	94.8986	95.1108	95.6987	96.0592	96.4211	96.4049	96.8759	97.0746	97.1517
Bulgaria	Both	1 to 4	Foreign body	85.3901	85.4322	85.8722	88.1395	86.805	88.1878	87.5331	86.3471	88.2219	88.6571	89.3306	89.655	90.0491	90.8183	90.8186	91.751	92.3938	92.8949	93.324	93.5324	93.5874	94.1279	94.5749	95.1085	95.1947	95.7777	95.9796	95.9899
Bulgaria	Both	10 to 14	Foreign body	93.0816	93.446	93.8948	94.4374	94.2239	94.4703	94.3678	93.7721	93.9804	94.9172	95.4368	95.5627	95.5429	95.1371	94.8544	94.8961	95.2503	95.4441	95.3424	95.5827	95.9023	96.4767	96.5493	96.8386	96.9066	97.1044	97.24	97.2381
Bulgaria	Both	15 to 19	Foreign body	87.7861	88.9421	88.4201	88.5442	88.6544	90.0741	89.8812	89.1825	89.6532	90.3045	90.3552	91.6433	93.1001	93.3283	93.5091	93.6014	92.8945	92.1417	91.9664	92.977	93.7294	93.9592	94.1254	94.7341	94.3856	94.5122	94.6506	94.6347
Bulgaria	Both	5 to 9	Foreign body	93.8664	93.4284	93.2831	94.2427	93.6238	94.4463	94.0566	93.4585	94.2085	94.6184	94.9575	95.5134	95.8771	96.2992	96.2161	95.8262	95.6523	96.2131	96.1093	96.5142	97.1286	97.594	97.6231	97.8169	98.0521	98.2522	98.265	98.246
Bulgaria	Both	Early Neonatal	Foreign body	95.2328	94.6822	94.4608	95.2252	94.6617	95.5746	95.3135	94.9176	95.4546	95.4445	95.8892	95.9406	96.1053	96.3151	96.2672	96.6099	96.8414	97.0044	97.0613	96.9895	96.9848	97.1877	97.2984	97.4193	97.4125	97.6258	97.7073	97.7073
Bulgaria	Both	Late Neonatal	Foreign body	83.468	81.8935	82.0539	84.9057	83.4557	85.2629	83.9629	82.015	83.2717	82.8906	84.1971	84.2524	84.8399	86.2343	86.5261	88.431	89.3984	89.942	90.3864	90.5	90.6745	91.3207	91.7797	92.247	92.1196	92.5529	92.7029	92.6214
Bulgaria	Both	Post Neonatal	Foreign body	83.0784	82.1358	81.9329	84.0386	82.2387	83.7366	82.8315	81.2942	82.9981	83.1474	84.6629	84.9479	85.0702	86.0682	86.0161	87.8352	88.7932	89.4305	90.0457	90.4803	90.8391	91.5826	92.0469	92.4319	92.3196	92.9818	93.1974	93.1859
Bulgaria	Female	0 to 20	Foreign body	88.7136	88.6456	89.2503	91.1693	90.4588	91.4264	91.0497	90.0454	91.0215	90.7709	91.0497	91.0828	91.4102	92.0716	91.7547	92.4689	92.8649	92.917	92.9516	92.9816	92.9353	93.6757	94.0746	94.4363	94.4433	94.9925	95.2266	95.3588
Bulgaria	Female	1 to 4	Foreign body	81.3036	81.246	81.8765	85.0287	83.3363	84.5342	83.6849	82.0194	84.3081	85.2627	85.7801	86.1346	86.9272	87.7183	87.9544	89.5092	90.4863	90.7837	90.8888	90.7803	90.6732	91.386	91.8499	92.5263	92.4247	92.9091	93.0566	93.0767
Bulgaria	Female	10 to 14	Foreign body	93.4579	93.2459	93.266	93.6143	93.2865	93.4582	93.3833	92.9277	93.1217	93.6309	94.51	94.8839	94.7111	94.0923	93.4275	93.8315	94.3247	94.1921	94.4009	94.8546	94.8636	95.4699	95.7697	95.8971	95.8849	95.9474	96.1175	96.2059
Bulgaria	Female	15 to 19	Foreign body	92.6484	92.525	92.6718	93.0753	92.8898	93.0233	92.8113	92.3285	92.8967	93.0798	92.9977	93.7769	94.5066	94.811	94.5411	94.2716	94.5023	94.4417	94.3723	94.5189	94.328	94.6536	95.1885	95.5984	95.3929	95.2946	95.2189	95.2413
Bulgaria	Female	5 to 9	Foreign body	94.3988	93.8794	93.95	94.7258	94.1089	94.7947	94.3102	93.6793	94.4261	94.8183	95.2509	95.4025	95.897	97.0779	96.9431	95.7322	95.4981	96.2401	96.677	97.2391	96.9906	96.8904	97.0711	97.7151	98.0153	98.1705	97.9062	97.762
Bulgaria	Female	Early Neonatal	Foreign body	91.7937	90.9186	90.6812	91.8079	91.0033	92.2735	91.9677	91.1802	91.8569	91.7252	92.2844	92.4226	92.7354	93.1402	92.9607	93.3302	93.7557	94.0736	94.2198	94.1257	94.0866	94.3758	94.5033	94.6988	94.6261	94.9831	95.1101	95.0965
Bulgaria	Female	Late Neonatal	Foreign body	78.1182	76.218	76.7758	80.8228	79.0992	81.8964	80.9309	78.2789	79.1755	77.8592	78.9251	79.1746	80.0758	82.0009	82.5544	84.7946	86.2519	86.8351	87.2763	87.2462	87.3943	88.3346	88.8303	89.3589	89.1362	89.8027	89.9804	89.8472
Bulgaria	Female	Post Neonatal	Foreign body	76.7338	75.6127	75.7996	78.9257	76.7232	78.2472	76.8856	73.6888	75.936	75.7242	77.2144	77.2558	77.9673	80.1545	80.1487	82.6534	84.0635	84.8117	85.5379	86.1224	86.3436	87.5544	88.04	88.3364	88.3056	89.2726	89.5827	89.5437
Bulgaria	Male	0 to 20	Foreign body	93.1182	93.1014	93.2587	94.3609	93.8231	94.7477	94.4914	94.111	94.7645	94.7609	95.1633	95.3188	95.347	95.5015	95.3106	95.7981	95.9431	96.0921	96.204	96.3616	96.6588	97.0929	97.3855	97.6986	97.6782	98.052	98.213	98.2627
Bulgaria	Male	1 to 4	Foreign body	88.4495	88.5375	88.8449	90.4697	89.441	90.7726	90.2772	89.4359	90.9293	91.0813	91.7591	92.0374	92.2102	92.8911	92.7839	93.3367	93.7619	94.3065	94.8413	95.1753	95.3011	95.7102	96.1058	96.5219	96.6869	97.2568	97.4653	97.472
Bulgaria	Male	10 to 14	Foreign body	92.7489	93.441	94.1315	94.7752	94.6347	94.9206	94.8082	94.151	94.3681	95.5305	95.8402	95.8309	95.91	95.6422	95.5862	95.425	95.6904	96.0596	95.7817	95.8944	96.3818	96.9292	96.8793	97.2631	97.3892	97.6741	97.8046	97.7716
Bulgaria	Male	15 to 19	Foreign body	87.1557	88.6801	87.9732	87.9069	88.1868	89.8609	89.774	89.2359	89.4791	90.1733	90.2949	91.4045	92.7501	92.8627	93.2568	93.5354	92.5369	91.6499	91.4627	92.5848	93.6023	93.6896	93.5795	94.0839	93.7993	94.0311	94.2669	94.261
Bulgaria	Male	5 to 9	Foreign body	93.7141	93.3325	93.0907	94.0922	93.5012	94.3521	94.0267	93.4748	94.1944	94.594	94.8751	95.5967	95.8838	95.9365	95.8839	95.894	95.7558	96.2057	95.8585	96.1708	97.1541	97.8586	97.8186	97.7978	97.996	98.2117	98.3569	98.402
Bulgaria	Male	Early Neonatal	Foreign body	96.8726	96.5033	96.3058	96.8445	96.4303	97.1087	96.8912	96.6837	97.1092	97.1441	97.4967	97.5083	97.5981	97.7118	97.717	98.0134	98.1494	98.2381	98.2561	98.201	98.2101	98.3598	98.4548	98.5388	98.5629	98.7058	98.7687	98.7829
Bulgaria	Male	Late Neonatal	Foreign body	89.5103	88.4031	88.3525	90.0778	89.0566	90.0721	88.9409	87.7042	88.8126	88.8701	89.9678	89.9359	90.2709	91.1512	91.2813	92.6315	93.2008	93.61	93.9587	94.1049	94.254	94.6486	95.0001	95.3541	95.3123	95.5831	95.7166	95.7065
Bulgaria	Male	Post Neonatal	Foreign body	85.8793	85.0227	84.6481	86.2647	84.6801	86.1324	85.4457	84.6436	86.0851	86.3873	87.8789	88.2644	88.1572	88.6608	88.6067	90.1075	90.8619	91.4418	92.0013	92.3719	92.7881	93.3352	93.7964	94.2306	94.1172	94.6692	94.8769	94.9203
Croatia	Both	0 to 20	Foreign body	96.8194	96.6991	96.4699	96.5065	96.5988	96.692	96.7123	96.8174	97.2725	97.4978	97.5585	97.631	97.7979	97.9431	97.9916	97.9709	98.1125	98.1322	98.2972	98.2836	98.4358	98.4776	98.5617	98.519	98.5677	98.5595	98.5524	98.6604
Croatia	Both	1 to 4	Foreign body	94.6358	94.5605	94.39	94.3044	94.3225	94.7227	95.0006	95.2118	95.8924	96.2289	96.2764	96.3313	96.5167	96.8863	97.0001	97.0103	97.2348	97.1975	97.4599	97.3931	97.603	97.6656	97.7315	97.4649	97.5701	97.6772	97.6694	97.8372
Croatia	Both	10 to 14	Foreign body	96.5483	96.4306	95.4663	95.4381	95.7737	95.7026	95.7193	95.8022	96.1304	96.1797	96.2955	96.8105	97.172	96.891	97.0912	97.2641	97.4953	97.5743	97.6473	97.4474	97.8908	97.977	97.9154	97.9486	98.086	97.9965	97.9537	98.0778
Croatia	Both	15 to 19	Foreign body	95.0714	94.8583	93.1301	93.0397	93.7084	93.3248	93.2992	93.7359	94.468	94.6619	95.1841	95.5125	95.7786	96.0688	96.4548	96.2639	96.7405	96.5079	96.7427	97.2722	97.7638	97.777	98.0959	98.2498	98.2652	98.1998	98.0382	98.1182
Croatia	Both	5 to 9	Foreign body	96.5905	96.6665	96.8066	96.9432	97.0908	96.8929	97.0183	97.1244	97.387	97.7538	97.755	98.0208	98.3497	98.6051	98.7696	98.6309	98.6902	98.8043	99.0255	98.9621	98.9507	99.0624	99.1839	99.1617	99.0197	98.918	98.9048	99.1134
Croatia	Both	Early Neonatal	Foreign body	98.4184	98.4317	98.4413	98.5173	98.5716	98.6532	98.7094	98.7283	98.8255	98.8699	98.8807	98.8903	98.9605	99.0472	99.0834	99.0956	99.1399	99.1336	99.1544	99.1156	99.1486	99.1684	99.1812	99.1491	99.1489	99.1371	99.1286	99.1395
Croatia	Both	Late Neonatal	Foreign body	93.7055	93.6667	93.5335	93.6697	93.846	94.1487	94.1427	94.0546	94.5858	94.971	95.2687	95.5118	95.8571	96.2409	96.4522	96.6006	96.761	96.6551	96.6403	96.3789	96.4015	96.3893	96.4258	96.2171	96.246	96.192	96.1954	96.3363
Croatia	Both	Post Neonatal	Foreign body	93.2867	93.1059	93.028	93.298	93.5837	94.0152	94.1976	94.5239	95.3219	95.7032	95.7572	95.7643	96.0385	96.3531	96.4292	96.4499	96.6156	96.617	96.7843	96.7214	96.8175	96.8031	96.8783	96.8111	96.8225	96.7468	96.7079	96.8059
Croatia	Female	0 to 20	Foreign body	94.904	94.8332	94.7623	94.7647	94.8186	94.8418	94.9375	95.0247	95.6306	96.0334	96.1285	96.1362	96.2513	96.3466	96.4452	96.4885	96.5922	96.6085	96.7078	96.6657	96.7727	96.838	96.9497	96.9002	96.9456	96.9273	96.9753	97.1382
Croatia	Female	1 to 4	Foreign body	91.1857	91.0899	90.863	90.2734	90.1313	90.6303	91.1031	91.3627	92.635	93.4135	93.7082	94.008	94.4186	94.8221	95.0667	95.1691	95.3236	95.2137	95.4224	95.3161	95.5511	95.6067	95.6739	95.2193	95.2541	95.2993	95.2769	95.5219
Croatia	Female	10 to 14	Foreign body	95.7446	95.5475	94.6604	94.47	94.3987	94.3739	94.6268	94.8093	95.1442	95.3741	95.4988	95.7101	95.7898	95.7537	95.8793	95.8907	95.8924	95.8803	95.9109	95.9533	96.0867	96.2867	96.3313	96.4874	96.4159	96.2581	96.4127	96.5495
Croatia	Female	15 to 19	Foreign body	93.3025	93.2903	93.2963	93.2485	93.3322	92.932	93.0075	93.3509	93.9192	94.5553	94.9444	94.849	94.6207	94.491	94.9147	95.0805	95.2607	95.2759	95.3529	95.5162	95.5263	95.8535	96.0642	95.9535	95.9787	96.1444	96.4931	96.6865
Croatia	Female	5 to 9	Foreign body	95.942	95.9089	96.5343	96.9055	97.2389	96.4596	96.8137	97.227	97.799	98.2205	98.3131	98.2599	98.3243	98.4052	98.6196	98.7271	98.7593	98.8064	98.9058	98.8188	98.8448	98.7571	98.7827	98.8363	98.907	98.8969	98.9568	99.1094
Croatia	Female	Early Neonatal	Foreign body	96.0388	96.0582	96.1025	96.2126	96.286	96.3888	96.4892	96.5023	96.6529	96.7319	96.7368	96.7465	96.8402	96.9391	96.9804	96.991	97.0513	97.0846	97.1216	97.0667	97.1093	97.1384	97.154	97.087	97.0839	97.0669	97.0513	97.0581
Croatia	Female	Late Neonatal	Foreign body	92.2792	92.2658	92.2883	92.5022	92.8406	93.2669	93.373	93.1103	93.3235	93.5214	93.6659	93.8781	94.0666	94.1579	94.2624	94.3666	94.5207	94.5061	94.5202	94.2558	94.314	94.3629	94.4206	94.1726	94.1681	94.0935	94.0986	94.2457
Croatia	Female	Post Neonatal	Foreign body	89.7445	89.6072	89.6129	89.935	90.2951	90.6817	90.937	91.2147	92.3993	93.1216	93.1764	93.0421	93.276	93.5266	93.6936	93.8029	94.0235	94.0775	94.2286	94.1307	94.2545	94.2725	94.4398	94.3805	94.3656	94.1656	94.0772	94.2395
Croatia	Male	0 to 20	Foreign body	98.0118	97.8893	97.6236	97.6748	97.7748	97.8888	97.8752	97.9758	98.3026	98.4227	98.4634	98.5564	98.7256	98.8752	98.9001	98.8585	98.9923	99.0059	99.1669	99.1616	99.3066	99.3323	99.3934	99.3614	99.4069	99.4075	99.3842	99.46
Croatia	Male	1 to 4	Foreign body	96.5193	96.4621	96.3322	96.4727	96.5509	96.859	97.0146	97.1761	97.5284	97.6394	97.5757	97.5243	97.5986	97.9144	97.9658	97.9405	98.1686	98.1651	98.4196	98.3757	98.5528	98.6103	98.6664	98.5011	98.6181	98.7326	98.727	98.8395
Croatia	Male	10 to 14	Foreign body	96.8412	96.7769	95.7981	95.8732	96.4435	96.3569	96.2542	96.2981	96.6332	96.604	96.7299	97.4097	97.9306	97.5529	97.7991	98.0541	98.3932	98.5083	98.5904	98.2681	98.8534	98.8838	98.7736	98.7491	98.9902	98.9427	98.8109	98.9352
Croatia	Male	15 to 19	Foreign body	95.9861	95.7668	93.6731	93.6271	94.4284	94.2286	94.1764	94.5269	95.1003	94.9891	95.4099	95.8748	96.3442	96.7822	97.0221	96.7131	97.1577	96.8468	97.0403	97.5334	98.0758	97.9019	98.1509	98.3852	98.3896	98.2293	97.8629	97.8675
Croatia	Male	5 to 9	Foreign body	96.8676	96.9917	96.9008	96.9241	96.9819	97.0642	97.0831	97.053	97.1734	97.5031	97.4697	97.8595	98.2827	98.5994	98.7349	98.5039	98.5711	98.7026	98.9584	98.9065	98.8799	99.0667	99.2211	99.1712	98.954	98.8245	98.7863	99.0093
Croatia	Male	Early Neonatal	Foreign body	99.3668	99.3816	99.3815	99.4407	99.4858	99.5539	99.5893	99.61	99.6789	99.7061	99.7159	99.7212	99.7727	99.8433	99.8714	99.8812	99.9117	99.8857	99.8901	99.8521	99.872	99.8828	99.8908	99.8717	99.8727	99.8654	99.8628	99.8775
Croatia	Male	Late Neonatal	Foreign body	96.0553	96.0376	95.8959	95.9912	96.0846	96.2884	96.2566	96.2662	96.8028	97.1733	97.4562	97.6502	97.9661	98.3539	98.5455	98.6693	98.7822	98.6435	98.5899	98.3581	98.3419	98.3012	98.317	98.1682	98.2063	98.1823	98.2	98.3263
Croatia	Male	Post Neonatal	Foreign body	94.9129	94.758	94.6835	94.9564	95.2318	95.6895	95.8518	96.2001	96.8364	97.0829	97.1343	97.1903	97.4707	97.7988	97.844	97.8371	97.9664	97.9158	98.0403	97.9529	98.0104	97.9733	98.0073	97.938	97.9611	97.9401	97.9344	98.0267
Czech Republic	Both	0 to 20	Foreign body	92.0918	92.0877	92.7634	93.6545	93.9731	94.6406	95.3448	95.2961	95.6954	96.0409	96.2067	96.3429	96.2761	96.4498	96.5688	96.722	96.7648	96.7901	97.0257	97.125	97.2831	97.4667	97.6155	97.778	97.8777	97.993	97.9447	98.2605
Czech Republic	Both	1 to 4	Foreign body	90.1474	90.0349	90.324	90.5175	90.46	91.1657	92.1021	92.0922	92.6349	93.0196	93.1713	93.5022	93.4481	94.0497	94.4233	94.7241	94.8171	94.9114	95.2175	95.3615	95.5989	95.8923	96.2161	96.4461	96.5325	96.5417	96.3356	96.7334
Czech Republic	Both	10 to 14	Foreign body	94.2664	93.9092	93.7684	94.1494	93.9543	94.284	94.6873	94.3345	94.4235	94.3905	94.457	95.0242	95.4555	95.2932	95.3674	95.2572	95.8964	95.8502	95.6315	95.6264	96.2384	96.6487	96.9239	97.6435	97.7471	97.5173	97.4589	97.7006
Czech Republic	Both	15 to 19	Foreign body	85.7026	84.8533	84.6727	85.32	84.6606	83.8959	84.5914	84.743	85.4747	85.7635	85.9024	86.4199	86.8127	87.1588	87.8364	88.6693	89.6742	89.3336	89.5677	90.6635	90.8922	90.697	91.159	91.7957	92.7082	94.0334	94.4638	94.4777
Czech Republic	Both	5 to 9	Foreign body	94.5466	94.8642	94.8825	94.9379	94.5241	94.3658	94.7968	95.0663	95.4107	95.3691	95.6366	96.1161	95.9797	96.295	96.6664	96.8484	96.8831	97.4883	97.8509	97.7689	97.8909	98.1004	98.1444	98.0842	98.1202	98.3494	98.5208	98.7588
Czech Republic	Both	Early Neonatal	Foreign body	96.4441	96.4693	96.7414	97.0529	97.1792	97.3695	97.602	97.6432	97.7659	97.85	97.895	97.9388	97.946	97.9876	98.0356	98.0827	98.0951	98.1079	98.1769	98.1983	98.1921	98.1751	98.1917	98.2387	98.2564	98.2798	98.2618	98.3874
Czech Republic	Both	Late Neonatal	Foreign body	88.6472	88.9588	89.3882	89.6632	89.3464	89.2902	90.031	89.7967	90.6739	91.5013	91.8295	91.8376	91.4242	91.2179	91.1938	91.4284	91.3856	91.5715	92.3116	92.6466	92.9766	93.3225	93.5705	93.8029	93.8945	93.9753	93.8608	94.2805
Czech Republic	Both	Post Neonatal	Foreign body	81.8177	81.9874	83.5975	85.7103	86.465	87.6373	88.8171	88.6772	89.6411	90.6938	91.2253	91.3547	91.1481	91.3712	91.4354	91.8646	92.0522	92.3927	93.0391	93.2621	93.4436	93.6293	93.6962	93.8228	93.9532	94.1354	94.0517	94.4737
Czech Republic	Female	0 to 20	Foreign body	91.2055	91.2912	92.0567	92.731	92.6884	93.3769	94.0428	93.8988	94.2208	94.6546	94.7402	94.8008	94.6854	94.8998	95.0006	95.0393	95.0743	95.0062	95.159	95.2786	95.4339	95.6249	95.8599	96.1501	96.2981	96.4032	96.2817	96.6941
Czech Republic	Female	1 to 4	Foreign body	87.5582	87.3675	87.6032	87.5915	87.154	88.1508	89.1286	89.1375	89.7836	90.446	90.2763	90.3266	90.2561	90.9543	91.408	91.5627	91.6607	92.0042	92.5345	93.0127	93.5255	93.9766	94.254	94.3327	94.3063	94.1892	93.8088	94.3697
Czech Republic	Female	10 to 14	Foreign body	94.8017	94.6138	94.3592	94.0727	93.4384	93.4158	94.2251	94.0544	93.6517	93.7584	93.2674	93.7627	94.3964	94.4939	94.2511	93.9952	95.3086	95.3881	95.1644	95.1904	94.9856	94.9066	95.9486	96.8217	96.6699	95.8678	95.612	95.9795
Czech Republic	Female	15 to 19	Foreign body	90.6763	90.1631	91.2146	91.2539	90.2148	89.4679	90.5409	90.0197	89.8098	90.1929	89.4744	89.7237	89.7338	90.2021	91.0295	91.2005	92.3362	92.075	91.7388	91.9341	91.7663	91.4904	92.1155	93.2834	94.0268	93.9791	93.996	94.1549
Czech Republic	Female	5 to 9	Foreign body	96.5032	96.386	96.2929	96.2886	95.385	95.1191	95.8884	96.0162	96.2553	95.9762	96.1733	96.7026	96.8533	97.1259	97.1977	97.3033	97.638	97.9736	98.1921	97.8706	97.702	97.7895	97.5717	97.972	98.2184	98.3484	98.5752	98.8713
Czech Republic	Female	Early Neonatal	Foreign body	93.3492	93.1973	93.5185	93.9475	94.1029	94.4468	94.7863	94.8142	94.9642	95.0781	95.1221	95.182	95.1736	95.2564	95.3685	95.4719	95.5048	95.5021	95.5497	95.5272	95.4907	95.4527	95.4897	95.5943	95.6375	95.681	95.6416	95.8557
Czech Republic	Female	Late Neonatal	Foreign body	88.234	88.0323	88.1612	88.0882	87.1996	87.0821	87.6477	87.3496	88.1478	89.0539	89.3426	89.2226	88.697	88.6839	88.6566	88.7155	88.8198	89.3112	90.0396	90.3269	90.6203	90.9099	91.1587	91.4476	91.5165	91.5954	91.3625	91.9066
Czech Republic	Female	Post Neonatal	Foreign body	79.1293	79.5609	81.3136	83.1767	83.2446	84.4245	85.0737	84.5427	85.5216	86.8389	87.6293	87.6697	87.1953	87.369	87.4221	87.8872	87.9882	88.2999	89.1471	89.6728	90.1153	90.4511	90.6631	91.0039	91.2993	91.7299	91.4955	91.9979
Czech Republic	Male	0 to 20	Foreign body	93.4209	93.3777	93.9202	94.7993	95.2543	95.8219	96.4509	96.4594	96.844	97.1015	97.2848	97.4393	97.4049	97.534	97.6437	97.8295	97.8655	97.9276	98.1647	98.2316	98.362	98.512	98.5946	98.6696	98.7337	98.8426	98.843	99.0728
Czech Republic	Male	1 to 4	Foreign body	92.0061	91.9566	92.2568	92.5461	92.6935	93.1855	94.0132	93.9958	94.4352	94.6448	94.9403	95.3845	95.3598	95.8763	96.1919	96.5492	96.6371	96.5954	96.7571	96.7119	96.7826	96.9666	97.2851	97.5722	97.7074	97.7783	97.6773	97.9499
Czech Republic	Male	10 to 14	Foreign body	93.7577	93.3069	93.2416	94.02	94.0958	94.6305	94.7837	94.3351	94.7179	94.6061	95.0055	95.6049	95.9062	95.5913	95.8565	95.8379	96.049	95.92	95.7023	95.6727	96.7759	97.4803	97.2814	97.9	98.1684	98.3019	98.3749	98.5484
Czech Republic	Male	15 to 19	Foreign body	85.7236	85.0227	84.1389	84.9407	84.8055	84.3529	84.5407	85.0796	86.1368	86.2636	86.9009	87.3785	87.835	87.9338	88.2119	89.1212	89.6257	89.3507	89.8462	91.0788	91.4651	91.3956	91.5631	91.6011	92.27	93.9705	94.5108	94.4441
Czech Republic	Male	5 to 9	Foreign body	93.629	94.1568	94.2321	94.3129	94.1611	94.0603	94.3071	94.636	95.0174	95.0966	95.3893	95.8214	95.5366	95.8474	96.3471	96.5605	96.4396	97.1626	97.5878	97.6349	97.9043	98.1695	98.3485	98.0518	97.9783	98.252	98.39	98.591
Czech Republic	Male	Early Neonatal	Foreign body	97.934	98.0348	98.2467	98.4637	98.5568	98.6531	98.8108	98.8495	98.9438	99.0035	99.0426	99.0756	99.0903	99.1118	99.1287	99.1475	99.1502	99.1692	99.2417	99.2804	99.2872	99.2797	99.2851	99.3024	99.3071	99.3196	99.3125	99.3882
Czech Republic	Male	Late Neonatal	Foreign body	91.5166	92.0275	92.5137	92.8961	92.9166	92.8989	93.5528	93.3966	94.11	94.7172	94.9906	95.0579	94.7934	94.5577	94.5465	94.8079	94.7129	94.7283	95.3122	95.5958	95.8686	96.1614	96.3549	96.5132	96.5969	96.6635	96.6288	96.9049
Czech Republic	Male	Post Neonatal	Foreign body	82.8602	82.9299	84.4935	86.7435	87.8495	89.0243	90.46	90.5222	91.4804	92.412	92.8359	93.0267	92.9703	93.2337	93.3187	93.7367	93.9709	94.3295	94.8798	94.9588	95.0136	95.1254	95.1249	95.1525	95.2087	95.2781	95.2736	95.6594
Hungary	Both	0 to 20	Foreign body	95.7483	95.612	95.9745	96.2512	96.4941	96.6703	96.8322	97.026	97.008	97.0837	96.9187	97.3082	97.4405	97.5168	97.6734	97.7193	97.7721	97.8513	97.9852	98.1097	98.1854	98.2075	98.1769	98.0843	98.0842	98.033	98.2434	98.361
Hungary	Both	1 to 4	Foreign body	92.6068	92.2117	92.4933	92.7084	92.9415	93.3596	93.3763	93.4079	93.34	93.7374	93.2522	94.0211	94.4562	94.5962	94.8328	94.8372	95.0329	95.3525	95.7057	96.024	96.1449	96.2531	96.3345	96.2637	96.3137	96.1893	96.4698	96.6319
Hungary	Both	10 to 14	Foreign body	95.6426	95.7797	95.7475	95.6232	95.6	95.3074	95.7441	96.3684	95.7975	95.4381	95.6818	95.9295	95.9892	96.2493	96.717	96.9984	96.4603	96.3896	96.7311	96.8999	97.2139	97.4115	97.419	97.3564	97.3866	97.2805	97.4219	97.4894
Hungary	Both	15 to 19	Foreign body	92.5681	92.811	92.9644	93.4819	93.7662	93.8061	94.4496	94.8405	94.8406	94.9944	95.305	95.5159	95.5703	95.6405	95.5038	95.4563	95.5882	95.4739	95.4984	95.9708	96.2874	96.3488	96.6438	96.8954	97.022	96.4102	96.6998	96.9441
Hungary	Both	5 to 9	Foreign body	96.5042	96.3614	96.9329	97.2028	97.3792	97.1208	97.0561	97.2794	97.3822	97.5782	97.6283	97.8295	97.6797	97.7077	97.881	98.1066	98.5403	98.4939	98.3618	98.4196	98.6316	98.7133	98.7952	98.8848	98.8754	98.9276	99.0659	99.0689
Hungary	Both	Early Neonatal	Foreign body	97.4584	97.3699	97.6889	97.8973	98.0189	98.1354	98.1735	98.2426	98.2588	98.3364	98.267	98.3656	98.4279	98.466	98.5433	98.589	98.6107	98.6048	98.6098	98.6302	98.6427	98.6637	98.6822	98.6868	98.7011	98.6991	98.7401	98.7521
Hungary	Both	Late Neonatal	Foreign body	92.9471	92.6548	93.1237	93.3775	93.5713	93.8468	93.9476	94.1535	94.259	94.5472	94.3873	94.6317	94.8019	94.9392	95.0941	95.1204	95.1728	95.2113	95.2745	95.35	95.3343	95.2972	95.2422	95.1341	95.1721	95.1715	95.3943	95.4786
Hungary	Both	Post Neonatal	Foreign body	89.5705	89.5571	90.4217	90.9877	91.6128	92.2164	92.5795	92.898	92.9823	93.1107	92.8012	93.623	93.8973	94.0147	94.2911	94.4115	94.6103	94.8173	95.0316	95.1412	95.1257	95.048	94.8842	94.659	94.6549	94.6772	95.0048	95.1414
Hungary	Female	0 to 20	Foreign body	94.2305	94.0215	94.2216	94.4056	94.6201	94.9027	95.0655	95.3263	95.4532	95.4308	95.162	95.5535	95.7201	95.8004	96.0095	96.103	96.1302	96.1229	96.177	96.3082	96.3955	96.4655	96.4297	96.3133	96.37	96.2734	96.5692	96.7569
Hungary	Female	1 to 4	Foreign body	89.9417	89.7296	89.632	89.6644	89.9302	90.568	90.6934	90.846	90.9156	91.1701	90.7142	91.4125	91.6906	91.7104	91.9452	91.9405	91.9781	92.2194	92.5021	92.8256	92.8935	93.0684	93.3878	93.4907	93.6888	93.554	93.8822	94.0898
Hungary	Female	10 to 14	Foreign body	94.4876	94.3639	94.0009	94.041	94.4439	94.0942	94.1663	94.6945	94.7345	94.4907	94.3022	94.5261	94.6565	94.7416	95.1841	95.2452	94.8276	94.5738	94.7526	94.9007	95.3901	95.6988	95.686	95.5511	95.8095	95.5121	95.7156	95.9529
Hungary	Female	15 to 19	Foreign body	94.3175	94.2514	94.3445	94.5401	94.8258	95.0132	95.3095	95.1598	95.207	95.0529	95.0791	95.1729	95.1347	95.2288	95.2648	95.2296	95.4599	95.4475	95.2979	95.2239	95.3693	95.5666	96.0022	96.0253	96.1134	95.776	96.086	96.3081
Hungary	Female	5 to 9	Foreign body	96.5928	96.783	97.1608	97.4426	97.3674	97.1707	97.0992	97.2923	97.4129	97.5215	97.653	97.9086	97.7402	97.3812	97.6183	98.0876	98.5818	98.231	97.9671	98.2387	98.6139	98.6227	98.3799	98.5343	98.7305	98.7241	98.8815	98.9501
Hungary	Female	Early Neonatal	Foreign body	94.7499	94.5974	95.0376	95.3351	95.4831	95.6517	95.7068	95.8028	95.8419	95.9297	95.7976	95.9328	96.0091	96.0866	96.2079	96.2635	96.2647	96.2362	96.2341	96.2633	96.2741	96.3113	96.3471	96.3635	96.3957	96.3999	96.4688	96.4876
Hungary	Female	Late Neonatal	Foreign body	89.5168	89.0458	89.6339	89.8796	90.1719	90.7263	90.8812	91.0965	91.2216	91.5743	91.2751	91.5843	91.718	91.8557	92.1522	92.3067	92.3855	92.4419	92.5237	92.6496	92.6621	92.6905	92.6911	92.613	92.7048	92.7113	93.0206	93.139
Hungary	Female	Post Neonatal	Foreign body	85.7826	85.4394	86.0677	86.3441	86.8137	87.7619	88.2436	88.8785	89.2531	89.1509	88.5491	89.5266	90.0002	90.2863	90.7178	91.047	91.2604	91.4029	91.5598	91.7515	91.7193	91.6904	91.4173	91.0623	91.1067	91.0878	91.6656	91.9173
Hungary	Male	0 to 20	Foreign body	96.8962	96.8161	97.2084	97.4928	97.7163	97.8176	97.9575	98.0943	98.0127	98.1265	98.0357	98.3727	98.4744	98.5422	98.6556	98.6743	98.731	98.8377	98.9885	99.0914	99.1508	99.148	99.1251	99.058	99.0331	99.0118	99.1553	99.2274
Hungary	Male	1 to 4	Foreign body	94.34	93.8971	94.3402	94.6259	94.8217	95.0934	95.0564	95.0269	94.9002	95.325	94.874	95.5969	96.0596	96.2402	96.4515	96.4584	96.7076	97.0298	97.3796	97.6622	97.7946	97.8589	97.8184	97.6716	97.645	97.5371	97.7665	97.8902
Hungary	Male	10 to 14	Foreign body	96.1257	96.4166	96.5838	96.3683	96.0974	95.8489	96.4954	97.1678	96.2586	95.8495	96.3472	96.6105	96.6369	97.001	97.4801	97.8861	97.291	97.3262	97.7529	97.9289	98.1356	98.2674	98.2911	98.2783	98.1848	98.2004	98.3147	98.2969
Hungary	Male	15 to 19	Foreign body	92.0475	92.4088	92.5611	93.0938	93.28	93.228	93.8502	94.4413	94.4295	94.7283	95.1052	95.3165	95.4241	95.4686	95.2948	95.2645	95.2831	95.1422	95.2535	95.8672	96.1611	96.1129	96.2072	96.5052	96.6114	96.0758	96.2485	96.4228
Hungary	Male	5 to 9	Foreign body	96.4313	96.1288	96.774	97.0274	97.3195	97.0432	96.9852	97.2139	97.3055	97.5364	97.5459	97.7151	97.582	97.7955	97.9334	98.0362	98.4226	98.523	98.4606	98.4156	98.5419	98.6568	98.8922	98.9496	98.8457	98.927	99.0535	99.0296
Hungary	Male	Early Neonatal	Foreign body	98.644	98.5911	98.8277	98.9781	99.0758	99.1591	99.1855	99.2353	99.2391	99.3035	99.2647	99.3387	99.3896	99.4093	99.4629	99.5019	99.5305	99.534	99.5401	99.5534	99.5645	99.5767	99.5861	99.5853	99.5912	99.5871	99.613	99.6214
Hungary	Male	Late Neonatal	Foreign body	96.3097	96.1608	96.4758	96.6747	96.7836	96.8839	96.9383	97.09	97.1598	97.3546	97.2838	97.4499	97.6026	97.7179	97.7923	97.7724	97.8093	97.8344	97.8749	97.9114	97.8884	97.8351	97.7712	97.6767	97.6869	97.6859	97.8257	97.8797
Hungary	Male	Post Neonatal	Foreign body	91.4553	91.6178	92.5937	93.2941	93.9874	94.436	94.7433	94.9166	94.8719	95.0953	94.9191	95.6644	95.8627	95.9227	96.1431	96.1853	96.3798	96.6115	96.8438	96.9135	96.9052	96.8096	96.6967	96.5326	96.5093	96.5508	96.7643	96.85
Macedonia	Both	0 to 20	Foreign body	97.0871	97.291	97.48	97.8837	97.8695	98.1072	98.3946	98.5281	98.5243	98.5987	98.4109	98.2796	98.2204	98.0758	98.0724	98.0554	98.1542	98.237	98.1429	98.1426	98.3834	98.3456	98.1076	98.14	98.1051	98.0977	97.8026	98.166
Macedonia	Both	1 to 4	Foreign body	94.6016	94.565	94.5419	95.2618	94.9698	95.3434	95.929	96.1632	96.2144	96.6429	96.1552	95.7638	95.9377	95.4717	95.3945	95.3252	95.4212	95.6152	95.463	95.6278	96.3892	96.3441	95.917	96.2684	96.4265	96.5189	95.8039	96.5868
Macedonia	Both	10 to 14	Foreign body	96.9318	96.9791	97.1065	97.2745	97.1705	97.3379	97.5673	97.6208	97.3605	97.2866	97.0133	96.5664	96.0566	95.6516	95.5764	95.4142	95.9756	96.4021	96.6297	96.8112	96.8915	96.7729	96.4725	97.0485	97.3288	97.1348	96.5067	96.8765
Macedonia	Both	15 to 19	Foreign body	97.0382	97.0546	97.2977	97.544	97.922	98.0044	97.8424	97.7435	97.6289	97.5674	97.2932	96.6821	96.1324	96.0078	95.6889	95.5416	95.6348	95.5819	95.5072	95.3346	95.4537	95.5898	95.4632	95.4046	94.7864	94.3831	94.5805	94.977
Macedonia	Both	5 to 9	Foreign body	97.0414	97.1547	97.5133	97.8367	97.7119	97.9156	98.1532	98.1784	97.9186	98.0171	97.7781	97.204	96.9708	97.5195	97.7596	97.975	98.1492	98.0938	97.5173	97.1778	97.6671	97.714	97.4067	97.0845	96.5236	96.6463	96.4592	97.2346
Macedonia	Both	Early Neonatal	Foreign body	98.6615	98.7364	98.7533	98.8297	98.8208	98.8578	98.9269	98.9609	98.985	99.0109	98.9664	98.9991	99.023	98.9849	99.0014	98.9861	98.997	99.0192	98.9958	98.984	99.0407	99.0478	99.0128	98.9897	98.9788	98.9886	98.9301	98.9891
Macedonia	Both	Late Neonatal	Foreign body	95.0597	95.3262	95.4446	95.7964	95.8227	96.0114	96.281	96.4284	96.5019	96.5536	96.3972	96.4556	96.5042	96.3412	96.3228	96.2136	96.1836	96.212	96.1162	96.0947	96.3053	96.2904	96.1259	96.1597	96.1752	96.2354	95.9755	96.211
Macedonia	Both	Post Neonatal	Foreign body	93.5093	94.0585	94.4952	95.2185	95.3331	95.762	96.2469	96.519	96.691	96.7807	96.4844	96.4943	96.528	96.2699	96.2695	96.2501	96.3312	96.4184	96.2716	96.2842	96.5965	96.552	96.2629	96.2338	96.2429	96.2718	95.981	96.3196
Macedonia	Female	0 to 20	Foreign body	94.9846	95.2344	95.5784	96.0875	96.0721	96.3904	96.7892	97.0054	97.045	97.0861	96.8998	96.83	96.8019	96.5365	96.4743	96.4237	96.4801	96.5409	96.4284	96.4643	96.8016	96.7592	96.4088	96.3979	96.2813	96.2813	95.9163	96.3951
Macedonia	Female	1 to 4	Foreign body	90.8403	90.7815	91.2221	92.3482	91.9251	92.3771	93.185	93.5718	93.6003	93.8826	93.0105	92.2883	92.4686	91.7985	91.8014	91.8258	92.025	92.1662	91.7299	91.8291	93.1877	93.4243	92.8655	93.2771	93.6176	94.0414	93.1789	94.1713
Macedonia	Female	10 to 14	Foreign body	95.6226	95.624	95.7002	95.8113	95.7729	95.8652	95.9826	96.0251	95.9855	95.9758	95.878	95.7503	95.614	95.3538	95.111	95.0181	95.0484	95.1212	95.1907	95.2451	95.3629	95.3147	95.1264	95.1411	94.6861	94.4442	94.3052	94.7795
Macedonia	Female	15 to 19	Foreign body	95.5627	95.549	95.6516	95.7493	95.7293	95.8361	95.9051	95.8873	95.8429	95.7724	95.603	95.3827	95.1347	94.7476	94.2853	93.9893	93.8695	93.6737	93.7454	94.0085	94.1175	94.1202	93.787	94.1534	93.75	93.0398	93.0743	93.4612
Macedonia	Female	5 to 9	Foreign body	97.276	97.3758	97.6221	98.0257	97.9511	98.1646	98.5047	98.6722	98.6113	98.6594	98.547	98.3701	98.1988	97.8167	97.6157	97.4756	97.4593	97.5181	97.4098	97.4981	97.9694	98.042	97.7204	97.4681	96.4688	96.4502	96.2301	96.8557
Macedonia	Female	Early Neonatal	Foreign body	96.4622	96.5701	96.6084	96.7241	96.707	96.7501	96.8427	96.8909	96.9223	96.9512	96.8818	96.9157	96.9339	96.8626	96.8711	96.8296	96.8354	96.8641	96.8219	96.8018	96.887	96.8895	96.8279	96.7923	96.7715	96.7786	96.6746	96.7728
Macedonia	Female	Late Neonatal	Foreign body	92.0481	92.44	92.6748	93.2031	93.2086	93.5059	93.8992	94.1135	94.2482	94.3333	94.0957	94.1243	94.1175	93.7728	93.6369	93.3673	93.2783	93.308	93.0998	93.0561	93.4585	93.4247	93.0939	93.1535	93.1894	93.3234	92.8172	93.3266
Macedonia	Female	Post Neonatal	Foreign body	89.3055	90.0588	90.8836	91.873	92.0175	92.6917	93.4557	93.8984	94.19	94.2279	93.7676	93.7569	93.7017	93.209	93.0755	92.954	93.0797	93.2513	93.0754	93.1536	93.6798	93.5787	93.041	92.9505	92.9293	93.0081	92.4946	93.1057
Macedonia	Male	0 to 20	Foreign body	98.3133	98.4685	98.5599	98.8595	98.8504	99.0205	99.219	99.2986	99.2771	99.3582	99.2027	99.0705	99.0137	98.9499	98.9788	98.9818	99.0853	99.1652	99.0912	99.0739	99.2365	99.2052	99.05	99.097	99.1039	99.0958	98.8756	99.1402
Macedonia	Male	1 to 4	Foreign body	96.6247	96.5981	96.3661	96.8274	96.6241	96.9219	97.3435	97.4824	97.5346	97.9766	97.7054	97.494	97.6418	97.3106	97.2071	97.1044	97.1467	97.3467	97.3361	97.5137	97.9394	97.7785	97.4528	97.7408	97.8023	97.7416	97.1652	97.773
Macedonia	Male	10 to 14	Foreign body	97.4763	97.5518	97.71	97.9129	97.7802	97.9935	98.2859	98.3475	97.9766	97.8762	97.5186	96.922	96.2374	95.7785	95.8085	95.6153	96.4539	97.0644	97.3723	97.6197	97.6776	97.5249	97.1738	98.0502	98.7349	98.5801	97.7091	98.0262
Macedonia	Male	15 to 19	Foreign body	96.8315	96.8775	97.1302	97.3888	97.8816	97.9327	97.7082	97.6167	97.5293	97.517	97.296	96.7095	96.2258	96.3304	96.2345	96.2362	96.4148	96.4571	96.3158	95.9435	96.0161	96.1754	96.2184	95.9384	95.4369	95.3724	95.5996	95.8655
Macedonia	Male	5 to 9	Foreign body	96.8706	96.9867	97.3825	97.6532	97.5121	97.7029	97.8832	97.8428	97.5101	97.6277	97.3478	96.6314	96.3927	97.3313	97.7579	98.1207	98.3703	98.2687	97.5156	97.003	97.4752	97.5095	97.2247	96.8898	96.5568	96.7402	96.5804	97.3863
Macedonia	Male	Early Neonatal	Foreign body	99.5139	99.5704	99.5798	99.6347	99.6304	99.6602	99.7115	99.735	99.7527	99.7735	99.7419	99.7707	99.795	99.7741	99.7925	99.7884	99.8003	99.8175	99.8027	99.7947	99.8343	99.8415	99.8194	99.8025	99.7959	99.8054	99.7693	99.8076
Macedonia	Male	Late Neonatal	Foreign body	97.7308	97.8939	97.9472	98.1559	98.1851	98.2873	98.4444	98.5286	98.5594	98.5844	98.4917	98.551	98.6154	98.5624	98.5972	98.5747	98.5771	98.6018	98.5705	98.5647	98.6599	98.6565	98.5913	98.6098	98.6161	98.6389	98.5293	98.6147
Macedonia	Male	Post Neonatal	Foreign body	95.5571	96.0214	96.3024	96.9082	97.0143	97.334	97.6919	97.8867	98.0067	98.1145	97.8942	97.9224	98.0054	97.8627	97.9276	97.9559	98.0236	98.0799	97.9514	97.9404	98.1599	98.1369	97.9516	97.9457	97.9649	97.9742	97.7777	98
Montenegro	Both	0 to 20	Foreign body	95.4915	95.9865	95.8707	95.7919	95.731	95.917	95.8374	95.7845	95.7467	95.6968	95.6769	95.7725	96.0698	96.3164	96.6985	96.9804	97.2246	97.5002	97.6075	97.7782	97.9259	98.2782	98.3482	98.3939	98.3356	98.4927	98.3456	98.2869
Montenegro	Both	1 to 4	Foreign body	90.9027	91.4683	91.3887	91.488	91.6571	92.1412	92.2323	92.2694	92.313	92.4574	92.7804	93.284	93.6367	93.6606	93.8417	94.0187	94.131	94.2554	94.1881	94.249	94.1206	94.416	94.5692	94.8731	95.0418	95.6639	95.7483	95.966
Montenegro	Both	10 to 14	Foreign body	96.6861	96.8443	96.7185	96.4984	96.3274	96.2876	96.0958	95.9682	96.0428	95.9662	96.0446	96.2959	96.5195	96.6623	96.6981	96.5933	96.5336	96.6665	96.6692	96.8167	96.9967	97.1447	97.2351	97.2904	97.0671	96.8772	96.4263	96.3009
Montenegro	Both	15 to 19	Foreign body	95.648	95.7279	95.6266	95.5266	95.7825	95.5296	94.9362	94.4439	93.9603	93.2324	93.207	93.4026	93.6401	93.8146	94.1213	94.6667	95.6353	96.1998	96.5246	97.1096	97.313	97.2414	96.9908	96.4299	96.0899	96.0746	95.8037	95.767
Montenegro	Both	5 to 9	Foreign body	95.8498	96.0039	95.9311	96.0355	96.0815	96.2135	96.1852	96.1866	96.1716	96.1749	96.2314	96.4646	96.7891	96.8666	97.0391	97.0333	96.8922	97.0792	97.1711	97.1656	97.5155	98.1384	98.1959	98.1693	98.0408	97.934	97.6025	97.6272
Montenegro	Both	Early Neonatal	Foreign body	97.2027	97.404	97.3746	97.3361	97.3081	97.3755	97.3607	97.3633	97.3599	97.3558	97.3463	97.4089	97.5277	97.5945	97.6657	97.6899	97.7279	97.7953	97.8296	97.8659	97.8965	97.9861	98.0134	98.0421	98.0604	98.1477	98.1622	98.1948
Montenegro	Both	Late Neonatal	Foreign body	91.7963	92.1971	92.1178	92.0354	91.9518	92.0943	92.046	92.0337	92.0183	92.0022	91.9254	91.9792	92.232	92.3683	92.5838	92.6807	92.7468	92.8882	92.996	93.1509	93.2539	93.5239	93.5928	93.6727	93.7121	93.9714	94.0059	94.0934
Montenegro	Both	Post Neonatal	Foreign body	90.7597	91.3404	91.2002	91.0494	90.8928	91.0683	90.9726	90.923	90.8855	90.8366	90.7382	90.7457	91.148	91.6207	92.2562	92.7318	93.1266	93.5144	93.6945	93.9137	94.1314	94.5757	94.7076	94.8175	94.8403	95.1222	95.1198	95.1584
Montenegro	Female	0 to 20	Foreign body	90.1516	91.1462	90.9471	90.8552	90.8313	91.2335	91.1598	91.1153	91.0804	91.0979	91.1037	91.2562	91.786	92.2756	92.9732	93.4479	93.831	94.2341	94.4015	94.7884	95.0702	95.7183	95.8573	95.9546	95.8966	96.2476	96.0309	95.9792
Montenegro	Female	1 to 4	Foreign body	84.6744	85.5915	85.4391	85.7554	86.2615	87.2697	87.4624	87.4455	87.4144	87.59	88.0967	89.045	89.9243	90.3711	90.806	90.9419	90.6584	90.2715	89.8113	89.8481	89.5384	89.8989	89.8242	90.0797	90.492	92.1197	92.555	92.9219
Montenegro	Female	10 to 14	Foreign body	93.7638	94.1192	93.9254	93.8667	93.8368	93.8685	93.8298	93.7442	93.6391	93.7976	93.778	93.8765	93.9823	94.149	94.511	94.526	94.6152	94.799	94.8406	95.1425	95.1992	95.2438	95.3868	95.3802	95.2128	94.9336	94.3824	94.2794
Montenegro	Female	15 to 19	Foreign body	93.173	92.8656	92.6551	92.6627	92.6014	92.2576	91.673	91.2559	91.295	91.2615	91.1497	91.2033	91.3784	91.5229	91.8512	92.4729	93.807	94.521	94.9448	96.14	96.1975	95.4664	94.695	93.6718	92.7751	92.3058	91.6865	91.6142
Montenegro	Female	5 to 9	Foreign body	94.5209	94.9996	94.8628	94.9893	95.5332	95.6513	95.4439	95.2591	94.8377	94.6724	94.6698	94.8489	95.1102	95.2449	95.487	95.2675	94.8388	94.9833	94.8942	94.5975	95.0675	96.3799	96.89	97.2391	97.3414	96.9923	96.0237	95.9845
Montenegro	Female	Early Neonatal	Foreign body	93.5889	94.0692	93.9821	93.8713	93.7918	93.9625	93.9498	93.9805	93.9906	94.0003	94.0002	94.1596	94.4378	94.6034	94.7832	94.865	94.9988	95.1876	95.2686	95.3248	95.3697	95.5299	95.5666	95.5906	95.5667	95.6495	95.5815	95.5302
Montenegro	Female	Late Neonatal	Foreign body	87.6992	88.4845	88.2447	87.9941	87.7636	88.0707	88.011	88.0254	88.0355	88.0381	87.9324	88.0847	88.6494	89.0347	89.557	89.7766	89.7886	89.9042	90.0664	90.3844	90.6107	91.1327	91.2313	91.2952	91.1911	91.4051	91.1579	90.9369
Montenegro	Female	Post Neonatal	Foreign body	82.78	84.1296	83.7263	83.308	82.953	83.3967	83.2715	83.2563	83.2747	83.276	83.1884	83.219	84.0262	84.9489	86.1881	87.1238	87.9469	88.7977	89.2503	89.8555	90.4029	91.3935	91.6813	91.8698	91.77	92.1559	91.9209	91.7702
Montenegro	Male	0 to 20	Foreign body	98.1858	98.3953	98.3319	98.2706	98.2048	98.2772	98.2124	98.1704	98.1441	98.0813	98.064	98.134	98.304	98.4248	98.6286	98.7986	98.9561	99.1436	99.2172	99.2736	99.3481	99.5257	99.5636	99.5894	99.5489	99.6053	99.5225	99.4822
Montenegro	Male	1 to 4	Foreign body	94.0189	94.3736	94.3335	94.3324	94.3454	94.5627	94.6084	94.6726	94.7507	94.8733	95.0915	95.3588	95.4553	95.2963	95.3519	95.5316	95.8131	96.1636	96.2948	96.3713	96.3499	96.5982	96.8616	97.1817	97.247	97.3616	97.3032	97.4636
Montenegro	Male	10 to 14	Foreign body	97.7081	97.7766	97.7092	97.4324	97.2135	97.1578	96.912	96.7854	96.9697	96.7946	96.944	97.2956	97.6079	97.7693	97.6649	97.5212	97.3951	97.5024	97.4869	97.5518	97.8055	98.0241	98.1037	98.2155	97.9921	97.8838	97.5272	97.4232
Montenegro	Male	15 to 19	Foreign body	95.4287	95.7574	95.8082	95.7297	96.1075	96.0445	95.713	95.4075	94.8567	94.0562	94.1305	94.3804	94.6194	94.8004	95.0307	95.3682	95.7829	96.0575	96.2081	96.2254	96.4557	96.832	97.0301	97.0127	97.1922	97.5165	97.6249	97.6955
Montenegro	Male	5 to 9	Foreign body	96.2992	96.3101	96.2732	96.3671	96.2052	96.3426	96.3989	96.4863	96.6525	96.7358	96.8246	97.0811	97.4324	97.4994	97.6466	97.7498	97.7553	97.9638	98.1474	98.2839	98.5737	98.8626	98.7173	98.5286	98.3069	98.3254	98.3095	98.3717
Montenegro	Male	Early Neonatal	Foreign body	98.4387	98.5215	98.5137	98.5039	98.4989	98.5301	98.5236	98.523	98.5218	98.5196	98.5142	98.5435	98.6012	98.6342	98.6671	98.6748	98.6787	98.6981	98.717	98.7489	98.7789	98.8399	98.8707	98.9099	98.9581	99.0564	99.1291	99.2291
Montenegro	Male	Late Neonatal	Foreign body	94.6835	94.8605	94.8534	94.8491	94.8429	94.9149	94.9025	94.9032	94.9016	94.9014	94.8716	94.9019	95.0136	95.0587	95.1414	95.1953	95.2889	95.4306	95.5166	95.5983	95.6584	95.7974	95.8743	95.9833	96.124	96.4068	96.6389	96.9597
Montenegro	Male	Post Neonatal	Foreign body	93.3164	93.5878	93.5514	93.5106	93.4478	93.5437	93.4937	93.4627	93.4353	93.3985	93.329	93.3629	93.6372	93.964	94.3861	94.7006	94.9423	95.1616	95.2563	95.3404	95.4466	95.6816	95.7829	95.9022	96.0343	96.33	96.5143	96.7421
Poland	Both	0 to 20	Foreign body	94.4228	94.891	95.3963	96.0298	95.7818	96.4402	96.6649	97.0459	97.2173	97.3428	97.4726	97.5256	97.5363	97.6821	97.6613	97.5943	97.6167	97.5489	97.601	97.7982	98.0029	98.1109	98.0927	98.1552	98.2843	98.3611	98.3728	98.4811
Poland	Both	1 to 4	Foreign body	91.2059	91.8053	92.3358	92.9528	92.3334	93.4106	93.7578	94.4306	94.6533	94.7902	94.7972	94.8653	95.0102	95.3888	95.4931	95.3279	95.4163	95.4337	95.653	96.0628	96.4287	96.6815	96.7324	96.8644	97.0717	97.1405	97.0765	97.199
Poland	Both	10 to 14	Foreign body	94.5788	94.6799	95.1446	95.7674	95.6383	95.7757	95.8671	95.9606	96.0086	96.0499	96.3428	96.0837	95.8146	96.0225	96.1759	96.1382	95.9403	95.8106	96.0805	96.2021	96.4706	96.6677	96.6748	96.7655	97.0731	97.165	97.289	97.4829
Poland	Both	15 to 19	Foreign body	91.438	91.4477	91.9543	92.621	92.4041	92.5971	92.9248	92.3853	92.1168	91.9677	92.3619	92.2237	92.1659	92.6156	92.743	92.3099	92.1977	91.474	91.227	91.779	92.591	92.926	92.8703	93.3142	94.2277	94.7368	95.1324	95.3776
Poland	Both	5 to 9	Foreign body	95.4323	95.8667	96.2421	96.6413	96.3884	96.7075	96.5695	96.7234	96.7859	96.8522	97.0722	96.8934	96.7504	96.9487	96.9627	96.986	97.0988	97.3316	97.3547	97.4608	97.8084	97.965	98.1005	98.3995	98.5225	98.6122	98.5941	98.7047
Poland	Both	Early Neonatal	Foreign body	96.7765	96.975	97.1578	97.2615	96.9622	97.2245	97.3346	97.6787	97.7748	97.8111	97.8762	97.9495	97.9592	98.0071	97.9941	98.0342	98.1047	98.1222	98.1567	98.2395	98.3505	98.421	98.434	98.4665	98.5075	98.5444	98.5393	98.5804
Poland	Both	Late Neonatal	Foreign body	88.2976	88.9467	89.6065	90.2942	89.7557	91.0224	91.3676	92.2764	92.5921	92.7524	92.6056	92.8349	92.8683	93.3838	93.4983	93.6674	93.9122	93.9182	94.1115	94.3449	94.6198	94.7186	94.6254	94.6442	94.7882	94.8919	94.879	95.0572
Poland	Both	Post Neonatal	Foreign body	88.1045	88.759	89.4158	90.3786	89.8743	90.9266	91.2329	92.0867	92.5111	92.8669	93.2265	93.5864	93.7638	94.0618	94.128	94.2835	94.5718	94.6877	94.9615	95.3788	95.6184	95.7159	95.653	95.6384	95.6989	95.7687	95.7538	95.8469
Poland	Female	0 to 20	Foreign body	93.312	93.7846	94.3493	94.9011	94.6269	95.2547	95.4651	95.8946	96.1146	96.3041	96.3781	96.4433	96.476	96.5709	96.4909	96.4089	96.4634	96.4042	96.3584	96.5129	96.744	96.8061	96.7622	96.8272	96.8666	96.9743	96.9789	97.1129
Poland	Female	1 to 4	Foreign body	88.5263	89.1403	89.7261	90.2596	89.5659	90.6307	91.1896	92.092	92.4431	92.7009	92.6559	92.7775	92.9822	93.3532	93.3503	93.1688	93.3144	93.343	93.5098	93.9037	94.4411	94.7409	94.823	94.9459	95.0221	95.1506	95.0301	95.1342
Poland	Female	10 to 14	Foreign body	94.4943	94.6369	95.0726	95.3749	95.2867	95.1608	95.0621	95.1877	95.2497	95.3342	95.2432	94.9547	94.8419	94.9459	94.9223	94.8932	94.7514	94.7361	94.994	94.9133	95.2254	95.3652	95.3892	95.4043	95.6032	95.8748	96.0425	96.158
Poland	Female	15 to 19	Foreign body	93.7296	93.6207	93.9806	94.1716	94.032	94.2318	94.2958	94.3283	94.4677	94.5079	94.6857	94.5212	94.4412	94.4701	94.5172	94.4927	94.5243	94.369	94.1787	94.6394	95.1711	95.1068	95.0939	95.2512	95.4586	95.6934	95.8058	95.8945
Poland	Female	5 to 9	Foreign body	95.952	96.1977	96.6421	97.0161	96.8097	97.1487	96.7594	96.7056	96.9738	97.3454	97.4127	97.2401	97.0941	97.3644	97.2533	96.8371	97.196	97.6217	97.6955	97.678	98.0264	98.2197	98.2994	98.5305	98.4863	98.4982	98.5162	98.6932
Poland	Female	Early Neonatal	Foreign body	94.2073	94.3502	94.5281	94.608	94.1097	94.4311	94.5488	95.0728	95.2411	95.3172	95.4365	95.5017	95.5207	95.586	95.5762	95.5988	95.6917	95.6939	95.714	95.848	96.022	96.1337	96.1443	96.1943	96.2458	96.2975	96.2834	96.3439
Poland	Female	Late Neonatal	Foreign body	87.0605	87.5268	88.1469	88.6298	87.9454	89.0189	89.198	90.1156	90.3389	90.2687	90.3433	90.522	90.6244	91.0934	91.2822	91.5388	91.7778	91.7095	91.7405	92.0496	92.2886	92.3479	92.2344	92.3643	92.5559	92.7587	92.7428	92.9499
Poland	Female	Post Neonatal	Foreign body	86.1859	86.7395	87.3665	88.112	87.371	88.2626	88.4384	89.2176	89.527	89.8791	90.1462	90.5405	90.6857	90.8954	90.9091	91.1502	91.5944	91.7521	91.9664	92.5265	92.9262	93.0233	92.9152	92.9775	92.9732	93.1037	93.0751	93.2355
Poland	Male	0 to 20	Foreign body	95.5393	95.9507	96.3647	96.9617	96.7662	97.3558	97.5614	97.8702	97.9985	98.0797	98.2214	98.2653	98.2698	98.4239	98.4363	98.3853	98.3865	98.3186	98.4011	98.5832	98.7414	98.8526	98.8481	98.9021	99.0573	99.1132	99.1319	99.2191
Poland	Male	1 to 4	Foreign body	92.9621	93.5146	93.9802	94.5983	94.083	95.0771	95.2892	95.7887	95.933	96.0036	96.0416	96.0825	96.1896	96.5381	96.6844	96.5435	96.5957	96.6063	96.8279	97.2038	97.4532	97.658	97.6882	97.8091	98.0536	98.0854	98.0514	98.167
Poland	Male	10 to 14	Foreign body	94.4935	94.5623	95.0332	95.8404	95.6849	95.9786	96.1829	96.2547	96.2939	96.3106	96.8292	96.5998	96.257	96.534	96.7973	96.7595	96.5317	96.3356	96.6005	96.8323	97.0687	97.2968	97.2995	97.4397	97.8135	97.8151	97.9271	98.177
Poland	Male	15 to 19	Foreign body	91.007	91.1109	91.5289	92.257	92.0926	92.2163	92.5989	91.9196	91.5124	91.3167	91.7086	91.6624	91.6679	92.2332	92.3872	91.8862	91.7315	90.9297	90.733	91.1133	91.7685	92.2137	92.159	92.6184	93.6252	94.1254	94.5638	94.8348
Poland	Male	5 to 9	Foreign body	95.2257	95.7418	96.0636	96.4571	96.1866	96.4792	96.4714	96.7202	96.6742	96.5837	96.8693	96.6954	96.5634	96.7213	96.7977	97.0296	97.0213	97.1512	97.1491	97.3072	97.6394	97.7743	97.9309	98.2508	98.4491	98.574	98.5434	98.6218
Poland	Male	Early Neonatal	Foreign body	98.1034	98.3102	98.4702	98.5666	98.3848	98.5811	98.6645	98.8764	98.9174	98.9211	98.9469	99.009	99.0057	99.0344	99.0159	99.0564	99.1092	99.1285	99.1624	99.2133	99.2857	99.331	99.3423	99.3636	99.3955	99.4223	99.4211	99.4502
Poland	Male	Late Neonatal	Foreign body	92.0103	92.6169	93.142	93.7776	93.4136	94.483	94.8109	95.4882	95.7515	95.9566	95.716	95.8936	95.8665	96.2672	96.3105	96.4001	96.5899	96.6189	96.8272	96.9707	97.193	97.2818	97.2143	97.1822	97.2728	97.3123	97.3024	97.4286
Poland	Male	Post Neonatal	Foreign body	89.1708	89.9086	90.6012	91.6971	91.3237	92.4586	92.8269	93.7075	94.178	94.5238	94.9124	95.2413	95.4226	95.7482	95.8314	95.9456	96.1598	96.2525	96.5412	96.8836	97.0456	97.137	97.09	97.0386	97.1199	97.1574	97.1435	97.2013
Romania	Both	0 to 20	Foreign body	83.7039	87.423	88.1422	88.772	89.683	91.2684	91.5164	93.1898	93.6327	92.6606	91.9192	91.9521	92.0379	91.9797	91.6595	92.1407	92.4495	93.1252	93.2903	93.7409	94.0362	94.5192	94.7471	95.1187	95.3191	95.5656	95.717	95.909
Romania	Both	1 to 4	Foreign body	69.9875	75.0143	76.6834	79.2974	81.0916	83.5	83.7787	86.3577	87.4485	86.4172	85.5113	86.3859	86.9872	87.2387	86.532	87.6262	88.5492	89.9281	90.4438	91.0033	91.3333	91.9383	92.4055	92.889	93.0691	93.2027	93.2434	93.3911
Romania	Both	10 to 14	Foreign body	90.5228	90.9602	91.0239	91.2142	91.4203	91.8558	92.5129	93.1989	93.055	92.6945	92.4813	92.7446	92.3509	92.5636	93.2969	93.4213	93.4859	93.6006	93.8584	94.0349	94.1887	94.4759	94.4117	94.9251	95.2303	95.2887	95.0711	95.1724
Romania	Both	15 to 19	Foreign body	87.5531	88.4767	88.4341	88.5501	88.9283	89.2159	88.9482	89.7847	89.8421	87.8712	87.0057	87.3219	87.8524	87.4723	86.9965	86.9855	87.167	87.3265	87.0155	88.4063	89.6322	90.8801	90.8775	91.5706	92.06	91.7919	91.9797	92.3341
Romania	Both	5 to 9	Foreign body	89.5335	90.6645	90.9155	90.9756	90.9515	91.3253	90.8805	92.1558	92.4885	91.7171	91.9095	92.6499	92.7987	93.1976	93.3918	93.5585	93.7488	94.0386	94.0495	94.7313	94.9134	95.7181	96.0358	96.2914	96.5974	96.7145	96.7106	96.7843
Romania	Both	Early Neonatal	Foreign body	97.373	97.3698	97.1806	97.1437	97.2174	97.502	97.4221	97.5174	97.6384	97.5272	97.294	97.2419	97.171	96.9915	96.7745	96.9513	97.194	97.589	97.7547	97.9145	97.9644	98.0394	98.0311	98.0227	97.9944	98.1341	98.2324	98.2813
Romania	Both	Late Neonatal	Foreign body	73.0636	76.569	76.8199	77.6519	79.3495	82.5905	82.8899	85.0608	86.3268	84.5612	82.7896	82.9134	82.5268	82.1417	81.3756	82.9054	84.3729	86.3472	87.0686	88.1418	88.2608	88.9994	89.2311	89.6059	89.5602	90.3074	90.8256	91.0267
Romania	Both	Post Neonatal	Foreign body	70.7156	75.5415	74.8725	74.2989	75.9059	79.5223	80.0597	84.4874	86.0706	84.5147	83.1327	82.8752	82.9876	82.8575	82.6282	84.229	85.4311	87.333	88.2958	89.444	90.048	90.4534	90.6285	91.0017	91.2618	91.886	92.2297	92.4211
Romania	Female	0 to 20	Foreign body	79.6415	84.0504	84.7227	85.3736	86.5937	88.5269	88.8761	91.0608	91.5712	90.5934	89.6356	89.6109	89.5887	89.5712	89.087	89.6118	90.0523	90.9007	91.2261	91.7332	92.013	92.5617	92.9017	93.2811	93.3591	93.5541	93.784	93.9632
Romania	Female	1 to 4	Foreign body	62.824	68.7809	70.6587	73.8104	76.2095	79.063	79.5949	82.813	84.1011	82.4789	81.2966	82.014	82.9829	83.1966	82.3716	83.3738	84.4068	85.7393	86.6255	87.4673	87.9828	88.7734	89.2287	89.6695	89.5583	89.5124	89.6622	89.7987
Romania	Female	10 to 14	Foreign body	92.0097	92.0083	91.9779	92.4474	92.7332	92.9436	92.6602	92.9352	92.8351	92.351	92.4737	92.1217	91.4931	91.9418	92.4159	92.2875	92.7178	92.7431	92.8442	93.1398	93.2574	93.6556	93.7806	94.049	94.1221	94.0246	93.6373	93.6291
Romania	Female	15 to 19	Foreign body	91.2626	91.6044	91.8528	91.9938	92.2688	92.3013	92.1733	92.5518	92.4714	92.0503	92.0895	92.5014	92.3926	91.9982	91.4981	91.3017	91.6756	91.6939	91.6567	92.3899	93.0058	93.6378	93.504	93.4098	93.7349	93.6629	93.5997	93.7358
Romania	Female	5 to 9	Foreign body	89.8343	91.1351	91.5516	91.5561	91.4999	91.9901	91.7522	92.6488	93.0035	92.6083	93.127	93.3901	93.3122	93.6301	93.8677	93.555	93.8917	93.9836	94.1164	94.8506	95.2023	96.2633	96.3278	96.3075	96.309	96.7198	96.7016	96.5175
Romania	Female	Early Neonatal	Foreign body	94.8746	94.8475	94.5664	94.4884	94.6258	95.0297	94.941	95.0713	95.1632	94.9944	94.6184	94.5416	94.4137	94.2366	93.9125	94.1046	94.4228	94.9746	95.2269	95.4602	95.5151	95.584	95.5698	95.5632	95.4657	95.6206	95.7434	95.8124
Romania	Female	Late Neonatal	Foreign body	65.1605	69.372	69.0917	69.3516	71.5717	75.5672	76.5479	79.9868	81.6337	80.1055	77.683	77.2082	75.0348	74.6166	73.4615	75.3075	76.6326	79.8658	81.4257	82.9721	83.0796	83.8563	84.2818	85.2351	84.6811	85.7119	86.3994	86.6575
Romania	Female	Post Neonatal	Foreign body	59.1885	65.3377	63.4396	61.8784	64.1284	69.076	69.8369	76.8414	78.9367	77.1116	74.5389	74.4283	74.4005	74.3924	73.8705	76.3783	78.3298	81.3329	82.8998	84.437	85.0869	85.5648	86.0205	86.5398	86.7034	87.2506	87.841	88.0252
Romania	Male	0 to 20	Foreign body	87.7451	90.6161	91.2589	91.7925	92.4322	93.6348	93.8019	95.0045	95.3556	94.524	93.9876	94.0437	94.1682	94.1021	93.9028	94.2978	94.5048	95.0069	95.0748	95.4347	95.6955	96.0832	96.2315	96.5507	96.7813	97.0189	97.1166	97.2896
Romania	Male	1 to 4	Foreign body	76.0554	80.1458	81.5585	83.6593	84.986	86.9466	87.0776	89.0943	89.9822	89.3316	88.646	89.5053	89.8773	90.121	89.5411	90.5627	91.3408	92.5994	92.899	93.2758	93.4884	93.9462	94.3689	94.8199	95.1092	95.308	95.295	95.4319
Romania	Male	10 to 14	Foreign body	89.5914	90.2739	90.3925	90.4183	90.5782	91.1414	92.3405	93.259	93.1045	92.8325	92.4412	93.0587	92.8171	92.9022	93.7738	94.0459	93.9106	94.072	94.4099	94.5193	94.6985	94.9291	94.7729	95.424	95.8614	96.0139	95.902	96.0681
Romania	Male	15 to 19	Foreign body	87.7275	88.6809	88.509	88.5894	88.9048	89.2582	89.0315	89.8445	89.9893	87.8726	86.8195	86.982	87.723	87.5213	87.2656	87.3874	87.4026	87.5931	87.2382	88.491	89.6178	90.7653	90.8507	91.7583	92.1714	91.899	92.1711	92.5276
Romania	Male	5 to 9	Foreign body	89.6645	90.6659	90.8265	90.9083	90.9032	91.207	90.688	92.0962	92.4107	91.5051	91.5443	92.4801	92.7306	93.1513	93.3215	93.7039	93.8207	94.1893	94.145	94.7708	94.8691	95.5222	95.9422	96.3139	96.7453	96.7263	96.7317	96.9197
Romania	Male	Early Neonatal	Foreign body	98.4471	98.4561	98.3251	98.3091	98.3494	98.5568	98.4884	98.5592	98.6774	98.598	98.4414	98.4025	98.3601	98.1993	98.0459	98.1986	98.3886	98.6859	98.8043	98.9219	98.9656	99.0348	99.0298	99.0221	99.0225	99.1426	99.2224	99.2601
Romania	Male	Late Neonatal	Foreign body	82.7009	85.1012	85.5014	86.3622	87.4402	89.6244	89.5666	90.731	91.5487	90.0805	88.9465	89.2595	89.6265	89.3446	88.9037	89.974	91.1669	92.2322	92.4852	93.1454	93.2454	93.8049	93.9158	93.9976	94.1532	94.6332	94.9788	95.1217
Romania	Male	Post Neonatal	Foreign body	76.2167	80.3531	80.2575	80.1347	81.4097	84.3521	84.7689	87.9746	89.2975	87.8895	87.0327	86.7179	86.8873	86.7176	86.6224	87.8186	88.6942	90.1131	90.8223	91.7971	92.3774	92.7531	92.8251	93.1457	93.4536	94.1081	94.364	94.5737
Serbia	Both	0 to 20	Foreign body	94.8975	96.0414	95.7509	95.7584	95.829	95.7872	96.0157	96.3538	96.6688	96.9211	97.0423	96.896	96.7085	96.6448	96.8632	97.2128	97.7128	98.1629	98.4499	98.4785	98.5658	98.6539	98.7649	98.7495	98.756	98.7736	98.7809	98.8093
Serbia	Both	1 to 4	Foreign body	89.0758	90.9808	90.6432	90.9808	90.7894	90.7503	91.3083	92.1157	92.5125	92.9459	93.3669	93.6042	93.2664	93.2207	93.8951	94.6334	95.4657	96.2602	96.869	96.9537	97.1752	97.4453	97.808	97.8367	97.8345	97.8429	97.8046	97.7964
Serbia	Both	10 to 14	Foreign body	94.9663	95.5583	95.2437	95.3228	95.3375	95.1768	95.1375	95.1209	95.6718	95.6527	95.6373	95.692	95.6147	95.5688	95.8232	96.1063	96.5764	96.9951	97.2257	97.3224	97.5732	97.557	97.3078	97.4685	97.6833	97.6032	97.6165	97.7618
Serbia	Both	15 to 19	Foreign body	91.928	92.7367	92.2653	92.1407	92.01	91.643	91.4666	91.1686	92.7465	92.637	92.7355	93.207	93.3456	93.4049	93.7048	94.0219	94.627	95.1543	95.4671	95.8648	96.3612	96.8306	97.1577	97.2293	97.2448	97.2102	97.3251	97.3119
Serbia	Both	5 to 9	Foreign body	95.5208	96.3115	95.9409	95.8526	95.6652	95.1616	94.7145	94.763	95.4851	95.5271	95.4992	95.4773	95.2832	95.1759	95.4053	95.9412	96.7062	97.3214	97.8108	97.9078	98.1525	98.4564	98.6518	98.5748	98.5479	98.6496	98.715	98.7916
Serbia	Both	Early Neonatal	Foreign body	97.0584	97.5663	97.4395	97.3673	97.4626	97.4856	97.6597	97.8319	97.8431	97.9582	98.0259	97.8982	97.825	97.8483	98.0204	98.1978	98.3648	98.5062	98.6187	98.6354	98.656	98.6795	98.7375	98.7265	98.7279	98.7446	98.7411	98.7498
Serbia	Both	Late Neonatal	Foreign body	92.9493	93.8042	93.6924	93.647	93.8596	93.9246	94.1624	94.4141	94.4086	94.621	94.8014	94.6528	94.6046	94.6767	94.941	95.1785	95.4031	95.6562	95.9116	95.9223	95.9431	95.9568	96.0608	95.989	95.9684	96.0091	96.002	96.0191
Serbia	Both	Post Neonatal	Foreign body	90.2351	92.002	91.6973	91.5468	91.8966	92.0962	92.5907	93.1204	93.0631	93.3717	93.6991	93.2676	93.0813	93.202	93.6034	94.11	94.8771	95.607	96.0532	96.0957	96.1606	96.2408	96.4019	96.3555	96.3493	96.391	96.3738	96.3756
Serbia	Female	0 to 20	Foreign body	93.115	94.342	93.9975	94.0223	94.0733	93.9624	94.1285	94.4181	94.8678	95.2036	95.412	95.252	95.1191	95.1002	95.4034	95.79	96.3006	96.7836	97.0765	97.1067	97.196	97.3201	97.4392	97.4044	97.4124	97.4459	97.446	97.4736
Serbia	Female	1 to 4	Foreign body	88.4521	90.2571	90.0389	90.4652	90.2895	90.3101	90.7433	91.3848	91.6052	92.0989	92.4182	92.5295	92.1562	92.0526	92.6515	93.216	93.87	94.6358	95.3398	95.5261	95.7982	96.0547	96.2613	96.0994	96.0322	96.1199	96.0957	96.0452
Serbia	Female	10 to 14	Foreign body	93.4485	93.9252	93.5276	93.63	93.4995	93.1766	92.9923	92.7222	93.5614	93.5201	93.7527	93.8425	93.8924	93.9386	94.2166	94.4143	94.7806	95.1806	95.3444	95.4643	95.6747	96.008	96.018	96.0854	96.258	96.228	96.0634	96.0126
Serbia	Female	15 to 19	Foreign body	91.2193	91.9478	91.2755	90.9938	90.6998	90.0538	89.6264	88.9316	90.8716	90.5727	91.1039	91.4444	91.7276	91.8685	92.2617	92.3896	92.9232	93.6688	93.9706	94.2745	94.7404	95.3605	95.4337	95.5765	95.7281	95.7016	95.6381	95.6399
Serbia	Female	5 to 9	Foreign body	95.9109	96.57	96.1328	96.0168	95.6814	94.7445	93.6155	93.2366	94.7517	94.6794	94.9888	95.1302	95.0647	95.0446	95.5296	96.0264	96.7572	97.4196	97.747	97.825	97.9602	98.086	98.3466	98.3007	98.2918	98.4268	98.567	98.6806
Serbia	Female	Early Neonatal	Foreign body	94.5383	95.1932	94.9694	94.8478	94.9469	94.9464	95.1723	95.3923	95.374	95.5399	95.6169	95.4046	95.2955	95.3164	95.5427	95.7561	95.9591	96.1496	96.2959	96.2999	96.3216	96.3549	96.4418	96.4232	96.418	96.4319	96.4141	96.421
Serbia	Female	Late Neonatal	Foreign body	90.6023	91.6771	91.3539	91.1448	91.3336	91.3161	91.5875	91.8749	91.7327	91.9938	92.1892	91.8234	91.6537	91.664	92.0072	92.3063	92.5926	92.9853	93.3773	93.3235	93.3158	93.3227	93.4981	93.3705	93.3299	93.3868	93.3644	93.3945
Serbia	Female	Post Neonatal	Foreign body	86.8997	89.0495	88.4984	88.19	88.5042	88.621	89.1733	89.8167	89.6306	90.1267	90.6352	90.0464	89.8413	90.033	90.6376	91.3859	92.3485	93.1825	93.671	93.6661	93.7253	93.8347	94.053	93.9928	93.9604	93.9699	93.9217	93.9136
Serbia	Male	0 to 20	Foreign body	96.2075	97.1519	96.9335	96.9372	97.0137	97.0174	97.2492	97.5678	97.781	97.9649	98.0346	97.9249	97.7498	97.6846	97.8404	98.1293	98.5575	98.9316	99.1775	99.2036	99.2809	99.3442	99.4396	99.4396	99.4495	99.4625	99.4777	99.5087
Serbia	Male	1 to 4	Foreign body	89.9255	91.7281	91.3691	91.6487	91.4928	91.4493	92.0487	92.8914	93.3606	93.7354	94.1762	94.4603	94.177	94.1713	94.8209	95.5759	96.4131	97.1436	97.6485	97.6794	97.8563	98.1038	98.4978	98.6081	98.6349	98.6064	98.5647	98.5747
Serbia	Male	10 to 14	Foreign body	95.5824	96.2334	95.9833	96.0533	96.16	96.1056	96.1574	96.2935	96.6635	96.6653	96.5199	96.5752	96.4555	96.3875	96.6459	96.9822	97.5024	97.9231	98.1854	98.2679	98.5384	98.3343	97.9563	98.178	98.427	98.3404	98.469	98.7349
Serbia	Male	15 to 19	Foreign body	92.9746	93.5453	93.4138	93.4672	93.5153	93.4859	93.5514	93.6229	94.4033	94.4724	94.2809	94.6823	94.7272	94.7561	94.9171	95.2452	95.6666	95.8638	96.0645	96.3653	96.6917	96.8962	97.2567	97.2692	97.2099	97.1976	97.3895	97.3884
Serbia	Male	5 to 9	Foreign body	95.2943	96.1145	95.7884	95.7125	95.6086	95.3558	95.2867	95.5493	95.83	95.9265	95.7377	95.6446	95.405	95.2681	95.368	95.9027	96.6519	97.2188	97.7648	97.8696	98.1571	98.5313	98.6897	98.6052	98.5753	98.6608	98.6944	98.7554
Serbia	Male	Early Neonatal	Foreign body	98.1211	98.5176	98.4467	98.4055	98.4907	98.5223	98.6581	98.7929	98.8161	98.8993	98.9586	98.8857	98.8442	98.8766	99.02	99.1715	99.3109	99.4227	99.5143	99.537	99.5564	99.5744	99.6165	99.6111	99.6163	99.6337	99.6375	99.6475
Serbia	Male	Late Neonatal	Foreign body	95.5566	96.1302	96.1407	96.1838	96.3628	96.4525	96.6256	96.8048	96.8601	97.0074	97.1525	97.1551	97.2062	97.3296	97.5455	97.7335	97.9012	98.0612	98.2233	98.2694	98.3039	98.3221	98.3824	98.3558	98.3554	98.3885	98.3967	98.4129
Serbia	Male	Post Neonatal	Foreign body	91.6512	93.2318	93.0625	93.0068	93.3788	93.6227	94.0881	94.5577	94.5649	94.7921	95.052	94.7388	94.6151	94.7544	95.1077	95.5301	96.2141	96.9023	97.3402	97.4196	97.4981	97.5742	97.7189	97.6909	97.7066	97.7708	97.7767	97.7924
Slovakia	Both	0 to 20	Foreign body	95.3898	95.1798	95.4833	96.0356	96.2083	96.3394	96.4712	96.5478	96.5384	96.7102	96.8008	97.1203	96.8911	96.6356	96.6482	96.6134	96.6499	96.6151	96.6313	96.6333	96.7671	96.9365	96.9354	97.0353	96.9816	97.1201	97.2518	97.4779
Slovakia	Both	1 to 4	Foreign body	92.3422	91.9579	92.2047	92.9046	93.0858	93.299	93.3165	93.4176	93.3033	93.624	93.5355	94.1325	93.6653	93.2284	93.4513	93.5853	93.8521	94.0252	94.1975	94.1839	94.4448	94.8536	94.918	95.2149	95.1668	95.3085	95.3327	95.587
Slovakia	Both	10 to 14	Foreign body	94.017	93.2504	93.4052	94.1459	94.1226	94.155	94.2537	94.1298	93.9498	93.7851	93.9363	94.3709	94.7215	94.5567	95.2598	95.9196	95.299	94.7293	94.452	94.3134	94.7314	95.3261	95.3706	95.5418	95.8492	95.8179	96.2531	96.6446
Slovakia	Both	15 to 19	Foreign body	89.4558	90.2698	90.9527	90.8481	90.5776	90.9041	91.4605	90.6986	91.1409	92.2424	92.1265	92.0609	91.6414	91.3121	91.5864	91.624	91.8311	90.8936	90.5384	92.0342	92.5329	91.5528	91.5936	92.3492	92.2296	92.3706	93.2841	93.6994
Slovakia	Both	5 to 9	Foreign body	94.72	94.1704	94.6515	95.4466	95.4593	95.0861	94.9711	94.9876	95.0275	95.2127	95.3925	95.2353	95.0148	95.8925	95.5167	94.8933	94.7657	95.0508	96.0887	96.3809	95.9592	95.791	96.4049	96.6312	97.027	97.5229	97.4953	97.5971
Slovakia	Both	Early Neonatal	Foreign body	96.3521	96.1133	96.3721	96.7666	96.869	96.9743	97.1997	97.4864	97.5131	97.5695	97.5329	97.7628	97.677	97.59	97.6888	97.7547	97.8468	97.9006	97.9355	97.9362	98.0005	98.0754	98.03	98.0153	97.9559	98.0143	98.0625	98.1548
Slovakia	Both	Late Neonatal	Foreign body	91.1734	90.9602	91.3749	92.0573	92.0556	91.8406	91.7863	92.0718	92.0932	92.4947	92.7355	93.6799	93.6449	93.3732	93.3557	93.1908	93.2263	93.2802	93.3049	93.2013	93.3743	93.6993	93.7017	93.921	93.801	93.94	94.0098	94.1916
Slovakia	Both	Post Neonatal	Foreign body	91.1405	90.8877	91.2098	91.9331	92.179	92.2869	92.4711	92.7133	92.6654	92.8879	93.1046	93.7099	93.0859	92.3801	92.3982	92.4599	92.8074	93.0286	93.1875	93.309	93.6976	94.0674	93.9623	93.9188	93.7279	93.9047	94.0457	94.2989
Slovakia	Female	0 to 20	Foreign body	94.0759	93.9297	94.2258	94.7705	94.9693	95.0587	95.1563	95.2202	95.1973	95.297	95.354	95.7917	95.5796	95.1504	94.974	94.9585	94.9387	94.8288	94.8978	94.8438	94.984	95.2181	95.2229	95.3149	95.2048	95.3089	95.3771	95.6445
Slovakia	Female	1 to 4	Foreign body	90.4932	90.1669	90.4833	91.2415	91.5229	91.8317	91.9444	91.973	91.838	92.0723	91.8695	92.3622	91.7351	90.8529	90.7476	90.8069	90.9497	91.0648	91.1549	91.0566	91.3871	92.0277	92.3127	92.898	92.7983	92.858	92.7924	93.075
Slovakia	Female	10 to 14	Foreign body	93.2332	93.4003	93.63	93.5061	93.2541	93.3566	93.8046	93.9714	93.2962	93.0645	93.5174	93.7365	93.4774	92.9888	92.9676	94.1955	93.9368	93.1516	92.785	92.0272	92.76	93.7832	94.1794	94.4657	94.6614	93.8799	94.0197	94.5572
Slovakia	Female	15 to 19	Foreign body	90.7946	91.1536	91.6911	91.4273	91.6999	91.9006	92.0261	91.3037	91.7943	92.1956	91.285	91.0529	91.4508	91.2827	91.1808	91.1666	91.5201	91.0296	91.0959	91.5827	92.1746	91.8331	92.0549	91.9643	91.5896	91.8656	92.4786	92.7101
Slovakia	Female	5 to 9	Foreign body	95.0592	94.401	94.5704	95.5334	95.7791	95.4353	94.8968	94.9803	95.2345	94.6498	94.5574	95.634	95.8946	95.8843	94.8994	94.6411	93.9068	93.3395	95.2149	95.8344	95.1268	95.3542	96.0754	96.1705	97.0564	97.4084	96.5997	96.5192
Slovakia	Female	Early Neonatal	Foreign body	94.2433	93.9596	94.1759	94.6112	94.696	94.7196	94.9053	95.176	95.1898	95.2251	95.0963	95.3197	95.1608	95.0306	95.1545	95.2425	95.3351	95.4054	95.4586	95.4639	95.5495	95.6451	95.5621	95.5102	95.3724	95.4874	95.5616	95.6873
Slovakia	Female	Late Neonatal	Foreign body	88.9008	88.4678	88.7537	89.5116	89.4407	89.0465	88.9446	89.1739	89.0377	89.2713	89.4808	90.7844	90.6874	90.12	89.9486	89.6905	89.5183	89.3774	89.4163	89.443	89.8652	90.4553	90.6122	91.1131	90.9668	91.1428	91.1905	91.4036
Slovakia	Female	Post Neonatal	Foreign body	88.3633	87.9876	88.2666	89.161	89.3119	89.1161	89.0997	89.214	89.1047	89.3866	89.6716	90.55	89.7807	88.7905	88.7001	88.7121	89.1002	89.4951	89.8536	90.1996	90.6891	91.0754	90.8245	90.7327	90.3817	90.6637	90.8757	91.2358
Slovakia	Male	0 to 20	Foreign body	96.4732	96.2665	96.5356	97.0182	97.1596	97.297	97.4311	97.5076	97.5109	97.6962	97.7937	98.0185	97.8202	97.6864	97.7881	97.7503	97.8062	97.8079	97.7929	97.8158	97.9231	98.0347	98.0289	98.1183	98.1005	98.2388	98.3856	98.5653
Slovakia	Male	1 to 4	Foreign body	93.6916	93.324	93.5194	94.1282	94.2489	94.3991	94.3724	94.5002	94.4095	94.7397	94.7129	95.2971	94.95	94.7618	95.1124	95.266	95.5619	95.742	95.9322	95.9585	96.1597	96.4178	96.3708	96.5006	96.4817	96.6481	96.7124	96.928
Slovakia	Male	10 to 14	Foreign body	94.3069	93.0099	93.1207	94.3591	94.4777	94.4749	94.3726	94.0878	94.2065	94.0922	94.0733	94.6324	95.3394	95.3755	96.4869	96.81	95.9931	95.556	95.3312	95.5516	95.776	96.1108	95.9551	96.066	96.4454	96.8608	97.4703	97.7875
Slovakia	Male	15 to 19	Foreign body	90.418	91.2158	91.7388	91.7933	91.3071	91.5994	92.2194	91.7475	92.0015	93.1166	93.5438	93.6137	92.8674	92.5778	92.9836	93.0419	93.0744	92.2155	91.7224	93.2473	93.4827	92.484	92.3991	93.3916	93.4864	93.5036	94.2639	94.6498
Slovakia	Male	5 to 9	Foreign body	94.6033	94.1307	94.7421	95.4188	95.3207	94.9508	95.0452	95.0295	94.9703	95.5157	95.8183	95.083	94.6513	95.9143	95.8465	95.0816	95.2479	95.9256	96.5218	96.6461	96.3813	96.0334	96.5703	96.8511	96.9996	97.5443	97.8895	98.0736
Slovakia	Male	Early Neonatal	Foreign body	97.3932	97.1992	97.4519	97.7916	97.8917	98.0197	98.2378	98.5007	98.5289	98.587	98.5896	98.7979	98.7498	98.6899	98.7704	98.8227	98.9064	98.948	98.971	98.9687	99.017	99.0756	99.0493	99.0502	99.0279	99.0566	99.0882	99.157
Slovakia	Male	Late Neonatal	Foreign body	94.4399	94.3664	94.7402	95.2366	95.2628	95.1692	95.1463	95.3891	95.468	95.8451	96.0437	96.6363	96.6395	96.5556	96.6148	96.5358	96.6558	96.7815	96.7974	96.6648	96.698	96.8435	96.7816	96.835	96.7523	96.8446	96.9068	97.0344
Slovakia	Male	Post Neonatal	Foreign body	92.4555	92.2816	92.6347	93.2839	93.5803	93.829	94.1039	94.402	94.3883	94.5875	94.7765	95.2601	94.7244	94.1708	94.2493	94.3433	94.6716	94.8119	94.8759	94.8919	95.2259	95.5818	95.5423	95.5198	95.4034	95.5315	95.6391	95.8423
Slovenia	Both	0 to 20	Foreign body	97.4452	97.604	97.7296	97.9564	98.0491	98.1936	98.2646	98.2584	98.4137	98.5594	98.6829	98.6793	98.6465	98.6285	98.6642	98.6693	98.6876	98.6982	98.799	98.8025	98.8707	98.9381	99.0596	99.0615	99.1381	99.1191	99.1068	99.1752
Slovenia	Both	1 to 4	Foreign body	94.5756	94.7702	94.9451	95.3781	95.6302	95.8611	95.967	96.0845	96.3768	96.6089	96.7972	96.9518	96.8778	96.8415	96.9227	96.8889	96.9576	96.9436	97.0819	97.0584	97.0875	97.2073	97.5453	97.6325	97.8462	97.8489	97.7975	97.8927
Slovenia	Both	10 to 14	Foreign body	96.0504	96.0241	96.2281	96.515	96.838	96.6168	96.1911	95.7646	96.3292	96.9573	97.5914	97.6319	97.7263	97.7603	97.4429	97.5351	97.6915	97.8753	98.0954	98.3494	98.5993	98.5871	98.785	98.5134	98.1133	97.5928	97.4386	97.7196
Slovenia	Both	15 to 19	Foreign body	93.7297	93.2998	93.2165	93.1484	92.7472	93.3443	93.9088	94.6575	94.5622	94.4519	94.7681	94.0669	94.246	94.4323	95.3051	95.8671	95.6634	95.684	96.4064	97.1447	97.7759	98.0681	98.2526	98.1036	98.0686	97.5229	97.2733	97.3932
Slovenia	Both	5 to 9	Foreign body	96.9367	97.6974	98.063	98.0276	97.4102	97.5634	97.8214	97.0036	97.4225	97.99	98.2127	98.1627	98.2833	98.4572	98.7024	99.0135	98.944	98.9149	98.8417	98.4801	98.7483	99.0807	99.0201	99.1325	99.2984	99.467	99.5561	99.6006
Slovenia	Both	Early Neonatal	Foreign body	98.2252	98.259	98.3116	98.4155	98.4777	98.5107	98.5309	98.5249	98.5292	98.548	98.5719	98.6124	98.6405	98.6739	98.709	98.7192	98.7418	98.7501	98.7668	98.761	98.7534	98.7588	98.7859	98.7813	98.812	98.8266	98.8308	98.8471
Slovenia	Both	Late Neonatal	Foreign body	94.6792	94.7778	94.8483	95.0501	95.2283	95.4195	95.5284	95.5792	95.6297	95.6702	95.7158	95.7626	95.7685	95.816	95.8907	95.8872	95.9159	95.8897	95.9236	95.8715	95.8109	95.7293	95.6953	95.4955	95.5478	95.5158	95.4902	95.61
Slovenia	Both	Post Neonatal	Foreign body	93.4468	93.6866	93.8149	94.1936	94.44	94.7204	94.8614	94.9834	95.1581	95.3029	95.4473	95.5872	95.5969	95.6363	95.7337	95.7024	95.7704	95.7934	95.91	95.9144	95.9721	96.0532	96.1777	96.2017	96.3028	96.3389	96.3459	96.3836
Slovenia	Female	0 to 20	Foreign body	96.0104	96.2559	96.4004	96.7255	96.8527	97.0767	97.156	97.1988	97.2852	97.4008	97.5409	97.5726	97.4307	97.383	97.4417	97.3693	97.3692	97.2342	97.3327	97.268	97.3536	97.43	97.5527	97.5592	97.7276	97.7749	97.7693	97.8569
Slovenia	Female	1 to 4	Foreign body	92.4564	92.6236	92.8125	93.4171	93.7181	94.1032	94.0824	94.08	94.339	94.6123	94.8589	94.9606	94.9278	95.1129	95.3825	95.3312	95.4075	95.2782	95.3825	95.1369	95.1303	95.1962	95.6058	95.8117	96.144	96.1712	96.0905	96.1788
Slovenia	Female	10 to 14	Foreign body	96.3528	96.2472	96.056	96.3223	96.6059	96.4779	96.2561	96.2852	96.1877	96.4139	96.8345	96.9361	96.8218	96.6529	96.2787	96.3678	96.5205	96.2148	96.586	96.957	97.2285	97.266	97.2107	97.1556	97.2735	97.3296	97.3071	97.3377
Slovenia	Female	15 to 19	Foreign body	95.3964	95.4246	95.132	95.4254	95.2775	95.3157	95.5203	95.3554	94.9973	94.9534	95.3613	95.4408	94.9801	94.8734	95.5481	95.8644	95.7979	95.5199	96.064	96.4323	97.0429	97.3504	97.1574	96.9075	97.118	97.1586	97.0682	97.0929
Slovenia	Female	5 to 9	Foreign body	97.7195	98.1898	98.6538	98.6242	98.1234	98.4061	99.1428	99.3211	99.4378	99.1927	98.8977	99.009	98.6914	98.6915	99.1133	99.0682	98.956	98.7703	98.7544	98.8219	99.1729	99.4184	99.4571	99.2938	99.4261	99.5028	99.4423	99.4919
Slovenia	Female	Early Neonatal	Foreign body	96.5305	96.5513	96.5768	96.6219	96.6437	96.6686	96.6641	96.6366	96.6184	96.6242	96.6361	96.6698	96.6849	96.7037	96.7265	96.7275	96.7476	96.7381	96.739	96.7144	96.6988	96.698	96.7114	96.6995	96.7271	96.7397	96.7415	96.7544
Slovenia	Female	Late Neonatal	Foreign body	93.1536	93.1642	93.1512	93.3224	93.4441	93.6972	93.7809	93.8268	93.8563	93.8584	93.8839	93.8672	93.7697	93.7644	93.8587	93.8442	93.9343	93.9198	94.0264	93.9338	93.8696	93.7386	93.6277	93.2877	93.3624	93.3262	93.2766	93.4456
Slovenia	Female	Post Neonatal	Foreign body	89.8695	90.3454	90.5275	91.0015	91.2051	91.6606	91.7115	91.8234	92.0848	92.3983	92.7218	92.8744	92.8077	92.8546	92.9971	92.9166	93.0439	93.0182	93.2826	93.2869	93.4907	93.7149	93.9629	94.0081	94.1865	94.2269	94.2025	94.2479
Slovenia	Male	0 to 20	Foreign body	98.3061	98.4041	98.5072	98.6595	98.7272	98.8179	98.8795	98.8544	99.0236	99.1665	99.2686	99.2534	99.279	99.2798	99.3009	99.3379	99.3568	99.4232	99.502	99.528	99.5742	99.6257	99.7283	99.7289	99.7552	99.7127	99.7045	99.7619
Slovenia	Male	1 to 4	Foreign body	95.846	96.0389	96.1918	96.4974	96.7017	96.8332	96.9919	97.1566	97.4349	97.6211	97.7584	97.9209	97.8355	97.703	97.6943	97.6742	97.7322	97.7702	97.9073	97.9851	98.0255	98.1556	98.4243	98.4464	98.582	98.5711	98.5359	98.622
Slovenia	Male	10 to 14	Foreign body	95.6858	95.7098	96.1476	96.4414	96.777	96.504	95.9771	95.3033	96.2547	97.1184	97.8759	97.8924	98.1127	98.2678	97.9918	98.0818	98.2304	98.6674	98.7858	98.9599	99.1923	99.1586	99.4964	99.1177	98.4491	97.6326	97.4214	97.8486
Slovenia	Male	15 to 19	Foreign body	92.7317	92.2106	92.3144	92.0727	91.6982	92.4266	93.0001	94.0202	94.1191	94.0073	94.1523	93.285	93.825	94.158	94.8445	95.3523	95.1323	95.2914	95.8092	96.4506	96.8356	97.0057	97.3462	97.3199	97.1653	96.5043	96.283	96.4428
Slovenia	Male	5 to 9	Foreign body	96.5158	97.3904	97.6889	97.6506	97.0015	97.0884	97.1045	95.8488	96.4095	97.3501	97.8117	97.6895	98.0075	98.2515	98.4007	98.8547	98.8054	98.8468	98.7509	98.2115	98.4279	98.7846	98.6833	98.9182	99.0942	99.2995	99.4551	99.4987
Slovenia	Male	Early Neonatal	Foreign body	98.8995	98.9388	99.001	99.123	99.1983	99.2325	99.2615	99.2651	99.2784	99.3001	99.3261	99.3639	99.3919	99.4245	99.4577	99.4683	99.4864	99.4963	99.5131	99.5116	99.5058	99.5124	99.5416	99.5399	99.5684	99.5822	99.5867	99.6028
Slovenia	Male	Late Neonatal	Foreign body	96.9063	97.0238	97.1151	97.2839	97.4478	97.5702	97.6652	97.7058	97.7536	97.7993	97.8411	97.8952	97.9245	97.9615	97.9923	97.9822	97.971	97.9356	97.9245	97.8928	97.8424	97.797	97.8005	97.701	97.7337	97.7119	97.7032	97.7795
Slovenia	Male	Post Neonatal	Foreign body	95.3474	95.4748	95.5772	95.9059	96.1713	96.3669	96.5428	96.6574	96.7785	96.8304	96.8812	96.9959	97.0095	97.011	97.0548	97.0208	97.0398	97.0587	97.0897	97.0758	97.0564	97.0667	97.131	97.1427	97.2095	97.2467	97.2738	97.3186
Eastern Europe	Both	0 to 20	Foreign body	94.8377	95.0817	95.2285	95.007	94.9201	95.0476	95.3398	95.3511	95.3282	95	94.8271	94.6738	94.6672	94.463	94.2981	94.1626	94.1339	94.0344	94.2457	94.5835	94.9733	94.8381	94.5271	94.911	95.2714	95.7318	96.0895	96.4173
Eastern Europe	Both	1 to 4	Foreign body	92.0339	92.1643	92.2544	92.0486	92.0456	92.0381	92.1147	91.8108	91.6178	91.2447	91.1508	91.038	91.1831	91.1148	91.1541	91.3554	91.6721	92.0527	92.5206	92.9155	93.4192	93.5361	93.3417	93.6649	93.9973	94.3586	94.5812	94.7957
Eastern Europe	Both	10 to 14	Foreign body	95.1356	94.8543	94.6585	94.1877	93.9622	94.0834	94.4825	94.6738	94.6485	94.1608	93.9955	93.9076	93.9467	93.9663	93.911	93.8209	94.2351	94.4504	94.7087	94.884	95.0242	95.1561	95.1587	95.2409	95.0214	95.0089	95.179	95.3712
Eastern Europe	Both	15 to 19	Foreign body	89.8005	89.2827	87.8627	84.9394	82.5475	82.3544	83.8078	85.426	85.6965	84.3476	83.779	84.7062	85.1816	85.4192	85.5451	84.8552	86.2023	86.7718	87.0073	88.4874	89.0375	89.7054	89.8852	89.8459	89.2398	88.7137	89.1279	89.7281
Eastern Europe	Both	5 to 9	Foreign body	95.4977	95.2785	95.3199	95.1784	95.0833	95.1149	95.4462	95.5267	95.4236	95.1231	95.1735	95.1832	95.3689	95.3137	95.2326	95.3419	95.6373	95.9166	96.2709	96.4232	96.658	96.7852	96.7565	96.9847	97.086	97.2836	97.4156	97.4731
Eastern Europe	Both	Early Neonatal	Foreign body	93.7285	93.6153	93.5332	92.8882	92.6119	92.7189	92.7675	92.3873	92.4121	91.9645	92.0375	92.4475	93.1336	93.3919	93.6401	93.8519	93.9955	94.2481	94.7329	95.0942	95.4887	95.4856	95.3223	95.6162	95.8297	96.1289	96.2562	96.3133
Eastern Europe	Both	Late Neonatal	Foreign body	87.9842	87.892	87.5799	86.5949	86.1172	86.2108	86.2936	85.8436	85.9698	85.4678	85.4416	85.7462	86.6502	87.1834	87.6832	88.0467	88.325	88.7432	89.4912	90.0592	90.6085	90.6424	90.452	90.834	91.1015	91.5238	91.69	91.7602
Eastern Europe	Both	Post Neonatal	Foreign body	89.6354	89.7388	89.4691	88.5708	88.1121	88.2085	88.2544	87.7817	87.6999	87.1288	86.7666	86.6152	86.9654	87.0734	87.2516	87.3535	87.3656	87.7041	88.7253	89.6197	90.3935	90.24	90.0021	90.6192	91.1439	91.7377	92.0156	92.1821
Eastern Europe	Female	0 to 20	Foreign body	93.522	93.8275	94.0524	93.9198	93.9158	94.0372	94.2872	94.1884	93.9909	93.5726	93.4325	93.2947	93.3449	93.0975	92.9119	92.7992	92.6908	92.4672	92.6682	92.9659	93.3919	93.198	92.8872	93.3459	93.7384	94.2025	94.5878	94.9668
Eastern Europe	Female	1 to 4	Foreign body	89.5536	89.7236	89.8275	89.5739	89.4868	89.3848	89.3722	89.0093	88.8152	88.4849	88.4295	88.3146	88.5415	88.5898	88.7379	89.0704	89.51	90.0153	90.5423	90.9447	91.5312	91.6777	91.4778	91.7888	92.1359	92.5582	92.8011	93.0168
Eastern Europe	Female	10 to 14	Foreign body	95.3187	95.0632	94.79	94.4208	94.1417	94.0277	94.2897	94.4945	94.4338	94.1759	94.1001	93.9639	93.9195	93.8673	93.9237	93.9494	94.2159	94.2877	94.4444	94.4387	94.5304	94.697	94.7688	94.8954	94.7289	94.506	94.5808	94.7384
Eastern Europe	Female	15 to 19	Foreign body	93.5333	93.2134	92.5682	91.502	90.7483	90.5087	90.809	91.0717	91.0463	90.6757	90.7631	90.9922	91.1895	91.2229	91.3636	91.116	91.6492	91.8604	92.0868	92.6046	92.945	93.2383	93.5417	93.8138	93.5597	93.4134	93.6074	93.7877
Eastern Europe	Female	5 to 9	Foreign body	96.7027	96.5763	96.4607	96.1984	96.0273	95.9491	96.1772	96.2115	96.1466	95.8961	95.957	95.8587	95.9429	95.9371	95.9459	96.0671	96.4042	96.5903	96.8961	97.0407	97.2602	97.2965	97.3357	97.5838	97.6185	97.6833	97.7969	97.8446
Eastern Europe	Female	Early Neonatal	Foreign body	90.1072	89.8374	89.6574	88.6665	88.1752	88.298	88.4167	88.062	88.2331	87.7542	87.8373	88.2445	89.1282	89.5139	89.9086	90.2118	90.3093	90.5961	91.2326	91.7057	92.2714	92.2843	92.0781	92.4954	92.8135	93.2239	93.3748	93.4552
Eastern Europe	Female	Late Neonatal	Foreign body	85.5175	85.4844	85.1677	84.0839	83.5551	83.4813	83.2735	82.3483	81.9434	80.9869	80.9994	81.5621	82.7796	83.3239	83.8412	84.3884	84.7178	85.2209	86.2796	87.0296	87.7273	87.8087	87.67	88.2216	88.5653	89.0938	89.2686	89.3447
Eastern Europe	Female	Post Neonatal	Foreign body	86.8452	86.9148	86.5977	85.4685	84.898	84.9331	84.8172	83.8197	82.935	81.5547	81.0322	81.2283	82.1319	82.463	82.8359	83.1086	83.1598	83.5187	84.8963	86.1002	87.1696	86.9754	86.7415	87.6037	88.2501	88.9206	89.2498	89.4618
Eastern Europe	Male	0 to 20	Foreign body	95.9822	96.1664	96.26	96.0323	95.9248	96.0471	96.3305	96.4038	96.4764	96.242	96.0811	95.9424	95.9072	95.7462	95.6068	95.4716	95.4776	95.4425	95.6184	95.9195	96.2286	96.1354	95.8628	96.1533	96.4473	96.8435	97.1412	97.4041
Eastern Europe	Male	1 to 4	Foreign body	93.5848	93.6804	93.7536	93.5912	93.632	93.6739	93.789	93.5447	93.3721	93.0156	92.9141	92.8168	92.9121	92.7974	92.7835	92.9037	93.1325	93.4194	93.819	94.1788	94.5985	94.6949	94.5274	94.8321	95.1311	95.4325	95.629	95.8281
Eastern Europe	Male	10 to 14	Foreign body	94.8282	94.5316	94.3853	93.8601	93.6734	93.9399	94.419	94.6044	94.6073	93.9987	93.7886	93.731	93.8142	93.8696	93.7427	93.5801	94.0688	94.3571	94.661	94.9342	95.0966	95.2043	95.1666	95.2245	94.9838	95.1115	95.349	95.5726
Eastern Europe	Male	15 to 19	Foreign body	89.089	88.6431	87.2801	84.3093	81.8085	81.7358	83.3777	85.249	85.6225	84.197	83.4416	84.4487	84.9145	85.1886	85.2534	84.5521	85.8713	86.4221	86.5421	88.0319	88.4835	89.125	89.1525	88.929	88.3445	87.7935	88.2072	88.8683
Eastern Europe	Male	5 to 9	Foreign body	94.9012	94.6424	94.7659	94.6936	94.6432	94.7319	95.1053	95.2078	95.0911	94.7803	94.8241	94.8851	95.1093	95.0267	94.8994	94.9954	95.2558	95.5678	95.9289	96.076	96.3071	96.4751	96.4123	96.6217	96.7544	97.0148	97.1529	97.2154
Eastern Europe	Male	Early Neonatal	Foreign body	95.5926	95.5589	95.5253	95.0936	94.9331	95.0144	95.0173	94.6512	94.5999	94.2028	94.2617	94.635	95.1759	95.3622	95.5295	95.6845	95.834	96.0451	96.4142	96.6897	96.9716	96.9638	96.8383	97.0547	97.2081	97.4369	97.5498	97.6006
Eastern Europe	Male	Late Neonatal	Foreign body	91.7459	91.6419	91.3963	90.6705	90.3139	90.4506	90.6287	90.4652	90.7651	90.5473	90.5035	90.6391	91.2201	91.6433	92.0368	92.2481	92.4451	92.733	93.1785	93.5414	93.907	93.9205	93.7623	94.001	94.1948	94.499	94.6509	94.7331
Eastern Europe	Male	Post Neonatal	Foreign body	90.6061	90.7194	90.4693	89.6868	89.2814	89.3994	89.5124	89.2791	89.5518	89.3435	89.0555	88.7573	88.8617	88.8794	88.9785	89.0122	89.016	89.3475	90.1941	90.9392	91.5755	91.4598	91.2433	91.7598	92.2467	92.827	93.1131	93.2976
Belarus	Both	0 to 20	Foreign body	93.2395	93.5291	93.756	93.9669	94.1554	94.3202	94.4558	94.5301	94.485	94.3492	94.2557	94.0993	93.9532	93.7785	93.3572	92.9427	92.7828	92.9136	92.9003	93.112	93.4881	93.7708	94.5104	94.9992	95.5099	95.809	96.0436	96.4062
Belarus	Both	1 to 4	Foreign body	91.5405	91.6499	91.6738	91.6563	91.6286	91.5411	91.4748	91.4451	91.3643	91.2393	91.1867	91.2441	91.275	91.4282	91.2784	91.2131	91.3627	91.703	91.8019	92.1603	92.7059	93.0231	93.6046	94.0014	94.3255	94.4849	94.5857	94.8114
Belarus	Both	10 to 14	Foreign body	96.293	96.1296	96.138	96.2485	96.489	96.6675	96.7033	96.578	96.3892	96.2895	96.4337	96.4825	96.4411	96.6463	96.6858	96.4781	96.3827	96.4368	96.2922	96.3783	96.3782	96.0281	96.6681	97.2384	97.3958	97.6609	97.881	97.9442
Belarus	Both	15 to 19	Foreign body	93.7613	93.373	93.2647	92.8695	92.6497	92.231	92.7219	92.9576	92.6262	92.0319	92.9162	92.7861	92.5581	93.0265	92.9702	92.5898	92.8388	93.4562	93.228	93.3127	92.9642	92.7209	94.2632	94.9875	95.656	96.4929	96.5904	96.4299
Belarus	Both	5 to 9	Foreign body	96.0925	95.9725	96.2234	96.5187	96.4386	96.4878	96.5478	96.5226	96.5514	96.6133	96.5453	96.3643	96.2326	96.4399	96.3333	96.2638	96.2318	96.2749	96.0167	95.8157	96.1701	96.6976	97.1303	97.1412	97.4779	97.7578	97.7983	97.8638
Belarus	Both	Early Neonatal	Foreign body	92.5894	92.5022	92.3558	92.2082	92.0874	91.9862	91.8684	91.8254	91.833	91.8731	92.1355	92.4896	92.9123	93.256	93.2751	93.424	93.7139	94.1262	94.1258	94.345	94.7957	94.947	95.4176	95.6985	95.9053	96.0121	96.0487	96.1516
Belarus	Both	Late Neonatal	Foreign body	86.5817	86.5035	86.2413	85.9764	85.7611	85.5957	85.4166	85.3481	85.3433	85.3617	85.5907	85.9286	86.4563	86.8846	86.876	87.0187	87.4007	87.9748	88.0295	88.361	88.9437	89.1463	89.8665	90.332	90.7131	90.884	90.9286	91.1303
Belarus	Both	Post Neonatal	Foreign body	86.439	86.4601	86.274	86.0638	85.8689	85.6569	85.3877	85.1852	84.9309	84.6127	84.2985	84.0283	83.9148	83.6646	83.3077	83.23	83.7323	84.7502	85.6742	86.6745	87.6644	88.4663	89.5202	90.1937	90.8248	91.0683	91.2209	91.4929
Belarus	Female	0 to 20	Foreign body	92.1939	92.4917	92.6955	92.9011	93.1094	93.2657	93.3593	93.3762	93.2904	93.1177	92.9876	92.8453	92.6607	92.3342	91.9406	91.5614	91.4172	91.5755	91.6934	91.8713	92.2241	92.514	93.2279	93.7929	94.1961	94.4215	94.6276	95.005
Belarus	Female	1 to 4	Foreign body	89.9737	90.0921	90.1286	90.0935	90.0295	89.9134	89.7917	89.7101	89.65	89.4937	89.4169	89.4985	89.5873	89.6607	89.6659	89.7008	89.9647	90.4071	90.4278	90.7654	91.2857	91.6466	92.2629	92.7286	93.0802	93.1989	93.2846	93.4822
Belarus	Female	10 to 14	Foreign body	96.3593	96.2428	96.2271	96.2326	96.4228	96.5414	96.5714	96.3343	96.0321	96.0337	96.191	96.3341	96.2548	96.4337	96.4481	96.3132	96.1342	96.1418	96.205	96.1826	96.218	96.1989	96.4447	96.5395	96.5464	96.5594	96.7166	96.8297
Belarus	Female	15 to 19	Foreign body	95.8329	95.5735	95.4343	95.2684	95.3256	95.1262	95.0564	94.9435	94.7671	94.3909	94.8571	95.0529	94.8676	95.2588	95.1811	95.1492	95.1909	95.4478	95.6056	95.5261	95.2468	94.8735	95.5536	96.1077	96.5556	96.6706	96.3304	96.1663
Belarus	Female	5 to 9	Foreign body	97.9056	97.8748	97.9673	98.1464	98.1117	97.9325	97.9299	97.9585	98.0988	98.4157	98.4114	98.0224	97.5951	97.8685	97.955	98.1824	98.1876	97.9712	97.9333	97.898	98.0099	98.1263	98.3398	98.6202	98.6225	98.8634	98.8927	98.8704
Belarus	Female	Early Neonatal	Foreign body	89.5208	89.3217	89.0544	88.8033	88.5936	88.4116	88.1907	88.0558	87.9991	88.0002	88.2548	88.6831	89.201	89.6713	89.7705	89.9624	90.2866	90.7826	90.7681	91.0055	91.5797	91.8478	92.5091	92.942	93.1961	93.3224	93.3542	93.4895
Belarus	Female	Late Neonatal	Foreign body	84.8053	84.6295	84.2483	83.8911	83.5598	83.2038	82.7834	82.4556	82.2274	82.1057	82.3025	82.7593	83.3935	83.8284	83.8762	84.131	84.6477	85.3486	85.4303	85.7133	86.3619	86.7131	87.6899	88.376	88.7513	88.8847	88.88	89.0816
Belarus	Female	Post Neonatal	Foreign body	83.689	83.6165	83.2872	82.9439	82.6143	82.2454	81.7569	81.2747	80.7231	80.0913	79.6648	79.4379	79.3598	78.8295	78.6824	78.7921	79.5933	80.969	82.3543	83.5392	84.7309	85.7311	87.0144	87.931	88.5222	88.7499	88.8893	89.189
Belarus	Male	0 to 20	Foreign body	94.453	94.7073	94.9248	95.119	95.2818	95.4384	95.5878	95.6898	95.6778	95.584	95.5254	95.3853	95.2778	95.2001	94.8182	94.4365	94.2813	94.3672	94.2751	94.4604	94.7851	95.0158	95.6605	96.0377	96.5328	96.8303	97.051	97.3625
Belarus	Male	1 to 4	Foreign body	92.5897	92.6867	92.7034	92.7017	92.7002	92.638	92.6137	92.6222	92.5461	92.4559	92.4251	92.4669	92.469	92.655	92.4433	92.3357	92.4121	92.6694	92.8075	93.1467	93.6618	93.9326	94.4505	94.7803	95.0648	95.2363	95.3401	95.5642
Belarus	Male	10 to 14	Foreign body	96.0677	95.8759	95.8988	96.0729	96.3406	96.555	96.5968	96.5448	96.4295	96.2715	96.4085	96.4023	96.3876	96.6028	96.6542	96.4016	96.3508	96.4176	96.1333	96.2706	96.2398	95.6894	96.5624	97.4205	97.6756	98.102	98.3689	98.4148
Belarus	Male	15 to 19	Foreign body	92.4777	92.1731	92.1414	91.7616	91.4576	91.0757	91.7531	92.1343	91.8459	91.3542	92.1643	91.8808	91.7244	92.0714	92.054	91.5994	91.8659	92.4334	92.0068	92.1319	91.8589	91.7872	93.2767	93.8261	94.3807	95.3688	95.7291	95.6563
Belarus	Male	5 to 9	Foreign body	95.1839	95.0214	95.352	95.6982	95.5993	95.7664	95.8614	95.8103	95.7797	95.7081	95.6121	95.546	95.5637	95.7276	95.5279	95.3066	95.254	95.4221	95.0516	94.7616	95.2205	95.9417	96.4717	96.3417	96.8452	97.1381	97.187	97.3012
Belarus	Male	Early Neonatal	Foreign body	94.3317	94.3083	94.2343	94.1497	94.0808	94.0241	93.9602	93.9555	93.9824	94.0285	94.2671	94.5559	94.8978	95.1536	95.136	95.2521	95.4976	95.8288	95.8309	96.0177	96.3674	96.4511	96.791	96.9778	97.1462	97.2378	97.2782	97.3627
Belarus	Male	Late Neonatal	Foreign body	90.414	90.4026	90.2563	90.0928	89.9762	89.9315	89.8927	89.9384	90.0121	90.0685	90.2536	90.4655	90.831	91.1654	91.1363	91.1971	91.4282	91.8076	91.8298	92.1033	92.5233	92.6145	93.0611	93.329	93.6379	93.8014	93.8765	94.055
Belarus	Male	Post Neonatal	Foreign body	87.3461	87.4162	87.3045	87.1629	87.035	86.8997	86.735	86.6611	86.5416	86.3686	86.1128	85.8343	85.7171	85.6211	85.1774	85.0172	85.3707	86.2019	86.8886	87.7899	88.6766	89.3829	90.3259	90.8883	91.5507	91.8216	92.0068	92.2962
Estonia	Both	0 to 20	Foreign body	88.9087	89.6579	89.7126	90.4388	91.1207	91.0465	92.2067	92.2351	91.6434	91.4061	90.801	90.6908	90.7665	90.6889	91.099	91.6445	92.4144	92.9346	93.6911	94.8998	95.6009	96.5203	96.9493	97.4158	97.5253	97.5963	97.7179	97.8407
Estonia	Both	1 to 4	Foreign body	89.0302	89.6282	89.6009	90.2106	90.6819	90.3438	90.9139	90.6979	89.9204	89.4965	89.1422	89.2867	89.7938	90.0657	90.5126	90.9696	91.7586	92.252	92.737	93.6924	94.2784	95.0984	95.2342	95.6454	95.8252	95.905	95.954	96.0323
Estonia	Both	10 to 14	Foreign body	89.5448	89.4254	88.7161	88.647	88.9116	88.8893	89.4187	90.4955	90.7292	91.3622	90.0574	88.9967	89.3565	88.4735	90.5933	92.6509	92.1051	90.8403	91.3861	93.885	94.1371	93.0552	95.9896	97.0284	96.463	96.2629	96.5369	96.7613
Estonia	Both	15 to 19	Foreign body	75.4726	75.5998	77.0971	75.9556	74.532	75.0644	80.5786	80.4596	76.5342	75.8756	77.144	73.1888	67.8538	71.1639	70.5633	74.2292	75.328	78.4846	81.597	85.2288	89.0609	91.249	92.6284	93.0193	92.4365	92.5486	92.9147	93.2522
Estonia	Both	5 to 9	Foreign body	93.5427	94.1775	94.3797	94.6599	94.8887	94.1706	94.2912	94.5623	94.3537	94.4885	93.7648	93.5269	94.0766	95.8202	95.7628	94.825	95.671	96.6329	97.0614	97.1379	97.2023	98.2014	98.5522	98.2589	98.2979	98.4851	98.7221	98.7064
Estonia	Both	Early Neonatal	Foreign body	93.3008	93.1454	92.269	92.2444	92.6449	92.611	94.0238	94.4309	94.28	94.4037	94.4771	94.7656	95.0636	94.9718	95.2196	95.5218	95.8876	96.0745	96.3324	96.8414	97.1764	97.5573	97.6749	97.8429	97.9059	97.9189	97.9345	97.9617
Estonia	Both	Late Neonatal	Foreign body	83.978	83.3464	81.2807	81.093	82.3801	82.627	84.5473	84.1303	82.9971	82.7522	82.2254	83.1222	84.852	85.843	86.6858	87.099	88.2959	89.2372	90.3835	91.9103	92.4823	93.0175	93.0825	93.4766	93.6677	93.7794	93.8918	93.9833
Estonia	Both	Post Neonatal	Foreign body	81.7395	81.8909	80.7887	80.8526	81.0956	80.3458	81.9571	81.602	80.6448	80.3272	79.6627	80.59	81.4602	81.3545	82.7222	84.1154	86.0902	87.3619	88.722	90.2703	91.1453	92.3467	92.5793	93.1182	93.3131	93.4006	93.5254	93.669
Estonia	Female	0 to 20	Foreign body	88.4404	89.0283	88.8504	89.6057	90.4269	90.1354	91.8667	92.2219	91.5853	91.4524	90.5974	90.6607	90.6698	90.5006	91.0173	91.6091	92.0944	92.8168	93.4709	94.4333	94.8503	95.4518	95.6814	96.0265	96.0454	96.1033	96.2014	96.4001
Estonia	Female	1 to 4	Foreign body	87.1031	87.6449	87.5559	88.1	88.481	88.1279	89.2981	88.9714	87.8479	87.3791	86.5575	86.4694	86.9073	87.0357	87.6989	88.4492	89.3743	90.1134	90.6864	91.5927	92.2232	93.0546	93.0961	93.4448	93.5614	93.7063	93.7835	93.874
Estonia	Female	10 to 14	Foreign body	91.6797	90.5164	89.2614	90.2882	91.7711	91.5081	90.5547	92.7969	93.144	91.2025	90.8369	90.8804	88.6902	86.1529	88.9763	91.5811	91.2679	89.8408	91.3213	93.8646	93.3979	93.0017	95.1807	95.3391	94.758	94.4107	94.3171	94.9183
Estonia	Female	15 to 19	Foreign body	89.1288	89.6889	90.2966	89.5448	88.6322	88.8031	91.0104	90.2037	89.0963	89.0301	88.1344	88.6433	88.3063	88.0018	89.1887	89.7064	89.86	90.6694	90.188	92.6276	93.9693	93.237	93.9538	94.0704	93.5445	93.3932	93.333	93.9781
Estonia	Female	5 to 9	Foreign body	95.0219	95.5446	95.0271	94.676	95.566	95.3168	95.3892	96.0676	95.5837	94.6861	93.8958	94.1662	95.2852	96.684	96.8299	96.1609	95.986	97.7145	98.6418	97.3533	97.0164	98.798	99.2526	99.2242	99.2105	99.1966	99.1687	99.1978
Estonia	Female	Early Neonatal	Foreign body	92.3767	92.2059	91.5101	91.505	91.7958	91.5661	93.0893	93.153	92.7662	93.0003	93.0455	93.2641	93.3135	93.1382	93.4115	93.8157	94.0913	94.2077	94.3807	94.8509	95.1099	95.4402	95.535	95.6868	95.6948	95.6741	95.6898	95.723
Estonia	Female	Late Neonatal	Foreign body	85.2022	84.683	83.0568	82.9936	83.7472	83.0894	85.5681	84.7495	83.1642	83.0682	82.8421	83.9041	85.4061	86.5572	87.2949	87.5465	87.8402	88.1775	89.1392	90.6391	90.8429	91.0917	91.0823	91.7734	92.0313	92.2133	92.4128	92.5337
Estonia	Female	Post Neonatal	Foreign body	79.7077	79.4648	77.7874	77.6243	77.6986	76.1564	79.7027	80.1125	78.8585	79.6096	78.3669	78.9726	79.695	80.3044	81.4596	83.0646	84.6853	86.5967	87.9794	89.3533	90.1361	90.9676	90.9779	91.3692	91.3779	91.4276	91.5579	91.6961
Estonia	Male	0 to 20	Foreign body	90.3824	91.126	91.3099	91.9374	92.4693	92.5344	93.2533	93.1222	92.6476	92.401	92.0112	91.8303	91.9263	91.8998	92.192	92.6291	93.4277	93.7564	94.4442	95.6004	96.3426	97.2969	97.7704	98.2374	98.3826	98.455	98.577	98.6491
Estonia	Male	1 to 4	Foreign body	90.4682	91.0536	91.0682	91.6685	92.1549	91.8575	92.0442	91.9192	91.4126	91.059	91.0035	91.2713	91.7793	92.1167	92.4119	92.6701	93.3169	93.6317	94.0267	94.9259	95.4365	96.1787	96.3568	96.768	96.9687	97.0074	97.038	97.1032
Estonia	Male	10 to 14	Foreign body	88.1665	88.716	88.3642	87.606	87.1074	87.2294	88.6851	89.0274	89.2129	91.4371	89.598	87.895	89.781	89.9109	91.5617	93.2393	92.5467	91.3957	91.3379	93.7555	94.4552	92.9729	96.3273	97.893	97.3497	97.2489	97.7515	97.7448
Estonia	Male	15 to 19	Foreign body	74.0067	73.7169	75.1647	74.2522	73.083	73.698	79.2233	79.6482	75.4618	74.7218	76.9014	71.6294	65.1718	69.5433	68.015	72.2862	73.5431	76.9138	81.075	84.0165	87.9157	91.1416	92.4026	92.8226	92.4398	92.6902	93.2021	93.2196
Estonia	Male	5 to 9	Foreign body	92.9007	93.577	94.1689	94.7837	94.6488	93.7042	93.8512	93.8954	93.8429	94.5138	93.8466	93.347	93.5747	95.437	95.2719	94.2207	95.5728	96.0978	96.2427	97.0343	97.3087	97.855	98.1388	97.7177	97.7834	98.067	98.4334	98.3942
Estonia	Male	Early Neonatal	Foreign body	93.7407	93.6201	92.7089	92.6893	93.1401	93.2326	94.4842	95.0678	95.0696	95.1244	95.2095	95.5157	95.9326	95.8959	96.111	96.3326	96.7219	96.9328	97.2152	97.702	98.0476	98.4204	98.5362	98.6943	98.7759	98.8005	98.8102	98.8275
Estonia	Male	Late Neonatal	Foreign body	86.7569	86.2144	84.3493	84.1504	85.4949	86.2296	87.4168	87.3324	86.7114	86.4397	85.86	86.4687	87.9514	88.6345	89.3545	89.7706	91.2168	92.2827	93.2689	94.4631	95.0933	95.6457	95.7163	95.8523	95.9514	95.9882	96.0176	96.0596
Estonia	Male	Post Neonatal	Foreign body	82.1104	82.511	81.7473	81.9552	82.3068	82.0123	82.5437	81.7682	80.9888	80.0933	79.7647	80.8968	81.882	81.3981	82.9193	84.2175	86.4144	87.3491	88.7186	90.3817	91.3173	92.7255	93.0819	93.7045	94.0043	94.1192	94.2491	94.4038
Latvia	Both	0 to 20	Foreign body	96.1	95.9125	95.916	96.134	96.4154	96.4413	96.7385	96.7096	96.6548	96.9834	97.1387	97.0593	96.9775	96.9953	97.0723	97.2458	97.3627	97.5649	97.842	97.9667	98.1392	98.1796	98.2276	98.3402	98.3902	98.427	98.5131	98.6024
Latvia	Both	1 to 4	Foreign body	92.9775	92.8911	92.9035	93.167	93.4773	93.4027	93.5081	93.4094	93.1441	93.4928	93.557	93.4022	93.4108	93.5808	93.8938	94.3229	94.6527	95.0073	95.4028	95.6049	95.9262	96.0414	96.0629	96.205	96.3135	96.3777	96.4852	96.6108
Latvia	Both	10 to 14	Foreign body	95.8351	95.8972	96.124	96.06	95.9746	96.2477	97.0148	97.0789	97.1281	96.951	96.8194	96.8981	96.9659	96.9247	96.8231	96.7448	96.7877	96.9735	97.2482	97.3568	97.5828	98.3937	98.6314	98.2067	98.0932	98.2413	98.359	98.3161
Latvia	Both	15 to 19	Foreign body	90.9575	91.3548	91.3874	91.4059	91.6051	91.4486	92.2698	92.3679	91.8476	92.3857	92.5933	91.874	91.7462	92.1839	92.5808	92.626	92.722	93.6004	94.9821	96.0972	96.1144	96.4053	96.7441	96.9227	95.999	96.3659	96.9832	96.7337
Latvia	Both	5 to 9	Foreign body	95.0553	95.2533	95.5127	95.7331	95.9674	96.3243	96.8376	96.6063	96.2726	96.2428	96.1938	96.2436	96.348	96.3064	96.4428	96.6858	96.9577	97.2613	97.4741	97.511	97.8421	97.9817	98.3547	98.4375	98.3797	98.3014	98.3325	98.5531
Latvia	Both	Early Neonatal	Foreign body	96.3712	96.0496	95.8398	95.8554	95.9561	95.8511	96.1036	96.2201	96.2251	96.5083	96.6897	96.7001	96.6573	96.7047	96.8113	96.9593	97.0957	97.1823	97.3531	97.4033	97.4991	97.5152	97.59	97.7681	97.8609	97.877	97.9227	97.945
Latvia	Both	Late Neonatal	Foreign body	91.7198	90.8431	89.9325	89.1033	88.5533	87.5576	88.3025	88.8272	89.4106	90.6466	91.273	91.3042	91.2869	91.4151	91.6847	92.0144	92.2609	92.4892	92.8932	93.0894	93.4632	93.6346	93.7666	94.0636	94.2858	94.428	94.5106	94.5462
Latvia	Both	Post Neonatal	Foreign body	92.2967	91.7621	91.3242	91.1329	91.0487	90.5306	90.3098	89.802	89.6375	90.503	91.1172	91.1786	91.1343	91.3777	91.7627	92.3465	92.7772	93.2413	93.6647	93.8206	93.9821	93.9133	93.9756	94.2665	94.4786	94.5476	94.6077	94.6524
Latvia	Female	0 to 20	Foreign body	94.5621	94.3615	94.4602	94.7973	95.1889	95.2752	95.7086	95.4907	95.3124	95.9086	96.1137	95.9924	95.8089	95.7791	95.7926	96.0608	96.1173	96.384	96.6412	96.6052	96.7878	96.7492	96.7102	96.8299	96.8785	96.8783	96.9295	97.1202
Latvia	Female	1 to 4	Foreign body	88.959	88.8568	88.9331	89.3871	89.8972	89.8171	90.0159	89.7442	89.2802	90.0421	90.1115	89.8062	89.8831	90.1751	90.6567	91.3535	91.7867	92.3375	92.8195	92.9044	93.3285	93.3981	93.353	93.5629	93.6898	93.7948	93.9165	94.1167
Latvia	Female	10 to 14	Foreign body	95.3341	95.4281	95.6339	95.1158	94.5288	94.7994	95.5838	95.3188	95.2531	95.5287	95.2564	95.3334	95.729	95.8532	95.6082	95.6715	95.5523	95.7052	95.9526	95.7751	95.5637	96.6467	96.9785	96.331	96.0829	96.274	96.4194	96.5032
Latvia	Female	15 to 19	Foreign body	94.4905	94.9434	94.9971	94.9268	95.0431	94.668	94.8465	94.5372	94.2003	94.656	95.2777	94.7972	94.4972	94.4205	94.8676	95.1463	95.0225	95.6575	96.3752	96.862	96.7827	96.7698	97.1152	97.3844	97.0148	97.1199	97.3029	97.1983
Latvia	Female	5 to 9	Foreign body	95.6413	95.3006	95.7877	96.308	96.1542	96.1681	97.0456	96.7167	96.0686	96.8773	97.2967	97.232	96.8549	96.7606	96.8646	97.034	97.2943	97.7621	98.0192	97.9028	98.5928	98.6566	98.8987	99.0185	98.5637	97.6029	97.3231	98.4507
Latvia	Female	Early Neonatal	Foreign body	95.1421	94.8518	94.6259	94.5682	94.6168	94.4391	94.6602	94.6446	94.7114	95.1414	95.3259	95.3116	95.3433	95.4275	95.4918	95.562	95.6013	95.6843	95.8108	95.8088	95.8972	95.9042	95.9345	96.0566	96.1341	96.1775	96.2022	96.2147
Latvia	Female	Late Neonatal	Foreign body	88.7369	87.3183	85.9679	84.8449	84.3403	82.8925	84.2024	84.2674	84.7444	86.6166	87.3052	86.8905	86.6043	86.7408	87.2941	88.0798	88.6847	89.3551	90.1307	90.3572	91.0217	91.2833	91.4898	92.0033	92.3688	92.6257	92.7416	92.7977
Latvia	Female	Post Neonatal	Foreign body	90.4134	89.7946	89.348	89.2142	89.313	88.8618	88.6752	87.4968	86.8407	88.0649	88.7167	88.7974	88.5235	88.7443	89.0597	89.9508	90.4551	91.1841	91.7423	91.8244	92.0714	91.8989	91.8618	92.257	92.5864	92.7492	92.8213	92.8668
Latvia	Male	0 to 20	Foreign body	97.1621	97.0112	96.972	97.1072	97.3032	97.3052	97.5049	97.5844	97.6066	97.7675	97.8831	97.8388	97.8192	97.8572	97.9516	98.0491	98.1717	98.3015	98.537	98.7153	98.8506	98.9209	99.004	99.095	99.1377	99.1885	99.2826	99.3125
Latvia	Male	1 to 4	Foreign body	95.1905	95.1181	95.0952	95.2348	95.4137	95.3498	95.3978	95.3946	95.2518	95.3642	95.4238	95.3692	95.3585	95.4673	95.6791	95.9408	96.1918	96.416	96.7348	96.9868	97.2295	97.3613	97.417	97.5098	97.5976	97.6335	97.7244	97.7999
Latvia	Male	10 to 14	Foreign body	95.8984	95.9371	96.1695	96.3862	96.6109	96.8814	97.624	97.8877	98.0073	97.5685	97.5294	97.6112	97.4853	97.3483	97.3354	97.1723	97.3149	97.5142	97.7955	98.0755	98.5662	99.1925	99.3684	99.0978	99.0787	99.2059	99.3144	99.2067
Latvia	Male	15 to 19	Foreign body	89.8477	90.0391	90.0414	90.0992	90.2671	90.3187	91.2481	91.5919	91.1896	91.5904	91.4627	90.8874	90.9308	91.5268	91.7404	91.6188	91.7995	92.461	93.6977	94.7513	94.8091	95.1907	95.3927	95.4498	94.5506	94.9584	95.6249	95.3905
Latvia	Male	5 to 9	Foreign body	94.8029	95.2683	95.4046	95.4635	95.8852	96.4001	96.7083	96.533	96.3655	95.9221	95.6431	95.7507	96.0893	96.0746	96.2205	96.4914	96.7573	96.9626	97.1444	97.2603	97.3929	97.5686	97.9981	98.0601	98.2123	98.5983	98.7884	98.5315
Latvia	Male	Early Neonatal	Foreign body	96.8614	96.56	96.3822	96.4343	96.553	96.4947	96.7411	96.908	96.8884	97.0815	97.244	97.2632	97.19	97.2155	97.3309	97.5005	97.6694	97.7499	97.9273	97.9993	98.0911	98.1112	98.2015	98.3912	98.4837	98.4859	98.538	98.5632
Latvia	Male	Late Neonatal	Foreign body	94.808	94.3801	93.8729	93.3579	92.9054	92.3279	92.6388	93.2339	93.726	94.4137	94.8905	95.1474	95.2935	95.4213	95.526	95.5933	95.6415	95.6371	95.7959	95.9505	96.1106	96.2019	96.2715	96.4005	96.5057	96.5594	96.6036	96.6172
Latvia	Male	Post Neonatal	Foreign body	92.7778	92.2997	91.8787	91.6694	91.5055	90.9671	90.7357	90.5499	90.6176	91.3116	91.9143	91.9915	92.0867	92.366	92.8044	93.2496	93.6577	94.0086	94.3834	94.5939	94.7218	94.7084	94.822	95.0564	95.2039	95.2176	95.2607	95.2931
Lithuania	Both	0 to 20	Foreign body	94.4012	93.4544	93.0469	93.7655	94.0213	94.1146	94.4345	94.2067	94.2752	94.2206	94.3618	94.6457	94.882	95.1397	94.8743	94.8658	94.7617	94.9314	95.2415	95.6354	96.2075	96.6071	96.9466	96.9504	96.814	96.7511	96.8926	97.0855
Lithuania	Both	1 to 4	Foreign body	93.0636	92.554	92.1569	92.5203	92.7249	92.9006	93.1618	92.9678	92.8502	92.6068	92.6226	92.8739	93.0825	93.3609	93.2249	93.4434	93.6166	93.9874	94.3176	94.6402	95.0034	95.2782	95.6053	95.7348	95.7745	95.7519	95.8411	95.9496
Lithuania	Both	10 to 14	Foreign body	95.35	95.1669	95.1306	95.1689	94.9982	94.9971	95.3898	95.421	95.4689	95.265	95.0602	95.0813	95.3222	95.6395	95.4851	95.2291	94.8074	94.129	94.5586	95.2126	95.9506	96.1047	96.2945	96.2034	96.0414	95.8369	96.0966	96.4016
Lithuania	Both	15 to 19	Foreign body	90.3979	89.7299	90.5127	89.8502	88.406	88.7199	90.1674	90.8635	90.315	89.8543	89.167	88.4193	88.387	88.5501	88.8965	88.166	87.8192	87.6975	89.4031	89.5309	90.3524	91.6512	91.8311	90.968	91.2364	92.8492	94.8014	94.8362
Lithuania	Both	5 to 9	Foreign body	95.3869	95.1198	95.194	95.5828	95.5088	95.7545	96.0608	95.8577	95.8199	95.8481	95.8813	95.9157	95.8134	95.7733	95.0152	94.7362	95.0177	95.5414	95.8848	96.9088	97.4899	97.2309	97.1598	97.2918	97.3635	98.1354	98.8374	98.8079
Lithuania	Both	Early Neonatal	Foreign body	95.2997	94.3854	93.7663	94.2911	94.37	94.7933	95.3994	95.4711	95.5797	95.6212	95.7311	95.8324	95.8554	95.9649	95.8408	95.941	96.04	96.3794	96.6622	96.9054	97.1167	97.2288	97.3541	97.3596	97.3362	97.3251	97.3334	97.4295
Lithuania	Both	Late Neonatal	Foreign body	90.0131	88.5883	87.3581	87.7773	87.7358	88.0321	89.1227	89.3259	89.583	89.6204	89.8754	90.0166	89.8242	89.8426	89.4365	89.5482	89.7284	90.4355	90.8893	91.2479	91.7047	92.0158	92.394	92.4425	92.4053	92.4294	92.5496	92.7814
Lithuania	Both	Post Neonatal	Foreign body	89.0463	87.6826	86.7441	87.2259	87.0109	86.4089	86.3702	85.4787	85.503	85.3429	85.541	85.9195	86.1899	86.652	86.182	86.5422	86.7598	87.7925	88.8262	89.9326	91.0666	91.7814	92.313	92.3631	92.1437	91.9393	91.9845	92.2713
Lithuania	Female	0 to 20	Foreign body	92.8132	91.7218	91.223	91.937	92.7082	92.6311	93.2607	92.9465	92.755	92.6834	93.0707	93.5793	93.6731	93.9193	93.5985	93.8517	93.572	93.6791	93.903	94.3897	94.9891	95.3242	95.6077	95.584	95.35	95.0433	95.0716	95.3399
Lithuania	Female	1 to 4	Foreign body	90.7134	89.9907	89.3763	89.5365	90.0977	90.1205	90.6429	90.3955	90.1408	90.0433	90.3232	90.6724	90.7038	91.0601	90.9244	91.33	91.5126	91.9481	92.2198	92.5159	92.8908	93.1542	93.4876	93.6081	93.6305	93.4936	93.5576	93.6907
Lithuania	Female	10 to 14	Foreign body	95.6672	95.3151	95.5506	95.5852	95.1737	95.1151	95.4957	95.2479	94.9037	94.822	94.9628	95.1694	95.3036	95.74	95.7856	95.6594	94.9811	94.1155	94.2234	95.2619	96.009	96.2238	96.5057	96.1419	95.7177	95.7554	96.4465	96.7361
Lithuania	Female	15 to 19	Foreign body	93.5595	93.5634	94.0581	93.9029	93.7301	93.5173	93.9998	94.3542	93.5261	93.044	93.221	93.2788	93.3033	93.203	92.9359	92.7061	92.8979	93.0934	93.1187	94.278	95.2996	95.4858	94.9171	94.5852	95.2261	95.266	95.7691	95.9723
Lithuania	Female	5 to 9	Foreign body	95.9201	96.0179	96.1646	96.0937	96.2991	96.3234	96.8104	96.7513	96.3987	96.2748	96.5372	96.6009	96.3776	96.357	96.1073	96.5908	96.5897	96.4377	96.612	97.3051	97.7663	97.6613	96.8853	97.1359	98.118	98.1736	98.3406	98.4971
Lithuania	Female	Early Neonatal	Foreign body	93.2488	92.3377	91.7087	92.1405	92.6413	92.9604	93.6272	93.6273	93.5509	93.4943	93.6477	93.8533	93.8323	93.9103	93.6884	93.8248	93.8169	94.1735	94.5097	94.8398	95.0854	95.1859	95.2998	95.2804	95.3052	95.3263	95.3561	95.4533
Lithuania	Female	Late Neonatal	Foreign body	87.9769	86.295	84.7694	85.0399	85.3236	85.1165	86.4077	86.2934	86.201	86.1798	86.8877	87.698	87.826	88.2423	87.979	88.2515	87.9684	88.3105	88.5482	88.9081	89.5431	89.9397	90.4421	90.4896	90.4387	90.4439	90.5724	90.8934
Lithuania	Female	Post Neonatal	Foreign body	85.7829	83.8506	82.4791	82.9097	83.4151	82.2931	82.924	81.5964	81.0039	80.6379	81.1729	81.9728	81.7995	82.1815	81.4545	82.5195	82.4231	83.6945	85.1532	86.5907	87.9926	88.826	89.5368	89.6227	89.0944	88.6578	88.6833	89.1516
Lithuania	Male	0 to 20	Foreign body	95.7451	95.0058	94.7039	95.3314	95.2944	95.4691	95.596	95.4496	95.6435	95.6086	95.6144	95.7556	96.0343	96.2669	96.0668	95.9331	95.9263	96.0975	96.4004	96.6852	97.1575	97.5277	97.8437	97.8566	97.7864	97.8562	98.0363	98.1643
Lithuania	Male	1 to 4	Foreign body	94.4792	94.1267	93.879	94.3131	94.3125	94.5508	94.6558	94.5128	94.4807	94.1931	94.0795	94.2602	94.5393	94.7559	94.6367	94.7421	94.8951	95.1968	95.5254	95.8306	96.1529	96.4076	96.7001	96.8217	96.8661	96.9054	96.9992	97.0841
Lithuania	Male	10 to 14	Foreign body	94.9732	94.9033	94.6994	94.7389	94.7196	94.7566	95.1465	95.3482	95.635	95.3634	94.9616	94.878	95.1826	95.4278	95.1593	94.8304	94.5659	94.0006	94.6102	95.0118	95.7298	95.8482	95.9842	96.0684	96.0745	95.7319	95.7322	96.0551
Lithuania	Male	15 to 19	Foreign body	89.8393	88.9945	89.6498	88.923	87.2312	87.7808	89.3078	89.9753	89.8483	89.6002	88.6447	87.6804	87.6388	87.9177	88.5227	87.7659	87.1987	86.8931	88.9778	88.344	88.6894	90.1823	90.7756	89.9113	89.8394	91.8445	93.9838	93.91
Lithuania	Male	5 to 9	Foreign body	95.1608	94.7166	94.7528	95.3666	95.1529	95.5052	95.709	95.4407	95.5615	95.6638	95.5805	95.5998	95.5609	95.5129	94.5285	93.8865	94.2938	95.1289	95.5452	96.6935	97.3155	96.9884	97.2863	97.3559	96.9569	98.0744	99.0325	98.9108
Lithuania	Male	Early Neonatal	Foreign body	96.3048	95.4768	94.9235	95.4458	95.3271	95.7617	96.2864	96.3867	96.5679	96.6489	96.7306	96.7783	96.8195	96.9337	96.8667	96.9423	97.0809	97.3808	97.6121	97.7918	97.9665	98.0726	98.1904	98.2063	98.161	98.134	98.1296	98.2144
Lithuania	Male	Late Neonatal	Foreign body	93.1896	92.2081	91.3926	91.7868	91.6007	92.0547	92.7993	93.082	93.4164	93.4587	93.4646	93.2974	93.023	92.8736	92.5043	92.5249	92.8828	93.6098	94.071	94.356	94.6326	94.8354	95.0699	95.1078	95.0834	95.1063	95.1897	95.32
Lithuania	Male	Post Neonatal	Foreign body	90.2699	89.212	88.5053	89.0145	88.4538	88.1073	87.7438	87.0636	87.3645	87.2934	87.3352	87.5259	88.022	88.5439	88.2315	88.2687	88.6483	89.5693	90.3965	91.3385	92.3347	92.9858	93.4236	93.4564	93.3928	93.3036	93.3541	93.5419
Moldova	Both	0 to 20	Foreign body	83.2169	84.4264	85.5347	86.5352	87.1422	88.1969	89.1897	89.5508	89.3737	89.1317	88.227	87.5629	87.722	88.0257	88.8597	89.364	89.8391	90.2917	90.9897	91.5122	92.0549	92.3041	92.5086	92.7163	92.8746	92.983	92.9032	93.4398
Moldova	Both	1 to 4	Foreign body	75.1422	75.1001	75.7243	76.842	77.7965	79.739	81.7981	82.9175	83.1944	84.311	84.3219	84.3197	85.0342	85.4382	85.9576	86.3994	86.4986	86.8027	87.3081	87.5431	88.1721	88.4952	89.2523	89.7277	89.651	89.5823	89.4596	90.2573
Moldova	Both	10 to 14	Foreign body	93.3178	92.7916	92.7573	92.4308	91.8318	92.0713	91.9228	92.2529	92.1471	91.8467	91.4751	91.5657	91.8595	91.9184	92.0038	91.6734	91.4702	91.5257	91.5103	91.5764	92.0935	92.3996	92.7824	93.6934	93.5233	93.7845	93.9006	94.2958
Moldova	Both	15 to 19	Foreign body	90.3	89.9696	89.7095	89.1818	88.0664	88.2461	88.7483	89.4085	89.2861	88.8675	88.6272	88.5109	88.3704	88.3905	88.083	87.6978	88.3625	89.0956	89.3828	88.2728	88.2053	88.9909	89.6245	90.6029	90.7212	91.1305	91.134	91.5319
Moldova	Both	5 to 9	Foreign body	90.2859	89.4878	89.8155	90.3952	89.7925	89.5565	91.0986	91.2886	90.9398	89.9909	89.9674	90.0775	90.6965	90.9343	91.545	91.8527	91.7828	91.9511	91.9937	92.5323	94.065	94.3388	93.5655	92.66	94.0819	94.83	93.9487	94.0734
Moldova	Both	Early Neonatal	Foreign body	91.4179	91.8051	91.966	91.5957	90.8324	90.0468	88.7596	87.6353	86.9401	86.8269	87.4398	88.6416	90.0766	90.5677	90.7242	90.5973	90.0607	89.4948	88.897	88.8055	89.1977	89.5757	89.9515	90.1281	90.2131	90.4616	90.6297	91.3012
Moldova	Both	Late Neonatal	Foreign body	70.9441	70.9321	70.5055	69.8997	68.5038	67.5675	66.2868	64.0728	61.5221	58.696	55.5926	53.2846	54.5655	55.5975	58.0915	60.226	61.4228	62.9864	64.2708	66.4507	68.2229	69.3704	70.6807	71.3754	71.4926	71.9637	71.8984	73.4934
Moldova	Both	Post Neonatal	Foreign body	76.1152	77.2765	78.0882	78.729	78.9696	79.7191	80.403	80.2888	79.4028	78.4851	76.2139	74.6552	74.9284	76.1743	78.6968	80.5278	82.45	84.0534	86.044	87.454	88.2813	88.6145	88.7205	88.8626	88.9557	88.8398	88.6573	89.0138
Moldova	Female	0 to 20	Foreign body	81.0675	82.1756	84.0674	85.196	85.5462	86.8214	87.8082	88.5581	88.047	87.9002	86.9516	86.1772	86.1384	86.6681	87.5368	87.9571	88.4882	88.6469	89.5836	90.0667	90.5843	91.2055	91.3892	91.4056	91.6698	91.8504	91.7309	92.2521
Moldova	Female	1 to 4	Foreign body	73.0037	72.8061	74.2378	74.8945	74.5636	76.2594	77.7698	80.0426	79.5075	81.3564	82.7428	83.6235	85.2115	86.6035	87.4704	88.0963	88.3703	88.5205	89.036	89.3495	89.7329	90.1509	90.3267	90.4113	90.6856	90.8976	90.8786	91.3775
Moldova	Female	10 to 14	Foreign body	93.4037	92.5597	92.6634	92.3713	91.6562	92.1601	92.7274	93.0856	93.1123	92.9052	92.6248	92.6225	92.5857	92.6384	92.7556	92.7156	92.4868	92.5439	92.7948	92.8508	92.9867	94.1461	94.5738	94.2506	94.1269	94.2879	94.0941	94.3258
Moldova	Female	15 to 19	Foreign body	92.2653	91.3557	92.0187	92.1826	92.0191	92.3795	92.8013	92.9323	92.941	92.9735	92.5136	92.3229	92.0847	91.9564	92.1565	92.017	91.9139	92.0778	92.5183	92.7423	93.1923	94.3533	94.7122	94.4077	94.4036	94.3907	94.1042	94.392
Moldova	Female	5 to 9	Foreign body	92.1238	91.7647	91.5113	91.8794	92.112	91.4792	91.3045	91.1885	90.6505	90.8927	90.9397	91.2573	92.0515	92.6526	93.6135	94.1176	94.0546	94.4234	94.5229	94.0705	93.6139	94.6978	95.3746	95.0708	95.1845	95.4653	95.0279	95.2814
Moldova	Female	Early Neonatal	Foreign body	86.4287	86.6249	87.0107	86.5343	85.4326	84.798	83.7768	82.6735	81.5942	81.5593	82.0274	83.3514	85.2061	86.2205	86.9053	86.9798	86.3861	85.5822	85.2764	85.1974	85.7533	86.5196	86.8232	87.0766	87.3601	87.6504	87.6413	88.2505
Moldova	Female	Late Neonatal	Foreign body	65.0946	64.7051	64.4349	63.6653	59.9565	59.7597	59.3699	57.3635	54.8688	54.0202	51.3903	50.3404	51.7187	52.7461	55.2507	57.2718	57.4418	56.9847	58.7818	60.0793	62.6883	64.8058	66.2533	67.0499	67.675	68.2383	67.5008	68.8444
Moldova	Female	Post Neonatal	Foreign body	71.892	72.8494	74.9633	76.0214	76.1082	77.3344	78.1454	78.5627	76.7903	75.0749	71.9205	69.547	69.1758	70.9477	73.6225	75.3228	77.7839	79.2029	81.7349	83.2248	84.2864	84.9454	84.9493	84.912	85.1842	85.1401	84.7798	85.1585
Moldova	Male	0 to 20	Foreign body	86.3522	87.4626	88.0033	88.8107	89.4853	90.2919	91.1652	91.2856	91.3152	91.065	90.3084	89.7918	90.0324	90.1791	90.8825	91.3574	91.7333	92.2696	92.7384	93.2023	93.6777	93.6857	93.8696	94.1507	94.2307	94.2885	94.2462	94.7275
Moldova	Male	1 to 4	Foreign body	77.8035	77.8525	77.966	79.2524	80.8577	82.7685	84.9591	85.3421	86.0534	86.6764	85.9383	85.4575	85.6322	85.4485	85.721	86.014	85.9913	86.3432	86.7906	86.9562	87.6856	87.9385	88.9818	89.6528	89.4014	89.1988	89.0487	89.9672
Moldova	Male	10 to 14	Foreign body	93.1405	92.8272	92.7045	92.3649	91.8506	91.927	91.3384	91.6545	91.4717	91.1236	90.7032	90.8508	91.3481	91.4108	91.4759	90.9669	90.7733	90.8117	90.6132	90.6738	91.4151	91.1686	91.5179	93.2083	93.021	93.353	93.678	94.1859
Moldova	Male	15 to 19	Foreign body	90.463	90.664	89.8895	89.1166	87.8251	87.8281	88.2019	88.979	88.8541	88.3297	88.3429	88.3227	88.3046	88.4047	87.884	87.4798	88.366	89.1569	89.1972	87.6166	87.2087	87.4088	87.9753	89.4359	89.6102	90.1678	90.3999	90.7475
Moldova	Male	5 to 9	Foreign body	89.5605	88.553	89.1905	89.8691	88.8456	88.8324	91.239	91.5841	91.342	89.8047	89.7426	89.7414	90.2458	90.2832	90.688	90.8738	90.7998	90.8492	90.8469	91.8875	94.4508	94.2737	92.7297	91.5208	93.6112	94.5913	93.4962	93.5549
Moldova	Male	Early Neonatal	Foreign body	94.338	94.7945	94.8135	94.5259	94.006	93.2003	91.8669	90.8125	90.362	90.204	90.8302	91.8678	92.9723	93.1604	93.0336	92.8139	92.3528	91.9609	91.2573	91.166	91.4385	91.5817	91.9649	92.088	92.0659	92.2746	92.5193	93.163
Moldova	Male	Late Neonatal	Foreign body	80.5275	80.7172	80.2872	79.8932	80.0583	78.92	77.4146	75.5372	73.4724	70.215	67.5445	65.1053	66.053	66.8607	68.8004	70.527	72.0085	74.3087	75.0409	77.2059	78.1378	78.5185	79.4641	79.947	79.7703	80.0809	80.3533	81.6962
Moldova	Male	Post Neonatal	Foreign body	77.707	78.9859	79.0529	79.4574	79.7851	80.2725	80.8932	80.4891	80.0899	79.5992	77.7956	76.6653	77.2747	78.2328	80.6718	82.5796	84.2252	85.966	87.7056	89.1119	89.8364	90.0104	90.1905	90.4488	90.4681	90.3376	90.2755	90.6487
Russian Federation	Both	0 to 20	Foreign body	95.5844	95.7503	95.817	95.4408	95.3399	95.4624	95.7468	95.6969	95.6254	95.1737	94.9699	94.7864	94.7703	94.534	94.4322	94.3331	94.4132	94.4542	94.7039	94.947	95.3252	95.0028	94.4016	94.7483	95.2761	96.0335	96.3831	96.6598
Russian Federation	Both	1 to 4	Foreign body	92.7378	92.7871	92.7513	92.3063	92.2197	92.1027	92.1032	91.6595	91.4247	90.8914	90.801	90.6884	90.8556	90.7366	90.8019	91.0474	91.5032	92.0565	92.6061	92.949	93.4756	93.5192	93.1394	93.4467	93.8685	94.4269	94.675	94.8629
Russian Federation	Both	10 to 14	Foreign body	95.2029	94.8668	94.5547	93.9074	93.6448	93.8512	94.3625	94.5715	94.5007	93.8707	93.6952	93.559	93.5324	93.4398	93.307	93.1127	93.6505	93.9853	94.2564	94.3498	94.4803	94.6248	94.5086	94.5807	94.4784	94.8174	94.9896	95.1196
Russian Federation	Both	15 to 19	Foreign body	88.935	88.3776	86.515	82.5356	79.504	79.5761	81.365	83.3632	83.5858	81.8752	81.1809	82.4483	83.1164	83.3385	83.5105	82.555	84.2699	85.0315	84.9971	86.4923	87.0669	87.841	87.9288	88.0072	87.6981	88.4472	88.9881	89.4241
Russian Federation	Both	5 to 9	Foreign body	95.7825	95.5107	95.429	95.1339	95.0844	95.1144	95.4644	95.5548	95.3887	94.9327	95.0025	95.0618	95.2912	95.1495	95.0581	95.1739	95.4903	95.8272	96.1776	96.2221	96.4351	96.544	96.456	96.7468	96.9223	97.2587	97.4151	97.4449
Russian Federation	Both	Early Neonatal	Foreign body	94.4188	94.3888	94.2586	93.3088	93.0237	93.1723	93.2006	92.6276	92.5978	91.89	91.8121	92.1784	92.9243	93.2203	93.5986	93.8941	94.0809	94.4394	94.9783	95.2724	95.6653	95.567	95.2481	95.5394	95.775	96.1671	96.3014	96.3293
Russian Federation	Both	Late Neonatal	Foreign body	89.8148	89.8054	89.5119	88.251	87.81	87.9534	87.9971	87.3235	87.3844	86.5824	86.3632	86.561	87.4065	87.8844	88.4416	88.853	89.1448	89.6306	90.414	90.8476	91.3738	91.2782	90.8476	91.1721	91.4567	92.0076	92.2007	92.2375
Russian Federation	Both	Post Neonatal	Foreign body	90.8681	90.8624	90.5363	89.496	89.15	89.3433	89.3709	88.7432	88.6451	87.9254	87.5461	87.3836	87.7883	87.9432	88.2805	88.4185	88.4624	88.9514	89.9815	90.6686	91.3502	90.8726	90.2667	90.8049	91.5354	92.4418	92.6856	92.7952
Russian Federation	Female	0 to 20	Foreign body	94.2795	94.5151	94.6539	94.3773	94.3645	94.4863	94.7611	94.6653	94.5364	94.0873	93.93	93.6719	93.6684	93.3428	93.2123	93.1526	93.1708	93.066	93.2873	93.4522	93.826	93.4005	92.7399	93.1803	93.7642	94.517	94.8729	95.208
Russian Federation	Female	1 to 4	Foreign body	90.3511	90.4362	90.3539	89.8218	89.6396	89.457	89.4226	88.8571	88.5912	88.0102	87.8854	87.7274	87.9851	88.0144	88.2358	88.6552	89.2667	89.9669	90.5736	90.8919	91.5052	91.5734	91.1774	91.478	91.9152	92.5545	92.8207	93.0188
Russian Federation	Female	10 to 14	Foreign body	95.3932	95.1463	94.7625	94.254	93.9324	93.8226	94.1705	94.448	94.3484	94.0308	93.9461	93.7048	93.6187	93.4898	93.5448	93.4999	93.8491	93.9406	94.1308	94.0073	94.0966	94.2398	94.2534	94.4583	94.4069	94.3953	94.383	94.4664
Russian Federation	Female	15 to 19	Foreign body	93.0272	92.6554	91.7689	90.3291	89.3837	89.2206	89.5761	89.8925	89.8341	89.3819	89.5279	89.8644	90.184	90.1867	90.3148	89.9234	90.6376	90.8717	91.0131	91.4668	91.8773	92.1664	92.5043	92.9416	92.8042	93.1566	93.4746	93.6119
Russian Federation	Female	5 to 9	Foreign body	96.9273	96.7785	96.571	96.1764	95.9816	95.9181	96.1939	96.2468	96.1547	95.7194	95.7784	95.6787	95.8121	95.7438	95.7429	95.7852	96.17	96.3797	96.7283	96.8143	97.0492	97.037	97.0449	97.3226	97.4369	97.6848	97.8258	97.8285
Russian Federation	Female	Early Neonatal	Foreign body	90.9776	90.8496	90.6589	89.3537	88.9675	89.1492	89.1362	88.4002	88.2882	87.2757	87.1868	87.6413	88.7067	89.1885	89.7652	90.1895	90.3439	90.7708	91.4901	91.8867	92.4579	92.3396	91.9207	92.3499	92.6964	93.2517	93.4128	93.4535
Russian Federation	Female	Late Neonatal	Foreign body	87.6049	87.5881	87.2284	85.7375	85.2314	85.2412	85.0743	84.0983	83.8448	82.5864	82.3987	82.8011	83.9992	84.5352	85.2035	85.8759	86.248	86.8553	87.884	88.4193	89.0082	88.8621	88.3692	88.8056	89.1142	89.7829	89.9822	90.0254
Russian Federation	Female	Post Neonatal	Foreign body	88.1962	88.1312	87.6952	86.3122	85.8144	86.0044	85.9857	85.1034	84.6909	83.5331	83.0563	82.9779	83.7708	83.9957	84.4974	84.8228	84.9533	85.4466	86.7655	87.6696	88.5373	87.9015	87.0979	87.8824	88.8236	89.8788	90.1193	90.2547
Russian Federation	Male	0 to 20	Foreign body	96.6174	96.7299	96.7581	96.3926	96.271	96.3867	96.6475	96.637	96.6109	96.2257	96.0319	95.9098	95.8861	95.7178	95.6345	95.521	95.6111	95.7062	95.9223	96.1595	96.4782	96.2461	95.7545	96.0034	96.4297	97.0864	97.3883	97.6038
Russian Federation	Male	1 to 4	Foreign body	94.1723	94.1952	94.1847	93.8249	93.7947	93.7213	93.7389	93.4001	93.2048	92.7489	92.6863	92.6106	92.7218	92.5458	92.5319	92.671	93.0097	93.442	93.9171	94.2468	94.6859	94.7194	94.3905	94.6787	95.0594	95.53	95.7521	95.9235
Russian Federation	Male	10 to 14	Foreign body	94.8856	94.4948	94.2299	93.5085	93.2888	93.6876	94.2921	94.4613	94.4157	93.6184	93.3963	93.3242	93.3277	93.2511	93.0008	92.716	93.3497	93.8133	94.1147	94.327	94.4733	94.6144	94.4228	94.4156	94.291	94.8498	95.1452	95.3152
Russian Federation	Male	15 to 19	Foreign body	88.3322	87.8649	86.1004	82.0471	78.8657	79.0729	81.0967	83.4078	83.7401	81.9143	80.9627	82.3241	82.9499	83.2234	83.3512	82.4081	84.0698	84.8438	84.6787	86.2284	86.6635	87.4409	87.3286	87.1431	86.8568	87.585	88.079	88.5648
Russian Federation	Male	5 to 9	Foreign body	95.2028	94.8767	94.8649	94.6337	94.6631	94.7419	95.118	95.2258	95.0308	94.5848	94.6582	94.7927	95.0565	94.8786	94.74	94.886	95.153	95.538	95.8711	95.8888	96.0796	96.2455	96.1103	96.3963	96.5967	96.9673	97.1269	97.1713
Russian Federation	Male	Early Neonatal	Foreign body	96.1208	96.1342	96.0395	95.3353	95.1175	95.2314	95.2671	94.8112	94.8092	94.293	94.227	94.5262	95.0728	95.2708	95.5344	95.7494	95.9323	96.2234	96.6276	96.8456	97.1221	97.043	96.8014	97.0093	97.1803	97.471	97.5895	97.6199
Russian Federation	Male	Late Neonatal	Foreign body	93.0123	93.0015	92.7961	91.9134	91.592	91.7524	91.8648	91.455	91.6164	91.1722	90.9875	91.0664	91.5881	91.9507	92.3496	92.5642	92.7591	93.0835	93.584	93.8766	94.2596	94.2124	93.9162	94.1349	94.3652	94.7654	94.9411	95
Russian Federation	Male	Post Neonatal	Foreign body	91.7729	91.7868	91.5072	90.6341	90.3552	90.5379	90.5751	90.0609	90.094	89.5744	89.243	89.0518	89.2832	89.4169	89.6865	89.7479	89.7608	90.2479	91.1335	91.7163	92.3113	91.9296	91.4442	91.8836	92.5336	93.391	93.6734	93.817
Ukraine	Both	0 to 20	Foreign body	94.0813	94.5353	94.8603	94.815	94.5767	94.6186	94.8606	95.0407	95.2068	95.1982	95.1623	95.1291	95.1505	94.9563	94.5005	94.1854	93.7213	92.9705	93.0254	93.6894	94.0965	94.4192	94.783	95.3371	95.1459	94.6599	95.1327	95.6361
Ukraine	Both	1 to 4	Foreign body	91.7112	92.1849	92.7206	93.0609	93.1988	93.3394	93.418	93.3027	93.1814	93.0802	92.9619	92.7854	92.8399	92.8478	92.822	92.9136	92.7351	92.4163	92.6421	93.2489	93.6401	93.9281	94.1268	94.495	94.5515	94.2709	94.4556	94.7273
Ukraine	Both	10 to 14	Foreign body	94.9976	94.8618	94.9685	94.8926	94.7237	94.5442	94.672	94.8449	95.0054	94.863	94.7225	94.7646	94.9727	95.2878	95.3574	95.5757	95.8436	95.8354	96.1641	96.5673	96.6936	96.8995	97.0992	97.107	96.4436	95.1012	95.2577	95.6799
Ukraine	Both	15 to 19	Foreign body	91.9676	91.5233	90.9133	90.4449	89.5685	88.5955	89.2391	90.1533	91.0125	90.6221	90.1788	90.5425	90.8021	91.0545	91.0984	91.1697	91.5854	91.2455	92.0347	93.8105	94.2592	94.5589	94.6536	94.156	92.3592	87.2512	87.235	88.6369
Ukraine	Both	5 to 9	Foreign body	95.0759	95.0239	95.38	95.5301	95.302	95.351	95.5338	95.6197	95.7388	95.888	95.9263	95.8025	95.8861	95.9807	95.9207	96.0871	96.4185	96.5251	97.0661	97.6027	97.7412	97.8286	97.9586	98.114	97.7665	97.3658	97.4793	97.6271
Ukraine	Both	Early Neonatal	Foreign body	91.5345	91.1977	91.481	91.572	91.2513	91.3269	91.5602	91.7604	92.0492	92.2689	92.8005	93.4087	93.984	94.0961	93.8837	93.8008	93.8	93.6435	94.1482	94.8869	95.3034	95.5929	95.826	96.1639	96.3062	96.2851	96.4166	96.5279
Ukraine	Both	Late Neonatal	Foreign body	83.6949	83.6131	83.7728	83.4925	82.721	82.6579	82.9335	83.2204	83.802	84.3374	85.1738	86.0586	87.2179	87.8749	88.0222	88.0856	88.1138	87.8576	88.4089	89.3506	89.8489	90.1718	90.4614	90.9907	91.1412	91.0959	91.2651	91.3845
Ukraine	Both	Post Neonatal	Foreign body	88.0043	88.5642	88.597	87.7945	86.7487	86.43	86.4861	86.4768	86.4978	86.2889	86.1134	85.9695	86.0638	85.7151	84.9453	84.7314	84.3276	83.6063	84.3467	85.9822	87.1324	87.9649	88.7658	89.7733	89.4955	88.972	89.564	90.0337
Ukraine	Female	0 to 20	Foreign body	92.8238	93.3584	93.7421	93.7672	93.6078	93.6128	93.6453	93.418	92.9909	92.5041	92.4639	92.7568	93.0559	92.9671	92.4866	92.1086	91.4601	90.614	90.6791	91.4551	92.0805	92.4629	93.0715	93.6789	93.4612	93.0265	93.6376	94.177
Ukraine	Female	1 to 4	Foreign body	88.8232	89.4015	90.0737	90.5403	90.7205	90.6693	90.4693	90.3368	90.4474	90.599	90.618	90.489	90.5492	90.5298	90.4157	90.4719	90.2805	90.0158	90.3604	91.1276	91.6656	92.0124	92.3063	92.6617	92.7048	92.4303	92.6598	92.9294
Ukraine	Female	10 to 14	Foreign body	95.1676	94.9284	94.8937	94.8433	94.6399	94.391	94.38	94.4059	94.5298	94.434	94.3659	94.4934	94.6092	94.7497	94.7176	94.9343	95.1699	95.2985	95.3374	95.5929	95.686	95.8724	96.0409	96.0537	95.5005	94.4014	94.782	95.1963
Ukraine	Female	15 to 19	Foreign body	94.8254	94.6669	94.4678	94.2618	93.9426	93.4538	93.6394	93.8941	94.1642	94.0599	93.947	93.9008	93.8628	94.0062	94.2317	94.4356	94.489	94.486	94.8772	95.5318	95.5903	95.9171	96.0668	95.9191	95.1328	93.2975	93.2187	93.6113
Ukraine	Female	5 to 9	Foreign body	96.3666	96.2895	96.4138	96.3952	96.1762	96.1209	96.2257	96.2182	96.323	96.463	96.5287	96.4204	96.3936	96.4437	96.3907	96.7179	97.0682	97.2239	97.4751	97.9732	98.2143	98.2525	98.3227	98.5047	98.1964	97.5715	97.6614	97.8203
Ukraine	Female	Early Neonatal	Foreign body	86.9973	86.2771	86.3313	85.9667	84.9542	84.9842	85.6926	86.6133	88.0625	89.2524	89.9843	90.2669	90.6154	90.5866	90.2547	90.0734	89.9449	89.6856	90.3022	91.2951	91.9092	92.3188	92.6974	93.1167	93.3477	93.2392	93.4023	93.5772
Ukraine	Female	Late Neonatal	Foreign body	80.8213	81.2286	81.6865	81.7339	81.2893	80.9003	80.3056	79.3349	78.3723	77.8519	78.6089	79.7982	81.1551	81.4777	81.0963	81.1037	81.2744	81.1345	82.34	84.0772	85.0672	85.7382	86.4603	87.3776	87.7867	87.8229	88.0971	88.2413
Ukraine	Female	Post Neonatal	Foreign body	85.2014	85.9137	85.9902	85.1275	84.0083	83.456	82.7698	81.0416	78.3005	75.5193	74.9018	76.1456	77.7098	78.1391	77.5969	77.4749	76.873	76.0393	77.3206	79.8379	81.9019	83.172	84.795	86.1385	85.6729	84.968	85.9302	86.565
Ukraine	Male	0 to 20	Foreign body	95.3128	95.6687	95.9251	95.8568	95.6186	95.6815	96.0026	96.3634	96.7956	97.0156	96.9876	96.8078	96.6964	96.4777	96.0933	95.8472	95.5301	94.9257	94.9653	95.4802	95.7204	95.9651	96.1532	96.6016	96.4495	96.0048	96.3447	96.7662
Ukraine	Male	1 to 4	Foreign body	93.5363	93.9111	94.3262	94.5699	94.6742	94.901	95.1124	95.0139	94.788	94.5747	94.4059	94.23	94.283	94.3098	94.3341	94.4366	94.2846	93.9756	94.126	94.5993	94.8835	95.1171	95.2513	95.5931	95.6535	95.3983	95.5442	95.7934
Ukraine	Male	10 to 14	Foreign body	94.7034	94.6326	94.8257	94.7357	94.5935	94.4651	94.6803	94.946	95.1326	94.9729	94.8013	94.7938	95.0468	95.4503	95.5738	95.7817	96.0607	95.9698	96.4635	96.9497	97.0981	97.318	97.5404	97.5542	96.8463	95.3905	95.4173	95.8503
Ukraine	Male	15 to 19	Foreign body	90.9996	90.5529	89.9267	89.4841	88.6096	87.7268	88.4331	89.4297	90.3528	89.9547	89.4877	89.9703	90.3202	90.5445	90.4621	90.4288	90.8956	90.4621	91.1714	92.9411	93.4496	93.6102	93.6337	93.1116	91.3778	86.1694	86.2123	87.7343
Ukraine	Male	5 to 9	Foreign body	94.4487	94.416	94.8812	95.1143	94.8918	94.9932	95.2114	95.3419	95.4646	95.6165	95.6396	95.5099	95.6383	95.7461	95.6827	95.7596	96.0654	96.1408	96.8015	97.337	97.4197	97.5296	97.6882	97.827	97.4767	97.2098	97.335	97.4756
Ukraine	Male	Early Neonatal	Foreign body	94.0435	93.9108	94.2645	94.5409	94.5413	94.6068	94.5836	94.4301	94.195	93.9983	94.3943	95.0635	95.6655	95.821	95.6783	95.6425	95.691	95.5914	96.0009	96.5655	96.8654	97.0853	97.2436	97.5212	97.6198	97.6452	97.7588	97.8406
Ukraine	Male	Late Neonatal	Foreign body	88.6737	88.3818	88.3652	87.9954	87.2474	87.3381	87.9169	88.6438	89.6871	90.4744	91.1148	91.6693	92.4844	93.1191	93.4379	93.508	93.4781	93.2458	93.432	93.867	94.0808	94.2252	94.3052	94.5847	94.621	94.5789	94.6924	94.8025
Ukraine	Male	Post Neonatal	Foreign body	89.0058	89.4896	89.5043	88.7439	87.7504	87.5504	87.9504	88.7106	89.9291	90.7968	90.7766	90.04	89.5082	88.8389	87.9963	87.7532	87.4516	86.8089	87.3164	88.5556	89.3087	89.9658	90.4173	91.2831	91.1229	90.7197	91.1579	91.5695
High-income Asia Pacific	Both	0 to 20	Foreign body	96.6986	96.7761	96.8333	96.9528	97.1515	97.419	97.6904	97.8425	97.8885	98.0887	98.229	98.3597	98.4585	98.5582	98.6703	98.756	98.8273	98.8716	98.9014	99.0277	99.0515	99.0948	99.173	99.3092	99.3909	99.5002	99.5779	99.6542
High-income Asia Pacific	Both	1 to 4	Foreign body	89.0439	88.9978	89.026	89.3815	89.9765	90.5776	91.0221	91.3443	91.5686	91.8718	92.1279	92.3675	92.5007	92.6046	92.7239	92.7977	92.8452	92.9201	92.9911	93.1992	93.2705	93.3353	93.3448	93.3856	93.3732	93.3844	93.3393	93.3105
High-income Asia Pacific	Both	10 to 14	Foreign body	97.0141	97.1147	97.2613	97.5202	97.786	97.9798	98.2641	98.3929	98.3731	98.4812	98.7149	98.8301	98.8546	98.8807	98.9525	98.9616	98.9953	99.0637	99.1113	99.1142	99.0481	99.0584	99.1616	99.2543	99.2815	99.3442	99.4102	99.4934
High-income Asia Pacific	Both	15 to 19	Foreign body	96.3712	96.3453	96.4963	96.9529	97.3963	97.6011	97.7822	97.9139	97.9354	98.1681	98.5485	98.6178	98.6809	98.7076	98.812	98.8789	98.9747	99.0279	99.0461	99.1437	99.2039	99.2154	99.3544	99.489	99.5661	99.658	99.6815	99.7043
High-income Asia Pacific	Both	5 to 9	Foreign body	94.6763	94.9732	95.3998	95.9263	96.4287	96.8351	97.1942	97.2682	97.2713	97.5559	97.8545	97.9512	97.9423	98.0579	98.1462	98.1605	98.2486	98.3266	98.3418	98.3877	98.4596	98.4732	98.4313	98.4921	98.5266	98.5515	98.5518	98.5773
High-income Asia Pacific	Both	Early Neonatal	Foreign body	96.7664	96.8488	96.9496	97.0444	97.2495	97.4681	97.5962	97.6659	97.6989	97.7988	97.8731	97.9083	97.9498	97.9774	97.9897	98.0057	98.0409	98.0689	98.0832	98.1245	98.1315	98.1306	98.1351	98.1564	98.1647	98.1914	98.2233	98.2456
High-income Asia Pacific	Both	Late Neonatal	Foreign body	92.6447	92.6813	92.7646	92.8317	93.0902	93.3996	93.6446	93.8196	93.9206	94.1347	94.2151	94.3026	94.3706	94.4287	94.4326	94.4708	94.5807	94.6292	94.6545	94.7546	94.7535	94.7768	94.8047	94.8751	94.9059	94.9671	95.0114	95.0364
High-income Asia Pacific	Both	Post Neonatal	Foreign body	92.1983	92.4831	92.6943	92.8059	93.1529	93.5823	93.9835	94.2807	94.3888	94.6769	94.8339	95.0301	95.1591	95.287	95.4214	95.4756	95.546	95.641	95.6914	95.8779	95.9077	95.9842	96.1097	96.3591	96.5073	96.6984	96.82	96.8775
High-income Asia Pacific	Female	0 to 20	Foreign body	96.5775	96.6853	96.736	96.7958	96.9703	97.1831	97.3571	97.4458	97.4696	97.6218	97.7607	97.8427	97.9181	98.0326	98.1473	98.2501	98.3238	98.3753	98.4027	98.5093	98.5395	98.5856	98.6751	98.8299	98.9419	99.0817	99.2003	99.334
High-income Asia Pacific	Female	1 to 4	Foreign body	86.7626	86.7333	86.7807	87.0969	87.7435	88.3087	88.6377	88.8786	89.0556	89.3488	89.6286	89.8311	89.9058	90.0186	90.124	90.1592	90.1753	90.2713	90.335	90.5198	90.614	90.6762	90.6542	90.6795	90.6333	90.5904	90.4799	90.3784
High-income Asia Pacific	Female	10 to 14	Foreign body	96.7146	96.8182	96.9604	97.2049	97.5209	97.7411	97.9417	98.0223	97.9684	98.008	98.1857	98.2321	98.197	98.2259	98.3395	98.353	98.3912	98.439	98.4583	98.4404	98.4287	98.4834	98.5935	98.7361	98.843	98.947	99.0908	99.3187
High-income Asia Pacific	Female	15 to 19	Foreign body	96.9722	97.0462	97.1517	97.3762	97.5463	97.6338	97.7372	97.7288	97.6812	97.7641	97.9754	98.0295	98.0146	98.0305	98.0318	98.0358	98.0727	98.1234	98.0762	98.1226	98.1228	98.1596	98.3101	98.4577	98.5721	98.696	98.8044	98.9261
High-income Asia Pacific	Female	5 to 9	Foreign body	95.4836	95.8833	96.3937	96.8014	97.3337	97.8125	98.1014	98.1638	98.2232	98.4244	98.7172	98.8533	98.7632	98.9254	99.1477	99.1615	99.109	99.1684	99.1618	99.1954	99.2526	99.32	99.333	99.467	99.5379	99.5621	99.5938	99.7
High-income Asia Pacific	Female	Early Neonatal	Foreign body	94.9863	95.0856	95.1948	95.2621	95.4815	95.6832	95.8166	95.8881	95.9291	96.0378	96.1257	96.1405	96.2035	96.2364	96.25	96.2596	96.2835	96.3041	96.3311	96.3819	96.38	96.375	96.3912	96.4286	96.4504	96.4977	96.5453	96.5789
High-income Asia Pacific	Female	Late Neonatal	Foreign body	92.382	92.4197	92.4633	92.5131	92.7485	93.0232	93.1952	93.3406	93.4472	93.627	93.7301	93.7797	93.8775	93.9368	93.9058	93.9408	94.0384	94.0831	94.0807	94.1525	94.1422	94.1583	94.1935	94.2661	94.3013	94.382	94.4374	94.4732
High-income Asia Pacific	Female	Post Neonatal	Foreign body	91.3524	91.6977	91.9083	91.9718	92.331	92.735	93.0732	93.3573	93.4939	93.7753	93.9798	94.1234	94.2441	94.393	94.5139	94.5946	94.6809	94.7811	94.8383	94.9992	95.0366	95.1	95.2243	95.4579	95.607	95.8111	95.9432	96.0181
High-income Asia Pacific	Male	0 to 20	Foreign body	96.7754	96.8198	96.871	97.017	97.2019	97.4715	97.78	97.9569	98.0085	98.2161	98.3353	98.4828	98.5876	98.6649	98.7631	98.8298	98.8942	98.9294	98.9585	99.0849	99.1012	99.1373	99.2005	99.3118	99.3677	99.4481	99.4947	99.5297
High-income Asia Pacific	Male	1 to 4	Foreign body	90.2525	90.1928	90.2038	90.5739	91.098	91.6986	92.2138	92.5823	92.8279	93.1177	93.3357	93.5839	93.7436	93.8191	93.9281	94.0165	94.0835	94.1426	94.2238	94.4476	94.502	94.5643	94.5897	94.6272	94.6241	94.6564	94.6422	94.6488
High-income Asia Pacific	Male	10 to 14	Foreign body	96.6877	96.7901	96.9442	97.2175	97.4378	97.6082	97.9673	98.1382	98.1486	98.3131	98.5895	98.7627	98.8434	98.8727	98.9137	98.9208	98.95	99.034	99.1039	99.1228	99.0104	98.9879	99.102	99.1788	99.1739	99.2458	99.294	99.298
High-income Asia Pacific	Male	15 to 19	Foreign body	94.6479	94.5578	94.6943	95.1657	95.6632	95.8805	96.0389	96.2264	96.2847	96.5299	96.8756	96.9223	97.0239	97.0454	97.1904	97.2781	97.3782	97.4087	97.478	97.5773	97.6631	97.6506	97.7244	97.8007	97.8298	97.8764	97.8424	97.8003
High-income Asia Pacific	Male	5 to 9	Foreign body	94.2367	94.4601	94.8292	95.4583	95.9441	96.2955	96.7097	96.7907	96.749	97.0944	97.395	97.463	97.519	97.6069	97.6025	97.6199	97.8131	97.9067	97.9393	97.9949	98.079	98.0577	97.9863	98.0108	98.0426	98.0978	98.1071	98.1051
High-income Asia Pacific	Male	Early Neonatal	Foreign body	97.5733	97.6377	97.726	97.8368	98.0215	98.2425	98.3608	98.4259	98.4497	98.5385	98.6009	98.6557	98.6836	98.7093	98.7207	98.7407	98.7836	98.8168	98.8203	98.8524	98.8658	98.8688	98.8677	98.8819	98.8853	98.8987	98.9207	98.9373
High-income Asia Pacific	Male	Late Neonatal	Foreign body	94.3328	94.3597	94.4549	94.5203	94.7429	95.0138	95.2642	95.4255	95.4983	95.6931	95.7414	95.8467	95.8832	95.9324	95.9638	95.9967	96.0956	96.1403	96.1845	96.2878	96.2957	96.3222	96.3456	96.4113	96.4442	96.4866	96.522	96.5422
High-income Asia Pacific	Male	Post Neonatal	Foreign body	92.417	92.667	92.8895	93.0417	93.4024	93.8798	94.3568	94.6918	94.792	95.1102	95.2447	95.5132	95.683	95.8183	95.9799	96.0183	96.0831	96.1886	96.2433	96.4663	96.4942	96.587	96.7241	97.0158	97.1873	97.3943	97.5277	97.5816
Brunei	Both	0 to 20	Foreign body	97.3861	97.3324	97.4214	97.5086	97.6246	97.7833	97.915	97.9824	98.0292	98.09	98.0603	98.0481	97.9818	97.9468	97.9615	97.9816	97.9991	97.9787	97.9487	97.9232	97.8674	97.6577	97.5166	97.4637	97.442	97.3623	97.3689	97.3195
Brunei	Both	1 to 4	Foreign body	93.3876	93.4047	93.4974	93.5637	93.6459	93.7528	93.8409	93.8754	93.9042	93.9545	93.9692	94.0054	94.0076	94.0107	94.0056	93.9742	93.9868	94.0322	94.1156	94.2305	94.3561	94.3843	94.449	94.5571	94.6878	94.796	94.9554	95.0849
Brunei	Both	10 to 14	Foreign body	97.7574	97.7774	97.9038	98.0851	98.2123	98.3198	98.428	98.538	98.5242	98.5848	98.579	98.5486	98.5393	98.5434	98.5555	98.5382	98.5384	98.5198	98.5471	98.5028	98.508	98.4772	98.4047	98.3213	98.3161	98.3132	98.33	98.3404
Brunei	Both	15 to 19	Foreign body	97.9145	98.0975	98.2347	98.2962	98.3367	98.4495	98.5272	98.5592	98.4721	98.4982	98.4819	98.4125	98.3568	98.3244	98.2781	98.1911	98.1156	98.0595	98.0351	98.0199	98.023	97.9455	97.8551	97.8478	97.9272	98.0137	98.029	97.8388
Brunei	Both	5 to 9	Foreign body	97.8103	97.874	97.9844	98.1115	98.1532	98.2209	98.2604	98.2515	98.235	98.2442	98.2062	98.1606	98.1168	98.0877	98.086	98.063	98.0421	98.0228	98.0579	98.1005	98.1205	98.0707	98.0364	98.0425	98.078	98.1083	98.2291	98.3002
Brunei	Both	Early Neonatal	Foreign body	97.1832	97.1274	97.1404	97.1366	97.139	97.1572	97.165	97.1551	97.1442	97.1677	97.1467	97.123	97.0824	97.0491	97.037	97.0295	97.023	97.0062	96.9878	96.998	97.0115	96.9521	96.9397	96.9593	96.9784	96.9424	96.948	96.943
Brunei	Both	Late Neonatal	Foreign body	93.1713	93.1151	93.121	93.1098	93.0999	93.1094	93.1117	93.0937	93.0762	93.098	93.0722	93.0363	92.9718	92.9136	92.874	92.8388	92.8035	92.7535	92.7087	92.691	92.6776	92.5816	92.5482	92.5544	92.5603	92.4896	92.4866	92.4858
Brunei	Both	Post Neonatal	Foreign body	93.5562	93.4719	93.5022	93.5233	93.578	93.6712	93.742	93.7532	93.7481	93.7377	93.6619	93.5925	93.453	93.3359	93.2691	93.2211	93.1597	93.0646	92.9559	92.8816	92.7535	92.4581	92.2871	92.2241	92.1921	92.0979	92.1224	92.0901
Brunei	Female	0 to 20	Foreign body	95.7741	95.7397	95.8396	95.9265	96.0549	96.2309	96.3713	96.4455	96.4784	96.5255	96.4892	96.4669	96.398	96.3585	96.372	96.3913	96.4033	96.3679	96.3074	96.2593	96.1685	95.8897	95.6978	95.615	95.5465	95.4227	95.418	95.3463
Brunei	Female	1 to 4	Foreign body	91.2246	91.2748	91.4285	91.5536	91.6936	91.8482	91.9637	92.0101	92.0368	92.0791	92.0786	92.0785	92.0476	92.0123	91.9911	91.9492	91.9615	92.0099	92.0973	92.2369	92.4175	92.4828	92.5687	92.6895	92.8306	92.929	93.1065	93.2543
Brunei	Female	10 to 14	Foreign body	96.675	96.63	96.6572	96.6924	96.8121	96.9203	97.0482	97.2468	97.2179	97.2743	97.2998	97.3082	97.3201	97.3335	97.3453	97.3485	97.3384	97.3152	97.2808	97.229	97.2097	97.1142	97.1081	97.0574	96.969	96.8657	96.8138	96.8019
Brunei	Female	15 to 19	Foreign body	96.638	96.9125	97.0678	97.1091	97.1084	97.2238	97.2778	97.2789	97.2219	97.2228	97.1829	97.1243	97.072	97.0272	96.9785	96.9309	96.8798	96.8301	96.7761	96.712	96.6959	96.6301	96.5056	96.4676	96.517	96.6073	96.6516	96.454
Brunei	Female	5 to 9	Foreign body	98.5847	98.6789	98.763	98.7723	98.7654	98.8327	98.853	98.8177	98.7882	98.7845	98.7565	98.7217	98.6778	98.6418	98.6305	98.6187	98.605	98.5761	98.5487	98.5673	98.5552	98.4691	98.4132	98.4135	98.4387	98.4582	98.598	98.5581
Brunei	Female	Early Neonatal	Foreign body	94.9695	94.9015	94.916	94.9116	94.911	94.9237	94.9245	94.9004	94.8657	94.8822	94.8433	94.7928	94.7413	94.6996	94.6789	94.6544	94.6272	94.5873	94.5411	94.5295	94.5439	94.4459	94.425	94.4588	94.5008	94.4691	94.4921	94.4954
Brunei	Female	Late Neonatal	Foreign body	92.5763	92.5184	92.5241	92.5128	92.4972	92.4977	92.4917	92.4568	92.4172	92.4278	92.3912	92.3352	92.2642	92.1989	92.1441	92.0838	92.0149	91.9316	91.8424	91.7716	91.7343	91.59	91.5211	91.5021	91.4778	91.3608	91.3467	91.3445
Brunei	Female	Post Neonatal	Foreign body	92.3788	92.2983	92.335	92.3627	92.4241	92.5185	92.585	92.5757	92.5329	92.4854	92.3722	92.2621	92.0896	91.9508	91.8584	91.7736	91.6624	91.512	91.3309	91.1927	91.0025	90.5644	90.3024	90.2071	90.1406	90.0105	90.0667	90.0516
Brunei	Male	0 to 20	Foreign body	98.1537	98.0961	98.1679	98.2446	98.3383	98.4674	98.5783	98.6345	98.6859	98.7494	98.7298	98.7288	98.6745	98.6486	98.6644	98.6857	98.7081	98.7027	98.6994	98.6948	98.6683	98.5295	98.439	98.4112	98.4198	98.3782	98.3902	98.3621
Brunei	Male	1 to 4	Foreign body	94.3845	94.3833	94.4332	94.4585	94.4982	94.5675	94.6329	94.6594	94.6906	94.7455	94.7714	94.8301	94.8537	94.8807	94.8861	94.8645	94.8815	94.9305	95.0172	95.1219	95.2163	95.2316	95.2914	95.397	95.5268	95.6486	95.8018	95.9285
Brunei	Male	10 to 14	Foreign body	97.7894	97.8659	98.0694	98.3613	98.4935	98.5978	98.6825	98.7085	98.6924	98.7411	98.7004	98.6348	98.6077	98.6035	98.6155	98.5864	98.5968	98.5853	98.6629	98.6307	98.658	98.6816	98.57	98.472	98.5347	98.6133	98.6889	98.7258
Brunei	Male	15 to 19	Foreign body	96.6004	96.6538	96.7339	96.7978	96.8621	96.9256	96.9795	96.9996	96.8992	96.9051	96.8936	96.8326	96.7873	96.7706	96.7414	96.6612	96.6046	96.577	96.5977	96.6404	96.6694	96.6316	96.6258	96.6663	96.7575	96.8312	96.8492	96.7809
Brunei	Male	5 to 9	Foreign body	97.2174	97.2657	97.3953	97.6009	97.6769	97.7458	97.7972	97.8028	97.7905	97.8038	97.7545	97.6993	97.6535	97.6261	97.6274	97.5952	97.5667	97.5513	97.6233	97.6774	97.7147	97.6873	97.6665	97.6749	97.7152	97.7518	97.8586	97.9989
Brunei	Male	Early Neonatal	Foreign body	98.0133	97.9719	97.9853	97.9847	97.9904	98.0108	98.0221	98.0188	98.0193	98.0419	98.0299	98.0203	97.9871	97.9601	97.952	97.9535	97.9582	97.9561	97.9548	97.9756	97.9906	97.9585	97.9546	97.9679	97.9772	97.9468	97.9485	97.9468
Brunei	Male	Late Neonatal	Foreign body	94.5985	94.5619	94.5716	94.5676	94.5664	94.5802	94.5868	94.5781	94.5714	94.589	94.5697	94.5479	94.4976	94.4539	94.4287	94.4135	94.4039	94.3852	94.3762	94.3919	94.4001	94.3547	94.3532	94.378	94.4073	94.3879	94.4042	94.42
Brunei	Male	Post Neonatal	Foreign body	93.5907	93.506	93.5362	93.5587	93.6149	93.712	93.7872	93.8015	93.8059	93.8041	93.7376	93.6806	93.5507	93.4402	93.3819	93.3517	93.3166	93.253	93.1838	93.1421	93.0533	92.8378	92.7209	92.6794	92.6728	92.6056	92.6204	92.589
Japan	Both	0 to 20	Foreign body	98.3876	98.4318	98.3723	98.3638	98.3224	98.3542	98.5169	98.5379	98.4776	98.6763	98.7296	98.8475	98.8991	98.955	99.0175	99.007	99.0454	99.0769	99.0694	99.1877	99.2097	99.255	99.3703	99.5294	99.6296	99.7695	99.8789	100
Japan	Both	1 to 4	Foreign body	91.2629	91.2747	91.1604	91.1663	91.1184	91.0747	91.3134	91.4178	91.4003	91.6479	91.7865	91.9868	92.0122	92.0113	92.0901	92.1173	92.1863	92.2603	92.2801	92.4564	92.4998	92.5263	92.5301	92.5209	92.4651	92.4379	92.3642	92.3385
Japan	Both	10 to 14	Foreign body	99.0128	99.0305	98.9126	98.8669	98.84	98.7997	98.9149	98.9162	98.751	98.735	98.9121	99.0344	99.0067	99.0003	99.0786	99.092	99.1539	99.2179	99.261	99.2838	99.1857	99.1918	99.2935	99.3802	99.3933	99.4667	99.5459	99.6625
Japan	Both	15 to 19	Foreign body	99.1563	99.1139	99.0735	99.1455	99.1748	99.0337	99.0072	98.8759	98.6628	98.6047	98.83	98.7911	98.7576	98.7682	98.8369	98.876	98.994	99.0755	99.0806	99.2172	99.2506	99.2488	99.4082	99.5743	99.6771	99.7486	99.7749	99.8174
Japan	Both	5 to 9	Foreign body	97.8277	97.811	97.7512	97.7574	97.7666	97.8014	97.9384	97.9301	97.8128	97.9289	98.0709	98.1402	98.0662	98.1431	98.2226	98.1769	98.2521	98.3209	98.3369	98.3794	98.4137	98.4098	98.3918	98.4495	98.4402	98.4468	98.4429	98.4792
Japan	Both	Early Neonatal	Foreign body	98.0359	98.0824	98.105	98.0751	98.1001	98.1606	98.2039	98.1829	98.1674	98.2454	98.2366	98.2695	98.3105	98.3534	98.3551	98.3308	98.3464	98.3786	98.3679	98.404	98.4078	98.3966	98.3866	98.3951	98.3873	98.4056	98.4298	98.45
Japan	Both	Late Neonatal	Foreign body	94.5977	94.6082	94.5986	94.5271	94.5496	94.6476	94.8032	94.8795	94.9387	95.1677	95.0959	95.1832	95.2183	95.2622	95.2788	95.2671	95.3336	95.3834	95.3839	95.4573	95.4758	95.4812	95.4876	95.514	95.4969	95.5247	95.5451	95.5519
Japan	Both	Post Neonatal	Foreign body	94.5002	94.6676	94.7007	94.7373	94.8958	95.1698	95.5388	95.7322	95.7958	96.2309	96.3309	96.5592	96.6818	96.792	96.8708	96.8007	96.8269	96.9019	96.8948	97.0621	97.0936	97.165	97.3207	97.5634	97.6926	97.8813	97.9954	98.0662
Japan	Female	0 to 20	Foreign body	98.5861	98.642	98.5907	98.5594	98.5104	98.4939	98.5645	98.5191	98.4302	98.5559	98.6183	98.6852	98.694	98.7492	98.8025	98.7953	98.8323	98.8573	98.8456	98.9359	98.9599	99.0117	99.1504	99.3259	99.4727	99.6464	99.8074	100
Japan	Female	1 to 4	Foreign body	88.9618	88.9204	88.7831	88.7471	88.7329	88.6707	88.7992	88.7846	88.7381	88.9311	89.092	89.2549	89.1858	89.1627	89.2052	89.1785	89.2282	89.3347	89.3627	89.5127	89.5587	89.5622	89.5252	89.4835	89.3727	89.2788	89.134	89.0304
Japan	Female	10 to 14	Foreign body	98.6614	98.7141	98.6245	98.6349	98.7283	98.7118	98.7619	98.7385	98.5455	98.4758	98.6525	98.7302	98.6625	98.6839	98.8342	98.8658	98.8953	98.9303	98.9575	98.9297	98.9046	98.9685	99.0469	99.1951	99.3316	99.4538	99.6369	99.957
Japan	Female	15 to 19	Foreign body	98.6242	98.6367	98.627	98.668	98.6745	98.6482	98.6537	98.4986	98.3395	98.2601	98.4109	98.4135	98.3328	98.3384	98.2932	98.3099	98.3594	98.4254	98.3896	98.4778	98.4569	98.4849	98.6766	98.8531	99.0246	99.179	99.3156	99.4766
Japan	Female	5 to 9	Foreign body	99.0271	99.0328	99.0069	98.9344	98.968	99.0674	99.1098	99.0554	98.9574	99.0014	99.1667	99.2919	99.1246	99.2545	99.4671	99.4315	99.3602	99.3994	99.3749	99.3471	99.3633	99.4649	99.5402	99.6559	99.707	99.7202	99.7641	99.9193
Japan	Female	Early Neonatal	Foreign body	96.4514	96.5007	96.543	96.4957	96.5131	96.522	96.5831	96.5623	96.5542	96.6326	96.6308	96.677	96.729	96.7951	96.7985	96.7524	96.7564	96.7683	96.748	96.7832	96.7709	96.7455	96.7438	96.7617	96.7631	96.7942	96.8294	96.8566
Japan	Female	Late Neonatal	Foreign body	94.1431	94.148	94.1257	94.0932	94.1019	94.1587	94.2401	94.2844	94.3405	94.5085	94.4884	94.568	94.6085	94.6837	94.7004	94.6927	94.7729	94.798	94.7458	94.7787	94.7794	94.7672	94.7938	94.8184	94.8307	94.8779	94.9121	94.9317
Japan	Female	Post Neonatal	Foreign body	93.9351	94.1006	94.1327	94.1363	94.2702	94.4647	94.737	94.889	94.9512	95.3214	95.4645	95.616	95.7175	95.8337	95.8968	95.8493	95.9092	95.9783	95.9842	96.1285	96.1651	96.2191	96.3743	96.5759	96.7062	96.8892	97.0081	97.0895
Japan	Male	0 to 20	Foreign body	98.0673	98.1005	98.0383	98.0451	98.0032	98.0588	98.2686	98.332	98.2924	98.521	98.5553	98.695	98.7725	98.8201	98.8809	98.8696	98.9051	98.9365	98.9326	99.0596	99.0778	99.1147	99.2051	99.3416	99.4035	99.51	99.5775	99.6421
Japan	Male	1 to 4	Foreign body	92.192	92.2379	92.137	92.1706	92.0868	92.0562	92.3824	92.5863	92.5917	92.872	92.9812	93.1959	93.2866	93.2887	93.382	93.4482	93.5325	93.5808	93.5998	93.7959	93.8371	93.8755	93.8981	93.8939	93.8597	93.8603	93.8196	93.8322
Japan	Male	10 to 14	Foreign body	98.7836	98.7851	98.6552	98.5662	98.4287	98.3659	98.5394	98.5594	98.4181	98.4493	98.6249	98.7945	98.8194	98.8055	98.8329	98.8364	98.9248	99.0085	99.0582	99.1186	98.9516	98.911	99.0541	99.1216	99.0728	99.1605	99.2121	99.2143
Japan	Male	15 to 19	Foreign body	97.2375	97.1871	97.1556	97.2369	97.2816	97.0936	97.036	96.9707	96.7822	96.7493	96.9221	96.8588	96.8891	96.9027	97.0483	97.0881	97.2092	97.2619	97.2989	97.4105	97.4743	97.4471	97.5121	97.6116	97.6316	97.6291	97.5818	97.5377
Japan	Male	5 to 9	Foreign body	97.17	97.1437	97.0631	97.1433	97.1371	97.1194	97.3387	97.369	97.2345	97.4112	97.5363	97.5662	97.5768	97.624	97.6085	97.5592	97.7497	97.838	97.88	97.9717	98.0152	97.932	97.8579	97.899	97.88	97.9276	97.9369	97.9313
Japan	Male	Early Neonatal	Foreign body	98.7523	98.7965	98.8027	98.7901	98.8219	98.9266	98.9524	98.9301	98.9062	98.9787	98.9621	98.9815	99.0108	99.032	99.0318	99.0272	99.0521	99.0999	99.0967	99.1317	99.1484	99.15	99.1346	99.1362	99.1224	99.1303	99.1456	99.1602
Japan	Male	Late Neonatal	Foreign body	96.2135	96.2324	96.2405	96.1535	96.1865	96.3027	96.4913	96.5762	96.6201	96.848	96.7413	96.814	96.836	96.8438	96.8573	96.845	96.8858	96.9455	96.9895	97.0806	97.1097	97.1313	97.1255	97.1571	97.1286	97.1449	97.1603	97.1648
Japan	Male	Post Neonatal	Foreign body	94.9446	95.1239	95.1604	95.2304	95.4261	95.7974	96.2886	96.5416	96.6181	97.1487	97.2226	97.5382	97.6936	97.8126	97.9159	97.8235	97.8235	97.9108	97.8938	98.0943	98.1249	98.2198	98.3948	98.7037	98.8583	99.087	99.2278	99.3165
South Korea	Both	0 to 20	Foreign body	92.1929	92.2837	92.5939	93.0284	93.8737	94.8003	95.4024	95.923	96.2633	96.4869	96.8637	97.0097	97.2187	97.4316	97.6834	98.0434	98.2028	98.2769	98.4145	98.5756	98.6014	98.6418	98.6148	98.6864	98.7022	98.7094	98.6697	98.5786
South Korea	Both	1 to 4	Foreign body	83.1807	83.0115	83.4009	84.6247	86.7286	88.7823	89.702	90.5097	91.2791	91.7359	92.2935	92.6191	93.0033	93.4157	93.725	94.0929	94.2065	94.2958	94.5105	94.8002	94.9242	95.093	95.0999	95.2745	95.3795	95.524	95.6004	95.6052
South Korea	Both	10 to 14	Foreign body	91.4396	91.9695	92.9421	94.0135	94.9687	95.6899	96.3579	96.7827	97.1811	97.7026	98.1558	98.2721	98.474	98.6073	98.6783	98.6874	98.6478	98.7231	98.7793	98.7179	98.7241	98.7404	98.8408	98.9468	99.0047	99.019	99.034	99.0065
South Korea	Both	15 to 19	Foreign body	88.0636	87.6956	88.1788	89.7642	91.6245	93.0783	94.092	95.0837	95.7997	96.8322	97.6572	98.0403	98.3987	98.4687	98.7018	98.8768	98.9057	98.8758	98.9399	98.9402	99.0727	99.1082	99.2032	99.2644	99.2647	99.3992	99.3923	99.3418
South Korea	Both	5 to 9	Foreign body	86.7041	87.3269	88.6368	90.3783	92.2681	93.8203	94.8936	95.2501	95.6255	96.3958	97.1282	97.3047	97.4502	97.674	97.7887	97.9493	98.0636	98.166	98.1787	98.2422	98.4595	98.5501	98.4079	98.4711	98.6444	98.7233	98.7224	98.688
South Korea	Both	Early Neonatal	Foreign body	94.4015	94.6011	94.8867	95.2224	95.7537	96.2736	96.5517	96.7721	96.8885	97.0013	97.175	97.1513	97.1564	97.1101	97.1405	97.2624	97.3397	97.3517	97.4372	97.5009	97.5243	97.5516	97.5646	97.5743	97.5771	97.5916	97.6156	97.6073
South Korea	Both	Late Neonatal	Foreign body	89.1243	89.2756	89.5874	89.93	90.6116	91.3281	91.7367	92.07	92.2408	92.3736	92.6176	92.5462	92.5799	92.5851	92.5335	92.7122	92.9295	92.9627	93.0672	93.2593	93.2282	93.3075	93.3263	93.3925	93.4314	93.5028	93.5387	93.5294
South Korea	Both	Post Neonatal	Foreign body	87.8727	88.437	89.0422	89.3962	90.0785	90.837	91.3645	91.8376	92.0047	91.9622	92.1243	91.9643	91.8019	91.7723	91.9827	92.413	92.6219	92.7408	92.975	93.2591	93.3342	93.4642	93.5046	93.6062	93.6184	93.6347	93.6196	93.5352
South Korea	Female	0 to 20	Foreign body	90.9074	91.0801	91.3502	91.6454	92.4785	93.3944	93.9125	94.4205	94.7945	95.0366	95.4165	95.5082	95.7369	96.0009	96.2864	96.7249	96.8961	97.0124	97.1636	97.3315	97.373	97.3942	97.3254	97.4067	97.3807	97.3792	97.3049	97.1763
South Korea	Female	1 to 4	Foreign body	80.0355	80.0058	80.512	81.7817	84.1861	86.36	87.2013	88.0915	88.8474	89.4249	90.0612	90.3551	90.8146	91.3917	91.8172	92.2881	92.3611	92.4208	92.5672	92.8188	93.0185	93.2455	93.2455	93.4823	93.6639	93.8543	93.9591	93.9863
South Korea	Female	10 to 14	Foreign body	90.8913	91.3711	92.2983	93.2483	94.1205	94.9031	95.4391	95.7537	96.124	96.5651	96.8191	96.8397	96.9951	97.1277	97.2014	97.1982	97.2686	97.3286	97.2936	97.2677	97.274	97.2663	97.44	97.5282	97.499	97.4758	97.4427	97.3656
South Korea	Female	15 to 19	Foreign body	91.7742	91.8001	92.1315	92.9263	93.7184	94.3119	94.9091	95.4566	95.8	96.3663	96.7435	96.9336	97.1213	97.1686	97.3592	97.3628	97.4051	97.4331	97.3819	97.3206	97.3871	97.4439	97.4861	97.5385	97.4756	97.5092	97.5145	97.4669
South Korea	Female	5 to 9	Foreign body	85.6551	86.5454	88.1073	89.7053	91.7727	93.569	94.7457	95.2743	95.9188	96.6489	97.3699	97.5624	97.6697	97.9315	98.1917	98.3393	98.3005	98.3878	98.4034	98.6258	98.8193	98.7485	98.5101	98.7266	98.8751	98.9528	98.9451	98.867
South Korea	Female	Early Neonatal	Foreign body	91.9056	92.1652	92.4564	92.7748	93.41	94.0301	94.3108	94.5618	94.6995	94.8273	95.0328	94.8578	94.8738	94.7406	94.7655	94.9482	95.0241	95.0687	95.2578	95.3749	95.419	95.4742	95.4966	95.5119	95.5096	95.542	95.569	95.5501
South Korea	Female	Late Neonatal	Foreign body	88.7409	88.9035	89.1259	89.3659	90.0626	90.8156	91.1759	91.5196	91.7288	91.8773	92.138	91.9427	92.0811	91.9997	91.7943	91.9752	92.1282	92.2302	92.4039	92.623	92.6069	92.713	92.704	92.7867	92.7484	92.8351	92.859	92.8339
South Korea	Female	Post Neonatal	Foreign body	85.7344	86.5309	87.171	87.4742	88.2777	89.1747	89.7335	90.2931	90.5721	90.603	90.8403	90.6291	90.4444	90.4569	90.6686	91.2091	91.4165	91.6003	91.8746	92.1536	92.2621	92.3943	92.4053	92.5279	92.4957	92.5322	92.483	92.3656
South Korea	Male	0 to 20	Foreign body	93.5462	93.5656	93.8584	94.3246	95.0651	95.8759	96.4536	96.9135	97.1857	97.3649	97.6863	97.8442	98.0133	98.1675	98.3683	98.6393	98.7778	98.8231	98.9405	99.0807	99.095	99.1392	99.1374	99.1906	99.2269	99.2346	99.2172	99.1567
South Korea	Male	1 to 4	Foreign body	85.7434	85.501	85.7941	86.9075	88.6657	90.4953	91.4002	92.0935	92.8128	93.1558	93.6199	93.9408	94.2462	94.5196	94.7298	95.0033	95.1366	95.2432	95.4937	95.795	95.8667	95.9909	96.01	96.1395	96.1956	96.3101	96.3741	96.3765
South Korea	Male	10 to 14	Foreign body	91.3015	91.8561	92.842	93.9849	94.9842	95.642	96.4032	96.9067	97.3209	97.8916	98.4787	98.6562	98.8825	99.0087	99.074	99.0917	98.9804	99.0723	99.2012	99.1233	99.1353	99.1717	99.2189	99.3363	99.4556	99.4939	99.54	99.5439
South Korea	Male	15 to 19	Foreign body	87.4195	86.9008	87.3093	88.8626	90.7867	92.3085	93.2107	94.1286	94.8246	95.7702	96.5815	96.9379	97.2554	97.297	97.4494	97.6762	97.6892	97.6449	97.7875	97.8528	97.9918	98.0067	98.109	98.1573	98.212	98.3723	98.3651	98.3414
South Korea	Male	5 to 9	Foreign body	87.5267	87.9559	89.0761	90.8851	92.6261	93.9869	94.9707	95.2087	95.406	96.1823	96.8999	97.0568	97.2168	97.4073	97.4264	97.5899	97.7998	97.9143	97.9313	97.8988	98.1302	98.3229	98.2447	98.2056	98.3864	98.458	98.4538	98.439
South Korea	Male	Early Neonatal	Foreign body	95.686	95.8338	96.0953	96.4179	96.8455	97.265	97.5211	97.7056	97.7979	97.8906	98.0301	98.1004	98.0969	98.1078	98.1404	98.2168	98.2917	98.2857	98.3029	98.3312	98.3428	98.3529	98.3612	98.3691	98.3771	98.3813	98.4038	98.4046
South Korea	Male	Late Neonatal	Foreign body	91.4643	91.5765	91.8771	92.2096	92.7322	93.2688	93.6172	93.869	93.9737	94.0631	94.2397	94.2572	94.2148	94.2702	94.3247	94.4644	94.6785	94.6677	94.713	94.8531	94.8259	94.8762	94.9136	94.9591	95.0429	95.0921	95.1306	95.1353
South Korea	Male	Post Neonatal	Foreign body	88.4333	88.8703	89.4751	89.8757	90.4988	91.1892	91.7104	92.1387	92.2332	92.1386	92.2531	92.122	91.9716	91.9175	92.1354	92.5088	92.7285	92.8152	93.037	93.339	93.4	93.5368	93.602	93.6958	93.7409	93.7463	93.7548	93.6906
Singapore	Both	0 to 20	Foreign body	98.347	98.5169	98.5723	98.7678	98.8852	99.0047	99.0821	99.1604	99.1621	99.0832	99.0922	99.2688	99.374	99.4304	99.4618	99.4317	99.4739	99.5312	99.5044	99.507	99.5341	99.5485	99.5576	99.5924	99.6503	99.6781	99.6776	99.6695
Singapore	Both	1 to 4	Foreign body	95.36	95.5784	95.7611	95.9846	96.1223	96.2452	96.3083	96.3545	96.3823	96.4226	96.4057	96.4776	96.5406	96.6532	96.7657	96.7524	96.6682	96.6917	96.6846	96.7198	96.7772	96.8147	96.8414	96.8645	96.928	96.9808	97.0215	97.071
Singapore	Both	10 to 14	Foreign body	98.0001	98.0328	97.6535	97.9691	98.1329	98.122	98.2714	98.5059	98.4949	98.4363	98.476	98.6642	98.6997	98.7386	98.7724	98.7334	98.8161	98.8832	98.8577	98.8836	98.8895	98.8594	98.9285	98.9881	99.0833	99.1404	99.1815	99.2184
Singapore	Both	15 to 19	Foreign body	97.7298	97.7615	97.903	98.0712	98.1134	98.3822	98.5634	98.8315	99.0541	99.1992	99.1936	99.0589	99.0491	99.1118	99.1159	99.0094	99.1457	99.271	99.2486	99.3466	99.4203	99.5491	99.6309	99.647	99.7062	99.9037	100	99.9894
Singapore	Both	5 to 9	Foreign body	98.6093	98.5752	98.5988	99.0206	99.1093	99.0289	99.0276	99.2019	99.329	99.3612	99.3939	99.4285	99.3972	99.3707	99.3662	99.3442	99.3747	99.4235	99.4004	99.3842	99.3743	99.3368	99.367	99.3902	99.447	99.4544	99.449	99.4819
Singapore	Both	Early Neonatal	Foreign body	97.6397	97.7434	97.7695	97.8468	97.8986	97.9493	97.9764	97.9822	97.9487	97.9362	98.1336	98.2216	98.1771	98.1412	98.1088	98.0818	98.1424	98.1824	98.186	98.1993	98.2032	98.2092	98.2366	98.2701	98.2986	98.3122	98.3075	98.3016
[truncated: 4,314 more rows]
