# Supplementary material for: Global, regional, and national burden and quality of care index in children and adolescents: A systematic analysis for the global burden of disease study 1990–2017
Source: PLoS One. 2022 Apr 26;17(4):e0267596. doi: 10.1371/journal.pone.0267596 (PMC9041858; doi:10.1371/journal.pone.0267596)
Supplement: S1 File — (ZIP) [file pone.0267596.s001.zip › eTable 11- Leukemia.xlsx]

## Sheet: eTable 11- Leukemia
location_name	sex_name	age_name	cause_name	pca_score1990	pca_score1991	pca_score1992	pca_score1993	pca_score1994	pca_score1995	pca_score1996	pca_score1997	pca_score1998	pca_score1999	pca_score2000	pca_score2001	pca_score2002	pca_score2003	pca_score2004	pca_score2005	pca_score2006	pca_score2007	pca_score2008	pca_score2009	pca_score2010	pca_score2011	pca_score2012	pca_score2013	pca_score2014	pca_score2015	pca_score2016	pca_score2017
Global	Both	0 to 20	Leukemia	38.6343	39.078	39.5914	40.1147	40.8259	41.6325	42.6129	43.4524	44.0346	44.6953	45.3558	46.4997	47.9559	49.3872	50.7109	52.1184	53.6117	55.2371	57.0524	58.5957	59.7758	60.7159	61.8677	62.9608	64.0256	65.0553	65.3612	65.3905
Global	Both	1 to 4	Leukemia	37.7168	38.1337	38.618	39.0525	39.6095	40.3149	41.1547	42.0254	42.7894	43.6257	44.4983	45.7772	47.2909	48.8667	50.3974	51.8618	53.3638	54.9507	56.5145	57.8721	59.166	59.9103	60.6288	61.3384	62.0288	62.4657	62.7511	63.0096
Global	Both	10 to 14	Leukemia	36.2371	36.7948	37.6625	38.6021	39.7406	41.2043	42.884	44.4274	45.6876	46.7637	47.3374	47.9985	48.6522	48.7053	48.8948	49.0969	49.1336	49.4426	50.4936	52.0641	52.299	52.383	53.1722	54.5803	56.0385	57.4434	57.8483	57.8569
Global	Both	15 to 19	Leukemia	45.378	45.4566	45.6033	45.7343	46.0088	46.3313	46.7878	47.1834	47.5719	47.9484	48.3894	49.3332	50.5318	51.6078	52.6522	53.4004	53.9059	54.4649	54.8616	55.0444	55.0211	54.721	54.6761	55.2	55.3888	55.7875	55.9095	56.1918
Global	Both	5 to 9	Leukemia	34.3093	34.9568	35.9154	36.8926	38.0554	39.4307	40.7997	41.7782	42.2821	42.9817	43.5038	44.3105	45.6169	46.0543	46.799	48.061	49.1008	50.2626	52.4958	54.5385	55.7492	56.8285	58.2253	59.4535	60.5316	62.0629	62.7977	62.985
Global	Both	Early Neonatal	Leukemia	76.6988	76.8181	77.1409	77.6094	78.0608	78.4441	78.801	79.1747	79.5325	79.9162	80.2734	80.6015	80.8918	81.2382	81.5281	81.7914	82.1266	82.4342	82.6976	83.039	83.429	83.6068	83.7617	83.8631	83.9131	84.0152	84.202	84.3388
Global	Both	Late Neonatal	Leukemia	76.0747	76.3731	76.8563	77.4565	78	78.462	78.8806	79.3438	79.7938	80.2278	80.6101	80.9961	81.3451	81.7159	82.0306	82.3326	82.6921	83.0366	83.3386	83.6866	84.0811	84.236	84.3841	84.4787	84.5377	84.6157	84.7992	84.9318
Global	Both	Post Neonatal	Leukemia	31.5008	32.2509	33.082	33.9832	35.0665	36.3599	37.7794	39.1755	40.4066	41.6568	42.9616	44.8444	47.2186	49.6635	52.0255	54.0668	56.1356	58.3862	60.5156	62.3141	63.8772	64.9439	65.9404	66.9141	67.8587	68.4984	68.8787	69.0435
Global	Female	0 to 20	Leukemia	38.7071	39.1314	39.6465	40.226	41.0573	41.9682	42.9653	43.8271	44.3733	44.972	45.5198	46.6367	47.9536	49.2398	50.3613	51.3634	52.7146	54.2102	55.8885	57.2906	58.4213	59.4359	60.6725	61.7306	62.7396	63.6413	63.8559	63.7935
Global	Female	1 to 4	Leukemia	35.494	36.0715	36.673	37.2461	37.9202	38.7823	39.8114	40.8015	41.6099	42.518	43.4324	44.8666	46.4869	48.0777	49.6204	51.0139	52.5923	54.2047	55.878	57.3695	58.8685	59.8575	60.7442	61.5552	62.3448	62.8526	63.1396	63.2559
Global	Female	10 to 14	Leukemia	50.9121	51.2813	51.8841	52.5933	53.5579	54.8218	56.1174	57.1665	58.037	58.936	59.3289	59.7609	59.906	59.7938	59.5303	59.1085	58.9432	59.1399	59.8234	60.948	61.2088	61.4467	62.3555	63.6657	64.9161	65.8299	66.0885	66.2024
Global	Female	15 to 19	Leukemia	46.875	47.0067	47.1794	47.3261	47.5545	47.9107	48.4305	48.8487	49.2067	49.4526	49.8243	50.7582	51.8765	52.7735	53.7631	54.291	54.4639	54.6784	54.9834	55.0782	54.7608	54.0973	53.7066	54.135	54.4601	54.7766	54.8094	54.9627
Global	Female	5 to 9	Leukemia	30.2196	30.7272	31.8823	33.0938	34.6194	36.3529	37.819	38.8395	39.2547	39.8049	40.1598	41.0612	42.4019	42.6749	43.0012	43.5585	44.6293	45.9429	48.0508	49.6872	50.6987	52.2003	54.0708	55.3379	56.0715	57.1763	57.8257	57.9492
Global	Female	Early Neonatal	Leukemia	77.0689	77.1398	77.3487	77.7476	78.1147	78.403	78.658	78.9569	79.2194	79.4871	79.7209	79.9172	80.1075	80.3956	80.6332	80.868	81.1429	81.4125	81.6456	82.0702	82.6878	82.7681	82.8652	82.9077	82.9169	82.9559	83.0257	83.0565
Global	Female	Late Neonatal	Leukemia	79.128	79.2796	79.5503	79.9332	80.2979	80.5825	80.837	81.1544	81.4518	81.7202	81.9487	82.1632	82.3595	82.6079	82.7982	82.9848	83.2043	83.4347	83.6308	83.9793	84.4973	84.5532	84.6212	84.6454	84.6563	84.6869	84.7608	84.8117
Global	Female	Post Neonatal	Leukemia	36.9341	37.7686	38.6964	39.7006	40.8694	42.2196	43.7121	45.1226	46.2418	47.3876	48.5506	50.3792	52.6242	54.8736	56.9918	58.7882	60.6958	62.7255	64.6763	66.3476	67.8191	68.7946	69.6764	70.5567	71.4177	71.9912	72.2828	72.3227
Global	Male	0 to 20	Leukemia	45.2419	45.649	46.1129	46.575	47.1559	47.7915	48.6481	49.3875	49.9621	50.5608	51.2142	52.1786	53.5354	54.9082	56.2355	57.7749	59.1759	60.6992	62.3867	63.8411	64.9026	65.6776	66.6298	67.6169	68.601	69.6091	69.9546	70.0511
Global	Male	1 to 4	Leukemia	37.9979	38.3034	38.7173	39.086	39.5771	40.169	40.8833	41.6727	42.4268	43.2094	44.0557	45.1954	46.6307	48.2005	49.7263	51.2645	52.7166	54.2922	55.778	57.0381	58.176	58.7621	59.3804	60.0325	60.6667	61.0752	61.3846	61.7472
Global	Male	10 to 14	Leukemia	46.1765	46.687	47.4562	48.2994	49.2356	50.3271	51.7594	53.2381	54.3789	55.1211	55.6078	56.1405	57.0348	57.2182	57.7811	58.457	58.624	58.8949	59.8713	61.2265	61.3323	61.2207	61.575	62.5345	63.6436	64.987	65.3871	65.3139
Global	Male	15 to 19	Leukemia	47.6492	47.6927	47.7871	47.9109	48.1975	48.4338	48.7601	49.1155	49.564	50.0302	50.4642	51.2612	52.3272	53.3975	54.3599	55.185	55.8737	56.608	57.0145	57.2341	57.4049	57.4009	57.6091	58.1303	58.2137	58.6311	58.8019	59.1376
Global	Male	5 to 9	Leukemia	40.6279	41.2886	42.0631	42.8516	43.7565	44.8141	46.0155	46.8922	47.4574	48.1632	48.7591	49.3898	50.5305	51.1136	52.1315	53.7718	54.702	55.7005	57.8554	60.0232	61.2658	61.9878	62.9512	64.0613	65.2961	67.0003	67.7413	67.961
Global	Male	Early Neonatal	Leukemia	90.7279	90.7737	90.8899	91.0342	91.1776	91.3031	91.4246	91.5434	91.6616	91.7957	91.9227	92.0484	92.1544	92.2661	92.3612	92.4426	92.5505	92.6448	92.7249	92.8108	92.8836	92.9557	93.0108	93.0512	93.0723	93.1129	93.1872	93.2457
Global	Male	Late Neonatal	Leukemia	89.8351	89.9742	90.1915	90.444	90.6669	90.8645	91.0442	91.229	91.4117	91.5989	91.7645	91.9429	92.1013	92.2557	92.3935	92.5232	92.6787	92.8194	92.9453	93.0628	93.1642	93.2457	93.317	93.3684	93.4017	93.4397	93.5298	93.5955
Global	Male	Post Neonatal	Leukemia	39.1466	39.7443	40.3891	41.1072	41.9709	42.9924	44.1286	45.2771	46.4074	47.4848	48.6514	50.1596	52.175	54.3216	56.4386	58.3117	60.1305	62.1524	64.0379	65.6102	66.9637	67.9075	68.8073	69.6739	70.51	71.0822	71.4505	71.6623
East Asia	Both	0 to 20	Leukemia	43.646	44.8545	45.8899	47.1694	48.6643	50.3571	52.3899	54.3972	56.1552	58.0065	60.0909	63.1011	66.1039	69.5178	72.6099	75.3804	78.4583	81.5326	84.2492	86.4177	88.2578	89.7173	90.9816	92.0004	92.9915	93.8092	94.3903	94.7238
East Asia	Both	1 to 4	Leukemia	41.4658	42.5333	43.7287	45.0953	46.7638	48.8244	51.1162	53.4294	55.6031	57.738	59.8656	62.6185	65.6495	68.6576	71.4006	73.6993	75.9102	78.1614	80.0961	81.7004	82.9426	83.8546	84.698	85.4929	86.2072	86.8211	87.316	87.6595
East Asia	Both	10 to 14	Leukemia	45.9156	47.3097	48.7143	50.362	52.2151	54.333	56.962	59.3983	61.517	63.8234	66.4019	69.7304	72.2913	75.059	77.8183	79.763	82.0906	84.3851	86.6852	88.8354	90.2252	90.9933	91.8592	93.0491	94.0756	94.9609	95.6928	96.098
East Asia	Both	15 to 19	Leukemia	51.5816	51.9738	52.4308	52.996	53.6334	54.3677	55.395	56.4779	57.3688	58.2223	59.2689	61.1432	63.313	65.5229	67.711	69.5437	71.4833	73.7236	75.9441	78.0256	79.6658	80.6688	81.5885	82.9723	84.0923	85.0434	85.9925	86.7998
East Asia	Both	5 to 9	Leukemia	39.4745	40.7353	42.0591	43.6313	45.5001	47.764	50.3093	52.7751	54.9632	57.225	59.5534	62.9669	66.123	69.0793	72.3068	75.1255	77.9574	80.6099	83.3162	85.6069	87.2451	88.4825	89.6418	90.666	91.5266	92.3215	92.9749	93.3565
East Asia	Both	Early Neonatal	Leukemia	0.952029	2.55965	5.8837	9.96993	13.9467	17.6176	20.2881	22.756	25.1838	27.9814	31.2502	35.3605	39.3727	43.5829	46.9875	51.1011	54.7438	57.6417	60.6097	63.1215	65.3312	66.5064	67.2172	67.611	67.8861	68.4854	69.485	70.2842
East Asia	Both	Late Neonatal	Leukemia	28.7167	30.3699	33.325	36.5667	39.3258	41.8112	43.752	45.6856	47.6797	49.7707	52.166	54.7324	57.2233	59.8951	62.0001	64.6765	66.8765	68.61	70.4534	72.0182	73.3973	73.9938	74.474	74.736	74.8626	75.1927	75.8313	76.404
East Asia	Both	Post Neonatal	Leukemia	33.2168	34.3894	35.6524	37.1026	38.8476	40.9349	43.2041	45.4398	47.5106	49.6388	51.7722	54.6786	57.9911	61.2246	64.1778	66.6117	69.0442	71.4829	73.6463	75.4443	76.8511	77.8875	78.8454	79.7445	80.5366	81.1645	81.6909	82.0598
East Asia	Female	0 to 20	Leukemia	45.9847	47.3511	48.4715	49.8824	51.4871	53.2332	55.2551	57.2977	59.132	60.8633	62.6627	65.1282	67.6762	70.7464	73.5574	76.0152	78.7144	81.4397	83.8043	85.7022	87.4109	88.7408	89.8518	90.7233	91.6148	92.4046	92.9659	93.2937
East Asia	Female	1 to 4	Leukemia	41.0576	42.3518	43.7583	45.437	47.3612	49.6958	52.2835	54.7371	57.0797	59.2504	61.3389	63.9705	66.9497	69.8678	72.4896	74.7021	76.8392	79.0851	80.9506	82.5118	83.7198	84.5743	85.382	86.1279	86.8125	87.4133	87.9054	88.2547
East Asia	Female	10 to 14	Leukemia	60.1698	61.4419	62.616	64.0595	65.603	67.2631	69.1382	70.8952	72.4419	73.9053	75.4932	77.2909	78.8717	80.6628	82.3339	83.5053	84.7419	86.1719	87.8784	89.4848	90.5409	91.1637	91.934	92.9139	93.7484	94.4165	95.012	95.392
East Asia	Female	15 to 19	Leukemia	54.5884	55.0904	55.6338	56.2527	57.0086	57.8828	58.932	59.9805	61.0197	61.9674	62.956	64.5597	66.5083	68.5685	70.5151	71.954	73.5409	75.3312	77.2814	79.1369	80.4787	81.2968	82.0543	83.5102	84.706	85.6737	86.6115	87.4958
East Asia	Female	5 to 9	Leukemia	39.0774	40.6427	42.2457	44.183	46.3621	48.9091	51.6416	54.3405	56.7838	59.1493	61.4309	64.4961	66.7294	69.2907	72.4838	75.0237	77.5792	80.0569	82.3851	84.3213	85.9556	86.9677	87.878	88.8736	89.7001	90.4351	91.0656	91.4069
East Asia	Female	Early Neonatal	Leukemia	31.7943	33.1272	35.1606	37.5869	39.9783	42.3587	44.3089	45.9533	47.6846	49.7187	52.0888	55.4342	58.6025	61.5869	63.9707	66.6599	68.8388	70.5318	72.2559	73.6973	75.2657	75.8509	76.1649	76.2874	76.3395	76.5085	76.8357	77.0457
East Asia	Female	Late Neonatal	Leukemia	44.2087	45.5417	47.4334	49.5932	51.672	53.7326	55.4191	56.9016	58.3871	60.0913	62.0108	64.59	66.9885	69.2082	70.9201	72.8867	74.358	75.5648	76.8471	77.8712	78.9861	79.2982	79.4152	79.4578	79.4489	79.6004	79.8901	80.0824
East Asia	Female	Post Neonatal	Leukemia	39.6754	40.9878	42.4137	44.0909	46.0597	48.2913	50.7671	53.0919	55.2162	57.2746	59.26	61.8722	64.884	67.8226	70.4392	72.6187	74.8007	77.0319	78.9759	80.589	81.826	82.7197	83.5515	84.331	85.0106	85.5523	86.0123	86.3384
East Asia	Male	0 to 20	Leukemia	47.9374	48.9481	49.8433	50.9949	52.3022	53.7228	55.5334	57.306	58.8977	60.5512	62.5452	65.3507	68.2596	71.5251	74.506	77.247	80.1901	83.143	85.7748	87.877	89.5781	90.9439	92.1542	93.1576	94.1128	94.8723	95.4162	95.7285
East Asia	Male	1 to 4	Leukemia	39.9321	40.8655	41.9422	43.2117	44.7797	46.6399	48.7419	50.9598	53.0787	55.1811	57.3524	60.1041	63.1941	66.3163	69.1918	71.6237	73.9157	76.2042	78.2048	79.8488	81.1169	82.0774	82.9539	83.7908	84.53	85.1568	85.6559	85.9966
East Asia	Male	10 to 14	Leukemia	52.8662	53.9333	55.0736	56.4271	57.9466	59.6002	61.942	64.2159	66.0806	67.97	70.3012	73.4772	76.0637	78.662	81.4533	83.4301	85.7378	87.8747	89.8335	91.6301	92.7727	93.3627	93.96	94.8876	95.7162	96.5017	97.1107	97.4094
East Asia	Male	15 to 19	Leukemia	52.1136	52.3934	52.6416	53.0719	53.5225	53.9729	54.7997	55.8646	56.812	57.7388	58.7369	60.4312	62.4242	64.5224	66.6103	68.5214	70.5171	72.812	74.9163	76.8906	78.5566	79.6448	80.6204	81.8046	82.7611	83.6153	84.4879	85.1834
East Asia	Male	5 to 9	Leukemia	43.4352	44.4749	45.5376	46.8395	48.3846	50.2305	52.4512	54.5544	56.5298	58.5337	60.7407	63.8267	67.0945	70.219	73.46	76.4337	79.1424	81.7023	84.4379	86.8291	88.3518	89.5651	90.7137	91.6762	92.5294	93.3407	93.9719	94.3604
East Asia	Male	Early Neonatal	Leukemia	60.8532	61.3132	62.662	64.375	66.0223	67.4869	68.4951	69.4726	70.4157	71.3708	72.4833	73.5977	74.755	76.149	77.2368	78.7234	80.1157	81.2855	82.4541	83.4572	84.1813	84.7071	85.0462	85.2667	85.4366	85.787	86.3732	86.8583
East Asia	Male	Late Neonatal	Leukemia	71.3133	71.9037	73.0992	74.377	75.4056	76.2876	76.9474	77.6658	78.4078	79.1961	80.1048	80.9757	81.8054	82.7781	83.5495	84.5905	85.4941	86.1872	86.9207	87.5822	88.0947	88.3718	88.653	88.8152	88.9056	89.069	89.3864	89.6947
East Asia	Male	Post Neonatal	Leukemia	39.9015	40.8252	41.7958	42.926	44.2899	45.9061	47.6812	49.4921	51.254	53.0232	54.8635	57.2824	60.1545	63.0165	65.6857	67.9026	70.0887	72.276	74.2285	75.8438	77.1238	78.0788	78.9554	79.779	80.5087	81.0864	81.5627	81.8918
China	Both	0 to 20	Leukemia	43.7368	44.9368	45.9649	47.2449	48.7438	50.442	52.4973	54.5171	56.2954	58.1845	60.3057	63.3702	66.415	69.8862	73.0136	75.8162	78.9388	82.0387	84.767	86.9248	88.7616	90.2241	91.4806	92.4838	93.4605	94.2634	94.8373	95.1711
China	Both	1 to 4	Leukemia	41.5087	42.5711	43.7711	45.1502	46.8344	48.9166	51.2409	53.5714	55.7704	57.9485	60.1069	62.8938	65.9559	68.985	71.7406	74.0443	76.2596	78.5082	80.4559	82.0429	83.2684	84.1704	85.0023	85.7835	86.4869	87.0924	87.581	87.921
China	Both	10 to 14	Leukemia	45.9728	47.361	48.7608	50.4052	52.2629	54.3827	57.0494	59.4957	61.621	63.9551	66.579	69.9824	72.6097	75.4745	78.3111	80.3247	82.7701	85.1514	87.4802	89.5996	90.9913	91.7702	92.6175	93.767	94.7647	95.6249	96.3458	96.756
China	Both	15 to 19	Leukemia	51.569	51.9292	52.3451	52.8502	53.4182	54.1077	55.1365	56.216	57.1277	58.0442	59.1278	61.0833	63.3271	65.5945	67.8236	69.6983	71.7101	74.0279	76.3288	78.4937	80.2139	81.299	82.2946	83.7384	84.9258	85.9358	86.9245	87.7412
China	Both	5 to 9	Leukemia	39.5978	40.8456	42.1545	43.722	45.5909	47.8575	50.4207	52.899	55.1067	57.4117	59.7736	63.2461	66.4405	69.4647	72.7281	75.5696	78.4513	81.1217	83.8099	86.0623	87.6841	88.9126	90.0501	91.0548	91.9007	92.678	93.32	93.7012
China	Both	Early Neonatal	Leukemia	0	1.65876	5.02718	9.15869	13.1631	16.8406	19.5382	22.0821	24.561	27.416	30.7801	35.0589	39.2064	43.5325	47.0033	51.1987	54.9069	57.8442	60.8523	63.3981	65.6184	66.7924	67.5127	67.9109	68.1702	68.7607	69.7701	70.5811
China	Both	Late Neonatal	Leukemia	28.0134	29.7061	32.7155	36.0172	38.8243	41.3657	43.3674	45.3626	47.4066	49.5543	52.0211	54.6728	57.237	59.9685	62.1112	64.8325	67.0657	68.8218	70.6864	72.2663	73.6522	74.2545	74.7395	74.9998	75.1188	75.4477	76.0903	76.6666
China	Both	Post Neonatal	Leukemia	33.2796	34.4554	35.7241	37.185	38.9452	41.0501	43.3447	45.6044	47.7008	49.8583	52.0139	54.9454	58.2734	61.5183	64.4776	66.9093	69.3369	71.7654	73.9162	75.6996	77.0919	78.1185	79.0675	79.9551	80.7346	81.3532	81.875	82.2436
China	Female	0 to 20	Leukemia	46.1479	47.5116	48.6233	50.0369	51.6459	53.3971	55.4415	57.5	59.355	61.1231	62.9575	65.4592	68.0353	71.1557	74.0002	76.4938	79.2291	81.9745	84.3475	86.2298	87.9293	89.2575	90.3557	91.2107	92.0893	92.8649	93.423	93.7547
China	Female	1 to 4	Leukemia	41.1843	42.4827	43.8946	45.5899	47.5328	49.8961	52.5206	54.9957	57.3626	59.5747	61.692	64.3352	67.3311	70.2557	72.8775	75.0912	77.2266	79.4664	81.3448	82.8842	84.0692	84.9104	85.7056	86.4377	87.1115	87.7025	88.1914	88.5398
China	Female	10 to 14	Leukemia	60.1939	61.4799	62.6621	64.1187	65.6753	67.3422	69.2451	71.0099	72.5566	74.0365	75.6604	77.5088	79.1436	81.0055	82.7428	83.9869	85.3051	86.7894	88.5254	90.0976	91.1423	91.762	92.504	93.451	94.2711	94.9334	95.5273	95.9147
China	Female	15 to 19	Leukemia	54.7017	55.1669	55.6566	56.2129	56.9013	57.7282	58.784	59.8416	60.918	61.9476	62.9835	64.6499	66.652	68.7585	70.7387	72.2037	73.8584	75.7194	77.7363	79.6621	81.0791	82.0064	82.8702	84.3808	85.6391	86.6741	87.658	88.5753
China	Female	5 to 9	Leukemia	39.2811	40.8316	42.4112	44.3453	46.522	49.0675	51.8152	54.5242	56.9831	59.3959	61.7129	64.8286	67.0788	69.7201	72.9776	75.5726	78.1822	80.6809	82.9898	84.8824	86.4968	87.4805	88.3471	89.3195	90.1373	90.8587	91.4783	91.8187
China	Female	Early Neonatal	Leukemia	31.1562	32.5458	34.6014	37.0431	39.4374	41.7865	43.7325	45.434	47.2144	49.3018	51.7604	55.2628	58.5378	61.6036	64.0234	66.7543	68.9612	70.6658	72.4023	73.8583	75.4238	75.9919	76.3095	76.438	76.4743	76.6282	76.9651	77.1879
China	Female	Late Neonatal	Leukemia	43.6678	45.0494	46.9731	49.1678	51.2776	53.3658	55.0996	56.6478	58.1848	59.9434	61.9286	64.6	67.0616	69.3275	71.0633	73.0532	74.5365	75.7514	77.0396	78.0654	79.1747	79.4835	79.6003	79.6418	79.6252	79.7728	80.068	80.2646
China	Female	Post Neonatal	Leukemia	39.7725	41.0913	42.5255	44.2158	46.2044	48.4561	50.9601	53.3112	55.4633	57.5503	59.5577	62.1824	65.2006	68.1451	70.7639	72.9411	75.1154	77.3371	79.2674	80.8636	82.0832	82.9661	83.7881	84.5557	85.2225	85.7553	86.2118	86.5392
China	Male	0 to 20	Leukemia	47.9655	48.9655	49.8567	51.0099	52.3219	53.7463	55.5789	57.3611	58.9736	60.6592	62.6856	65.5449	68.4997	71.822	74.8371	77.6052	80.5922	83.5717	86.2161	88.3119	90.0139	91.3855	92.5924	93.5824	94.5235	95.2695	95.8046	96.1149
China	Male	1 to 4	Leukemia	39.8908	40.8108	41.893	43.1769	44.7616	46.6373	48.7704	51.0024	53.1509	55.2984	57.5034	60.3039	63.4389	66.5969	69.4962	71.9375	74.2393	76.5284	78.5425	80.1726	81.4283	82.381	83.2463	84.0692	84.7971	85.4162	85.9067	86.242
China	Male	10 to 14	Leukemia	52.9512	53.9986	55.1259	56.4657	57.9816	59.6296	62.0047	64.2879	66.1616	68.0724	70.4365	73.6729	76.3142	78.9991	81.8513	83.8721	86.2797	88.4959	90.4729	92.2512	93.4047	94.012	94.6064	95.5018	96.3001	97.0535	97.6484	97.949
China	Male	15 to 19	Leukemia	52.02	52.2781	52.4974	52.8757	53.2617	53.6724	54.4944	55.5492	56.5133	57.4912	58.5157	60.2848	62.351	64.5098	66.6379	68.6006	70.6649	73.0334	75.2154	77.2724	79.0121	80.1611	81.1915	82.4298	83.4479	84.351	85.2563	85.9503
China	Male	5 to 9	Leukemia	43.5149	44.5439	45.5971	46.8936	48.4391	50.288	52.5294	54.647	56.6494	58.6915	60.9306	64.0706	67.3809	70.5617	73.8245	76.8001	79.5476	82.1214	84.8385	87.1965	88.7053	89.9199	91.0602	92.0068	92.8426	93.635	94.2556	94.6444
China	Male	Early Neonatal	Leukemia	60.5065	60.9745	62.3442	64.0825	65.7483	67.2329	68.2628	69.2662	70.2239	71.1954	72.3338	73.4897	74.6873	76.1198	77.2333	78.7549	80.1776	81.3696	82.56	83.5783	84.3123	84.8477	85.1907	85.4095	85.5762	85.9277	86.5135	86.9984
China	Male	Late Neonatal	Leukemia	71.0417	71.6422	72.8602	74.1625	75.2097	76.1157	76.7978	77.5349	78.2923	79.1001	80.0345	80.9332	81.7894	82.7847	83.5715	84.6329	85.5531	86.2579	87.0026	87.673	88.1921	88.4745	88.759	88.9202	89.0084	89.1726	89.4905	89.7996
China	Male	Post Neonatal	Leukemia	39.9289	40.8534	41.8271	42.9661	44.3411	45.9703	47.7658	49.5956	51.3787	53.1721	55.0308	57.476	60.3663	63.242	65.9193	68.1351	70.3191	72.4979	74.4408	76.0455	77.3153	78.2628	79.1323	79.9464	80.6657	81.2352	81.7071	82.0349
North Korea	Both	0 to 20	Leukemia	29.9376	30.6691	31.4411	32.0676	32.5459	32.7112	32.43	32.1079	31.8038	31.5813	31.3106	30.9449	30.8046	30.9495	31.0604	31.2369	31.381	31.741	32.4268	32.7427	33.1015	33.1647	33.4048	33.496	33.5578	33.6402	33.7257	33.834
North Korea	Both	1 to 4	Leukemia	29.8412	30.3415	30.8445	31.2656	31.7175	31.8112	31.7249	31.5672	31.4158	31.1902	31.1013	30.9678	31.113	31.388	31.6846	32.2035	32.4131	32.9281	33.2452	33.8661	34.2768	34.4928	34.7936	35.0474	35.17	35.4803	35.7095	35.8993
North Korea	Both	10 to 14	Leukemia	29.372	30.124	30.8627	31.9217	32.3812	33.2239	32.6953	32.4583	32.3817	32.3173	32.3082	32.215	32.1646	32.6488	32.9694	33.4924	33.9273	34.5712	35.5624	36.1297	36.8447	37.1614	37.7066	37.9898	38.2764	38.652	39.0801	39.3437
North Korea	Both	15 to 19	Leukemia	45.4828	45.7712	46.0659	46.5256	46.9014	47.1439	47.01	46.9173	46.8633	46.7968	46.7224	46.7035	46.8487	46.9549	47.3204	47.2911	47.5186	47.9748	48.414	48.8006	49.1137	49.2727	49.5361	49.7479	49.9343	50.2478	50.4579	50.6979
North Korea	Both	5 to 9	Leukemia	22.6594	23.0635	23.8746	24.1934	24.8098	24.9894	24.943	25.0428	25.1572	24.963	25.1263	24.8433	24.7867	25.1221	25.1724	25.467	25.9486	26.4595	26.9952	27.4954	28.293	28.5553	28.9384	29.2855	29.5744	29.4907	29.8118	30.3116
North Korea	Both	Early Neonatal	Leukemia	42.8288	42.7057	42.6533	42.8625	43.0505	42.5075	41.5868	41.5696	41.4672	40.9126	40.1975	39.421	38.7857	38.8434	39.1245	39.0993	38.8637	38.5803	38.1607	38.0794	38.5342	38.2672	37.9655	37.7934	37.8056	37.8871	38.1673	38.495
North Korea	Both	Late Neonatal	Leukemia	59.4972	59.4323	59.3237	59.3563	59.329	58.6915	57.8258	57.6524	57.4664	56.9654	56.2915	55.5519	54.8719	54.813	55.0589	55.0463	55.0151	55.0294	54.9747	55.1057	55.4893	55.5754	55.7154	55.9234	56.2224	56.5225	56.8779	57.2289
North Korea	Both	Post Neonatal	Leukemia	21.6872	22.1757	22.8485	23.4089	23.7576	23.8272	23.5664	23.3718	23.3454	23.2761	23.0712	22.947	22.9211	23.3063	23.6042	23.9302	24.2441	24.6538	25.2801	25.7191	26.2708	26.5348	26.8226	27.0674	27.3131	27.6107	27.8582	28.0385
North Korea	Female	0 to 20	Leukemia	29.8984	30.6959	31.7875	32.5466	33.2678	33.6616	33.43	33.0543	32.8959	32.6096	32.1718	31.762	31.5838	31.823	32.0205	32.2828	32.3971	32.9388	33.5831	34.084	34.6279	34.6323	34.9812	35.1028	35.0226	35.1571	35.301	35.4389
North Korea	Female	1 to 4	Leukemia	27.3548	27.7674	28.6199	29.1425	29.6822	29.8117	29.8624	29.7382	29.6083	29.1905	28.8359	28.6514	28.8975	29.3585	30.0123	30.5533	30.7468	31.479	31.8703	32.5751	33.2315	33.3989	33.7999	34.0757	33.9193	34.3434	34.4458	34.7308
North Korea	Female	10 to 14	Leukemia	48.0832	48.868	49.9362	50.9999	51.6961	52.5206	51.8355	51.3555	51.3886	51.1085	50.857	50.663	50.5339	50.976	51.3226	51.7263	52.0853	52.9838	53.6984	54.4099	55.2603	55.4531	56.0382	56.3728	56.485	56.8338	57.3201	57.5449
North Korea	Female	15 to 19	Leukemia	46.9723	47.2743	47.8983	48.386	48.9022	49.3378	49.209	49.1075	49.153	48.9708	48.8831	48.8488	48.8781	49.1389	49.3812	49.6639	49.8741	50.3761	50.7387	51.2018	51.6414	51.7559	52.0741	52.2983	52.4154	52.7061	53.0096	53.2326
North Korea	Female	5 to 9	Leukemia	18.7711	19.3429	20.4477	20.6532	21.7445	22.1916	22.0951	21.8931	22.4141	22.0482	21.8561	21.6814	21.4087	21.7535	21.663	21.9789	22.3928	23.1434	23.4805	24.4875	25.4084	25.6132	26.3558	26.8248	26.8627	26.8794	27.431	27.9978
North Korea	Female	Early Neonatal	Leukemia	58.7308	58.4329	58.2109	58.069	57.8908	57.4475	56.7964	56.4446	56.0859	55.5509	55.0792	54.8262	54.7381	54.9772	55.3157	55.6091	55.7071	55.7094	55.6305	56.0298	57.0354	56.8632	56.6728	56.5635	56.5693	56.6273	56.7171	56.7635
North Korea	Female	Late Neonatal	Leukemia	65.4288	65.3227	65.1582	65.0264	64.7904	64.2581	63.5744	63.176	62.7942	62.3542	61.9525	61.6866	61.5429	61.6557	61.903	62.0808	62.1749	62.2825	62.3567	62.7968	63.6967	63.6361	63.6098	63.6592	63.8049	64.0316	64.2762	64.4567
North Korea	Female	Post Neonatal	Leukemia	25.6393	26.1196	26.8335	27.5224	28.0003	28.2149	28.0585	27.8367	27.7427	27.8484	27.6029	27.3037	27.3227	27.7741	28.1612	28.5385	28.8326	29.2249	29.8478	30.4532	31.16	31.4277	31.7958	31.8906	32.1771	32.4572	32.6977	32.7481
North Korea	Male	0 to 20	Leukemia	37.0247	37.6548	38.0709	38.5426	38.7705	38.7509	38.479	38.3047	37.9417	37.8012	37.7234	37.4549	37.3709	37.4136	37.4219	37.492	37.6469	37.7912	38.391	38.5027	38.6634	38.7943	38.9051	38.9738	39.1895	39.2574	39.3164	39.4105
North Korea	Male	1 to 4	Leukemia	29.8914	30.5043	30.7054	31.0398	31.4373	31.5147	31.2827	31.0969	30.9409	30.8548	31.0021	30.9379	30.9914	31.1161	31.0803	31.6031	31.853	32.1887	32.3917	32.9663	33.168	33.4536	33.6886	33.9317	34.325	34.5644	34.9499	35.06
North Korea	Male	10 to 14	Leukemia	36.1604	36.6368	36.6898	37.3567	37.3247	37.8559	37.8542	38.1549	37.9761	38.1977	38.4928	38.5806	38.6803	38.9985	39.0946	39.5456	39.8667	39.8263	40.6957	40.8099	40.9994	41.3648	41.5655	41.6293	42.0292	42.3051	42.4681	42.6851
North Korea	Male	15 to 19	Leukemia	46.9823	47.2532	47.1744	47.6319	47.8966	48.0039	47.9835	48.0073	47.9477	48.0692	48.054	48.0912	48.3664	48.3323	48.7888	48.4635	48.699	49.0779	49.5416	49.834	50.0264	50.2245	50.4237	50.6308	50.9008	51.2502	51.3818	51.6273
North Korea	Male	5 to 9	Leukemia	28.8712	29.1422	29.724	30.2028	30.3996	30.3894	30.3586	30.7787	30.5424	30.4605	30.9158	30.5061	30.6349	30.932	31.0761	31.2992	31.7703	32.0219	32.6013	32.578	33.2444	33.538	33.5101	33.703	34.2121	34.0653	34.1853	34.6516
North Korea	Male	Early Neonatal	Leukemia	76.6256	76.6765	76.7389	76.9478	77.1566	76.9862	76.6631	76.8134	76.9105	76.7765	76.5014	76.0912	75.6995	75.6298	75.6634	75.5071	75.2965	75.0948	74.8326	74.5732	74.375	74.2847	74.1782	74.1197	74.1375	74.171	74.328	74.5436
North Korea	Male	Late Neonatal	Leukemia	83.7807	83.7621	83.7324	83.7798	83.8211	83.5869	83.2601	83.2536	83.234	83.0583	82.7866	82.4486	82.1097	82.0575	82.1372	82.0867	82.05	82.0383	81.9951	81.9645	81.9525	82.0221	82.1088	82.214	82.345	82.455	82.5971	82.7549
North Korea	Male	Post Neonatal	Leukemia	32.1609	32.5913	33.1308	33.4902	33.6823	33.6462	33.3711	33.2723	33.3383	33.154	33.0205	33.0664	33.0067	33.2565	33.414	33.6155	33.873	34.2025	34.7029	34.9298	35.2722	35.499	35.696	36.0312	36.2053	36.4664	36.6787	36.9168
Taiwan	Both	0 to 20	Leukemia	47.4635	51.214	54.0393	56.5128	58.9671	61.4287	63.2414	66.2961	68.3964	69.1352	69.8653	70.7013	72.2308	73.5686	75.1966	76.1263	76.6774	78.1635	79.791	80.5623	80.7487	81.2712	81.7676	82.1177	82.738	83.3718	83.7826	83.8905
Taiwan	Both	1 to 4	Leukemia	50.6273	53.834	55.8231	57.6038	59.2075	60.3352	61.2928	63.2448	64.6748	65.1887	65.8797	66.7303	67.6809	68.8419	70.1753	71.3152	72.1175	73.6046	75.3523	76.7516	77.7386	78.3313	79.0234	79.6175	80.1897	80.4804	80.9231	81.0134
Taiwan	Both	10 to 14	Leukemia	55.9147	59.1682	61.7802	64.6796	67.4856	70.3637	72.5211	76.6733	80.8224	83.1688	84.5355	85.5726	86.7479	87.6109	88.6383	89.637	89.929	90.6649	91.69	92.557	92.8974	93.1399	93.4045	93.8493	94.1699	94.4305	94.4964	94.632
Taiwan	Both	15 to 19	Leukemia	62.1745	66.0163	69.8847	73.9404	77.474	80.0934	81.4305	83.3886	84.4564	84.0336	83.6867	83.5161	83.9921	84.7701	85.7572	86.5101	86.5315	87.0448	87.5932	87.7508	87.7707	87.7724	87.7622	88.3074	88.8617	89.024	89.5389	89.6223
Taiwan	Both	5 to 9	Leukemia	38.8866	42.8313	46.511	50.3471	54.1562	57.7071	60.2602	64.2374	67.9777	69.7768	71.5302	73.1327	75.9289	78.6219	81.4451	83.2046	84.3496	85.9177	87.2711	88.1041	88.474	88.5074	88.9525	89.3621	89.7085	89.6356	89.7785	89.4664
Taiwan	Both	Early Neonatal	Leukemia	70.7091	70.2954	70.0738	70.0871	70.2088	70.0422	69.5017	67.955	68.4774	69.1924	70.3311	70.6146	71.2075	71.977	72.4075	72.9892	73.7745	74.67	75.2032	76.0347	76.9639	77.3006	77.5369	77.7319	78.0343	78.1738	78.3695	78.5871
Taiwan	Both	Late Neonatal	Leukemia	68.5484	68.5499	68.6244	68.6544	68.2102	67.1634	66.0607	64.3648	64.7292	65.4065	66.7826	67.126	67.5725	68.2258	68.5916	69.3846	70.4381	71.4964	72.3387	73.6424	74.7862	75.1014	75.6821	76.396	76.3793	76.2829	76.4153	76.8119
Taiwan	Both	Post Neonatal	Leukemia	42.0959	45.5265	47.8748	49.7042	51.6918	53.1266	54.1343	56.4525	58.0064	58.7911	59.8484	61.0102	62.7031	64.4248	66.2379	67.9488	69.1704	70.8579	72.6401	73.9052	74.9381	75.4695	76.031	76.5869	77.2178	77.6879	78.0098	78.1119
Taiwan	Female	0 to 20	Leukemia	41.9847	45.216	48.1227	50.9642	54.1602	56.8979	59.0568	62.5165	65.2911	66.2831	67.5862	69.1001	71.5305	73.6173	75.7543	76.8465	77.918	79.8928	81.8775	82.8638	83.4307	84.1446	84.8939	85.1761	85.885	87.119	87.6447	87.6092
Taiwan	Female	1 to 4	Leukemia	38.1382	41.2391	43.8838	46.2322	48.6165	50.2058	51.775	54.4602	56.4833	57.0508	58.4902	60.9826	63.7561	66.8064	69.9555	72.4984	74.5114	77.0136	79.3731	81.0659	82.2354	82.9254	83.5798	84.1931	84.8212	85.1615	85.4086	85.49
Taiwan	Female	10 to 14	Leukemia	70.9504	71.9192	72.3151	73.1416	74.4594	75.9425	77.5654	80.9951	84.746	86.6334	87.7457	88.5713	89.7885	90.7559	91.7322	92.506	92.9388	93.6625	94.5604	95.1993	95.4247	95.5431	95.8748	96.2376	96.6391	96.9388	97.1561	97.2513
Taiwan	Female	15 to 19	Leukemia	53.1675	59.4369	65.8564	72	77.2426	80.5257	81.3965	82.5247	82.6812	80.9896	79.7512	79.1056	79.6441	80.8355	82.2647	83.5511	83.8571	84.8317	86.1599	86.8082	87.2381	87.2735	87.5702	88.6512	89.3983	89.5031	90.3007	90.0668
Taiwan	Female	5 to 9	Leukemia	33.5661	37.2821	41.0817	44.9511	49.4152	53.7872	58.0561	63.9133	69.1817	72.4392	75.3101	77.3587	79.9769	82.1254	83.9117	84.7967	85.3812	86.2761	87.1881	87.8828	88.1319	88.1562	88.3694	88.7746	89.232	89.4196	89.4801	89.1986
Taiwan	Female	Early Neonatal	Leukemia	77.9888	77.4942	77.5938	77.8864	78.3773	79.0098	79.052	78.6129	78.4677	78.8143	79.1169	79.1595	79.5013	80.0581	80.8124	81.6439	82.5066	83.4415	84.1748	84.9473	85.7034	85.9529	86.0904	86.1603	86.2175	86.242	86.235	86.2144
Taiwan	Female	Late Neonatal	Leukemia	73.6086	72.9297	73.0648	73.4112	73.793	74.0448	73.7176	72.7793	72.6436	72.926	73.4094	73.5225	74.0018	74.7651	75.6366	76.7291	78.0643	79.2828	80.2039	81.2032	82.1105	82.3696	82.5189	82.6635	82.6385	82.5949	82.539	82.7098
Taiwan	Female	Post Neonatal	Leukemia	37.2762	40.1545	42.5825	45.1961	47.6896	49.569	51.2847	54.1589	56.2799	57.3016	58.9226	61.3724	64.3305	67.516	70.3709	72.9427	74.9535	77.1893	79.1954	80.5423	81.4744	81.9565	82.4844	82.9402	83.3445	83.645	83.8469	83.9105
Taiwan	Male	0 to 20	Leukemia	56.7654	60.3216	62.7297	64.654	66.3413	68.3294	69.7228	72.1536	73.5631	74.0532	74.3307	74.6513	75.3913	75.9872	76.9689	77.7182	77.8679	78.7412	79.8019	80.2453	80.0812	80.2065	80.088	80.4248	80.9733	81.2967	81.4191	81.7116
Taiwan	Male	1 to 4	Leukemia	56.1232	59.1152	60.7578	62.1826	63.4178	64.32	65.069	66.6963	67.8845	68.2685	68.6531	68.7115	68.8396	68.9755	69.1384	69.2799	69.0392	69.4604	70.2741	71.0103	71.5976	72.0305	72.6331	73.4097	74.1564	74.7315	75.1853	75.4298
Taiwan	Male	10 to 14	Leukemia	57.2804	61.7472	65.4694	69.3071	72.5165	75.6017	77.2887	80.4777	83.3806	85.2508	86.4887	87.5851	88.3195	88.5418	89.2135	90.2446	90.5194	91.1058	91.9033	92.5432	92.8731	93.311	93.3513	93.717	93.979	94.3027	94.3714	94.4993
Taiwan	Male	15 to 19	Leukemia	68.2778	70.4074	72.328	74.6022	76.6822	78.498	79.9167	82.203	83.7678	84.1464	84.3469	84.4777	84.8341	85.2861	85.9095	86.3432	86.2131	86.4443	86.5683	86.4052	86.227	86.2365	86.0587	86.3218	86.7272	86.8919	87.2423	87.453
Taiwan	Male	5 to 9	Leukemia	45.5346	49.4027	52.7131	56.3	59.5095	62.2892	63.2009	65.315	66.9637	67.4167	68.1225	69.6212	72.5796	75.8521	78.9854	81.8285	83.5003	85.3815	87.0717	88.0735	88.5655	88.4228	88.4777	88.6859	89.0216	89.007	89.0088	88.6656
Taiwan	Male	Early Neonatal	Leukemia	86.5683	86.6445	86.3807	86.0777	85.7462	84.9741	84.2779	83.2442	83.8427	84.243	85.1592	85.4055	85.628	85.8116	85.3924	85.0489	84.6767	84.1659	83.1422	83.0327	82.7751	82.1496	82.7323	83.6249	83.7539	83.9712	84.5688	85.0037
Taiwan	Male	Late Neonatal	Leukemia	87.3279	87.598	87.557	87.4042	86.9074	85.9329	85.2031	84.385	84.842	85.2518	86.1098	86.2894	86.3237	86.3462	86.0005	85.7581	85.3695	84.9433	84.3473	84.3793	84.336	83.9539	84.6592	85.6602	85.6882	85.7108	86.1374	86.3931
Taiwan	Male	Post Neonatal	Leukemia	54.5859	57.5423	59.2803	60.3992	61.8001	62.8496	63.5621	65.2863	66.3763	66.78	67.317	67.4799	67.8967	68.0142	68.3546	68.6588	68.5278	69.0712	70.0589	70.8313	71.5619	72.0254	72.6232	73.3441	74.1147	74.6977	75.1146	75.353
Southeast Asia	Both	0 to 20	Leukemia	27.0294	26.8981	26.7611	26.6007	26.5289	26.4645	26.64	26.9311	27.1972	27.5278	27.6316	27.9065	28.1928	28.5457	28.9719	29.2691	29.3533	29.523	29.7738	29.8747	30.0882	30.498	31.0113	31.2988	31.7614	32.195	32.538	32.8193
Southeast Asia	Both	1 to 4	Leukemia	26.0201	26.1073	26.1695	26.2321	26.4008	26.5793	26.8261	27.0078	27.1371	27.4457	27.6293	27.8409	28.0717	28.4065	28.7026	29.1513	29.4514	29.7845	30.1734	30.599	31.0506	31.6561	32.3292	32.8788	33.5468	34.1272	34.6943	35.1805
Southeast Asia	Both	10 to 14	Leukemia	24.5526	24.5961	24.6998	24.8077	24.9266	25.1269	25.307	25.5039	25.5962	25.9314	26.1625	26.3937	26.625	26.9029	27.2965	27.7173	28.0169	28.3412	28.6317	28.9341	29.3266	29.9233	30.758	31.4624	32.1206	32.552	33.2677	33.9915
Southeast Asia	Both	15 to 19	Leukemia	41.356	41.3709	41.4056	41.3902	41.4568	41.5221	41.6135	41.6858	41.6252	41.7297	41.702	41.6685	41.6762	41.7478	41.8711	41.9993	42.071	42.2495	42.3774	42.4738	42.8016	43.1858	43.6283	44.0149	44.4607	44.7635	45.2157	45.6156
Southeast Asia	Both	5 to 9	Leukemia	22.8915	22.928	22.9493	22.9712	23.0922	23.1699	23.2727	23.5288	23.7694	24.049	24.3928	24.6252	24.8416	25.0129	25.1792	25.3337	25.362	25.5223	25.6711	25.8013	26.0547	26.5945	27.1819	27.7219	28.2938	28.8182	29.4127	30.0015
Southeast Asia	Both	Early Neonatal	Leukemia	58.0619	58.0576	58.0644	58.2324	58.1817	58.2078	58.1725	58.3973	58.5979	58.6177	59.4079	59.9707	60.7642	61.5252	62.2244	62.8277	63.503	63.922	64.1393	64.7063	65.3692	65.6761	65.9865	66.116	66.406	66.6552	66.9724	67.135
Southeast Asia	Both	Late Neonatal	Leukemia	63.9234	64.326	64.7205	65.0716	65.3187	65.6539	65.8162	66.0847	66.2955	66.3204	67.0202	67.4467	68.05	68.6778	69.2371	69.8154	70.3292	70.7753	71.1149	71.6712	72.1447	72.3783	72.6018	72.7489	72.9716	73.1277	73.3696	73.5069
Southeast Asia	Both	Post Neonatal	Leukemia	18.748	18.802	18.9538	19.0652	19.2676	19.4913	19.718	19.9697	20.0961	20.3803	20.5577	20.8164	20.9707	21.2608	21.6217	22.0164	22.3453	22.7731	23.263	23.7807	24.1882	24.8396	25.7136	26.4322	27.3361	28.0841	28.7796	29.458
Southeast Asia	Female	0 to 20	Leukemia	25.1673	25.0691	24.9653	24.9334	25.0572	25.1411	25.4573	25.7976	26.1725	26.6224	26.7661	27.0538	27.3837	27.8118	28.3356	28.7497	28.9051	29.127	29.4675	29.6745	29.9842	30.5216	31.1917	31.522	32.0718	32.6559	33.1551	33.4844
Southeast Asia	Female	1 to 4	Leukemia	21.0284	21.1973	21.3824	21.5421	21.8755	22.2122	22.5854	22.8438	23.1393	23.6033	23.8647	24.1643	24.475	24.9392	25.3656	25.9095	26.3143	26.7715	27.3494	27.9289	28.7132	29.6439	30.5901	31.3187	32.1994	32.9626	33.7748	34.3467
Southeast Asia	Female	10 to 14	Leukemia	41.2514	41.3699	41.5175	41.7795	42.0529	42.3637	42.6372	42.8524	42.9757	43.3198	43.5362	43.6916	43.9792	44.2701	44.6946	45.1526	45.5031	45.8352	46.1135	46.4192	46.7918	47.3984	48.2254	48.8303	49.4072	49.8686	50.5735	51.244
Southeast Asia	Female	15 to 19	Leukemia	42.6114	42.668	42.7482	42.8056	42.912	42.9519	43.0213	43.0556	43.0312	43.1637	43.149	43.0009	42.8812	42.9223	43.0192	43.1249	43.1565	43.2746	43.3099	43.3491	43.5648	43.8309	44.1744	44.3893	44.7523	44.8859	45.3251	45.6953
Southeast Asia	Female	5 to 9	Leukemia	17.9992	18.1245	18.1686	18.2864	18.5501	18.7599	18.9686	19.2205	19.4659	19.8422	20.1647	20.4675	20.784	21.0926	21.2406	21.479	21.7013	21.9084	22.1055	22.2974	22.7326	23.4498	24.2657	24.957	25.6351	26.4162	27.2853	28.0082
Southeast Asia	Female	Early Neonatal	Leukemia	63.2689	63.3794	63.4145	63.5053	63.5275	63.5237	63.3502	63.1851	63.0802	62.7801	62.8284	63.1237	63.5835	64.0697	64.5958	65.0209	65.521	65.9522	66.2617	67.0281	68.0805	68.261	68.5154	68.658	68.8492	69.1214	69.1826	69.2276
Southeast Asia	Female	Late Neonatal	Leukemia	66.7311	66.8849	67.016	67.1393	67.1623	67.228	67.1353	67.1396	67.2027	67.0666	67.3081	67.6274	68.0556	68.4393	68.8545	69.2655	69.7463	70.264	70.6559	71.4225	72.2833	72.4329	72.6674	72.8552	73.0229	73.2239	73.3064	73.3683
Southeast Asia	Female	Post Neonatal	Leukemia	22.3446	22.4384	22.6774	22.7596	23.0864	23.3861	23.7528	24.0845	24.2582	24.5998	24.9201	25.2609	25.5664	26.0768	26.5036	26.998	27.4752	27.9166	28.7048	29.4451	30.0881	30.9299	31.9708	32.7471	33.8177	34.7795	35.698	36.4529
Southeast Asia	Male	0 to 20	Leukemia	36.5976	36.4664	36.3306	36.116	35.9357	35.7958	35.8643	36.083	36.2572	36.4395	36.5012	36.7227	36.9481	37.2228	37.521	37.7041	37.7448	37.8764	38.0479	38.0907	38.233	38.5264	38.8633	39.0769	39.4361	39.7461	39.9468	40.1486
Southeast Asia	Male	1 to 4	Leukemia	28.5786	28.6327	28.635	28.6524	28.7194	28.8025	28.9657	29.0897	29.1091	29.2898	29.4228	29.575	29.7533	30.0131	30.1925	30.554	30.8011	31.0641	31.3355	31.6598	31.9279	32.3523	32.8426	33.2852	33.8216	34.2906	34.6957	35.1184
Southeast Asia	Male	10 to 14	Leukemia	36.967	36.9077	36.9201	36.9039	36.9106	36.9798	37.0615	37.1927	37.2795	37.4506	37.5882	37.7606	37.8313	37.9841	38.1863	38.4105	38.5441	38.7725	38.9859	39.1873	39.4715	39.8777	40.3753	40.8419	41.3442	41.6426	42.1183	42.5905
Southeast Asia	Male	15 to 19	Leukemia	44.1001	44.1013	44.1137	44.0894	44.1682	44.3021	44.4212	44.5183	44.499	44.5805	44.5841	44.6292	44.734	44.8346	44.9625	45.1023	45.1932	45.3999	45.5779	45.7045	46.0578	46.4673	46.9252	47.3691	47.8087	48.1895	48.5957	48.9629
Southeast Asia	Male	5 to 9	Leukemia	30.467	30.4215	30.4177	30.3515	30.3895	30.3826	30.4308	30.6505	30.8739	31.0125	31.3067	31.4535	31.6077	31.7117	31.9172	32.0607	31.9875	32.1277	32.2644	32.4448	32.5638	32.9591	33.3408	33.7314	34.2299	34.6228	35.0029	35.4295
Southeast Asia	Male	Early Neonatal	Leukemia	84.4567	84.4161	84.4071	84.4734	84.4374	84.4525	84.4898	84.674	84.822	84.925	85.3396	85.5601	85.8532	86.117	86.3369	86.5397	86.7677	86.8828	86.9202	87.0306	87.1197	87.236	87.3344	87.3633	87.4654	87.5237	87.6712	87.7413
Southeast Asia	Male	Late Neonatal	Leukemia	86.4407	86.6234	86.8131	86.98	87.1201	87.2668	87.3674	87.485	87.5451	87.5608	87.8468	88.0033	88.239	88.4919	88.7036	88.9176	89.0938	89.2283	89.3245	89.4684	89.5514	89.6464	89.7237	89.7653	89.8476	89.8878	89.9929	90.0495
Southeast Asia	Male	Post Neonatal	Leukemia	30.4717	30.4838	30.5401	30.6227	30.6815	30.8315	30.8836	31.0421	31.1266	31.2976	31.3851	31.5339	31.5741	31.7009	31.9322	32.1744	32.3531	32.6968	32.8748	33.1566	33.377	33.7481	34.2666	34.6906	35.253	35.6872	36.0663	36.5343
Cambodia	Both	0 to 20	Leukemia	29.9723	29.6065	29.4712	29.0181	28.6647	28.4348	28.1061	27.6892	27.2941	26.9418	26.537	26.1623	26.0981	25.9468	25.652	25.3208	25.1916	24.9933	24.8938	24.7807	24.7054	24.8851	25.4072	25.4567	25.9265	26.3213	26.4445	26.3739
Cambodia	Both	1 to 4	Leukemia	25.9502	25.6817	25.8639	25.7032	25.7332	25.9849	26.0542	25.902	26.1019	26.1631	26.1509	26.1582	26.1964	26.3371	26.3173	26.3066	26.291	26.1997	26.213	26.3203	26.2039	26.5025	26.5898	26.5399	26.7495	27.2914	27.5236	27.5158
Cambodia	Both	10 to 14	Leukemia	25.8969	25.8464	25.8132	25.8004	25.7819	25.7488	25.7455	25.7343	25.6624	25.496	25.26	25.0664	24.9606	24.8605	24.7507	24.694	24.6459	24.6079	24.5611	24.4844	24.405	24.6988	25.0181	25.3027	25.5894	25.8244	26.0118	26.0922
Cambodia	Both	15 to 19	Leukemia	44.662	44.5961	44.5336	44.4808	44.3698	44.2561	44.2454	44.204	44.0869	43.8246	43.4803	43.1316	42.8799	42.682	42.5101	42.3418	42.2479	42.1945	42.167	42.1544	42.1025	42.2162	42.3323	42.4043	42.4708	42.5479	42.6291	42.7207
Cambodia	Both	5 to 9	Leukemia	23.7655	23.751	24.072	23.821	23.8483	23.8649	23.7001	23.8675	23.6617	23.6645	23.4978	23.5034	23.361	23.3637	23.3256	23.3129	23.195	23.2105	23.1182	23.0175	22.9616	23.1802	23.462	23.6559	23.8903	24.0586	24.1891	24.2523
Cambodia	Both	Early Neonatal	Leukemia	37.7349	38.1749	38.5821	39.0688	39.7396	40.3179	40.3179	40.4268	40.5869	40.9673	41.5479	41.9516	42.4448	43.0198	43.6979	44.5445	45.3223	46.0266	46.806	47.9454	49.2967	50.0497	50.7393	51.3561	51.8349	52.2404	52.6486	53.0015
Cambodia	Both	Late Neonatal	Leukemia	49.0369	49.7494	50.4507	51.122	51.7863	52.4096	52.6652	52.9819	53.296	53.8082	54.5156	55.1888	55.9341	56.6974	57.4263	58.2728	59.116	59.9708	60.7574	61.5987	62.5176	63.1563	63.7691	64.3863	64.8283	65.2711	65.7778	66.1825
Cambodia	Both	Post Neonatal	Leukemia	19.0648	18.9784	19.1132	18.9706	18.8326	19.1844	19.3582	19.2019	18.9498	19.0171	19.0006	19.2312	19.0611	19.3422	19.408	19.4449	19.4918	19.5686	19.4775	19.5052	19.5469	19.6827	19.9297	19.9711	20.109	20.578	20.7223	21.0275
Cambodia	Female	0 to 20	Leukemia	27.2083	26.9323	26.7947	26.4481	26.1059	25.8427	25.4964	25.1418	24.7224	24.3998	24.0091	23.7475	23.725	23.7914	23.6415	23.5074	23.2649	23.204	23.1584	23.1188	23.2401	23.6026	24.2558	24.4501	25.0215	25.4677	25.6213	25.5548
Cambodia	Female	1 to 4	Leukemia	20.0022	19.8797	19.8629	19.9545	19.9072	19.9035	20.1764	20.0166	20.2987	20.4235	20.2449	20.2657	20.2854	20.7424	20.6863	20.7418	20.4051	20.6279	20.6987	20.8185	20.9392	21.4416	21.7382	21.9124	22.2821	22.9817	23.3009	23.4305
Cambodia	Female	10 to 14	Leukemia	41.3066	41.2846	41.2841	41.3171	41.354	41.3859	41.4015	41.418	41.3799	41.264	41.1074	41.0443	41.0124	40.9837	40.9695	41.0018	40.9392	40.901	40.8826	40.8654	40.8705	41.252	41.6343	41.9853	42.334	42.6713	42.9729	43.1336
Cambodia	Female	15 to 19	Leukemia	45.5144	45.4542	45.3839	45.3001	45.1419	45.0201	45.0053	44.9448	44.8123	44.5455	44.2038	43.8691	43.607	43.4121	43.2392	43.0792	42.9456	42.8075	42.6713	42.572	42.4729	42.6608	42.7958	42.8675	42.9227	42.9719	43.0104	42.9997
Cambodia	Female	5 to 9	Leukemia	17.478	17.475	18.1291	17.6649	17.7361	17.8081	17.5262	17.8905	17.5478	17.6003	17.3846	17.5556	17.3499	17.4843	17.6182	17.8355	17.7772	18.07	18.1381	18.1975	18.2783	18.6715	19.068	19.4151	19.7665	19.9937	20.184	20.2573
Cambodia	Female	Early Neonatal	Leukemia	59.6667	59.7436	59.8586	60.0074	60.1483	60.1164	59.7701	59.4576	59.2419	59.0551	59.0306	59.1036	59.3292	59.5978	59.8771	60.1761	60.4798	60.7218	61.0637	61.8541	63.0381	63.2304	63.4486	63.6261	63.7679	63.8937	64.0028	64.1051
Cambodia	Female	Late Neonatal	Leukemia	63.5002	63.5107	63.5187	63.5238	63.5189	63.5091	63.4178	63.3395	63.2598	63.2577	63.3471	63.5866	63.9527	64.3909	64.8346	65.3626	65.9525	66.5222	67.0128	67.7753	68.8219	69.0158	69.2229	69.4519	69.6111	69.7834	69.9716	70.1177
Cambodia	Female	Post Neonatal	Leukemia	21.3024	21.2095	21.1677	21.1564	21.1283	21.6758	21.7398	21.8152	21.1959	21.1448	21.5511	21.5514	21.3796	21.9596	22.0529	22.1712	22.433	22.5419	22.4041	22.513	23.0778	23.0419	23.3549	23.5934	23.7592	24.3812	24.7661	25.1411
Cambodia	Male	0 to 20	Leukemia	39.3276	38.9129	38.808	38.2963	37.9836	37.8366	37.5919	37.1879	36.8861	36.5668	36.2261	35.8141	35.7241	35.4083	35.0593	34.6481	34.6969	34.4737	34.4167	34.3419	34.1818	34.2676	34.6595	34.6336	34.9884	35.3193	35.4151	35.3481
Cambodia	Male	1 to 4	Leukemia	28.8853	28.475	28.8415	28.4426	28.5475	29.035	28.9603	28.8285	28.9808	29.0069	29.1416	29.1334	29.1745	29.0466	29.0409	28.9621	29.2389	28.9131	28.8992	29.0181	28.7213	28.878	28.8229	28.6177	28.727	29.1953	29.3974	29.3117
Cambodia	Male	10 to 14	Leukemia	38.073	38.0251	37.9935	37.9598	37.9229	37.8846	37.9182	37.9505	37.9308	37.8327	37.6861	37.4965	37.3801	37.2902	37.2001	37.1696	37.2191	37.2751	37.3075	37.3026	37.2498	37.4282	37.6019	37.7667	37.9263	38.0211	38.0561	38.0366
Cambodia	Male	15 to 19	Leukemia	46.3961	46.3391	46.3042	46.3083	46.2948	46.2335	46.2445	46.2731	46.2423	46.0792	45.8467	45.5889	45.4186	45.2888	45.2013	45.1141	45.0959	45.1644	45.2754	45.3842	45.4206	45.5202	45.6399	45.721	45.7856	45.86	45.9432	46.082
Cambodia	Male	5 to 9	Leukemia	31.4257	31.4233	31.4171	31.411	31.4069	31.395	31.3722	31.3589	31.3001	31.2418	31.144	31.0323	30.9612	30.8959	30.8162	30.7368	30.677	30.6231	30.5818	30.5543	30.54	30.7453	30.9723	31.1107	31.2754	31.3944	31.4535	31.4584
Cambodia	Male	Early Neonatal	Leukemia	69.075	69.563	69.9334	70.2903	70.8267	71.4416	71.7678	72.1956	72.6188	73.2655	73.9181	74.2939	74.5979	74.9233	75.3153	75.8424	76.2927	76.7446	77.1787	77.6	77.9181	78.4705	78.9305	79.3612	79.7036	79.9943	80.2907	80.5313
Cambodia	Male	Late Neonatal	Leukemia	77.6753	78.268	78.8411	79.3813	79.9167	80.415	80.6577	80.9284	81.1905	81.5596	82.0242	82.3945	82.7559	83.0877	83.3729	83.6886	83.98	84.2815	84.5781	84.8341	85.0457	85.3779	85.6907	86.0015	86.2243	86.4347	86.6817	86.8814
Cambodia	Male	Post Neonatal	Leukemia	30.7638	30.7126	30.9895	30.7737	30.581	30.7461	31.0251	30.7388	30.8287	30.9836	30.6494	31.0254	30.8915	30.9224	30.9863	30.997	30.96	31.0848	31.1173	31.1502	30.9025	31.1887	31.3758	31.2978	31.3708	31.6673	31.615	31.7961
Indonesia	Both	0 to 20	Leukemia	28.7938	28.5168	28.1525	27.734	27.2313	26.8113	26.7532	26.893	27.0267	26.912	26.7432	26.7652	26.7748	26.8462	27.0913	27.045	26.8922	26.9018	27.0906	27.0574	26.9389	26.8559	26.792	26.6322	26.4395	26.2832	26.1727	26.1138
Indonesia	Both	1 to 4	Leukemia	25.9929	26.1141	26.0938	26.1471	26.157	26.2055	26.3997	26.4738	26.5219	26.5287	26.622	26.6572	26.7076	26.8297	26.9316	27.0293	27.0778	27.2473	27.5229	27.7558	28.1015	28.3139	28.5674	28.7729	29.0642	29.377	29.6641	30.0098
Indonesia	Both	10 to 14	Leukemia	27.3617	27.2672	27.2369	27.1176	26.9944	26.898	26.8343	26.8518	26.8483	26.7598	26.6572	26.6246	26.5842	26.5763	26.6251	26.6646	26.663	26.7226	26.8289	26.9655	27.1888	27.3687	27.5504	27.7175	27.9539	28.2518	28.64	29.0968
Indonesia	Both	15 to 19	Leukemia	42.6887	42.6862	42.6814	42.6266	42.545	42.404	42.2615	42.1659	42.0508	41.8651	41.6453	41.5157	41.3736	41.2734	41.2199	41.221	41.2331	41.2522	41.277	41.3244	41.4061	41.5178	41.6346	41.7507	41.8946	42.0665	42.2795	42.4977
Indonesia	Both	5 to 9	Leukemia	24.6892	24.696	24.7026	24.6846	24.5771	24.4865	24.4602	24.5673	24.6102	24.6539	24.707	24.7357	24.7561	24.7485	24.7727	24.7801	24.7448	24.7862	24.8962	24.9921	25.209	25.2698	25.3385	25.4148	25.5648	25.7599	26.0085	26.3093
Indonesia	Both	Early Neonatal	Leukemia	43.2705	43.1247	43.1747	43.3014	43.4624	43.6711	44.0462	44.7588	45.2904	46.0019	46.9427	47.5771	48.2128	48.9195	49.7948	50.5949	51.1051	51.3999	51.4565	51.9237	52.7775	53.4239	53.8615	54.1302	54.5129	54.8134	55.2917	55.5729
Indonesia	Both	Late Neonatal	Leukemia	54.2346	54.8043	55.488	56.2025	56.9281	57.6509	58.3386	59.0784	59.6578	60.3826	61.2631	61.7914	62.2591	62.8206	63.5154	64.1518	64.6972	65.1991	65.6222	66.2627	66.8947	67.4483	67.7838	67.9841	68.3009	68.5511	68.8774	69.056
Indonesia	Both	Post Neonatal	Leukemia	18.6082	18.684	18.756	18.8522	18.9849	19.1697	19.3044	19.4297	19.4141	19.4212	19.5177	19.6188	19.6761	19.7793	19.9394	20.0704	20.2353	20.4326	20.6629	20.9248	21.1898	21.549	21.8319	22.2008	22.4698	22.7675	23.1412	23.5768
Indonesia	Female	0 to 20	Leukemia	26.4628	26.2106	25.8467	25.4808	25.1797	24.9737	25.0631	25.2611	25.4785	25.4539	25.4191	25.4127	25.4143	25.4407	25.7117	25.8018	25.7876	25.9429	26.2957	26.4562	26.5099	26.5596	26.6198	26.5369	26.367	26.2314	26.213	26.2236
Indonesia	Female	1 to 4	Leukemia	20.6234	20.8237	20.9125	20.9371	21.1057	21.2702	21.5499	21.6368	21.7494	21.7655	21.9617	21.963	22.1302	22.2277	22.3737	22.5526	22.7338	22.9896	23.2691	23.5897	24.2055	24.6068	25.0661	25.4539	25.8762	26.3215	26.853	27.2821
Indonesia	Female	10 to 14	Leukemia	43.3304	43.3717	43.4012	43.4215	43.4779	43.5734	43.6323	43.6535	43.6448	43.5589	43.4726	43.4631	43.4687	43.501	43.585	43.707	43.7483	43.8472	44.0313	44.2583	44.5865	44.9354	45.257	45.5244	45.7883	46.1003	46.4728	46.9043
Indonesia	Female	15 to 19	Leukemia	43.9703	44.0026	44.0108	43.9823	43.9208	43.7771	43.5985	43.4281	43.2577	43.0108	42.7378	42.5719	42.3894	42.2229	42.0898	42.0491	42.0132	41.9597	41.9285	41.9104	41.9363	42.1004	42.2314	42.3684	42.5259	42.7	42.9401	43.197
Indonesia	Female	5 to 9	Leukemia	19.8169	19.8146	19.8054	19.863	19.9116	19.9672	20.0154	20.114	20.1713	20.1953	20.2938	20.3148	20.3174	20.4009	20.502	20.6651	20.7423	20.8882	21.1183	21.3748	21.6907	21.891	22.1096	22.3041	22.5385	22.8333	23.1763	23.5642
Indonesia	Female	Early Neonatal	Leukemia	62.285	62.2669	62.3035	62.3549	62.4142	62.4414	62.3491	62.27	62.1084	61.9162	61.8904	62.0162	62.2854	62.6735	63.1584	63.6201	63.9105	64.1586	64.381	65.0195	66.0347	66.1808	66.2699	66.3464	66.4862	66.5918	66.758	66.8703
Indonesia	Female	Late Neonatal	Leukemia	65.3693	65.5235	65.7429	65.9823	66.2294	66.4715	66.6683	66.9283	67.1562	67.4036	67.7016	67.8473	67.9097	68.0503	68.3246	68.6976	69.087	69.5272	69.9636	70.7366	71.6746	71.8365	71.9244	71.9683	72.0754	72.172	72.3162	72.408
Indonesia	Female	Post Neonatal	Leukemia	21.7648	21.8908	21.9058	22.0344	22.2236	22.4475	22.6519	22.8485	22.9036	22.9782	23.0921	23.2156	23.3161	23.4572	23.6279	23.8494	24.0886	24.2658	24.6612	25.0495	25.3822	25.8591	26.3267	26.7651	27.1795	27.5949	28.1432	28.7047
Indonesia	Male	0 to 20	Leukemia	38.5397	38.273	37.9502	37.5441	36.9611	36.4525	36.313	36.4012	36.4638	36.329	36.1311	36.2004	36.2687	36.4091	36.6331	36.518	36.2909	36.188	36.2315	36.0674	35.8503	35.6919	35.5494	35.3673	35.1842	35.0318	34.8572	34.7362
Indonesia	Male	1 to 4	Leukemia	28.9126	28.9995	28.9354	29.0135	28.9267	28.8985	29.0331	29.0827	29.0676	29.0512	29.0788	29.1593	29.1895	29.3741	29.4675	29.5113	29.4584	29.5291	29.7524	29.8854	30.038	30.1327	30.2527	30.3519	30.5754	30.8195	30.9409	31.2105
Indonesia	Male	10 to 14	Leukemia	39.3136	39.1148	39.041	38.8526	38.6526	38.4849	38.4067	38.4603	38.4891	38.5085	38.5274	38.526	38.5206	38.5258	38.5628	38.5548	38.5319	38.537	38.5605	38.5998	38.6823	38.6789	38.6877	38.7275	38.848	38.9938	39.2231	39.4955
Indonesia	Male	15 to 19	Leukemia	45.3722	45.342	45.3216	45.2512	45.1846	45.0999	45.0573	45.0684	45.0468	44.9945	44.9237	44.8599	44.8111	44.7993	44.8276	44.8536	44.8742	44.9147	44.9616	45.03	45.1127	45.1488	45.2132	45.2709	45.3552	45.4899	45.6461	45.8006
Indonesia	Male	5 to 9	Leukemia	31.9297	31.8797	31.849	31.7412	31.5312	31.3812	31.3141	31.4132	31.4558	31.5773	31.6613	31.7324	31.8425	31.8421	31.8662	31.846	31.7973	31.8176	31.8711	31.9007	32.0695	32.0494	32.0236	32.0443	32.1354	32.2394	32.3864	32.577
Indonesia	Male	Early Neonatal	Leukemia	73.3568	73.2679	73.3138	73.4393	73.6122	73.8462	74.3033	74.9849	75.5503	76.2992	77.1461	77.626	78.0301	78.425	78.8827	79.2648	79.4908	79.5666	79.4849	79.4864	79.551	79.9763	80.2604	80.4392	80.6716	80.8439	81.1237	81.2778
Indonesia	Male	Late Neonatal	Leukemia	80.6392	80.9679	81.3454	81.7266	82.1048	82.475	82.8339	83.2004	83.4584	83.7975	84.225	84.5098	84.8079	85.1436	85.5231	85.8233	86.0411	86.2034	86.2986	86.4469	86.5613	86.8548	87.0439	87.149	87.3022	87.4261	87.579	87.6568
Indonesia	Male	Post Neonatal	Leukemia	30.7246	30.7042	30.7393	30.7703	30.8221	30.9057	30.9443	31.027	31.0291	31.0803	31.192	31.2786	31.3054	31.3752	31.4855	31.5104	31.5718	31.7081	31.7756	31.883	32.0253	32.1952	32.2631	32.5241	32.6387	32.8154	32.9607	33.1759
Laos	Both	0 to 20	Leukemia	28.2062	28.0217	27.7243	27.5998	27.4478	27.2736	27.0973	27.0396	26.8549	26.7294	26.4542	26.3735	26.565	26.7316	26.4955	26.4736	26.2389	25.8586	26.4866	26.4692	26.3417	26.5525	26.8056	26.975	27.0861	27.2666	27.2788	27.1851
Laos	Both	1 to 4	Leukemia	24.8729	24.8597	24.7311	24.8023	25.0069	25.1126	24.9187	24.9933	24.9172	25.0649	25.0578	25.0708	24.9457	25.2902	24.9886	25.1333	25.0336	25.0074	25.2417	25.231	25.314	25.466	25.5386	25.6802	25.773	26.0869	26.2221	26.3514
Laos	Both	10 to 14	Leukemia	23.6641	23.7014	23.719	23.8358	23.6687	23.714	23.6835	23.8268	23.5696	23.5676	23.5887	23.7589	23.7852	23.8782	23.805	23.7751	23.6591	23.562	23.519	23.5087	23.5302	23.9729	24.3806	24.666	24.8967	25.0494	25.1025	25.0682
Laos	Both	15 to 19	Leukemia	42.7922	42.8455	42.7332	42.7086	42.5952	42.3864	42.1943	42.0843	41.8207	41.5619	41.3847	41.281	41.1181	41.0074	40.9254	40.8302	40.6864	40.5327	40.3631	40.2774	40.274	40.4605	40.6415	40.8143	40.9352	41.0654	41.216	41.3085
Laos	Both	5 to 9	Leukemia	21.9838	22.13	22.0267	22.2293	22.2371	22.2348	22.2431	22.3127	22.3447	22.3934	22.2652	22.1342	22.5252	22.7216	22.5851	22.812	22.6449	22.5463	22.7564	22.7982	22.5747	23.13	23.2451	23.6932	23.9398	24.0386	24.0183	24.0442
Laos	Both	Early Neonatal	Leukemia	35.4805	35.8571	36.1751	36.3699	36.5022	36.5723	36.3683	36.382	36.597	37.0354	37.7752	38.5647	39.2982	40.1048	40.9256	41.7843	42.6066	43.3571	44.1029	45.102	46.35	46.7086	47.1916	47.7272	48.2602	48.7957	49.2542	49.6969
Laos	Both	Late Neonatal	Leukemia	47.6684	47.9674	48.3239	48.7587	49.2188	49.6989	49.8173	50.0154	50.2532	50.5893	51.0535	51.6189	52.273	53.0713	53.9362	54.8252	55.7675	56.6439	57.5278	58.5342	59.6982	60.3702	61.0008	61.6319	62.2473	62.8216	63.4723	63.9909
Laos	Both	Post Neonatal	Leukemia	18.1143	18.0333	18.0711	18.0084	18.183	18.2135	18.149	18.232	18.284	18.4509	18.4555	18.3533	18.4697	18.5612	18.4848	18.4819	18.6646	18.6543	18.8746	18.9906	18.9828	19.1465	19.4672	19.4435	19.6029	19.8607	20.0073	20.113
Laos	Female	0 to 20	Leukemia	26.8305	26.613	26.3299	26.2998	26.0896	26.0168	25.7815	25.7333	25.5563	25.4517	25.1523	24.9131	25.0288	25.026	24.7608	24.6841	24.3438	24.0601	24.7266	24.7195	24.549	24.8135	25.0186	25.1692	25.3067	25.4574	25.5689	25.4538
Laos	Female	1 to 4	Leukemia	19.4324	19.4557	19.1941	19.5645	19.5665	19.8047	19.4885	19.6765	19.5171	19.7815	19.9139	19.669	19.6651	19.7514	19.5955	19.7795	19.5131	19.5466	20.0454	20.1878	20.4286	20.6613	20.895	21.0638	21.2717	21.6366	21.9795	22.0238
Laos	Female	10 to 14	Leukemia	40.1855	40.0449	40.0674	40.1973	40.0079	40.0158	40.0006	40.155	39.9402	39.8951	39.7745	40.023	40.0254	40.0373	40.0534	40.1002	40.1023	40.1213	40.1372	40.1837	40.2417	40.677	41.0472	41.3226	41.5602	41.728	41.7972	41.7837
Laos	Female	15 to 19	Leukemia	44.3709	44.4622	44.5099	44.435	44.2689	44.0229	43.8185	43.5988	43.3319	43.0312	42.6629	42.3944	42.1025	41.8926	41.7375	41.5597	41.3352	41.1566	40.9722	40.824	40.7742	40.984	41.1315	41.2745	41.4478	41.6046	41.7447	41.7621
Laos	Female	5 to 9	Leukemia	17.2421	17.2224	17.2466	17.366	17.4023	17.4179	17.4476	17.4595	17.6761	17.725	17.4048	17.338	17.6727	17.995	17.6638	17.897	17.5094	17.8257	18.0308	18.0766	17.5582	18.4523	18.4196	19.0847	19.401	19.3619	19.5116	19.481
Laos	Female	Early Neonatal	Leukemia	61.283	61.3742	61.4081	61.3581	61.2571	61.0901	60.7675	60.5659	60.4695	60.3339	60.3054	60.4534	60.6124	60.8945	61.2177	61.6329	61.9923	62.3642	62.7317	63.3929	64.3748	64.4124	64.5609	64.7765	64.9964	65.2127	65.3073	65.4047
Laos	Female	Late Neonatal	Leukemia	64.6092	64.6514	64.7044	64.7886	64.8861	64.9485	64.842	64.6968	64.5575	64.4575	64.4642	64.6227	64.8307	65.1075	65.4363	65.7983	66.1481	66.5228	66.9303	67.678	68.7776	68.9971	69.2098	69.4311	69.6104	69.7405	69.8755	69.9916
Laos	Female	Post Neonatal	Leukemia	20.6061	20.5308	20.5587	20.4459	20.6267	20.7606	20.6165	20.7929	20.8227	21.1628	21.1004	20.841	21.081	21.0988	21.1789	21.0746	21.2552	21.3355	21.7325	21.741	21.8954	22.1211	22.566	22.4105	22.6691	23.0895	23.3827	23.4812
Laos	Male	0 to 20	Leukemia	36.717	36.5972	36.3304	36.1351	36.064	35.8082	35.7334	35.7101	35.5678	35.456	35.2475	35.3477	35.6012	35.9197	35.7601	35.8108	35.7229	35.3444	35.853	35.8295	35.7555	35.9112	36.1693	36.3348	36.4022	36.5752	36.4961	36.4213
Laos	Male	1 to 4	Leukemia	27.3212	27.2784	27.2658	27.067	27.4551	27.418	27.3526	27.3572	27.3712	27.4364	27.2953	27.5816	27.3912	27.9867	27.5949	27.7445	27.7923	27.7579	27.8132	27.7029	27.688	27.8147	27.7982	27.9518	27.9825	28.2719	28.2651	28.4344
Laos	Male	10 to 14	Leukemia	36.0463	36.335	36.3565	36.4134	36.3647	36.4582	36.4448	36.5434	36.3791	36.4431	36.6443	36.6599	36.7087	36.8705	36.7504	36.6735	36.5268	36.3934	36.2808	36.2136	36.1823	36.456	36.7059	36.8661	36.9681	37.0289	37.039	36.994
Laos	Male	15 to 19	Leukemia	44.7832	44.8045	44.5253	44.5702	44.5365	44.391	44.2457	44.2895	44.0706	43.8781	43.9274	43.9916	43.9571	43.9381	43.9259	43.9112	43.8787	43.7756	43.6415	43.6126	43.6189	43.7272	43.8799	44.027	44.054	44.1191	44.2418	44.3836
Laos	Male	5 to 9	Leukemia	28.8081	29.1065	28.8874	29.1557	29.1499	29.1365	29.1375	29.2982	29.1949	29.2655	29.3481	29.1611	29.5762	29.6578	29.73	29.9529	30.0118	29.5971	29.7111	29.6999	29.7393	29.9962	30.2041	30.4117	30.5441	30.7145	30.5151	30.5892
Laos	Male	Early Neonatal	Leukemia	63.7453	64.2444	64.7403	65.2141	65.6306	66.0635	66.284	66.605	67.0351	67.7937	68.7166	69.4349	70.0941	70.7012	71.3286	71.8886	72.4499	72.9165	73.3697	73.79	74.1357	74.514	74.8934	75.2689	75.637	76.02	76.4338	76.8035
Laos	Male	Late Neonatal	Leukemia	75.8617	76.102	76.3801	76.6987	77.0277	77.3892	77.5542	77.802	78.0698	78.3841	78.7343	79.078	79.4615	79.9161	80.392	80.8681	81.3844	81.8407	82.2868	82.681	83.0374	83.4183	83.7693	84.1119	84.4616	84.7981	85.1795	85.4734
Laos	Male	Post Neonatal	Leukemia	30.1835	30.1227	30.18	30.174	30.332	30.2837	30.2941	30.3001	30.3565	30.3805	30.4394	30.4832	30.5287	30.6833	30.5412	30.6215	30.7951	30.7437	30.8278	31.0057	30.9065	31.0098	31.2037	31.2606	31.3154	31.4114	31.4256	31.5043
Malaysia	Both	0 to 20	Leukemia	18.7862	18.8074	19.3192	19.8644	20.2304	20.5801	20.463	21.2673	21.6941	23.2519	23.353	23.3902	24.6807	25.5391	26.7256	28.2795	28.8951	29.4468	29.7311	30.1855	30.1277	31.7755	34.0323	35.1605	37.2835	40.3419	41.3693	42.0108
Malaysia	Both	1 to 4	Leukemia	24.5526	24.8497	25.3506	25.8372	26.295	26.9434	27.3813	27.9166	28.4444	29.5871	30.3545	30.5884	31.5508	32.5974	33.7416	34.7058	35.6854	36.6377	37.3217	38.2917	39.9308	42.2008	44.8515	47.686	49.6795	51.8643	53.3792	54.6132
Malaysia	Both	10 to 14	Leukemia	16.9651	17.4323	18.1792	19.0059	19.9414	20.9624	21.4887	22.2734	23.3225	25.2371	26.3459	26.9786	28.4818	29.8443	31.3998	33.0466	34.132	34.6714	35.0364	36.0654	37.3615	38.9922	40.8785	43.2208	45.2409	47.0741	48.884	50.0215
Malaysia	Both	15 to 19	Leukemia	30.5639	31.418	32.2105	32.9904	33.8188	34.5985	35.1142	35.6078	36.2186	37.1041	37.7022	38.1052	39.0406	40.0582	41.0249	42.0008	42.7082	43.165	43.5079	44.0816	44.8114	46.0931	47.4492	48.7683	49.8773	51.5851	53.1995	54.8026
Malaysia	Both	5 to 9	Leukemia	19.3642	19.581	19.8108	20.2185	20.8324	21.4317	21.9626	22.4808	23.0472	24.3708	25.0408	25.4438	26.4632	27.454	28.6643	29.6797	30.4946	30.9422	31.0634	31.3181	32.6398	34.294	35.9064	37.8867	39.136	41.1355	42.5402	43.475
Malaysia	Both	Early Neonatal	Leukemia	71.9667	72.3759	72.5749	72.8986	73.2612	73.5562	74.0872	73.9295	74.1934	74.3581	75.0815	75.0319	75.477	75.4835	75.6477	76.0373	76.121	75.8929	75.8047	76.2673	76.638	76.556	76.738	76.8994	76.5133	76.2916	76.9295	77.1574
Malaysia	Both	Late Neonatal	Leukemia	76.9155	77.2262	77.3819	77.5266	77.6908	77.7919	78.0791	77.8202	77.8942	77.8915	78.3231	78.3053	78.5717	78.5961	78.6834	78.9914	79.228	79.1809	79.1487	79.416	79.731	79.6648	79.8024	80.001	79.7628	79.6372	80.1661	80.3701
Malaysia	Both	Post Neonatal	Leukemia	18.3919	18.8529	19.0909	19.868	20.5149	21.2481	21.8317	22.548	23.3974	24.7535	25.5618	26.1787	27.3061	28.5675	29.8625	31.0574	32.3037	33.3786	34.0938	35.0608	36.624	38.561	41.0771	43.6518	45.8952	48.0978	49.8287	51.0551
Malaysia	Female	0 to 20	Leukemia	14.7247	15.0605	15.5838	16.4705	17.1568	17.8568	18.12	19.1657	20.0175	21.9456	22.3588	22.5275	24.1566	25.4355	26.8401	28.5901	29.3933	30.2878	30.8868	31.497	31.4814	33.5039	36.2434	37.9331	40.5264	43.9352	44.792	45.6548
Malaysia	Female	1 to 4	Leukemia	18.7359	19.3438	19.8689	20.7574	21.4525	22.3349	23.2108	23.8291	24.933	26.2686	27.4628	27.9232	29.301	30.4095	31.8995	33.2571	34.3393	35.2644	35.8285	36.7162	38.8187	41.7239	45.014	48.8991	51.4107	53.8949	55.5065	56.9647
Malaysia	Female	10 to 14	Leukemia	33.0111	33.7251	34.5364	35.5844	36.827	38.0891	39.0352	40.0674	41.4022	43.4412	44.5697	45.2767	46.8211	48.3206	49.8371	51.3336	52.3697	53.165	53.6418	54.3786	55.2785	56.7274	58.4643	60.3243	61.9414	63.6444	65.0033	66.1743
Malaysia	Female	15 to 19	Leukemia	24.7479	25.8496	26.7944	27.726	28.6452	29.4701	30.1212	30.7869	31.5833	32.7766	33.6523	34.101	35.1385	36.138	37.17	38.2383	38.8809	39.2713	39.5134	40.0899	40.8149	42.0365	43.7408	45.6361	47.3199	49.088	50.753	52.0662
Malaysia	Female	5 to 9	Leukemia	12.0804	12.5395	13.0255	13.8734	14.7626	15.7718	16.522	17.3016	18.4936	20.2912	21.4207	22.0445	23.4361	24.8096	26.2883	27.679	28.7407	29.3743	29.7347	30.6043	31.7447	33.3766	35.4834	37.8905	39.3411	41.7668	43.2624	45.2652
Malaysia	Female	Early Neonatal	Leukemia	74.8543	74.885	74.9008	74.8802	74.8411	74.8085	74.8012	74.6051	74.5221	74.4813	74.824	75.0639	75.5125	75.7979	76.2801	76.9011	76.8949	76.9762	77.077	77.8765	78.5113	78.6498	78.9296	79.2667	79.3627	79.4397	79.8329	80.0217
Malaysia	Female	Late Neonatal	Leukemia	79.8963	79.9692	80.0488	80.0553	80.0523	80.0532	80.0716	79.9801	79.9677	79.987	80.1915	80.3279	80.486	80.6611	80.9606	81.3198	81.4932	81.6779	81.8128	82.2402	82.7543	82.8266	82.9436	83.1605	83.2508	83.2958	83.4957	83.5887
Malaysia	Female	Post Neonatal	Leukemia	21.5375	22.0728	22.3431	23.6697	24.4878	25.3626	26.1676	26.9858	28.005	29.5467	30.6095	31.4082	32.6728	34.024	35.4445	36.7149	38.0353	39.1329	40.0091	40.8838	42.6097	44.8454	47.6295	50.5095	52.9657	55.3178	57.0873	58.4039
Malaysia	Male	0 to 20	Leukemia	31.0881	30.9455	31.3683	31.6494	31.8061	31.9314	31.6164	32.1734	32.3184	33.4771	33.3975	33.3594	34.2237	34.7186	35.5724	36.7301	37.1402	37.4845	37.6077	37.9227	37.8136	38.9493	40.6086	41.3163	42.9505	45.3695	46.3457	46.8849
Malaysia	Male	1 to 4	Leukemia	27.8746	28.0038	28.504	28.7572	29.0917	29.6178	29.8092	30.277	30.4762	31.5146	32.0456	32.1623	32.8381	33.8274	34.7121	35.358	36.2197	37.1015	37.7771	38.7242	40.0136	41.7851	43.9952	46.1487	47.8004	49.8283	51.4028	52.5991
Malaysia	Male	10 to 14	Leukemia	33.2976	33.4329	33.7749	34.0978	34.4589	34.9276	35.0174	35.2986	35.7163	36.8728	37.5784	37.8962	38.6492	39.4955	40.3586	41.3163	42.1519	42.5722	42.8832	43.661	44.6237	45.8355	47.1938	49.0488	50.7149	51.9921	53.4097	54.3416
Malaysia	Male	15 to 19	Leukemia	39.1412	39.7111	40.3049	40.8908	41.5226	42.1298	42.5066	42.8537	43.2968	43.911	44.2981	44.6213	45.377	46.2386	47.0439	47.8543	48.4881	48.8873	49.2002	49.6724	50.2917	51.4187	52.4459	53.3436	54.0646	55.5099	56.8814	58.3752
Malaysia	Male	5 to 9	Leukemia	29.094	29.1863	29.2336	29.3812	29.8198	30.1548	30.4321	30.7873	31.0316	31.9931	32.3112	32.557	33.152	33.5841	34.5294	35.2184	35.6758	36.0543	36.1596	36.1341	37.2994	38.4369	39.6406	41.2344	42.5506	44.0383	45.1814	45.6648
Malaysia	Male	Early Neonatal	Leukemia	88.762	89.0093	89.1295	89.3384	89.5722	89.7563	90.06	90.0261	90.1921	90.2968	90.6072	90.5415	90.6809	90.6121	90.5567	90.5719	90.6237	90.4461	90.3456	90.3285	90.3276	90.2064	90.1981	90.1442	89.8141	89.6119	89.878	89.954
Malaysia	Male	Late Neonatal	Leukemia	90.1828	90.3813	90.4558	90.5611	90.6835	90.7543	90.9555	90.8154	90.8771	90.8697	91.0926	91.0071	91.1158	91.0386	90.9472	90.9854	91.0691	90.9249	90.8142	90.7854	90.7638	90.6601	90.7018	90.7203	90.4358	90.2774	90.5989	90.7142
Malaysia	Male	Post Neonatal	Leukemia	30.6238	30.9565	31.1312	31.4318	31.8327	32.2931	32.5824	33.0737	33.6017	34.5274	34.9232	35.2511	36.0095	36.9449	37.901	38.7727	39.6618	40.5348	41.0322	41.8825	42.9658	44.2946	46.1383	47.9606	49.6647	51.3108	52.5825	53.4723
Maldives	Both	0 to 20	Leukemia	27.9667	28.2684	28.4401	28.4698	28.3266	28.3149	29.0076	29.985	30.5551	31.3446	31.7995	31.5547	31.1469	31.4629	33.3457	35.733	39.6702	43.753	46.8371	49.2729	52.3846	56.1854	58.6772	60.339	61.5489	62.5322	63.5669	64.9096
Maldives	Both	1 to 4	Leukemia	26.0841	26.438	26.5117	27.0996	27.6695	28.135	29.024	30.0009	31.3297	32.5636	33.6351	34.0975	34.4042	35.3966	37.0881	39.8189	42.4843	45.1692	47.4028	49.182	51.6962	54.7467	56.9533	58.2206	59.1845	60.1558	61.2582	62.4555
Maldives	Both	10 to 14	Leukemia	25.1845	26.1153	27.0317	27.4324	27.8172	28.0838	28.7558	29.6887	31.0887	33.1147	34.9208	35.4507	37.0096	39.1855	41.2651	43.9483	46.238	50.406	53.331	55.2169	57.976	62.3249	65.2719	67.7807	69.7033	70.5817	71.8466	73.5812
Maldives	Both	15 to 19	Leukemia	39.6467	40.9785	41.9526	41.2465	40.791	40.6335	41.0952	41.4605	41.9403	43.1815	44.4194	43.5059	44.8277	47.5604	47.6073	47.4073	46.7929	49.7865	52.2725	53.441	55.587	59.365	61.5682	63.3767	64.7895	65.3519	66.4969	67.8792
Maldives	Both	5 to 9	Leukemia	23.0821	23.2731	23.4418	23.7861	24.1518	24.4066	25.0896	25.9283	26.6839	28.0497	29.1569	29.4943	29.7142	30.6533	32.8165	35.1305	38.0489	41.2108	43.3053	44.979	47.8158	51.5974	53.6777	54.8307	56.0417	57.9102	59.3383	61.2574
Maldives	Both	Early Neonatal	Leukemia	39.0119	39.7029	40.4468	41.0164	41.6152	42.3328	42.7009	42.5928	42.2858	42.1756	42.6835	43.7418	44.7462	46.0147	47.203	47.9705	48.7675	50.0927	51.3421	52.7661	54.3208	54.6359	55.3503	56.3688	57.3069	58.3488	59.879	60.8733
Maldives	Both	Late Neonatal	Leukemia	49.6062	50.9103	52.4902	53.9146	55.1772	56.4773	57.629	58.6354	59.5935	60.4741	61.4652	62.4622	63.0425	63.4652	63.6745	63.5926	63.4497	63.5033	63.5877	64.0018	64.7997	64.8923	65.3644	65.9842	66.4635	67.0216	67.9455	68.5355
Maldives	Both	Post Neonatal	Leukemia	19.4191	19.5721	19.8504	20.4977	21.0358	21.576	22.7384	23.5836	24.5152	25.9701	27.2473	27.3774	27.8835	28.9279	30.7736	33.1079	35.7481	38.5669	40.8035	42.9794	45.2409	48.568	50.6499	51.8275	52.6335	53.7066	54.7944	56.049
Maldives	Female	0 to 20	Leukemia	26.2908	26.4094	26.5457	26.8903	27.149	27.5024	28.5966	30.6209	32.0546	33.2944	34.2543	34.4626	34.0403	33.9674	36.8054	40.7592	46.1405	49.4999	52.394	55.1771	58.3243	61.8158	64.393	65.8813	66.8818	68.0087	69.1622	70.6222
Maldives	Female	1 to 4	Leukemia	21.1599	21.546	21.7494	22.7268	23.6315	24.5589	25.7242	27.4426	29.0204	30.9199	32.4283	33.4736	33.8812	35.4032	37.623	41.0482	43.9973	46.6306	48.9377	50.9775	53.6973	57.1335	59.6427	60.8976	61.9252	63.095	64.3254	65.7467
Maldives	Female	10 to 14	Leukemia	43.846	44.3308	44.8704	45.6694	46.4959	46.9422	47.9426	49.4548	51.4051	53.3831	55.1622	55.7597	56.7564	58.3792	60.9188	64.3635	67.7928	70.7858	73.2763	75.5435	78.2297	81.4733	83.7487	84.9922	85.6786	86.5137	87.4792	88.7595
Maldives	Female	15 to 19	Leukemia	41.7338	43.5301	44.4559	43.9989	43.839	43.8004	44.5834	44.9067	45.3145	46.8911	48.4082	47.0183	48.772	51.7742	52.0905	52.9336	53.4163	55.799	57.7946	58.9228	61.1422	65.1636	67.3324	68.6603	69.7784	70.7546	71.8976	73.2683
Maldives	Female	5 to 9	Leukemia	17.9739	18.2776	18.6538	19.1213	19.6462	19.8921	20.9823	22.8582	24.6637	26.7725	28.6789	29.6068	30.6018	31.6017	34.7231	38.6273	42.4757	46.0557	49.0706	51.4144	54.5733	58.6816	61.5338	63.1897	64.3953	65.6939	67.1222	68.942
Maldives	Female	Early Neonatal	Leukemia	52.2471	52.524	52.7156	52.8344	53.0534	53.4002	53.255	52.8617	52.2745	51.962	52.1079	52.6872	53.2279	53.9954	54.8438	55.6676	56.742	58.2218	59.5895	61.2286	63.1156	64.1809	64.9368	65.7901	66.5668	67.4053	68.338	69.0662
Maldives	Female	Late Neonatal	Leukemia	62.5253	62.8829	63.1226	63.3218	63.603	64.1215	64.3486	64.5249	64.7542	65.1654	65.667	66.1826	66.3137	66.3057	66.3005	66.1679	66.201	66.5544	67.0688	68.0505	69.4227	70.1563	70.6853	71.2468	71.7027	72.1845	72.7519	73.1898
Maldives	Female	Post Neonatal	Leukemia	22.4152	22.5935	23.1035	23.9459	24.7443	25.5093	27.1843	28.4858	29.8189	31.5446	33.2566	33.6834	34.476	35.7391	38.1699	40.9066	43.6427	46.0757	48.1743	50.203	52.7995	56.0399	58.347	59.6347	60.8448	62.0066	63.2929	64.8692
Maldives	Male	0 to 20	Leukemia	36.9329	37.3297	37.4962	37.255	36.7931	36.5092	36.7467	36.9057	36.9783	37.2324	37.2745	36.9811	36.7006	36.8002	37.89	39.2362	41.8147	45.3465	48.0886	50.0875	52.543	55.6571	57.5136	58.797	59.6284	60.048	60.6019	61.4271
Maldives	Male	1 to 4	Leukemia	28.4924	28.8459	28.8329	29.1688	29.514	29.6831	30.3325	30.7089	31.8133	32.5744	33.3443	33.5449	33.9367	34.6137	35.8717	37.9984	40.0334	42.6377	44.7714	46.2918	48.5388	51.1834	53.002	54.0632	54.7381	55.2982	56.1053	56.939
Maldives	Male	10 to 14	Leukemia	34.91	35.308	35.8416	35.5964	35.4144	35.5873	35.6485	36.17	36.9068	37.7337	38.7306	39.1429	39.6828	40.3056	41.4363	43.1454	45.0594	47.6743	49.7869	51.3715	52.9801	55.3449	56.9414	58.5445	59.634	60.2081	61.1836	62.7353
Maldives	Male	15 to 19	Leukemia	40.972	41.2362	41.7166	41.2052	40.9339	41.4755	41.7029	42.4689	43.2474	43.8264	44.5393	44.7855	45.2178	45.5583	46.4644	46.8524	47.0979	49.4486	51.6135	53.0319	54.8236	57.2811	58.9341	60.4862	61.5057	61.8651	62.7826	63.976
Maldives	Male	5 to 9	Leukemia	29.314	29.4521	29.5653	29.6878	29.8213	30.0581	30.1959	30.5953	31.1981	31.8938	32.6035	32.8698	33.3238	34.1668	35.3901	36.704	38.0171	39.4279	40.5027	41.5885	43.1076	45.4144	46.5301	47.1607	47.9612	49.315	50.3184	51.8211
Maldives	Male	Early Neonatal	Leukemia	76.7091	77.0634	77.4916	77.8267	78.1319	78.4585	78.7619	78.85	78.8814	78.9245	79.1734	79.5941	79.9947	80.4733	80.8821	81.0606	81.17	81.4488	81.7165	81.9969	82.275	82.0546	82.2171	82.5396	82.8409	83.174	83.7853	84.1259
Maldives	Male	Late Neonatal	Leukemia	78.5708	79.3098	80.2554	81.089	81.7846	82.4282	83.0516	83.6135	84.1459	84.5909	85.0775	85.57	85.9514	86.3095	86.5609	86.6739	86.6863	86.6661	86.5714	86.5116	86.5258	86.286	86.351	86.5023	86.6149	86.7723	87.1197	87.3127
Maldives	Male	Post Neonatal	Leukemia	31.0349	31.1619	31.2607	31.6797	31.9496	32.2397	32.8835	33.2508	33.7585	34.7774	35.5642	35.5637	35.9029	36.7011	37.8772	39.56	41.4942	44.0001	45.8757	47.6848	49.2042	51.9118	53.3978	54.2486	54.591	55.3115	55.9434	56.5842
Myanmar	Both	0 to 20	Leukemia	28.2788	28.1604	28.1049	28.0134	28.0887	27.9613	27.9917	27.9778	27.9473	27.8119	27.6113	27.4666	27.2408	27.2661	27.3368	27.2178	27.0363	26.7044	26.5778	26.1631	25.7398	25.4804	25.6868	26.0738	26.3522	26.5093	27.0352	26.981
Myanmar	Both	1 to 4	Leukemia	25.8056	25.7538	25.888	25.7449	25.945	25.9765	25.9779	25.998	26.0017	25.9066	25.8636	25.9284	25.9569	26.0348	26.1217	26.2133	26.3346	26.3479	26.2537	26.4027	26.638	26.6281	26.6951	27.3529	27.6543	27.7639	28.3811	28.4284
Myanmar	Both	10 to 14	Leukemia	24.8842	24.7707	24.6779	25.0049	24.9849	24.9882	24.9642	24.9443	24.7766	24.7843	24.633	24.4908	24.3595	24.2708	24.1724	24.1026	24.0114	23.9458	23.8663	23.8215	23.7514	24.3428	24.9558	25.59	26.1567	26.6986	27.1413	27.3173
Myanmar	Both	15 to 19	Leukemia	43.5167	43.2348	43.2365	43.1382	43.2326	43.0791	43.0183	42.8656	42.5521	42.3795	42.1525	41.9246	41.5096	41.439	41.1901	41.0128	40.823	40.6786	40.465	40.4013	40.3011	40.5053	40.7564	40.9839	41.2166	41.4216	41.5932	41.6163
Myanmar	Both	5 to 9	Leukemia	23.3917	23.4372	23.2491	23.2962	23.4269	23.2545	23.2438	23.3997	23.4379	23.3668	23.31	23.4156	23.3079	23.4585	23.5267	23.3286	23.4141	23.5413	23.4905	23.2024	23.3051	23.6874	24.0514	24.5612	24.8935	25.1805	25.4281	25.4304
Myanmar	Both	Early Neonatal	Leukemia	37.6991	38.0695	38.3877	38.8008	39.1703	39.464	39.3872	39.3408	39.3964	39.7139	40.336	40.9925	41.7502	42.508	43.3171	44.1486	44.9746	45.7218	46.3651	47.3748	48.7372	49.2483	49.7381	50.154	50.501	50.7996	51.1729	51.4745
Myanmar	Both	Late Neonatal	Leukemia	52.3643	52.7863	53.2337	53.6346	53.9784	54.3374	54.4714	54.6148	54.7935	55.0379	55.4601	55.8327	56.2918	56.8741	57.657	58.5255	59.4247	60.2768	61.084	62.047	63.102	63.5784	64.0588	64.5279	64.9683	65.3722	65.8491	66.223
Myanmar	Both	Post Neonatal	Leukemia	18.4836	18.3281	18.4549	18.4073	18.5198	18.3075	18.3371	18.4427	18.5014	18.622	18.6924	18.6441	18.6691	18.8317	18.8357	18.8852	18.9859	18.8385	19.1237	19.2551	19.3068	19.494	19.7745	20.0501	20.1386	20.6421	20.9075	21.3622
Myanmar	Female	0 to 20	Leukemia	24.9028	24.7603	24.6004	24.593	24.7267	24.5463	24.5767	24.5326	24.4984	24.3866	24.1942	24.0815	23.8317	24.0245	24.1192	24.055	23.9712	23.6135	23.4892	23.1294	22.8194	22.6291	22.9075	23.4321	23.8666	24.1032	24.9294	25.0147
Myanmar	Female	1 to 4	Leukemia	19.8244	19.7237	19.845	19.7122	20.1581	20.1616	20.1517	20.0646	20.3029	20.0437	19.9681	20.075	19.9114	20.3323	20.3064	20.4808	20.5973	20.6552	20.5215	20.9022	21.4976	21.4271	21.7039	22.5991	23.0883	23.0546	24.1716	24.2459
Myanmar	Female	10 to 14	Leukemia	40.6963	40.543	40.4247	40.8602	40.8579	40.8828	40.8676	40.8829	40.7027	40.7839	40.6451	40.5789	40.515	40.4808	40.4604	40.4789	40.4058	40.3443	40.2334	40.2436	40.2233	40.7925	41.3419	41.9899	42.5596	43.22	43.7623	44.0472
Myanmar	Female	15 to 19	Leukemia	44.0648	43.7235	43.7555	43.6717	43.7452	43.5562	43.5993	43.4954	43.1293	42.9732	42.7579	42.552	42.0486	42.0773	41.7751	41.5513	41.2914	41.0752	40.7415	40.6723	40.5495	40.8365	41.1084	41.3676	41.6145	41.8711	42.0668	42.1377
Myanmar	Female	5 to 9	Leukemia	17.8711	18.0834	17.5072	17.8444	17.8902	17.6731	17.6636	17.7249	17.5453	17.7265	17.6381	17.6507	17.6606	17.7895	17.916	17.6488	18.109	18.1911	18.1565	17.7584	18.0882	18.6524	18.9277	19.7167	20.3846	20.6787	21.2476	21.5001
Myanmar	Female	Early Neonatal	Leukemia	61.0501	61.1472	61.2169	61.2966	61.2788	61.1642	60.8421	60.5221	60.2104	59.9217	59.8075	59.912	60.1578	60.4504	60.7999	61.2122	61.6029	61.9985	62.3707	63.1999	64.4446	64.6537	64.8298	64.9355	65.0244	65.1556	65.2872	65.3986
Myanmar	Female	Late Neonatal	Leukemia	65.0328	65.0939	65.104	65.0565	64.9532	64.8614	64.6458	64.4543	64.3143	64.2063	64.2346	64.3363	64.5275	64.8177	65.2258	65.6922	66.1166	66.5294	66.8928	67.6479	68.759	68.9709	69.1919	69.3822	69.544	69.6674	69.8052	69.9223
Myanmar	Female	Post Neonatal	Leukemia	21.2914	20.9057	21.1882	20.8817	21.2879	21.0373	21.1674	21.3568	21.2997	21.4576	21.526	21.4746	21.4004	21.9262	21.7031	21.727	22.1344	21.6292	22.5274	22.7289	22.7844	23.0251	23.3294	23.7359	23.8255	24.5551	25.1364	25.58
Myanmar	Male	0 to 20	Leukemia	38.5351	38.4406	38.4831	38.315	38.3223	38.2544	38.2849	38.3077	38.2877	38.1544	37.9808	37.8397	37.6747	37.5508	37.6066	37.4661	37.237	36.9831	36.8773	36.4801	36.0254	35.764	35.8863	36.1329	36.2651	36.3846	36.6343	36.4865
Myanmar	Male	1 to 4	Leukemia	28.939	28.9168	29.0631	28.9087	28.9298	28.9857	29.0031	29.105	28.9435	28.9764	28.9615	29.0045	29.1689	29.0166	29.1814	29.219	29.357	29.3538	29.2899	29.3051	29.3328	29.3895	29.3199	29.8508	30.0399	30.2475	30.5329	30.5483
Myanmar	Male	10 to 14	Leukemia	37.2361	37.2109	37.1875	37.1787	37.1279	37.079	37.0433	36.9947	36.9456	36.876	36.8326	36.7196	36.6238	36.5372	36.4445	36.3498	36.3224	36.316	36.3401	36.2707	36.2017	36.6201	37.0474	37.424	37.7769	38.0198	38.2268	38.2552
Myanmar	Male	15 to 19	Leukemia	45.7102	45.5161	45.4565	45.3392	45.4533	45.3484	45.1695	44.9988	44.8221	44.6742	44.4887	44.2977	44.0867	43.9338	43.8286	43.7648	43.7188	43.6871	43.6528	43.5929	43.5268	43.6489	43.8471	44.0453	44.2525	44.4178	44.5601	44.5185
Myanmar	Male	5 to 9	Leukemia	30.4739	30.2946	30.4962	30.1937	30.3994	30.269	30.2517	30.5071	30.7594	30.4252	30.4294	30.6794	30.4876	30.6321	30.655	30.5596	30.2907	30.5316	30.4901	30.3978	30.3449	30.6319	31.0646	31.3035	31.352	31.7773	31.847	31.7242
Myanmar	Male	Early Neonatal	Leukemia	67.7419	68.0616	68.3254	68.6713	69.1058	69.5919	69.9241	70.288	70.7317	71.4113	72.194	72.7583	73.2968	73.79	74.3023	74.781	75.2637	75.6766	76.0136	76.3323	76.6339	76.9987	77.3586	77.6917	77.9631	78.1425	78.4054	78.6114
Myanmar	Male	Late Neonatal	Leukemia	79.5005	79.8546	80.2682	80.6743	81.0601	81.4378	81.6977	81.9402	82.1738	82.4376	82.7573	82.9923	83.2378	83.5182	83.8756	84.2551	84.6704	85.0553	85.4232	85.7295	85.9526	86.1582	86.3728	86.584	86.7914	86.992	87.2337	87.4236
Myanmar	Male	Post Neonatal	Leukemia	30.6224	30.6236	30.6345	30.7562	30.6727	30.5239	30.4984	30.5353	30.6576	30.7419	30.8012	30.7602	30.8411	30.7568	30.8942	30.9559	30.8743	30.9675	30.8332	30.875	30.8878	31.0007	31.1912	31.3244	31.3806	31.6631	31.686	32.0444
Philippines	Both	0 to 20	Leukemia	26.4767	26.6054	26.7986	27.0716	27.4083	27.4831	27.7386	28.1298	28.5106	29.1057	29.1984	29.5034	29.6848	29.8651	30.1692	30.1179	30.1703	30.2913	30.3311	30.1546	30.7283	31.2034	31.5817	31.6546	31.6661	31.6197	31.5503	31.9028
Philippines	Both	1 to 4	Leukemia	25.6703	25.7445	25.7913	25.8361	26.0792	26.2592	26.5021	26.7932	26.7918	27.3383	27.2903	27.5106	27.5945	27.7406	27.9842	28.1797	28.4676	28.6367	28.9781	29.2227	29.66	30.2751	30.8409	31.2094	31.359	31.4054	31.5426	31.9615
Philippines	Both	10 to 14	Leukemia	22.7503	22.9938	23.175	23.0925	23.1005	23.267	23.3582	23.5456	23.5918	24.3123	24.4578	24.4261	23.96	23.7006	23.8607	23.9223	23.9436	24.0136	24.2069	24.2266	24.892	25.5074	26.4739	27.3993	27.6387	27.4541	27.9858	28.7841
Philippines	Both	15 to 19	Leukemia	41.3622	41.4436	41.5567	41.6418	41.6969	41.8437	42.0643	42.3718	42.4014	43.0347	43.006	42.6044	42.1214	41.6954	41.4505	41.0155	40.4855	40.368	39.9379	39.3169	39.7425	39.8958	40.2485	40.3127	40.3859	39.9616	40.292	40.6663
Philippines	Both	5 to 9	Leukemia	20.5416	20.6632	20.7916	20.6649	20.672	20.9257	21.0414	21.286	21.5469	21.8386	22.1428	22.0218	21.9996	21.8131	21.8846	21.8724	21.77	21.9202	22.0879	22.1765	22.4141	22.9951	23.4093	23.9202	24.1919	24.1937	24.4516	25.0198
Philippines	Both	Early Neonatal	Leukemia	61.3854	61.7838	62.144	62.5115	62.9203	63.424	63.6168	64.0418	64.2136	62.7859	64.5968	65.7209	67.1301	68.3287	68.7789	69.44	70.0321	70.3171	70.3634	70.8967	71.2102	71.045	71.2095	71.2279	71.4974	71.6821	71.4907	71.3862
Philippines	Both	Late Neonatal	Leukemia	64.899	65.2913	65.4882	65.5821	65.4841	65.9747	65.8616	66.006	66.2255	64.8179	66.7101	67.7627	69.4378	70.8461	71.3783	72.1109	72.5771	72.7971	72.7609	73.1802	73.3747	73.3559	73.6101	73.9777	74.3859	74.4835	74.5593	74.5689
Philippines	Both	Post Neonatal	Leukemia	18.6909	18.6348	18.815	18.9032	19.1247	19.3978	19.6593	19.9967	20.2573	20.7158	20.7548	21.0417	20.8504	20.6925	21.0289	21.0882	21.165	21.4891	21.7037	21.829	22.1932	22.5053	23.1673	23.4113	23.4902	23.8531	23.9993	24.3905
Philippines	Female	0 to 20	Leukemia	24.8203	24.8272	25.0051	25.4766	26.1073	26.2616	26.8143	27.2515	27.7051	28.3858	28.3249	28.5955	28.7919	28.9719	29.4287	29.4436	29.4903	29.544	29.603	29.3861	29.9166	30.3479	30.8724	30.7792	30.8927	31.0732	31.1195	31.4628
Philippines	Female	1 to 4	Leukemia	21.2178	21.554	21.8637	21.9492	22.3084	22.6967	23.1613	23.5499	23.7848	24.5624	24.4582	24.6729	24.5695	24.7337	25.117	25.2845	25.6494	25.9549	26.695	26.9768	27.7053	28.6286	29.4379	29.8366	30.1198	30.2023	30.4444	30.9557
Philippines	Female	10 to 14	Leukemia	39.4807	39.7155	39.9616	40.1528	40.388	40.6778	40.9215	41.1165	41.2306	42.0189	42.1924	41.7933	41.5751	41.3257	41.5756	41.724	41.956	42.0222	42.2113	42.3102	42.9246	43.5542	44.5352	45.2448	45.6136	45.6247	46.2509	47.0632
Philippines	Female	15 to 19	Leukemia	43.1772	43.356	43.42	43.5279	43.6983	43.923	44.0945	44.2543	44.5005	45.2146	45.1868	44.4969	43.8454	43.3763	43.2913	43.0104	42.6251	42.5246	42.0257	41.4067	41.6309	41.2414	41.4014	40.8353	40.6482	39.7916	40.2043	40.5392
Philippines	Female	5 to 9	Leukemia	15.7685	15.8895	16.0048	15.9272	16.2541	16.5556	16.7173	16.9327	16.9228	17.3972	17.4027	17.3741	17.4238	17.3619	17.2152	17.1262	17.2086	17.3127	17.4707	17.4345	17.8291	18.2544	18.9432	19.5506	20.1334	20.4018	21.0544	21.786
Philippines	Female	Early Neonatal	Leukemia	59.1584	59.2294	59.3721	59.5564	59.7753	60.0174	60.0285	60.1595	60.1582	58.789	59.5721	61.3344	62.8551	64.0542	64.8353	65.7578	66.5013	67.3073	67.5353	68.5784	69.5067	69.6893	70.1097	70.3977	70.6966	71.045	70.541	70.3677
Philippines	Female	Late Neonatal	Leukemia	58.2025	58.194	58.2388	58.3042	58.3589	58.4921	58.4146	58.469	58.4534	56.7695	58.122	59.9008	62.0096	63.3346	64.1735	65.1928	65.9919	66.947	67.2539	68.4943	69.4201	69.7611	70.3782	71.277	71.6661	71.7722	71.4459	71.3146
Philippines	Female	Post Neonatal	Leukemia	23.4069	23.6507	24.0058	23.6841	23.9976	24.299	24.7471	24.9933	25.3489	25.6476	25.9815	26.3071	26.3764	26.3333	26.7983	26.8504	27.0441	27.251	27.8784	28.2959	29.0513	29.5847	30.3826	30.422	30.5176	30.8469	30.9983	31.2931
Philippines	Male	0 to 20	Leukemia	35.9083	36.1352	36.3272	36.5266	36.6799	36.7424	36.7914	37.0633	37.3498	37.654	37.813	38.0445	38.1392	38.2828	38.3579	38.2431	38.3543	38.5602	38.608	38.5489	39.1529	39.6468	39.8539	39.9674	39.8927	39.7729	39.6646	39.9534
Philippines	Male	1 to 4	Leukemia	27.6772	27.6874	27.6159	27.7409	27.9585	28.0676	28.1456	28.3428	28.2243	28.5216	28.5131	28.6754	28.7838	28.8732	28.8748	29.0313	29.3531	29.5179	29.6714	29.9616	30.3359	30.8392	31.2434	31.5869	31.6645	31.6977	31.8136	32.189
Philippines	Male	10 to 14	Leukemia	35.4115	35.4591	35.4692	35.5272	35.5454	35.6135	35.6618	35.7835	35.7733	35.8578	35.7415	35.9628	35.3416	35.0808	35.0302	34.9227	34.6706	34.8148	34.9442	34.8755	35.3645	35.7939	36.2427	36.7268	36.7649	36.766	37.0925	37.4024
Philippines	Male	15 to 19	Leukemia	43.2405	43.2682	43.4215	43.6472	43.6835	43.8942	44.1361	44.5201	44.5688	44.8502	44.7754	44.5853	44.1865	43.7172	43.1937	42.7311	42.092	42.0625	41.7454	41.27	41.8026	42.3846	42.8923	43.4004	43.6571	43.6484	43.8804	44.2532
Philippines	Male	5 to 9	Leukemia	28.6227	28.6524	28.7286	28.5768	28.4363	28.6109	28.8155	28.936	29.2441	29.1615	29.5881	29.3495	29.3018	29.1186	29.359	29.4324	29.3099	29.4315	29.5613	29.8486	29.991	30.6718	30.8338	31.1621	31.1173	31.1551	31.1733	31.4773
Philippines	Male	Early Neonatal	Leukemia	86.8482	86.9689	87.0703	87.1811	87.3439	87.4939	87.5832	87.7234	87.7596	87.3076	87.899	88.1713	88.5855	88.9408	89.0454	89.2247	89.4249	89.4955	89.5426	89.6754	89.7145	89.6092	89.5994	89.5526	89.6245	89.6295	89.6076	89.5755
Philippines	Male	Late Neonatal	Leukemia	88.2852	88.4252	88.5173	88.5875	88.6968	88.7889	88.7859	88.7455	88.7393	88.3038	88.8426	89.0524	89.4511	89.793	89.8349	89.9853	90.1578	90.2608	90.3421	90.4997	90.5303	90.4995	90.5463	90.6404	90.7975	90.8224	90.8609	90.8768
Philippines	Male	Post Neonatal	Leukemia	30.3701	30.2529	30.3371	30.5179	30.5054	30.8465	30.7702	31.0464	31.0867	31.2738	31.1874	31.3177	31.0199	30.9675	31.1198	31.2197	31.3156	31.776	31.6883	31.7903	32.1251	32.304	32.7033	32.6926	32.6315	32.8183	33.0376	33.4391
Sri Lanka	Both	0 to 20	Leukemia	22.452	22.3028	22.6921	21.7464	22.514	23.5663	24.4461	25.4865	25.6586	26.4909	27.605	29.5212	31.0956	32.9228	35.1746	38.4663	38.5274	39.4317	41.4352	43.5324	44.9208	47.2992	49.7337	52.1484	54.5901	56.0198	57.1013	57.9455
Sri Lanka	Both	1 to 4	Leukemia	27.7875	28.0191	28.4545	28.8899	29.4465	30.5927	31.1206	31.5785	31.8445	32.3437	33.3197	33.9297	35.1174	36.4132	37.9183	39.4964	40.7537	42.5539	45.1867	46.887	49.2701	51.4844	53.6022	55.6105	56.9992	58.4128	59.6389	60.6959
Sri Lanka	Both	10 to 14	Leukemia	17.9188	18.1508	18.6781	18.8096	19.8208	21.145	22.0526	22.8151	23.4172	24.2761	25.5177	26.7323	28.0495	29.5663	31.292	33.586	35.4228	37.1492	39.2025	41.4723	44.4025	47.1032	50.2016	53.5528	56.011	58.4487	60.3614	61.8087
Sri Lanka	Both	15 to 19	Leukemia	37.2388	37.3175	37.2279	36.176	36.5187	37.9582	38.75	39.5179	40.1296	40.6713	41.4647	42.2899	42.9762	43.8647	44.9369	46.419	47.3015	48.6325	50.1551	51.1933	52.466	53.8623	55.8741	57.953	59.7206	61.4887	62.9162	64.1361
Sri Lanka	Both	5 to 9	Leukemia	18.7257	19.1968	19.5401	19.9147	20.6863	21.5474	22.1733	22.7572	23.1693	23.7634	24.5976	25.4336	26.6734	27.8986	29.579	30.8484	32.9102	34.6018	36.0734	37.3153	40.2645	42.6633	45.398	48.2593	50.3436	53.0449	54.8864	56.238
Sri Lanka	Both	Early Neonatal	Leukemia	61.8494	62.7811	62.2892	65.649	64.906	64.8802	64.251	64.6353	67.5912	68.6384	69.0384	69.5007	70.2669	70.1716	70.3385	65.6541	70.5314	71.7929	71.0496	69.8854	69.8766	70.3992	70.6954	71.0209	70.2923	71.7312	72.5301	72.9661
Sri Lanka	Both	Late Neonatal	Leukemia	71.8944	72.8222	72.5996	74.1024	73.8556	73.8091	73.5791	73.4911	74.5629	74.977	75.047	75.0353	75.2734	75.0043	75.3405	72.987	74.9095	75.5459	75.0004	74.3459	74.3496	74.4761	74.5829	74.837	74.3577	75.1629	75.6638	75.9604
Sri Lanka	Both	Post Neonatal	Leukemia	21.6054	21.9131	22.3428	22.7578	23.6705	24.4475	25.0762	25.4905	25.5339	26.3127	26.8651	27.8038	28.7313	30.0731	31.4798	33.2088	34.6965	36.5689	39.0226	41.4365	43.7609	46.0067	48.3646	50.4598	52.2541	53.6789	54.8517	55.9924
Sri Lanka	Female	0 to 20	Leukemia	28.8398	28.497	29.0898	28.5531	29.7167	30.7065	31.5348	32.4985	32.8138	33.6216	34.668	36.5566	38.4521	40.7044	43.0514	46.2104	45.5428	46.1074	48.3414	50.2842	52.0434	55.3137	57.932	59.9247	62.4465	64.1015	65.3934	66.2213
Sri Lanka	Female	1 to 4	Leukemia	24.8477	24.9421	25.6241	26.5741	27.2682	28.6415	29.3057	29.9084	30.4564	31.0426	32.0937	32.9312	34.4835	36.0808	37.7987	39.6016	40.7145	42.3233	45.1349	47.157	50.0904	53.0755	55.5417	57.6519	59.4173	61.2182	62.8209	63.8636
Sri Lanka	Female	10 to 14	Leukemia	38.3696	38.9803	39.7803	40.7039	42.3193	43.9239	44.8729	45.684	46.2078	46.6267	47.3961	48.6002	50.1615	51.7417	53.6451	55.8399	56.7487	58.0442	59.6423	61.1111	63.4233	65.9917	68.5756	70.774	72.6557	74.5175	75.9505	76.9682
Sri Lanka	Female	15 to 19	Leukemia	34.3951	34.5025	34.6316	35.7447	36.2439	36.8602	37.2789	37.8705	38.1813	38.5921	39.1659	40.0871	41.177	42.3673	43.6845	45.1167	46.4292	47.5539	48.8543	50.5018	52.3855	54.4995	56.7347	58.9223	61.0039	62.8464	64.4019	65.6301
Sri Lanka	Female	5 to 9	Leukemia	18.2495	18.8786	19.6431	20.0164	21.152	22.3709	23.0643	23.6556	24.6884	25.3523	26.2738	27.4741	28.7348	30.7948	33.4615	35.9828	36.4714	38.0611	40.2809	42.4773	45.6784	48.5633	51.7108	54.6873	57.4529	59.8418	61.5634	62.8005
Sri Lanka	Female	Early Neonatal	Leukemia	0	1.73356	1.98156	5.7407	5.35572	5.43754	4.68076	4.51731	7.50188	8.83544	10.0024	11.1628	12.6737	13.0958	13.3483	8.62628	14.4637	17.9596	19.2514	20.6056	24.4851	25.4716	26.4851	27.5545	27.0144	29.2575	31.1605	32.5558
Sri Lanka	Female	Late Neonatal	Leukemia	39.9642	41.3367	41.6269	43.5921	43.3282	43.2937	42.9195	42.758	43.9287	44.369	44.4175	44.9694	45.6891	45.9681	46.7688	44.4826	46.3504	47.9823	48.3339	48.9552	51.5543	52.0457	52.6165	53.4548	53.5545	54.4988	55.1284	55.6637
Sri Lanka	Female	Post Neonatal	Leukemia	27.3843	27.9339	28.5252	29.2553	30.3264	31.1814	32.0309	32.7328	33.1802	34.181	34.6297	35.6966	36.9142	38.6728	39.9163	41.343	42.8348	44.5327	47.1093	49.6464	52.0944	54.5531	57.0807	59.1388	61.0684	62.6497	63.8914	64.8843
Sri Lanka	Male	0 to 20	Leukemia	30.446	30.3026	30.4663	29.2314	29.7082	30.5874	31.2731	32.0258	32.1134	32.7076	33.659	35.0735	36.1886	37.5899	39.2826	42.1958	42.4426	43.4287	45.0712	46.8369	47.8137	49.403	51.4043	53.5991	55.5755	56.6427	57.4133	58.2084
Sri Lanka	Male	1 to 4	Leukemia	28.888	29.1768	29.3847	29.2899	29.7337	30.7204	31.1406	31.4255	31.3462	31.7167	32.6744	33.0426	33.9552	35.0873	36.3699	37.9297	39.2923	41.3116	43.8111	45.3212	47.2942	48.8551	50.7717	52.7737	53.8268	54.8829	55.6934	56.7846
Sri Lanka	Male	10 to 14	Leukemia	33.2388	33.2264	33.4408	33.0053	33.5367	34.3824	35.0024	35.5437	36.0409	36.7155	37.6518	38.4087	39.2804	40.2915	41.4519	43.2574	44.3927	45.7975	47.4605	49.0024	51.1562	53.3111	55.7045	58.222	60.2387	62.2792	63.8856	65.1865
Sri Lanka	Male	15 to 19	Leukemia	43.5215	43.5826	43.4509	42.0036	42.2801	43.6964	44.4611	45.149	45.7447	46.2495	46.9995	47.6771	48.1808	48.8952	49.7543	51.0394	51.6617	52.8343	54.2038	54.8897	55.8103	56.8716	58.5598	60.2983	61.7186	63.2615	64.4658	65.5305
Sri Lanka	Male	5 to 9	Leukemia	28.0574	28.2822	28.4314	28.2595	28.7016	29.2028	29.5729	29.8691	30.1504	30.51	31.1061	31.7375	32.5551	33.4848	34.6343	35.965	37.0444	38.0859	39.1449	40.2166	42.1866	44.0788	46.3061	48.6121	50.3842	52.4378	53.9363	55.0931
Sri Lanka	Male	Early Neonatal	Leukemia	89.2085	89.4808	89.4204	90.1608	90.0161	90.0265	89.902	90.0362	90.6394	90.86	90.916	91.0046	91.1616	91.1094	91.1184	90.2241	91.1682	91.434	91.2281	90.957	90.9056	90.9809	91.0272	91.1001	90.9438	91.2377	91.4098	91.5043
Sri Lanka	Male	Late Neonatal	Leukemia	91.4273	91.7312	91.6746	92.1605	92.1007	92.0958	92.0035	91.9647	92.265	92.3774	92.3691	92.3503	92.3944	92.2846	92.3869	91.6458	92.2254	92.3897	92.2325	92.0211	91.9493	92	92.0374	92.1249	91.9705	92.2107	92.3512	92.4423
Sri Lanka	Male	Post Neonatal	Leukemia	29.8972	29.7844	30.0026	29.8519	30.5375	31.1865	31.5946	31.9164	31.8729	32.2644	32.955	33.6451	34.2459	35.0726	36.2011	38.1813	39.3336	40.9565	43.0137	44.9044	46.5959	48.077	49.6701	51.3634	52.7036	53.5142	54.2893	55.3542
Thailand	Both	0 to 20	Leukemia	22.3952	22.5379	22.5842	22.8252	23.6227	24.661	26.1806	27.6276	28.935	30.692	31.8871	33.2692	34.8565	36.7482	38.4895	40.4932	41.8535	43.3077	44.6276	45.6587	46.6932	48.1646	49.9833	51.4364	52.6052	53.9617	54.9811	55.6861
Thailand	Both	1 to 4	Leukemia	28.2353	28.7021	28.9997	29.5047	30.2227	30.8059	31.7976	32.3594	33.4851	34.194	35.4555	36.469	37.8937	39.6695	41.2446	43.2916	44.9716	46.7313	48.3387	49.7864	51.1783	52.5952	54.2843	55.8193	56.8481	57.753	58.4998	59.4659
Thailand	Both	10 to 14	Leukemia	22.7322	23.0026	23.4564	24.1654	25.1168	26.3098	27.8218	29.0609	29.5767	30.8237	32.3246	34.1954	36.5571	38.7912	41.2168	43.5789	45.2685	47.1445	48.9235	50.4155	51.5608	53.4954	55.6114	57.3631	58.8925	60.085	61.1339	62.2779
Thailand	Both	15 to 19	Leukemia	40.7983	40.818	40.7853	40.9543	41.3988	41.9557	42.7578	43.3357	43.3715	43.8645	44.2131	45.0139	46.419	47.5919	48.9081	50.182	51.1263	52.1959	53.3273	54.3072	55.4217	56.6822	57.9636	59.1857	60.3798	61.5347	62.3414	63.0905
Thailand	Both	5 to 9	Leukemia	22.496	22.6917	22.8463	23.1436	24.1355	24.6848	25.3786	26.4084	27.43	28.6522	30.3269	31.7917	33.0856	34.8409	36.6379	38.5304	39.721	41.1001	42.2672	43.3502	44.7269	46.8169	48.7933	50.5423	51.2104	51.9569	52.7224	54.0164
Thailand	Both	Early Neonatal	Leukemia	60.2339	60.9574	61.6558	62.4079	63.0472	63.6699	63.9712	64.2838	64.4821	64.9949	65.6781	66.0681	66.3964	66.6946	67.1254	67.779	68.3366	68.8577	69.3647	70.0447	70.6873	70.9626	70.8903	71.2178	71.1247	71.6508	72.0953	72.3883
Thailand	Both	Late Neonatal	Leukemia	68.2463	68.7536	69.1872	69.5527	69.8603	70.1422	70.1575	70.2425	70.1557	70.2382	70.4619	70.4775	70.4592	70.4655	70.5039	70.7525	70.9367	71.0342	71.2025	71.6225	71.942	72.0007	71.7829	71.9939	71.9448	72.5056	73.0513	73.3765
Thailand	Both	Post Neonatal	Leukemia	20.7062	21.2932	21.837	22.3543	22.9569	23.8229	24.6958	25.6654	26.4411	27.2971	28.414	29.6441	31.1031	33.1985	34.9173	36.824	38.655	40.7255	42.6466	44.1795	45.7293	47.2065	48.6988	50.2407	51.4204	52.5462	53.5657	54.6742
Thailand	Female	0 to 20	Leukemia	22.3718	22.7928	23.2147	23.6941	24.7358	26.2156	27.8196	29.3012	31.48	33.4007	34.5024	35.7473	37.386	39.5668	41.4631	43.5862	45.1596	46.7858	48.3134	49.4947	50.6124	52.2186	54.1302	55.7553	57.066	58.5245	59.8878	60.7732
Thailand	Female	1 to 4	Leukemia	25.0667	25.4755	25.9758	26.9634	27.7836	28.8412	29.8065	30.614	31.9153	32.8712	34.2672	35.5913	37.4093	39.3925	41.1348	43.2397	45.2337	47.3454	49.2826	50.921	52.549	54.2741	56.1599	57.8726	58.885	59.9401	61.0696	62.2989
Thailand	Female	10 to 14	Leukemia	41.0331	41.4965	42.1533	42.8924	44.0798	45.3895	46.8826	48.1909	49.6681	50.9536	52.1661	53.7192	55.7971	57.9179	59.989	62.0012	63.5384	65.1398	66.5744	67.6919	68.6034	70.0968	71.5489	72.7877	73.8409	74.7009	75.5774	76.4023
Thailand	Female	15 to 19	Leukemia	41.9214	42.1104	42.3394	42.6325	43.1677	43.8061	44.5169	45.1615	45.799	46.5037	47.2077	47.7547	48.6864	49.9372	51.2657	52.5833	53.5134	54.7058	56.0018	57.015	57.9003	59.1895	60.417	61.6483	62.7434	63.7177	64.6754	65.5643
Thailand	Female	5 to 9	Leukemia	17.6735	18.279	18.8642	19.1508	20.26	21.294	22.4282	23.51	25.5003	26.9708	28.7798	30.4317	32.2861	34.7077	37.0412	39.4514	41.0488	42.6496	44.358	45.8629	47.3363	49.4975	51.6507	53.7134	55.6992	56.7925	57.7259	59.2058
Thailand	Female	Early Neonatal	Leukemia	65.4684	65.7671	65.9994	66.2276	66.397	66.4482	66.308	66.2625	66.3127	66.6139	67.0535	67.3749	67.6467	67.888	68.4834	69.0942	69.6394	70.194	70.7207	71.6055	72.8048	72.9746	73.0795	73.3076	73.4913	73.9328	74.131	74.3271
Thailand	Female	Late Neonatal	Leukemia	70.205	70.4862	70.7173	70.8372	70.9026	70.9366	70.8392	70.8254	70.9239	71.1707	71.5192	71.827	72.1278	72.3426	72.7289	73.1463	73.4265	73.7174	74.0634	74.7287	75.6088	75.5574	75.5268	75.623	75.7041	76.0819	76.3939	76.6233
Thailand	Female	Post Neonatal	Leukemia	24.7873	25.1778	26.0922	26.9037	27.5262	28.6061	29.7118	30.8079	31.6501	32.5278	33.8088	35.1918	36.8978	39.5086	41.284	43.2862	45.1561	47.3771	49.3113	50.9493	52.4891	54.0047	55.5342	57.0163	58.1714	59.4249	60.7123	61.9731
Thailand	Male	0 to 20	Leukemia	31.0926	31.1757	31.0704	31.1875	31.8142	32.4547	33.6871	34.86	35.6671	36.9482	37.8475	38.9802	40.2432	41.6884	43.0491	44.6418	45.6673	46.7978	47.8323	48.6798	49.4473	50.5383	52.0883	53.3057	54.5197	55.6973	56.3364	56.8188
Thailand	Male	1 to 4	Leukemia	28.8269	29.4598	29.6683	29.8207	30.5686	30.7829	31.8601	32.2079	33.2579	33.7098	34.9044	35.6817	36.7983	38.4333	39.8368	41.8106	43.274	44.7769	46.1448	47.4376	48.6046	49.7218	51.31	52.717	53.8354	54.646	55.0013	55.6853
Thailand	Male	10 to 14	Leukemia	34.8458	35.0098	35.2141	35.7059	36.269	36.9772	37.9034	38.6194	38.9762	39.6456	40.3559	41.3539	42.7167	44.0065	45.4491	46.9137	47.9784	49.2203	50.5536	51.8486	52.9963	54.6895	56.3805	57.9736	59.5861	60.686	61.5161	62.4438
Thailand	Male	15 to 19	Leukemia	43.7838	43.8069	43.7295	43.9038	44.3467	44.9209	45.6617	46.0248	45.8358	46.1209	46.1607	46.8776	48.2783	49.2872	50.4197	51.5388	52.4454	53.3318	54.2026	55.027	56.1438	57.2425	58.5458	59.6929	60.7907	61.9205	62.5709	63.1522
Thailand	Male	5 to 9	Leukemia	30.1897	30.2735	30.2629	30.5883	31.4579	31.6443	31.9777	32.8907	33.4989	34.3225	35.3791	36.3944	37.2117	38.4802	39.8914	41.2511	42.0039	43.1369	44.0907	45.1311	45.8988	47.3104	48.8632	50.4143	51.4391	52.1668	52.8884	54.1138
Thailand	Male	Early Neonatal	Leukemia	85.0664	85.3998	85.7401	86.1103	86.4296	86.7704	86.9834	87.1679	87.2564	87.4602	87.7114	87.8479	87.9666	88.0757	88.1401	88.3198	88.4602	88.5753	88.6906	88.8053	88.8028	88.9083	88.8279	88.9466	88.824	88.9821	89.1748	89.2741
Thailand	Male	Late Neonatal	Leukemia	87.8009	88.0376	88.2529	88.46	88.6503	88.8385	88.9221	89.0166	89.0224	89.0662	89.1622	89.1563	89.1257	89.1124	89.0311	89.0607	89.0701	89.0299	89.0075	89.0341	88.8982	88.9726	88.8296	88.9537	88.8799	89.1077	89.3522	89.4692
Thailand	Male	Post Neonatal	Leukemia	30.7737	31.4404	31.5524	31.6843	32.1538	32.6411	33.1077	33.7456	34.3532	35.0463	35.8448	36.7407	37.7371	38.9619	40.3127	41.7192	43.1476	44.5745	46.0284	47.0706	48.2696	49.3909	50.6453	51.8584	52.9043	53.693	54.1399	54.8259
Timor-Leste	Both	0 to 20	Leukemia	30.4871	30.2268	30.1018	29.9278	29.8212	29.5185	29.2381	29.038	28.9186	28.7036	28.4271	28.0743	27.9417	27.6339	27.6103	27.4459	27.0812	26.9098	26.3584	25.7839	25.6246	25.7219	26.2941	26.4352	26.4206	26.597	26.7478	26.7
Timor-Leste	Both	1 to 4	Leukemia	25.1413	25.0252	25.0832	25.1378	25.2987	25.2694	25.2488	25.3654	25.5112	25.5065	25.5215	25.6675	25.9536	25.9474	25.8012	26.0243	26.3184	26.4608	26.4177	26.6623	27.1515	27.3797	27.6135	27.9295	27.964	28.0513	28.0592	28.4706
Timor-Leste	Both	10 to 14	Leukemia	23.7956	23.802	23.7805	23.6929	23.625	23.5965	23.4919	23.4533	23.4478	23.4516	23.4015	23.3352	23.3259	23.3165	23.3013	23.4689	23.5818	23.614	23.597	23.614	23.802	24.615	25.3309	25.8977	26.1948	26.4778	26.7096	26.8414
Timor-Leste	Both	15 to 19	Leukemia	42.0005	41.9757	41.8884	41.6992	41.4648	41.2637	41.1021	40.8623	40.6335	40.4733	40.3992	40.4716	40.4435	40.4695	40.552	40.7711	40.9505	40.9708	40.8385	40.7863	40.8223	41.1253	41.3988	41.6016	41.6995	41.9027	42.0162	42.0765
Timor-Leste	Both	5 to 9	Leukemia	21.9151	21.8968	21.7987	21.7471	21.8759	22.0282	21.8263	21.9734	21.8905	21.9773	21.9558	21.8637	22.0685	21.9156	22.0728	22.2012	22.3096	22.4528	22.3725	22.3702	22.4676	23.0099	23.6939	24.1398	24.2782	24.436	24.3248	24.49
Timor-Leste	Both	Early Neonatal	Leukemia	40.7933	41.0802	41.3688	41.6063	41.8465	41.8876	41.4668	41.4144	41.6093	41.6628	42.274	43.1134	43.7517	44.3851	45.3082	46.1784	47.2659	48.0412	48.8426	49.6757	50.7408	50.9757	51.1903	51.3721	51.2781	51.7143	52.0377	52.1124
Timor-Leste	Both	Late Neonatal	Leukemia	51.9782	52.4273	52.8719	53.3281	53.9712	54.8375	55.3772	56.0588	56.7672	57.1447	57.9579	58.9578	59.6545	60.267	61.0772	61.7599	62.6989	63.336	64.0225	64.6472	65.3462	65.714	65.9904	66.1424	66.1041	66.5704	66.9026	66.9638
Timor-Leste	Both	Post Neonatal	Leukemia	18.1941	17.8555	18.0877	18.1738	18.4251	18.2876	18.4616	18.4459	18.8487	18.7966	18.9157	18.7513	18.9477	19.0513	19.2293	19.5644	19.7886	19.9349	20.1375	20.6089	20.4404	20.7719	21.0809	21.4313	21.7301	21.923	21.85	22.3434
Timor-Leste	Female	0 to 20	Leukemia	29.5577	29.2747	29.3006	29.301	29.2255	28.8315	28.6221	28.3661	28.0919	27.6332	27.3798	26.7639	26.6723	26.4936	26.4065	26.0703	25.8364	25.7753	25.353	25.0114	25.122	25.4673	26.3127	26.5995	26.5139	26.8329	27.0435	26.9462
Timor-Leste	Female	1 to 4	Leukemia	19.4471	19.3392	19.5102	19.9212	19.9738	19.5913	19.7053	20.1069	20.2575	20.0603	20.3855	20.1472	20.7334	20.9707	20.7124	21.0341	21.4665	21.7032	21.6445	22.0803	22.7284	23.0508	23.5425	23.8588	23.9979	24.3469	24.5635	24.6891
Timor-Leste	Female	10 to 14	Leukemia	40.5743	40.6392	40.6934	40.6525	40.7854	40.9193	40.8752	40.7982	40.7309	40.6031	40.4573	40.3198	40.3501	40.3646	40.3858	40.508	40.7499	40.89	41.0479	41.189	41.5137	42.407	43.1089	43.7061	43.9314	44.2175	44.4437	44.5756
Timor-Leste	Female	15 to 19	Leukemia	43.3156	43.2838	43.2304	43.0612	42.8766	42.6236	42.321	41.8504	41.328	40.8003	40.4565	40.3647	40.1567	40.1411	40.2809	40.316	40.6573	40.7452	40.8631	41.1135	41.3737	41.9948	42.4802	42.8281	42.9041	43.0792	43.1255	43.077
Timor-Leste	Female	5 to 9	Leukemia	17.5152	17.369	17.4524	17.3634	17.6761	17.8943	17.8196	17.7794	17.4141	17.4003	17.3554	17.1536	17.4207	17.752	18.1055	17.6857	18.1016	18.359	18.3534	18.2828	18.5387	19.2362	20.1807	20.8606	20.5695	20.8149	20.6466	20.9692
Timor-Leste	Female	Early Neonatal	Leukemia	59.8152	59.9116	59.9898	60.0273	60.0395	59.9612	59.7383	59.5771	59.4239	59.0612	58.978	59.1542	59.4261	59.7757	60.2348	60.7274	61.1963	61.5873	62.0281	62.7739	63.8614	63.8402	63.8286	63.8378	63.7985	63.936	64.0429	64.0751
Timor-Leste	Female	Late Neonatal	Leukemia	62.9263	63.1794	63.4293	63.6467	63.8199	64.0194	64.0522	64.0726	64.1352	64.0972	64.2615	64.6213	64.9374	65.2463	65.6463	66.0356	66.4822	66.8537	67.2843	68.0229	69.0862	69.2625	69.4172	69.516	69.5766	69.8033	69.9749	69.9852
Timor-Leste	Female	Post Neonatal	Leukemia	21.1201	20.4974	21.1805	21.0708	21.1992	21.083	21.3555	21.1551	21.7688	21.4059	21.5587	21.4452	21.5948	21.8051	22.0566	22.6271	22.9341	23.257	23.0866	24.0451	23.5314	24.0851	24.6054	24.8897	24.9724	25.7132	25.7137	26.3067
Timor-Leste	Male	0 to 20	Leukemia	38.3926	38.2129	38.0024	37.7359	37.6684	37.5249	37.2557	37.1516	37.1869	37.2171	36.9648	36.8999	36.7833	36.4335	36.4853	36.5166	36.1462	35.9525	35.42	34.783	34.4651	34.4129	34.6911	34.7134	34.7602	34.7963	34.878	34.9056
Timor-Leste	Male	1 to 4	Leukemia	27.5856	27.4808	27.4545	27.1797	27.4994	27.8311	27.7225	27.6382	27.8346	28.032	27.8204	28.3259	28.4192	28.2578	28.2352	28.4292	28.6624	28.7668	28.7442	28.8475	29.1926	29.3565	29.3728	29.6868	29.6408	29.5173	29.3573	30.019
Timor-Leste	Male	10 to 14	Leukemia	36.4108	36.3635	36.2888	36.2214	36.0379	35.9068	35.7922	35.7546	35.7443	35.8403	35.8676	35.8976	35.8627	35.8401	35.7867	35.9501	35.9434	35.9274	35.8471	35.8289	35.8824	36.3915	36.867	37.218	37.4747	37.6441	37.7997	37.9116
Timor-Leste	Male	15 to 19	Leukemia	44.9444	44.9459	44.8706	44.7392	44.5445	44.4153	44.3587	44.3079	44.3207	44.4654	44.5646	44.7275	44.8281	44.8671	44.8749	45.1787	45.2152	45.2022	44.9378	44.6968	44.6114	44.6945	44.8156	44.9171	45.0305	45.1942	45.3317	45.4727
Timor-Leste	Male	5 to 9	Leukemia	29.1704	29.2348	28.9911	28.9767	28.9729	29.1021	28.8317	29.0614	29.13	29.2533	29.2085	29.199	29.3389	28.7815	28.7739	29.4203	29.366	29.4323	29.3577	29.4984	29.5093	29.9706	30.3616	30.5741	31.023	31.1288	31.0583	31.0897
Timor-Leste	Male	Early Neonatal	Leukemia	70.992	71.4914	72.0054	72.472	72.889	73.1284	72.9844	73.1701	73.5844	73.9944	74.6879	75.3893	75.8136	76.1918	76.7474	77.1939	77.8463	78.2776	78.6977	78.9617	79.2151	79.4717	79.691	79.8549	79.8124	80.0799	80.2716	80.3091
Timor-Leste	Male	Late Neonatal	Leukemia	80.6519	80.8002	80.9425	81.1136	81.4447	81.913	82.2181	82.6056	82.9654	83.1475	83.5309	83.9647	84.2332	84.4495	84.7803	85.0539	85.4642	85.7208	86.0088	86.2206	86.4197	86.6431	86.8221	86.9331	86.9269	87.1515	87.3049	87.3433
Timor-Leste	Male	Post Neonatal	Leukemia	30.3901	30.235	30.1238	30.2773	30.5272	30.3565	30.3814	30.4378	30.5767	30.7026	30.7242	30.5225	30.7214	30.7509	30.8623	30.985	31.1317	31.1346	31.5595	31.5898	31.6477	31.7101	31.737	32.0133	32.3993	32.1132	31.9712	32.3111
Vietnam	Both	0 to 20	Leukemia	25.1992	24.8965	24.5528	24.1523	23.7877	23.446	23.0787	22.7785	22.7095	22.7537	23.0438	23.4586	23.7685	24.6255	25.5647	26.299	27.0012	27.6848	28.5586	29.2623	30.1563	31.3775	32.4338	33.4186	34.4557	35.9074	37.0282	38.0315
Vietnam	Both	1 to 4	Leukemia	25.2884	25.2951	25.347	25.3902	25.4948	25.6705	25.8625	26.008	26.2071	26.4628	26.8329	27.2508	27.6977	28.2905	28.8922	29.6116	30.1811	30.7594	31.295	31.7542	32.472	33.4319	34.2601	35.1088	36.0076	37.117	38.4135	39.6227
Vietnam	Both	10 to 14	Leukemia	20.9999	20.9889	21.0396	21.1633	21.3777	21.6392	21.825	22.0211	22.2583	22.5891	23.1359	23.6875	24.3356	25.0265	25.8305	26.7462	27.5934	28.4781	29.3433	30.2096	31.1327	32.5775	33.935	35.1571	36.4464	37.7351	39.0081	40.1223
Vietnam	Both	15 to 19	Leukemia	37.0136	37.0075	37.0066	36.9919	36.9697	36.969	36.8926	36.7702	36.7203	36.7897	37.0468	37.399	37.7964	38.1849	38.6063	39.1162	39.6341	40.1758	40.7108	41.1708	41.6445	42.2266	42.7547	43.2562	43.7854	44.4371	45.1569	45.8471
Vietnam	Both	5 to 9	Leukemia	21.1207	21.014	20.9394	20.9112	20.9588	21.0453	21.137	21.3034	21.5055	21.7815	22.2314	22.6401	23.0261	23.504	24.0235	24.5675	25.0445	25.5358	26.0464	26.555	27.1669	28.3785	29.5695	30.6817	31.7592	32.9369	34.0223	34.9691
Vietnam	Both	Early Neonatal	Leukemia	80.627	80.8176	81.028	81.2412	81.4579	81.6882	81.8427	82.0075	82.1672	82.3279	82.5393	82.7227	82.8796	83.0092	83.12	83.2492	83.231	83.2446	83.2563	83.3159	83.4495	83.4378	83.4875	83.5658	83.6749	83.7479	83.897	83.9778
Vietnam	Both	Late Neonatal	Leukemia	81.5281	81.8251	82.1281	82.3706	82.6151	82.8687	83.0741	83.3079	83.5378	83.7196	83.865	83.9416	83.9826	83.9965	84.0127	84.0664	84.0414	84.072	84.1247	84.2179	84.3608	84.3821	84.4307	84.4753	84.5236	84.5477	84.6301	84.6854
Vietnam	Both	Post Neonatal	Leukemia	16.9995	17.0893	17.1945	17.2556	17.3463	17.4863	17.615	17.753	17.9411	18.1697	18.5004	18.9019	19.4139	20.0511	20.7637	21.5498	22.2328	22.9871	23.7851	24.6208	25.536	26.414	27.5289	28.5348	29.4881	30.6163	31.8879	33.4269
Vietnam	Female	0 to 20	Leukemia	24.6351	24.4889	24.304	24.028	23.7798	23.5928	23.3918	23.25	23.3296	23.4854	23.8349	24.3862	24.8435	25.9321	27.1913	28.0235	28.8758	29.6615	30.748	31.7414	32.8429	34.322	35.812	37.1604	38.5139	40.3261	41.5044	42.5241
Vietnam	Female	1 to 4	Leukemia	21.3481	21.4599	21.6804	21.9288	22.2333	22.6661	23.0711	23.4674	23.9136	24.3982	24.9325	25.5694	26.3291	27.1284	28.1153	28.8226	29.6585	30.4558	31.4054	32.4061	33.4029	34.5764	35.9013	37.0446	38.0431	39.3376	40.4809	41.471
Vietnam	Female	10 to 14	Leukemia	39.0969	39.2606	39.4547	39.7205	40.1124	40.6332	41.1304	41.5866	42.0007	42.4342	42.9384	43.4886	44.1446	44.8519	45.6858	46.6301	47.5441	48.5418	49.4968	50.4724	51.5347	53.0209	54.4456	55.741	57.0714	58.3658	59.6607	60.8129
Vietnam	Female	15 to 19	Leukemia	39.8591	39.8431	39.8547	39.94	40.0236	40.1409	40.2663	40.3531	40.4369	40.5822	40.7893	41.0085	41.2915	41.6299	42.0558	42.6357	43.1612	43.6654	44.1236	44.5637	45.0584	45.8594	46.7146	47.5533	48.4505	49.4064	50.3893	51.273
Vietnam	Female	5 to 9	Leukemia	16.531	16.5919	16.6701	16.7917	17.0144	17.3601	17.6566	18.0122	18.4234	18.8833	19.3664	19.91	20.4302	21.1036	21.8681	22.707	23.4656	24.2758	25.0706	25.8895	26.8322	28.4281	30.0572	31.6105	33.0945	34.6413	36.0278	37.1417
Vietnam	Female	Early Neonatal	Leukemia	72.672	72.8053	72.9378	73.0836	73.2094	73.3354	73.3575	73.3998	73.4501	73.4679	73.4924	73.5431	73.6223	73.7144	73.8521	74.0274	74.1333	74.2834	74.4573	74.916	75.6346	75.6728	75.7509	75.8301	75.8795	75.8689	75.8008	75.6767
Vietnam	Female	Late Neonatal	Leukemia	75.1654	75.267	75.3781	75.4954	75.6158	75.7093	75.7206	75.726	75.7808	75.8391	75.9218	76.0265	76.1237	76.1669	76.2178	76.3081	76.3685	76.4953	76.6377	77.035	77.7011	77.7443	77.7688	77.7513	77.6762	77.5643	77.4827	77.4081
Vietnam	Female	Post Neonatal	Leukemia	21.7254	22.0121	22.3296	22.5561	22.839	23.2102	23.5499	23.9126	24.3154	24.7426	25.276	25.8748	26.601	27.3879	28.1833	29.0749	29.854	30.74	31.7461	32.7946	33.91	34.8722	36.2721	37.499	38.63	39.9914	41.049	42.4779
Vietnam	Male	0 to 20	Leukemia	34.2936	33.9772	33.6239	33.2656	32.952	32.6386	32.3074	32.0342	31.9298	31.9239	32.108	32.3395	32.5201	33.107	33.7202	34.3464	34.8998	35.4909	36.148	36.5958	37.2753	38.2008	38.9047	39.6113	40.3771	41.3943	42.354	43.2031
Vietnam	Male	1 to 4	Leukemia	27.1629	27.1125	27.0665	27.0302	27.081	27.18	27.3454	27.4454	27.5741	27.755	28.0193	28.2545	28.5141	28.9246	29.2143	30.0219	30.4813	31.0371	31.3633	31.514	32.1277	32.9665	33.5082	34.2148	35.0656	35.9445	37.3131	38.585
Vietnam	Male	10 to 14	Leukemia	34.0578	33.9687	33.944	33.9647	34.0261	34.0692	34.0761	34.1062	34.1597	34.2726	34.5716	34.8343	35.1986	35.6147	36.1206	36.707	37.2047	37.704	38.211	38.6935	39.1901	40.1163	41.0176	41.8488	42.7263	43.602	44.4574	45.2018
Vietnam	Male	15 to 19	Leukemia	39.4104	39.4816	39.5352	39.5323	39.5196	39.4973	39.3897	39.2322	39.1953	39.2882	39.5927	39.9931	40.4388	40.8405	41.244	41.6765	42.1463	42.6596	43.1844	43.6004	44.0136	44.4347	44.8011	45.1682	45.5687	46.0877	46.6758	47.2504
Vietnam	Male	5 to 9	Leukemia	29.1762	29.0663	28.9755	28.9212	28.9164	28.9067	28.9042	28.9832	29.0205	29.1177	29.3912	29.6156	29.9002	30.2378	30.625	31.0267	31.3545	31.6946	32.0415	32.3565	32.7502	33.6373	34.5024	35.309	36.0475	36.8002	37.5059	38.128
Vietnam	Male	Early Neonatal	Leukemia	92.8409	92.8887	92.9464	93.0102	93.0774	93.1517	93.2087	93.2673	93.3225	93.3758	93.4377	93.485	93.5208	93.5468	93.5637	93.5791	93.5658	93.5528	93.5384	93.5299	93.526	93.5175	93.5275	93.5489	93.5817	93.6102	93.6574	93.6882
Vietnam	Male	Late Neonatal	Leukemia	93.4737	93.6135	93.7511	93.8789	93.9999	94.1135	94.1954	94.2691	94.3351	94.3871	94.4296	94.4486	94.4575	94.4584	94.452	94.4479	94.426	94.4128	94.4061	94.4004	94.3957	94.3868	94.3902	94.3974	94.4125	94.4279	94.4601	94.4819
Vietnam	Male	Post Neonatal	Leukemia	27.8391	27.8267	27.8299	27.8411	27.8509	27.8738	27.8847	27.8903	27.927	27.9801	28.0995	28.2432	28.4433	28.6805	29.0217	29.4183	29.7873	30.1856	30.571	30.9506	31.4151	32.0382	32.6986	33.3722	34.0353	34.7816	36.127	37.5331
Oceania	Both	0 to 20	Leukemia	19.0177	18.9442	18.8421	18.6883	18.6128	18.4856	18.552	18.8032	19.4182	19.631	19.8241	19.9301	20.0443	19.8332	19.8962	20.0726	20.1903	20.0384	19.9237	19.6925	19.5589	19.4466	19.3763	19.2924	19.0822	18.8622	18.9812	18.9011
Oceania	Both	1 to 4	Leukemia	18.8992	18.7999	18.8664	19.0206	19.0903	19.1284	19.2335	19.4504	19.5654	19.6594	19.8394	19.8172	20.1598	20.0201	20.0832	20.0612	20.0106	19.7292	19.589	19.422	19.4615	19.5041	19.312	19.2657	19.1401	19.124	19.2345	19.2259
Oceania	Both	10 to 14	Leukemia	17.7092	17.6941	17.7193	17.7693	17.8868	17.9737	18.1541	18.4088	18.7201	19.0866	19.4442	19.6716	19.7624	19.6484	19.7303	19.6546	19.5374	19.3463	19.3384	19.2852	19.0976	19.0406	19.1424	19.0819	18.9618	18.8793	18.8734	18.8979
Oceania	Both	15 to 19	Leukemia	36.1351	36.1315	36.1647	36.0799	36.1126	36.0186	36.0175	36.1965	36.4959	36.6738	36.7452	36.8686	36.9796	36.7758	36.7294	36.7444	36.8177	36.7254	36.8982	36.9492	36.8954	36.8059	36.7197	36.5522	36.3826	36.2198	36.0617	35.9258
Oceania	Both	5 to 9	Leukemia	16.6768	16.842	16.9162	16.9795	17.1348	17.0755	17.0942	17.367	17.6667	17.6871	18.0247	18.1919	18.1601	18.0815	18.1861	18.2412	18.1151	18.0416	17.7883	17.5661	17.4001	17.452	17.5024	17.249	17.1863	17.306	17.08	17.2423
Oceania	Both	Early Neonatal	Leukemia	66.4933	66.6109	66.7425	66.9271	67.0945	67.2359	67.1944	67.1465	67.1617	67.1574	67.1488	67.1528	67.2848	67.7215	67.9447	68.3025	68.5774	68.7961	68.9025	69.2934	69.8856	69.894	69.9149	70.0289	70.1317	70.2407	70.3067	70.3677
Oceania	Both	Late Neonatal	Leukemia	74.2261	74.3578	74.5068	74.6427	74.6647	74.6431	74.4898	74.3176	74.1177	73.8494	73.4819	73.017	72.5878	72.3589	72.1938	72.1857	72.173	72.2287	72.269	72.4396	72.7287	72.8968	72.9995	73.1881	73.4009	73.6129	73.7815	73.887
Oceania	Both	Post Neonatal	Leukemia	16.4865	16.7622	16.7118	16.958	16.9341	17.0867	17.4103	17.504	17.9965	18.0868	18.3102	18.4256	18.4445	18.287	18.357	18.4177	18.3377	18.1617	18.1504	17.903	17.9755	17.8432	17.6687	17.5028	17.1678	17.1646	17.3245	17.3686
Oceania	Female	0 to 20	Leukemia	18.3074	18.3431	18.3433	18.4055	18.4293	18.4362	18.6304	18.9296	19.4408	19.6647	19.8637	20.0344	20.2308	20.1323	20.2383	20.2948	20.2647	20.1825	20.1153	19.8532	19.7899	19.7544	19.7479	19.6325	19.4886	19.2974	19.3714	19.2915
Oceania	Female	1 to 4	Leukemia	12.2597	12.3245	12.504	13.0215	13.1331	13.2211	13.3773	13.6885	13.9537	13.8631	14.0915	14.2075	14.6591	14.5303	14.5122	14.4189	14.1942	13.9344	13.9337	13.6077	13.6128	13.7929	13.8298	13.7709	13.6698	13.7882	14.2223	14.0703
Oceania	Female	10 to 14	Leukemia	34.8074	34.8343	34.9504	35.084	35.2971	35.4571	35.6608	35.9266	36.1237	36.4592	36.7424	36.8951	36.9386	36.7858	36.8051	36.5988	36.4863	36.3959	36.4011	36.3452	36.1739	36.1296	36.2473	36.2178	36.1153	36.0422	36.0468	36.0982
Oceania	Female	15 to 19	Leukemia	44.6076	44.7169	44.7431	44.7423	44.7406	44.6054	44.6526	44.7407	44.8298	45.0239	45.2268	45.3956	45.5339	45.414	45.4888	45.5161	45.5613	45.6724	45.8735	45.882	45.9776	46.1452	46.1705	46.0826	45.9659	45.7873	45.5847	45.3738
Oceania	Female	5 to 9	Leukemia	13.2868	13.4044	13.554	13.715	13.9067	14.0276	14.2681	14.6154	14.8018	15.0157	15.1607	15.3048	15.4602	15.4535	15.5031	15.3023	14.8641	14.86	14.611	14.3179	14.4016	14.4366	14.3839	14.0117	14.2761	14.2687	13.7896	14.2607
Oceania	Female	Early Neonatal	Leukemia	66.9924	67.0411	67.0948	67.1817	67.2512	67.3102	67.2287	67.1468	67.1079	67.0648	67.0546	67.1029	67.2512	67.758	68.0077	68.4187	68.7609	69.0378	69.1764	69.7139	70.5139	70.4832	70.5059	70.6407	70.7682	70.8824	70.9244	70.9523
Oceania	Female	Late Neonatal	Leukemia	58.1701	58.2161	58.3818	58.5013	58.5727	58.6462	58.4946	58.3156	58.1625	57.823	57.4558	57.1428	56.9215	57.2474	57.2194	57.5515	57.9683	58.4235	58.6359	59.4112	60.5271	60.4764	60.4903	60.7329	60.9835	61.2125	61.3192	61.4254
Oceania	Female	Post Neonatal	Leukemia	22.674	23.0233	22.9172	23.2741	23.1932	23.3556	23.7282	23.7906	24.3871	24.4451	24.6722	24.7735	24.7146	24.4254	24.4096	24.4259	24.3144	24.1341	24.2126	23.9714	24.1741	24.1237	24.0345	24.01	23.749	23.9406	24.2706	24.3595
Oceania	Male	0 to 20	Leukemia	28.4353	28.2538	28.0542	27.7152	27.5701	27.3465	27.294	27.4677	28.0566	28.2047	28.3402	28.3541	28.3965	28.1287	28.1257	28.3711	28.62	28.4288	28.2586	28.0964	27.9438	27.7968	27.6908	27.677	27.479	27.3005	27.4581	27.3886
Oceania	Male	1 to 4	Leukemia	22.8926	22.6926	22.6755	22.6006	22.6263	22.6173	22.677	22.819	22.841	23.0296	23.1555	23.0301	23.2944	23.1295	23.2317	23.258	23.334	23.0483	22.8182	22.7542	22.8207	22.7815	22.456	22.4388	22.3161	22.2251	22.1575	22.247
Oceania	Male	10 to 14	Leukemia	31.0734	31.0075	30.903	30.8262	30.7763	30.7507	30.8004	30.9201	31.1511	31.3119	31.5218	31.7185	31.8794	31.9368	32.0628	32.1532	32.1049	31.8967	31.8781	31.887	31.7674	31.7507	31.805	31.74	31.6548	31.6259	31.5875	31.5191
Oceania	Male	15 to 19	Leukemia	33.8077	33.7118	33.7031	33.5766	33.6296	33.5865	33.627	33.8453	34.2261	34.4142	34.4585	34.591	34.7334	34.604	34.5412	34.5537	34.577	34.3214	34.3798	34.4113	34.2783	34.0767	33.9371	33.7698	33.6208	33.513	33.4158	33.3774
Oceania	Male	5 to 9	Leukemia	23.9025	24.056	24.0481	24.0434	24.2256	24.0735	23.9489	24.1739	24.4277	24.2044	24.6237	24.7724	24.6495	24.6085	24.7068	24.9355	25.0428	24.8781	24.5736	24.4395	24.1373	24.1829	24.2394	24.0562	23.8038	24.094	24.0475	23.9635
Oceania	Male	Early Neonatal	Leukemia	90.5874	90.6381	90.6969	90.7746	90.8495	90.9111	90.9282	90.9482	90.9789	90.9989	90.9949	90.9547	90.9205	90.8934	90.863	90.8563	90.8495	90.8591	90.8781	90.9081	90.9452	90.9881	91.0195	91.0579	91.0929	91.1309	91.1617	91.1842
Oceania	Male	Late Neonatal	Leukemia	90.9541	91.0027	91.0591	91.1046	91.1045	91.0813	91.0199	90.9572	90.8861	90.8032	90.695	90.5494	90.4144	90.3311	90.2778	90.2585	90.227	90.226	90.2383	90.2829	90.3591	90.4456	90.5107	90.5935	90.6762	90.754	90.8175	90.8554
Oceania	Male	Post Neonatal	Leukemia	18.1457	18.12	18.1407	18.0752	18.0596	18.0839	18.1562	18.1443	18.2071	18.2944	18.4101	18.4739	18.5622	18.6131	18.6939	18.7351	18.7037	18.6056	18.5761	18.5658	18.541	18.5081	18.4644	18.3582	18.2551	18.154	18.0894	18.0749
Fiji	Both	0 to 20	Leukemia	10.7819	10.9586	10.9473	11.3059	11.5954	11.5927	11.8483	12.583	13.9364	14.3032	14.2247	14.4563	14.4454	12.735	12.7182	11.9792	11.6969	11.3826	12.0604	12.8211	12.3067	11.7687	12.8711	13.1327	12.647	12.5548	12.7823	12.6006
Fiji	Both	1 to 4	Leukemia	11.7042	11.7598	11.6625	11.8636	12.0357	12.2571	12.439	12.5267	12.3948	12.5974	12.6319	12.6872	12.773	11.2953	11.1963	10.5573	9.92813	9.22725	9.02084	9.25089	9.42558	9.4745	10.0498	10.2157	10.4725	10.7758	11.0928	11.4463
Fiji	Both	10 to 14	Leukemia	7.34898	7.91829	8.42847	9.06096	9.70726	10.5086	11.3634	12.1645	13.1933	14.2438	15.21	15.9211	16.0417	13.7054	13.157	12.0909	10.7088	9.23903	9.45382	9.95681	9.37735	8.8668	10.474	10.6967	10.0066	9.92166	10.4716	10.4494
Fiji	Both	15 to 19	Leukemia	22.4692	22.4144	23.4526	23.9913	25.1046	25.9154	26.7502	28.302	29.4229	29.7892	28.9663	28.5048	28.5473	25.3257	23.4753	22.0231	20.7228	18.4424	19.5302	20.8806	21.1399	20.3978	20.4985	19.9327	19.4649	19.1405	18.8052	18.6091
Fiji	Both	5 to 9	Leukemia	10.7844	11.3482	11.5174	11.9445	12.1573	12.0155	12.1784	13.2604	14.7812	15.3145	15.7194	16.0801	15.5294	13.208	13.3802	12.2656	11.6304	11.8424	12.157	11.6666	9.5223	8.76587	11.2175	11.6598	10.4659	10.2181	10.8554	10.4805
Fiji	Both	Early Neonatal	Leukemia	72.9503	73.2662	73.8748	73.9797	74.2404	74.5614	74.6931	74.9289	75.2363	75.6198	76.0481	76.313	76.5327	78.1609	78.161	78.8793	79.5457	79.9721	79.8391	79.9796	80.0367	79.7196	79.2042	79.216	79.0912	79.0147	78.9952	78.9862
Fiji	Both	Late Neonatal	Leukemia	84.256	84.4344	84.7445	84.8457	84.9015	84.976	85.0233	85.1095	85.1662	85.2107	85.2414	85.1834	85.0966	85.2445	85.0957	85.206	85.2945	85.3968	85.3508	85.3404	85.3443	85.2731	85.0208	84.8879	84.774	84.721	84.6904	84.6462
Fiji	Both	Post Neonatal	Leukemia	15.1214	15.1225	14.8194	14.8685	15.0812	15.188	15.2957	14.95	14.964	14.9454	15.0314	14.9888	15.38	15.187	15.7302	16.0415	16.3003	16.2133	16.5803	16.9177	17.3384	17.8201	18.1715	18.0749	18.19	17.9523	18.3524	18.7367
Fiji	Female	0 to 20	Leukemia	10.9672	11.2767	11.2617	11.7165	12.2679	12.5873	13.2133	13.9742	14.9116	15.2619	15.3365	15.631	15.9611	14.9636	15.2397	13.9451	13.397	13.4344	13.8269	14.2219	14.2721	14.2687	15.3232	15.2893	14.8361	14.6224	14.7085	14.6211
Fiji	Female	1 to 4	Leukemia	6.32034	6.75271	7.17326	7.74947	8.45873	9.22573	9.84755	10.2996	10.4613	10.7689	10.6253	10.6996	10.962	9.13121	8.27056	7.10328	5.6818	5.03306	5.08877	5.54484	6.39155	6.82714	8.03566	8.07255	8.29337	8.60667	9.01326	9.47131
Fiji	Female	10 to 14	Leukemia	26.4391	27.1919	28.048	28.9324	30.0854	31.4519	32.4696	33.3539	34.0693	35.0124	35.6366	36.1491	36.4276	34.4245	33.6616	31.3234	29.9021	29.2408	29.3574	29.7016	28.9492	28.2798	29.9482	29.9649	29.1776	29.0359	29.5139	29.6705
Fiji	Female	15 to 19	Leukemia	30.7249	31.2244	31.6513	32.1679	32.8379	33.3631	34.5048	35.7605	36.631	37.4077	37.8939	38.1221	38.4827	35.8876	35.1511	33.1392	30.7087	29.2975	29.5211	28.8733	29.1383	29.776	30.1873	29.4013	28.7942	28.3045	27.9714	27.7167
Fiji	Female	5 to 9	Leukemia	8.39561	8.82727	9.17575	9.83148	10.4556	10.746	11.7778	13.0532	13.8004	14.0155	14.3808	14.4095	14.5912	13.5883	13.0664	11.8091	10.7804	10.0218	9.49398	9.14925	9.59824	9.47226	9.366	8.62874	9.04459	8.90832	8.70123	8.97037
Fiji	Female	Early Neonatal	Leukemia	70.6546	70.8087	71.1909	71.1873	71.2954	71.4697	71.4816	71.5901	71.7598	72.0446	72.4238	72.6489	72.7104	75.0123	74.8707	75.9076	76.973	77.6328	77.4225	77.7357	77.9007	77.4583	76.9053	77.1575	77.2856	77.4225	77.4895	77.5369
Fiji	Female	Late Neonatal	Leukemia	68.5286	68.7561	69.3777	69.2801	69.1883	69.1353	68.8275	68.5312	68.0706	67.6084	67.4334	67.1693	66.5953	69.3349	68.6395	70.0056	71.7913	72.9831	72.704	73.1054	73.1974	72.483	71.5619	71.894	72.0511	72.2858	72.4757	72.6481
Fiji	Female	Post Neonatal	Leukemia	24.3021	24.3884	24.1453	24.3502	24.7584	25.0534	25.3682	25.0696	25.2044	25.3191	25.5268	25.5725	26.1303	26.013	26.2487	26.4727	26.6256	26.4796	26.7038	26.8635	27.1922	27.6609	28.152	28.4204	29.1171	29.3211	29.8906	30.2366
Fiji	Male	0 to 20	Leukemia	20.4076	20.435	20.371	20.6575	20.8693	20.6248	20.7146	21.5231	22.8752	23.1119	22.7801	22.9179	22.9116	21.3477	21.2038	20.9916	21.0737	20.6198	21.0767	21.7916	20.9862	20.0885	20.9386	21.3856	21.0694	21.1427	21.3851	21.1461
Fiji	Male	1 to 4	Leukemia	15.7563	15.6636	15.3535	15.413	15.3611	15.3359	15.3574	15.3009	15.0001	15.2118	15.4015	15.5153	15.6303	14.4895	14.6718	14.3029	14.0735	13.3877	12.9549	12.9993	12.7862	12.6076	12.8116	12.9771	13.2164	13.4637	13.6801	13.9135
Fiji	Male	10 to 14	Leukemia	23.1175	23.1208	22.9137	22.9253	22.8972	22.8096	23.0431	23.5686	24.0663	24.4011	24.7211	25.1092	25.3096	24.439	24.7829	25.4418	25.2498	23.999	24.3724	25.026	24.768	24.6346	25.8028	26.2494	25.5999	25.5216	25.8482	25.3098
Fiji	Male	15 to 19	Leukemia	20.7218	20.727	21.6828	21.9677	22.8294	23.1077	23.6193	25.0887	26.0662	26.4008	25.6862	25.3957	25.1012	22.6094	21.2779	21.024	20.3522	17.8339	18.1438	19.1824	19.1245	18.1159	17.7798	17.5445	17.5683	17.5971	17.4406	17.5629
Fiji	Male	5 to 9	Leukemia	17.7281	18.002	17.8427	18.0953	18.4386	18.0083	18.0574	19.5456	20.9648	21.1539	20.8154	21.0029	20.6935	18.604	18.9947	18.4632	18.3172	18.6678	18.6839	17.7771	14.9576	13.4816	16.3087	17.2828	15.8461	15.7595	16.7945	16.4533
Fiji	Male	Early Neonatal	Leukemia	93.3066	93.3722	93.4842	93.5084	93.5631	93.6202	93.6421	93.6817	93.7328	93.7904	93.834	93.8486	93.865	93.898	93.9057	93.93	93.915	93.9067	93.9059	93.9152	93.9214	93.925	93.9045	93.881	93.8546	93.8336	93.8183	93.7962
Fiji	Male	Late Neonatal	Leukemia	94.4187	94.4722	94.5688	94.5886	94.5918	94.5921	94.5826	94.592	94.5919	94.6008	94.6199	94.617	94.6079	94.6333	94.6205	94.6314	94.5929	94.5687	94.5494	94.5474	94.5478	94.5466	94.5145	94.4831	94.4479	94.4228	94.4066	94.3875
Fiji	Male	Post Neonatal	Leukemia	1.33114	1.19078	0.92286	1.13061	1.13088	1.16727	1.22465	1.1938	1.21615	1.16302	1.14447	1.10204	1.06813	0.617863	0.771303	0.549525	0.348638	0	0.202521	0.462766	0.714135	0.933564	1.18767	1.3945	1.7278	2.083	2.43825	2.8391
Kiribati	Both	0 to 20	Leukemia	22.7429	22.774	22.8163	21.7008	21.398	20.8476	20.6744	20.4723	20.1303	20.4575	20.2941	20.119	19.7707	19.4795	18.8591	18.7017	18.5384	19.1252	19.1922	19.2964	19.4253	19.4561	19.1434	19.1698	18.9149	18.6129	18.48	18.2955
Kiribati	Both	1 to 4	Leukemia	20.2369	20.5678	20.7309	20.3708	20.3147	19.8551	20.062	20.0697	19.7635	19.9714	19.9732	19.9887	19.7395	19.9619	19.7242	19.679	19.5927	19.4365	19.346	19.3791	19.3537	19.2802	19.2915	19.3116	18.8808	18.7345	18.6658	18.6735
Kiribati	Both	10 to 14	Leukemia	20.2711	20.1369	20.0605	19.5527	19.3546	19.0662	19.0901	19.1704	19.1819	19.2875	19.3285	19.3379	19.2806	19.1807	19.0962	18.9676	18.8428	18.7445	18.7426	18.7053	18.7019	18.7298	18.7132	18.6726	18.6287	18.5614	18.5275	18.4901
Kiribati	Both	15 to 19	Leukemia	34.7385	34.684	34.8305	33.6734	33.2524	32.6315	32.6274	32.5058	32.4195	32.4825	32.4319	32.3003	32.2337	32.0615	32.0085	31.9649	31.9923	32.0807	32.2057	32.3681	32.4596	32.4895	32.4354	32.3342	32.239	32.1593	32.2296	32.3466
Kiribati	Both	5 to 9	Leukemia	18.6585	18.6157	18.6644	17.7548	17.5237	17.1477	17.0936	17.0612	16.9774	16.9057	16.8517	16.9064	16.9532	16.9688	17.0623	17.0942	17.0755	17.0052	17.0174	17.0239	17.0315	17.0717	17.0401	16.9924	16.9441	16.8642	16.826	16.7769
Kiribati	Both	Early Neonatal	Leukemia	68.7154	68.9012	68.8435	70.4511	70.7831	71.4654	71.5114	71.6268	71.8407	71.9713	72.039	72.0345	72.1753	72.3925	72.5319	72.7349	72.9161	73.1002	73.248	73.607	74.1946	74.3194	74.4395	74.5851	74.7253	74.8753	75.0674	75.2326
Kiribati	Both	Late Neonatal	Leukemia	76.4674	76.5524	76.382	77.9915	78.4533	79.2089	79.1472	79.1602	79.2295	79.2241	79.1415	78.9643	78.9128	78.8912	78.8827	78.934	79.0007	79.1113	79.2292	79.4031	79.6306	79.7578	79.8981	80.0666	80.2209	80.3712	80.5709	80.6973
Kiribati	Both	Post Neonatal	Leukemia	18.5996	18.6691	18.8699	17.8145	17.3735	16.8527	16.806	16.7269	17.0414	17.1407	17.2216	17.2809	17.2899	17.1099	16.8984	17.2836	17.2338	17.1859	16.8225	16.934	16.9326	17.1647	16.5464	17.1195	16.9134	17.2049	17.428	16.9282
Kiribati	Female	0 to 20	Leukemia	23.146	23.2666	23.2635	22.9073	22.8196	22.5487	22.5129	22.4372	22.141	22.5288	22.4399	22.3649	22.0386	21.8977	21.3476	21.2813	21.1891	21.6034	21.5908	21.7066	21.8021	21.8059	21.5444	21.6447	21.2932	21.0483	20.9601	20.795
Kiribati	Female	1 to 4	Leukemia	14.3443	15.049	15.2672	15.4653	15.5137	14.8142	15.3654	15.4701	14.8551	15.4915	15.5732	15.7307	15.2561	15.8588	15.2991	15.2187	15.1015	14.9477	14.8476	14.9769	15.0153	14.9711	15.1051	15.342	14.5655	14.3915	14.3947	14.5075
Kiribati	Female	10 to 14	Leukemia	36.8804	36.755	36.6355	36.6326	36.5604	36.4925	36.5283	36.6732	36.7116	36.8553	36.921	36.9963	36.995	36.9513	36.9362	36.8528	36.7653	36.67	36.6148	36.5617	36.5315	36.5487	36.5545	36.5432	36.5243	36.5001	36.5132	36.5189
Kiribati	Female	15 to 19	Leukemia	43.1459	43.1357	43.1583	43.2679	43.1608	43.1232	43.1176	43.0627	42.9717	43.1186	43.098	43.039	43.0091	42.8481	42.7247	42.6574	42.7104	42.7156	42.7948	42.827	42.7487	42.6186	42.4674	42.258	42.06	41.9205	42.0547	42.308
Kiribati	Female	5 to 9	Leukemia	14.6108	14.5976	14.5945	14.6136	14.6333	14.6506	14.6406	14.7444	14.7296	14.7908	14.7973	14.91	14.974	15.0033	15.0482	15.0598	15.0324	14.9417	14.9052	14.8629	14.8126	14.7977	14.7693	14.7408	14.7179	14.6579	14.6308	14.5834
Kiribati	Female	Early Neonatal	Leukemia	64.6022	64.8356	65.1487	65.1339	65.407	65.7142	65.8298	66.0054	66.2335	66.3946	66.5887	66.7804	67.1024	67.5399	67.8241	68.1354	68.4344	68.7008	68.8982	69.4675	70.4234	70.4959	70.591	70.7331	70.8598	71.0195	71.1418	71.2598
Kiribati	Female	Late Neonatal	Leukemia	53.1721	53.5015	53.8753	53.8811	54.2134	54.5829	54.5731	54.4621	54.4886	54.1698	53.9099	53.6626	53.742	54.1561	54.4854	54.9604	55.4683	55.9745	56.3852	57.3047	58.6822	58.8332	59.0929	59.435	59.7977	60.2233	60.5332	60.7816
Kiribati	Female	Post Neonatal	Leukemia	22.62	22.6854	22.7234	22.794	22.5178	22.5171	22.3839	22.2438	22.6621	22.7975	22.8421	22.9117	22.955	22.8145	22.5317	23.0606	23.0398	23.0316	22.6114	22.7265	22.7275	23.0292	22.2683	23.0516	22.8185	23.2449	23.5723	22.9632
Kiribati	Male	0 to 20	Leukemia	28.5123	28.3375	28.0689	28.0514	27.9326	27.9107	27.541	27.184	26.8616	27.0869	26.799	26.4915	26.2106	25.894	25.2764	25.0714	24.8815	25.5599	25.6347	25.6486	25.7464	25.7627	25.4026	25.3241	25.1784	24.8529	24.6683	24.4686
Kiribati	Male	1 to 4	Leukemia	22.3957	22.3027	22.2034	22.1532	22.1533	22.1907	22.0544	21.9022	21.7871	21.6659	21.5206	21.3572	21.29	21.2389	21.2028	21.1812	21.1083	21.025	20.9215	20.8242	20.7084	20.5846	20.4027	20.1928	20.0194	19.8406	19.6652	19.5344
Kiribati	Male	10 to 14	Leukemia	32.5383	32.4101	32.2618	32.1859	32.1135	32.0684	32.0122	31.9274	31.9149	31.8721	31.8446	31.7594	31.725	31.6704	31.6362	31.5664	31.5071	31.4131	31.4144	31.4147	31.4363	31.4541	31.4379	31.3654	31.3024	31.228	31.1435	31.0698
Kiribati	Male	15 to 19	Leukemia	31.5744	31.3436	31.1591	31.0634	31.0078	31.0226	30.9205	30.7219	30.6638	30.5171	30.3482	30.1428	30.1194	30.1162	30.1236	30.1051	30.084	30.0754	30.1374	30.1873	30.2563	30.2763	30.2357	30.1504	30.0666	29.9766	29.8402	29.6982
Kiribati	Male	5 to 9	Leukemia	24.5806	24.4695	24.334	24.2712	24.2052	24.2055	24.0933	23.9702	23.9272	23.7754	23.668	23.6256	23.6748	23.7315	23.8262	23.867	23.8775	23.789	23.8033	23.825	23.8596	23.9235	23.913	23.8497	23.7813	23.7048	23.641	23.5759
Kiribati	Male	Early Neonatal	Leukemia	92.6281	92.6648	92.7084	92.7475	92.7824	92.8199	92.8412	92.8734	92.9166	92.944	92.9555	92.9367	92.9352	92.9422	92.949	92.9615	92.9726	92.9873	93.0026	93.0259	93.0563	93.0806	93.1023	93.1266	93.1514	93.1753	93.2138	93.2419
Kiribati	Male	Late Neonatal	Leukemia	93.0488	93.0859	93.1339	93.1698	93.1766	93.1735	93.1775	93.1855	93.1932	93.1851	93.1731	93.1254	93.1064	93.0941	93.092	93.1003	93.1137	93.1371	93.1688	93.2107	93.2596	93.3015	93.3436	93.3904	93.4336	93.4788	93.5389	93.577
Kiribati	Male	Post Neonatal	Leukemia	13.4168	13.2358	13.0456	12.9289	12.8387	12.7666	12.5487	12.3242	12.1112	11.9291	11.7423	11.6491	11.6068	11.5773	11.5927	11.5809	11.5413	11.4248	11.3782	11.3537	11.2668	11.1584	11.0303	10.8178	10.6649	10.4491	10.1794	9.93311
Marshall Islands	Both	0 to 20	Leukemia	13.7979	13.0667	11.7395	11.0316	10.6313	10.1674	10.3356	10.7692	11.1988	11.1759	11.4745	11.9034	12.3381	12.9177	13.3398	13.6684	13.803	13.9925	13.9989	14.0771	14.221	14.4054	14.3167	14.2632	14.2524	14.2736	14.1599	14.1627
Marshall Islands	Both	1 to 4	Leukemia	17.3165	17.1613	17.0572	16.983	16.9467	16.9595	17.0174	16.994	16.9266	16.8904	16.9783	16.9363	17.0176	16.9112	17.1998	17.295	17.2255	17.114	17.0957	17.2518	17.4233	17.7821	17.8377	17.9739	18.0499	18.1641	18.2063	18.3923
Marshall Islands	Both	10 to 14	Leukemia	14.527	14.2516	13.4622	13.4298	13.3023	13.1133	13.4526	14.0026	14.2434	13.9969	14.109	14.4752	14.482	14.6096	14.8198	15.0579	15.2385	15.3718	15.4512	15.5222	15.6361	15.8663	16.0912	16.3244	16.56	16.797	17.0956	17.3676
Marshall Islands	Both	15 to 19	Leukemia	27.7745	27.4477	26.085	26.1061	25.8975	25.8072	26.1176	26.657	27.0064	27.0977	27.3242	27.6425	27.8978	28.0456	28.2097	28.308	28.4109	28.5345	28.6342	28.7395	28.882	29.0246	29.1323	29.227	29.3247	29.3569	29.3852	29.4105
Marshall Islands	Both	5 to 9	Leukemia	17.8102	17.5674	17.7046	17.8013	17.796	18.0671	17.9023	17.4763	17.2317	17.4191	17.4767	17.2763	17.3991	17.4151	17.4724	17.5586	17.6092	17.6417	17.6653	17.6903	17.7322	17.8563	17.9745	18.0981	18.2018	18.3515	18.4732	18.5485
Marshall Islands	Both	Early Neonatal	Leukemia	69.7196	69.926	70.0929	70.3765	70.6665	70.9842	71.0827	71.2301	71.4595	71.6704	71.8029	72.0405	72.3501	72.6847	72.9806	73.2132	73.3687	73.4918	73.6206	73.9414	74.4564	74.5153	74.5505	74.6014	74.6304	74.6739	74.8197	74.8967
Marshall Islands	Both	Late Neonatal	Leukemia	78.1959	78.3642	78.4827	78.6419	78.7466	78.8316	78.7117	78.5878	78.5185	78.4499	78.2931	78.2084	78.164	78.1528	78.1884	78.2455	78.3455	78.4632	78.5821	78.7249	78.9029	79.0125	79.0837	79.1637	79.2143	79.278	79.4354	79.5586
Marshall Islands	Both	Post Neonatal	Leukemia	16.259	16.2563	16.339	16.0261	16.3244	15.9831	15.8973	15.9003	16.2768	16.1255	16.1146	15.7845	15.8457	16.3676	16.4911	16.7045	16.8879	16.7271	16.9133	17.0583	16.9869	17.1865	17.3217	17.2768	17.213	17.281	17.3397	17.5136
Marshall Islands	Female	0 to 20	Leukemia	15.4673	15.0844	14.6045	14.2135	14.069	14.0141	14.0659	14.1501	14.3251	14.4684	14.7704	14.9959	15.4722	15.964	16.4056	16.7253	16.8598	16.9915	17.0325	17.1241	17.2822	17.5528	17.4785	17.4887	17.502	17.5996	17.5768	17.716
Marshall Islands	Female	1 to 4	Leukemia	12.3919	12.4394	12.4096	12.4486	12.4446	12.5102	12.5661	12.5779	12.4777	12.495	12.6294	12.5595	12.6698	12.3816	12.9378	13.0047	12.8623	12.6534	12.77	13.159	13.7125	14.6125	14.7966	15.1952	15.4326	15.6992	15.8451	16.1132
Marshall Islands	Female	10 to 14	Leukemia	34.1275	34.1123	33.8906	33.8522	33.8031	33.9223	34.0605	34.097	34.0589	34.1167	34.2263	34.3405	34.5331	34.6279	34.7665	34.9325	35.0525	35.1612	35.2301	35.2899	35.389	35.5936	35.798	36.016	36.2453	36.4908	36.8107	37.1638
Marshall Islands	Female	15 to 19	Leukemia	41.5678	41.521	41.2822	41.2868	41.2698	41.3118	41.4581	41.5928	41.5571	41.5802	41.7129	41.765	41.778	41.8048	41.8429	41.8621	41.8838	41.9563	42.0324	42.0728	42.1693	42.3082	42.3793	42.4784	42.5806	42.669	42.7393	42.769
Marshall Islands	Female	5 to 9	Leukemia	12.37	12.2484	12.1279	12.15	12.11	12.1427	12.1527	12.1011	11.9611	11.8963	11.9218	11.8823	11.9808	11.9949	12.1138	12.28	12.4426	12.578	12.7093	12.8283	13.0046	13.263	13.4928	13.7713	14.0244	14.3847	14.689	15.032
Marshall Islands	Female	Early Neonatal	Leukemia	68.0236	68.1604	68.31	68.5279	68.7632	69.0159	69.1364	69.2954	69.4999	69.6686	69.8339	70.0884	70.3979	70.7165	71.0039	71.2434	71.3758	71.502	71.6476	72.134	72.9434	72.9598	73.0068	73.0843	73.1339	73.1806	73.2828	73.3136
Marshall Islands	Female	Late Neonatal	Leukemia	60.9137	61.0892	61.3078	61.6538	62.0005	62.258	62.1606	62.083	61.999	61.7763	61.4117	61.261	61.2881	61.4508	61.7622	62.1615	62.5143	62.8689	63.1906	63.8344	64.8662	64.833	64.8668	64.9291	65.0372	65.1911	65.4729	65.6531
Marshall Islands	Female	Post Neonatal	Leukemia	22.9074	22.9664	23.1177	22.798	23.3116	22.9715	22.9681	23.0879	23.7005	23.592	23.6565	23.2528	23.3682	24.034	24.115	24.3014	24.5151	24.3056	24.6121	24.8737	24.8218	25.1481	25.4659	25.6043	25.7347	26.0235	26.2574	26.5845
Marshall Islands	Male	0 to 20	Leukemia	21.7934	20.9324	19.3313	18.572	18.0029	17.313	17.445	17.9776	18.4376	18.2978	18.5359	19.0074	19.3604	19.9047	20.229	20.4966	20.6249	20.8475	20.8717	20.9728	21.1341	21.2427	21.2225	21.1595	21.1632	21.1505	21.0197	20.965
Marshall Islands	Male	1 to 4	Leukemia	20.3135	20.0399	19.8922	19.7187	19.6015	19.4905	19.4764	19.3779	19.2926	19.1969	19.2292	19.1761	19.2201	19.2418	19.3162	19.4074	19.3901	19.3597	19.2738	19.2898	19.2355	19.2224	19.2306	19.1839	19.1708	19.1933	19.1883	19.3281
Marshall Islands	Male	10 to 14	Leukemia	26.9154	26.5628	26.0451	26.2293	26.1282	26.0067	26.1556	26.4984	26.6305	26.4158	26.5002	26.726	26.7172	26.8144	26.9971	27.1832	27.334	27.4267	27.4914	27.5495	27.6257	27.7801	27.9468	28.0997	28.2369	28.3638	28.5126	28.6075
Marshall Islands	Male	15 to 19	Leukemia	27.1449	26.9991	26.081	26.434	26.168	26.1551	26.2388	26.5667	26.8344	26.9698	27.1331	27.3577	27.6122	27.78	27.9622	28.0505	28.1823	28.2718	28.3351	28.4196	28.5119	28.5793	28.6387	28.6412	28.6376	28.5702	28.5413	28.4896
Marshall Islands	Male	5 to 9	Leukemia	24.4685	24.0607	24.1228	24.1214	24.0345	24.1668	24.0383	23.7366	23.5743	23.7208	23.7849	23.6478	23.7184	23.7162	23.7523	23.8	23.7916	23.7769	23.8123	23.8622	23.8711	23.944	24.0668	24.13	24.166	24.1776	24.1964	24.1507
Marshall Islands	Male	Early Neonatal	Leukemia	91.6564	91.7077	91.7329	91.7879	91.8413	91.9027	91.9017	91.9066	91.9314	91.9549	91.9368	91.9388	91.9499	91.9611	91.9799	91.9939	92.0216	92.0541	92.0903	92.1278	92.1636	92.1987	92.2279	92.2588	92.2805	92.3016	92.3517	92.3823
Marshall Islands	Male	Late Neonatal	Leukemia	92.28	92.3284	92.3552	92.3949	92.4102	92.412	92.3452	92.2793	92.2359	92.2015	92.1383	92.1045	92.0861	92.0764	92.0839	92.0911	92.1122	92.1427	92.178	92.2148	92.2552	92.3021	92.3428	92.3845	92.4082	92.4314	92.4859	92.5283
Marshall Islands	Male	Post Neonatal	Leukemia	15.6241	15.5053	15.4562	15.331	15.1965	15.0607	15.0594	14.9908	14.8717	14.7584	14.7032	14.5458	14.4063	14.3562	14.3303	14.3417	14.2527	14.1274	14.1139	14.1794	14.2082	14.25	14.2533	14.1675	14.1039	14.0641	13.9763	13.9484
Federated States of Micronesia	Both	0 to 20	Leukemia	15.9864	15.5786	15.3261	14.9694	14.7417	14.5191	14.2882	14.006	13.777	13.5743	13.4393	13.3372	13.3307	13.3102	13.4486	13.7672	13.6082	13.5107	13.2144	12.8714	12.5418	12.7671	13.095	13.0999	13.1121	13.6631	13.7814	13.9114
Federated States of Micronesia	Both	1 to 4	Leukemia	16.9267	16.8197	16.9149	16.8016	16.6838	16.5381	16.4313	16.2691	16.1385	16.052	16.004	15.9074	15.9219	15.9092	16.0914	16.2624	16.3357	16.3447	16.3446	16.3588	16.4165	16.3034	16.3347	16.3462	16.4441	16.5355	16.6585	16.8976
Federated States of Micronesia	Both	10 to 14	Leukemia	16.2339	16.1587	16.0937	16.0429	16.0361	16.0062	16.0558	16.0869	16.1313	16.1887	16.2523	16.3084	16.4011	16.5909	16.8728	17.0851	17.1526	17.1839	17.1442	17.0971	17.0862	17.2058	17.4074	17.6281	17.8777	18.1114	18.3575	18.4487
Federated States of Micronesia	Both	15 to 19	Leukemia	33.0361	32.9148	32.7824	32.679	32.5621	32.4165	32.3312	32.2224	32.0998	32.0162	31.912	31.8197	31.663	31.6482	31.756	31.8174	31.7672	31.6612	31.5293	31.3848	31.2197	31.1543	31.196	31.182	31.161	31.0744	31.0404	30.9604
Federated States of Micronesia	Both	5 to 9	Leukemia	16.0442	15.9644	15.8687	15.8053	15.781	15.7327	15.7381	15.7259	15.7017	15.6596	15.6444	15.6569	15.762	15.814	15.9778	16.1088	16.1534	16.2032	16.1966	16.2026	16.2135	16.2752	16.3855	16.3928	16.4293	16.4483	16.4993	16.4826
Federated States of Micronesia	Both	Early Neonatal	Leukemia	70.572	70.9081	71.2694	71.6293	71.9158	72.3005	72.5147	72.7376	72.9847	73.2125	73.459	73.648	73.9062	74.2453	74.4061	74.6026	74.733	74.857	74.9993	75.2986	75.7595	75.839	75.8741	75.8935	75.8927	75.9001	75.9851	76.1098
Federated States of Micronesia	Both	Late Neonatal	Leukemia	77.5527	77.8072	78.0846	78.3361	78.4891	78.7142	78.809	78.9449	79.0813	79.2162	79.3363	79.3321	79.3588	79.4651	79.4336	79.475	79.5078	79.5449	79.614	79.7022	79.8198	79.8993	79.9187	79.9393	79.9531	79.9436	79.999	80.0963
Federated States of Micronesia	Both	Post Neonatal	Leukemia	15.8057	15.8473	15.9299	15.7305	15.7543	15.7646	15.7724	15.772	15.6949	15.6642	15.2252	15.5893	15.7319	15.8371	16.143	16.4492	16.3315	16.7066	16.6365	16.3122	16.1597	16.1307	16.182	16.1352	16.1321	16.2433	16.3866	16.6965
Federated States of Micronesia	Female	0 to 20	Leukemia	16.3352	16.0468	15.971	15.704	15.5635	15.4427	15.2837	15.1245	14.9868	14.9015	14.8847	14.9442	15.1461	15.3138	15.5387	15.9209	15.8264	15.8191	15.5945	15.3238	15.1449	15.4711	15.8683	16.0178	16.183	16.9394	17.2517	17.4526
Federated States of Micronesia	Female	1 to 4	Leukemia	10.8794	10.9454	11.5273	11.4902	11.4679	11.4469	11.4607	11.4507	11.467	11.5587	11.7236	11.8009	12.0403	12.2331	12.5186	12.7895	12.8498	12.8678	12.913	13.0636	13.4494	13.4804	13.6825	13.859	14.1233	14.3686	14.6637	14.9504
Federated States of Micronesia	Female	10 to 14	Leukemia	33.9179	33.867	33.8478	33.8648	33.9333	34.0141	34.1297	34.2263	34.2809	34.3683	34.4834	34.6069	34.8068	35.0745	35.3423	35.5691	35.6624	35.7467	35.7684	35.7881	35.8679	36.1059	36.3627	36.652	36.9825	37.3756	37.7181	37.8687
Federated States of Micronesia	Female	15 to 19	Leukemia	41.3206	41.3321	41.3052	41.3114	41.2993	41.2257	41.1989	41.1415	41.0973	41.1222	41.2093	41.2913	41.401	41.5931	41.7529	41.8541	41.8532	41.8001	41.7212	41.6541	41.596	41.672	41.7479	41.8301	41.8894	41.9781	42.0813	42.1445
Federated States of Micronesia	Female	5 to 9	Leukemia	12.7765	12.7566	12.7309	12.7494	12.7852	12.889	12.9664	13.0618	13.1443	13.2137	13.3102	13.4381	13.6358	13.773	13.987	14.1895	14.2816	14.3505	14.3608	14.3627	14.4503	14.6546	14.8494	15.0052	15.1629	15.3573	15.5251	15.5577
Federated States of Micronesia	Female	Early Neonatal	Leukemia	69.9574	70.2258	70.4907	70.7609	71.0105	71.2961	71.4276	71.5334	71.6605	71.7691	71.9199	72.0909	72.3005	72.5528	72.6519	72.7786	72.8673	72.9705	73.0956	73.5212	74.2342	74.2615	74.2837	74.3185	74.3567	74.4111	74.4877	74.5986
Federated States of Micronesia	Female	Late Neonatal	Leukemia	63.4622	63.6653	63.8876	64.1421	64.328	64.6514	64.7954	64.9157	64.946	64.8259	64.678	64.5381	64.5308	64.6934	64.7237	64.8874	65.0765	65.3042	65.4885	66.0202	66.8987	66.8785	66.8188	66.7741	66.7358	66.7166	66.7122	66.8527
Federated States of Micronesia	Female	Post Neonatal	Leukemia	22.3336	22.4703	22.6523	22.4725	22.6023	22.7553	22.9022	23.0353	23.0742	23.164	22.6976	23.2791	23.5352	23.644	23.9142	24.2252	24.06	24.5704	24.6139	24.3257	24.2988	24.4766	24.7296	24.8674	25.0521	25.3297	25.6104	26.0487
Federated States of Micronesia	Male	0 to 20	Leukemia	24.8888	24.4805	24.1439	23.8028	23.5685	23.3265	23.093	22.7949	22.571	22.3552	22.2084	22.0503	21.9396	21.812	21.8502	22.0633	21.8556	21.7026	21.4083	21.0806	20.7396	20.9136	21.1572	21.0923	21.031	21.4362	21.4452	21.5005
Federated States of Micronesia	Male	1 to 4	Leukemia	20.4886	20.3019	20.1019	19.9635	19.8143	19.6143	19.4596	19.2122	19.0009	18.8085	18.6317	18.433	18.296	18.1504	18.2742	18.4051	18.4695	18.4633	18.4406	18.3614	18.2087	18.0344	17.9312	17.8388	17.8421	17.8432	17.8556	18.0727
Federated States of Micronesia	Male	10 to 14	Leukemia	30.0611	30.034	29.9793	29.9074	29.8437	29.729	29.7025	29.6919	29.7383	29.7662	29.7627	29.7249	29.6813	29.6982	29.8455	29.9252	29.919	29.8798	29.7985	29.7163	29.6476	29.5979	29.6469	29.7175	29.8004	29.8325	29.9093	29.8561
Federated States of Micronesia	Male	15 to 19	Leukemia	32.0312	31.8658	31.7192	31.5796	31.4358	31.2586	31.1635	31.0861	30.9862	30.9121	30.793	30.7122	30.5416	30.4954	30.5605	30.5835	30.5023	30.3883	30.2499	30.0897	29.945	29.8634	29.8641	29.8018	29.7471	29.6581	29.5932	29.4785
Federated States of Micronesia	Male	5 to 9	Leukemia	22.9836	22.9191	22.8289	22.7638	22.7226	22.607	22.5706	22.5557	22.5314	22.4929	22.4831	22.5055	22.6108	22.6588	22.7739	22.8054	22.8072	22.8622	22.8855	22.9413	22.9927	22.9965	23.0573	23.0229	23.0162	22.9437	22.9469	22.8464
Federated States of Micronesia	Male	Early Neonatal	Leukemia	91.3603	91.4357	91.5298	91.6199	91.683	91.791	91.8606	91.9409	92.0235	92.103	92.1696	92.1948	92.2416	92.3109	92.3156	92.3391	92.3651	92.3944	92.4309	92.4716	92.5158	92.5707	92.6058	92.6324	92.6514	92.6725	92.7096	92.7449
Federated States of Micronesia	Male	Late Neonatal	Leukemia	91.9491	92.0239	92.1124	92.1892	92.2225	92.2826	92.2986	92.3356	92.3727	92.4128	92.4509	92.4487	92.4663	92.5153	92.5039	92.5106	92.5173	92.5291	92.5568	92.5871	92.6158	92.6582	92.6785	92.6947	92.7052	92.7084	92.7305	92.761
Federated States of Micronesia	Male	Post Neonatal	Leukemia	15.8792	15.6981	15.4749	15.2515	15.0384	14.6863	14.4481	14.0689	13.6544	13.2277	12.7758	12.392	11.9701	11.6652	11.7407	11.7424	11.6363	11.5629	11.5216	11.5148	11.5383	11.5256	11.5546	11.5867	11.6416	11.6862	11.751	11.7735
Papua New Guinea	Both	0 to 20	Leukemia	20.501	20.3359	20.1173	19.8159	19.559	19.3225	19.2493	19.3032	19.6715	19.6384	19.703	19.6852	19.757	19.6113	19.6487	19.9081	20.1186	20.0112	19.8911	19.635	19.561	19.5015	19.3923	19.3285	19.189	18.9745	19.1306	19.0665
Papua New Guinea	Both	1 to 4	Leukemia	19.5439	19.3579	19.3295	19.4292	19.3448	19.2165	19.1933	19.3651	19.4911	19.4256	19.4887	19.3292	19.6497	19.5044	19.508	19.5352	19.6108	19.4535	19.398	19.263	19.3779	19.49	19.2631	19.285	19.1866	19.2222	19.3537	19.2964
Papua New Guinea	Both	10 to 14	Leukemia	19.1589	19.041	18.9163	18.78	18.6655	18.5785	18.583	18.6462	18.7118	18.8204	18.9202	18.974	19.0063	19.0353	19.0446	19.0364	19.0262	18.9524	18.9122	18.8456	18.7771	18.7832	18.7799	18.7413	18.7385	18.7454	18.7433	18.8143
Papua New Guinea	Both	15 to 19	Leukemia	38.893	38.8402	38.7468	38.6007	38.4748	38.3289	38.2023	38.0982	38.0498	38.0688	38.0744	38.1046	38.1298	38.1696	38.2273	38.3341	38.4621	38.4534	38.483	38.429	38.338	38.2124	38.0831	37.9137	37.7299	37.5507	37.3801	37.2291
Papua New Guinea	Both	5 to 9	Leukemia	17.5194	17.5932	17.5695	17.4896	17.5643	17.4707	17.2733	17.2772	17.3264	17.0987	17.354	17.4394	17.3868	17.417	17.3878	17.5353	17.4915	17.52	17.2676	17.1242	17.0958	17.1733	17.1257	16.8483	16.9499	17.1796	16.9229	17.198
Papua New Guinea	Both	Early Neonatal	Leukemia	64.7375	64.8408	64.9533	65.162	65.3423	65.4383	65.3849	65.3111	65.2484	65.2118	65.1821	65.2367	65.4492	65.758	66.0779	66.4182	66.6537	66.881	67.098	67.5698	68.2919	68.4003	68.5195	68.6532	68.7737	68.886	68.9601	69.0213
Papua New Guinea	Both	Late Neonatal	Leukemia	70.4199	70.6452	70.8846	71.161	71.3376	71.4141	71.3321	71.1673	70.9376	70.6449	70.2752	69.8176	69.4232	69.1672	69.0214	68.9945	68.9758	69.0654	69.2429	69.5415	69.963	70.2698	70.5154	70.8078	71.1046	71.3709	71.5896	71.7294
Papua New Guinea	Both	Post Neonatal	Leukemia	16.2921	16.5745	16.4108	16.6226	16.412	16.4489	16.7663	16.6663	17.0444	16.8935	16.9349	16.9947	17.0097	16.865	16.9472	17.0483	17.0515	16.9938	17.1166	16.8923	17.0287	16.9153	16.7323	16.6332	16.2959	16.359	16.5767	16.5601
Papua New Guinea	Female	0 to 20	Leukemia	19.3518	19.2828	19.1349	19.0644	18.8386	18.6842	18.7236	18.7774	19.1005	19.0489	19.0764	19.1299	19.2887	19.2282	19.3061	19.4884	19.5735	19.5564	19.5591	19.2993	19.2577	19.257	19.2254	19.139	19.0708	18.9221	19.0451	18.965
Papua New Guinea	Female	1 to 4	Leukemia	12.3978	12.3161	12.3008	12.774	12.6097	12.4673	12.4718	12.632	12.8998	12.5321	12.6205	12.6315	13.1178	13.0353	12.9978	13.012	12.9785	12.8557	12.9933	12.6606	12.6648	12.932	12.9516	12.9672	12.8998	13.1129	13.6621	13.4096
Papua New Guinea	Female	10 to 14	Leukemia	35.6762	35.5838	35.5035	35.4248	35.3463	35.2916	35.3295	35.4087	35.4691	35.5845	35.6714	35.701	35.714	35.7377	35.726	35.7013	35.7025	35.6722	35.6624	35.6112	35.5296	35.5286	35.5253	35.4954	35.4916	35.5183	35.5289	35.6117
Papua New Guinea	Female	15 to 19	Leukemia	47.359	47.3074	47.2357	47.1345	46.9979	46.8232	46.6612	46.5031	46.3855	46.3772	46.3839	46.3748	46.4004	46.4767	46.5371	46.6694	46.8685	47.044	47.2526	47.3736	47.4617	47.5087	47.4808	47.3967	47.2636	47.078	46.8452	46.5982
Papua New Guinea	Female	5 to 9	Leukemia	13.9029	13.9174	13.9143	13.8926	13.8544	13.8088	13.7801	13.7753	13.7403	13.6864	13.6271	13.6921	13.808	13.7643	13.7801	13.6868	13.3725	13.6375	13.5314	13.299	13.3559	13.3883	13.3861	13.0536	13.4371	13.5408	13.0561	13.6428
Papua New Guinea	Female	Early Neonatal	Leukemia	66.0808	66.1158	66.1443	66.246	66.3161	66.3201	66.2225	66.119	65.9875	65.908	65.8804	65.9896	66.2173	66.5353	66.8875	67.244	67.5	67.7548	68.0061	68.6026	69.5204	69.5861	69.7006	69.832	69.9459	70.0285	70.064	70.0802
Papua New Guinea	Female	Late Neonatal	Leukemia	54.7549	54.8281	54.9946	55.3339	55.6333	55.849	55.9001	55.8915	55.8005	55.6264	55.3831	55.2591	55.2281	55.2501	55.3447	55.5156	55.7173	56.1145	56.5365	57.4208	58.7482	58.8747	59.0536	59.3041	59.5582	59.748	59.8328	59.9103
Papua New Guinea	Female	Post Neonatal	Leukemia	21.8627	22.2398	22.0081	22.3191	22.0036	22.038	22.4387	22.2634	22.7724	22.5559	22.5984	22.6572	22.6034	22.3157	22.3365	22.4237	22.4235	22.3794	22.6432	22.4282	22.7217	22.7082	22.6006	22.6437	22.3396	22.6038	23.0251	23.0399
Papua New Guinea	Male	0 to 20	Leukemia	30.0903	29.8377	29.5624	29.0604	28.7924	28.4933	28.3105	28.355	28.7103	28.679	28.7642	28.6705	28.6382	28.4141	28.3879	28.6718	28.9796	28.7965	28.5712	28.3718	28.3052	28.2237	28.0788	28.0813	27.9385	27.7259	27.9138	27.8756
Papua New Guinea	Male	1 to 4	Leukemia	23.7664	23.5153	23.4662	23.3263	23.272	23.1349	23.0829	23.2548	23.3004	23.4083	23.4428	23.1653	23.3698	23.1614	23.1841	23.2264	23.3887	23.2117	23.0319	23.0279	23.22	23.2416	22.8683	22.9153	22.8129	22.7437	22.6414	22.7169
Papua New Guinea	Male	10 to 14	Leukemia	32.5598	32.4671	32.3427	32.2045	32.0963	32.0034	31.9585	31.9662	31.9697	31.9734	32.0274	32.0855	32.132	32.1703	32.1984	32.1882	32.1559	32.0542	31.986	31.9429	31.9352	31.9622	31.9675	31.9417	31.9698	31.9688	31.9339	31.9383
Papua New Guinea	Male	15 to 19	Leukemia	36.0559	35.9632	35.8427	35.68	35.5849	35.5177	35.4683	35.4666	35.4974	35.5765	35.6414	35.7558	35.8205	35.851	35.9015	35.9371	35.95	35.7932	35.6995	35.5601	35.3912	35.1963	35.0471	34.8843	34.7271	34.585	34.4939	34.4597
Papua New Guinea	Male	5 to 9	Leukemia	24.9296	25.0406	24.989	24.8818	25.0535	24.9395	24.6092	24.6041	24.6501	24.2544	24.7389	24.8386	24.6484	24.7499	24.6615	24.9349	25.0641	24.8769	24.5008	24.4579	24.3648	24.4765	24.384	24.1501	24.043	24.4248	24.3405	24.3361
Papua New Guinea	Male	Early Neonatal	Leukemia	89.8576	89.9159	89.9882	90.0887	90.1827	90.2551	90.2816	90.302	90.3337	90.3552	90.3499	90.3096	90.2845	90.2589	90.2312	90.2317	90.237	90.2621	90.2979	90.3443	90.3967	90.4594	90.5071	90.5589	90.61	90.6659	90.7063	90.7363
Papua New Guinea	Male	Late Neonatal	Leukemia	89.6112	89.699	89.7931	89.8961	89.9517	89.967	89.9311	89.8673	89.7867	89.6935	89.5826	89.4328	89.3044	89.2202	89.1635	89.1406	89.1158	89.1316	89.187	89.272	89.386	89.5219	89.635	89.7586	89.8747	89.9777	90.063	90.1159
Papua New Guinea	Male	Post Neonatal	Leukemia	19.9061	19.8301	19.732	19.5776	19.4268	19.2843	19.2199	19.1433	19.0736	18.9979	18.9491	18.9167	18.9312	18.9893	19.0471	19.0681	19.0618	19.0405	19.04	19.0554	19.0424	18.9873	18.9385	18.862	18.7855	18.6884	18.6064	18.5734
Samoa	Both	0 to 20	Leukemia	18.0918	18.1683	18.3478	18.4597	18.5562	18.7339	18.7519	19.145	19.462	20.2534	20.6147	20.7645	20.8604	20.8267	21.0549	21.3268	21.7859	21.8902	21.8727	22.1781	22.7361	22.8556	23.0006	22.7022	22.3608	22.0073	22.1515	22.3235
Samoa	Both	1 to 4	Leukemia	19.2529	19.1714	18.9759	19.0301	19.0601	18.8567	19.1979	19.5653	19.686	19.9581	20.2875	20.5473	20.9401	21.1109	21.3815	21.5447	21.8258	22.1479	22.2025	22.3156	22.6914	22.3781	22.4187	22.2681	22.265	22.2134	22.5645	22.8771
Samoa	Both	10 to 14	Leukemia	22.0672	22.2119	22.4394	22.5769	22.8696	23.3175	24.1326	24.3632	24.5803	24.921	25.3259	25.5937	25.8598	26.1213	26.5217	26.8552	27.7986	28.0899	28.2622	28.4938	28.6574	26.9584	27.1121	27.0777	27.0666	27.1298	27.3819	27.6617
Samoa	Both	15 to 19	Leukemia	39.1619	39.2358	39.1224	38.9184	38.6372	38.4176	37.4601	37.5788	37.6675	37.7287	37.7462	37.6843	37.7113	37.8486	38.109	38.3654	38.786	38.8875	38.9037	39.3611	39.3669	40.1173	40.2281	40.0327	39.8919	39.7972	39.8279	39.8669
Samoa	Both	5 to 9	Leukemia	19.3249	19.4486	19.762	19.8822	20.0114	20.1581	19.9855	20.2639	20.7032	20.9996	21.3092	21.4865	21.6796	21.9267	22.3368	22.3455	22.191	21.0455	21.1933	20.2695	20.3104	22.2608	22.3116	22.3243	22.3616	22.4434	22.6462	22.902
Samoa	Both	Early Neonatal	Leukemia	68.7409	69.1343	69.4431	69.8137	70.2023	70.6871	71.0918	71.4368	71.8889	72.0729	72.2841	72.5436	72.871	73.1093	73.3106	73.5287	73.675	73.8146	73.9923	74.244	74.6272	74.6115	74.5702	74.7791	74.9506	75.122	75.3031	75.4317
Samoa	Both	Late Neonatal	Leukemia	77.2208	77.4842	77.6541	77.817	77.9485	78.0966	78.1733	78.1711	78.2711	78.2066	78.1559	78.1117	78.0758	77.9752	77.885	77.8097	77.707	77.6257	77.6482	77.6969	77.7717	77.756	77.6612	77.764	77.8483	77.928	78.0255	78.1185
Samoa	Both	Post Neonatal	Leukemia	14.4354	14.8565	14.898	15.0917	15.1747	15.2961	14.7658	15.7416	15.9602	16.4809	16.6124	16.8708	16.7418	16.9956	17.5617	18.4909	18.6927	18.9265	18.997	19.0441	18.8926	18.877	18.914	18.5002	18.6714	18.4768	18.6758	18.9046
Samoa	Female	0 to 20	Leukemia	18.4694	18.5552	18.9578	19.248	19.5761	19.9537	20.2722	20.9243	21.4377	22.4073	23.0051	23.2588	23.514	23.5449	23.7891	24.0372	24.4909	25.117	25.1091	25.9034	26.4791	25.4709	25.5455	25.2715	24.9957	24.6914	24.9488	25.1942
Samoa	Female	1 to 4	Leukemia	17.3793	17.3323	17.4059	17.5622	17.7752	18.0448	18.0057	18.7972	18.9563	19.3167	19.8646	20.1424	21.0157	21.0877	21.4585	21.5361	21.9997	22.5274	22.5145	22.6263	23.4849	22.6899	22.6997	22.575	22.695	22.6995	23.52	24.0268
Samoa	Female	10 to 14	Leukemia	40.3783	40.5396	40.7947	41.0852	41.3651	41.6202	41.9047	42.3075	42.7083	43.2569	43.7983	44.1279	44.4335	44.6965	44.9538	45.2544	45.4588	45.7651	45.9569	46.2987	46.4468	45.5628	45.7069	45.6822	45.6629	45.719	45.9271	46.1549
Samoa	Female	15 to 19	Leukemia	46.3196	46.413	46.464	46.5569	46.696	46.796	46.9685	47.186	47.3538	47.6349	47.9425	48.1155	48.2944	48.5122	48.8048	49.0826	49.1678	49.2184	49.2719	49.1477	49.1609	49.2133	49.2456	49.1752	49.1189	49.1184	49.2721	49.4675
Samoa	Female	5 to 9	Leukemia	16.3774	16.5379	17.0754	17.0257	17.2761	17.4959	17.7081	18.1452	18.8132	19.2692	19.8231	20.0284	20.283	20.5453	20.9726	20.8387	21.4864	21.7652	21.8583	22.1294	22.0473	21.2761	21.2242	21.1499	21.1601	21.2596	21.5038	21.8591
Samoa	Female	Early Neonatal	Leukemia	64.7053	64.9864	65.2272	65.5375	65.8743	66.3304	66.6747	66.936	67.322	67.4474	67.6837	68.0559	68.5504	69.0033	69.365	69.7611	70.063	70.3106	70.5293	70.9987	71.8136	71.8206	71.8618	72.1526	72.399	72.6313	72.8354	72.9781
Samoa	Female	Late Neonatal	Leukemia	61.0484	61.3892	61.6621	61.9049	62.0372	62.2344	62.1524	61.8052	61.6005	60.8806	60.266	59.9346	59.8764	59.9344	60.0815	60.4448	60.8589	61.2742	61.705	62.4539	63.564	63.5387	63.4839	63.7056	64.0267	64.3267	64.5084	64.683
Samoa	Female	Post Neonatal	Leukemia	23.4664	24.212	24.3149	24.6532	24.8689	25.1485	24.477	25.8633	26.113	26.7189	26.7829	27.0528	26.8149	27.0098	27.4974	28.6091	28.7215	29.029	29.1288	29.2837	29.1327	29.1961	29.3828	28.9789	29.5028	29.4606	29.7851	30.037
Samoa	Male	0 to 20	Leukemia	26.4523	26.4276	26.3453	26.3204	26.2534	26.2167	26.1439	26.256	26.3955	27.0429	27.1891	27.2303	27.1845	27.0802	27.2366	27.4974	27.9176	27.9244	27.8922	28.3046	28.732	29.2139	29.3592	29.0632	28.6868	28.3574	28.38	28.4624
Samoa	Male	1 to 4	Leukemia	20.9151	20.8265	20.4322	20.4224	20.3532	19.8673	20.4223	20.4877	20.5782	20.7947	20.9921	21.2453	21.3882	21.6201	21.8457	22.0521	22.1969	22.3825	22.4732	22.5995	22.5869	22.5575	22.592	22.4277	22.3635	22.3527	22.4415	22.6717
Samoa	Male	10 to 14	Leukemia	31.9901	31.946	31.98	31.9745	32.0469	32.2476	32.6804	32.65	32.6297	32.6773	32.7631	32.7937	32.8737	33.0015	33.308	33.4906	34.7332	35.2721	35.3553	36.2884	36.3236	34.138	34.1691	34.0926	34.0678	34.1071	34.2463	34.3767
Samoa	Male	15 to 19	Leukemia	37.6965	37.4878	37.3052	37.0865	36.7958	36.6424	35.9597	35.9422	35.955	35.9044	35.7711	35.6207	35.6028	35.5826	35.7136	35.7817	36.239	36.4448	36.4167	37.2717	37.2028	37.8791	37.933	37.7754	37.6661	37.602	37.5954	37.5412
Samoa	Male	5 to 9	Leukemia	23.4169	23.3527	23.3183	23.3941	23.4572	23.5328	23.3838	23.4711	23.6347	23.8279	23.8987	24.0018	24.125	24.3669	24.776	25.0112	24.5622	23.3844	23.5968	23.135	23.2205	25.5328	25.5772	25.5779	25.5988	25.6563	25.7772	25.9009
Samoa	Male	Early Neonatal	Leukemia	90.8295	90.9427	91.045	91.1648	91.2845	91.4193	91.5429	91.6538	91.7755	91.8198	91.8594	91.898	91.9325	91.9267	91.9248	91.9237	91.9107	91.9031	91.9254	91.9322	91.9323	91.9315	91.924	91.9811	92.0246	92.0643	92.1104	92.1408
Samoa	Male	Late Neonatal	Leukemia	91.4747	91.5655	91.6253	91.6814	91.7219	91.7684	91.7949	91.7951	91.8257	91.7939	91.7696	91.7497	91.732	91.6891	91.6596	91.6293	91.5863	91.5485	91.5578	91.5639	91.5669	91.5664	91.5423	91.5932	91.6284	91.6552	91.6925	91.7293
Samoa	Male	Post Neonatal	Leukemia	15.6127	15.3647	15.139	14.9574	14.7499	14.5235	14.3726	14.3418	14.3398	14.5721	14.714	14.7937	14.8078	15.0156	15.2766	15.5111	15.6453	15.8135	15.9267	16.0515	16.2254	16.3431	16.4762	16.3691	16.3093	16.3034	16.3943	16.5376
Solomon Islands	Both	0 to 20	Leukemia	16.6965	16.5832	16.4412	16.2943	16.2213	16.2173	16.3352	16.417	17.3297	17.7683	17.8807	17.945	17.9021	17.3715	16.8414	16.906	16.8122	17.0902	16.9442	16.6535	16.7221	16.5177	16.1147	16.152	15.8429	16.232	16.0449	15.82
Solomon Islands	Both	1 to 4	Leukemia	18.9287	18.9107	18.855	18.7077	18.7229	18.7222	18.6912	18.6866	18.5212	18.4156	18.4539	18.4327	18.4108	18.1983	18.4546	18.3832	18.2457	18.1114	17.9818	17.8783	17.8501	17.7149	17.6241	17.4762	17.3963	17.2033	17.182	17.2814
Solomon Islands	Both	10 to 14	Leukemia	16.6862	16.585	16.4537	16.3164	16.2026	16.0983	16.1212	16.2126	16.2041	16.3451	16.5492	16.5966	16.6229	16.617	16.6446	16.6336	16.5925	16.4989	16.4269	16.3721	16.2974	16.291	16.2719	16.1525	16.0803	16.0137	15.9981	15.9702
Solomon Islands	Both	15 to 19	Leukemia	34.301	34.2389	34.205	34.2157	34.2183	34.1923	34.215	34.1907	34.1669	34.1733	34.2362	34.2663	34.2959	34.3073	34.2936	34.3206	34.239	34.1209	33.9653	33.787	33.6073	33.4214	33.2037	32.9989	32.8267	32.6984	32.5881	32.4658
Solomon Islands	Both	5 to 9	Leukemia	16.5346	16.491	16.4587	16.4746	16.4677	16.4268	16.4325	16.483	16.4004	16.4405	16.5209	16.5452	16.6015	16.6635	16.7654	16.8001	16.7534	16.651	16.5506	16.4294	16.2723	16.165	16.0921	15.9624	15.8819	15.7453	15.661	15.5936
Solomon Islands	Both	Early Neonatal	Leukemia	67.2706	67.4775	67.7311	67.9842	68.2466	68.5288	68.6488	68.7878	68.936	69.0555	69.1127	69.2048	69.3534	69.6055	69.859	70.0781	70.2743	70.4579	70.6525	71.0451	71.6923	71.8901	72.1279	72.3404	72.5477	72.7095	72.8872	73.0397
Solomon Islands	Both	Late Neonatal	Leukemia	75.0514	75.307	75.6051	75.8423	76.0567	76.2911	76.381	76.4417	76.4603	76.4214	76.2605	76.0339	75.8373	75.7329	75.6673	75.6649	75.7403	75.8617	76.0285	76.2365	76.5232	76.767	76.9658	77.13	77.2976	77.4253	77.5439	77.6389
Solomon Islands	Both	Post Neonatal	Leukemia	16.9878	16.9665	16.7981	16.778	16.768	16.8944	16.8415	17.0646	16.8974	16.9259	16.8712	16.8912	16.8811	16.886	17.0197	17.1055	17.1265	17.1335	16.9431	16.9196	17.1352	16.7447	16.8535	16.7131	16.4444	16.4223	16.0174	16.4251
Solomon Islands	Female	0 to 20	Leukemia	17.009	16.909	16.8052	16.6851	16.6758	16.7575	16.9096	17.0575	17.8444	18.2373	18.3518	18.4193	18.4019	17.9053	17.5403	17.6135	17.5242	17.7324	17.545	17.2991	17.3987	17.2559	16.9592	17.0373	16.8155	17.1968	17.0689	16.9489
Solomon Islands	Female	1 to 4	Leukemia	12.8168	12.8601	12.8646	12.6208	12.7809	12.9535	13.0285	13.1278	12.872	12.7242	12.8282	12.823	12.838	12.3942	13.0583	12.9853	12.8633	12.7223	12.5878	12.5769	12.6854	12.6116	12.607	12.5447	12.5873	12.3275	12.4243	12.6619
Solomon Islands	Female	10 to 14	Leukemia	34.8494	34.7254	34.6077	34.4824	34.3834	34.3035	34.3584	34.4778	34.52	34.6751	34.859	34.8469	34.8329	34.7804	34.7455	34.6845	34.6422	34.5418	34.4459	34.4212	34.3938	34.4666	34.5272	34.5144	34.5341	34.5659	34.616	34.6502
Solomon Islands	Female	15 to 19	Leukemia	41.7039	41.6471	41.6324	41.6741	41.7212	41.7411	41.8243	41.8799	41.8925	41.9281	42.0257	42.0725	42.072	42.084	42.0625	42.0626	42.017	41.9319	41.8449	41.7435	41.6312	41.5943	41.5185	41.4596	41.4478	41.4344	41.3986	41.3266
Solomon Islands	Female	5 to 9	Leukemia	13.3646	13.3867	13.446	13.5246	13.5999	13.6677	13.7027	13.7907	13.781	13.8759	13.9695	13.9481	13.9327	13.9094	13.942	13.947	13.9369	13.8881	13.7941	13.7173	13.616	13.5614	13.5509	13.4649	13.4441	13.3604	13.3403	13.3422
Solomon Islands	Female	Early Neonatal	Leukemia	66.7426	66.8806	67.041	67.2	67.3624	67.5398	67.5782	67.596	67.6173	67.638	67.6759	67.8324	68.0413	68.3402	68.6429	68.9235	69.1653	69.3868	69.6058	70.1625	71.0781	71.2313	71.4362	71.6238	71.7923	71.9057	71.9917	72.0745
Solomon Islands	Female	Late Neonatal	Leukemia	58.8782	59.1117	59.4159	59.6408	59.8293	60.0402	59.9941	59.8355	59.6165	59.2533	58.7836	58.4975	58.3445	58.4516	58.6768	59.0174	59.4494	59.9005	60.3455	61.2102	62.5266	62.7698	62.9932	63.1573	63.2938	63.4053	63.5129	63.6785
Solomon Islands	Female	Post Neonatal	Leukemia	22.3417	22.4128	22.3214	22.4213	22.5237	22.7956	22.8014	23.1508	22.9207	22.9764	22.9326	22.9439	22.9029	22.8406	22.9361	22.9569	22.9543	22.976	22.7732	22.839	23.2181	22.8722	23.2405	23.2628	23.1499	23.2853	22.8887	23.492
Solomon Islands	Male	0 to 20	Leukemia	24.8748	24.7832	24.6429	24.5072	24.3943	24.307	24.3709	24.3703	25.2817	25.7028	25.799	25.8382	25.7778	25.2887	24.6571	24.6966	24.6329	24.9824	24.919	24.6717	24.7554	24.5634	24.1677	24.2098	23.9219	24.3097	24.1449	23.8854
Solomon Islands	Male	1 to 4	Leukemia	22.1592	22.1066	22.0128	21.9352	21.847	21.7138	21.6102	21.5349	21.443	21.3775	21.3802	21.3389	21.2812	21.2402	21.2042	21.125	20.9936	20.8834	20.7768	20.6223	20.4977	20.3141	20.1732	19.9615	19.8055	19.6503	19.5556	19.5627
Solomon Islands	Male	10 to 14	Leukemia	29.0002	28.9924	28.9239	28.8596	28.7996	28.7179	28.6759	28.6737	28.5375	28.5508	28.6698	28.7666	28.8621	28.9636	29.1043	29.1807	29.1729	29.1388	29.1242	29.079	28.9984	28.9071	28.8164	28.6239	28.4993	28.3521	28.3026	28.2397
Solomon Islands	Male	15 to 19	Leukemia	33.2221	33.1682	33.1246	33.1058	33.057	32.9733	32.9207	32.8164	32.7164	32.6424	32.6229	32.6183	32.6932	32.716	32.7368	32.7927	32.7073	32.6177	32.4856	32.3427	32.19	31.9707	31.7412	31.5131	31.321	31.1889	31.0916	30.9974
Solomon Islands	Male	5 to 9	Leukemia	22.8666	22.8201	22.7557	22.7604	22.7136	22.6099	22.5595	22.5536	22.3031	22.2311	22.2789	22.3351	22.4754	22.6709	22.8958	22.9516	22.8976	22.7463	22.6412	22.5426	22.3878	22.2982	22.2644	22.1394	22.0944	21.9318	21.8687	21.8009
Solomon Islands	Male	Early Neonatal	Leukemia	91.0793	91.1387	91.2211	91.3074	91.3988	91.4923	91.5406	91.5947	91.6522	91.6957	91.694	91.6673	91.6389	91.6254	91.6113	91.5989	91.6058	91.6258	91.662	91.7001	91.7467	91.8041	91.8665	91.9276	91.9903	92.0463	92.1061	92.1496
Solomon Islands	Male	Late Neonatal	Leukemia	91.4257	91.5028	91.5973	91.6725	91.7367	91.8029	91.8198	91.8297	91.8271	91.8113	91.7583	91.681	91.6113	91.5745	91.5452	91.5302	91.5488	91.5892	91.6522	91.7211	91.7983	91.8839	91.9571	92.0201	92.0805	92.1218	92.1559	92.1851
Solomon Islands	Male	Post Neonatal	Leukemia	17.0886	16.9346	16.7171	16.4867	16.2366	15.9413	15.7446	15.5733	15.4	15.2708	15.2165	15.1402	15.1123	15.1153	15.1777	15.2285	15.1465	15.0516	14.9569	14.8273	14.6832	14.4382	14.2036	13.9425	13.6996	13.4655	13.24	13.0685
Tonga	Both	0 to 20	Leukemia	18.3176	17.7369	15.5264	14.5121	14.2206	11.0991	11.3765	12.4422	16.3575	18.1318	19.4198	19.8504	19.9521	20.0555	19.9792	19.9556	20.085	20.1269	20.0489	19.4713	19.553	19.5413	19.6551	19.6785	19.7497	19.8255	19.9813	20.2431
Tonga	Both	1 to 4	Leukemia	16.8018	16.2875	16.1567	16.3957	16.4092	16.4396	16.5078	16.3244	16.8825	17.1192	17.2786	17.5571	17.7574	17.9	18.0159	17.845	18.3397	18.536	18.7749	18.8716	19.1194	19.245	19.5569	19.7509	19.9984	20.1535	20.3802	20.9179
Tonga	Both	10 to 14	Leukemia	19.8999	19.6547	18.163	16.7664	16.6069	15.1548	14.188	14.7274	18.6759	20.282	22.582	23.0591	21.6713	21.7332	21.9482	22.1354	22.1688	22.2037	22.3012	22.0517	22.1894	22.4478	22.7628	22.9551	23.2757	23.7111	24.2299	24.6988
Tonga	Both	15 to 19	Leukemia	29.5555	28.6512	24.9966	22.1849	21.3427	17.8596	16.1423	16.697	21.8296	22.8881	25.9328	26.9812	25.3442	25.2305	25.2661	25.0752	24.776	24.6643	24.351	23.5194	23.6664	23.656	23.7702	23.7534	23.8911	24.064	24.2926	24.5043
Tonga	Both	5 to 9	Leukemia	19.0625	19.1724	17.3786	18.79	18.4847	10.7891	16.5935	20.9951	20.2354	20.1144	21.1888	21.641	20.7648	20.8415	21.0059	21.2427	21.3794	21.4715	21.5046	21.49	21.6374	21.8093	22.0015	22.2175	22.3844	22.5562	22.7727	22.9164
Tonga	Both	Early Neonatal	Leukemia	75.2915	75.5494	75.844	76.0105	76.1719	76.3582	76.4172	76.4931	76.5806	76.6694	76.7804	76.8837	77.0012	77.1834	77.3937	77.6152	77.6129	77.6321	77.6193	77.7771	77.9959	77.9679	77.9434	77.9136	77.8951	77.9169	77.9969	78.0892
Tonga	Both	Late Neonatal	Leukemia	82.7706	82.9433	83.1255	83.2067	83.2625	83.3028	83.2508	83.2049	83.1566	83.0976	83.0383	82.918	82.7725	82.6378	82.5263	82.5063	82.3838	82.3387	82.2813	82.3312	82.3393	82.3293	82.3308	82.3303	82.2999	82.2927	82.3348	82.4184
Tonga	Both	Post Neonatal	Leukemia	10.8209	11.0951	11.3141	11.255	11.2914	11.4762	11.6555	12.0283	12.2119	12.8358	13.2348	13.6028	13.9191	14.1989	14.5059	14.9154	15.2951	15.6366	15.7167	15.6661	16.1392	16.362	16.4971	16.5643	16.5672	16.5649	16.8085	17.2485
Tonga	Female	0 to 20	Leukemia	20.1701	20.357	19.971	19.8154	19.8977	19.4833	19.6599	20.404	21.8574	23.4186	22.8635	22.4594	24.3762	24.663	24.7838	25.2002	25.511	25.7793	25.7904	25.8173	26.2424	26.4866	26.6713	26.7683	26.9242	27.1814	27.5403	27.9128
Tonga	Female	1 to 4	Leukemia	13.6107	13.741	13.7663	13.8517	14.0028	14.2151	14.5301	14.9048	15.2895	15.8125	16.3011	16.6333	16.9402	17.1688	17.4943	17.7859	18.1294	18.4264	18.752	19.2509	19.8248	20.2618	20.7213	21.0658	21.4614	21.8615	22.3367	22.893
Tonga	Female	10 to 14	Leukemia	38.1215	38.135	37.8699	37.7505	37.9085	37.8893	38.0357	38.587	39.6958	40.1869	39.7721	39.3695	40.112	40.2493	40.4415	40.6326	40.8578	41.0407	41.2724	41.5347	41.8953	42.3541	42.7489	42.985	43.4462	44.0428	44.7161	45.3041
Tonga	Female	15 to 19	Leukemia	43.2801	43.3609	43.1519	42.9678	42.7884	42.2746	42.0878	42.2126	42.3773	42.3869	42.516	42.4286	42.6503	42.7324	43.0141	43.267	43.5926	43.7367	43.8378	43.8898	43.9908	44.096	44.2327	44.3931	44.592	44.8554	45.1511	45.432
Tonga	Female	5 to 9	Leukemia	16.0184	16.216	16.1874	16.4472	16.7989	16.2916	16.7767	17.7147	18.0981	17.9067	18.7162	19.2117	19.101	19.2742	19.5064	19.8124	19.9981	20.189	20.3444	20.5499	20.8357	21.2571	21.6365	21.9622	22.2711	22.5885	22.9868	23.3422
Tonga	Female	Early Neonatal	Leukemia	70.8956	70.9961	71.1584	71.2453	71.3258	71.4221	71.4238	71.4458	71.475	71.5131	71.5914	71.7185	71.8971	72.1589	72.4342	72.7204	72.7449	72.8235	72.9083	73.3254	74.0081	73.9708	73.9231	73.8664	73.8511	73.8703	73.9245	73.9823
Tonga	Female	Late Neonatal	Leukemia	66.5184	66.5705	66.7459	66.736	66.6804	66.6386	66.4181	66.1867	65.9113	65.5402	65.1995	64.8928	64.6398	64.6058	64.6787	64.8834	64.8903	64.9332	64.9162	65.3736	66.1467	66.0057	65.886	65.7462	65.6187	65.5246	65.4674	65.4995
Tonga	Female	Post Neonatal	Leukemia	23.5804	24.0223	24.4405	24.4086	24.4771	24.7051	24.9298	25.4716	25.7611	26.3268	26.6897	27.0673	27.4125	27.6095	27.8201	28.1074	28.4281	28.7982	28.9006	28.7664	29.2677	29.6205	29.9303	30.2371	30.4906	30.6627	31.0748	31.7235
Tonga	Male	0 to 20	Leukemia	29.454	28.7168	26.3493	25.2507	24.9397	21.6896	21.8361	22.7865	26.8599	28.3109	29.7349	30.2991	30.0954	30.1538	30.0445	29.8352	29.8856	29.8493	29.7727	29.112	29.0413	28.9241	28.9969	28.9743	29.0014	29.0014	29.0423	29.2335
Tonga	Male	1 to 4	Leukemia	21.2188	20.5827	20.4412	20.7299	20.7344	20.7378	20.7421	20.4396	21.0168	21.0405	21.0915	21.3474	21.5014	21.6223	21.7175	21.4067	21.8998	22.0449	22.2642	22.2445	22.3482	22.3577	22.6074	22.7346	22.9186	22.9838	23.1135	23.6317
Tonga	Male	10 to 14	Leukemia	34.2825	34.0207	32.4062	30.8671	30.6287	28.9846	27.8395	28.3159	32.2774	33.9291	36.2984	36.9401	35.179	35.196	35.3549	35.427	35.371	35.3405	35.2976	34.9653	35.0163	35.0654	35.218	35.2459	35.3418	35.5104	35.7103	35.9192
Tonga	Male	15 to 19	Leukemia	32.0343	31.05	27.1318	24.1429	23.1736	19.4319	17.6925	18.4473	24.0094	25.3899	27.3817	28.0547	28.4029	28.4748	28.5613	28.4235	28.0076	27.899	27.5584	26.5697	26.6752	26.6364	26.7308	26.6878	26.7665	26.8809	27.006	27.1347
Tonga	Male	5 to 9	Leukemia	27.8964	27.9939	26.0312	27.5129	27.1678	18.9825	25.0026	29.7675	28.9519	28.6166	29.7649	30.2566	29.2614	29.3199	29.4365	29.5611	29.6351	29.6765	29.6711	29.5866	29.6229	29.6589	29.7445	29.8719	29.9587	30.0644	30.1866	30.2493
Tonga	Male	Early Neonatal	Leukemia	92.5687	92.6342	92.7083	92.7441	92.7846	92.8306	92.8493	92.8755	92.902	92.9258	92.9458	92.9486	92.9368	92.9266	92.9226	92.9367	92.9084	92.8963	92.8841	92.8999	92.9026	92.9189	92.9374	92.9522	92.9658	92.983	93.014	93.039
Tonga	Male	Late Neonatal	Leukemia	93.268	93.3251	93.3896	93.4117	93.4228	93.4245	93.3923	93.3644	93.3347	93.3038	93.2771	93.2338	93.1814	93.1335	93.0906	93.0777	93.0253	93.0037	92.9821	92.9984	92.9959	93.0008	93.0125	93.0208	93.0175	93.0186	93.0386	93.0715
Tonga	Male	Post Neonatal	Leukemia	11.2189	10.9592	10.6995	10.6551	10.6369	10.6548	10.7486	10.8094	10.9056	11.0184	11.1686	11.3801	11.5608	11.7705	12.018	12.2057	12.5516	12.8222	13.1416	13.3821	13.6951	13.9425	14.1817	14.3562	14.5774	14.7604	14.9562	15.1254
Vanuatu	Both	0 to 20	Leukemia	10.9863	10.8271	10.6876	10.528	10.349	10.2738	10.3604	10.5124	10.7891	11.42	11.4788	11.3436	11.1951	10.8245	10.1194	10.1809	10.2181	10.7691	10.7807	10.7323	10.826	10.8583	10.5172	10.4991	10.6938	10.65	11.1616	11.181
Vanuatu	Both	1 to 4	Leukemia	17.5252	17.3941	17.3088	17.2359	17.2187	17.17	17.1613	17.1606	17.0799	16.9622	17.0492	16.8763	17.049	17.1501	17.2661	17.2575	17.1642	16.983	16.8966	16.8993	16.9145	16.8414	16.8179	16.7477	16.6709	16.6236	16.4371	16.4923
Vanuatu	Both	10 to 14	Leukemia	12.4474	12.2809	12.1262	11.9819	11.9142	11.8251	11.8484	11.8129	11.8005	11.6417	11.679	11.6244	11.6065	11.5837	11.7284	11.7184	11.6761	11.5005	11.4924	11.5173	11.5171	11.6103	11.7352	11.8021	11.7804	11.8503	11.7831	11.8049
Vanuatu	Both	15 to 19	Leukemia	29.3957	29.2811	29.1398	29.0242	28.911	28.8013	28.7302	28.5814	28.573	28.56	28.5635	28.505	28.5103	28.5122	28.4956	28.5108	28.5399	28.6002	28.6186	28.5885	28.5735	28.6223	28.6076	28.6296	28.6501	28.6555	28.6931	28.7263
Vanuatu	Both	5 to 9	Leukemia	13.5979	13.4845	13.3732	13.2707	13.2557	13.2049	13.2001	13.1666	13.0524	12.6432	12.6992	12.8451	13.1278	13.0109	13.578	13.6475	13.592	13.1884	13.1813	13.1356	13.0912	13.1172	12.8884	13.1362	12.7006	12.885	12.6497	12.6641
Vanuatu	Both	Early Neonatal	Leukemia	69.3213	69.6156	69.8751	70.1142	70.352	70.576	70.5932	70.6378	70.7395	70.7777	70.8118	70.8136	70.8464	70.9658	71.1124	71.2653	71.4943	71.6545	71.8274	72.1626	72.7092	72.7465	72.8084	72.8761	72.925	72.9444	73.0263	73.0856
Vanuatu	Both	Late Neonatal	Leukemia	77.2745	77.5159	77.7074	77.8312	77.9048	77.9439	77.8184	77.6913	77.5753	77.4082	77.2568	76.9978	76.7024	76.4885	76.3175	76.193	76.2168	76.2635	76.3893	76.5549	76.8028	76.9266	77.0612	77.1897	77.2946	77.3732	77.5005	77.601
Vanuatu	Both	Post Neonatal	Leukemia	16.1813	16.1272	16.1849	16.048	15.8503	16.1469	16.1516	16.1033	16.2003	16.1774	16.2391	16.0649	15.7909	15.9229	15.8183	15.9385	16.0981	16.0254	16.0119	16.0903	16.119	15.8288	16.3331	15.8597	15.5499	15.628	15.2852	15.7742
Vanuatu	Female	0 to 20	Leukemia	13.2943	13.14	13.0281	12.8388	12.7032	12.6695	12.7737	12.9408	13.2273	13.7609	13.8083	13.59	13.4077	13.157	12.5456	12.5879	12.5662	12.9406	12.8994	12.8722	12.9849	12.9904	12.8521	12.7541	12.9583	12.8616	13.2228	13.2562
Vanuatu	Female	1 to 4	Leukemia	12.0123	11.9259	11.8834	11.834	11.899	11.8917	11.918	11.9116	11.8232	11.5848	11.7951	11.3457	11.6985	11.9033	12.0688	12.0819	12.0269	11.806	11.7866	11.9015	12.125	12.1807	12.3153	12.3378	12.3137	12.3357	12.1565	12.2285
Vanuatu	Female	10 to 14	Leukemia	31.9979	31.8771	31.7734	31.6581	31.6453	31.5995	31.6573	31.6149	31.6189	31.4459	31.4598	31.3909	31.3776	31.364	31.4821	31.4782	31.4596	31.3215	31.317	31.3586	31.3793	31.4682	31.6279	31.7244	31.7406	31.8378	31.8047	31.8466
Vanuatu	Female	15 to 19	Leukemia	41.0477	40.8384	40.6412	40.4416	40.3126	40.1847	40.1332	40.0727	40.1121	40.187	40.2707	40.2823	40.3582	40.409	40.4058	40.3986	40.2985	40.189	40.0621	39.935	39.8159	39.8114	39.8127	39.8037	39.7826	39.75	39.7358	39.7896
Vanuatu	Female	5 to 9	Leukemia	11.7067	11.6569	11.5808	11.4801	11.5477	11.5584	11.5664	11.5512	11.4313	11.2012	11.1663	11.1736	11.2218	11.3002	11.5135	11.4994	11.3692	11.0738	11.0266	11.037	10.9759	11.0775	11.2607	11.3168	11.2223	11.2608	11.0384	11.0757
Vanuatu	Female	Early Neonatal	Leukemia	68.0685	68.2756	68.4818	68.6828	68.8794	69.0481	69.0422	69.0555	69.0858	69.0652	69.0827	69.1303	69.2134	69.3649	69.5439	69.7439	69.9602	70.1153	70.2848	70.7647	71.5683	71.5745	71.6343	71.7116	71.7773	71.824	71.8952	71.9502
Vanuatu	Female	Late Neonatal	Leukemia	62.1299	62.4151	62.6242	62.7254	62.7573	62.6841	62.324	61.9647	61.5893	60.9792	60.4279	59.9528	59.5739	59.4136	59.4017	59.4886	59.7453	60.0172	60.3011	60.9725	62.1339	62.2207	62.3781	62.5396	62.6945	62.8833	63.149	63.3956
Vanuatu	Female	Post Neonatal	Leukemia	22.4517	22.4211	22.5384	22.4329	22.2485	22.7158	22.7625	22.717	22.8339	22.8109	22.9212	22.7067	22.3822	22.568	22.3781	22.4861	22.6977	22.6091	22.6288	22.7959	22.9187	22.6693	23.5271	23.0868	22.8336	23.1681	22.8147	23.5389
Vanuatu	Male	0 to 20	Leukemia	18.7267	18.5553	18.3974	18.2615	18.0575	17.9447	17.991	18.1093	18.3133	18.9057	18.9668	18.9386	18.8909	18.4706	17.8378	17.8895	17.956	18.5493	18.6062	18.55	18.6235	18.6852	18.2655	18.4018	18.5789	18.6507	19.2389	19.261
Vanuatu	Male	1 to 4	Leukemia	20.4454	20.2726	20.1502	20.0658	19.9951	19.9237	19.8929	19.8969	19.8108	19.7822	19.7975	19.8434	19.9197	19.9694	20.0754	20.0699	19.9758	19.8336	19.7142	19.6462	19.4955	19.3529	19.259	19.1594	19.0453	18.9795	18.7978	18.8452
Vanuatu	Male	10 to 14	Leukemia	25.7029	25.5624	25.4395	25.3206	25.2117	25.0892	25.0233	24.9943	24.9264	24.7985	24.8433	24.826	24.8287	24.8268	25.0241	25.0034	24.9475	24.7569	24.7528	24.7557	24.7274	24.7467	24.8219	24.8521	24.7981	24.8263	24.7025	24.694
Vanuatu	Male	15 to 19	Leukemia	24.2897	24.093	23.9027	23.7634	23.6183	23.5293	23.4764	23.3345	23.3021	23.1565	23.0638	22.9124	22.864	22.8102	22.8456	22.796	22.8087	22.8487	22.8828	22.9194	23.0009	23.0406	23.059	23.0929	23.1048	23.1307	23.1454	23.1823
Vanuatu	Male	5 to 9	Leukemia	20.4387	20.3005	20.1827	20.0691	19.998	19.8946	19.8171	19.7132	19.517	18.8056	18.8862	19.1272	19.6479	19.4485	20.4315	20.5328	20.5096	19.9066	19.9465	19.8762	19.8703	19.8621	19.4805	19.963	19.2903	19.6701	19.3642	19.3955
Vanuatu	Male	Early Neonatal	Leukemia	91.5125	91.5845	91.6391	91.688	91.7423	91.7975	91.8045	91.8147	91.8437	91.858	91.8572	91.8235	91.7819	91.7588	91.735	91.7057	91.7181	91.7333	91.7641	91.7919	91.8318	91.8605	91.8913	91.9212	91.9419	91.9556	91.981	91.995
Vanuatu	Male	Late Neonatal	Leukemia	92.1448	92.2154	92.2646	92.2908	92.2945	92.2824	92.2121	92.139	92.0722	91.9916	91.9195	91.8161	91.708	91.6406	91.5834	91.5341	91.537	91.5565	91.6077	91.6614	91.7295	91.7855	91.8481	91.9091	91.9542	91.9874	92.0286	92.0575
Vanuatu	Male	Post Neonatal	Leukemia	14.9469	14.744	14.6009	14.4632	14.3556	14.2576	14.2569	14.232	14.2048	14.1746	14.1646	14.2224	14.32	14.3829	14.5218	14.5994	14.5219	14.4641	14.4591	14.4837	14.4108	14.3472	14.2434	14.0975	13.9278	13.7652	13.5957	13.4639
Central Asia	Both	0 to 20	Leukemia	35.5234	35.2753	34.7347	34.4372	33.9455	33.5004	32.9865	32.7278	32.3525	32.3974	32.4026	32.4189	32.575	32.8545	33.4485	34.2975	35.4187	36.748	38.5246	40.4275	42.3278	44.2969	46.3809	48.4285	50.4049	52.2044	53.7809	54.6977
Central Asia	Both	1 to 4	Leukemia	38.6625	38.4775	38.2241	38.3009	38.4395	38.8315	39.13	39.5295	39.8312	40.1948	40.5889	41.0262	41.5749	42.1	42.8051	43.6901	44.7397	45.932	47.2272	48.5786	50.0822	51.6767	53.454	55.2649	56.9691	58.7098	60.0685	60.8388
Central Asia	Both	10 to 14	Leukemia	29.0211	29.1381	29.2458	29.8003	30.0617	30.1982	30.1788	30.5502	30.9396	31.4456	31.8555	32.768	33.3935	34.111	35.0178	36.0193	36.622	37.5723	38.6803	39.595	40.8232	41.9644	42.9009	44.5409	46.0421	47.3619	49.1529	50.3724
Central Asia	Both	15 to 19	Leukemia	38.5178	38.7906	39.1668	39.7316	39.8537	39.7722	39.6654	39.8885	40.0928	40.2911	40.1824	40.2776	40.4557	40.5445	40.83	41.5305	41.4858	41.5767	41.7935	42.1668	42.696	42.9913	43.2496	43.7941	44.5001	45.2048	46.0077	46.5918
Central Asia	Both	5 to 9	Leukemia	31.7198	31.9748	31.9332	32.312	32.2094	32.3075	32.4052	32.8199	32.9683	33.4607	34.0273	34.2937	34.6345	34.9459	35.4682	36.4236	37.4731	38.4342	39.7946	41.1259	42.208	43.8736	45.5632	47.3684	49.3657	51.0634	52.7711	53.98
Central Asia	Both	Early Neonatal	Leukemia	73.6369	73.9091	73.9384	73.9996	73.9746	73.9138	73.8726	73.8443	73.88	73.7851	73.8373	73.9584	73.9952	74.0082	74.126	74.3399	75.2008	75.9232	76.5767	77.2308	77.9836	78.409	78.6412	78.9392	79.3291	79.6044	79.8468	80.065
Central Asia	Both	Late Neonatal	Leukemia	70.1826	70.3308	70.2931	70.1712	69.9781	69.674	69.4189	69.1913	69.198	69.2367	69.6912	70.2486	70.6125	70.7864	70.9312	71.2512	72.2954	73.1933	74.145	75.0303	75.9679	76.4983	76.7813	77.0022	77.3237	77.6099	77.8894	78.0274
Central Asia	Both	Post Neonatal	Leukemia	32.0873	31.9739	31.7132	31.7292	31.8027	32.1588	32.5769	32.9898	33.2603	33.6618	34.047	34.2013	34.6062	34.9356	35.4228	36.1512	37.3042	38.601	40.1381	41.7649	43.4835	45.2409	47.1342	49.0206	50.9644	52.7723	54.2146	55.0043
Central Asia	Female	0 to 20	Leukemia	35.8128	35.8651	35.2287	34.6894	34.0242	33.7466	33.5605	33.4558	33.1612	33.2798	33.5665	33.5566	33.6814	33.9312	34.4707	35.3843	36.7696	38.5131	40.7133	42.8638	44.8029	47.0177	49.169	51.3253	53.3917	55.3386	56.8168	57.6389
Central Asia	Female	1 to 4	Leukemia	36.4713	36.5136	36.3015	36.5066	36.8554	37.3995	38.0174	38.7182	39.376	39.9896	40.6924	41.1134	41.5851	42.0048	42.5716	43.2329	44.4947	45.9237	47.3534	48.833	50.4825	52.2224	54.1062	55.918	57.8617	59.7351	61.1234	61.8316
Central Asia	Female	10 to 14	Leukemia	47.6258	47.928	48.0023	48.2191	48.2754	48.333	48.5369	48.9493	49.4225	49.8175	50.2772	51.0985	51.6324	52.3846	53.3178	54.2924	54.781	55.6027	56.8123	57.7232	58.8328	59.966	60.4946	61.8909	63.0304	64.3359	65.7081	66.6472
Central Asia	Female	15 to 19	Leukemia	39.7484	39.8569	39.9228	40.0558	39.9366	39.9477	40.1652	40.6814	41.1039	41.317	41.3872	41.7624	42.1097	42.383	42.7818	43.6743	43.6624	43.8377	44.2024	44.6378	45.503	46.1726	46.6709	47.5428	48.4965	49.5395	50.5541	51.2959
Central Asia	Female	5 to 9	Leukemia	28.9821	29.5691	29.4746	29.7107	29.4141	29.4691	29.6943	30.2505	30.4432	31.2029	32.1217	32.4785	32.7321	33.0401	33.6502	34.7308	35.8174	37.2017	39.1363	40.8214	42.182	44.4323	46.3946	48.6224	50.8046	53.0148	54.835	56.0565
Central Asia	Female	Early Neonatal	Leukemia	74.5852	74.7939	74.8364	75.0008	75.1643	75.3042	75.4349	75.602	75.6668	75.7324	75.8185	75.874	75.8791	76.0183	76.1494	76.3334	77.0394	77.5705	78.0215	78.7272	79.6079	79.9082	80.2634	80.5257	80.8009	80.9216	81.0009	81.1242
Central Asia	Female	Late Neonatal	Leukemia	73.2151	73.3197	73.4357	73.5226	73.6534	73.7523	73.8113	73.9668	74.1666	74.4241	74.8089	75.2684	75.668	76.051	76.3486	76.7626	77.668	78.4447	79.1523	79.9506	80.8156	81.1296	81.4686	81.5771	81.6851	81.8045	81.9545	82.0329
Central Asia	Female	Post Neonatal	Leukemia	36.38	36.3381	36.1428	36.3016	36.5047	36.9136	37.5413	38.245	38.8347	39.3906	40.0676	40.207	40.5413	40.719	41.1129	41.67	42.8986	44.3806	46.0512	47.7379	49.5121	51.2397	52.9602	54.728	56.7402	58.4694	59.9354	60.6681
Central Asia	Male	0 to 20	Leukemia	42.7547	42.3491	41.9138	41.7406	41.3953	40.8974	40.3304	40.008	39.6584	39.5762	39.3884	39.3686	39.4404	39.6895	40.2608	41.0381	41.8167	42.8328	44.1533	45.6785	47.3199	48.8976	50.7123	52.4224	54.0203	55.5373	56.9891	57.808
Central Asia	Male	1 to 4	Leukemia	39.2915	38.9335	38.6562	38.6584	38.6965	38.9626	39.1052	39.3493	39.5258	39.7087	39.8917	40.3335	40.8698	41.4778	42.2739	43.2937	44.1245	45.1165	46.2741	47.4826	48.9019	50.397	52.1089	53.904	55.4244	57.0972	58.4519	59.2745
Central Asia	Male	10 to 14	Leukemia	38.5422	38.5046	38.4934	38.8624	39.0962	39.2692	39.3298	39.584	39.7467	39.9716	40.1902	40.6133	41.0825	41.5775	42.121	43.0284	43.6236	44.6628	45.4942	46.3013	47.0787	47.8438	48.8328	49.9399	51.1835	52.1242	53.3227	54.1502
Central Asia	Male	15 to 19	Leukemia	42.2174	42.6341	43.1297	43.8077	43.9958	43.92	43.687	43.6516	43.7046	43.7852	43.5594	43.3858	43.3368	43.1946	43.2544	43.702	43.7621	43.9145	44.0755	44.3611	44.5774	44.6593	44.874	45.2561	45.677	46.0837	46.6518	47.0766
Central Asia	Male	5 to 9	Leukemia	37.4219	37.4165	37.3238	37.6009	37.5644	37.7177	37.8722	38.193	38.3077	38.5365	38.8372	39.0285	39.2407	39.4694	40.0086	40.97	41.7342	42.5921	43.5642	44.6671	45.6151	46.8009	48.2067	49.5849	51.1472	52.4296	54.0525	54.997
Central Asia	Male	Early Neonatal	Leukemia	89.7439	89.8303	89.8345	89.8199	89.7577	89.6855	89.6216	89.556	89.5493	89.4814	89.4859	89.5353	89.5545	89.525	89.5543	89.62	89.8959	90.142	90.372	90.5447	90.7321	90.8817	90.911	91.0012	91.1385	91.2561	91.3661	91.4508
Central Asia	Male	Late Neonatal	Leukemia	88.0977	88.1569	88.1065	87.9996	87.8364	87.621	87.4319	87.2318	87.1589	87.1012	87.2619	87.4631	87.5546	87.5078	87.4723	87.5038	87.8218	88.0916	88.4351	88.6966	88.9829	89.222	89.2388	89.3512	89.5463	89.7093	89.8456	89.9081
Central Asia	Male	Post Neonatal	Leukemia	40.7879	40.6982	40.5006	40.4668	40.4504	40.6217	40.7748	40.8381	40.8456	41.0144	41.0973	41.2234	41.5712	41.9692	42.4799	43.2411	44.1261	45.0605	46.189	47.4391	48.7867	50.2484	51.9101	53.5371	55.0333	56.6061	57.7785	58.4703
Armenia	Both	0 to 20	Leukemia	37.4969	37.7081	36.0833	34.5988	33.5296	31.6903	32.241	32.5966	32.7243	34.8215	37.1448	37.3192	37.6106	39.0462	40.4703	42.2061	44.1751	46.1388	47.7685	48.6693	50.6402	53.9467	57.1843	60.1415	62.7242	64.647	65.2246	65.5815
Armenia	Both	1 to 4	Leukemia	41.1371	41.5761	41.2553	41.0065	40.7954	40.8699	41.6579	42.3379	43.1255	44.0023	45.2457	45.9248	47.0578	48.4192	50.181	52.0918	54.0583	56.121	57.8892	59.1625	60.7262	62.6604	64.376	65.7967	67.208	68.5061	69.4804	70.156
Armenia	Both	10 to 14	Leukemia	24.5006	24.79	24.4961	23.8867	23.4969	23.8957	25.1921	25.504	26.2449	28.373	28.8587	29.4785	30.9614	34.1723	36.2717	37.6721	40.0222	42.5123	44.3647	44.2492	45.2669	47.7557	49.5473	50.7372	52.6384	54.9869	57.208	58.5256
Armenia	Both	15 to 19	Leukemia	36.494	36.554	36.9195	37.3809	37.3982	36.7291	37.1557	37.4416	37.7481	38.756	39.6141	40.2995	41.5886	42.2111	43.0312	45.0601	46.6408	48.4247	49.2464	49.6641	50.6487	51.7766	52.4065	52.8862	54.264	55.8232	56.4365	57.1411
Armenia	Both	5 to 9	Leukemia	34.3331	35.2115	34.6953	34.0749	34.0676	34.1562	34.8932	35.9441	37.0119	39.3952	43.009	42.3027	41.8951	43.2029	44.9416	47.575	49.9614	52.547	54.7695	56.3872	56.7289	58.0254	60.7331	63.6858	66.0528	66.9799	67.9273	68.7522
Armenia	Both	Early Neonatal	Leukemia	69.9954	70.2923	70.6387	70.836	70.9715	71.2157	71.2613	71.8548	72.7362	73.5704	74.1594	75.1049	75.789	76.1061	76.3624	77.0343	78.5043	79.7057	79.6648	79.9105	80.2575	80.739	81.7818	82.5419	83.0798	83.5076	83.9146	84.176
Armenia	Both	Late Neonatal	Leukemia	76.3507	77.0006	77.5638	78.119	78.6782	79.3087	79.7616	80.2254	80.3173	80.2022	80.0008	80.073	80.2599	80.4976	80.3418	80.0815	80.2375	80.6968	80.7771	80.8251	80.7142	80.6988	80.9062	81.0911	81.1998	81.4437	81.7757	81.938
Armenia	Both	Post Neonatal	Leukemia	39.3821	39.8773	39.5904	39.5579	39.4937	39.8403	40.8761	41.77	43.1165	44.2233	45.772	46.256	47.3903	48.3004	49.5015	50.8489	52.7711	54.3561	56.2185	57.3706	58.8722	60.8839	62.6659	64.2722	65.5398	66.6738	67.6628	68.3491
Armenia	Female	0 to 20	Leukemia	40.5961	41.243	40.452	39.7704	39.4522	38.505	38.9533	39.1898	39.6769	40.62	43.3447	44.2536	43.8047	44.3014	46.2933	48.3552	49.6128	51.3225	52.783	54.4158	56.3593	59.3765	62.7679	66.0821	68.2571	69.9089	70.3773	70.6266
Armenia	Female	1 to 4	Leukemia	41.7735	42.3454	42.4827	42.3025	42.5601	43.041	44.435	45.6363	47.0402	48.4021	49.6872	50.2073	50.8721	51.8736	53.1158	54.7566	56.6617	58.9375	60.7398	62.0454	63.7305	65.9381	67.7362	68.9044	70.1394	71.31	72.1345	72.792
Armenia	Female	10 to 14	Leukemia	43.8014	44.3857	44.3423	44.2935	44.3375	44.6509	45.6503	46.6315	47.7035	48.7601	50.0194	51.0941	52.3253	53.5938	55.1746	57.1129	58.763	60.4688	61.5061	62.2716	63.3341	64.9316	66.3376	67.6597	68.9781	70.27	71.159	71.8144
Armenia	Female	15 to 19	Leukemia	35.2195	35.8494	35.9122	35.7898	36.4309	37.4951	38.1666	38.8366	39.752	40.8654	42.5172	44.4944	46.2083	47.7493	49.3888	51.1657	52.6088	54.4638	54.892	54.8803	55.5606	57.2017	58.8166	60.2174	61.6986	63.1892	64.359	65.3222
Armenia	Female	5 to 9	Leukemia	35.9231	36.6253	36.4429	35.9261	35.7528	36.1749	37.338	38.9371	40.0331	41.8165	44.0904	45.4646	46.7699	48.3542	49.9658	52.0734	54.246	56.8498	58.4444	59.8778	61.4027	63.7868	66.1392	67.9971	69.7566	71.5466	72.7223	73.6325
Armenia	Female	Early Neonatal	Leukemia	36.7163	37.4261	37.5763	37.5296	37.9828	38.6514	39.7157	40.8173	42.1639	44.0043	45.7419	47.299	48.6452	49.8911	51.1531	52.7665	55.3882	57.6565	59.246	60.8708	62.7833	63.5753	64.496	65.6305	66.8894	67.4379	68.1039	68.4898
Armenia	Female	Late Neonatal	Leukemia	31.7994	33.0185	33.7663	34.5727	36.0652	37.9751	40.3391	42.1601	43.5044	44.5	45.1968	45.779	46.8364	48.4203	49.5901	50.5058	52.7071	55.2694	57.3261	59.2448	61.4638	62.4949	63.3624	64.6192	65.9767	66.65	67.6744	67.889
Armenia	Female	Post Neonatal	Leukemia	46.2063	46.9529	46.741	46.8683	46.9903	47.5609	48.9394	50.1705	51.9408	53.0292	54.4874	54.8602	55.8038	56.3814	57.5293	58.6696	60.4596	62.0988	63.8289	64.9886	66.2383	68.0444	69.6145	70.9263	72.0697	73.0796	73.9951	74.4684
Armenia	Male	0 to 20	Leukemia	41.9422	41.8255	40.386	39.2471	38.3558	36.8639	37.1843	37.7127	37.7215	39.5391	40.5403	41.3015	42.2295	43.5758	44.4604	45.5826	47.3457	48.9801	50.1685	50.6497	52.6998	55.8164	58.6499	60.9074	62.8022	64.551	65.2218	65.6648
Armenia	Male	1 to 4	Leukemia	39.9692	40.3842	40.0579	40.0588	39.956	40.1529	40.5863	41.3012	41.9198	42.7015	43.7413	44.7494	46.0438	47.3534	48.9731	50.7132	52.5417	54.3404	55.8538	57.0314	58.4826	60.2819	62.1432	63.7226	65.035	66.3072	67.3172	67.9851
Armenia	Male	10 to 14	Leukemia	35.1076	34.7099	34.6576	34.6066	34.4034	34.3449	35.0014	35.3626	35.8476	36.7291	37.5888	38.3137	39.2762	40.2033	41.7818	43.3354	44.5427	46.4948	48.1274	49.2007	50.5937	52.1486	53.6697	55.259	56.6858	58.2376	59.6512	60.6648
Armenia	Male	15 to 19	Leukemia	41.707	41.7312	42.428	43.1756	43.1811	42.351	42.5535	42.5594	42.7047	43.4052	43.7648	43.99	44.3266	44.6718	45.671	47.0447	47.9664	49.1747	49.8652	50.5317	51.3769	52.1391	52.8513	53.5365	54.4251	55.6877	56.4214	57.0516
Armenia	Male	5 to 9	Leukemia	35.2321	35.4941	35.2072	35.2538	35.3336	35.7696	35.9879	36.9299	37.7258	38.8219	39.803	40.2395	41.4583	42.6422	43.7725	44.9786	46.3781	47.86	49.3068	50.3329	51.7259	53.6327	55.361	57.1595	58.9272	60.6351	62.007	63.0024
Armenia	Male	Early Neonatal	Leukemia	91.3478	91.4077	91.4804	91.4863	91.4963	91.5674	91.5995	91.6323	91.6966	91.753	91.8113	91.8837	92.0089	92.1434	92.2822	92.4947	92.8323	93.1023	93.1286	93.1474	93.2076	93.324	93.5565	93.7332	93.8632	93.9387	94.0075	94.0581
Armenia	Male	Late Neonatal	Leukemia	91.9627	92.0485	92.1196	92.1801	92.2456	92.3504	92.4134	92.4728	92.5376	92.6085	92.6799	92.7574	92.8976	93.0618	93.1191	93.1483	93.2523	93.4101	93.4962	93.517	93.4938	93.4932	93.5434	93.5936	93.671	93.7637	93.854	93.9127
Armenia	Male	Post Neonatal	Leukemia	42.9773	43.2615	43.0999	43.0694	43.0206	43.1665	43.5811	44.162	44.7657	45.3877	46.1215	46.7777	47.75	48.9853	50.3847	51.9764	53.7521	55.0975	56.6136	57.5961	59.0253	60.8298	62.5469	64.1612	65.2498	66.4267	67.4732	68.2889
Azerbaijan	Both	0 to 20	Leukemia	34.7018	35.9824	36.6012	36.3632	35.7275	34.6107	33.5852	33.0611	33.2366	33.2427	33.0595	32.6478	32.6057	32.575	32.7207	33.536	35.9788	38.5353	41.2483	44.1252	47.021	50.0298	53.2523	55.9403	58.4334	61.4302	62.9865	63.6501
Azerbaijan	Both	1 to 4	Leukemia	37.3912	38.1715	38.6278	38.9628	39.0158	38.823	38.9483	39.3474	39.8715	40.3606	40.6751	40.4802	40.4578	40.5214	40.9962	41.81	43.5901	45.7999	48.1126	50.1576	52.3562	54.6973	56.9336	59.1943	61.2493	63.1779	64.6526	65.3304
Azerbaijan	Both	10 to 14	Leukemia	30.5541	31.7446	32.8382	32.9343	32.5593	32.3678	32.1551	32.5313	32.9858	33.132	33.5467	33.8037	33.9427	33.783	34.0597	35.0969	36.8763	39.4219	42.0742	44.6178	47.4178	49.944	52.8846	55.0741	57.2228	60.2136	62.4976	63.7808
Azerbaijan	Both	15 to 19	Leukemia	40.0498	42.8373	45.5685	46.2217	46.4999	44.7057	42.8629	42.4627	42.6815	42.7853	42.3887	42.2278	42.3306	42.212	42.1503	42.4387	42.9209	43.5371	44.4051	45.1741	46.378	47.2641	48.3364	49.323	50.4556	52.0487	52.5092	52.8983
Azerbaijan	Both	5 to 9	Leukemia	31.7869	32.5094	32.5462	32.6972	32.5954	32.6136	33.0807	33.3205	33.9549	34.6538	35.1178	35.0728	35.2713	35.2683	35.3287	36.0421	38.2941	40.3594	42.6971	45.2064	47.5286	50.2671	53.3285	56.0263	59.0693	62.0849	63.6694	64.5801
Azerbaijan	Both	Early Neonatal	Leukemia	52.2142	52.9546	53.3417	53.6594	53.7431	54.0728	53.7626	53.7893	53.625	53.3072	53.6629	54.239	54.4281	55.0023	55.4391	56.5311	57.683	58.9811	59.8727	61.0368	62.0506	62.7016	63.2322	63.7205	64.3409	65.0021	65.9256	66.6508
Azerbaijan	Both	Late Neonatal	Leukemia	28.0271	28.4596	29.0252	29.2671	28.9847	28.2972	27.7695	27.1384	27.2569	28.6102	31.228	34.2494	36.735	37.8814	38.5684	39.4737	40.774	41.8765	43.8841	46.1989	48.8309	49.9066	50.7498	51.5028	52.2546	53.0729	53.8678	54.6332
Azerbaijan	Both	Post Neonatal	Leukemia	30.1345	30.7604	31.3744	31.7798	31.7004	31.3383	31.6488	32.1375	32.7724	33.1549	33.6068	33.1118	33.0234	33.12	33.341	34.3457	36.5136	38.8363	41.2713	43.5518	45.8925	48.2679	50.6572	53.0725	55.3548	57.416	58.906	59.66
Azerbaijan	Female	0 to 20	Leukemia	35.3603	35.8019	35.8775	35.7248	35.4104	34.8477	34.0009	33.7733	34.4732	34.8405	34.9708	34.4858	34.438	34.3614	34.1778	35.4148	37.8178	40.4101	43.4417	46.3356	49.2506	52.3842	55.3365	58.463	61.3658	63.8507	65.5611	66.2858
Azerbaijan	Female	1 to 4	Leukemia	35.0686	36.0862	36.7127	37.2613	37.5003	37.479	37.7559	38.4777	39.1939	40.0282	40.6792	40.5229	40.5246	40.5233	40.8867	41.5805	43.5339	45.8231	48.4127	50.6863	52.9682	55.2804	57.4454	59.9553	62.293	64.3974	65.8741	66.3454
Azerbaijan	Female	10 to 14	Leukemia	48.2281	49.0549	49.9154	50.3272	50.5961	50.4407	49.9907	50.1334	50.9768	51.3549	51.6893	51.956	52.3413	52.6861	52.6989	54.2294	56.0155	58.0866	60.5048	62.6014	64.8849	67.1924	69.3612	71.5978	73.8088	75.6783	77.0341	77.8832
Azerbaijan	Female	15 to 19	Leukemia	43.173	43.5239	44.1187	44.4007	44.4064	44.2783	44.2379	44.4079	44.6026	44.5932	44.5455	44.5098	44.5379	44.5302	44.5501	45.1353	46.1207	47.1798	48.368	49.5464	50.855	52.3582	53.8338	55.359	57.161	58.9197	60.2218	61.0276
Azerbaijan	Female	5 to 9	Leukemia	28.7754	29.6912	30.0361	30.5469	30.7954	30.7303	30.9281	31.4762	32.4436	33.5864	34.5647	34.4272	34.4859	34.3704	34.5502	35.6139	37.3512	39.8931	42.7914	45.41	47.7704	50.801	53.7555	56.8323	59.967	62.6044	64.6288	65.7597
Azerbaijan	Female	Early Neonatal	Leukemia	17.0303	17.3095	16.2764	16.2917	17.0815	17.6286	19.0931	20.3957	21.0258	20.8133	20.0363	20.6044	20.084	20.4447	21.0807	22.7065	25.1635	27.7112	29.9834	33.2498	37.1664	38.6252	39.4314	40.2946	41.383	42.7631	43.6131	44.4474
Azerbaijan	Female	Late Neonatal	Leukemia	72.6398	73.0457	73.4218	73.7599	74.0461	74.2505	74.4132	74.5839	74.696	74.7632	74.9331	75.1243	75.2786	75.4238	75.6444	76.002	76.5488	77.0619	77.5272	78.2125	79.1052	79.3115	79.4722	79.6312	79.7706	79.9356	80.1209	80.287
Azerbaijan	Female	Post Neonatal	Leukemia	32.6807	33.5006	34.1911	34.6752	34.7229	34.1988	34.7516	35.4847	36.4009	36.8229	37.4319	37.1038	36.8782	36.6293	36.7571	37.6539	39.9653	42.3696	44.9669	47.416	49.9524	52.2961	54.6779	57.3557	59.9573	62.1838	63.8485	64.4952
Azerbaijan	Male	0 to 20	Leukemia	41.9971	43.5601	44.3692	44.118	43.4128	42.1185	40.9688	40.2643	40.1199	39.9541	39.6462	39.2554	39.1687	39.1896	39.6052	40.2853	42.1628	44.4878	46.7694	49.1973	51.7476	54.2771	57.1591	59.3336	61.2303	63.9689	65.2659	65.8086
Azerbaijan	Male	1 to 4	Leukemia	38.2935	38.9715	39.3421	39.5948	39.5519	39.2109	39.2614	39.4294	39.7755	40.0552	40.1656	40.0209	40.0222	40.2091	40.8071	41.6588	43.2955	45.3922	47.476	49.3234	51.425	53.7223	55.9498	58.0459	59.9097	61.709	63.1665	63.9662
Azerbaijan	Male	10 to 14	Leukemia	40.3495	41.4329	42.1566	42.1809	41.7865	41.7262	41.377	41.5453	41.8578	41.9163	42.0536	42.0068	42.1782	42.1546	42.4745	43.2231	43.9871	45.7425	47.7999	49.4998	51.7754	53.6481	56.0278	57.9832	59.9142	62.1397	63.806	64.791
Azerbaijan	Male	15 to 19	Leukemia	43.5021	46.526	49.8615	50.6205	51.0341	48.3243	45.7637	45.1076	45.3337	45.5221	45.067	44.8891	44.8997	44.4935	44.1205	44.3369	44.7248	45.0151	45.6311	46.0705	47.188	47.7427	48.4644	49.2392	50.0254	51.0923	51.3436	51.6366
Azerbaijan	Male	5 to 9	Leukemia	37.2919	37.9211	37.808	37.7753	37.6846	37.7814	37.9959	38.0297	38.4259	38.8614	39.1272	38.9671	38.979	38.863	39.1329	39.9871	41.4585	43.4767	45.6285	47.761	49.9268	52.1238	54.6849	56.9418	59.314	61.8988	63.3387	64.0438
Azerbaijan	Male	Early Neonatal	Leukemia	86.4696	86.646	86.825	86.8751	86.7153	86.5685	86.2334	86.0036	85.8106	85.6915	85.8352	85.9918	86.0619	86.1582	86.2406	86.5103	86.7667	87.0504	87.2583	87.5155	87.7094	87.8627	87.9976	88.1189	88.2813	88.4491	88.712	88.9216
Azerbaijan	Male	Late Neonatal	Leukemia	31.2352	30.9049	29.8986	28.6793	27.0387	25.519	23.4154	21.6112	20.1408	20.0425	21.994	25.2283	27.7749	29.4797	30.3272	31.4283	32.734	34.0459	36.5815	39.0793	41.1888	42.8773	44.0989	45.4191	46.7648	48.064	49.7724	51.0168
Azerbaijan	Male	Post Neonatal	Leukemia	40.3332	40.7431	41.2135	41.5051	41.3619	41.1407	41.2586	41.4971	41.8297	42.1471	42.4522	41.947	41.9648	42.3069	42.5674	43.443	45.1396	46.9891	48.859	50.6133	52.4075	54.3447	56.2917	58.1433	59.8403	61.4415	62.5521	63.2188
Georgia	Both	0 to 20	Leukemia	51.2955	53.8204	55.1707	55.836	55.5311	54.3343	52.8691	53.0572	52.9205	54.6682	55.7424	55.3079	56.6619	58.4128	59.1409	59.3332	59.5863	59.7756	58.9914	58.4183	58.6301	60.2317	60.9368	61.4624	61.8546	61.8032	63.0454	65.0673
Georgia	Both	1 to 4	Leukemia	56.2562	58.8216	60.447	61.0831	60.7897	59.9929	59.471	59.6093	59.6056	60.2497	60.8669	60.6859	60.8959	61.0919	61.5142	62.3538	63.0859	63.3713	63.136	62.9661	63.3423	64.2955	64.691	65.1924	65.7414	66.6745	67.4807	68.5199
Georgia	Both	10 to 14	Leukemia	51.5472	55.1304	56.9119	57.4849	56.6095	54.5112	53.1362	52.7857	52.4737	55.2271	56.9241	58.8274	61.7413	64.4225	65.8181	66.6405	66.3847	65.7487	65.0392	63.935	64.4353	65.2982	63.8416	63.7902	62.7392	62.6253	64.0085	66.4964
Georgia	Both	15 to 19	Leukemia	49.5853	51.0419	51.6974	52.1007	52.1218	51.1049	50.167	51.0268	51.1911	52.5238	53.8837	55.6196	57.4658	59.1813	59.9251	60.7442	60.2059	59.6814	58.3457	57.2609	56.806	56.8349	56.4544	56.5889	55.7611	57.4449	58.4423	59.7802
Georgia	Both	5 to 9	Leukemia	52.5051	56.0193	57.8203	58.669	58.2815	57.0652	55.3274	55.0107	54.6128	56.4911	57.7932	57.7343	58.9292	59.7933	59.1278	59.4805	60.0554	60.4734	60.297	59.9278	59.9593	61.8817	61.9161	61.1505	60.5531	61.4798	63.0061	65.368
Georgia	Both	Early Neonatal	Leukemia	75.8641	76.3179	76.5757	76.7776	76.6914	76.5048	76.3505	76.7077	77.458	76.0953	75.5085	75.4637	73.9215	73.3238	73.2046	73.5106	74.2642	75.124	76.6203	77.8842	79.167	80.027	80.9287	81.2901	81.9727	82.0304	82.0007	82.052
Georgia	Both	Late Neonatal	Leukemia	73.0486	74.006	74.6604	75.0431	75.1207	75.1629	75.2764	75.8322	76.9769	75.9277	75.5931	75.5112	73.4656	71.2062	68.6801	67.1668	67.0054	67.3691	69.0483	70.4718	71.8986	72.7861	73.7595	74.1564	75.1361	74.7926	74.688	74.7391
Georgia	Both	Post Neonatal	Leukemia	49.7374	52.5986	54.3627	55.1079	54.9138	54.1518	53.5794	53.6406	53.9457	54.6798	55.3305	55.0943	55.1659	55.1706	55.486	56.2289	56.8276	56.9687	56.8207	56.5448	57.0187	58.113	58.7246	59.3169	59.8944	60.8725	61.896	62.8512
Georgia	Female	0 to 20	Leukemia	54.2521	56.8543	58.6796	59.442	58.8507	58.0587	57.345	57.4681	57.219	58.1998	58.8995	57.5421	58.126	59.1399	60.5093	61.2768	62.6225	63.9493	63.0965	62.7102	62.9406	63.9402	64.477	65.6216	66.735	67.0983	68.3049	69.3539
Georgia	Female	1 to 4	Leukemia	55.1154	58.1681	60.2856	61.1418	60.9121	60.1685	59.8691	60.2305	60.7924	61.7943	62.6849	62.3464	62.4617	62.4443	62.7418	63.3995	64.0696	64.2359	64.0005	63.6933	64.3002	65.4724	65.9999	66.4864	67.2288	68.23	68.9237	69.8901
Georgia	Female	10 to 14	Leukemia	67.7932	70.5747	72.0318	72.3865	71.7346	70.434	69.6881	69.5042	69.2324	70.7561	71.8034	72.7508	74.425	75.815	77.2287	78.7314	79.4803	79.8165	79.1915	78.6668	79.0029	79.2958	78.7382	79.0695	78.9212	80.3822	81.3195	82.2331
Georgia	Female	15 to 19	Leukemia	53.7501	55.2271	56.276	56.8354	56.6053	56.0762	55.8142	56.0115	55.9906	57.4422	58.7226	59.8983	61.5508	63.4931	65.175	66.4452	66.5619	66.6484	65.1709	63.8113	63.559	63.2716	62.0905	62.472	61.7708	63.2214	64.404	65.5938
Georgia	Female	5 to 9	Leukemia	53.3075	57.0751	59.219	60.1999	59.8623	58.9252	58.3038	58.4022	58.7149	59.66	60.4355	60.3594	60.8105	60.8546	61.4085	62.338	63.121	63.3212	62.9628	62.7611	63.1166	64.5358	64.9134	65.5467	65.7095	67.0202	68.4727	70.1468
Georgia	Female	Early Neonatal	Leukemia	84.0133	84.2779	84.4686	84.5784	84.5383	84.4682	84.4331	84.5272	84.6883	84.8698	85.0592	85.0754	85.0927	85.0887	85.0632	85.1956	85.4407	85.6672	85.9275	86.2957	86.8119	86.9734	87.1239	87.1941	87.3101	87.3468	87.3615	87.3834
Georgia	Female	Late Neonatal	Leukemia	81.8095	82.1989	82.4905	82.6571	82.6265	82.5689	82.5629	82.7303	83.0349	83.229	83.451	83.4232	83.148	82.8817	82.6102	82.6418	83.0137	83.363	83.831	84.3701	85.0294	85.2842	85.5299	85.6244	85.8546	85.7796	85.7907	85.8108
Georgia	Female	Post Neonatal	Leukemia	53.5678	56.7844	58.8	59.6109	59.4766	58.8776	58.4294	58.6695	59.2434	60.1567	61.0008	60.5439	60.4731	60.41	60.6022	61.2597	61.8789	62.0523	61.8216	61.4685	61.9123	62.8969	63.3495	63.9149	64.403	65.3774	66.4315	67.2426
Georgia	Male	0 to 20	Leukemia	53.937	55.9552	56.9293	57.2744	57.1287	55.8852	54.3224	54.4598	54.5922	56.2242	57.1288	56.8869	58.5566	60.4886	61.0703	61.1297	60.7835	60.3331	59.3737	58.5503	59.0651	60.5838	61.5889	62.1476	62.5272	62.4381	63.6669	65.6033
Georgia	Male	1 to 4	Leukemia	55.5997	57.8638	59.1765	59.5655	59.1493	58.2397	57.4441	57.0986	56.7458	57.2109	57.6041	57.4048	57.8197	58.3052	58.9279	59.9471	60.62	60.8566	60.5878	60.4291	60.8315	61.7198	62.1388	62.6875	63.1065	63.9875	64.9915	66.1227
Georgia	Male	10 to 14	Leukemia	54.3253	56.3953	57.3571	57.467	56.9064	55.4693	54.2149	54.3964	54.3136	56.2584	57.6567	57.9654	59.9697	61.157	62.2817	63.3378	64.3538	64.7885	63.2973	61.8857	62.0849	62.189	61.4302	61.708	61.5994	62.2643	63.7333	65.215
Georgia	Male	15 to 19	Leukemia	50.4698	51.7877	52.6701	52.8613	52.3153	51.0812	49.8481	49.7643	49.2956	49.8214	50.4917	50.968	52.7347	53.7255	54.4314	55.1071	55.4675	56.0646	55.0112	54.2653	53.9301	53.8744	53.6248	53.9473	53.5825	54.4388	55.4042	56.366
Georgia	Male	5 to 9	Leukemia	53.137	55.9636	57.5697	58.2069	57.9941	56.951	55.4113	55.5296	55.4177	56.8275	57.6619	57.0557	58.1726	58.5175	58.9519	59.8535	60.3865	60.8317	59.8985	59.1444	59.5419	60.3951	60.6197	60.8994	61.1982	62.0303	63.3091	64.6636
Georgia	Male	Early Neonatal	Leukemia	85.0925	85.3036	85.4019	85.4459	85.6068	85.8989	86.1206	86.3388	87.2461	85.2017	84.0233	83.7509	80.8056	78.1654	75.1757	74.6862	74.8422	76.3103	78.7293	80.3392	82.0924	83.47	84.8128	85.3833	86.3425	86.4215	86.7949	87.0696
Georgia	Male	Late Neonatal	Leukemia	84.3775	84.7583	84.9662	85.0374	85.2474	85.6501	85.9913	86.3326	87.353	85.0289	83.4886	82.8673	79.0228	75.4249	71.4142	69.5862	67.8732	67.9421	70.1598	71.2189	72.727	73.8927	75.2294	75.3897	76.3051	75.8722	76.4289	76.8502
Georgia	Male	Post Neonatal	Leukemia	55.1816	57.2684	58.5157	58.9708	58.6421	57.7743	57.0808	56.6209	56.4424	56.7195	56.9572	56.849	57.2464	57.4638	58.0235	58.938	59.5485	59.6777	59.6922	59.5267	60.0398	61.0994	61.791	62.2955	62.8344	63.68	64.5396	65.5043
Kazakhstan	Both	0 to 20	Leukemia	37.6248	35.9005	34.4376	33.5102	32.7625	32.3459	31.8977	31.2782	30.5397	29.8149	28.9314	28.86	28.664	29.3083	30.5605	32.3443	34.7953	38.144	42.5771	46.7735	50.0838	52.9598	56.4117	59.7798	62.9972	65.6204	67.1439	68.0347
Kazakhstan	Both	1 to 4	Leukemia	42.2663	40.9331	39.7032	38.8515	38.6849	39.2131	39.9297	40.3196	40.1583	39.9546	40.0222	40.4946	40.9222	41.5291	42.2616	43.4053	45.169	47.0981	49.481	51.8322	54.2984	56.5347	59.2454	62.0236	64.6049	66.9861	68.4075	69.1797
Kazakhstan	Both	10 to 14	Leukemia	22.9289	21.3808	20.3504	20.2344	20.5843	21.1942	21.9808	22.1873	22.3058	22.5304	22.3779	22.953	23.5588	24.4316	25.3718	26.4755	28.3487	30.423	32.7702	34.8819	36.9272	38.5369	40.7946	43.7791	46.9242	49.9623	52.1344	53.201
Kazakhstan	Both	15 to 19	Leukemia	30.971	30.5109	30.2753	31.0225	31.5794	32.3131	32.8613	33.084	33.153	32.9315	32.4644	32.2439	32.2169	32.3523	32.838	33.4996	34.0527	34.9503	35.9583	37.1144	38.2225	39.0762	40.2654	41.7749	43.5943	45.2037	46.8521	47.7042
Kazakhstan	Both	5 to 9	Leukemia	30.1398	28.7426	27.4295	26.7392	26.6456	27.1063	27.9329	28.408	28.5105	28.4136	28.4605	28.8142	29.0058	29.8836	30.7383	31.8452	33.7268	35.7425	38.0847	40.3028	42.4985	44.6712	47.5378	50.7039	53.4908	55.8682	58.1374	59.6251
Kazakhstan	Both	Early Neonatal	Leukemia	78.1626	78.7675	79.0162	79.3812	79.4355	79.4987	79.619	79.5931	79.8293	79.6303	79.3889	79.1907	79.1425	79.0054	79.0615	79.1892	79.4289	79.832	80.2694	80.676	81.3494	82.0387	82.4922	83.0853	83.7423	84.1827	84.5477	84.7934
Kazakhstan	Both	Late Neonatal	Leukemia	80.1864	80.3575	80.4535	80.607	80.7391	80.8392	80.9461	81.0225	81.2051	81.3128	81.4927	81.6333	81.7873	81.9069	82.0547	82.2288	82.4797	82.7656	83.0252	83.389	83.8559	84.1304	84.3694	84.6533	84.9211	85.1749	85.397	85.52
Kazakhstan	Both	Post Neonatal	Leukemia	34.9593	33.2495	31.9341	30.9994	30.7672	31.42	32.3444	32.7454	32.7582	32.8656	32.9409	33.4267	33.9748	34.5812	35.5852	36.5403	38.3978	40.4266	42.7764	45.4601	48.0091	50.4111	53.2525	56.2005	59.4406	61.9064	63.5376	64.3988
Kazakhstan	Female	0 to 20	Leukemia	37.14	35.7337	34.5309	32.7217	31.0898	30.5715	30.6156	30.3735	29.6397	28.5869	28.365	28.4219	28.5256	29.3884	30.9801	32.9801	35.8741	39.7085	44.4542	48.2299	51.5633	54.9357	58.63	62.0029	65.6491	68.3344	69.5826	70.2896
Kazakhstan	Female	1 to 4	Leukemia	40.2761	39.0024	37.7502	36.8177	36.6158	37.163	38.3019	38.9653	39.3643	39.5784	40.0882	40.7234	41.3109	42.0697	42.7766	43.743	45.7058	48.1303	50.4112	52.6268	55.3802	57.8165	60.7522	63.6158	66.4836	68.867	70.2565	71.0807
Kazakhstan	Female	10 to 14	Leukemia	43.0611	41.7742	40.6757	39.8345	39.6393	39.8926	40.7159	41.1535	41.28	41.2909	41.4132	41.9219	42.4066	43.1018	44.1263	45.3767	46.8945	48.9252	51.2962	53.262	54.9134	56.6433	58.86	61.1725	63.6412	66.037	67.5015	68.3468
Kazakhstan	Female	15 to 19	Leukemia	29.3929	28.6711	27.8428	27.6885	27.9449	28.2515	28.801	28.8876	29.1743	29.2825	29.2835	29.5077	29.905	30.4875	31.3988	32.5188	33.5576	34.8716	36.4832	37.9905	39.4101	40.9831	42.8131	45.0111	47.5194	49.9327	51.829	52.9626
Kazakhstan	Female	5 to 9	Leukemia	23.817	22.0072	20.3647	19.1621	18.9022	19.5427	20.8818	21.5396	21.7417	21.7184	22.0444	22.5856	23.1109	23.8845	24.9033	26.0536	28.2106	30.82	33.8288	36.6972	39.4734	42.1535	45.2002	48.7545	52.4908	55.6639	57.9023	59.1084
Kazakhstan	Female	Early Neonatal	Leukemia	57.0712	57.2501	57.3178	57.4931	57.7038	58.0192	58.4782	58.8388	59.1837	59.2862	59.5296	59.8276	60.3357	61.0545	61.8832	62.7653	64.2367	65.705	66.9322	68.4222	70.3628	71.4157	72.3429	73.1615	74.1845	74.4047	74.8806	75.1034
Kazakhstan	Female	Late Neonatal	Leukemia	78.7695	78.7936	78.7898	78.7726	78.8253	78.9373	79.106	79.2764	79.4464	79.5541	79.7441	79.9938	80.2578	80.5619	80.8493	81.1353	81.6051	82.0574	82.4336	83.0022	83.7483	83.9998	84.2331	84.4485	84.5758	84.6852	84.8388	84.9117
Kazakhstan	Female	Post Neonatal	Leukemia	40.3876	38.8047	37.35	36.389	36.1563	36.9307	38.2102	38.9504	39.2826	39.5059	40.0636	40.5662	41.2819	41.6405	42.7913	43.6648	45.9069	48.3243	50.7037	53.0435	55.4734	57.7315	60.352	63.0691	65.9874	68.1263	69.6032	70.4247
Kazakhstan	Male	0 to 20	Leukemia	45.3654	43.7037	42.2729	41.8894	41.6559	41.3226	40.7417	40.0872	39.5407	38.9899	37.8261	37.568	37.1388	37.4141	38.224	39.5359	41.2307	43.8355	47.3824	51.2854	54.0903	56.2631	58.9976	62.0198	64.5143	66.8331	68.4713	69.3483
Kazakhstan	Male	1 to 4	Leukemia	42.8561	41.457	40.1712	39.3629	39.177	39.6313	40.1066	40.4021	40.0403	39.5767	39.2671	39.5523	39.8129	40.2254	40.9584	42.1689	43.6958	45.264	47.6123	50.1006	52.3297	54.3627	56.8193	59.5923	61.893	64.2658	65.801	66.586
Kazakhstan	Male	10 to 14	Leukemia	34.0286	33.2017	32.7979	32.9988	33.2075	33.7416	34.3427	34.5178	34.6533	34.5574	34.365	34.4665	34.6595	35.1065	35.6383	36.2902	37.3664	38.7436	40.1646	41.5244	42.9267	44.2924	46.0973	48.5363	51.1667	53.4066	55.2582	56.2242
Kazakhstan	Male	15 to 19	Leukemia	37.3155	37.1375	37.2733	38.2541	38.8398	39.7372	40.2139	40.4761	40.4167	40.0197	39.3288	38.8542	38.6074	38.4686	38.6477	38.928	39.1932	39.6774	40.124	40.6707	41.2883	41.6701	42.3915	43.4887	44.6501	45.5938	46.6844	47.3553
Kazakhstan	Male	5 to 9	Leukemia	38.5437	37.417	36.3315	35.8993	35.8254	36.1562	36.7654	37.1856	37.2817	37.0669	36.9862	37.1057	37.0001	37.6677	38.2361	39.0329	40.4056	41.9816	43.7242	45.3728	46.9774	48.6873	50.8962	53.5648	55.8417	57.8085	60.1525	61.3748
Kazakhstan	Male	Early Neonatal	Leukemia	92.6596	92.796	92.8555	92.9486	92.9805	93.0057	93.0245	93.0115	93.0513	93.04	92.9813	92.9421	92.9139	92.9026	92.9123	92.9417	92.9703	93.0319	93.1109	93.1691	93.2713	93.4153	93.5415	93.6893	93.8329	93.9513	94.0325	94.0921
Kazakhstan	Male	Late Neonatal	Leukemia	92.4777	92.563	92.6304	92.6971	92.748	92.7847	92.7949	92.8016	92.8379	92.884	92.9329	92.9614	92.9772	93.001	93.0201	93.0504	93.0809	93.1266	93.1792	93.2418	93.3136	93.3981	93.4739	93.5703	93.6918	93.8092	93.8923	93.9425
Kazakhstan	Male	Post Neonatal	Leukemia	42.4034	41.2568	40.4355	39.8127	39.6614	39.9624	40.4388	40.4611	40.3516	40.3082	39.8438	40.0415	40.3275	40.6966	41.2456	42.0802	43.1267	44.3664	46.0273	48.4049	50.5158	52.5383	54.9865	57.7519	60.5391	63.0262	64.5541	65.3416
Kyrgyzstan	Both	0 to 20	Leukemia	34.4588	34.7322	33.999	33.3848	32.7613	31.8659	31.4937	32.053	32.3579	32.9343	33.5742	33.6561	32.7243	32.5728	31.8783	31.3801	31.651	32.2509	32.8544	34.4128	35.3609	36.5921	37.7346	39.3887	40.6997	41.5705	42.9582	44.0332
Kyrgyzstan	Both	1 to 4	Leukemia	38.8303	39.4173	39.5891	39.1516	38.7475	38.4219	38.8107	39.5075	39.8784	40.7125	41.0337	41.2643	41.358	41.692	41.9191	42.122	42.5342	43.1356	43.6846	44.5221	45.1986	45.9892	46.6468	47.6779	48.7191	49.6105	50.823	51.7459
Kyrgyzstan	Both	10 to 14	Leukemia	29.5237	30.2306	30.3533	29.9847	29.8114	29.7773	29.9822	30.7236	31.6853	32.2707	33.0666	34.4344	33.7585	33.4907	32.4361	32.0828	32.652	32.8572	32.937	34.0922	34.279	34.8333	35.2635	36.3822	37.9045	38.1266	40.1131	41.4923
Kyrgyzstan	Both	15 to 19	Leukemia	42.5541	42.7829	43.1711	43.2463	43.2435	43.8758	43.7258	43.9269	44.2764	44.5469	45.4046	45.6699	45.0103	44.3205	43.2167	42.437	42.4816	42.4329	41.9326	42.7392	41.9761	41.672	41.5046	41.4142	41.4223	41.2642	42.4766	43.19
Kyrgyzstan	Both	5 to 9	Leukemia	30.2507	30.6392	30.4806	30.4341	30.5884	30.5294	30.8723	31.3576	32.0566	32.7018	33.3739	33.7333	33.8463	33.9725	33.883	33.756	34.6758	35.1799	35.89	37.0809	37.5178	38.8798	40.0644	41.3877	42.2431	42.7268	43.9425	44.9727
Kyrgyzstan	Both	Early Neonatal	Leukemia	80.9487	81.0953	81.2355	81.3986	81.5231	81.5911	81.7237	81.9489	82.1665	82.3582	82.359	82.5178	82.6296	82.8303	83.0838	83.3293	83.5206	83.7756	84.1467	84.4363	84.8305	85.0467	85.2034	85.3377	85.4609	85.688	85.7818	85.7753
Kyrgyzstan	Both	Late Neonatal	Leukemia	70.5118	70.5889	70.6558	70.992	71.1339	70.6362	70.8298	71.4217	71.8532	72.3374	72.567	73.0845	73.5112	74.5311	75.2978	76.2152	76.4121	77.1177	78.2281	78.4712	79.0454	79.42	79.6194	79.7351	80.0249	80.5113	80.7238	80.6689
Kyrgyzstan	Both	Post Neonatal	Leukemia	31.8883	33.0192	33.2658	32.9823	32.4771	32.2611	32.7326	33.4988	34.3489	35.0374	35.8264	35.7779	35.9261	36.0385	36.5394	36.6481	37.1614	37.5651	38.2551	39.2766	39.8032	40.6688	41.538	42.6937	43.4926	44.4456	45.8556	46.6983
Kyrgyzstan	Female	0 to 20	Leukemia	34.8574	35.3835	34.6122	34.0374	33.3967	32.3549	32.4534	33.3433	33.7175	34.2292	34.5639	34.3448	33.4733	33.306	32.7471	32.9989	33.0946	33.6303	34.3398	35.7302	36.3831	37.1881	38.6864	40.6648	42.1243	42.9887	44.0755	44.9955
Kyrgyzstan	Female	1 to 4	Leukemia	36.7102	37.7052	37.8994	37.427	37.2821	36.9525	37.6459	38.8548	39.7892	41.2871	41.9067	42.0483	41.7264	42.1288	41.6487	41.5944	41.9705	42.6612	43.77	44.585	45.1747	46.001	46.6917	47.4995	48.5881	49.537	50.5259	51.3671
Kyrgyzstan	Female	10 to 14	Leukemia	48.2364	48.8367	49.0854	49.0049	48.7396	48.5659	49.0384	49.9431	50.8639	51.5272	51.9128	52.9193	52.3064	52.1383	51.579	51.7685	51.9725	51.9612	52.292	52.8621	52.7778	53.1132	53.6016	54.7512	56.0157	56.4968	58.2548	59.4313
Kyrgyzstan	Female	15 to 19	Leukemia	46.9668	47.2626	47.4323	47.4424	47.37	47.4867	47.6562	48.0596	48.4851	48.7927	49.4873	48.9936	47.8859	46.8117	45.1723	44.8988	44.2068	44.0666	43.0929	43.9289	42.995	42.5354	42.5697	42.8384	43.2056	43.0886	44.6076	45.5049
Kyrgyzstan	Female	5 to 9	Leukemia	28.2298	29.0944	29.0248	28.7853	28.2691	27.741	28.1076	29.0728	30.2886	31.1962	31.9635	32.2832	31.9008	31.9972	32.0625	32.265	32.97	33.4805	34.5141	35.6991	36.3548	37.5434	38.6996	40.1546	41.6982	43.0133	44.726	45.9227
Kyrgyzstan	Female	Early Neonatal	Leukemia	79.8254	80.0008	80.0798	80.1112	80.1315	80.1591	80.2365	80.376	80.549	80.7419	80.8113	81.0867	81.4422	81.8353	82.2021	82.5109	82.7835	83.1445	83.5269	84.0141	84.6226	84.7847	84.9052	85.0402	85.1254	85.2693	85.2705	85.2946
Kyrgyzstan	Female	Late Neonatal	Leukemia	30.1839	30.7937	31.1353	31.1115	31.0258	30.5595	30.5259	30.9834	31.2695	32.171	31.9952	35.426	40.9466	46.5304	51.5372	55.5188	57.4963	60.6232	63.7642	66.2025	67.935	69.0273	69.7734	70.4832	70.7534	71.8842	71.8662	72.1264
Kyrgyzstan	Female	Post Neonatal	Leukemia	36.7753	37.8759	38.6559	38.3532	37.9597	37.5197	38.199	39.3299	40.5449	41.6602	42.8838	42.6777	42.6472	43.0341	43.2795	43.3029	43.704	44.4304	45.3481	46.3684	46.9914	47.8671	48.5231	49.5364	50.69	51.3899	52.4864	53.2173
Kyrgyzstan	Male	0 to 20	Leukemia	41.6452	41.7791	41.1915	40.6734	39.8542	38.7713	38.0094	38.555	38.8276	39.4606	39.9702	40.2572	39.4142	39.2863	38.6731	37.9489	38.1997	38.8179	39.5885	41.0658	42.0627	43.3295	43.9909	45.1609	46.4041	47.5408	48.9652	49.9872
Kyrgyzstan	Male	1 to 4	Leukemia	39.4127	39.7613	40.0012	39.6361	38.9645	38.3824	38.4266	39.0754	39.304	40.031	40.1411	40.3667	40.5705	40.7803	41.328	41.6243	41.9685	42.4826	42.8886	43.7944	44.5532	45.3884	45.9028	46.9863	48.0814	49.0769	50.3893	51.3448
Kyrgyzstan	Male	10 to 14	Leukemia	38.3288	38.7011	38.6746	38.364	38.004	37.7607	37.7847	38.2494	38.6373	38.9662	39.2433	39.8119	39.8223	39.7535	39.3407	39.3047	39.9766	40.499	41.0314	42.1225	42.2297	42.8517	43.1975	43.7381	44.76	45.4722	46.7831	47.5601
Kyrgyzstan	Male	15 to 19	Leukemia	43.6586	44.043	44.335	44.4482	44.6999	45.1658	44.919	45.315	45.3079	45.2892	45.4941	46.1045	46.22	45.794	45.1624	44.5759	45.0125	44.9108	44.853	45.5817	44.9032	44.5508	44.335	44.1659	44.0646	43.797	44.2819	44.6313
Kyrgyzstan	Male	5 to 9	Leukemia	34.8589	35.1882	35.1234	35.2392	34.8776	34.5416	34.7632	35.2889	35.7545	36.2498	36.4219	37.2372	37.4978	37.5815	37.513	37.3028	37.9641	38.7782	39.6055	40.6787	41.1101	42.0855	42.7519	43.7156	44.7477	45.813	47.2168	48.2381
Kyrgyzstan	Male	Early Neonatal	Leukemia	92.1411	92.1817	92.2332	92.2894	92.3375	92.3946	92.4484	92.5208	92.5888	92.637	92.625	92.6388	92.6475	92.6778	92.7415	92.7993	92.8417	92.885	92.9739	93.0158	93.0897	93.1634	93.2165	93.2526	93.2971	93.3812	93.4329	93.4225
Kyrgyzstan	Male	Late Neonatal	Leukemia	91.0653	91.1997	91.336	91.488	91.5933	91.6496	91.6423	91.634	91.6353	91.6677	91.7992	91.9223	92.0458	92.2061	92.3507	92.4475	92.4515	92.5679	92.7371	92.7629	92.939	93.0534	93.1176	93.1273	93.1395	93.1658	93.2222	93.1934
Kyrgyzstan	Male	Post Neonatal	Leukemia	40.7496	41.6042	41.4228	41.1951	40.7224	40.4288	40.563	40.905	41.2412	41.4789	41.7174	41.9514	42.1569	42.1877	42.807	43.126	43.5904	43.6953	44.3789	45.2629	45.5895	46.3056	46.9976	47.8187	48.3119	49.3871	50.6765	51.4159
Mongolia	Both	0 to 20	Leukemia	17.1921	16.8513	16.4748	16.4815	15.4133	13.7455	12.913	12.4461	12.3091	12.6128	12.464	12.7906	13.4835	14.4721	15.5272	16.3231	17.4112	18.9511	20.7859	22.1553	23.7008	24.912	25.5051	26.3377	26.093	25.595	26.413	27.6633
Mongolia	Both	1 to 4	Leukemia	20.7694	20.8208	20.6649	20.5283	20.3548	20.283	20.3263	20.3874	20.5049	20.4885	20.2021	20.1918	20.6407	21.4569	22.4743	23.3926	24.2804	25.2545	26.5139	27.7094	29.1425	29.803	30.109	30.1113	30.0328	30.1615	30.5398	31.0789
Mongolia	Both	10 to 14	Leukemia	0.974005	1.21364	2.84604	4.12388	3.72006	2.48087	1.92944	1.59216	1.43351	1.51684	1.27773	1.62923	1.54609	1.49088	2.33426	3.90625	4.44867	4.97274	5.94512	6.69886	8.042	9.1646	9.83467	10.5419	9.74847	9.48862	10.2011	10.771
Mongolia	Both	15 to 19	Leukemia	22.313	22.4484	23.0537	23.4654	23.4599	23.3546	23.3033	23.2841	23.4957	23.6428	23.484	23.4181	23.6668	23.979	24.5985	25.2079	25.1776	25.4659	26.0942	26.7713	27.3623	27.8527	28.4816	28.9495	28.4889	28.1748	28.0348	28.2235
Mongolia	Both	5 to 9	Leukemia	14.1607	14.307	14.958	15.7241	15.492	14.8601	14.5816	14.4283	14.3019	14.8304	15.1206	15.582	16.5036	17.7551	19.1053	20.2647	21.4743	23.2002	24.8391	26.0941	26.875	27.4495	27.6686	27.9263	27.7189	27.7083	27.8099	28.1242
Mongolia	Both	Early Neonatal	Leukemia	85.3554	85.3742	85.4053	85.3949	85.4334	85.4439	85.5004	85.5106	85.5129	85.5375	85.5252	85.4715	85.4447	85.4672	85.4558	85.5024	85.6864	85.8336	86.0341	86.3064	86.6559	86.7898	86.8649	86.9299	86.9951	87.0694	87.1572	87.2313
Mongolia	Both	Late Neonatal	Leukemia	81.0961	81.2847	81.4061	81.4812	81.5997	81.7724	81.9322	82.0821	82.2678	82.4407	82.5861	82.7114	82.8428	82.9974	83.1747	83.306	83.441	83.5655	83.7123	83.9099	84.2295	84.3574	84.4894	84.5542	84.6412	84.7597	84.8389	84.9265
Mongolia	Both	Post Neonatal	Leukemia	13.629	13.7144	13.7921	13.7392	13.7282	13.6562	13.6231	13.7666	13.9502	13.8528	13.8787	14.3198	14.7996	15.7653	16.8776	17.9326	18.6987	20.0354	21.4398	22.4155	23.4833	24.0019	24.2492	24.1821	24.0364	24.0167	24.2931	24.9951
Mongolia	Female	0 to 20	Leukemia	4.90042	4.51616	3.83938	4.03183	2.87825	1.13246	0.376452	0	0.13366	0.483502	0.2369	0.509967	1.50269	2.85841	4.56046	6.01761	7.67323	10.192	12.3674	14.2225	16.8433	18.2585	18.5093	18.3989	17.5698	16.8822	18.6095	20.2645
Mongolia	Female	1 to 4	Leukemia	1.28017	1.21649	1.05398	0.679155	0.282038	0	0.0926645	0.244915	0.36237	0.358314	0.293178	0.590292	1.55881	3.18713	5.17124	6.92823	8.42795	10.2766	12.3449	14.4034	16.7257	17.5296	17.8061	17.6249	17.3893	17.5311	18.0259	18.8459
Mongolia	Female	10 to 14	Leukemia	7.77298	7.87248	8.48524	9.39115	9.07038	8.35296	8.07139	8.00148	8.16462	8.33359	8.14551	8.58187	9.2047	10.0991	11.3279	12.6107	13.5313	14.7959	16.059	17.1977	18.8324	19.8557	20.1501	19.9315	19.298	19.174	20.1183	21.0288
Mongolia	Female	15 to 19	Leukemia	13.1604	13.2783	14.4401	15.3381	15.6082	15.86	15.6779	15.6287	15.0738	14.3566	14.0211	14.144	14.6294	15.2301	16.0207	16.8818	17.3958	18.3245	19.208	20.4237	21.6662	22.1702	22.916	22.8214	22.2262	21.8436	21.7864	22.2013
Mongolia	Female	5 to 9	Leukemia	1.67956	1.79566	2.19179	2.65658	2.30956	1.73312	1.63955	1.81903	2.25441	2.84376	3.11126	3.6381	5.03159	6.74261	8.59788	10.3944	11.9947	13.8333	15.9377	17.7617	19.3942	20.338	20.7336	20.6462	20.3126	20.3113	20.7149	21.1692
Mongolia	Female	Early Neonatal	Leukemia	88.2623	88.2692	88.2939	88.309	88.3424	88.3578	88.4001	88.4249	88.4431	88.4729	88.5047	88.5352	88.5734	88.6274	88.6591	88.7042	88.7884	88.8408	88.9169	89.0974	89.3869	89.4209	89.4339	89.4436	89.4537	89.464	89.4891	89.5084
Mongolia	Female	Late Neonatal	Leukemia	87.6758	87.7206	87.76	87.7893	87.8229	87.868	87.9084	87.9496	87.9934	88.0281	88.0553	88.0864	88.126	88.1786	88.2413	88.304	88.3877	88.4819	88.58	88.7818	89.0985	89.1332	89.1555	89.1684	89.1837	89.2016	89.2189	89.2358
Mongolia	Female	Post Neonatal	Leukemia	0.552732	0.671004	0.628968	0.37407	0.119653	0	0.185473	0.487425	0.735776	0.94551	1.17555	1.8161	3.09899	5.03807	7.21031	9.11936	10.7269	12.6219	14.7754	16.7521	18.7031	19.2865	19.5441	19.3092	19.0152	18.9226	19.3544	20.1178
Mongolia	Male	0 to 20	Leukemia	33.1899	32.918	32.7684	32.6326	31.7859	30.4817	29.7869	29.3805	29.1181	29.3886	29.4547	29.9541	30.6037	31.422	31.9956	32.2392	32.7516	33.3172	34.6202	35.3806	35.7827	36.6556	37.4781	39.1108	39.4969	39.2719	39.0727	39.7944
Mongolia	Male	1 to 4	Leukemia	29.6191	29.6858	29.5409	29.5094	29.436	29.488	29.5499	29.6303	29.8162	29.9392	29.8519	30.0206	30.545	31.2295	31.933	32.5018	33.1051	33.5589	34.2711	34.8834	35.6867	36.1525	36.4203	36.5169	36.5132	36.5793	36.8029	37.0793
Mongolia	Male	10 to 14	Leukemia	26.8473	27.0634	28.6897	29.5142	29.2343	28.2739	27.8403	27.5793	26.9784	26.7906	27.05	28.2094	28.5785	28.8733	29.5823	30.6979	30.9264	30.5001	30.8125	30.9901	31.3529	32.0939	33.071	35.0703	35.0905	35.056	34.4149	34.2703
Mongolia	Male	15 to 19	Leukemia	32.8475	32.9836	33.5068	33.6374	33.5564	33.3966	33.4306	33.478	34.1666	34.9428	34.9673	34.6824	34.9288	35.2095	35.7021	36.1325	35.7781	35.5454	36.1166	36.4146	36.3521	36.774	37.3186	38.4012	38.2898	38.1641	37.6862	37.5856
Mongolia	Male	5 to 9	Leukemia	27.0876	27.2426	27.957	28.7882	28.6471	28.0759	27.7491	27.4175	26.9612	27.4524	27.78	28.1947	28.6852	29.4316	30.2138	30.6087	31.3994	32.8424	33.8576	34.4102	34.3118	34.5271	34.5623	35.1072	35.0197	35.0398	34.8871	34.9892
Mongolia	Male	Early Neonatal	Leukemia	88.2407	88.375	88.4371	88.4548	88.4713	88.5676	88.6174	88.6317	88.6599	88.6995	88.743	88.7497	88.7773	88.8128	88.865	88.9436	89.0515	89.1579	89.2573	89.3318	89.4223	89.5586	89.6811	89.7913	89.9092	90.0397	90.1409	90.2023
Mongolia	Male	Late Neonatal	Leukemia	84.981	85.2099	85.3581	85.4608	85.5843	85.7777	85.914	86.0339	86.1753	86.2667	86.2997	86.2351	86.1683	86.1378	86.1454	86.1981	86.3037	86.4237	86.5855	86.6943	86.7976	86.9873	87.1543	87.2986	87.4503	87.6328	87.7806	87.8986
Mongolia	Male	Post Neonatal	Leukemia	32.6818	32.6914	32.7438	32.7294	32.7621	32.7161	32.645	32.7237	32.8636	32.7722	32.8587	33.2759	33.5592	34.1062	34.6913	35.2235	35.4902	36.2491	36.973	37.2956	37.7481	38.0957	38.2757	38.2937	38.243	38.25	38.3735	38.8698
Tajikistan	Both	0 to 20	Leukemia	28.8893	28.4983	28.0332	28.2753	28.144	27.4109	26.7498	26.0622	25.604	25.4553	24.9534	24.4074	24.0628	24.0412	24.3926	24.8242	25.1617	25.4658	25.96	26.4134	27.1779	27.8467	28.6265	29.4024	30.0218	29.7115	30.1986	30.6853
Tajikistan	Both	1 to 4	Leukemia	29.4162	29.8104	30.0648	30.3573	30.1097	30.0824	29.9788	29.9158	30.0886	30.0893	29.9724	29.9056	30.0547	30.5457	31.1238	31.8987	32.3354	32.7594	33.0899	33.3412	34.0618	34.5177	35.1394	35.6925	36.2072	36.6887	37.5327	38.0869
Tajikistan	Both	10 to 14	Leukemia	20.1481	20.1253	20.305	21.7799	22.7861	22.3439	21.9185	21.8222	21.764	21.6506	21.4332	21.1658	21.1027	21.3094	21.7506	22.3326	22.5203	22.6659	22.8162	22.8707	23.1867	23.5768	24.0615	24.6518	25.3321	25.0817	25.8693	26.4338
Tajikistan	Both	15 to 19	Leukemia	35.8715	35.6347	36.0997	37.6954	38.619	38.1277	37.6521	37.4132	37.3283	37.2005	36.9895	36.5238	36.0002	35.7082	35.5591	35.6001	35.5176	35.3821	35.3343	35.3181	35.3682	35.4526	35.5448	35.6703	35.8762	35.5195	35.7575	35.8562
Tajikistan	Both	5 to 9	Leukemia	22.1313	21.9972	22.0272	22.7241	23.4957	23.3705	23.1907	23.1943	23.254	23.3373	23.2936	23.1668	23.1897	23.3731	23.7734	24.3041	24.707	24.9893	25.2362	25.3765	25.7104	26.0931	26.5156	27.0536	27.5299	27.3826	27.8959	28.4426
Tajikistan	Both	Early Neonatal	Leukemia	77.171	77.2913	77.3064	77.3169	77.3875	77.4942	77.5059	77.5037	77.4954	77.4581	77.3803	77.3069	77.3635	77.4914	77.6662	77.8658	78.0433	78.2526	78.4531	78.7979	79.2538	79.3975	79.5122	79.5556	79.6584	79.8397	79.9556	80.0755
Tajikistan	Both	Late Neonatal	Leukemia	66.0918	66.5321	66.7739	67.0745	67.4038	67.7116	67.783	67.8371	67.9102	68.0882	68.461	68.9162	69.5317	70.1694	70.7576	71.243	71.6091	72.0353	72.3841	72.8398	73.4352	73.6779	73.8374	73.9397	74.173	74.5301	74.8033	74.9856
Tajikistan	Both	Post Neonatal	Leukemia	22.5706	23.1001	23.3151	23.4967	23.5191	23.3985	23.5442	23.6045	23.4291	23.533	23.4449	23.4275	23.5185	24.1336	24.7818	25.4508	25.8247	26.4262	26.9841	27.3008	27.9866	28.4226	29.0302	29.6351	30.1951	31.0279	31.6342	32.0609
Tajikistan	Female	0 to 20	Leukemia	28.171	28.7618	28.4146	27.4814	26.7907	26.1833	26.1138	25.382	25.0581	25.4074	24.8808	24.1322	23.8233	23.9604	24.4396	24.9626	25.4652	25.9241	26.4412	27.025	27.7273	28.4176	29.3385	30.0522	30.5858	31.2053	31.5179	32.0743
Tajikistan	Female	1 to 4	Leukemia	26.2369	26.5858	26.7314	27.3046	27.3247	27.2382	27.251	27.3727	27.4619	27.4075	27.2218	27.0417	27.3268	27.855	28.3898	29.2235	29.8215	30.4539	30.8868	31.1399	31.7707	32.348	33.53	34.0985	34.6961	35.2913	36.3855	37.0677
Tajikistan	Female	10 to 14	Leukemia	39.5757	40.254	40.5882	40.88	41.0573	40.8022	40.7843	40.6828	40.7613	41.0309	40.7596	40.3272	40.1542	40.58	41.1798	41.769	42.0953	42.3729	42.5646	42.8057	43.1807	43.6387	44.1471	44.7543	45.3516	45.9484	46.5513	47.0276
Tajikistan	Female	15 to 19	Leukemia	38.0663	38.1456	38.1489	38.2666	38.6028	38.5793	38.5652	38.5661	38.6846	38.6453	38.3416	37.9947	37.7292	37.4759	37.3967	37.4581	37.3286	37.1222	37.0437	37.0198	37.0196	37.1228	37.2482	37.4255	37.6024	37.7486	37.9074	38.0739
Tajikistan	Female	5 to 9	Leukemia	17.7858	19.1583	19.0408	18.5395	18.9371	18.5901	18.9538	18.9397	19.2672	19.8193	19.6582	19.3152	19.2446	19.5029	19.9895	20.6205	21.4007	21.9346	22.3302	22.7942	23.2517	23.7646	24.3781	25.0417	25.6172	26.1156	26.6895	27.2347
Tajikistan	Female	Early Neonatal	Leukemia	79.2122	79.3138	79.3557	79.3885	79.4625	79.5223	79.4963	79.4671	79.4314	79.3012	79.1235	79.0058	78.9967	79.0443	79.1304	79.2211	79.3074	79.4336	79.6138	80.0949	80.801	80.9363	81.0538	81.1173	81.1872	81.276	81.3442	81.4041
Tajikistan	Female	Late Neonatal	Leukemia	70.8924	71.0748	71.1744	71.3437	71.5497	71.7164	71.6994	71.6327	71.5488	71.3752	71.2053	71.1396	71.2617	71.4389	71.6732	71.8821	72.0694	72.3417	72.6244	73.3098	74.3627	74.6334	74.8362	74.9934	75.1939	75.4511	75.6731	75.8717
Tajikistan	Female	Post Neonatal	Leukemia	25.1375	25.4902	25.8528	26.1315	26.2406	26.1676	26.4781	26.6398	26.5619	26.8663	26.623	26.4362	26.5988	27.4445	28.2101	28.8028	29.2526	30.1465	30.7316	31.2708	32.1212	32.6024	33.2723	33.8894	34.4609	35.5117	36.186	36.6866
Tajikistan	Male	0 to 20	Leukemia	37.9821	37.2519	36.765	37.3965	37.474	36.7564	35.8883	35.2159	34.7767	34.4626	34.0102	33.6616	33.3472	33.2564	33.5375	33.8624	34.0927	34.2811	34.6902	35.0581	35.7789	36.3594	36.9642	37.684	38.2528	37.6933	38.1551	38.4839
Tajikistan	Male	1 to 4	Leukemia	31.1662	31.5389	31.8181	31.9633	31.5936	31.5788	31.3456	31.1233	31.3496	31.3491	31.232	31.2754	31.361	31.8258	32.4659	33.2034	33.5559	33.8614	34.1389	34.412	35.2183	35.6155	35.9107	36.48	36.9456	37.3521	38.0435	38.4703
Tajikistan	Male	10 to 14	Leukemia	32.2095	31.9799	32.133	33.4351	34.4239	34.0679	33.6608	33.3917	33.3486	33.3474	33.2739	33.1808	33.1951	33.2827	33.5874	33.9668	33.9849	34.012	34.0323	33.9698	34.107	34.2817	34.5245	34.8346	35.1683	34.9199	35.2307	35.449
Tajikistan	Male	15 to 19	Leukemia	39.9973	39.7148	40.3423	42.2099	43.2291	42.5935	41.9483	41.514	41.2808	41.1339	40.9873	40.5539	40.0367	39.7007	39.5544	39.6055	39.5855	39.5041	39.4866	39.4985	39.5558	39.604	39.6406	39.6969	39.8378	39.4986	39.6388	39.6894
Tajikistan	Male	5 to 9	Leukemia	30.0266	29.7899	29.7993	30.3339	30.7663	30.7976	30.6223	30.4783	30.5235	30.656	30.6266	30.5659	30.5725	30.7191	31.0382	31.4023	31.6084	31.7275	31.8195	31.8889	32.15	32.469	32.8507	33.2964	33.6964	33.7667	34.2014	34.6552
Tajikistan	Male	Early Neonatal	Leukemia	90.316	90.3494	90.3385	90.3311	90.3519	90.3981	90.4172	90.4304	90.4432	90.4752	90.4987	90.4987	90.5365	90.596	90.6697	90.7563	90.8317	90.9126	90.9707	91.0258	91.0791	91.1184	91.1464	91.1503	91.1883	91.2668	91.3132	91.3642
Tajikistan	Male	Late Neonatal	Leukemia	86.2078	86.4361	86.5691	86.6984	86.8093	86.9487	87.0052	87.0529	87.1168	87.2872	87.5807	87.8658	88.1917	88.5178	88.8034	89.0488	89.2378	89.4452	89.612	89.7482	89.8529	89.9209	89.9574	89.9644	90.0371	90.17	90.2582	90.3198
Tajikistan	Male	Post Neonatal	Leukemia	34.3369	34.8039	34.8413	34.9337	34.9354	34.7963	34.807	34.791	34.5894	34.5468	34.542	34.6704	34.7258	35.107	35.585	36.1804	36.4494	36.7842	37.2359	37.3771	37.8549	38.188	38.6497	39.1423	39.5874	40.144	40.6065	40.8675
Turkmenistan	Both	0 to 20	Leukemia	31.8299	32.8702	33.1452	32.7375	31.6102	31.1872	30.7105	30.0241	29.4257	29.8015	29.8699	29.6014	29.5572	29.0158	29	29.153	29.8499	30.6645	31.6668	33.3666	35.6062	36.894	38.1873	40.1138	42.1454	43.7038	45.8561	47.3104
Turkmenistan	Both	1 to 4	Leukemia	32.8429	33.5888	34.1121	34.6807	34.6637	34.9053	35.0635	35.1615	35.4645	35.9455	36.4194	36.7436	37.1801	37.4793	38.0224	38.8891	39.9333	40.8278	41.5315	42.7349	44.1657	45.258	46.7062	48.7725	51.0322	52.9788	54.8718	56.3649
Turkmenistan	Both	10 to 14	Leukemia	24.1727	24.7432	25.1246	25.7553	25.4805	25.1294	24.9789	24.8072	24.7329	25.3516	25.6468	25.5099	25.7785	26.0352	26.257	27.7766	28.6916	29.3852	29.9423	30.6586	32.1315	33.0848	34.4357	36.8632	39.5329	41.4009	43.2242	44.837
Turkmenistan	Both	15 to 19	Leukemia	39.3053	39.4346	39.4766	39.6106	39.5266	39.6496	39.7522	39.8386	39.7373	39.997	39.6289	39.2387	39.0526	38.8543	38.8307	39.1609	39.1578	39.0949	39.1532	39.178	39.6241	40.1098	40.4825	41.3587	42.2175	43.0406	43.8436	44.4509
Turkmenistan	Both	5 to 9	Leukemia	24.421	25.2395	26.0289	26.6335	26.6957	26.8891	27.0191	27.0165	26.7493	27.613	28.1539	28.326	28.9226	29.2807	29.7524	30.8771	31.9775	32.7375	33.5393	34.3541	35.7441	36.5544	38.0183	40.114	42.4859	44.1384	46.0642	47.6251
Turkmenistan	Both	Early Neonatal	Leukemia	77.799	77.9844	78.165	78.3032	78.3418	78.3856	78.4077	78.3765	78.3488	78.3759	78.4648	78.5253	78.641	78.8006	78.955	79.1349	79.3358	79.5375	79.7746	80.0793	80.5019	80.6378	80.7997	81.0668	81.4102	81.6624	81.9227	82.1081
Turkmenistan	Both	Late Neonatal	Leukemia	70.3807	70.6994	70.9687	71.1158	71.3332	71.4082	71.5657	71.7262	71.7816	71.6266	71.78	71.9553	72.1018	72.3428	72.5435	72.7771	73.1698	73.6888	74.2282	74.7997	75.456	75.9084	76.2919	76.6907	77.0985	77.4773	77.8391	78.0667
Turkmenistan	Both	Post Neonatal	Leukemia	25.8348	26.4243	27.008	27.3634	27.4985	27.5661	27.5747	27.6531	27.9183	28.6343	29.1883	29.489	29.9608	30.2558	30.8633	31.7533	32.7925	33.6567	34.6835	35.9825	37.5307	38.7157	40.279	42.2906	44.7273	46.9586	48.9594	50.5359
Turkmenistan	Female	0 to 20	Leukemia	31.1105	32.2463	32.6921	32.5592	31.8341	32.0254	32.0149	31.932	32.1547	32.5973	32.6767	32.6966	32.5354	32.1554	32.7234	32.421	33.3143	34.5316	36.094	38.5167	41.0333	42.8689	44.6367	46.4143	48.7899	50.5814	52.6104	53.9516
Turkmenistan	Female	1 to 4	Leukemia	30.0594	30.9564	31.5398	32.0642	31.9029	32.24	32.5764	32.9807	33.6139	34.3689	35.3774	35.5666	35.8399	36.0645	36.4858	37.1523	38.4753	39.5499	40.414	41.912	43.5596	45.0347	46.7194	49.0111	51.3955	53.7504	55.8619	57.6254
Turkmenistan	Female	10 to 14	Leukemia	42.6952	43.162	43.5803	43.9092	43.9126	43.8157	43.9766	44.1987	44.6359	45.0583	45.2717	45.2677	45.4315	45.7155	46.364	47.3989	48.2261	49.0674	50.0412	51.2056	52.7106	54.1746	55.7159	57.963	60.3243	62.0969	63.6684	64.9296
Turkmenistan	Female	15 to 19	Leukemia	40.0362	40.1485	40.2599	40.4286	40.4419	40.5195	40.6012	40.7717	40.9141	41.034	40.7653	40.3869	40.0935	39.9348	39.9868	40.3626	40.5443	40.7784	41.1288	41.6337	42.3973	43.2101	44.0815	45.5551	47.1993	48.3334	49.2863	49.9835
Turkmenistan	Female	5 to 9	Leukemia	20.7527	21.4317	22.2992	22.8734	23.4381	23.791	24.1304	24.5182	24.4247	25.7605	26.2492	26.7555	27.1294	27.4777	28.1054	29.1832	30.3826	31.6319	33.083	34.7851	36.8396	38.6026	40.2894	42.8539	45.4458	47.7275	49.5545	51.0756
Turkmenistan	Female	Early Neonatal	Leukemia	80.7132	80.8098	80.9236	80.9754	80.9989	81	80.9825	80.9447	80.9396	80.8872	80.8397	80.7312	80.6008	80.6075	80.563	80.5931	80.7449	80.9139	81.156	81.5851	82.2268	82.4634	82.6183	82.8571	83.1375	83.3669	83.5737	83.7545
Turkmenistan	Female	Late Neonatal	Leukemia	70.5711	70.7684	70.9151	71.0166	71.0192	70.9764	70.8568	70.7436	70.7189	70.8148	71.0565	71.2334	71.4719	71.6994	71.9258	72.2359	72.7722	73.3235	73.8972	74.727	75.8565	76.1913	76.5559	77.0046	77.4783	77.8475	78.23	78.579
Turkmenistan	Female	Post Neonatal	Leukemia	29.6961	30.1048	30.933	31.5533	31.695	31.6277	32.0034	32.4382	33.1344	33.9957	35.0184	35.2591	35.786	35.8151	36.388	37.1618	38.3969	39.5524	40.8887	42.3272	44.0303	45.6334	47.0996	49.4104	51.9519	54.105	56.0553	57.67
Turkmenistan	Male	0 to 20	Leukemia	39.9662	40.6342	40.6148	39.8384	38.7881	37.8886	37.3274	36.7585	36.1961	36.3232	36.2482	35.9136	35.564	34.9632	34.6318	34.5661	34.9321	35.599	36.5086	37.8533	39.7113	41.1287	41.9987	43.8023	45.2536	46.7291	48.4379	49.5708
Turkmenistan	Male	1 to 4	Leukemia	33.7298	34.2039	34.5636	34.9145	35.1452	35.1191	35.1428	35.1455	35.2327	35.3748	35.3801	35.7853	36.0461	36.3443	36.856	37.665	38.4349	39.3574	40.1868	41.2729	42.6215	43.7762	45.0043	47.135	49.2436	51.0304	52.7011	53.9852
Turkmenistan	Male	10 to 14	Leukemia	34.5435	34.8692	35.099	35.4581	35.3791	35.3224	35.5728	35.915	36.1682	36.4199	36.3322	36.2443	36.1589	36.1518	36.4174	36.885	37.3315	37.8166	38.5017	39.2014	40.2577	41.3292	42.2073	43.5823	45.1969	46.6801	47.8967	48.874
Turkmenistan	Male	15 to 19	Leukemia	42.3374	42.5032	42.5597	42.8952	43.0859	43.3745	43.6155	43.8008	43.798	44.0643	43.7173	43.4536	43.223	43.1169	43.1061	43.1316	43.0393	42.9539	43.0005	42.946	43.2132	43.5929	43.8173	44.2219	44.7978	45.4123	45.9192	46.303
Turkmenistan	Male	5 to 9	Leukemia	31.4543	31.816	32.0423	32.2713	32.3817	32.3498	32.4281	32.7476	33.1577	33.5265	33.7359	33.7991	33.9042	34.0091	34.3221	34.8809	35.5131	36.1941	37.0081	37.9795	39.296	40.546	41.7896	43.5928	45.4409	46.9928	48.4493	49.5374
Turkmenistan	Male	Early Neonatal	Leukemia	90.1875	90.2638	90.3305	90.3843	90.4174	90.4468	90.483	90.5047	90.5051	90.5238	90.5897	90.6612	90.7614	90.8502	90.951	91.0436	91.1104	91.1744	91.2387	91.293	91.3567	91.379	91.427	91.5045	91.6041	91.6806	91.7672	91.8158
Turkmenistan	Male	Late Neonatal	Leukemia	88.5407	88.6713	88.7877	88.8752	88.9522	89.0188	89.0708	89.1043	89.1107	89.1275	89.2299	89.345	89.4771	89.5758	89.6501	89.7266	89.7982	89.9123	90.0316	90.1758	90.3252	90.4609	90.609	90.7391	90.8757	90.9869	91.097	91.1446
Turkmenistan	Male	Post Neonatal	Leukemia	36.2746	36.8748	37.2408	37.3976	37.4635	37.4413	37.4522	37.5133	37.6842	38.0925	38.3282	38.538	38.7523	39.0725	39.4821	40.1571	40.8432	41.41	42.1282	43.0628	44.177	45.0067	46.2022	47.5684	49.3848	51.2305	52.8507	54.085
Uzbekistan	Both	0 to 20	Leukemia	33.921	33.06	32.1501	31.6609	31.6678	32.2516	32.3713	32.3469	31.9064	31.8296	32.0427	32.487	32.8877	33.1744	33.8282	34.6242	35.2323	36.0039	37.1195	38.3391	39.5944	40.8079	42.2694	43.6885	45.142	46.5252	47.9366	49.2072
Uzbekistan	Both	1 to 4	Leukemia	37.7495	37.1359	36.5669	36.7107	37.318	38.3823	39.0154	39.4288	39.8398	40.2518	40.8623	41.7645	42.4098	42.8592	43.5189	44.4023	45.2349	46.283	47.3042	48.3225	49.2656	50.2735	51.7148	53.0332	54.1748	55.4568	56.5757	57.7975
Uzbekistan	Both	10 to 14	Leukemia	30.6142	29.9738	29.7021	30.2252	30.9701	32.0681	32.5635	33.1697	33.8762	34.2897	34.8407	35.8814	36.5279	37.3295	38.4081	39.4134	39.5755	40.1453	40.7916	41.3889	42.3805	43.1975	43.6586	45.1819	46.4598	47.4464	48.9702	50.3168
Uzbekistan	Both	15 to 19	Leukemia	40.327	40.1732	40.196	40.2825	40.4131	40.7208	40.9989	41.2628	41.3813	41.3987	41.3452	41.5442	41.8081	42.0554	42.6115	43.4707	43.053	42.7785	42.6554	42.7142	43.175	43.2971	43.3828	43.8068	44.5502	45.2075	45.859	46.5037
Uzbekistan	Both	5 to 9	Leukemia	30.1509	29.67	29.2398	29.4264	30.0529	31.2212	31.7623	32.6631	33.0517	33.4276	34.0583	34.8341	35.5948	36.0976	36.7711	37.6774	38.1718	38.7642	39.6421	40.6305	41.177	42.5143	43.6851	44.9676	46.5274	47.7227	49.1024	50.4658
Uzbekistan	Both	Early Neonatal	Leukemia	66.0982	66.3298	66.5356	66.6927	66.8596	66.975	67.0115	67.1407	67.0864	67.4462	68.0636	68.5982	69.0307	69.2663	69.2783	69.1679	71.8651	73.5355	74.8152	75.9302	77.2011	77.9921	78.1835	78.4608	78.8445	79.1717	79.4576	79.625
Uzbekistan	Both	Late Neonatal	Leukemia	62.5322	62.7747	62.9856	63.1936	63.3049	63.322	63.266	63.2033	63.1369	63.5131	64.348	65.0574	65.569	65.9388	65.9797	66.1842	69.1209	71.0099	72.4909	73.7938	75.2411	76.2349	76.6252	76.9094	77.3404	77.6321	77.8747	77.9995
Uzbekistan	Both	Post Neonatal	Leukemia	30.2965	29.8386	29.3039	29.3611	30.0152	31.2346	32.2053	32.7676	33.0509	33.7801	34.5324	35.3823	35.9789	36.3196	36.8975	37.5733	38.6872	39.751	40.8983	42.0239	43.232	44.444	45.8746	47.2115	48.3067	49.7309	51.0328	52.2548
Uzbekistan	Female	0 to 20	Leukemia	33.9996	33.5043	32.2069	31.4926	31.4856	32.2577	32.6953	32.6225	32.0535	32.1085	32.597	33.068	33.4667	33.7032	34.2402	34.9392	36.0419	37.4987	39.1851	40.9383	42.3243	43.8766	45.3112	46.9766	48.2112	49.5059	50.893	52.1362
Uzbekistan	Female	1 to 4	Leukemia	35.3371	35.1757	34.666	34.9831	35.9239	37.359	38.4661	38.9465	39.827	40.4876	41.5223	42.4185	42.9614	43.2182	43.7577	44.3244	45.4066	46.6616	47.8445	49.1722	50.3208	51.374	52.7724	53.8131	55.0269	56.1205	57.4415	58.8111
Uzbekistan	Female	10 to 14	Leukemia	48.8985	48.3524	47.9497	48.1856	48.776	49.7566	50.5948	51.1874	51.6408	51.866	52.5756	53.5308	54.1579	55.0042	56.1061	57.0248	57.4763	58.1684	58.9212	59.6127	60.6039	61.3167	61.1562	62.7288	63.9116	64.9105	66.0469	67.1468
Uzbekistan	Female	15 to 19	Leukemia	41.1059	40.9853	40.8559	40.9104	41.0734	41.3424	41.6862	42.0277	42.3184	42.3884	42.38	42.6911	42.9977	43.3887	44.0418	44.9671	44.6461	44.6687	44.7885	44.8574	46.0436	46.6246	47.0262	47.9235	48.9082	49.6611	50.4524	51.1689
Uzbekistan	Female	5 to 9	Leukemia	27.2543	26.707	26.1148	26.276	27.0072	28.45	29.1402	30.1183	30.2653	30.7406	31.6237	32.6245	33.4094	34.0333	35.1717	36.4151	37.2112	38.2723	39.5826	40.7751	41.7135	43.8566	45.4559	47.4136	48.7635	50.0025	51.5546	52.968
Uzbekistan	Female	Early Neonatal	Leukemia	75.5722	75.638	75.699	75.8512	76.0743	76.3303	76.5202	76.6995	76.8731	77.1534	77.5657	77.9212	78.1919	78.3933	78.4605	78.6314	79.8446	80.7095	81.4036	82.1835	82.9524	83.243	83.6319	83.6895	83.7776	83.9101	84.024	84.1153
Uzbekistan	Female	Late Neonatal	Leukemia	70.3593	70.4234	70.5116	70.727	70.9713	71.2546	71.4466	71.6637	71.8604	72.2593	72.8676	73.4138	73.8336	74.1912	74.3946	74.744	76.4617	77.6619	78.6472	79.7024	80.7088	81.1571	81.7469	81.8337	81.9655	82.1097	82.2545	82.3733
Uzbekistan	Female	Post Neonatal	Leukemia	33.6023	33.3775	32.9983	33.189	34.0518	35.5174	36.6377	37.3374	37.8892	38.7729	39.8376	40.6941	41.136	41.4469	41.9465	42.521	43.7176	45.0322	46.3679	47.7729	49.1704	50.3916	51.4938	52.6245	53.6681	55.0452	56.3315	57.5287
Uzbekistan	Male	0 to 20	Leukemia	41.2715	40.298	39.7058	39.3935	39.4333	39.841	39.9086	39.8288	39.4497	39.2298	39.309	39.6765	39.9527	40.321	40.9278	41.7952	42.0997	42.5391	43.2377	44.0848	45.0944	45.9866	47.4914	48.4503	49.6592	50.974	52.1991	53.2958
Uzbekistan	Male	1 to 4	Leukemia	38.3386	37.3801	36.8369	36.9396	37.451	38.3349	38.8213	39.2351	39.5075	39.688	40.0878	40.9796	41.5922	42.2313	43.0026	44.1366	44.717	45.5634	46.3961	47.0773	47.9136	48.8599	50.4198	51.7922	52.8759	54.3305	55.3302	56.4674
Uzbekistan	Male	10 to 14	Leukemia	39.6196	39.2013	38.8336	38.9758	39.4024	40.1259	40.7062	41.0681	41.3846	41.5948	41.9093	42.5843	43.1587	43.9282	44.45	45.4137	45.7267	46.5949	47.2737	48.0874	48.5451	49.1179	49.9254	50.348	50.977	51.7747	52.7383	53.6456
Uzbekistan	Male	15 to 19	Leukemia	43.5586	43.6189	43.6014	43.7358	43.9248	44.3277	44.5428	44.5707	44.613	44.581	44.5171	44.5039	44.5133	44.4847	44.6109	45.2076	44.8632	44.6837	44.5874	44.6952	44.5156	44.3965	44.5768	44.7248	44.9635	45.4769	45.9629	46.4536
Uzbekistan	Male	5 to 9	Leukemia	36.0894	35.668	35.2175	35.2586	35.7149	36.6306	37.2771	37.8708	38.1453	38.4427	39.0205	39.7046	40.2728	40.808	41.1781	42.0505	42.4495	43.0001	43.6172	44.6346	45.054	45.961	47.1776	47.882	49.0435	50.0838	51.2637	52.4103
Uzbekistan	Male	Early Neonatal	Leukemia	83.7281	83.9508	84.1447	84.2588	84.2813	84.212	84.1851	84.1645	84.1427	84.305	84.5834	84.7562	84.8777	84.9529	84.9127	84.7457	86.1468	86.9514	87.5623	87.988	88.6113	89.1189	89.0346	89.218	89.4761	89.6844	89.8549	89.9325
Uzbekistan	Male	Late Neonatal	Leukemia	84.3224	84.4647	84.568	84.6053	84.5727	84.4471	84.3044	84.1421	83.9718	84.0305	84.3318	84.567	84.7158	84.7917	84.6915	84.6378	85.9588	86.746	87.3314	87.7368	88.3509	88.9163	88.8253	89.0084	89.2927	89.4549	89.5634	89.5834
Uzbekistan	Male	Post Neonatal	Leukemia	39.842	39.2858	38.8333	38.8856	39.2862	40.0658	40.6136	40.8149	40.8086	41.1705	41.5645	42.2502	42.8094	43.1894	43.8319	44.533	45.326	45.9607	46.7003	47.3364	48.1387	49.1834	50.6969	51.8927	52.7523	54.0284	55.1384	56.186
Central Europe	Both	0 to 20	Leukemia	52.104	52.9536	53.9007	54.4967	55.8042	56.9188	58.2394	59.6741	60.987	62.4145	64.2023	65.8001	67.5248	68.9405	70.6126	71.9138	73.1408	74.3758	75.78	77.5501	79.0066	80.1616	80.9156	81.9403	82.7975	83.165	83.934	84.025
Central Europe	Both	1 to 4	Leukemia	56.2308	57.5342	58.8766	59.9768	61.2273	62.8254	64.1279	65.7052	66.9328	68.161	69.6241	70.8865	72.1297	73.2283	74.3787	75.3032	76.1981	77.1603	78.0297	79.1109	80.0354	80.7843	81.3304	82.0603	82.6311	83.0989	83.5422	83.7312
Central Europe	Both	10 to 14	Leukemia	48.7147	49.5768	50.9397	51.702	52.8004	54.1443	55.6621	57.4204	59.3039	61.4692	63.4487	65.1567	67.2511	69.3831	71.4747	73.2503	74.5219	76.1234	77.2726	78.8202	79.6764	80.7074	81.2341	82.2001	83.1378	84.1563	84.8299	85.2324
Central Europe	Both	15 to 19	Leukemia	46.4298	47.0906	47.7582	48.368	49.302	50.4044	51.5784	53.2121	55.0014	56.8099	58.9127	61.7366	64.8808	67.6734	70.3045	72.5687	73.8761	75.2506	76.833	77.9509	78.6278	79.1996	79.3385	79.7351	79.6839	79.7344	80.1905	80.4488
Central Europe	Both	5 to 9	Leukemia	51.698	52.8066	53.8803	54.9334	56.8658	59.0265	60.7215	62.6949	64.4251	66.5538	68.4576	69.9357	71.4788	72.7458	73.9913	75.3241	76.4293	77.5654	78.6448	79.9863	81.0696	82.1014	83.0694	84.1452	84.9437	85.5067	86.0502	86.2815
Central Europe	Both	Early Neonatal	Leukemia	77.6848	78.0412	78.317	78.5837	78.593	79.2096	79.9855	80.988	81.5781	82.1889	82.7492	83.1748	83.5741	84.1136	84.5639	84.9078	85.3205	85.6189	85.9066	86.338	86.9626	87.2037	87.4343	87.5902	87.8157	87.9258	87.9297	88.0654
Central Europe	Both	Late Neonatal	Leukemia	83.3752	83.7444	83.6274	83.6988	83.6239	83.877	84.2398	84.7211	85.1506	85.6307	85.7107	85.8285	86.0669	86.4567	86.7708	87.0976	87.4741	87.8819	88.2099	88.5348	88.9118	89.0206	89.1704	89.2321	89.3837	89.5419	89.6195	89.695
Central Europe	Both	Post Neonatal	Leukemia	52.2461	53.8819	54.9573	55.7666	56.7737	58.1325	59.4528	60.9845	62.2039	63.2977	65.0541	66.5462	67.9006	68.9813	70.0689	70.9113	71.7695	72.6551	73.4444	74.5084	75.5201	76.2395	76.8077	77.4631	78.0332	78.597	79.0878	79.259
Central Europe	Female	0 to 20	Leukemia	53.8937	54.7787	56.0408	56.7876	58.4044	59.6086	60.7166	62.1211	63.6815	65.3365	67.3077	68.7461	70.2283	71.4347	73.0296	73.8848	74.9972	76.1075	77.1487	78.4942	79.7064	80.791	81.5367	82.4084	83.2109	83.6644	84.3151	84.4755
Central Europe	Female	1 to 4	Leukemia	55.7165	57.2499	58.9557	60.3257	61.7695	63.6748	65.1001	67.183	68.9012	70.4433	72.1489	73.2368	74.3621	75.1964	76.1985	76.65	77.3623	78.168	78.8235	79.7642	80.575	81.3048	81.7318	82.41	83.0558	83.6025	84.0919	84.3126
Central Europe	Female	10 to 14	Leukemia	64.2567	64.8249	66.14	66.9086	67.9791	68.9262	69.6306	70.7699	72.191	73.7764	75.3649	76.6039	78.2451	80.0644	81.8836	83.3269	84.0265	84.8481	85.4432	86.1779	86.5833	87.317	87.5656	88.051	88.611	89.3055	89.8215	90.1115
Central Europe	Female	15 to 19	Leukemia	50.5645	51.3146	52.131	52.9282	54.0033	55.3973	56.5631	58.2743	60.2303	62.3928	65.1222	68.381	71.9173	75.0904	77.9061	80.1077	81.3884	82.3763	83.2275	83.4126	83.2743	83.6905	83.753	83.9957	84.1108	84.4797	85.0009	85.4214
Central Europe	Female	5 to 9	Leukemia	51.8689	53.0774	54.3324	55.2429	57.4024	59.8436	61.1917	62.9252	64.988	67.5239	69.4824	70.807	72.2444	73.411	74.6224	75.579	76.3531	77.5844	78.5743	79.7244	80.6699	81.8327	82.6688	83.4874	84.0077	84.4799	85.0482	85.2351
Central Europe	Female	Early Neonatal	Leukemia	75.3792	76.0872	76.4516	76.8387	76.9552	77.7395	78.3977	79.2549	79.9769	80.8466	81.0096	81.2317	81.4783	81.7195	81.8513	82.0018	82.3492	82.7352	82.9954	83.568	84.4154	84.5657	84.6523	84.7113	84.7553	84.798	84.8257	84.894
Central Europe	Female	Late Neonatal	Leukemia	81.837	82.6541	82.7035	82.8775	82.9032	83.3283	83.6075	83.9746	84.3871	84.747	84.7533	84.6459	84.6878	84.8099	84.8481	84.8805	85.1329	85.4582	85.6634	86.0504	86.5895	86.5771	86.6288	86.7352	86.7889	86.9326	86.933	86.9537
Central Europe	Female	Post Neonatal	Leukemia	57.1421	58.8963	60.2366	61.1638	62.2964	63.9285	65.325	67.0172	68.475	69.7862	71.6424	73.0201	74.1507	74.9265	75.6846	76.1403	76.78	77.4467	77.9511	78.8729	79.7328	80.3643	80.786	81.3873	81.9488	82.5343	82.9881	83.1914
Central Europe	Male	0 to 20	Leukemia	56.1368	56.7953	57.4352	57.8183	58.6865	59.5644	60.7719	62.0071	63.0061	64.1443	65.5133	67.0035	68.6197	69.9956	71.5309	72.971	74.1876	75.3653	76.8895	78.7914	80.2664	81.3586	82.0525	83.0526	83.8387	84.0959	84.8641	84.9111
Central Europe	Male	1 to 4	Leukemia	55.5462	56.6728	57.7612	58.6595	59.7185	61.1251	62.3195	63.561	64.43	65.4556	66.6453	68.0319	69.3575	70.6484	71.89	73.1795	74.1879	75.2474	76.2714	77.4566	78.4601	79.2312	79.8609	80.6154	81.1251	81.526	81.9395	82.1039
Central Europe	Male	10 to 14	Leukemia	53.9515	54.5759	55.4034	55.8931	56.7937	57.7296	59.1875	60.8615	62.4171	64.3779	65.9712	67.4289	68.9561	70.5698	72.0966	73.3285	74.8105	76.3918	77.6536	79.418	80.4785	81.4892	82.2785	83.2903	84.18	85.0292	85.5661	85.9787
Central Europe	Male	15 to 19	Leukemia	47.3748	47.8284	48.4682	48.8543	49.5823	50.3433	51.3032	52.5439	53.9781	55.3474	56.6202	58.7043	60.939	62.8194	64.9803	66.9101	68.3007	70.0288	71.9794	73.6831	74.903	75.5102	75.7513	76.136	76.0149	75.9574	76.2658	76.4309
Central Europe	Male	5 to 9	Leukemia	53.7437	54.586	55.5393	56.5446	58.0445	59.7395	61.4422	63.3807	64.9154	66.6943	68.5084	69.9644	71.4218	72.6998	74.0059	75.418	76.7925	77.7591	78.8803	80.3321	81.441	82.3124	83.2461	84.4981	85.4552	86.0037	86.5021	86.7485
Central Europe	Male	Early Neonatal	Leukemia	91.892	91.9347	92.0047	92.0767	92.0651	92.1821	92.4263	92.7206	92.8463	92.9417	93.1882	93.3556	93.491	93.6967	93.8771	94.009	94.1217	94.1666	94.2401	94.3188	94.4379	94.5118	94.5982	94.6555	94.738	94.7716	94.7603	94.803
Central Europe	Male	Late Neonatal	Leukemia	93.2969	93.3478	93.2832	93.2979	93.2593	93.3038	93.456	93.6543	93.8041	94.0015	94.0453	94.142	94.264	94.4485	94.6089	94.7754	94.92	95.0609	95.1914	95.2939	95.4045	95.4642	95.5227	95.5262	95.5863	95.6357	95.6698	95.7036
Central Europe	Male	Post Neonatal	Leukemia	56.4516	57.6981	58.3737	58.8967	59.5488	60.4711	61.4032	62.4392	63.2145	63.9559	65.2401	66.6387	68.0403	69.3006	70.5404	71.6418	72.5576	73.4979	74.4235	75.4627	76.4424	77.129	77.7238	78.315	78.7903	79.2165	79.6365	79.7331
Albania	Both	0 to 20	Leukemia	41.3592	43.6018	45.0216	47.3645	49.6117	51.7847	53.1978	53.8303	54.0324	55.683	56.5047	57.5694	58.2878	59.3583	60.334	61.1754	62.8125	65.1945	67.0723	68.5036	70.1527	72.1028	73.5388	74.8247	76.247	77.2989	78.3121	79.0954
Albania	Both	1 to 4	Leukemia	41.9251	42.9752	44.4835	46.7638	49.2314	51.9679	53.5637	54.3364	55.2183	57.1193	58.0576	59.9656	61.5755	63.0517	64.6558	66.186	67.919	69.6607	71.4201	72.8912	74.0926	75.163	76.1567	76.9305	77.6166	78.1243	78.6085	78.9122
Albania	Both	10 to 14	Leukemia	35.1602	36.465	37.6072	39.53	41.5263	43.6567	46.27	47.4924	48.3628	50.6991	52.437	54.9686	56.7293	59.0303	61.1093	62.4531	64.58	67.2824	69.0394	69.7729	70.8027	72.6712	73.5687	74.3804	75.4788	76.1087	76.6239	76.9485
Albania	Both	15 to 19	Leukemia	39.0878	39.8734	40.0437	40.5107	41.3626	42.5731	43.8721	45.0861	46.0535	46.7236	46.9529	48.1223	49.2401	50.3648	51.8597	53.8432	55.1628	57.1012	58.7707	60.2159	61.7746	63.0805	64.2303	65.3232	66.2644	66.9691	67.5653	67.9536
Albania	Both	5 to 9	Leukemia	38.2377	39.4614	41.2021	43.8266	46.4738	49.3065	51.8933	53.4559	54.8157	57.1089	57.8582	59.6044	60.8884	62.0923	63.4955	64.3028	65.7525	67.6788	69.6292	71.0647	72.3456	73.7372	74.9316	76.0219	77.3238	78.0996	78.7243	79.2532
Albania	Both	Early Neonatal	Leukemia	78.6939	78.9478	79.1838	79.4944	79.9221	80.4184	80.8673	81.3173	81.8489	82.3979	83.1272	83.3427	83.7928	84.235	84.6478	84.9996	85.4356	85.8639	86.1589	86.5799	87.1373	87.3456	87.5482	87.6768	87.7991	87.8963	88.0083	88.089
Albania	Both	Late Neonatal	Leukemia	84.5996	84.9336	85.2543	85.5693	85.8701	86.1061	86.2888	86.485	86.7745	87.0631	87.5008	87.5659	87.7675	87.8828	87.9847	88.0845	88.2978	88.595	88.8683	89.2249	89.6138	89.7767	89.9007	90.0188	90.1143	90.1999	90.262	90.2881
Albania	Both	Post Neonatal	Leukemia	35.4673	36.6489	38.279	40.8788	43.4505	46.1994	48.0276	49.045	50.1724	52.3816	53.5998	55.4244	56.9049	58.2443	59.6539	61.061	62.894	64.6557	66.4807	68.0681	69.3513	70.4132	71.3717	72.1539	72.8581	73.4113	74.0156	74.4506
Albania	Female	0 to 20	Leukemia	39.5595	42.0285	43.6139	46.2615	48.8749	51.1682	52.6269	53.4381	54.2595	56.4093	57.1762	58.2628	59.0268	60.2144	61.4224	62.2949	63.913	65.7856	67.2576	68.9337	70.724	72.0782	73.2614	74.4086	75.6285	76.5935	77.5637	78.411
Albania	Female	1 to 4	Leukemia	38.2325	39.6476	41.4585	44.1832	47.1279	50.3153	52.4147	53.5945	54.8381	57.3789	58.8765	60.8918	62.4788	63.9557	65.3633	66.7695	68.8589	70.9223	72.8366	74.3628	75.6204	76.6651	77.6527	78.358	79.0115	79.4169	79.815	80.0984
Albania	Female	10 to 14	Leukemia	53.4905	54.4182	55.409	57.4607	59.2204	60.8986	62.6263	63.7094	64.9244	67.7351	68.6517	70.3477	72.2528	74.5271	76.8414	78.7355	80.1511	81.081	81.5817	83.0023	84.3316	84.5644	85.061	85.7778	86.2084	86.5789	86.9248	87.1303
Albania	Female	15 to 19	Leukemia	42.1801	42.734	43.3928	44.5566	46.0614	47.6711	48.891	50.4924	52.0936	53.4254	53.5267	55.4856	56.8363	58.6957	61.0685	63.5026	65.5391	67.544	69.3943	70.9175	72.4067	73.6388	74.7708	75.7554	76.7438	77.4236	78.1357	78.7053
Albania	Female	5 to 9	Leukemia	37.803	39.3266	41.2612	44.0383	47.6099	50.8619	53.3571	55.2388	57.2847	60.53	61.6076	63.5518	65.1458	66.5939	68.2944	69.922	71.9002	73.9198	75.2218	76.6085	78.0271	78.7804	79.345	79.9797	80.6846	81.1772	81.6079	81.9782
Albania	Female	Early Neonatal	Leukemia	78.8962	79.1733	79.4873	79.885	80.3514	80.8388	81.2767	81.6883	82.2146	82.7393	83.2301	83.5015	83.8454	84.1606	84.4278	84.6129	84.9091	85.1709	85.3317	85.6251	86.1741	86.288	86.4111	86.471	86.5191	86.5421	86.6015	86.625
Albania	Female	Late Neonatal	Leukemia	84.7706	84.9013	85.0247	85.1832	85.3444	85.5301	85.7088	85.8388	86.0503	86.2443	86.4837	86.5397	86.7069	86.8178	86.9004	86.9727	87.1607	87.3664	87.5412	87.8334	88.2281	88.3319	88.3926	88.4543	88.4913	88.5237	88.5561	88.5605
Albania	Female	Post Neonatal	Leukemia	39.0654	40.6056	42.6468	45.4431	48.3152	51.1444	53.2334	54.6113	56.1107	58.8445	60.4471	62.2814	63.7764	65.1273	66.3549	67.3994	69.1603	70.9232	72.6422	73.9994	75.0801	75.9035	76.6438	77.1794	77.7609	78.2231	78.7583	79.1903
Albania	Male	0 to 20	Leukemia	49.4016	51.1814	52.2774	54.0886	55.8612	57.6838	58.7261	59.1752	59.036	60.2216	60.9815	61.822	62.5286	63.4858	64.2824	65.1484	66.6179	68.8831	70.6266	71.7637	73.1523	75.15	76.5384	77.7465	79.0867	80.0677	80.9906	81.647
Albania	Male	1 to 4	Leukemia	43.7025	44.5179	45.8436	47.8452	50.0637	52.566	53.9329	54.6034	55.4012	57.07	57.8397	59.6171	61.1862	62.5906	64.1724	65.6566	67.1915	68.743	70.3515	71.7223	72.8328	73.8595	74.8063	75.5661	76.2316	76.7541	77.2504	77.5472
Albania	Male	10 to 14	Leukemia	43.4598	44.3827	45.1404	46.3396	47.7074	49.1902	50.8258	51.4688	51.8062	52.8608	54.0408	55.8181	57.3886	59.0382	60.555	61.462	63.0543	65.2803	66.9309	67.7026	68.8561	71.0134	72.0708	73.0298	74.1798	74.9735	75.5885	76.0192
Albania	Male	15 to 19	Leukemia	41.5719	42.4013	42.3569	42.5245	43.0825	43.9705	44.852	45.6545	46.4741	46.4264	46.2662	46.6639	47.2564	47.8728	48.7822	49.9255	50.6807	52.0146	53.206	54.2197	55.4982	56.8998	57.9599	59.0566	60.1295	60.9349	61.5583	61.9249
Albania	Male	5 to 9	Leukemia	41.6222	42.3363	43.2246	44.9799	46.6986	48.8292	50.3269	51.518	52.5148	54.1766	55.0264	56.3676	57.943	59.4756	60.9254	62.1678	63.6739	65.3299	66.9838	68.3305	69.5014	70.943	72.3747	73.5876	74.9081	75.8411	76.5711	77.18
Albania	Male	Early Neonatal	Leukemia	91.6215	91.6718	91.6954	91.7243	91.778	91.8733	91.9693	92.0764	92.1674	92.2641	92.552	92.5308	92.6725	92.8315	93.0077	93.1985	93.3716	93.566	93.7158	93.904	94.0496	94.1484	94.2348	94.3018	94.3688	94.4298	94.4797	94.5247
Albania	Male	Late Neonatal	Leukemia	93.3501	93.5397	93.7291	93.907	94.0624	94.1619	94.2393	94.3513	94.4869	94.6312	94.8595	94.9167	94.9763	95.0042	95.0287	95.0585	95.0955	95.1965	95.3014	95.4263	95.5359	95.599	95.6607	95.7179	95.772	95.8198	95.8466	95.8614
Albania	Male	Post Neonatal	Leukemia	44.0056	44.7307	45.7646	47.7072	49.6338	51.8174	53.068	53.6632	54.3864	55.89	56.7754	58.3837	59.8454	61.0931	62.5104	63.9587	65.5491	67.0064	68.533	69.9079	71.0241	71.9881	72.8563	73.6022	74.2279	74.7142	75.2385	75.5876
Bosnia and Herzegovina	Both	0 to 20	Leukemia	27.1096	26.9235	27.0356	26.4624	26.7219	27.6343	30.7501	33.3333	35.8199	38.0309	40.4832	41.3713	43.4446	44.2658	44.9524	46.8114	49.6673	51.0058	52.6267	55.9441	57.3071	57.6315	58.5913	58.7859	57.7771	58.6913	60.531	61.088
Bosnia and Herzegovina	Both	1 to 4	Leukemia	37.708	37.8926	38.0392	37.4334	37.4533	38.4421	40.711	43.9698	46.8187	49.9755	52.8853	55.6466	57.7443	59.2876	60.6057	62.1165	63.5905	65.4341	66.9234	68.152	69.1535	70.1298	70.7997	71.5394	72.2965	72.9239	73.4592	73.834
Bosnia and Herzegovina	Both	10 to 14	Leukemia	24.9174	25.6456	25.4208	24.2263	23.8566	24.0983	25.9938	29.0694	31.9503	34.661	36.5447	38.4398	40.0265	41.6522	42.7032	45.3036	49.058	51.8359	52.1398	55.6961	57.967	58.4705	59.2161	60.6327	60.9688	61.3759	62.0093	62.578
Bosnia and Herzegovina	Both	15 to 19	Leukemia	34.0743	35.2146	35.1807	34.2883	34.101	33.8596	34.3979	35.4391	36.7719	37.9434	39.0243	40.4489	41.8458	43.3651	44.8304	46.2597	47.8024	48.5102	49.407	51.7023	52.6458	53.3409	54.3724	55.0527	55.1641	55.2275	55.5232	56.1274
Bosnia and Herzegovina	Both	5 to 9	Leukemia	27.957	28.0602	28.0661	27.5536	27.5338	28.3655	30.7133	34.1756	37.1523	39.8835	42.1063	44.4225	46.3632	47.837	49.2524	51.1923	53.1929	54.8691	56.5916	58.3389	59.3812	60.1034	61.4283	62.4733	62.6164	63.238	64.3391	64.9727
Bosnia and Herzegovina	Both	Early Neonatal	Leukemia	76.8233	77.1783	77.1844	77.3837	77.5466	78.0356	78.552	79.4222	80.4487	81.8211	82.289	83.121	83.0195	83.9124	84.3635	84.6623	84.6032	85.0099	85.0517	85.2969	85.6399	86.0875	86.749	87.8302	88.4407	88.1276	88.0713	88.2649
Bosnia and Herzegovina	Both	Late Neonatal	Leukemia	87.001	86.8916	86.3603	85.8303	85.3957	85.15	84.9408	85.0785	85.2984	85.9573	86.0882	86.598	86.4378	87.0122	87.353	87.6083	87.5717	87.9665	88.0929	88.4441	88.8853	89.0723	88.3296	87.361	87.4445	87.2617	87.2999	87.5427
Bosnia and Herzegovina	Both	Post Neonatal	Leukemia	26.4251	26.7581	27.1212	26.9298	27.271	28.7286	31.7397	35.5487	38.6535	41.8746	45.2714	48.321	50.8501	52.3862	53.8125	55.0491	56.9479	58.7591	60.5295	61.883	63.0414	63.7433	64.6838	65.4282	66.0256	66.7846	67.4472	67.8557
Bosnia and Herzegovina	Female	0 to 20	Leukemia	22.475	22.2054	21.9673	21.579	21.8437	22.8789	26.5352	28.8656	31.9812	35.3214	39.5667	41.2842	43.3677	44.2184	45.236	47.1681	48.9695	50.6906	53.0384	54.8058	56.0797	56.8651	58.042	58.0279	57.1388	58.2917	60.651	61.2539
Bosnia and Herzegovina	Female	1 to 4	Leukemia	32.8268	33.7185	33.9312	33.5961	33.8454	35.1629	38.1148	41.9851	45.3696	49.3452	53.1282	56.2316	58.1801	59.6706	60.8261	62.0944	64.0305	65.8239	67.2255	68.5405	69.6104	70.3732	71.2767	71.8699	72.5859	73.3413	73.7865	74.2172
Bosnia and Herzegovina	Female	10 to 14	Leukemia	42.611	42.4944	42.132	41.8138	41.6631	42.1507	44.3252	47.0427	49.8501	52.7183	55.4631	57.936	59.4736	61.0114	62.746	64.5	65.7989	67.1821	68.4262	69.5365	70.4915	71.1596	71.9846	72.8607	73.2283	73.6988	74.3227	74.6017
Bosnia and Herzegovina	Female	15 to 19	Leukemia	34.0888	34.2196	33.8656	33.5772	33.4695	33.5978	34.785	35.9881	37.9609	40.1704	42.4655	44.6694	46.5453	48.3725	50.1443	52.0408	53.1646	54.8821	56.3651	57.8094	59.2074	60.4182	61.469	62.2485	62.5962	63.1317	64.3459	65.015
Bosnia and Herzegovina	Female	5 to 9	Leukemia	23.7148	24.0836	24.1171	23.6907	23.6943	24.8337	27.8494	32.0587	35.6603	39.0291	41.7024	44.557	46.7382	48.3961	50.1726	51.9449	53.6401	55.073	56.4444	57.1479	58.4001	59.5132	60.6967	61.8249	61.6722	62.2127	63.5609	64.183
Bosnia and Herzegovina	Female	Early Neonatal	Leukemia	77.8303	78.1201	78.3006	78.5418	78.7726	79.1335	79.6205	80.1881	80.8495	81.7135	82.1937	82.6416	82.6163	83.0555	83.28	83.4224	83.4763	83.7776	83.9251	84.323	84.9163	85.1457	85.3685	85.783	86.1207	86.0167	86.0328	86.1855
Bosnia and Herzegovina	Female	Late Neonatal	Leukemia	85.6852	85.6942	85.5416	85.3612	85.2852	85.2868	85.3728	85.5395	85.7091	86.0427	86.2007	86.4016	86.3769	86.5766	86.7021	86.7932	86.8924	87.0938	87.1871	87.4816	87.933	88.0129	88.0074	88.0519	88.1659	88.2108	88.2263	88.2461
Bosnia and Herzegovina	Female	Post Neonatal	Leukemia	32.1673	33.0434	33.3713	33.0079	33.4401	35.1814	38.6063	42.8731	46.336	50.0215	53.8907	56.9709	59.3032	60.6763	61.7393	62.6817	64.5672	66.1311	67.4859	68.6894	69.7512	70.4223	71.4506	71.9228	72.5734	73.2224	73.7286	74.2165
Bosnia and Herzegovina	Male	0 to 20	Leukemia	38.7448	38.634	38.8966	38.3171	38.5341	39.2487	41.6492	43.9779	45.8065	47.1263	48.3672	48.7218	50.4957	51.1451	51.5906	53.1766	56.0729	57.0353	58.1387	61.6566	62.8831	62.9453	63.6291	63.9239	62.9931	63.7107	65.1237	65.577
Bosnia and Herzegovina	Male	1 to 4	Leukemia	40.2186	40.1363	40.279	39.6093	39.5504	40.3606	42.2071	45.0451	47.5304	50.1725	52.558	55.0682	57.1611	58.6527	60.0045	61.5701	62.7538	64.554	66.0449	67.1658	68.1108	69.1675	69.6856	70.4959	71.2715	71.8408	72.3805	72.7121
Bosnia and Herzegovina	Male	10 to 14	Leukemia	36.5193	37.7462	37.8358	36.3618	35.9348	35.8624	36.7145	38.7043	40.4758	41.9119	42.7578	43.9136	44.9738	45.9589	46.8098	49.5257	52.464	54.7673	55.6126	58.107	59.9155	60.3193	61.1891	62.4793	63.0211	63.708	64.3699	65.0314
Bosnia and Herzegovina	Male	15 to 19	Leukemia	38.8763	40.6095	40.7448	39.5176	39.2661	38.7928	38.7131	39.2336	39.9813	40.3745	40.9686	41.727	42.5049	43.3738	44.2288	45.2038	46.3932	46.9595	47.6373	49.5011	50.2556	50.8425	51.5716	52.048	52.0114	52.033	52.4797	52.9547
Bosnia and Herzegovina	Male	5 to 9	Leukemia	35.9733	36.0618	36.1113	35.7045	35.6886	36.2604	38.0544	40.9019	43.3205	45.4416	47.2468	49.1161	50.7384	51.9543	53.1092	54.9156	56.772	58.4207	59.9868	61.5694	62.4315	62.9663	64.07	64.9858	65.2954	65.9924	66.9767	67.5497
Bosnia and Herzegovina	Male	Early Neonatal	Leukemia	90.7601	90.8588	90.7706	90.7871	90.7863	90.9477	91.0748	91.4029	91.7941	92.323	92.4256	92.7726	92.7142	93.0999	93.2908	93.4142	93.3563	93.4947	93.466	93.4861	93.5054	93.6997	94.0289	94.5146	94.7484	94.614	94.576	94.6329
Bosnia and Herzegovina	Male	Late Neonatal	Leukemia	94.4664	94.4005	94.1279	93.856	93.6139	93.4596	93.2994	93.3306	93.4135	93.7213	93.752	94.0076	93.9159	94.2072	94.3743	94.4983	94.4518	94.6317	94.6825	94.826	94.9958	95.0853	94.6358	93.977	93.9837	93.8313	93.8513	94.0148
Bosnia and Herzegovina	Male	Post Neonatal	Leukemia	36.9276	36.9587	37.28	37.2207	37.4639	38.4852	40.6175	43.3644	45.5932	47.7773	50.1509	52.4726	54.6296	55.8118	57.1262	58.278	59.8056	61.3193	62.9478	64.0727	65.0241	65.5366	66.2031	66.8816	67.2848	68.1052	68.7593	69.0059
Bulgaria	Both	0 to 20	Leukemia	52.046	53.5452	53.6715	52.4935	53.3639	53.7829	56.5858	58.3225	58.4079	60.3717	63.5093	67.589	70.5712	71.963	73.8847	74.8111	75.9008	76.9542	77.9185	79.856	81.6519	83.991	84.8188	86.0036	86.7841	86.3436	86.495	86.5353
Bulgaria	Both	1 to 4	Leukemia	58.241	59.5623	59.4937	59.6322	60.6532	61.8204	64.3811	66.4279	67.5011	69.1749	72.1662	74.7183	76.5742	77.8541	78.9105	79.5922	80.177	80.7098	81.2437	81.9011	82.6174	83.2095	83.5724	83.9551	84.3549	84.7248	85.0746	85.3135
Bulgaria	Both	10 to 14	Leukemia	43.1903	44.6993	46.0959	46.4733	47.0047	47.7365	49.9018	50.3995	50.426	52.0036	53.1194	54.8388	56.9579	59.572	62.2667	63.4055	63.0545	64.6128	64.8724	65.2069	66.1066	70.0731	71.9899	75.4707	77.0858	77.4786	78.245	78.5694
Bulgaria	Both	15 to 19	Leukemia	41.6556	42.2383	42.5718	42.5327	42.6901	43.3811	44.1787	44.4316	44.1549	44.0847	44.6945	45.4827	45.9881	46.5047	47.5811	48.864	48.8113	48.7104	49.4164	50.2409	51.3289	52.9492	53.9945	55.4861	57.0266	57.7473	58.5853	58.971
Bulgaria	Both	5 to 9	Leukemia	54.1394	54.9748	54.8493	54.4589	55.4251	56.5667	59.7296	61.5756	62.0581	63.5935	66.7167	69.5737	71.4473	72.2605	73.8285	75.8235	76.6496	76.936	77.1294	77.6746	78.9363	81.8841	83.3623	84.7632	85.5523	86.3652	86.9574	87.2527
Bulgaria	Both	Early Neonatal	Leukemia	85.4054	85.4063	85.3204	85.4474	85.4603	85.7402	86.0776	86.4835	86.9346	87.2803	87.7362	88.0402	88.2897	88.4595	88.5511	88.5247	88.7318	89.0185	89.2008	89.3914	89.6794	89.5533	89.3612	89.0716	89.0327	89.2403	89.3274	89.367
Bulgaria	Both	Late Neonatal	Leukemia	86.3627	86.4579	86.4868	86.6241	86.6772	86.9022	87.2143	87.5693	87.9675	88.227	88.5369	88.7708	88.9622	89.0779	89.1144	88.9967	89.1638	89.5138	89.7347	89.9536	90.3085	89.9704	89.6442	89.1849	89.046	89.2946	89.3953	89.4272
Bulgaria	Both	Post Neonatal	Leukemia	52.0549	53.2374	53.2542	53.3774	54.1956	55.5028	58.0063	60.1493	61.2504	63.0702	66.2305	68.9468	70.9534	72.2294	73.4118	74.3131	74.9359	75.4013	75.8681	76.5045	77.325	77.8371	78.1581	78.4799	78.8429	79.2161	79.5838	79.8536
Bulgaria	Female	0 to 20	Leukemia	53.0007	53.47	52.9823	51.7069	52.701	53.5618	56.4057	58.7739	59.696	62.1871	66.3323	71.2666	74.7025	76.3314	77.6958	77.9189	79.3105	80.284	81.3895	83.2448	84.2556	85.7224	86.7331	87.5041	88.0313	87.5254	87.5369	87.5263
Bulgaria	Female	1 to 4	Leukemia	50.1934	50.7394	50.7105	50.9568	52.1684	54.3221	58.5989	62.7086	65.7875	69.1285	73.5463	76.9227	79.4039	81.02	82.2801	83.1062	83.6918	84.0669	84.3785	84.7929	85.2633	85.587	85.7758	85.9695	86.1731	86.3533	86.5374	86.617
Bulgaria	Female	10 to 14	Leukemia	66.3377	67.7487	67.919	67.7289	68.3378	69.2377	70.9167	71.1023	70.9358	71.7759	73.48	75.5381	77.0082	78.24	79.6045	80.6127	80.6408	81.1359	81.6611	82.2845	82.652	85.6697	87.7035	89.6963	90.4833	90.589	91.0593	91.2815
Bulgaria	Female	15 to 19	Leukemia	42.8579	43.6635	44.0671	44.094	44.2209	45.0701	46.1503	46.355	45.8852	45.7497	46.4102	47.8151	48.8698	49.6517	51.0518	52.6839	52.7432	52.9115	53.625	54.6801	56.0974	57.7431	59.3857	61.3512	63.623	64.5253	65.6619	66.4259
Bulgaria	Female	5 to 9	Leukemia	58.3983	59.3544	58.7775	57.5793	58.209	58.9856	61.4559	62.6758	62.5791	63.7814	66.5459	69.2077	70.9558	71.6359	73.265	75.0812	75.9273	76.3684	76.8831	77.8381	78.6892	81.2651	82.778	84.0551	84.9306	85.3933	85.9354	86.275
Bulgaria	Female	Early Neonatal	Leukemia	80.4517	80.5604	80.7123	80.609	81.1923	81.462	82.5327	83.7548	84.6147	85.4938	86.2694	86.8715	87.282	87.5939	87.8168	87.7933	87.9608	88.1587	88.2595	88.5245	88.8565	88.7297	88.5909	88.3931	88.3183	88.2396	88.1849	88.1631
Bulgaria	Female	Late Neonatal	Leukemia	84.5643	84.5584	84.5864	84.4434	84.7567	84.9398	85.5892	86.4028	86.9951	87.5032	87.9399	88.2803	88.5145	88.6723	88.7557	88.6558	88.7386	88.9118	88.999	89.2185	89.5503	89.3493	89.1589	88.8941	88.8088	88.8379	88.835	88.8477
Bulgaria	Female	Post Neonatal	Leukemia	48.1536	48.667	48.5603	48.7848	50.0631	52.138	56.1137	60.1348	63.2273	66.8065	71.2959	74.8109	77.3115	78.9165	80.256	81.19	81.7781	82.137	82.3954	82.8493	83.4283	83.8	83.9815	84.1353	84.3576	84.5832	84.7822	84.895
Bulgaria	Male	0 to 20	Leukemia	57.059	58.9301	59.3116	58.3186	58.9715	59.0036	61.2468	62.1916	61.5293	62.5828	64.6343	67.2775	69.394	70.4083	72.0632	73.2932	74.044	74.8786	75.7816	77.7347	79.5912	82.3302	83.1613	84.8128	85.7393	85.2687	85.4794	85.6419
Bulgaria	Male	1 to 4	Leukemia	61.655	63.1378	63.0974	63.1393	64.076	64.888	66.6169	67.5766	67.3512	67.7017	69.4751	71.1699	72.3751	73.1936	73.8539	74.6312	75.2172	75.7865	76.4667	77.4586	78.4114	79.4402	80.0976	80.7845	81.3869	81.914	82.4606	82.9307
Bulgaria	Male	10 to 14	Leukemia	47.0453	47.2429	47.3796	47.0399	47.1579	47.3572	48.0139	48.5059	48.2918	48.641	50.7055	52.3574	53.7419	55.2065	56.3329	57.5147	58.1509	58.5045	59.4215	60.4794	60.8051	63.9404	66.4243	69.0414	70.569	71.1031	72.347	73.2122
Bulgaria	Male	15 to 19	Leukemia	45.3501	45.5273	45.7122	45.7059	45.8503	46.207	46.3895	46.53	46.3695	46.2961	46.8326	47.1927	47.4528	47.7905	47.9935	48.1958	48.4771	48.4555	49.0071	49.4857	49.7118	50.9187	51.876	52.9713	53.61	53.8571	54.1434	54.3207
Bulgaria	Male	5 to 9	Leukemia	52.5793	53.7749	53.9957	54.1641	55.2729	56.6035	59.8043	61.9184	62.8087	64.3805	67.8128	70.3484	72.3717	73.8581	75.1336	76.3224	76.9645	77.1215	77.523	78.0889	78.6752	80.9209	82.6422	84.5613	85.3261	86.0168	86.3546	86.5268
Bulgaria	Male	Early Neonatal	Leukemia	93.7212	93.7387	93.7305	93.8067	93.7947	93.8815	93.9313	93.9761	94.0656	94.0925	94.1663	94.1878	94.2186	94.2291	94.2108	94.1919	94.2601	94.3763	94.4583	94.5043	94.5929	94.5649	94.5032	94.4002	94.4016	94.5291	94.5838	94.6068
Bulgaria	Male	Late Neonatal	Leukemia	94.2181	94.2745	94.3022	94.3924	94.3849	94.4645	94.5293	94.5758	94.6681	94.6754	94.7164	94.7302	94.7561	94.7666	94.7514	94.7178	94.8064	94.984	95.1109	95.1868	95.3365	95.2038	95.0689	94.8618	94.8096	94.9727	95.0414	95.0568
Bulgaria	Male	Post Neonatal	Leukemia	60.9483	62.1182	62.2529	62.3408	62.9491	63.7525	65.3019	66.2344	66.0841	66.4594	68.0794	69.5651	70.6531	71.3574	72.0283	72.6496	73.1795	73.7024	74.3943	75.2099	76.1629	76.8894	77.3698	77.8142	78.2774	78.7321	79.1857	79.537
Croatia	Both	0 to 20	Leukemia	85.6141	85.7979	84.8627	84.3906	84.5113	84.1086	84.7413	85.3704	86.3398	87.0609	88.3759	89.6065	90.4541	90.5353	91.5927	91.9337	92.016	92.389	92.6825	93.6608	94.2082	94.7556	95.2629	96.7006	96.8695	96.1419	96.3474	96.1914
Croatia	Both	1 to 4	Leukemia	84.4767	84.973	85.2618	85.3348	85.5024	85.668	86.0914	86.6704	87.5343	88.1179	88.8194	89.5515	90.126	90.5415	90.7977	91.0427	91.2776	91.657	91.9538	92.0437	92.2701	92.5598	92.9648	93.2699	93.6666	93.7475	93.9819	94.0986
Croatia	Both	10 to 14	Leukemia	74.0608	74.6953	76.2066	76.3883	76.8183	77.7283	78.5538	79.3124	80.4984	82.1044	83.5694	84.3054	86.1709	87.3571	88.5127	89.4251	90.0588	91.1667	92.169	93.089	93.1275	92.8415	92.9346	92.9383	93.887	94.2556	94.0325	94.3343
Croatia	Both	15 to 19	Leukemia	64.4091	64.8627	63.8497	63.665	63.9215	65.0144	66.1951	67.6574	69.6779	71.4679	72.9521	74.5245	76.9098	79.0859	80.7989	82.0164	82.501	83.9537	85.349	86.775	87.1851	87.1455	87.5821	88.5717	89.0768	88.7919	88.5635	89.2632
Croatia	Both	5 to 9	Leukemia	80.1682	81.2146	81.5251	81.2871	81.1879	82.4327	83.6015	85.037	86.8231	88.6873	90.0723	91.0942	92.1025	92.8411	93.3365	93.6598	93.8798	94.2217	94.6958	95.1638	95.3477	95.3748	95.4407	95.4919	95.9687	96.3723	96.5393	96.5626
Croatia	Both	Early Neonatal	Leukemia	87.2196	87.3383	87.424	87.5253	87.608	87.673	87.8691	88.0731	88.3695	88.6007	88.8019	88.9215	89.0344	89.1119	89.1147	89.1211	89.1283	89.0772	89.0303	88.9021	89.3826	89.3592	89.4017	89.3193	89.2876	89.1883	89.1908	89.1783
Croatia	Both	Late Neonatal	Leukemia	88.8027	88.944	89.0522	89.1113	89.1021	89.0024	89.1178	89.3158	89.6185	89.8555	90.0469	90.1154	90.1838	90.2817	90.3015	90.3288	90.3407	90.217	90.1137	89.9086	90.2426	90.1696	90.1886	90.1443	90.1274	90.1535	90.2033	90.2108
Croatia	Both	Post Neonatal	Leukemia	79.4198	79.8101	80.0186	80.0372	80.0678	80.2277	80.566	81.1255	81.9003	82.5102	83.0677	83.603	84.0474	84.4146	84.6331	84.8485	85.0902	85.3576	85.6704	85.8264	86.2149	86.495	86.997	87.4129	87.7846	87.8769	88.0846	88.1776
Croatia	Female	0 to 20	Leukemia	87.3399	87.7117	87.834	87.8515	88.0868	87.4668	88.2546	88.9988	89.7004	90.2401	91.0782	91.6217	91.2697	90.9096	91.7641	92.0988	91.8957	92.3804	92.8794	93.8519	94.0532	95.2184	95.8942	97.0661	97.1929	97.4898	99.5011	99.8709
Croatia	Female	1 to 4	Leukemia	87.2653	87.6962	88.0261	88.1853	88.3804	88.6727	89.1437	89.5432	90.1884	90.5233	91.1537	91.7101	92.0687	92.489	92.7667	92.973	93.2318	93.4076	93.5994	93.4863	93.7484	93.9774	94.4757	94.4118	94.6385	94.9792	95.4802	95.5553
Croatia	Female	10 to 14	Leukemia	86.0264	86.2089	86.2418	86.3501	86.633	87.5024	87.8388	88.7552	89.7685	91.2889	91.7271	91.8259	92.7072	93.4553	93.8799	94.3428	94.4692	94.9609	95.6613	96.2411	96.2522	96.1993	96.3284	96.5208	96.787	97.0355	97.2206	97.4974
Croatia	Female	15 to 19	Leukemia	70.6583	71.3169	71.6144	71.7527	72.0695	73.2458	74.6789	76.2133	77.9929	79.7057	81.0718	82.196	84.023	85.9366	87.5728	89.0783	89.3376	90.2572	91.2723	92.0066	92.1814	92.4519	93.0344	93.3216	93.8188	94.4409	94.9084	95.3843
Croatia	Female	5 to 9	Leukemia	79.9933	80.5908	80.9412	80.5421	80.2564	81.3322	82.1512	83.7681	85.3897	87.0679	88.1866	89.1336	89.983	90.6428	90.9552	91.1914	91.2926	91.5351	91.9935	92.3866	92.582	92.5748	92.823	93.0121	93.3872	93.7112	94.0618	94.3092
Croatia	Female	Early Neonatal	Leukemia	87.2342	87.2665	87.3077	87.3668	87.4092	87.3828	87.4741	87.586	87.7044	87.7872	87.8431	87.8856	87.8756	87.836	87.7944	87.7636	87.7299	87.6871	87.6044	87.6546	88.1078	87.9925	87.8965	87.8577	87.7777	87.6812	87.5763	87.5018
Croatia	Female	Late Neonatal	Leukemia	88.7442	88.7787	88.8292	88.8646	88.881	88.8254	88.8482	88.8907	88.9505	88.9936	89.0012	88.9912	88.9385	88.8896	88.8386	88.784	88.7603	88.7072	88.6335	88.6737	89.0546	89.0107	88.9782	88.9708	88.9342	88.9312	88.9108	88.8858
Croatia	Female	Post Neonatal	Leukemia	84.8858	85.1835	85.3367	85.4492	85.5308	85.7178	85.9979	86.3405	86.8192	87.1849	87.4786	87.679	87.8387	87.9603	88.0261	88.0515	88.1243	88.2311	88.3605	88.4607	88.6837	88.6922	88.9203	89.0361	89.2293	89.4584	89.641	89.6626
Croatia	Male	0 to 20	Leukemia	85.0388	84.9208	83.4148	82.6316	82.4612	82.0747	82.7105	83.2679	84.2309	85.2081	86.8424	88.4283	90.0406	90.5893	91.7819	92.2007	92.4983	92.6669	92.8003	93.653	94.4297	94.5323	94.9401	96.3976	96.5525	95.3331	94.7388	94.4495
Croatia	Male	1 to 4	Leukemia	81.2517	81.6868	81.8641	81.7621	81.7049	81.7858	82.1734	82.8839	83.869	84.8429	85.6842	86.7034	87.5485	88.055	88.3278	88.6343	88.8646	89.2613	89.612	89.812	90.0599	90.3869	90.7551	91.2668	91.7619	91.6629	91.7463	91.9008
Croatia	Male	10 to 14	Leukemia	75.3482	75.836	76.1775	76.1557	76.0931	76.5962	77.9943	78.6685	79.464	81.004	82.8886	84.1226	85.9098	87.4171	88.8375	89.6072	90.1609	91.0307	91.9304	92.9176	92.9678	92.9908	93.1915	93.4271	94.0691	94.2462	94.2447	94.5848
Croatia	Male	15 to 19	Leukemia	60.5726	61.0966	61.0076	60.8646	60.7767	61.4235	62.48	63.6204	65.1979	67.0767	68.4352	69.7554	71.2786	72.961	74.7591	76.1853	76.848	78.6367	80.398	82.154	82.5937	82.8906	83.2841	84.1118	84.6938	84.6947	84.9956	85.8347
Croatia	Male	5 to 9	Leukemia	79.6028	80.8183	81.5682	81.7154	81.9679	82.7962	84.4241	85.7867	87.5234	89.3045	90.8107	91.6311	92.5641	93.3988	94.1193	94.5485	94.8757	95.2347	95.6853	96.1947	96.3478	96.3474	96.2722	96.203	96.6649	97.1076	97.1651	97.0754
Croatia	Male	Early Neonatal	Leukemia	93.269	93.3535	93.4024	93.4775	93.5203	93.5974	93.698	93.7862	93.9578	94.1007	94.232	94.3048	94.4	94.4824	94.5038	94.5227	94.544	94.529	94.5345	94.443	94.6032	94.6387	94.7022	94.6675	94.6768	94.6493	94.6812	94.6949
Croatia	Male	Late Neonatal	Leukemia	94.1166	94.2313	94.2859	94.3422	94.354	94.3745	94.4661	94.5721	94.7858	94.962	95.1463	95.236	95.3426	95.4622	95.515	95.5754	95.6001	95.5324	95.4944	95.3291	95.4336	95.4095	95.4502	95.4182	95.4257	95.4476	95.4992	95.5186
Croatia	Male	Post Neonatal	Leukemia	79.1046	79.509	79.7069	79.6041	79.4994	79.5214	79.8325	80.6613	81.8511	82.799	83.7339	84.9337	85.8895	86.4768	86.6937	87.1327	87.4253	87.9295	88.3596	88.5283	88.8626	89.4837	90.0409	90.6817	91.4033	91.3562	91.5387	91.7258
Czech Republic	Both	0 to 20	Leukemia	71.3479	72.5926	74.0556	76.7054	79.8498	81.8023	82.5479	83.2687	83.6916	84.6189	85.0681	86.055	87.2289	87.7069	88.2311	88.6466	89.9523	90.7241	91.085	92.2537	92.986	93.6491	94.273	95.0506	95.7627	96.0401	96.8386	96.2644
Czech Republic	Both	1 to 4	Leukemia	75.0719	76.1653	77.4739	79.3197	81.4793	82.8058	83.6274	84.2965	84.9015	85.4782	85.903	86.2622	86.706	87.1416	87.5025	87.6992	88.0711	88.5198	88.9015	89.2428	89.589	89.7202	89.8917	90.0968	90.2863	90.3932	90.5486	90.7407
Czech Republic	Both	10 to 14	Leukemia	74.6598	75.7658	77.8271	80.4779	83.9306	86.1619	86.943	87.9679	89.2231	90.2591	91.4463	92.1284	92.9823	94.2196	95.3803	96.1025	96.0317	96.3887	96.9836	97.3188	97.5499	97.7571	97.8092	97.803	98.0937	98.6187	98.7904	98.9172
Czech Republic	Both	15 to 19	Leukemia	58.145	59.1093	59.7193	62.3962	65.8842	68.5327	69.8521	72.0453	74.1559	76.1319	78.2082	80.053	82.4442	84.8612	86.6231	87.8832	88.4199	89.0796	90.2193	91.177	91.6924	92.3096	92.7183	93.1471	93.6206	94.172	94.4219	94.8821
Czech Republic	Both	5 to 9	Leukemia	74.0918	75.8245	77.7284	80.6584	84.3694	86.4964	87.3198	88.0962	88.8954	89.913	90.5548	91.1066	91.6603	92.3558	92.9494	93.2624	93.5992	93.9885	94.2917	94.7296	94.9836	95.1389	95.3997	95.6538	95.8674	96.0708	96.0651	96.1909
Czech Republic	Both	Early Neonatal	Leukemia	62.1055	63.7453	65.8323	68.0614	70.4818	72.5347	74.9038	76.6208	78.0013	79.2228	80.2959	81.3301	82.085	83.1041	83.5384	84.0164	84.4116	84.8681	85.3311	85.7187	86.0898	86.0544	86.0657	86.1925	86.258	86.3459	86.5829	86.7623
Czech Republic	Both	Late Neonatal	Leukemia	85.3839	85.7492	86.0783	86.2398	86.3209	86.508	87.2212	87.7011	88.2621	88.6593	88.9725	89.2805	89.4994	89.8257	89.8784	90.0257	90.1386	90.3089	90.4092	90.4299	90.4059	90.6161	90.6828	90.76	90.7507	90.6883	90.8435	90.9427
Czech Republic	Both	Post Neonatal	Leukemia	70.6525	71.644	72.7501	74.537	76.4981	77.7868	78.6356	79.3383	79.9531	80.4668	80.8617	81.1429	81.5435	81.9383	82.1931	82.371	82.7385	83.149	83.5554	83.9015	84.3321	84.3572	84.4562	84.6274	84.7921	84.9075	85.1732	85.3108
Czech Republic	Female	0 to 20	Leukemia	72.4967	73.8568	75.7537	78.335	81.2556	82.8135	84.0081	84.7282	84.7706	85.5465	85.586	86.3447	87.108	87.3637	87.7782	87.7474	89.4421	90.0684	90.1305	90.7605	90.964	91.2512	92.458	94.0267	94.796	94.4522	95.0559	94.3833
Czech Republic	Female	1 to 4	Leukemia	75.3506	76.6302	78.1005	80.1242	82.3982	83.7735	84.7588	85.5458	86.2956	86.9397	87.3658	87.4528	87.6833	87.8845	88.0279	88.067	88.3913	88.817	89.1952	89.5314	89.8332	90.0858	90.2873	90.4618	90.6724	90.8198	90.9901	91.28
Czech Republic	Female	10 to 14	Leukemia	82.2324	83.2512	84.724	86.7509	89.1451	90.8039	91.1934	91.7379	92.3253	93.0498	93.8201	94.377	95.0204	95.9396	96.6081	96.9096	96.8969	96.9921	97.3572	97.5462	97.5322	97.6422	97.7221	97.9911	98.227	98.3984	98.47	98.662
Czech Republic	Female	15 to 19	Leukemia	64.679	66.1012	67.5016	71.0652	74.9989	77.7381	79.3796	81.3982	83.3117	85.2138	86.4953	87.8801	89.7611	91.7172	93.0398	93.5814	93.8481	93.948	94.6103	95.0447	95.1246	95.4881	95.7737	96.3377	96.8147	97.0848	97.1518	97.4582
Czech Republic	Female	5 to 9	Leukemia	73.7531	75.5439	77.4646	80.2964	83.643	85.5579	86.4317	86.9892	87.6574	88.3859	89.007	89.5004	90.0716	90.698	91.0946	91.3027	91.5922	91.9301	92.2478	92.5515	92.6862	92.74	92.9386	93.179	93.3955	93.65	93.7456	93.9759
Czech Republic	Female	Early Neonatal	Leukemia	69.6751	70.9741	72.72	74.5272	76.9717	78.31	79.1937	79.7571	80.2487	80.8623	81.3675	81.7646	81.9151	82.1999	82.5776	82.971	83.3308	83.5708	83.8395	84.3174	85.2759	85.1318	85.2442	85.2942	85.2703	85.3023	85.0222	84.9092
Czech Republic	Female	Late Neonatal	Leukemia	83.9029	84.2313	84.692	85.0388	85.4365	85.6713	85.8764	86.0072	86.1316	86.1834	86.167	86.0743	85.8772	85.6742	85.5904	85.6447	85.8541	86.043	86.2373	86.5738	87.2597	87.1167	87.1211	87.0987	87.0919	87.1199	87.1505	87.1516
Czech Republic	Female	Post Neonatal	Leukemia	75.235	76.3626	77.5777	79.4488	81.445	82.6376	83.5271	84.176	84.8077	85.3307	85.7181	85.8454	86.0576	86.2358	86.3253	86.3758	86.6806	86.99	87.3092	87.6008	87.8778	88.0429	88.1829	88.3609	88.5795	88.7649	89.0027	89.1604
Czech Republic	Male	0 to 20	Leukemia	73.3669	74.388	75.3794	77.7211	80.5332	82.4547	82.9813	83.6373	84.2685	85.2088	85.8375	86.8661	88.1443	88.7152	89.175	89.8561	90.8242	91.6087	92.1824	93.5757	94.5621	95.4226	95.5537	95.7303	96.3389	96.9642	97.8092	97.3999
Czech Republic	Male	1 to 4	Leukemia	73.7165	74.6899	75.8855	77.5868	79.6442	80.9363	81.6608	82.2281	82.7448	83.3004	83.6898	84.2122	84.7855	85.3867	85.8833	86.1979	86.6043	87.0682	87.4545	87.7965	88.1831	88.2144	88.3584	88.5725	88.7327	88.804	88.9425	89.0611
Czech Republic	Male	10 to 14	Leukemia	76.9449	77.8811	79.5396	81.5538	84.58	86.3614	87.7777	88.9851	90.137	91.1567	92.1309	92.7261	93.4602	94.5064	95.3827	95.9719	96.3369	96.826	97.3672	97.7351	97.8582	97.9245	98.3219	98.3701	98.4935	98.7274	98.7549	98.8798
Czech Republic	Male	15 to 19	Leukemia	55.8346	56.2827	57.1213	58.9092	61.6599	63.5264	64.9694	66.7223	68.476	70.3363	71.8258	73.4669	75.3272	77.7578	79.9506	81.5738	82.6257	83.6554	85.0995	86.1499	86.9549	87.6234	88.2718	88.9641	89.5265	89.9332	90.192	90.6767
Czech Republic	Male	5 to 9	Leukemia	74.9893	76.4398	78.0348	80.9215	84.4603	86.4928	87.471	88.4998	89.4342	90.5583	91.276	91.8761	92.4198	93.1357	93.7528	94.1333	94.5948	94.9635	95.2474	95.6455	95.8475	96.0609	96.268	96.617	96.8762	97.0257	96.981	97.0661
Czech Republic	Male	Early Neonatal	Leukemia	84.6071	85.1014	85.7035	86.3825	86.8325	87.6254	88.8951	89.7983	90.4822	91.0068	91.4731	91.9443	92.3144	92.7653	92.8905	93.0386	93.1555	93.3335	93.5108	93.6195	93.603	93.6189	93.5928	93.643	93.6773	93.7116	93.8734	93.971
Czech Republic	Male	Late Neonatal	Leukemia	93.8413	93.9905	94.0954	94.1259	94.1008	94.1568	94.5083	94.7404	95.0046	95.1929	95.3527	95.5092	95.619	95.7541	95.7754	95.841	95.8643	95.9054	95.9333	95.9341	95.8865	95.9953	96.0243	96.0626	96.0685	96.0517	96.1158	96.1505
Czech Republic	Male	Post Neonatal	Leukemia	71.9275	72.676	73.5103	74.9314	76.5335	77.6988	78.3361	78.8772	79.3524	79.7799	80.138	80.5588	81.0893	81.6274	81.9961	82.2539	82.6034	83.0144	83.4144	83.7431	84.2768	84.1078	84.152	84.2921	84.3604	84.3838	84.6053	84.687
Hungary	Both	0 to 20	Leukemia	55.6569	57.518	59.4495	60.9124	62.899	64.5606	67.7497	70.3595	72.225	73.2061	75.1226	76.1328	77.2815	78.5663	79.642	80.7522	80.76	81.0464	81.7183	82.4971	83.2651	83.8705	84.3526	84.7406	85.0602	85.0519	85.1269	85.591
Hungary	Both	1 to 4	Leukemia	63.6353	64.8134	66.6964	68.1668	69.6456	71.3797	73.0503	74.5208	75.779	76.7917	77.9607	79.1223	80.0922	81.0281	81.8643	82.4526	82.9543	83.4473	83.8675	84.3596	84.7343	85.0561	85.2335	85.3647	85.5544	85.7877	86.0232	86.2286
Hungary	Both	10 to 14	Leukemia	52.0498	53.4087	56.1043	57.821	58.8239	61.4105	64.8484	67.2402	69.8364	72.4077	75.4761	78.0217	80.0713	81.9433	83.0954	84.8535	86.0482	86.9806	87.2927	87.6658	87.398	87.301	87.2913	86.9367	86.5285	86.9679	87.0418	87.4638
Hungary	Both	15 to 19	Leukemia	48.1303	48.7036	49.8875	50.8133	51.613	52.8087	54.8432	57.2876	59.6204	61.8061	64.4408	67.4397	70.0105	72.6074	74.7825	76.7784	77.0161	77.6456	78.3424	79.1859	79.5254	79.4098	78.6033	78.9046	79.1354	79.7405	79.9064	80.3707
Hungary	Both	5 to 9	Leukemia	56.1583	57.1185	59.0776	60.9023	62.7629	64.9686	67.891	70.0279	72.2699	74.7249	77.477	79.7376	81.8352	83.4416	84.5299	85.3931	85.8	86.6452	87.1849	87.609	87.8103	87.9558	88.1062	88.2519	88.432	88.8034	89.0454	89.5768
Hungary	Both	Early Neonatal	Leukemia	80.1736	80.6507	81.2723	81.8215	82.2357	82.6665	82.9087	83.1113	83.2843	83.3461	83.0746	82.3585	82.4844	82.6728	82.9265	83.0986	83.6689	84.1029	84.5141	85.0592	85.8385	86.3072	86.9284	87.2687	87.4898	87.5574	87.3998	87.3216
Hungary	Both	Late Neonatal	Leukemia	87.6974	87.9019	88.1856	88.5793	88.6819	88.7568	88.8391	89.0337	89.2592	89.3684	89.3163	89.1443	89.2956	89.4568	89.4351	89.18	89.3466	89.423	89.5733	89.7894	90.1265	90.2197	90.3345	90.4398	90.4953	90.5722	90.4995	90.451
Hungary	Both	Post Neonatal	Leukemia	58.766	60.2447	62.1153	63.5705	65.0482	66.7959	68.5824	70.1303	71.4886	72.6308	73.8413	74.8919	75.7207	76.4542	77.0868	77.5391	78.0101	78.5557	79.0816	79.5666	79.9907	80.2998	80.5103	80.7117	80.9918	81.2977	81.5806	81.794
Hungary	Female	0 to 20	Leukemia	57.9172	59.9555	61.9232	63.2369	65.7655	67.3536	70.2538	72.5381	74.2457	75.367	76.8951	77.5477	78.7621	79.7111	80.9826	81.9062	82.2677	82.6046	83.0905	83.6114	84.4837	85.1628	85.4565	85.3181	85.7005	85.3507	85.953	86.6597
Hungary	Female	1 to 4	Leukemia	63.4298	64.7292	66.9858	68.7759	70.6327	72.5902	74.5387	76.383	78.0218	79.3619	80.696	81.5748	82.2181	82.8195	83.4392	83.7573	84.2108	84.6842	85.1114	85.5724	85.8927	86.1634	86.3419	86.5074	86.6724	86.8977	87.1552	87.3867
Hungary	Female	10 to 14	Leukemia	67.4367	68.6209	70.3843	71.4974	72.4764	74.0237	76.3223	77.5586	79.2099	80.9944	83.044	84.567	86.0393	87.3611	88.4987	89.846	90.6357	91.2538	91.3841	91.5126	91.2684	91.0736	90.74	90.6544	90.6833	90.8785	91.1503	91.4604
Hungary	Female	15 to 19	Leukemia	52.2533	53.4907	55.385	56.3587	57.6598	59.5528	62.7005	65.6203	68.0101	70.5282	73.3556	76.0467	78.5073	80.8969	82.9993	84.9397	85.096	85.5538	85.8153	86.0636	86.1279	86.2128	85.7379	85.8284	86.0556	86.6547	87.1906	87.9777
Hungary	Female	5 to 9	Leukemia	56.6403	57.8035	59.9163	61.74	63.5847	65.6526	68.652	70.6893	72.9176	75.2847	77.6822	79.6919	81.3631	82.4993	83.4366	84.2909	84.6505	85.2042	85.5379	86.0202	86.2081	86.3133	86.2718	86.3579	86.5911	87.0168	87.2812	87.7958
Hungary	Female	Early Neonatal	Leukemia	82.616	82.9761	83.3892	83.7336	84.0041	84.2664	84.4613	84.6693	84.8628	84.9266	84.8273	84.3171	84.3648	84.4859	84.5735	84.6097	84.9638	85.2663	85.5351	85.9612	86.6433	86.8905	87.2364	87.4488	87.5707	87.6222	87.4617	87.3808
Hungary	Female	Late Neonatal	Leukemia	89.5333	89.5986	89.6921	89.8055	89.8655	89.9299	89.9542	89.9892	90.0199	90.0348	89.9925	89.8905	89.8842	89.8842	89.8739	89.8106	89.8766	89.9148	89.974	90.1177	90.4143	90.4635	90.5278	90.5835	90.5958	90.6023	90.5632	90.5436
Hungary	Female	Post Neonatal	Leukemia	63.7965	65.32	67.2624	68.8826	70.4681	72.2745	74.2263	75.9117	77.3412	78.5425	79.7601	80.5677	81.188	81.6467	82.0664	82.3268	82.7385	83.1958	83.6266	84.0061	84.3317	84.5578	84.6504	84.7884	84.9834	85.1997	85.4273	85.5817
Hungary	Male	0 to 20	Leukemia	58.7215	60.214	61.8655	63.1141	64.4698	65.9837	69.0659	71.6503	73.3445	74.0809	75.868	76.9872	77.8846	79.1113	79.9551	81.0575	80.8827	80.9098	81.64	82.596	83.3209	83.7787	84.3056	85.1636	85.6294	85.8424	85.6953	85.9918
Hungary	Male	1 to 4	Leukemia	62.5371	63.5955	65.2324	66.4174	67.615	69.2417	70.8518	72.1453	73.1906	74.0049	75.0282	76.35	77.4481	78.5646	79.487	80.2109	80.6977	81.1708	81.5995	82.0921	82.5004	82.8536	83.1091	83.3143	83.5847	83.8491	84.0583	84.2429
Hungary	Male	10 to 14	Leukemia	55.1812	55.7617	57.3875	58.8942	60.4454	62.5599	65.3928	67.9632	70.9884	73.495	75.7335	78.4285	80.7055	82.3485	83.4345	84.4672	85.6739	86.3363	86.6904	87.2822	87.4789	87.5579	87.5721	87.1243	87.0305	87.1537	87.4566	88.0285
Hungary	Male	15 to 19	Leukemia	48.6743	48.8052	49.6421	49.9219	50.5724	51.4295	52.8143	54.4851	56.1106	57.6955	59.4177	61.7099	63.9394	66.0571	68.1381	69.8665	70.8033	71.6948	72.5495	73.3383	73.9358	73.9193	73.6379	73.8067	74.069	74.5494	74.9742	75.4158
Hungary	Male	5 to 9	Leukemia	57.8922	58.9935	60.805	62.4703	63.8229	65.8456	68.4033	70.5411	72.3301	74.703	77.4675	79.8205	81.9286	83.4245	84.7044	85.784	86.4756	87.156	87.7918	88.3902	88.7844	88.8667	88.8401	89.064	89.4134	89.6732	90.0149	90.5279
Hungary	Male	Early Neonatal	Leukemia	89.9323	90.0634	90.4128	90.7436	90.9594	91.1847	91.2494	91.2656	91.2187	91.2239	90.9751	90.7865	90.9415	91.077	91.3048	91.4532	91.69	91.8319	92.0105	92.2325	92.4576	92.7155	93.0374	93.1973	93.3375	93.36	93.3843	93.3841
Hungary	Male	Late Neonatal	Leukemia	88.3825	88.434	88.7497	89.2508	89.3933	89.5851	89.7623	89.7778	89.7804	89.8896	89.6388	89.4919	89.8426	90.0808	90.3484	90.3174	90.5812	90.6774	90.8451	91.1413	91.3669	91.5706	91.8573	92.0461	92.2581	92.3429	92.4235	92.4317
Hungary	Male	Post Neonatal	Leukemia	61.7255	62.8482	64.3041	65.301	66.3722	67.7828	69.1286	70.2578	71.255	71.9978	72.8976	73.9971	75.029	76.0487	76.888	77.5402	78.0075	78.5832	79.1534	79.6854	80.1815	80.5658	80.9261	81.2018	81.5585	81.9055	82.1499	82.3916
Macedonia	Both	0 to 20	Leukemia	44.5198	45.3001	47.3552	48.0789	49.8322	50.3223	50.662	52.2704	53.4241	54.3819	55.8928	56.0582	56.7721	59.0946	59.9297	60.8212	62.7478	64.5281	66.3942	68.1258	68.8207	70.1994	71.7687	72.3847	73.3107	73.9739	75.6238	75.1445
Macedonia	Both	1 to 4	Leukemia	49.247	50.185	51.0475	51.9901	53.1712	54.6506	56.3202	57.9798	59.8135	61.6581	62.7124	63.7147	64.7619	66.0402	67.3238	68.1791	69.494	70.9897	72.577	73.9646	74.8567	75.4903	76.0272	76.5113	76.909	77.2665	77.8237	78.1976
Macedonia	Both	10 to 14	Leukemia	40.5514	40.8113	41.6301	42.885	43.5441	44.1863	45.7509	48.0898	50.7113	52.4769	52.826	53.5418	55.6652	58.3134	60.1971	61.9316	64.1765	66.2446	67.5655	69.235	71.2856	73.2463	74.1617	73.9049	76.5633	78.7221	78.0004	77.5527
Macedonia	Both	15 to 19	Leukemia	40.4183	40.3398	41.6763	41.4939	42.2705	42.163	42.8594	44.6416	46.2818	46.604	47.2204	48.0187	49.7568	51.8296	53.5334	55.1913	56.8599	58.6281	60.3735	62.2747	63.9645	64.6692	65.6503	66.0268	67.2798	68.4341	69.2734	69.6332
Macedonia	Both	5 to 9	Leukemia	43.2501	43.7362	45.0148	46.2937	46.9523	48.2118	49.9649	51.7415	53.7377	55.2021	56.3379	57.4414	59.155	61.6994	63.245	64.429	66.455	68.4832	70.2412	72.121	73.1692	73.6172	74.3283	75.7113	77.254	78.2227	78.796	78.9182
Macedonia	Both	Early Neonatal	Leukemia	79.6429	80.1808	80.2578	80.8846	81.0179	81.4101	81.9423	82.3399	82.4365	83.3599	83.745	83.7617	84.0632	84.1517	84.649	84.8587	85.2008	85.6349	85.8013	86.0886	86.9104	87.1679	86.9948	86.9385	87.0364	87.2132	87.0686	87.5088
Macedonia	Both	Late Neonatal	Leukemia	84.8235	85.184	85.2551	85.7515	85.8951	86.1557	86.5916	86.9245	86.8246	87.2599	87.4077	87.2981	87.4946	87.5257	87.837	87.9458	88.0899	88.3181	88.4458	88.6862	89.1877	89.2778	89.1956	89.3369	89.4896	89.647	89.4853	89.7723
Macedonia	Both	Post Neonatal	Leukemia	40.696	41.6736	42.6231	43.5122	44.7623	46.2689	47.9094	49.6213	51.5688	53.8311	55.0077	56.0502	57.3963	58.8504	60.3951	61.6055	62.9029	64.4747	66.1075	67.6266	68.7478	69.6094	70.3466	70.9804	71.5022	71.9411	72.5119	72.9592
Macedonia	Female	0 to 20	Leukemia	44.5046	46.0249	47.5347	48.8953	50.6702	51.9757	53.3843	54.9647	56.0284	58.2651	60.6302	61.7889	62.6379	63.914	63.6125	63.3789	64.4843	66.2476	68.2548	70.403	71.3199	72.4215	73.325	74.2199	73.8691	73.4034	74.4736	73.9929
Macedonia	Female	1 to 4	Leukemia	47.8754	49.4977	50.8852	52.3344	54.0839	56.0334	58.2646	60.232	62.1554	64.3506	65.4777	66.3157	67.2448	68.4727	69.519	70.155	71.5492	73.2517	74.8745	76.1946	76.9775	77.5819	78.059	78.3357	78.5713	78.8918	79.3485	79.5851
Macedonia	Female	10 to 14	Leukemia	57.0685	57.7824	58.5261	59.438	60.1628	61.1318	62.7362	64.1057	65.3835	66.6663	67.8603	69.5185	71.137	73.1704	74.3035	74.2617	74.6447	75.6674	76.4294	78.258	80.413	82.02	82.2548	82.4917	83.0937	83.6004	83.3065	82.9087
Macedonia	Female	15 to 19	Leukemia	42.2099	42.5201	42.8648	43.416	43.8462	44.526	46.0609	47.5318	49.0149	50.7822	52.3917	54.3998	56.5609	58.6649	60.283	62.1303	63.4885	65.5242	67.7274	69.6114	71.1778	72.3225	73.4026	74.1518	74.372	74.8085	75.229	75.5474
Macedonia	Female	5 to 9	Leukemia	42.7856	44.1807	45.4354	46.3047	47.7983	49.4715	51.7818	53.8744	55.657	57.2695	58.4669	59.7922	61.4259	63.2726	63.9813	64.3324	66.6235	69.2977	71.256	72.7629	73.6941	74.0518	74.1737	75.5161	77.0472	77.917	77.8827	77.4883
Macedonia	Female	Early Neonatal	Leukemia	80.6476	81.1079	81.4274	81.8453	82.0543	82.3087	82.5532	82.8609	83.1525	83.5244	83.752	83.8087	83.9652	84.0465	84.2556	84.3746	84.6339	84.9237	85.1459	85.5068	86.086	86.1607	86.1609	86.1784	86.2458	86.2959	86.2971	86.3733
Macedonia	Female	Late Neonatal	Leukemia	85.7936	85.9989	86.1101	86.3115	86.3985	86.4992	86.6583	86.7914	86.8295	87.0251	87.1007	87.0478	87.136	87.1715	87.3029	87.3236	87.426	87.5727	87.6913	87.9428	88.3483	88.3559	88.3399	88.3855	88.4514	88.4872	88.4346	88.4964
Macedonia	Female	Post Neonatal	Leukemia	46.1161	47.6396	49.1454	50.6678	52.4087	54.248	56.3363	58.3134	60.3652	62.6522	63.9703	64.7638	65.6792	66.8594	67.9604	68.6975	70.014	71.601	73.1956	74.5923	75.5621	76.2525	76.7919	77.218	77.5804	77.9678	78.305	78.5763
Macedonia	Male	0 to 20	Leukemia	51.122	51.4608	53.4838	53.7603	55.2837	55.2042	54.8728	56.1862	57.0415	56.858	57.4838	57.3617	58.0977	60.3725	61.6203	62.9792	65.1424	66.6523	68.2462	69.4905	70.0697	71.635	73.386	73.7027	75.1561	76.5581	78.4689	78.0272
Macedonia	Male	1 to 4	Leukemia	49.472	50.006	50.6265	51.2707	52.0921	53.1345	54.2886	55.5998	57.1124	58.2204	58.9228	60.1128	61.3849	62.9093	64.5574	65.7342	67.0461	68.298	69.7462	71.0557	72.0739	72.9017	73.5174	74.0828	74.6573	75.1588	75.8002	76.2476
Macedonia	Male	10 to 14	Leukemia	47.1634	47.1019	47.5214	48.767	49.2785	49.5032	50.3798	52.2259	54.6693	56.2299	56.2682	56.9228	59.1542	61.3122	62.7773	64.5218	66.6478	68.3785	69.5461	70.7315	72.5668	74.2669	75.1351	74.1074	75.7219	78.5059	78.4211	78.3914
Macedonia	Male	15 to 19	Leukemia	43.7583	43.5351	44.9278	44.6294	45.0989	44.6116	44.9869	46.5309	47.9296	47.577	47.6519	48.2401	49.726	50.8858	51.7093	52.801	54.1794	55.3949	56.8654	58.7315	60.1887	60.5004	61.0337	61.62	62.6784	63.3817	64.1344	64.5526
Macedonia	Male	5 to 9	Leukemia	47.0729	47.402	48.2949	49.5833	50.1236	51.1905	52.7826	54.4778	56.2694	57.4857	58.31	59.4257	60.9913	62.509	63.7257	64.6869	66.3075	68.153	70.3515	72.4864	73.6589	74.3044	75.1872	76.4491	77.4125	78.2931	79.1071	79.4716
Macedonia	Male	Early Neonatal	Leukemia	91.3368	91.4933	91.4014	91.6372	91.6321	91.7808	92.0305	92.1595	92.0863	92.549	92.7062	92.692	92.8249	92.848	93.0861	93.1724	93.2867	93.4486	93.4639	93.5144	93.8439	93.9809	93.8679	93.8222	93.8575	93.9525	93.8567	94.1079
Macedonia	Male	Late Neonatal	Leukemia	92.9808	93.1457	93.1359	93.4115	93.476	93.6247	93.873	94.0566	93.9614	94.1918	94.2645	94.2116	94.3133	94.3184	94.4819	94.5513	94.6069	94.7018	94.7362	94.811	95.0301	95.0941	95.0408	95.1223	95.2025	95.3005	95.2082	95.385
Macedonia	Male	Post Neonatal	Leukemia	48.2975	48.859	49.3932	49.7181	50.496	51.4387	52.321	53.3688	54.7878	56.1522	57.0251	58.0948	59.4055	60.8138	62.2834	63.5561	64.5964	65.8629	67.2856	68.5721	69.4752	70.2589	70.9994	71.5954	72.0719	72.4715	73.1516	73.5525
Montenegro	Both	0 to 20	Leukemia	63.1009	64.2862	64.6608	63.1616	61.6428	60.5125	59.7736	59.6315	61.2626	61.7797	62.1134	63.1982	64.0139	64.2475	66.1907	68.2901	70.3361	72.7968	75.8085	76.7378	76.9346	78.4011	78.7594	78.4277	80.3379	80.8739	80.7495	80.6283
Montenegro	Both	1 to 4	Leukemia	66.9437	67.7988	68.5122	68.698	68.6956	68.7025	68.6369	68.7248	69.0469	69.2481	69.7366	70.5831	71.6705	72.8885	74.0338	75.1179	76.1554	77.5259	78.871	79.975	80.9552	81.6851	82.5602	83.3638	84.0429	84.4225	84.9033	85.2429
Montenegro	Both	10 to 14	Leukemia	53.7336	54.3125	54.4771	53.6733	53.0134	52.7325	53.0973	53.5639	53.9678	54.1329	55.1988	57.0015	58.2696	56.5068	59.8876	63.7456	64.4373	65.8474	68.5989	70.4357	71.6507	74.8168	75.6904	75.4957	78.8476	81.4336	80.9029	80.5507
Montenegro	Both	15 to 19	Leukemia	46.3409	48.68	48.7141	46.0336	41.799	41.9359	44.3753	46.0234	47.5292	48.5916	49.5089	51.2088	52.8444	54.7208	56.5263	57.9484	58.9642	61.8887	65.7944	65.8126	65.5643	65.8827	67.6914	69.13	70.4411	71.6255	72.5709	73.1002
Montenegro	Both	5 to 9	Leukemia	57.0666	57.8845	58.3852	58.2441	58.5732	58.0122	56.9914	56.9577	59.0224	59.916	61.068	62.2174	63.0608	64.0187	66.1279	68.5335	71.3962	74.5444	76.3878	77.9293	78.8056	80.0573	80.4152	81.2585	82.2639	83.3584	84.0744	84.3063
Montenegro	Both	Early Neonatal	Leukemia	85.0322	85.5742	85.7558	85.8312	85.9117	86.0854	86.1111	86.1967	86.3265	86.4624	86.6112	87.0585	87.5201	87.9198	88.3078	88.5774	88.8399	89.1084	89.2921	89.4902	89.7091	90.0025	90.1033	90.2175	90.3326	90.6379	90.6661	90.6716
Montenegro	Both	Late Neonatal	Leukemia	89.1479	89.448	89.5695	89.6328	89.6716	89.7614	89.7653	89.7835	89.829	89.8629	89.8726	90.0817	90.3472	90.5859	90.8199	90.9736	91.0871	91.2096	91.321	91.466	91.6308	91.7958	91.8623	91.9298	91.9819	92.1553	92.1767	92.1828
Montenegro	Both	Post Neonatal	Leukemia	62.9178	63.771	64.4249	64.6186	64.6737	64.6168	64.5779	64.7627	65.1587	65.4779	66.1478	67.1944	68.4123	69.7302	71.0007	72.0694	73.2164	74.5377	75.792	76.8393	77.7257	78.5151	79.4044	80.2898	81.1581	81.8229	82.3425	82.6854
Montenegro	Female	0 to 20	Leukemia	64.1285	65.2476	65.6924	64.8372	64.7313	63.2617	61.4951	61.1881	64.3948	66.5115	66.8875	67.0032	67.2013	68.0159	68.5565	69.4398	72.3361	74.8019	77.1217	78.578	79.6087	81.4305	80.9707	81.4924	82.7522	81.7343	81.567	81.6965
Montenegro	Female	1 to 4	Leukemia	67.4296	68.5786	69.4779	69.8531	70.0729	70.3199	70.5176	70.9195	71.6251	72.1594	72.7712	73.4426	74.3337	75.2721	76.1662	77.041	78.0756	79.4771	80.7101	81.7571	82.7073	83.3905	84.2019	84.9797	85.6279	86.1745	86.81	87.077
Montenegro	Female	10 to 14	Leukemia	68.8209	70.493	70.5993	69.3897	69.0201	68.7053	68.6035	68.8142	69.8721	71.2522	71.8303	72.2801	72.5442	73.1165	73.3815	74.082	75.31	76.4618	78.1872	79.4295	81.3264	83.5906	83.5782	84.8669	86.7302	86.9449	87.1627	87.3972
Montenegro	Female	15 to 19	Leukemia	50.5338	51.2773	51.7827	51.8251	51.9975	51.6082	51.6652	52.344	54.5612	56.2483	57.5179	59.2693	61.4362	63.9398	66.2297	68.2688	69.942	71.2008	72.5311	73.7337	73.8836	75.3798	76.3259	77.1657	78.5253	79.5351	80.3156	80.8239
Montenegro	Female	5 to 9	Leukemia	57.9819	58.7928	59.2291	58.8277	58.7127	57.8024	56.7121	56.7778	60.1555	61.7912	62.6745	63.3719	64.3681	65.7255	67.2297	68.6851	70.2516	72.685	74.6929	76.4289	78.0451	78.6993	78.3298	78.9659	80.2225	81.9376	83.2305	83.6149
Montenegro	Female	Early Neonatal	Leukemia	84.2556	84.558	84.7356	84.8451	84.9402	85.0319	85.1452	85.3316	85.566	85.7831	85.9993	86.195	86.3567	86.4638	86.5771	86.6692	86.8411	87.0163	87.1446	87.3705	87.7347	87.783	87.7842	87.7758	87.7477	87.7781	87.7381	87.7343
Montenegro	Female	Late Neonatal	Leukemia	87.9941	88.1452	88.2335	88.306	88.3576	88.3992	88.4232	88.4688	88.5377	88.5954	88.6461	88.7018	88.7651	88.7993	88.8451	88.8826	88.9651	89.0772	89.1764	89.353	89.6334	89.6541	89.6564	89.6527	89.6418	89.6564	89.6366	89.6344
Montenegro	Female	Post Neonatal	Leukemia	68.0154	69.0507	69.776	70.1021	70.3412	70.4462	70.6203	71.0573	71.6855	72.2408	73.0313	73.8214	74.7024	75.5898	76.4748	77.217	78.1751	79.3268	80.4068	81.3772	82.153	82.8589	83.6352	84.3871	85.0618	85.6416	86.0392	86.3037
Montenegro	Male	0 to 20	Leukemia	66.4095	67.4899	67.7693	66.0951	64.0543	63.2122	63.0586	62.9809	63.5553	63.2482	63.4106	64.7793	65.9352	66.2311	68.622	70.9496	72.0776	73.932	76.9307	77.4419	77.2718	78.2883	78.9104	78.1298	80.4144	82.0383	82.0854	81.9236
Montenegro	Male	1 to 4	Leukemia	65.7021	66.3556	66.9571	67.0592	66.9725	66.8789	66.6713	66.5458	66.5904	66.5432	66.9112	67.945	69.301	70.8434	72.1622	73.3054	74.1943	75.3225	76.5915	77.6979	78.6739	79.3804	80.1835	80.8946	81.6989	82.2309	82.78	83.1999
Montenegro	Male	10 to 14	Leukemia	57.2772	57.8084	57.8585	57.249	56.7102	56.4439	56.994	57.5693	57.8134	58.2804	59.1589	60.4662	61.4245	60.0342	63.1411	66.9559	67.7178	69.0962	71.7214	73.4262	74.4431	77.2631	78.072	77.9008	80.9909	83.4511	82.9032	82.6469
Montenegro	Male	15 to 19	Leukemia	46.6247	48.8249	48.478	45.2232	40.6051	40.4366	42.4374	43.9248	45.8655	47.2217	47.7418	48.7554	49.8453	51.3155	52.7419	53.7582	55.2303	57.9365	61.8072	62.2687	61.5526	61.6066	62.987	64.057	64.7647	65.4908	66.1986	66.7202
Montenegro	Male	5 to 9	Leukemia	58.6885	59.5832	60.0952	60.0979	60.7275	60.3154	59.3263	59.2787	60.6789	61.2852	62.3596	63.3934	64.1571	65.219	67.4577	69.8	72.5754	75.6166	77.2587	78.5566	79.1315	80.6531	81.6205	82.7445	83.6606	84.3475	84.6848	84.8645
Montenegro	Male	Early Neonatal	Leukemia	93.3394	93.557	93.6017	93.6074	93.6213	93.693	93.6651	93.6444	93.6298	93.6234	93.6235	93.8401	94.0744	94.2796	94.4616	94.5733	94.6524	94.7345	94.7945	94.8561	94.9053	95.0411	95.0893	95.1442	95.2014	95.3301	95.3472	95.3499
Montenegro	Male	Late Neonatal	Leukemia	95.0989	95.2405	95.2875	95.3021	95.308	95.352	95.3452	95.3396	95.3431	95.343	95.3292	95.45	95.6016	95.7396	95.8648	95.9436	95.9956	96.0487	96.0914	96.1398	96.1826	96.2792	96.3182	96.3589	96.3921	96.4877	96.5028	96.5057
Montenegro	Male	Post Neonatal	Leukemia	65.1359	65.6751	66.1379	66.1654	66.0493	65.8448	65.6192	65.5336	65.6419	65.6785	66.1096	67.2407	68.5257	69.9488	71.2325	72.304	73.2754	74.3835	75.6039	76.6264	77.5052	78.1563	78.9874	79.8161	80.6579	81.0857	81.5638	81.9201
Poland	Both	0 to 20	Leukemia	39.362	39.2973	40.073	40.534	42.3192	42.8735	44.1274	45.289	46.7841	48.2247	50.0972	52.6963	55.5654	58.2401	61.0617	63.8025	65.4426	66.9533	69.0033	71.0253	72.3961	73.671	74.664	75.5446	76.6826	77.493	78.7165	78.9401
Poland	Both	1 to 4	Leukemia	40.9521	41.6773	42.7738	43.3461	44.7104	45.5706	46.3103	46.9761	47.6897	48.4144	49.447	50.6112	52.2072	53.9442	55.9858	58.1939	60.1736	62.1043	64.2233	66.6818	68.6597	70.415	71.7904	73.0237	74.1153	74.9001	75.5859	75.8822
Poland	Both	10 to 14	Leukemia	41.0098	41.3726	42.1901	42.5799	43.9611	45.7614	47.743	50.2385	52.8731	55.2793	57.6557	60.7999	64.2497	67.3111	70.0747	72.7045	74.3336	75.7733	77.6148	80.2344	81.6138	83.0879	83.89	85.1919	86.2448	86.937	87.8591	88.1996
Poland	Both	15 to 19	Leukemia	42.5943	42.9811	43.69	44.1743	45.3051	46.4086	48.0275	50.3256	53.0304	56.1634	59.4561	64.5011	70.0946	75.4043	80.1386	83.8492	85.7189	86.8937	88.1045	88.5836	88.4982	88.6909	87.9799	87.5604	87.1289	86.8682	87.0546	87.028
Poland	Both	5 to 9	Leukemia	41.6718	42.7431	44.4556	45.8471	48.1332	50.1783	53.0343	56.2919	58.9373	60.9935	63.2529	65.5996	67.9042	69.5119	70.993	73.304	74.5347	75.4966	76.885	78.3918	79.3613	80.3786	80.9878	81.8853	82.8732	83.7888	84.439	84.7748
Poland	Both	Early Neonatal	Leukemia	55.4411	54.2429	51.9991	50.4827	47.5364	47.2872	48.0434	49.5782	50.3086	50.6131	51.902	52.9187	53.6362	55.3179	57.0102	59.7324	62.9746	65.8795	68.4069	70.9839	74.6846	76.8162	78.8238	80.3286	81.5093	82.3249	82.5044	82.9227
Poland	Both	Late Neonatal	Leukemia	80.6423	80.3846	79.9133	79.7217	78.9569	79.0467	79.1822	79.4293	79.5714	79.6873	80.145	81.0011	81.8821	82.9953	84.0399	85.1862	86.0579	86.7307	87.3473	87.9422	88.6753	89.0136	89.4954	89.9162	90.2458	90.4656	90.4826	90.5537
Poland	Both	Post Neonatal	Leukemia	35.832	36.2917	37.3235	37.9198	39.1049	39.9609	40.7912	41.9099	43.0962	43.9542	44.7568	45.7122	47.1281	48.6076	50.4191	52.2922	54.1351	56.0288	58.2207	60.8143	63.2339	65.0745	66.7639	68.258	69.6362	70.758	71.6204	72.0591
Poland	Female	0 to 20	Leukemia	42.4004	42.5282	43.735	44.4508	46.6184	47.3871	48.6666	49.9995	51.6695	53.1251	54.8124	56.7984	59.3245	61.2725	63.7938	66.0637	66.9941	67.7209	68.8484	69.9817	70.6657	71.6316	72.537	73.6181	75.0882	76.6824	78.0622	78.5481
Poland	Female	1 to 4	Leukemia	42.1945	43.2454	44.6905	45.208	46.7812	48.127	48.8726	49.6083	50.5664	51.3781	52.337	52.6038	52.9711	52.7525	52.7864	52.5773	53.1646	53.9783	55.5313	57.6707	59.6892	61.9696	63.9582	66.2595	68.3568	70.088	71.6755	72.6438
Poland	Female	10 to 14	Leukemia	57.6357	57.9225	58.7629	59.1678	60.299	61.3563	62.6523	64.2883	65.9526	67.4798	69.2073	71.7461	74.9997	77.8522	80.6195	83.0277	84.2993	85.1771	86.0082	87.0774	87.4219	88.2667	88.5963	89.0972	89.8427	90.43	91.0295	91.3307
Poland	Female	15 to 19	Leukemia	46.5394	46.8067	47.6029	48.1331	49.1851	50.4341	52.0316	54.4204	57.3702	60.9222	64.6795	70.2063	76.6097	82.6564	88.3005	92.3237	93.6314	93.9666	94.1379	93.2195	91.6772	90.9044	89.7614	89.3696	89.3117	89.6475	90.1205	90.2469
Poland	Female	5 to 9	Leukemia	40.2137	41.2924	43.4832	45.2371	48.1157	50.8293	54.1944	58.0627	61.4779	64.4058	67.0305	68.7161	70.6364	71.5433	72.677	74.2245	75.0768	76.0343	77.3287	78.5508	79.162	80.4654	81.0502	81.8268	82.6435	83.3932	84.1384	84.447
Poland	Female	Early Neonatal	Leukemia	55.3923	54.1064	52.1847	50.9626	49.0654	49.4057	50.4425	51.5916	51.9484	51.3893	51.736	50.6485	48.376	46.3928	44.0173	43.7812	47.5047	51.6845	55.8881	60.0974	65.5607	68.9369	72.1501	74.5526	76.2674	77.3531	77.9378	78.4959
Poland	Female	Late Neonatal	Leukemia	67.203	66.1587	64.8692	63.8365	62.2978	62.2728	62.7493	63.0805	62.8999	62.1139	61.8613	61.0089	59.2205	57.8708	56.2298	55.9966	58.7445	61.7811	64.8144	67.8882	71.9121	74.2403	76.6243	78.4827	79.849	80.7375	81.3404	81.86
Poland	Female	Post Neonatal	Leukemia	43.1805	43.7233	45.2233	45.799	47.0466	48.1935	48.8535	49.8395	51.0115	51.8401	52.5182	52.8948	53.237	53.0308	52.9729	52.7485	53.3807	54.1158	55.4894	57.8714	60.3372	62.7232	64.97	67.2808	69.3507	71.1642	72.7056	73.7645
Poland	Male	0 to 20	Leukemia	43.8129	43.4899	44.0072	44.2101	45.4027	45.8889	46.6883	47.6264	49.0069	50.4989	52.0315	54.6071	57.3397	60.1282	62.9765	65.6008	67.6482	69.7344	72.2381	74.637	76.3202	77.6147	78.5487	79.1989	79.9934	80.2335	81.2156	81.2559
Poland	Male	1 to 4	Leukemia	38.5527	38.9063	39.7202	40.2061	41.1065	41.6182	42.2323	43.2494	43.8802	44.7043	45.6863	47.825	50.564	53.702	56.9844	60.4968	63.133	65.4597	67.6957	70.1635	72.0547	73.4459	74.5084	75.347	75.9347	76.292	76.5471	76.515
Poland	Male	10 to 14	Leukemia	47.6567	48.0487	48.9751	49.3647	50.712	52.1124	53.802	56.2074	58.7864	61.1781	62.9764	65.2394	67.5423	69.2685	71.1114	72.8827	74.3879	76.1097	78.3612	81.1444	83.1188	84.4861	85.4258	86.7422	87.6764	88.4729	89.331	89.5882
Poland	Male	15 to 19	Leukemia	44.2309	44.6326	45.2531	45.6734	46.663	47.7197	49.0278	51.0435	53.3013	55.7164	58.0092	61.818	65.8962	69.462	72.9694	76.1184	78.1674	80.2246	82.2334	83.9767	84.938	85.4637	85.091	84.7182	84.1338	83.6938	83.662	83.5457
Poland	Male	5 to 9	Leukemia	45.5963	46.2257	47.5771	48.557	50.2234	51.9371	53.5962	55.5869	57.8015	59.6536	61.2912	63.6064	65.8561	68.1817	70.0653	72.099	73.6721	74.9104	76.4286	78.0856	79.4685	80.4454	81.1404	82.0602	82.9426	83.7423	84.4701	84.9229
Poland	Male	Early Neonatal	Leukemia	85.783	85.5182	84.905	84.5069	83.6141	83.3903	83.4966	83.8767	84.091	84.3329	84.8696	85.5786	86.2685	87.1469	87.9786	88.9169	89.7003	90.339	90.8563	91.3557	92.0407	92.4153	92.8434	93.1377	93.36	93.5081	93.4972	93.5618
Poland	Male	Late Neonatal	Leukemia	92.9745	92.9087	92.7588	92.7103	92.496	92.5215	92.5862	92.7005	92.7946	92.8934	93.0655	93.3646	93.6709	94.0282	94.3563	94.7076	94.9671	95.1703	95.3563	95.5241	95.7265	95.8337	95.9593	96.0527	96.1202	96.1596	96.1524	96.166
Poland	Male	Post Neonatal	Leukemia	38.8912	39.1332	39.8181	40.2084	40.992	41.6376	42.3063	43.1836	43.9925	44.7181	45.6915	47.6967	50.3069	53.3131	56.647	59.8509	62.1526	64.3479	66.5309	68.6865	70.5876	71.8311	72.9568	73.7554	74.4693	74.925	75.1955	75.0813
Romania	Both	0 to 20	Leukemia	46.4899	47.8478	48.3188	48.2026	48.9473	49.9906	52.4142	54.1789	56.0669	58.4072	60.6073	62.5288	64.1934	65.087	66.982	67.6855	68.869	70.0712	72.2172	74.4548	76.7591	78.0151	79.024	80.4349	81.5718	82.2689	82.6842	83.1429
Romania	Both	1 to 4	Leukemia	50.1537	52.3808	53.506	54.3336	55.8933	57.7786	59.8811	61.3555	63.258	65.2859	67.0622	68.3657	69.507	70.4671	71.7931	72.5467	73.2914	74.1769	75.3136	76.5575	77.7247	78.5601	79.5568	80.591	81.307	81.983	82.6388	83.0977
Romania	Both	10 to 14	Leukemia	40.4938	42.4368	42.8612	43.1077	44.1327	45.9802	48.9546	50.8575	53.4242	56.2104	58.0869	60.3976	63.1055	64.28	66.2569	67.5592	68.4376	70.0129	71.5805	73.3114	74.7596	75.6416	76.6112	77.8367	79.0873	80.5618	81.9336	82.8725
Romania	Both	15 to 19	Leukemia	42.483	42.9632	43.0825	43.2709	43.7242	44.4643	45.7852	46.9491	48.374	49.6338	51.276	52.9045	54.9857	56.9075	59.4757	60.9412	61.5036	62.8315	64.5545	66.22	67.9718	68.6728	69.8592	71.6091	72.3293	73.2477	74.6187	75.4223
Romania	Both	5 to 9	Leukemia	44.9444	46.7788	47.5135	48.1721	49.6249	51.5132	53.8657	55.5803	57.637	60.3219	62.5532	64.3431	65.9225	66.8949	68.3473	69.2741	70.1318	71.4958	72.9443	74.7405	76.6707	77.9348	79.8677	81.5904	82.6169	83.6023	84.7406	85.2869
Romania	Both	Early Neonatal	Leukemia	86.4097	86.469	86.3516	86.3195	86.3717	86.7259	86.6693	86.5645	86.6771	86.8588	86.916	87.3458	87.6949	88.1123	88.2786	88.5399	88.792	89.0684	89.2405	89.5312	89.8214	89.988	90.1768	90.2551	90.4082	90.5327	90.6206	90.7501
Romania	Both	Late Neonatal	Leukemia	83.5718	83.983	84.0604	84.1308	84.0947	84.5162	84.4492	84.4388	84.8043	85.2318	85.1066	85.3587	85.6464	86.185	86.3695	86.6845	86.9017	87.1865	87.3737	87.8027	88.1764	88.423	88.7014	88.8946	89.1667	89.443	89.5878	89.7269
Romania	Both	Post Neonatal	Leukemia	45.0745	47.521	48.7597	49.8032	51.6373	53.4265	55.6663	57.1268	59.0144	60.9728	62.8723	64.2299	65.4844	66.4848	67.7787	68.4304	69.0972	69.9158	70.9431	72.1159	73.2452	74.0681	75.0591	75.9958	76.5623	77.1563	77.8362	78.3038
Romania	Female	0 to 20	Leukemia	48.0989	49.5539	50.6111	50.7232	51.9319	53.039	55.4302	57.1169	59.1999	61.922	64.5944	66.4214	67.5095	68.5681	70.2921	70.4356	71.9028	73.1355	74.9585	76.841	78.8344	80.3113	81.3677	82.4345	83.5842	84.4	84.0549	84.4328
Romania	Female	1 to 4	Leukemia	48.9463	51.8714	53.3993	54.5069	56.317	58.5678	60.9726	62.9012	65.3079	67.6877	69.6859	70.661	71.6692	72.536	73.7479	74.2811	75.0451	75.8992	77.0077	78.2373	79.3468	80.1335	80.9927	81.8706	82.5455	83.1664	83.7676	84.1544
Romania	Female	10 to 14	Leukemia	57.5469	58.9553	59.5108	59.903	60.9722	62.5466	64.7363	66.3312	68.269	70.5016	72.0603	73.6488	75.522	76.6652	77.958	78.5685	79.3292	80.1296	81.0326	81.8695	82.5757	83.2594	83.7921	84.5586	85.3446	86.3163	87.1529	87.7328
Romania	Female	15 to 19	Leukemia	44.1152	44.8056	45.0749	45.3451	46.027	47.0721	48.8747	50.3978	52.1736	54.0506	56.7365	58.9449	61.1486	63.2828	66.0333	67.7897	68.8153	70.3846	71.7199	73.1329	74.485	75.1103	76.3792	77.5123	78.0608	79.174	80.1656	81.0054
Romania	Female	5 to 9	Leukemia	43.6605	45.8086	46.8133	47.4465	48.9271	50.9009	53.3326	54.9197	57.2817	60.1561	62.4205	63.9692	65.3818	66.4549	68.0274	68.8158	69.5233	70.8633	72.1955	73.6324	75.5125	76.8505	78.3421	80.0138	81.0564	81.7543	82.728	83.1895
Romania	Female	Early Neonatal	Leukemia	55.8899	57.3057	58.3969	59.33	60.6675	62.1485	63.0021	63.6204	64.575	65.9256	65.9044	66.2454	67.4634	68.3104	68.8297	69.7198	71.2254	72.6776	73.829	75.3665	76.9755	77.1722	77.6486	77.7584	77.9332	78.0645	78.0829	78.0886
Romania	Female	Late Neonatal	Leukemia	47.8733	48.775	49.6117	50.3428	50.829	51.4807	51.9552	52.1028	52.6064	53.8058	52.1517	52.4717	52.6513	53.3784	54.2252	54.7969	56.7588	58.0394	60.1677	62.5158	65.4801	66.1229	67.0387	67.4776	68.5225	69.1652	69.7589	69.9807
Romania	Female	Post Neonatal	Leukemia	50.6736	53.425	54.7219	55.818	57.6306	59.7636	62.0454	63.6475	65.7929	68.066	69.7893	70.8424	71.7663	72.6391	73.6142	74.1006	74.729	75.5582	76.4902	77.6863	78.7019	79.4882	80.3822	81.1959	81.7296	82.2591	82.8419	83.1804
Romania	Male	0 to 20	Leukemia	51.3909	52.3507	52.4051	52.0817	52.2876	53.0486	54.9263	56.3643	57.8146	59.8356	61.3315	63.0938	64.7239	65.491	67.3879	68.4087	69.2877	70.3446	72.3959	74.7057	76.9845	78.1256	78.9653	80.2726	81.1412	81.7301	82.6306	83.1322
Romania	Male	1 to 4	Leukemia	49.9413	51.6184	52.3963	53.0162	54.2623	55.8832	57.6387	58.7834	60.2091	62.0572	63.4449	65.0496	66.2928	67.3583	68.8306	69.8709	70.5809	71.456	72.5563	73.8334	75.0526	75.9738	77.0496	78.1166	78.7705	79.4514	80.2216	80.7739
Romania	Male	10 to 14	Leukemia	48.0498	48.9785	49.2405	49.506	50.3745	51.5879	53.2654	54.5781	56.6254	59.1197	60.8722	62.9178	64.4311	65.8681	67.859	68.8888	69.6744	71.2723	72.6313	74.7687	76.4572	77.628	78.9534	80.1256	81.2506	82.5848	83.4529	84.3508
Romania	Male	15 to 19	Leukemia	45.6094	45.7821	45.9076	45.9569	46.2224	46.5815	47.3433	47.8785	48.664	49.6675	50.4977	51.8815	53.3145	54.6806	56.68	57.4105	58.0695	59.2463	60.7888	62.2734	63.9048	64.8522	65.815	67.018	67.8135	68.8539	69.8143	70.7258
Romania	Male	5 to 9	Leukemia	48.4762	49.8942	50.6422	51.0548	52.2241	53.7009	55.7428	57.185	58.9687	61.6507	63.8017	65.5666	66.9402	67.8017	69.3662	70.2721	71.2346	72.5965	74.1389	76.1853	78.0896	79.449	81.4126	82.9349	83.807	85.0212	86.1468	86.6579
Romania	Male	Early Neonatal	Leukemia	95.0069	95.0362	95.0393	95.0523	95.0748	95.1253	95.1401	95.1486	95.1895	95.2362	95.2824	95.3503	95.4049	95.4623	95.4942	95.5333	95.5673	95.5956	95.6197	95.6515	95.6849	95.7162	95.7517	95.7735	95.8038	95.8254	95.8369	95.8524
Romania	Male	Late Neonatal	Leukemia	94.6779	94.7823	94.8138	94.865	94.9159	95.0252	95.0358	95.0369	95.0993	95.1651	95.1904	95.2721	95.3721	95.4901	95.545	95.6316	95.6788	95.724	95.7555	95.8343	95.9139	95.9787	96.044	96.0986	96.1578	96.2126	96.2374	96.2679
Romania	Male	Post Neonatal	Leukemia	49.4988	51.1159	51.8394	52.4627	53.6849	54.8913	56.4894	57.3905	58.7836	60.347	61.7453	63.3183	64.6721	65.8184	67.2295	68.0497	68.727	69.5035	70.4761	71.5182	72.5877	73.3873	74.3063	75.2171	75.7921	76.3881	77.1142	77.6481
Serbia	Both	0 to 20	Leukemia	61.8178	62.4121	62.2019	60.5019	59.3207	59.0059	59.5736	60.1854	62.3644	62.0762	62.9863	64.2687	65.3342	66.2282	68.0275	70.1405	71.3823	72.2608	73.085	74.2464	75.2484	76.6441	77.0501	78.4053	79.3086	79.5361	80.2122	80.8867
Serbia	Both	1 to 4	Leukemia	63.6297	64.7063	65.099	64.3636	63.7935	63.6207	64.0945	65.0769	66.006	66.4652	67.5794	68.3209	68.9441	69.6346	70.9896	72.7406	73.9761	75.0649	76.2557	77.1756	77.8992	78.7721	79.5498	80.2623	80.6264	80.9681	81.4323	81.9399
Serbia	Both	10 to 14	Leukemia	57.7804	58.8896	59.0049	57.2265	55.4983	55.181	56.336	57.8162	58.5255	59.5837	60.8425	61.7972	62.5882	63.4684	65.3897	67.7619	69.2208	70.7322	72.4629	73.3165	74.1375	74.8388	76.0349	76.853	77.168	78.2608	78.4698	79.2824
Serbia	Both	15 to 19	Leukemia	53.1187	54.2767	54.0286	53.3411	52.6113	53.0028	54.2268	55.6218	56.3056	57.4427	57.9864	59.3174	60.2637	61.3264	62.9166	65.5097	66.8209	67.7281	69.6579	70.9309	71.962	72.5456	73.8979	74.7621	75.1272	75.6946	76.9807	77.5656
Serbia	Both	5 to 9	Leukemia	61.1599	62.7155	63.14	62.321	61.7671	61.7635	62.7432	64.2673	64.8662	65.3838	66.5571	67.0904	67.4136	68.0677	69.6108	71.8322	73.2783	74.6935	76.0952	77.1113	78.2407	79.8247	80.7843	81.593	82.7073	83.4501	83.6853	84.1224
Serbia	Both	Early Neonatal	Leukemia	57.7751	60.3682	60.11	60.1911	60.7617	61.0808	62.404	63.8161	65.4083	66.5203	67.0031	67.4543	67.8247	68.4477	70.1616	72.0172	73.6525	75.2653	76.8601	77.3895	78.073	78.5802	79.3348	79.3944	79.6483	80.0308	80.506	80.8492
Serbia	Both	Late Neonatal	Leukemia	49.4773	51.8339	50.5089	49.4167	48.988	47.7827	47.8477	47.9804	48.6305	48.8503	48.9657	48.7634	48.922	49.4445	52.1912	55.4021	58.2745	61.5603	65.4897	67.0968	69.0178	70.4782	72.2293	72.5685	73.2261	74.0905	75.3626	76.3199
Serbia	Both	Post Neonatal	Leukemia	57.4315	58.4827	58.7741	57.6981	56.915	56.5685	57.1422	57.9519	59.0081	59.4873	60.6803	61.3834	61.9784	62.7759	64.3548	66.1019	67.397	68.5392	69.8854	71.0717	72.0227	73.1037	74.0106	74.7978	75.2162	75.6072	76.1231	76.6197
Serbia	Female	0 to 20	Leukemia	63.2086	63.9018	63.8275	62.2166	61.1561	60.5899	61.2123	61.9307	65.0567	64.6239	66.6762	67.7326	68.618	69.3582	71.0423	72.6786	73.9328	75.0761	75.5368	76.3833	77.0699	78.9247	79.5925	81.1231	82.005	81.8542	82.336	82.9165
Serbia	Female	1 to 4	Leukemia	65.1737	66.3458	66.7876	66.0247	65.4928	65.3911	66.1194	67.508	68.6834	69.3333	70.7294	71.3473	71.7565	72.1836	73.3096	74.7102	75.9041	77.0033	78.1715	79.0328	79.5852	80.4012	81.1107	81.7137	82.0008	82.3674	82.7643	83.2475
Serbia	Female	10 to 14	Leukemia	73.289	74.2456	74.5048	73.5785	72.6989	72.1566	72.6874	73.6858	75.0885	75.6275	76.8851	77.6232	78.1518	78.8498	80.3009	81.8016	82.569	83.261	83.9507	84.4295	84.7525	85.3372	85.957	86.4088	86.5339	86.7703	87.901	88.6632
Serbia	Female	15 to 19	Leukemia	62.2695	63.278	63.5789	62.9656	62.3435	62.5343	63.8956	65.4448	66.9995	67.6166	69.3591	70.6184	71.529	72.6599	74.6811	77.2845	78.7662	80.1922	81.7399	82.7727	83.5952	84.759	85.8101	86.8196	87.4273	87.8412	88.5158	89.1078
Serbia	Female	5 to 9	Leukemia	63.2072	64.7763	65.3221	64.3835	63.2656	62.9432	63.7403	65.0231	66.7404	67.1198	68.8766	69.6446	70.0054	70.7891	72.2706	74.1137	75.2814	76.4232	77.1767	77.8929	78.7149	80.0963	81.1639	81.9958	82.6264	82.9955	83.2914	83.6323
Serbia	Female	Early Neonatal	Leukemia	51.8843	54.5761	54.8412	55.1578	55.9046	56.4066	57.7136	59.1617	60.6503	61.7619	62.6033	62.8793	63.0894	63.5192	65.2044	67.1272	69.0419	71.1423	73.0821	73.8579	75.0325	75.6238	76.4155	76.4745	76.7043	77.0141	77.465	77.7897
Serbia	Female	Late Neonatal	Leukemia	46.4458	49.0243	48.1232	47.1779	46.7342	45.4682	45.6191	45.8061	46.255	46.3838	47.1648	47.3681	47.7045	48.2255	51.4218	55.2402	58.6976	62.5382	66.3542	68.1455	70.5332	71.8635	73.2333	73.615	74.1154	74.6591	75.6093	76.3021
Serbia	Female	Post Neonatal	Leukemia	63.819	64.9406	65.1791	64.027	63.3182	63.0663	63.8936	65.1043	66.4167	67.1054	68.5777	69.238	69.732	70.4303	71.677	73.0456	74.2456	75.2777	76.399	77.3397	78.0239	78.8924	79.5932	80.217	80.5737	80.9787	81.4798	81.8743
Serbia	Male	0 to 20	Leukemia	65.0546	65.4416	65.1507	63.634	62.4219	62.1899	62.4593	62.7107	64.3004	63.9135	64.0677	65.5096	66.6004	67.5194	69.2489	71.3752	72.3652	72.913	73.7277	75.0768	76.1916	77.1779	77.3766	78.4357	79.1854	79.6839	80.5499	81.2308
Serbia	Male	1 to 4	Leukemia	61.848	62.8152	63.1883	62.5344	61.9375	61.7517	62.038	62.6952	63.3618	63.6037	64.3369	65.2148	65.9462	66.8275	68.3112	70.2749	71.4493	72.4814	73.6884	74.7119	75.5836	76.4878	77.2056	77.8711	78.2827	78.6769	79.2491	79.7713
Serbia	Male	10 to 14	Leukemia	59.088	59.8916	59.7424	58.312	56.7789	56.3924	57.21	58.1465	59.1792	59.8709	61.4766	62.5658	63.4623	64.3778	66.1433	68.3286	69.731	71.2941	72.8688	73.9625	74.8869	76.4017	77.8234	78.603	79.052	80.0474	79.8807	80.33
Serbia	Male	15 to 19	Leukemia	48.1335	49.243	48.6409	47.9169	47.0772	47.2062	47.8564	48.3982	49.1527	49.5951	50.3086	51.2281	51.8132	52.4382	53.4732	55.0668	56.1537	57.3791	59.063	60.3545	61.5735	62.8014	63.9723	65.1222	65.7328	66.2171	67.2484	67.8992
Serbia	Male	5 to 9	Leukemia	61.4234	62.6402	62.7471	61.9272	61.1991	60.9013	61.4483	62.7091	63.6164	63.9832	65.3317	66.1233	66.6006	67.1542	68.9582	71.2836	72.7874	74.1985	75.5728	76.9204	78.1408	79.534	80.6671	81.7054	82.8676	83.8196	84.2128	84.8075
Serbia	Male	Early Neonatal	Leukemia	86.6141	87.3583	87.185	87.1685	87.3134	87.3811	87.7744	88.1824	88.6722	89.0085	89.0591	89.215	89.3375	89.5388	90.0431	90.5749	91.007	91.4194	91.839	91.933	92.0397	92.1623	92.3556	92.355	92.4249	92.5454	92.6813	92.7796
Serbia	Male	Late Neonatal	Leukemia	81.3138	82.199	81.6723	81.2791	81.1379	80.696	80.6951	80.7154	80.9716	81.0668	80.9898	80.8267	80.8232	80.9887	81.9427	83.0538	84.047	85.1583	86.5923	87.1485	87.7655	88.2984	88.9607	89.0526	89.3041	89.6735	90.1807	90.562
Serbia	Male	Post Neonatal	Leukemia	60.6435	61.439	61.7536	60.9532	60.2866	59.9744	60.3141	60.779	61.5221	61.8104	62.5815	63.2789	63.8466	64.5976	66.0811	67.7141	68.7727	69.654	70.7778	71.8626	72.7694	73.7702	74.6389	75.4043	75.7782	76.058	76.4835	76.9544
Slovakia	Both	0 to 20	Leukemia	52.0043	53.0123	55.4364	58.0669	60.5747	62.7526	64.4677	65.3415	66.767	68.2862	70.2223	71.7401	73.6366	75.1421	76.6039	78.4193	80.1416	81.8242	83.5938	85.8522	87.7728	88.8316	90.4417	91.7194	92.7203	92.9227	94.5715	94.7842
Slovakia	Both	1 to 4	Leukemia	57.1315	58.7661	61.4695	64.6299	67.6344	70.2972	72.2529	73.8823	75.3201	76.7223	78.3034	80.0232	81.2315	82.1744	83.0932	84.1923	85.5828	86.8833	87.9483	88.6332	89.3133	89.9483	90.5468	91.3402	91.9696	92.4546	92.7919	92.9605
Slovakia	Both	10 to 14	Leukemia	54.2852	54.0116	55.7206	58.3822	60.4016	61.7165	62.5284	63.2493	64.6677	65.5826	66.5502	67.9753	69.2184	70.1009	70.9991	71.414	73.0961	76.2519	79.0125	81.4155	83.4515	84.7615	86.3243	87.706	88.902	89.6976	91.1567	91.7469
Slovakia	Both	15 to 19	Leukemia	53.1991	53.4463	54.9844	56.8247	58.3755	59.4889	60.4322	61.092	61.6853	62.2126	63.0692	64.4725	65.607	66.4785	67.431	68.8242	70.222	71.8348	73.3701	74.703	76.4513	77.8972	79.5009	80.9083	82.2213	83.5055	84.5737	84.9908
Slovakia	Both	5 to 9	Leukemia	51.8793	52.5956	54.6392	56.7448	58.6381	60.4397	62.1163	63.0874	64.1432	65.6728	67.8935	69.6951	71.0823	72.1975	73.6325	75.0651	77.3297	79.7114	81.3916	82.8451	84.6105	85.7887	87.0011	88.2809	89.31	90.1239	91.1202	91.4798
Slovakia	Both	Early Neonatal	Leukemia	80.07	80.7157	81.9595	83.3168	84.4113	85.411	86.2597	87.017	87.5257	87.8841	88.1488	88.4966	88.6279	88.6902	88.8368	88.9869	89.1413	89.2666	89.3214	89.4158	89.3708	89.2441	88.9227	88.6782	88.4534	88.47	88.4689	88.4735
Slovakia	Both	Late Neonatal	Leukemia	82.2692	82.8419	83.9049	85.125	86.0593	86.8765	87.5263	88.1292	88.5445	88.8866	89.1015	89.4711	89.5712	89.6216	89.7239	89.7676	89.8909	89.994	90.015	90.0433	89.8795	89.7772	89.5243	89.4087	89.2201	89.2795	89.2993	89.33
Slovakia	Both	Post Neonatal	Leukemia	52.9009	54.5031	57.5133	60.9571	64.2727	67.1365	69.2129	70.901	72.4038	73.7993	75.4668	77.1438	78.3007	79.1288	80.1162	81.2762	82.7637	84.2354	85.5101	86.434	87.4574	88.4709	89.2999	90.364	91.1874	92.0068	92.4824	92.6528
Slovakia	Female	0 to 20	Leukemia	53.3459	54.6709	57.2555	59.6486	62.2437	64.5682	66.3089	67.4538	68.8516	70.4886	72.3688	73.7769	75.5093	76.6237	77.4908	79.1354	80.7478	82.0452	83.5272	84.9961	86.8058	87.8597	89.2352	89.9357	90.5146	90.0283	91.3818	91.7144
Slovakia	Female	1 to 4	Leukemia	54.6449	56.5209	59.8346	63.719	67.5241	70.9083	73.4683	75.7115	77.6789	79.6489	81.5493	83.1237	84.0514	84.5321	84.9929	85.5543	86.4967	87.3798	88.0047	88.391	88.9019	89.2842	89.7103	90.2772	90.7048	91.18	91.463	91.6303
Slovakia	Female	10 to 14	Leukemia	70.0448	70.4868	71.9253	73.3189	74.2611	74.8321	75.0936	75.277	75.7209	76.033	76.5502	77.3257	78.0324	78.6161	79.086	79.4109	80.7201	83.0087	84.9784	86.6115	88.2362	89.0902	90.2646	91.2255	91.6422	91.4203	92.4377	92.9037
Slovakia	Female	15 to 19	Leukemia	47.6545	48.2064	49.9537	51.7219	53.1277	54.3059	55.236	55.79	56.5461	57.39	58.735	60.5565	61.9669	63.2079	64.5257	66.3649	67.9393	69.6433	71.2546	72.9418	74.965	76.7874	78.8889	80.7291	82.6138	84.0361	84.9238	85.417
Slovakia	Female	5 to 9	Leukemia	55.9322	56.8458	58.8892	60.8728	62.4872	63.8266	64.8565	65.4216	66.0053	67.0371	68.6443	70.0683	71.072	71.8249	73.1026	74.4093	76.5011	78.7777	80.4599	81.7719	83.495	84.6192	85.8093	87.0823	88.1588	88.6466	89.4441	89.7516
Slovakia	Female	Early Neonatal	Leukemia	81.7847	82.2293	82.9444	83.7838	84.5905	85.3419	85.9677	86.5042	86.9568	87.2313	87.4234	87.5692	87.6383	87.6613	87.6979	87.7356	87.7773	87.8068	87.8064	87.9431	87.9118	87.6986	87.3595	87.0797	86.8687	86.7827	86.7036	86.6804
Slovakia	Female	Late Neonatal	Leukemia	84.8343	85.1391	85.6413	86.2392	86.7937	87.3058	87.711	88.0535	88.3122	88.4566	88.5399	88.6387	88.6426	88.6233	88.6216	88.5968	88.5992	88.5893	88.5645	88.6807	88.6113	88.4431	88.1945	88.0561	87.9068	87.8787	87.8409	87.8487
Slovakia	Female	Post Neonatal	Leukemia	55.3304	56.9545	60.3976	64.2501	67.9981	71.2905	73.7798	75.7866	77.6471	79.3279	81.13	82.5008	83.2703	83.6465	84.0634	84.5745	85.4032	86.1675	86.8364	87.2629	87.9249	88.5459	89.0431	89.5924	90.0944	90.6994	91.0541	91.2436
Slovakia	Male	0 to 20	Leukemia	56.0691	56.7867	58.7883	61.2034	63.3819	65.2235	66.6537	67.2685	68.4692	69.5539	71.1826	72.7439	74.5696	76.07	77.7341	79.5962	81.2307	82.9434	84.7574	87.2522	89.0506	90.0586	91.6905	93.2126	94.3893	95.1008	96.8463	96.9532
Slovakia	Male	1 to 4	Leukemia	57.6343	59.0854	61.389	64.0748	66.5492	68.7286	70.2693	71.4425	72.4366	73.3346	74.5343	76.3003	77.7182	79.0272	80.3467	81.9534	83.74	85.3909	86.8284	87.7939	88.5984	89.3967	90.0832	91.0151	91.7969	92.2935	92.6844	92.8439
Slovakia	Male	10 to 14	Leukemia	55.5456	55.7407	57.3363	59.4789	61.554	63.3603	64.8058	66.0565	67.2483	68.2745	69.4791	70.848	71.7264	72.3485	72.9964	73.9089	75.5441	78.1	80.4201	82.1481	83.9064	85.3869	86.8752	88.1249	89.3617	90.3487	91.6903	92.3007
Slovakia	Male	15 to 19	Leukemia	58.4588	58.5336	59.7527	61.4022	62.7631	63.6941	64.5658	65.1793	65.6055	65.9572	66.5395	67.5499	68.3207	68.8653	69.5041	70.4804	71.6115	72.9712	74.2832	75.2866	76.7294	77.8221	79.0226	79.9995	80.8272	81.9238	82.9521	83.2797
Slovakia	Male	5 to 9	Leukemia	50.4668	50.8019	52.3394	54.6	56.9418	59.1357	60.7802	62.1603	63.713	64.9379	67.3564	70.1895	72.0128	73.0444	74.3081	75.9345	78.0401	80.1037	81.9416	83.3867	84.9241	86.1783	87.375	88.4923	89.5608	90.4576	91.2782	91.5904
Slovakia	Male	Early Neonatal	Leukemia	90.9831	91.2009	91.7485	92.3194	92.6809	92.9956	93.2723	93.5464	93.627	93.7223	93.7846	94.0185	94.0849	94.1308	94.2626	94.387	94.5087	94.6074	94.6618	94.6725	94.7295	94.7805	94.7494	94.7374	94.6989	94.7362	94.7629	94.772
Slovakia	Male	Late Neonatal	Leukemia	91.3364	91.5727	92.1241	92.7628	93.1557	93.4672	93.7147	93.9883	94.133	94.3494	94.4961	94.8223	94.9331	95.0051	95.116	95.1871	95.308	95.4152	95.4564	95.4269	95.4159	95.4469	95.3946	95.3779	95.3112	95.364	95.3936	95.4091
Slovakia	Male	Post Neonatal	Leukemia	58.7859	60.0907	62.3553	64.9893	67.4903	69.5797	70.9605	72.0429	72.9706	73.8579	75.0826	76.7365	78.2144	79.4846	80.9104	82.5084	84.3437	86.167	87.7104	88.8765	89.9088	91.0203	91.9784	93.4096	94.3985	95.1858	95.666	95.8008
Slovenia	Both	0 to 20	Leukemia	72.6024	72.4591	72.141	71.8216	71.6115	71.3638	71.7813	72.382	72.5804	73.6643	75.7182	76.605	78.9094	81.0203	82.3959	84.2127	85.3428	86.9542	89.4179	91.9202	94.0521	94.7754	94.3003	93.966	93.0016	92.3587	92.4917	91.5001
Slovenia	Both	1 to 4	Leukemia	76.9462	77.6374	78.3558	78.9212	79.4019	80.105	80.9565	81.7835	82.5521	83.4758	84.3202	85.3595	86.2953	87.0606	87.7257	88.1698	88.8396	89.6856	90.5067	91.1269	91.5413	91.6151	92.0954	92.7625	93.4555	94.1227	94.4176	94.5874
Slovenia	Both	10 to 14	Leukemia	71.4507	71.5347	71.5522	70.9238	69.7656	71.1671	72.7231	73.7779	75.7675	77.5442	79.3394	81.5185	84.4093	87.7003	90.3824	91.5426	92.5084	94.5949	95.6885	95.9319	96.1434	96.6986	97.1913	98.133	99.0955	99.7186	100	99.8793
Slovenia	Both	15 to 19	Leukemia	60.2496	60.6381	61.7313	61.656	61.181	62.3902	62.6555	65.0295	67.2668	69.2538	71.1627	73.3807	76.9158	80.6277	82.7652	84.5044	86.2441	88.1972	90.2924	91.3379	91.9129	92.6775	93.8162	95.2408	96.5147	97.3485	98.0282	98.0935
Slovenia	Both	5 to 9	Leukemia	74.5511	74.7877	74.5442	75.0096	75.7755	76.4263	77.3764	78.2038	79.3034	81.405	83.4345	85.0526	87.4051	89.4823	90.6142	91.9009	92.8293	93.9901	94.6936	95.6503	96.1163	96.4878	97.0443	97.5843	98.1025	98.592	98.9886	99.2307
Slovenia	Both	Early Neonatal	Leukemia	62.7057	64.1845	66.0838	68.549	70.4515	72.0646	73.3402	73.2133	73.7686	74.4912	74.6392	75.2043	76.5821	77.5194	78.7862	80.4379	82.5519	84.2581	85.6654	86.8393	88.1275	87.878	87.9904	87.8657	87.9217	87.8897	87.8218	87.7897
Slovenia	Both	Late Neonatal	Leukemia	82.413	82.8374	83.2376	83.7348	84.2528	84.8422	85.4149	85.6141	85.8101	85.9598	85.8601	85.7962	85.7617	85.7917	86.0987	86.6183	87.4239	88.136	88.7565	89.36	90.1067	89.9056	89.8328	89.7521	89.6096	89.5572	89.451	89.363
Slovenia	Both	Post Neonatal	Leukemia	72.8917	73.874	74.7267	75.3984	76.0606	76.8264	77.6272	78.5756	79.5101	80.3405	81.1532	82.1127	82.879	83.5092	84.0459	84.3472	84.9374	85.6764	86.5483	87.1682	87.6954	87.8979	88.4192	89.0329	89.6839	90.3491	90.6865	90.8447
Slovenia	Female	0 to 20	Leukemia	73.8307	74.1448	73.7438	73.9944	74.1403	73.7377	74.2825	74.8906	74.5534	75.7823	78.4248	80.3401	81.3812	82.4037	82.9423	84.5629	85.4944	86.0113	87.993	90.8584	93.562	94.6741	93.4412	92.7826	92.8529	93.5455	93.9139	93.4299
Slovenia	Female	1 to 4	Leukemia	74.3512	75.4141	76.5109	77.4056	78.2607	79.3474	80.5969	81.8698	83.0955	84.4843	85.7481	86.6796	87.3484	87.8331	88.0944	88.1053	88.5196	89.085	89.7033	90.0897	90.3578	90.5292	91.0382	91.663	92.3269	92.9505	93.2645	93.4692
Slovenia	Female	10 to 14	Leukemia	80.8429	81.1583	81.1935	80.8233	79.971	81.1845	82.4184	83.5999	84.7333	85.9477	87.2479	89.1022	90.7607	92.7756	94.1385	94.666	95.1274	95.7776	96.038	96.0795	95.9994	96.5454	97.024	97.5548	98.2182	98.7382	98.9538	99.3279
Slovenia	Female	15 to 19	Leukemia	72.6431	73.4125	74.0069	74.3916	73.6727	74.7613	75.579	77.3126	78.6277	80.2223	82.2538	85.6001	88.1355	91.3	93.1531	93.9774	94.2798	94.6307	95.0377	95.029	94.4934	95.5015	96.1068	97.1091	98.3404	98.972	99.5198	99.7904
Slovenia	Female	5 to 9	Leukemia	73.7281	73.9802	73.6911	74.2796	75.0401	75.7661	76.6624	77.7884	79.0808	80.9802	83.0241	85.3248	87.3861	89.1042	90.1053	90.8204	91.6126	92.4939	93.1501	93.4944	93.5466	94.144	94.7576	95.2505	95.8773	96.5352	96.9832	97.1581
Slovenia	Female	Early Neonatal	Leukemia	31.3729	35.8604	41.8081	47.7021	54.0512	57.1541	61.7236	62.9228	65.5089	67.8657	69.2704	70.5453	74.036	76.0277	77.7951	79.7959	81.9169	83.5638	84.9099	86.113	87.3828	87.0916	87.1426	87.0558	87.0055	86.8947	86.754	86.6564
Slovenia	Female	Late Neonatal	Leukemia	83.3477	83.657	83.9628	84.3075	84.7007	85.0251	85.4591	85.5439	85.672	85.7553	85.7647	85.7383	85.8495	86.0231	86.3681	86.8534	87.4423	87.9606	88.3884	88.8782	89.5185	89.3537	89.3047	89.2675	89.1681	89.1377	89.0668	88.9978
Slovenia	Female	Post Neonatal	Leukemia	76.3301	77.4823	78.3926	79.1805	79.9206	80.7879	81.7406	82.8154	83.8678	84.8908	85.7699	86.4546	86.8378	87.0759	87.1824	87.1421	87.4631	87.9508	88.5276	88.9141	89.1837	89.4689	89.9378	90.4681	91.0596	91.6277	91.9179	92.0865
Slovenia	Male	0 to 20	Leukemia	74.4419	73.9235	73.6505	73.0736	72.6503	72.528	73.3286	74.1868	74.465	75.071	76.1878	76.4661	78.9311	81.282	83.1025	84.6924	85.7343	87.9493	90.6083	92.5176	93.8939	94.2693	94.5611	94.5277	92.968	91.6189	91.4494	90.2592
Slovenia	Male	1 to 4	Leukemia	76.8273	77.3487	77.8184	78.1698	78.4318	78.9328	79.5873	80.187	80.6992	81.3689	81.9495	83.0378	84.2478	85.2702	86.2488	87.0191	87.9104	89.0236	90.0969	91.0825	91.8257	91.8283	92.2005	92.7775	93.3866	94.0176	94.2781	94.3899
Slovenia	Male	10 to 14	Leukemia	74.2541	73.8289	73.1478	73.0489	72.7174	73.3559	74.7408	75.8515	77.0162	78.7961	80.7562	82.6699	84.9144	87.2584	89.0786	90.4804	91.7057	93.5475	95.4788	96.1722	96.5799	97.0614	97.3427	98.3222	99.2488	99.7715	100	99.6915
Slovenia	Male	15 to 19	Leukemia	52.6031	52.7798	53.2516	53.535	53.3323	53.7612	54.2302	55.933	57.7058	59.7204	61.5841	64.0013	66.8932	69.8999	72.5751	75.3561	77.7486	80.5531	84.0959	86.2626	87.9101	88.7625	89.8688	91.2815	92.6422	93.6487	94.3127	94.2856
Slovenia	Male	5 to 9	Leukemia	75.439	75.561	75.735	76.0664	76.7107	77.4569	79.3564	80.5382	81.5206	83.0421	84.2875	85.532	87.2283	88.8962	90.1643	91.1621	92.0201	93.226	94.0655	95.74	96.575	96.8134	97.3585	97.8947	98.3179	98.6564	98.9918	99.3594
Slovenia	Male	Early Neonatal	Leukemia	91.2734	91.4765	91.7029	91.9636	92.1263	92.3261	92.447	92.4693	92.4812	92.4879	92.3807	92.3467	92.3042	92.3042	92.4353	92.6477	93.0159	93.3301	93.5816	93.7289	93.8941	93.9463	94.0231	93.9733	94.0911	94.1605	94.21	94.2513
Slovenia	Male	Late Neonatal	Leukemia	92.4516	92.6273	92.7803	92.9735	93.159	93.4246	93.6251	93.727	93.8048	93.8748	93.7984	93.767	93.6825	93.5976	93.6201	93.7061	93.9727	94.2059	94.4311	94.5633	94.6874	94.6536	94.6081	94.4659	94.4263	94.4051	94.387	94.4142
Slovenia	Male	Post Neonatal	Leukemia	73.9183	74.5048	75.061	75.4541	75.796	76.3038	76.8763	77.4596	78.0584	78.6203	79.2829	80.3846	81.6405	82.8157	83.9881	84.9351	85.9616	87.1145	88.3829	89.4283	90.3244	90.0593	90.4025	90.9456	91.4437	91.9476	92.2649	92.3267
Eastern Europe	Both	0 to 20	Leukemia	57.2109	56.6379	55.5445	52.7435	49.4455	48.2151	48.5334	48.7689	49.1257	49.5547	49.4299	50.1713	51.4089	53.7339	56.897	59.6459	63.1306	66.2462	69.4113	72.3777	74.3463	76.3603	78.4686	79.5822	79.94	79.4439	79.8594	79.9363
Eastern Europe	Both	1 to 4	Leukemia	61.2701	61.5951	61.5613	60.3095	58.7414	58.5411	59.3413	59.7393	60.4131	61.2876	61.6845	62.3852	63.5145	65.2121	67.1782	69.0902	70.8997	72.6406	74.4724	75.9406	76.9707	77.5996	78.4144	79.1825	79.7617	80.1439	80.6307	80.9262
Eastern Europe	Both	10 to 14	Leukemia	44.0704	44.0958	43.6531	41.8199	39.6356	39.0422	39.6879	40.0634	40.8412	41.7307	42.4517	43.3993	44.8314	46.7352	49.2854	51.938	54.8297	58.186	60.9932	63.304	65.1402	66.0971	66.9808	68.172	69.7768	71.1767	71.847	72.0802
Eastern Europe	Both	15 to 19	Leukemia	44.5124	44.5015	44.5108	43.9448	43.1337	43.085	43.4858	43.6745	44.0736	44.8135	45.4004	46.0968	46.9402	48.267	50.0341	51.8547	53.558	55.6177	57.4669	59.0752	60.4275	61.1951	61.9279	62.8354	63.8818	64.4893	65.1299	65.5083
Eastern Europe	Both	5 to 9	Leukemia	52.441	52.6895	52.515	50.8065	48.7201	48.3104	48.7456	48.8442	49.4887	50.3503	50.8691	51.7296	52.7544	54.3649	56.928	59.3677	61.6879	64.2925	67.104	69.2339	70.9444	71.9138	72.9594	74.1567	75.3874	76.1629	76.8514	77.1769
Eastern Europe	Both	Early Neonatal	Leukemia	86.6346	86.761	86.8725	86.9392	86.9568	87.0015	87.0391	87.0393	87.0283	87.1429	87.1669	87.1156	87.2402	87.5439	87.7659	87.9748	88.1969	88.3744	88.628	88.927	89.2656	89.346	89.4435	89.5506	89.6538	89.6667	89.733	89.7875
Eastern Europe	Both	Late Neonatal	Leukemia	85.3578	85.4018	85.4767	85.5008	85.5224	85.6638	85.8638	86.0559	86.2577	86.5249	86.546	86.4116	86.4972	86.8569	87.1547	87.3348	87.5318	87.735	88.0139	88.3461	88.7362	88.8403	88.9352	89.0364	89.1606	89.197	89.2776	89.3452
Eastern Europe	Both	Post Neonatal	Leukemia	56.231	56.6517	56.7611	55.571	54.1146	53.9702	54.8919	55.452	56.205	57.172	57.6123	58.3467	59.4592	61.187	62.9733	64.6975	66.4144	68.124	69.9533	71.4037	72.3675	73.0979	73.9965	74.8239	75.3242	75.6156	76.0491	76.3492
Eastern Europe	Female	0 to 20	Leukemia	57.692	57.2249	56.0979	53.5569	50.5052	49.2771	49.8981	50.4724	51.1698	52.0082	52.0694	52.8095	53.981	56.2029	59.1684	62.0381	65.1603	67.8846	70.7456	73.48	75.2354	77.2091	79.3414	80.4295	80.4218	79.5294	79.8181	79.9333
Eastern Europe	Female	1 to 4	Leukemia	60.9878	61.4908	61.6191	60.4854	58.8863	58.7673	59.9033	60.5881	61.6167	62.7101	63.4632	64.0602	65.127	66.7049	68.5754	70.3588	72.2508	73.929	75.7473	77.1593	78.1466	78.7033	79.4499	80.2003	80.7536	81.1147	81.6034	81.9525
Eastern Europe	Female	10 to 14	Leukemia	57.5758	57.6801	57.2861	55.9462	54.3679	53.844	54.4915	54.9641	55.631	56.2999	56.8571	57.6153	58.8143	60.2631	62.2696	64.5752	66.7046	68.9669	70.8652	72.4165	73.5874	74.2513	74.8048	75.5195	76.3119	76.88	77.3659	77.5325
Eastern Europe	Female	15 to 19	Leukemia	46.5507	46.6248	46.6042	45.8678	44.924	44.7302	45.3447	45.8257	46.5126	47.4119	48.2455	49.3565	50.6731	52.458	54.7677	57.2864	59.2321	61.471	63.4211	65.235	66.481	67.3212	68.2544	69.1641	69.7802	69.5772	70.006	70.406
Eastern Europe	Female	5 to 9	Leukemia	50.7522	51.0425	50.8543	49.1837	47.0556	46.522	46.9644	46.9423	47.5817	48.4713	49.1596	50.0821	51.1898	52.7721	55.1169	57.632	60.1095	62.733	65.5239	67.7246	69.2934	70.0987	71.0261	72.0465	72.9741	73.4192	74.114	74.4612
Eastern Europe	Female	Early Neonatal	Leukemia	87.1369	87.2481	87.3065	87.3696	87.3669	87.389	87.4379	87.506	87.5505	87.675	87.6789	87.5554	87.5092	87.6087	87.6576	87.6536	87.6712	87.6147	87.6801	87.8901	88.2237	88.2354	88.276	88.2993	88.3599	88.3962	88.4372	88.4584
Eastern Europe	Female	Late Neonatal	Leukemia	86.643	86.6808	86.7497	86.8223	86.8532	86.9453	87.0951	87.2606	87.407	87.5878	87.6044	87.4852	87.4032	87.4612	87.4899	87.4206	87.389	87.3015	87.3399	87.5294	87.8827	87.9088	87.9462	87.9615	88.0249	88.0806	88.1421	88.1717
Eastern Europe	Female	Post Neonatal	Leukemia	61.1221	61.7698	62.0612	60.9716	59.5409	59.5545	60.7174	61.4798	62.4238	63.4142	64.0123	64.5988	65.6188	67.1213	68.7127	70.2013	71.8735	73.4077	75.1171	76.4505	77.3421	77.9483	78.7485	79.5092	79.9804	80.2709	80.6932	81.0178
Eastern Europe	Male	0 to 20	Leukemia	61.3361	60.7677	59.8478	57.206	54.2077	53.0274	53.066	52.9943	53.0133	53.0693	52.7793	53.4421	54.5727	56.7433	59.7108	62.0457	65.3712	68.3199	71.3254	74.1007	76.0151	77.7929	79.6359	80.6724	81.2435	81.1018	81.5706	81.6449
Eastern Europe	Male	1 to 4	Leukemia	60.2447	60.4383	60.3331	58.9922	57.4576	57.1291	57.6169	57.737	58.1074	58.7373	58.8325	59.6536	60.872	62.7115	64.8127	66.8283	68.6223	70.4149	72.286	73.7812	74.8545	75.5136	76.3637	77.1446	77.7432	78.1472	78.6403	78.9043
Eastern Europe	Male	10 to 14	Leukemia	52.0934	51.9779	51.6491	50.1332	48.2975	47.7098	48.1408	48.4219	48.9789	49.8259	50.2941	51.1122	52.185	53.8864	55.9862	57.9955	60.4336	63.3381	65.8897	67.961	69.7492	70.7472	71.6913	72.8708	74.4565	75.9103	76.4957	76.761
Eastern Europe	Male	15 to 19	Leukemia	46.8382	46.7651	46.8073	46.5122	46.0094	45.9758	46.1561	46.0851	46.2942	46.8496	47.1824	47.528	47.9114	48.7069	49.8866	51.0586	52.2123	53.768	55.3525	56.5799	57.8555	58.445	59.1072	60.0552	61.095	62.2878	63.0051	63.3261
Eastern Europe	Male	5 to 9	Leukemia	55.8412	56.0828	55.8527	54.1505	52.3241	51.9215	52.3902	52.5822	53.1237	53.9637	54.3285	55.0278	55.8707	57.5327	60.1134	62.3558	64.4741	66.791	69.3648	71.3763	73.1312	74.1539	75.2655	76.5408	77.8654	78.7739	79.3991	79.7084
Eastern Europe	Male	Early Neonatal	Leukemia	92.933	92.9591	93.0042	92.9769	92.9639	92.9884	92.982	92.9355	92.9182	92.9069	92.9082	92.9644	93.1359	93.3305	93.5084	93.7045	93.8822	94.0631	94.2194	94.3513	94.4726	94.5222	94.5695	94.6329	94.6753	94.6671	94.6929	94.7208
Eastern Europe	Male	Late Neonatal	Leukemia	92.7239	92.7452	92.7465	92.674	92.6447	92.6851	92.7041	92.7031	92.7476	92.7932	92.7881	92.8066	93.0447	93.3748	93.6661	93.9166	94.1344	94.3824	94.5903	94.7707	94.9319	94.997	95.0485	95.1142	95.1726	95.1701	95.1984	95.2324
Eastern Europe	Male	Post Neonatal	Leukemia	59.8485	60.0711	60.0275	58.987	57.735	57.433	57.8993	58.0296	58.2876	58.7964	58.8794	59.723	60.8782	62.5756	64.3663	65.9774	67.4634	68.9783	70.6238	71.9578	72.8339	73.5344	74.3865	75.1491	75.6121	75.8967	76.2606	76.485
Belarus	Both	0 to 20	Leukemia	59.8295	60.4135	60.1471	59.163	58.2835	57.2042	56.9966	56.7175	56.1422	55.6802	56.4779	57.9443	59.2234	60.0972	62.0458	63.551	66.4252	69.6424	71.9727	73.7187	74.1986	76.3657	79.4149	82.2288	84.7355	86.6035	87.6188	87.6461
Belarus	Both	1 to 4	Leukemia	61.7964	62.6019	62.8924	62.7279	62.5146	62.5404	62.8394	63.1929	63.6326	64.2531	65.2109	66.0096	66.8196	67.4121	68.4682	69.5465	70.7696	72.0299	73.3626	74.3867	75.2641	76.7155	78.0948	79.56	80.8497	81.8831	82.6323	83.0158
Belarus	Both	10 to 14	Leukemia	52.2783	53.1106	53.0086	52.6585	51.9347	51.4571	51.7911	52.7151	53.4769	53.9449	55.372	56.3322	57.9266	58.5127	60.0446	62.3245	64.1183	66.3543	67.0674	68.389	69.772	71.373	73.2857	75.2179	78.6651	81.1007	82.7233	83.3863
Belarus	Both	15 to 19	Leukemia	47.1838	47.3673	47.5434	47.3513	47.1495	47.2758	47.5585	48.2039	48.6388	49.1004	49.8376	50.5467	51.6697	52.2824	53.8389	55.3824	56.5199	57.8567	58.8732	60.2359	62.0061	63.9982	65.3711	66.7456	68.252	69.8902	71.5431	72.3395
Belarus	Both	5 to 9	Leukemia	53.9169	54.8399	54.8288	54.5156	54.4966	54.8179	55.0244	55.3715	55.6011	55.3387	56.2784	57.9814	60.1104	60.7416	61.8279	63.3545	65.0262	67.0846	68.5867	70.0893	71.111	73.3746	76.1433	78.576	81.1653	82.6564	83.8313	84.5288
Belarus	Both	Early Neonatal	Leukemia	85.2389	85.4469	85.6406	85.769	85.85	85.8855	85.8636	85.857	85.8315	85.8699	85.9996	86.1352	86.2917	86.4679	86.6568	86.78	87.2663	87.7065	88.0718	88.4372	88.83	88.9361	89.0859	89.213	89.2981	89.3705	89.4058	89.441
Belarus	Both	Late Neonatal	Leukemia	84.3086	84.5518	84.7363	84.885	84.9905	85.0657	85.0748	85.0809	85.1157	85.1725	85.3057	85.4579	85.6092	85.7957	85.9861	86.1193	86.6413	87.1288	87.5675	87.9854	88.4288	88.5484	88.7046	88.846	88.9611	89.0249	89.0489	89.1067
Belarus	Both	Post Neonatal	Leukemia	55.5708	56.5014	56.8013	56.7088	56.6041	56.6366	56.9509	57.3225	57.7956	58.4363	59.3713	60.0834	60.7921	61.5737	62.6374	63.8282	65.1924	66.71	68.2006	69.3534	70.437	71.9593	73.4077	74.9359	76.3517	77.4106	78.2717	78.7268
Belarus	Female	0 to 20	Leukemia	60.1806	60.9713	60.6445	59.8705	59.461	58.6613	58.947	58.8183	58.8622	59.5175	60.5454	62.0616	62.9745	63.9115	65.5884	67.0137	69.2123	71.6393	73.9687	75.2835	75.0477	77.4045	79.7393	82.1673	83.8375	85.3252	85.9821	85.9603
Belarus	Female	1 to 4	Leukemia	61.6842	62.725	63.2429	63.4393	63.4966	63.528	64.0675	64.6414	65.372	66.2964	67.5039	68.1143	68.654	69.209	69.9466	70.7206	71.9926	73.2742	74.5319	75.5412	76.4597	77.8422	79.1656	80.5101	81.7605	82.7041	83.4193	83.8062
Belarus	Female	10 to 14	Leukemia	66.1515	66.9394	66.9308	66.8056	66.4613	66.2793	66.7626	67.4695	68.2713	68.8723	69.6429	70.5416	71.5393	72.3871	73.5742	75.2333	76.1179	76.955	77.7032	78.4971	79.0659	80.4822	81.6513	82.8349	84.8337	86.3757	87.5733	88.0505
Belarus	Female	15 to 19	Leukemia	51.0856	51.6153	51.8289	51.8135	51.8183	51.9631	52.7893	53.6227	54.5802	55.6043	56.6277	57.7755	59.0895	60.4229	62.1327	64.1936	65.2427	66.3758	67.5241	68.5461	69.5692	71.4435	73.03	74.668	76.1934	77.454	78.3865	78.862
Belarus	Female	5 to 9	Leukemia	52.5507	53.5672	53.8643	53.5563	53.2822	54.0616	54.6663	55.5419	56.648	57.2562	58.3076	59.4486	60.8521	61.6199	62.6984	64.1209	65.5219	67.243	68.7136	69.8629	70.7186	72.7595	75.3398	77.7519	80.2524	81.8333	82.9336	83.6691
Belarus	Female	Early Neonatal	Leukemia	84.8213	85.0052	85.1597	85.2664	85.3694	85.3965	85.4092	85.4429	85.4619	85.5389	85.6932	85.7546	85.8116	85.8415	85.8825	85.7969	86.11	86.3927	86.6364	87.0222	87.5322	87.5262	87.5551	87.5537	87.53	87.477	87.4172	87.3709
Belarus	Female	Late Neonatal	Leukemia	84.5728	84.7438	84.9044	85.0449	85.1401	85.2109	85.2529	85.3009	85.3822	85.4941	85.6778	85.7703	85.822	85.8559	85.8707	85.8246	86.1151	86.3857	86.6453	87.014	87.5056	87.4731	87.4748	87.4817	87.4952	87.4602	87.4126	87.3847
Belarus	Female	Post Neonatal	Leukemia	60.8375	61.8821	62.2906	62.3921	62.434	62.5704	63.0866	63.5742	64.2811	65.1679	66.4114	67.0344	67.5112	68.0939	68.7956	69.6639	70.9246	72.3826	73.6608	74.7584	75.6909	76.9596	78.2628	79.5899	80.8307	81.7787	82.5847	83.0262
Belarus	Male	0 to 20	Leukemia	63.5732	63.8876	63.7494	62.7446	61.6552	60.4126	59.9838	59.6423	58.9153	57.8769	58.0873	59.2658	60.097	61.3045	63.0901	64.4802	67.3153	70.4703	72.707	74.5311	75.5794	77.2963	80.6085	83.4875	86.3354	88.3175	89.4998	89.5667
Belarus	Male	1 to 4	Leukemia	60.6743	61.2979	61.511	61.1461	60.7212	60.7011	60.8433	61.0563	61.3238	61.5191	62.0007	63.0155	63.8645	64.8224	66.0075	67.3037	68.4674	69.6648	71.1139	72.1688	73.128	74.5321	76.0691	77.6736	79.0674	80.158	80.9349	81.3207
Belarus	Male	10 to 14	Leukemia	55.3942	55.7892	55.5716	54.9926	54.5282	54.0916	54.4547	54.926	55.4049	55.9969	56.8822	57.8937	58.8575	59.4732	60.6656	62.4638	63.8563	65.8583	67.3044	68.8004	70.2468	72.3709	73.9809	75.4442	78.3623	80.6269	82.2543	83.1562
Belarus	Male	15 to 19	Leukemia	48.0648	48.1781	48.1465	47.9389	47.8581	47.7714	47.7931	48.1182	48.3826	48.59	48.9279	49.6839	50.3005	50.8874	51.7784	52.8755	53.5557	54.489	55.6317	56.6691	57.9252	59.3842	60.6262	62.1885	63.7966	65.0798	66.0244	66.6913
Belarus	Male	5 to 9	Leukemia	56.5268	57.1646	56.9707	56.6526	56.8971	56.5985	56.8286	57.0104	57.4197	57.4458	58.0149	59.0376	60.1545	61.0795	62.2488	63.9343	65.4695	66.9813	68.6627	70.0909	71.3418	73.766	76.3506	79.0071	81.1079	82.8329	84.0786	84.6597
Belarus	Male	Early Neonatal	Leukemia	93.2258	93.2882	93.351	93.3914	93.4066	93.4175	93.4011	93.3864	93.3656	93.3613	93.3826	93.4456	93.5188	93.6118	93.708	93.8046	93.9831	94.1445	94.2756	94.3786	94.4749	94.5344	94.6056	94.6704	94.7159	94.7605	94.7878	94.8109
Belarus	Male	Late Neonatal	Leukemia	93.1944	93.2896	93.3536	93.4005	93.4357	93.4634	93.4508	93.4348	93.4228	93.4138	93.4241	93.4908	93.5749	93.6913	93.8185	93.9315	94.1652	94.3839	94.5745	94.7279	94.8728	94.9611	95.0551	95.1369	95.1985	95.2447	95.2707	95.3097
Belarus	Male	Post Neonatal	Leukemia	59.3139	60.0028	60.0908	59.7876	59.5278	59.3502	59.4341	59.6053	59.819	60.058	60.5186	61.3194	62.0989	62.9778	64.1315	65.3629	66.6087	67.9201	69.3645	70.3941	71.4134	72.8567	74.1999	75.6349	76.9654	77.9281	78.6857	79.0671
Estonia	Both	0 to 20	Leukemia	58.8136	58.6902	58.5998	57.0373	54.8463	53.9969	55.2103	56.2513	57.5803	59.524	61.591	63.6284	65.2063	67.6673	70.8593	74.1973	76.2076	78.5896	81.1722	83.5644	86.3524	86.7732	90.0401	91.1223	91.2136	91.4327	91.7541	91.7168
Estonia	Both	1 to 4	Leukemia	64.6673	65.0164	65.2037	64.8055	64.362	64.2695	65.482	66.43	68.0489	69.6437	71.1256	73.0281	74.7435	76.2862	77.8667	79.1955	80.6694	82.3194	83.9523	85.2452	86.3414	87.0721	87.8199	88.8648	89.7508	89.8043	90.4078	90.6076
Estonia	Both	10 to 14	Leukemia	47.3766	47.9815	48.0474	46.8815	45.3061	44.9479	47.5392	48.8666	50.6763	53.9184	55.8462	58.4507	61.9768	65.2293	67.2078	70.2973	73.9895	78.1558	81.3116	83.9021	85.9415	87.6615	88.7346	90.0247	91.6202	92.4353	93.0052	93.0898
Estonia	Both	15 to 19	Leukemia	42.6437	42.8421	42.7984	42.4935	42.0826	41.9124	42.7938	44.0514	45.6245	47.1539	48.7954	51.0823	53.5865	56.2157	58.9616	61.5635	63.548	65.8764	68.6065	70.6998	72.4037	74.4748	76.0925	78.2551	80.1909	82.2133	82.7937	83.016
Estonia	Both	5 to 9	Leukemia	55.4461	55.8968	56.4757	56.3924	55.363	54.524	56.4007	56.5985	58.3975	60.7763	62.6323	64.9891	67.6064	70.6	73.6931	76.404	79.1066	81.3288	83.5503	86.1447	87.9349	88.6613	89.5655	90.6994	91.7673	92.3856	92.5732	92.844
Estonia	Both	Early Neonatal	Leukemia	91.3391	91.3842	91.3862	91.3728	91.373	91.3786	91.46	91.5647	91.6763	91.7918	91.9018	92.0261	92.16	92.2669	92.3838	92.4834	92.571	92.6526	92.7244	92.8177	92.7735	92.9069	93.0889	93.0502	93.0582	92.7241	92.9112	92.9684
Estonia	Both	Late Neonatal	Leukemia	91.3317	91.391	91.3803	91.3679	91.3426	91.3656	91.4552	91.5587	91.6829	91.7725	91.8796	91.9923	92.143	92.2851	92.4064	92.4948	92.5622	92.6249	92.6913	92.7922	92.7338	92.8244	92.9964	92.983	93.0154	92.671	92.9112	92.9831
Estonia	Both	Post Neonatal	Leukemia	56.4799	56.8839	56.9537	56.3968	55.8611	55.6362	57.0242	58.4503	60.2959	61.9614	63.4066	65.4858	67.3158	69.1121	70.7553	72.0841	73.5436	75.0354	76.4835	77.5732	78.5853	78.9389	79.1191	80.0387	80.6528	81.8017	81.8131	81.8785
Estonia	Female	0 to 20	Leukemia	60.8893	60.7773	60.5299	59.373	58.0792	57.4937	57.7343	59.4452	61.5367	63.0013	65.1916	67.6337	68.6952	70.0694	73.3581	76.1615	77.8952	79.7773	81.82	84.8271	86.7387	86.1653	89.7939	90.4335	90.1472	89.7119	89.5543	90.2223
Estonia	Female	1 to 4	Leukemia	65.9655	66.5698	66.8458	66.7385	66.8138	66.8503	68.3719	69.6616	71.2986	73.0039	74.4908	75.9259	77.4787	78.66	79.8564	80.8808	82.3755	83.9601	85.5054	86.7227	87.5756	88.3809	89.2546	90.2268	90.9775	90.8095	91.6576	91.9885
Estonia	Female	10 to 14	Leukemia	61.8408	62.0507	61.8872	61.37	60.652	60.3951	61.7524	63.6	65.5529	67.3203	68.9736	70.7549	72.5049	74.3874	75.8082	78.2681	80.9577	83.8997	86.4391	88.4615	89.8341	91.0163	92.2933	93.3916	94.486	94.7823	95.2779	95.5562
Estonia	Female	15 to 19	Leukemia	36.9055	37.4331	37.6953	37.1142	36.2977	36.3424	38.6041	40.5051	43.0911	45.5302	47.8806	50.9184	54.2148	57.2879	60.5738	63.1708	64.9189	67.0832	69.6498	72.9087	74.0022	74.4721	74.9946	77.0464	78.3204	80.9584	81.1289	81.7544
Estonia	Female	5 to 9	Leukemia	55.5766	56.0265	56.2771	55.8067	55.0796	54.28	55.8966	56.1955	57.7364	59.7404	61.7235	63.9975	66.4606	69.1523	72.2222	75.0148	77.9693	80.3907	83.1798	85.9364	87.3199	88.2583	89.5276	90.7292	91.9496	92.4929	92.9475	93.1423
Estonia	Female	Early Neonatal	Leukemia	88.1007	88.2268	88.3618	88.4194	88.4945	88.5406	88.5657	88.6648	88.7446	88.8231	88.8628	88.8479	88.8463	88.8638	88.8334	88.792	88.7706	88.7703	88.7603	88.8308	89.0383	88.9652	88.9246	88.8656	88.8104	88.7634	88.7289	88.7219
Estonia	Female	Late Neonatal	Leukemia	88.0833	88.1854	88.3142	88.3838	88.4393	88.5194	88.5998	88.752	88.8759	88.9559	88.9829	88.9224	88.8491	88.804	88.7552	88.7171	88.6832	88.6582	88.6056	88.6666	88.8698	88.7909	88.6902	88.6136	88.5089	88.4667	88.4797	88.4964
Estonia	Female	Post Neonatal	Leukemia	66.0111	66.4203	66.5626	66.338	66.1503	66.1972	67.8246	69.5416	71.3516	73.0482	74.5458	76.016	77.356	78.7347	79.7241	80.5613	81.754	82.885	84.1231	85.1455	85.8731	86.4381	86.9325	87.5692	87.9735	88.1611	88.5645	88.7422
Estonia	Male	0 to 20	Leukemia	61.7792	61.5577	61.1447	59.3331	57.0835	56.1502	57.4188	58.1832	58.9454	60.5813	62.3345	63.8924	65.857	68.8594	71.8158	75.1656	76.8556	79.5689	82.3822	84.12	86.9791	88.2154	91.0042	92.2448	92.5593	93.1323	93.7403	93.2606
Estonia	Male	1 to 4	Leukemia	62.514	62.6422	62.5861	61.9243	61.0465	60.6978	61.6179	62.2266	63.7161	65.1145	66.4635	68.6001	70.6442	72.7166	74.754	76.4299	77.8475	79.6602	81.4149	82.8478	84.1681	84.8632	85.5248	86.5916	87.5623	87.7913	88.2509	88.3761
Estonia	Male	10 to 14	Leukemia	53.8972	53.8648	53.4228	52.6712	51.8284	51.3578	52.5328	54.0703	55.7097	57.3615	59.4401	62.0341	64.6099	67.3121	69.5817	72.521	75.7111	79.4104	82.5433	85.1625	86.9038	88.7382	89.6184	90.2161	91.7879	92.5693	92.8675	93.044
Estonia	Male	15 to 19	Leukemia	48.6993	48.7241	48.578	48.4313	48.2532	48.0148	48.1618	48.8827	49.7469	50.6319	51.5284	53.2274	55.1187	56.9838	59.1709	61.1021	62.7038	64.8056	66.858	68.6488	70.3607	72.5294	74.7951	76.8458	79.0565	80.5663	81.4294	81.4183
Estonia	Male	5 to 9	Leukemia	56.8102	57.1974	56.9796	56.5764	56.2325	55.7246	57.0723	57.8366	59.9104	61.9406	63.7193	66.2517	69.4152	72.675	75.6778	78.1157	80.0258	82.5914	84.8847	86.6065	87.9846	89.2648	90.2868	91.4115	92.366	92.9229	92.8726	93.0862
Estonia	Male	Early Neonatal	Leukemia	95.4181	95.4273	95.4225	95.4127	95.4069	95.4074	95.4369	95.4731	95.5125	95.5435	95.5733	95.617	95.6669	95.7045	95.7454	95.7794	95.8126	95.8426	95.8722	95.9072	95.8935	95.9417	95.9944	95.9844	95.992	95.8933	95.9527	95.9695
Estonia	Male	Late Neonatal	Leukemia	96.2044	96.2218	96.2108	96.1957	96.1798	96.1882	96.2208	96.2558	96.3007	96.3294	96.3641	96.416	96.4822	96.5402	96.5941	96.6378	96.6838	96.7273	96.7676	96.8116	96.802	96.8572	96.9164	96.8916	96.8947	96.7589	96.839	96.861
Estonia	Male	Post Neonatal	Leukemia	58.2664	58.4615	58.12	57.3635	56.5843	56.2842	57.3878	58.6609	60.2754	61.8733	63.3642	65.3502	67.3475	69.2883	70.9054	72.1858	73.3388	74.7243	75.9858	76.9391	77.8992	78.015	78.058	78.937	79.5165	80.8731	80.7433	80.7636
Latvia	Both	0 to 20	Leukemia	57.7702	58.3411	57.1921	55.0255	52.4348	51.2353	52.3429	54.2944	55.5274	56.3102	57.66	58.7664	60.1007	61.8775	63.9599	66.0572	67.8944	71.2101	74.5344	76.8414	77.689	79.7632	82.3346	83.1402	83.5268	84.793	85.729	85.4067
Latvia	Both	1 to 4	Leukemia	64.6108	64.7164	63.9028	62.787	61.7914	61.2646	62.353	64.3773	66.2129	67.7616	69.2007	70.2597	71.4127	72.6309	73.7214	74.7837	76.0096	77.4605	78.8209	79.7126	80.225	80.8543	81.6656	82.5797	83.4165	84.0962	84.5798	84.8099
Latvia	Both	10 to 14	Leukemia	45.384	45.2555	44.052	43.2946	42.4517	41.5818	42.9744	45.9058	47.9713	49.3831	51.7504	53.3652	54.5195	56.9019	60.04	62.1859	63.98	65.9216	67.7426	69.6865	72.0831	73.079	74.2442	76.6477	78.401	79.6233	80.4492	81.0371
Latvia	Both	15 to 19	Leukemia	47.7637	47.7598	47.2656	46.9746	46.4868	46.1298	46.8292	48.813	50.4524	52.1489	53.3114	54.585	56.0374	57.7912	59.5582	61.7133	63.1684	64.8277	66.1213	66.6934	67.5915	68.1758	68.8729	69.5368	70.992	72.0928	72.8591	73.3878
Latvia	Both	5 to 9	Leukemia	52.6067	52.8636	51.7518	50.1978	49.3266	48.6872	49.5041	51.8609	54.1536	55.8122	57.5842	58.7296	60.8472	62.6271	64.5622	66.4024	68.7782	71.7642	74.5213	76.3824	77.253	78.475	79.7059	81.2861	83.0957	84.2372	85.1718	85.1973
Latvia	Both	Early Neonatal	Leukemia	85.5871	85.7237	85.785	85.7468	85.694	85.712	85.8444	85.9048	85.9742	86.1082	86.3311	86.5085	86.6497	86.8135	87.0075	87.1519	87.336	87.5272	87.6521	87.8967	88.257	88.4017	88.3964	88.4734	88.5731	88.5775	88.6323	88.684
Latvia	Both	Late Neonatal	Leukemia	82.3403	82.4551	82.7059	82.7454	82.8468	82.911	83.1899	83.0802	83.1323	83.0747	82.94	82.8153	82.7113	82.7346	82.9508	83.2633	83.6512	83.9866	84.3052	84.6144	85.0646	85.5079	85.5906	85.6782	85.702	85.607	85.813	86.011
Latvia	Both	Post Neonatal	Leukemia	56.6018	56.817	55.9645	54.7005	53.5447	52.9198	54.2606	56.3603	58.6248	60.5185	62.192	63.2873	64.7909	66.1368	67.3991	68.4834	69.7756	71.2986	72.6312	73.4583	74.0534	74.8658	75.3595	76.0434	76.6354	77.1949	77.5988	77.823
Latvia	Female	0 to 20	Leukemia	59.2957	59.7139	58.6333	56.1279	53.225	51.8553	53.0672	54.9189	56.4555	57.9877	59.848	61.1317	63.0731	64.5301	65.9592	67.905	69.2169	72.369	75.9707	78.0015	78.1742	80.7153	83.8738	84.1161	83.8454	84.8056	85.7629	85.8653
Latvia	Female	1 to 4	Leukemia	64.0469	64.3623	63.7559	62.7457	62.0205	61.679	63.0361	65.2612	67.3114	69.093	70.7978	71.7726	72.9319	74.1068	75.1271	76.0419	77.309	78.7766	80.1007	80.8968	81.3962	81.9185	82.6441	83.5626	84.4322	85.1299	85.6683	85.9888
Latvia	Female	10 to 14	Leukemia	60.1969	60.1803	59.3794	58.202	57.1534	56.5471	57.9294	59.9773	62.2836	64.3936	66.0505	67.4263	68.9667	70.2919	71.6728	73.4189	74.4633	75.6831	76.8834	77.7772	78.7152	79.9982	80.9367	81.9348	82.8521	83.832	84.4446	84.9633
Latvia	Female	15 to 19	Leukemia	48.8646	49.0996	48.6623	48.0171	47.6067	47.1853	48.1618	51.2394	53.5191	55.9004	58.1927	59.8827	62.2121	64.6146	66.7112	68.9654	69.8016	71.3123	73.0319	73.6323	73.7619	74.3078	75.3364	75.8734	76.4464	77.9544	79.1512	79.6982
Latvia	Female	5 to 9	Leukemia	50.7405	50.8219	49.6486	48.1678	47.0237	46.3038	47.347	49.6283	52.1536	54.4248	56.0626	57.5638	59.5694	61.2519	62.9806	64.3342	66.5864	69.7055	72.6138	74.3637	75.4656	76.8983	78.2542	79.8231	81.6882	82.8224	83.9281	84.2214
Latvia	Female	Early Neonatal	Leukemia	85.0956	85.3492	85.4645	85.3951	85.3268	85.3422	85.4447	85.4649	85.5367	85.641	85.8629	86.0012	86.0809	86.1552	86.2436	86.303	86.4204	86.5476	86.5325	86.7527	87.1455	87.1755	87.0688	87.0055	87.0052	86.8878	86.8203	86.7639
Latvia	Female	Late Neonatal	Leukemia	68.9861	69.8908	70.7285	70.7673	70.6333	70.9066	70.6121	70.0308	69.7321	69.1822	69.2096	69.1792	68.6815	67.9067	66.7041	65.1825	64.2805	63.3548	61.5149	60.1229	61.183	63.4186	57.3241	55.4034	56.18	53.3137	54.9531	56.0563
Latvia	Female	Post Neonatal	Leukemia	63.7992	64.0973	63.5413	62.6211	61.9189	61.5374	62.8252	64.815	66.9584	68.8771	70.5612	71.4674	72.6986	73.8118	74.9089	75.8945	77.0148	78.3162	79.5336	80.3209	80.8271	81.3812	82.0007	82.7446	83.3768	83.9088	84.3251	84.5654
Latvia	Male	0 to 20	Leukemia	61.022	61.4153	60.4636	58.8625	56.7067	55.673	56.6687	58.3011	59.1742	59.6432	60.625	61.4916	62.248	63.9748	66.0079	68.0573	70.0373	73.0594	75.7811	78.0288	79.1838	80.896	82.8234	83.8581	84.5197	85.6781	86.4125	86.0872
Latvia	Male	1 to 4	Leukemia	63.5514	63.4708	62.5188	61.3422	60.1703	59.5219	60.4752	62.2803	64.0124	65.4534	66.6918	67.8421	69.0266	70.3297	71.4624	72.703	73.9167	75.3044	76.6097	77.5313	78.0145	78.7555	79.5992	80.4892	81.2864	81.9204	82.3712	82.5389
Latvia	Male	10 to 14	Leukemia	51.3472	51.1312	50.083	49.0673	48.1091	47.298	48.1374	49.925	51.2156	52.6599	54.4357	55.9091	57.5432	59.8049	62.1129	64.4278	66.0548	67.7905	69.4819	71.2981	73.1516	74.6748	76.1182	78.1333	79.8808	81.0492	81.9323	82.6077
Latvia	Male	15 to 19	Leukemia	49.8021	49.6398	49.1484	49.0217	48.6221	48.1917	48.4647	49.2928	50.1677	50.956	51.7877	52.5596	53.2491	54.1	55.3974	57.0091	58.2357	59.7287	61.0908	62.0839	62.8756	63.5874	64.5708	65.7215	67.1576	67.8971	68.4215	68.8224
Latvia	Male	5 to 9	Leukemia	56.83	56.6684	55.8198	54.6095	53.7171	52.9004	53.7651	55.9473	57.9086	59.6516	61.6804	62.6248	64.3932	66.0506	67.7873	69.6679	71.9817	74.6977	77.1061	78.8742	79.6731	80.7484	81.8511	83.3196	84.7428	85.257	85.7316	86.277
Latvia	Male	Early Neonatal	Leukemia	93.3412	93.3191	93.3002	93.3027	93.2974	93.296	93.3371	93.3699	93.3865	93.4366	93.4842	93.5439	93.6088	93.6918	93.7835	93.8543	93.9254	93.9975	94.0896	94.1732	94.2769	94.355	94.3908	94.4551	94.5042	94.5321	94.5722	94.6089
Latvia	Male	Late Neonatal	Leukemia	94.017	94.0045	93.9701	93.948	93.9158	93.9201	93.983	94.0276	94.0713	94.1361	94.2027	94.2922	94.3851	94.4782	94.5712	94.6193	94.6655	94.7266	94.8264	94.9351	95.0316	95.0872	95.1534	95.2015	95.2238	95.2312	95.2836	95.3256
Latvia	Male	Post Neonatal	Leukemia	58.1847	58.2634	57.3488	55.979	54.7695	54.0749	55.0849	56.5902	58.3737	59.6908	60.8841	62.1388	63.526	64.8647	66.0679	67.2974	68.5422	69.9728	71.247	72.0396	72.6987	73.6459	73.859	74.3918	75.0418	75.6785	76.0582	76.2436
Lithuania	Both	0 to 20	Leukemia	65.1424	64.8703	65.6926	64.9672	63.2072	62.567	63.0074	63.661	63.7848	65.4396	66.1935	65.7289	65.3035	65.2757	66.0433	66.1692	66.482	66.9999	68.8957	71.0505	73.4282	75.6834	77.4455	78.502	80.0064	81.8155	84.0806	84.4213
Lithuania	Both	1 to 4	Leukemia	68.3687	67.9192	68.2131	68.2855	67.7747	67.8995	68.4279	69.0794	69.7723	71.1671	72.6979	73.4098	73.5375	73.7419	74.294	74.6097	75.2315	76.045	77.0806	78.048	79.1707	80.0845	80.9741	81.8102	82.4909	82.8614	83.1465	83.388
Lithuania	Both	10 to 14	Leukemia	54.7225	53.8079	53.3732	52.6981	51.6488	51.4181	52.1058	53.2338	54.296	56.5308	58.0693	59.0887	59.283	59.5059	60.6521	62.1826	63.355	64.8331	66.2137	67.3401	69.9135	72.0337	74.0101	75.9414	77.742	78.8965	79.4397	79.5033
Lithuania	Both	15 to 19	Leukemia	47.3758	46.9242	46.912	46.8893	46.5215	46.9281	47.6534	47.9828	48.1211	49.4225	50.7121	51.9623	52.3561	53.3171	54.7022	56.4485	56.6175	57.262	58.8349	59.8748	61.5116	62.2517	63.5908	64.6234	65.2146	66.1138	66.817	67.319
Lithuania	Both	5 to 9	Leukemia	63.3408	62.2999	62.0747	61.9171	60.6608	61.0337	61.4636	62.2594	62.1391	63.2279	64.3217	65.0478	65.2179	65.5251	67.0943	68.0553	69.4573	71.237	73.2837	75.0602	77.1666	78.8963	80.6871	81.8147	82.9316	83.5036	84.2291	84.9659
Lithuania	Both	Early Neonatal	Leukemia	85.5529	85.454	85.4809	85.5601	85.6295	85.8741	86.1892	86.5071	86.8799	87.2406	87.6376	87.8265	87.9525	88.0761	88.1414	88.2455	88.4455	88.6828	88.8869	89.1083	89.446	89.4927	89.5395	89.565	89.5575	89.5424	89.6039	89.6542
Lithuania	Both	Late Neonatal	Leukemia	85.961	85.9239	85.9719	86.0527	86.203	86.3796	86.6731	86.962	87.3423	87.6185	87.9028	87.9634	87.977	88.01	87.9934	88.0252	88.1529	88.3325	88.4825	88.6706	88.9415	88.9437	88.95	88.9631	88.9769	89.0298	89.2109	89.2963
Lithuania	Both	Post Neonatal	Leukemia	64.6835	64.2192	64.5064	64.5345	64.0492	63.9253	64.5761	65.4972	66.6305	68.2613	69.8935	70.6279	70.8575	71.1551	71.5558	71.8266	72.2969	72.9553	73.7202	74.4429	75.2207	75.9892	76.7037	77.396	77.9836	78.3092	78.5661	78.6997
Lithuania	Female	0 to 20	Leukemia	65.0744	64.9996	66.3374	65.8786	64.0537	63.7475	64.5061	65.5586	65.5254	67.257	68.5969	68.2477	68.4117	68.845	69.1307	68.8445	68.6263	68.7789	70.1233	73.4602	76.7333	78.5858	79.6769	80.3869	81.6945	82.8396	85.2746	86.0508
Lithuania	Female	1 to 4	Leukemia	67.8137	67.5587	68.1162	68.4867	68.2329	68.7739	69.7493	70.6309	71.6299	73.0133	74.8013	75.287	75.198	75.3467	75.7213	75.859	76.592	77.4126	78.5324	79.5708	80.7199	81.6488	82.5828	83.414	84.0056	84.3085	84.5701	84.7701
Lithuania	Female	10 to 14	Leukemia	65.3042	64.6391	64.6727	64.3862	63.3859	63.6054	64.4225	65.4026	66.0115	67.1123	68.4773	69.1901	69.6485	70.2415	70.8052	71.505	71.7763	72.1797	73.1231	74.0191	76	77.3976	78.92	80.0934	80.9161	81.6636	82.2172	82.7551
Lithuania	Female	15 to 19	Leukemia	48.4579	48.1336	48.6376	48.7158	48.215	49.0774	50.2076	51.1794	51.1138	52.1385	54.4391	55.8295	56.7781	57.5371	58.2765	60.2348	60.515	60.8983	62.2874	63.4759	65.2569	65.9122	66.5685	67.095	67.8047	68.5964	69.0537	69.8021
Lithuania	Female	5 to 9	Leukemia	61.6273	60.6764	60.3563	60.0306	58.5058	59.6608	60.3993	61.0832	60.8695	61.1752	61.7903	62.2103	62.0665	62.5324	64.0662	64.824	66.1554	67.8735	70.0779	71.9703	74.3909	76.1471	78.0448	79.4524	80.5196	81.3952	81.9315	82.4991
Lithuania	Female	Early Neonatal	Leukemia	86.0811	86.056	86.0889	86.1382	86.1377	86.2637	86.4583	86.6548	86.8867	87.1377	87.4042	87.4865	87.5449	87.5769	87.5972	87.6342	87.7725	87.9369	88.0813	88.3035	88.6573	88.6238	88.588	88.572	88.5671	88.5609	88.5687	88.5896
Lithuania	Female	Late Neonatal	Leukemia	86.8586	86.8642	86.9034	86.954	86.9914	87.0564	87.1901	87.3196	87.4886	87.6486	87.805	87.8247	87.8279	87.8316	87.8229	87.7964	87.8309	87.8847	87.9319	88.0984	88.3958	88.3159	88.2368	88.192	88.176	88.1805	88.2548	88.3036
Lithuania	Female	Post Neonatal	Leukemia	68.9603	68.625	69.0585	69.2554	69.005	69.0939	70.0713	71.1631	72.669	74.4331	76.1616	76.7276	76.878	77.0811	77.3049	77.4107	77.9094	78.5523	79.3035	79.9914	80.6638	81.4233	82.1095	82.6955	83.1606	83.4083	83.6014	83.7228
Lithuania	Male	0 to 20	Leukemia	68.4542	68.023	68.3699	67.4667	65.9549	64.9318	65.2565	65.6923	65.9653	67.282	67.4276	66.9216	66.2863	66.0813	67.2595	67.7091	68.3057	68.8651	70.8408	71.9388	73.5085	75.8247	77.7311	78.9949	80.623	82.5015	84.1359	84.1877
Lithuania	Male	1 to 4	Leukemia	67.4569	66.8138	66.8615	66.6832	65.9145	65.5888	65.7998	66.3289	66.8723	68.1863	69.3961	70.2512	70.5618	70.8532	71.6006	72.1114	72.7589	73.6006	74.5916	75.466	76.5623	77.4581	78.3546	79.1963	79.929	80.378	80.6718	80.9738
Lithuania	Male	10 to 14	Leukemia	60.9329	59.6995	59.3083	58.7139	57.427	56.7888	57.4495	58.2824	58.8868	61.4354	62.592	63.639	64.0108	64.4159	65.6738	66.9302	67.8395	69.2909	70.4077	71.8039	74.2445	76.3039	78.188	79.808	81.5328	82.7677	83.4334	83.3267
Lithuania	Male	15 to 19	Leukemia	49.4246	48.9909	48.7444	48.7372	48.4192	48.2184	48.4514	48.6986	48.7238	50.0552	50.8103	51.9054	52.2548	53.2203	54.3918	55.712	55.9312	56.8128	57.8494	59.3242	61.1443	61.5968	62.6235	63.7687	64.6078	65.0038	65.4936	65.9921
Lithuania	Male	5 to 9	Leukemia	65.5479	64.7658	64.8341	64.5133	63.733	63.3427	63.9141	64.9796	65.071	66.3938	67.6205	68.4229	68.8133	69.0147	70.7572	71.8342	73.1493	74.7194	76.5036	78.0171	79.7633	81.4145	82.8694	83.8852	85.1833	85.3826	85.609	86.4754
Lithuania	Male	Early Neonatal	Leukemia	92.3101	92.1994	92.178	92.2539	92.3674	92.5275	92.7028	92.8607	93.0346	93.1663	93.3167	93.4423	93.5226	93.6021	93.6365	93.6917	93.7516	93.8546	93.9521	94.0358	94.1466	94.2368	94.3287	94.3588	94.343	94.3509	94.4177	94.453
Lithuania	Male	Late Neonatal	Leukemia	92.5231	92.4343	92.407	92.4651	92.5812	92.6601	92.8659	93.0725	93.3906	93.56	93.7566	93.8811	93.9541	94.0254	94.0406	94.0989	94.1834	94.3047	94.4096	94.4764	94.5632	94.682	94.7994	94.8656	94.8962	94.9553	95.0746	95.1161
Lithuania	Male	Post Neonatal	Leukemia	67.1229	66.6017	66.6938	66.5762	65.9157	65.6347	65.9184	66.5229	67.0578	68.1448	69.2603	69.9832	70.2264	70.5076	71.082	71.5256	71.9279	72.5353	73.2261	73.8433	74.5626	75.1507	75.7942	76.4262	76.9675	77.3121	77.5378	77.6782
Moldova	Both	0 to 20	Leukemia	44.4865	43.7858	42.8276	41.7209	39.793	38.4148	38.212	38.6407	39.3757	38.987	38.473	38.2684	38.0494	38.8261	39.9938	41.3245	43.0195	44.0508	45.4717	46.5928	48.719	51.6587	53.3456	55.9088	58.28	60.8107	62.2991	63.0252
Moldova	Both	1 to 4	Leukemia	44.5501	44.7396	44.2884	43.9299	43.505	43.2799	44.1158	45.1667	46.2653	46.9727	47.1695	47.2737	47.7909	48.6562	49.9934	51.8256	53.0647	53.8439	54.8397	55.5185	56.9214	59.0735	60.6373	62.2024	63.7597	65.2415	66.4129	67.344
Moldova	Both	10 to 14	Leukemia	35.5767	35.6806	35.134	34.7136	34.2788	33.3657	33.8483	35.0602	36.4875	37.517	38.2314	38.6599	39.35	40.4667	41.8776	44.2694	45.9651	46.6828	47.9416	49.6414	51.2168	52.0689	52.6028	55.491	58.3795	60.8663	62.6792	63.4772
Moldova	Both	15 to 19	Leukemia	41.7021	41.8456	41.3597	41.173	41.2897	41.1755	41.2478	41.725	42.4591	42.7886	42.7946	42.8173	43.3206	44.1348	44.9518	46.0975	47.0832	47.5436	47.6784	48.1483	48.869	49.677	49.5633	50.4907	52.0109	53.7778	54.3484	54.9659
Moldova	Both	5 to 9	Leukemia	37.4988	37.3624	37.16	37.1964	36.2787	36.0412	37.2716	38.9894	41.054	41.2598	42.0357	42.2536	42.5712	43.4482	44.7147	46.0296	47.2407	47.5644	48.6988	50.3128	52.5689	54.0487	54.854	56.3861	58.983	61.557	62.7394	63.6607
Moldova	Both	Early Neonatal	Leukemia	82.7935	83.0572	83.2009	83.2228	83.173	83.2211	83.3373	83.4693	83.6417	83.8814	84.0426	84.0909	84.2555	84.3519	84.4968	84.7119	85.0029	85.225	85.4422	85.7581	86.281	86.5508	86.7259	86.9223	87.0697	87.1248	87.1563	87.2291
Moldova	Both	Late Neonatal	Leukemia	68.1367	68.458	68.8669	68.7053	69.1694	69.6358	70.3822	70.489	70.3563	70.7194	70.5762	70.5194	71.1166	71.8228	72.6802	73.2149	74.3632	75.2371	76.0299	76.8475	77.9115	78.3775	78.5101	78.7129	78.9667	78.82	79.0164	79.061
Moldova	Both	Post Neonatal	Leukemia	38.0035	38.2653	37.983	37.51	36.9937	36.7908	37.4602	38.639	40.0092	41.523	42.4135	42.8376	43.7233	44.9894	46.4558	48.1272	49.6037	50.4077	51.3858	52.3494	53.7931	55.9388	57.5012	59.0903	60.6927	61.9745	63.037	63.9379
Moldova	Female	0 to 20	Leukemia	44.5558	43.5532	42.4454	41.374	39.9706	39.0425	39.3361	39.8066	40.8671	40.9616	40.2213	39.8341	39.3444	39.7139	40.6635	41.5416	42.7149	43.4675	45.0469	46.7809	48.8437	52.5731	55.1583	56.5621	58.2902	60.4084	61.6942	62.6763
Moldova	Female	1 to 4	Leukemia	43.5666	43.9982	43.7867	43.4555	43.1316	42.9209	44.1837	45.5742	47.3926	48.4989	49.3066	49.3617	49.8317	50.6698	51.6519	52.9402	54.4944	55.3108	56.234	57.0992	58.7864	61.174	62.7839	64.4507	66.2526	67.7753	69.0275	69.8331
Moldova	Female	10 to 14	Leukemia	53.7091	53.7267	53.0743	52.642	52.1359	51.8337	52.3899	53.4194	54.9479	55.7322	56.1871	56.5709	57.2441	58.3436	59.7113	61.5292	62.7142	63.3721	64.4454	66.0979	67.2661	69.0284	70.076	71.3159	73.2906	75.0219	76.1131	76.7263
Moldova	Female	15 to 19	Leukemia	44.3216	44.2459	43.9735	43.6925	43.3916	43.2033	43.4917	43.8188	44.8526	45.4104	45.668	45.9123	46.4587	47.2646	48.0638	49.367	50.1281	50.4679	51.1852	52.2994	53.1015	54.6726	55.2507	56.1964	57.6028	58.8657	59.3584	60.4535
Moldova	Female	5 to 9	Leukemia	35.3818	35.7731	34.7496	34.3992	33.8392	33.6621	34.9949	36.4314	38.1821	39.0733	40.1457	40.1849	40.6489	41.5025	42.7661	44.1872	45.4281	46.2624	47.1849	48.4818	49.8693	52.2548	53.7206	55.175	57.4459	59.6005	61.3291	62.6938
Moldova	Female	Early Neonatal	Leukemia	84.3998	84.5245	84.5736	84.6226	84.6145	84.6859	84.8115	85.0025	85.1365	85.2578	85.3619	85.3485	85.3667	85.4093	85.5303	85.723	85.9054	86.0793	86.2863	86.5898	87.0853	87.2772	87.4011	87.5153	87.6075	87.6883	87.6882	87.7153
Moldova	Female	Late Neonatal	Leukemia	82.7813	82.943	83.0177	83.1138	83.1803	83.2888	83.4555	83.6878	83.7636	83.9172	84.1147	84.196	84.3001	84.4093	84.5749	84.7109	84.905	85.0812	85.3254	85.5771	86.0728	86.2326	86.286	86.3201	86.3686	86.4063	86.4564	86.4724
Moldova	Female	Post Neonatal	Leukemia	44.2594	44.8185	44.604	44.3551	43.9004	43.9135	45.1602	46.7113	48.286	49.6315	50.6905	50.9128	51.5366	52.5354	53.5631	54.7901	56.1429	56.8	57.6921	58.5716	59.9552	62.0532	63.6214	65.1603	66.7185	68.0057	69.0474	69.858
Moldova	Male	0 to 20	Leukemia	50.8393	50.5371	49.6089	48.5689	46.5274	45.0315	44.2464	44.4221	44.5965	43.908	43.7718	43.8407	43.9216	44.9444	46.2119	47.7832	49.4515	50.6868	51.9025	52.4124	53.9766	56.276	57.5539	60.2359	62.421	64.8893	66.401	66.9367
Moldova	Male	1 to 4	Leukemia	44.6936	44.9271	44.316	43.9409	43.3083	43.0322	43.4396	44.2748	44.8909	45.1989	45.6086	45.9971	46.6643	47.6884	49.2632	51.3509	52.4007	53.2246	54.2378	54.7803	55.9379	57.8784	59.328	60.7582	62.1343	63.588	64.7122	65.6607
Moldova	Male	10 to 14	Leukemia	42.1611	42.0132	41.5278	41.3236	41.0247	40.7481	41.2719	42.3478	43.1452	43.6257	43.9131	44.0162	44.2234	44.9342	46.0521	47.8239	48.7004	49.3053	50.3746	51.1063	52.049	53.2797	54.3607	55.44	57.3567	59.4805	60.6843	61.7049
Moldova	Male	15 to 19	Leukemia	44.7213	44.7397	44.2536	44.3533	44.6652	44.5815	44.4472	44.8434	45.2776	45.3533	45.2391	45.2096	45.3498	45.7826	46.5288	47.5166	48.1445	48.6824	48.8552	49.3093	49.8597	50.4017	50.501	50.542	51.1149	52.8145	53.1056	53.6058
Moldova	Male	5 to 9	Leukemia	42.1934	42.0984	41.6359	41.5899	40.9646	40.5597	40.8174	42.0001	43.5764	43.8135	44.1551	44.5752	45.2173	46.2302	47.5465	49.0407	49.8842	50.4981	51.6625	52.5769	53.6292	55.0359	56.6495	58.2493	59.781	62.1867	63.5777	64.4849
Moldova	Male	Early Neonatal	Leukemia	91.1686	91.3058	91.3729	91.3987	91.3606	91.3438	91.3128	91.2672	91.2482	91.2873	91.379	91.4803	91.6654	91.775	91.8356	91.8948	91.989	92.0371	92.0691	92.1028	92.2261	92.3366	92.4066	92.5017	92.5524	92.5568	92.6155	92.6974
Moldova	Male	Late Neonatal	Leukemia	62.4566	62.8723	62.9621	62.919	62.5831	62.4554	62.4988	60.3294	57.996	58.1237	57.7494	57.2697	58.3254	59.3723	59.2441	58.9274	60.5822	61.0209	61.7714	62.0031	63.3288	64.6591	65.5735	67.1523	68.7693	67.7128	69.1503	69.7883
Moldova	Male	Post Neonatal	Leukemia	43.8487	43.8836	43.4441	43.1089	42.5202	42.1884	42.127	42.7511	43.3679	43.9673	44.4425	44.7829	45.4046	46.4823	47.944	49.8277	50.9817	51.7048	52.5791	53.3256	54.5054	56.3753	57.7137	59.1029	60.5394	61.8114	62.9635	63.9278
Russian Federation	Both	0 to 20	Leukemia	57.2544	56.8487	55.9968	52.6501	48.4108	47.6053	48.1237	48.2811	48.6315	49.369	48.9848	49.8006	51.3122	53.8695	57.3085	60.0695	63.526	66.3557	69.3232	72.3946	74.3512	76.3888	78.5507	79.6002	79.8632	79.9189	80.5266	80.4568
Russian Federation	Both	1 to 4	Leukemia	61.372	61.7808	62.019	60.3978	58.2243	58.1561	59.1279	59.4522	60.2299	61.3192	61.6079	62.5098	63.859	65.7912	67.872	69.9877	71.9187	73.7226	75.644	77.2748	78.3951	78.9117	79.6173	80.3328	80.881	81.4325	81.9407	82.2461
Russian Federation	Both	10 to 14	Leukemia	42.3999	42.4335	42.281	40.0229	37.0647	36.4282	36.9252	36.7833	37.4982	38.5522	39.0471	40.2292	41.8051	43.8198	46.5209	49.5544	52.4306	55.6936	58.4891	61.2281	63.1261	64.0018	65.1395	66.3678	67.9256	69.6074	70.5866	70.9126
Russian Federation	Both	15 to 19	Leukemia	44.0559	43.995	44.1833	43.5141	42.3935	42.2786	42.674	42.6968	43.0617	43.9318	44.4985	45.2168	46.0551	47.5315	49.4925	51.531	53.3163	55.5576	57.4861	59.2861	60.6896	61.3113	62.0155	62.9321	64.0537	65.1781	65.9564	66.2855
Russian Federation	Both	5 to 9	Leukemia	53.3044	53.7125	53.6673	51.32	48.3665	47.8971	48.2379	47.912	48.6397	49.7834	50.0389	50.9893	51.8496	53.5146	56.291	59.0811	61.2982	63.7021	66.5059	68.8028	70.6469	71.5468	72.5531	73.6931	74.8441	75.8349	76.7184	77.1098
Russian Federation	Both	Early Neonatal	Leukemia	86.9381	87.0346	87.1504	87.1715	87.113	87.1543	87.2776	87.3516	87.4403	87.6331	87.6189	87.4643	87.5608	87.8962	88.1622	88.3804	88.5843	88.7391	88.9708	89.2499	89.5915	89.6578	89.7336	89.8424	89.9353	89.9567	90.0213	90.0612
Russian Federation	Both	Late Neonatal	Leukemia	86.0549	86.1287	86.2636	86.275	86.2305	86.3517	86.5489	86.7122	86.9002	87.1626	87.1358	86.924	86.9926	87.375	87.6784	87.84	87.9881	88.1295	88.3793	88.6896	89.0632	89.141	89.2032	89.3012	89.4101	89.4334	89.501	89.5525
Russian Federation	Both	Post Neonatal	Leukemia	56.8592	57.4	57.9168	56.459	54.452	54.5073	55.713	56.1425	56.9407	58.0468	58.4147	59.3978	60.7672	62.6896	64.6073	66.5318	68.3587	70.0551	71.8567	73.3611	74.3505	74.8364	75.5777	76.3018	76.8842	77.503	77.9728	78.3546
Russian Federation	Female	0 to 20	Leukemia	58.0675	57.8355	56.9382	53.9814	50.1284	49.2187	49.9851	50.6001	51.4034	52.4403	52.3547	53.2708	54.8445	57.3491	60.4568	63.2993	66.3793	68.8109	71.5201	74.2956	76.0145	77.9139	80.1028	81.1989	81.339	81.0528	81.4849	81.4154
Russian Federation	Female	1 to 4	Leukemia	61.3637	61.9274	62.3592	60.8469	58.6648	58.705	60.1262	60.7782	61.8843	63.1268	63.7377	64.4685	65.7477	67.4738	69.4074	71.3803	73.3832	75.1554	77.0329	78.5345	79.6573	80.1121	80.7114	81.3866	81.9329	82.4882	83.0156	83.3908
Russian Federation	Female	10 to 14	Leukemia	56.4046	56.5897	56.3715	54.6647	52.5765	52.0157	52.5883	52.6061	53.1205	53.893	54.2991	55.275	56.7039	58.2501	60.5001	63.2749	65.5335	67.9448	69.958	71.7166	72.8364	73.3612	73.973	74.6712	75.5292	76.6122	77.3879	77.5216
Russian Federation	Female	15 to 19	Leukemia	47.434	47.4748	47.4684	46.4608	45.1322	44.8537	45.4763	45.8323	46.4532	47.3899	48.2856	49.6311	51.2373	53.2891	55.8528	58.475	60.6094	63.2273	65.3044	67.2638	68.596	69.3076	70.2823	71.4017	72.4794	73.5	74.2251	74.4379
Russian Federation	Female	5 to 9	Leukemia	51.9192	52.3712	52.4439	50.1744	47.1158	46.407	46.7672	46.3794	47.2539	48.2953	48.7165	49.7454	50.7911	52.363	54.7872	57.6819	59.9786	62.4789	65.4783	67.879	69.6391	70.3775	71.1444	72.0617	73.0308	73.8166	74.6596	74.9764
Russian Federation	Female	Early Neonatal	Leukemia	87.2568	87.3625	87.4408	87.5081	87.4653	87.4884	87.58	87.6915	87.784	87.9403	87.9192	87.7571	87.6884	87.7904	87.8297	87.7997	87.7571	87.5818	87.6086	87.8323	88.1666	88.2118	88.2926	88.3205	88.362	88.3492	88.3941	88.3999
Russian Federation	Female	Late Neonatal	Leukemia	86.8361	86.925	87.06	87.1633	87.1584	87.2494	87.3937	87.5513	87.6897	87.8803	87.8647	87.7099	87.6097	87.6782	87.6916	87.5809	87.4563	87.17	87.1314	87.3221	87.6455	87.6923	87.7738	87.7887	87.8215	87.7957	87.8464	87.8674
Russian Federation	Female	Post Neonatal	Leukemia	61.7285	62.4775	63.1236	61.7787	59.9087	60.1236	61.5773	62.309	63.4793	64.8085	65.3698	66.0767	67.299	68.863	70.586	72.1983	73.9371	75.4468	77.069	78.4014	79.2873	79.6415	80.2108	80.8572	81.4096	81.9428	82.3836	82.7974
Russian Federation	Male	0 to 20	Leukemia	61.1681	60.7216	60.0144	56.7735	52.8967	52.1483	52.3975	52.1456	52.0386	52.4296	51.7859	52.3147	53.6203	55.9384	59.2817	61.6325	64.9775	67.6624	70.4897	73.4319	75.4077	77.293	79.1616	80.0813	80.4114	80.6853	81.3741	81.3552
Russian Federation	Male	1 to 4	Leukemia	60.1784	60.4712	60.6136	58.8809	56.7368	56.5229	57.1282	57.086	57.4717	58.3361	58.291	59.2878	60.7781	62.9164	65.2325	67.4944	69.437	71.2796	73.2719	74.9899	76.1494	76.7097	77.4666	78.2001	78.7436	79.2824	79.7915	80.0503
Russian Federation	Male	10 to 14	Leukemia	50.6881	50.6708	50.5961	48.7201	46.2491	45.5446	45.8089	45.784	46.3566	47.3733	47.5585	48.3528	49.3958	51.2405	53.3928	55.558	57.8777	60.3765	62.8335	65.3807	67.3841	68.4135	69.7441	71.0558	72.5758	73.8717	74.5905	75.0082
Russian Federation	Male	15 to 19	Leukemia	45.4508	45.3072	45.5708	45.4052	44.7836	44.6635	44.7723	44.4807	44.7273	45.4351	45.7662	46.006	46.2544	47.0499	48.2584	49.6928	50.824	52.2541	53.8552	55.2745	56.6334	57.055	57.6658	58.5623	59.4806	60.525	61.3988	61.8447
Russian Federation	Male	5 to 9	Leukemia	56.5509	56.9705	56.7807	54.4427	51.8896	51.5408	51.8887	51.6395	52.1224	53.2553	53.3284	54.0299	54.7084	56.4813	59.352	61.7647	63.8559	65.9162	68.3818	70.6004	72.4637	73.4258	74.5997	75.825	77.0246	78.0578	78.8956	79.3233
Russian Federation	Male	Early Neonatal	Leukemia	93.071	93.0909	93.1277	93.0432	93.0108	93.0384	93.0476	93.0006	93.0004	93.001	92.9944	93.0224	93.2265	93.4569	93.6905	93.9168	94.1208	94.3431	94.4924	94.5984	94.717	94.7414	94.7567	94.8158	94.8586	94.8772	94.9002	94.9227
Russian Federation	Male	Late Neonatal	Leukemia	93.1941	93.2012	93.1979	93.0595	92.9949	93.0232	93.0508	93.0374	93.0972	93.1339	93.1034	93.0651	93.3188	93.6691	93.9945	94.2572	94.4898	94.7785	94.9758	95.1232	95.2793	95.314	95.3239	95.3818	95.4419	95.4658	95.4901	95.5144
Russian Federation	Male	Post Neonatal	Leukemia	60.0393	60.3825	60.6741	59.2873	57.4005	57.2292	57.9202	57.9089	58.3286	59.0969	59.0464	60.0396	61.4103	63.3586	65.3085	67.1374	68.7296	70.1607	71.8174	73.273	74.1889	74.7401	75.5732	76.2735	76.773	77.3264	77.742	78.0179
Ukraine	Both	0 to 20	Leukemia	57.304	56.1	54.1496	51.6675	49.4886	47.4944	47.5127	47.9091	48.3543	48.2415	48.157	48.6164	49.4536	51.7304	54.6445	57.6009	61.7432	65.9478	69.9651	73.1988	75.4465	77.3472	79.1634	80.0831	79.9761	77.7633	77.6671	77.9169
Ukraine	Both	1 to 4	Leukemia	62.0893	62.1733	61.562	60.5392	59.5428	59.0352	59.5272	59.9386	60.2772	60.4407	60.6066	60.7068	61.3722	62.783	64.579	65.9334	67.8132	70.0468	72.1243	73.3581	74.33	74.9968	75.7487	76.4766	77.1952	77.6486	78.0484	78.2021
Ukraine	Both	10 to 14	Leukemia	45.2711	45.25	44.3628	42.9703	41.8937	41.3016	42.1447	43.044	43.9521	44.7421	45.514	46.2857	47.5951	49.7897	52.6151	55.0427	58.2549	62.1822	65.8089	68.214	70.0018	70.8206	71.4891	72.1008	72.4948	72.3592	72.4042	72.4362
Ukraine	Both	15 to 19	Leukemia	44.8148	44.8873	44.6382	44.1935	43.884	43.8614	44.2545	44.5884	44.9924	45.5383	46.161	46.748	47.5685	48.7301	50.1625	51.4658	53.0792	55.0212	56.9982	58.3154	59.4145	60.1512	60.8872	61.6258	62.5217	62.6015	63.0456	63.1929
Ukraine	Both	5 to 9	Leukemia	51.3961	51.2412	50.6148	49.5702	48.656	48.3141	48.7766	49.2609	49.7081	50.2466	50.6998	51.1434	52.1961	54.0072	56.5629	58.4661	61.2036	64.5732	67.9108	69.8464	71.319	72.2991	73.1358	74.119	74.8939	75.0465	75.4565	75.586
Ukraine	Both	Early Neonatal	Leukemia	86.412	86.5982	86.7099	86.8186	86.9686	87.0166	86.9115	86.6964	86.3661	86.077	86.0268	86.1962	86.3541	86.5444	86.6909	86.9824	87.3574	87.7114	88.0711	88.4329	88.7887	88.8446	88.8646	88.9586	89.1122	89.2492	89.3432	89.4234
Ukraine	Both	Late Neonatal	Leukemia	85.0617	85.0439	85.0405	84.997	85.0833	85.2405	85.4341	85.6135	85.8667	86.0737	86.1573	86.1999	86.3241	86.6238	86.9192	87.1613	87.4444	87.7547	88.0653	88.4281	88.8157	88.9064	88.9662	89.0735	89.2147	89.3289	89.4244	89.4995
Ukraine	Both	Post Neonatal	Leukemia	56.2124	56.2137	55.5864	54.5544	53.6246	53.1212	53.5708	54.1693	54.6868	55.202	55.4837	55.6049	56.1136	57.5276	59.2229	60.5933	62.5339	64.851	66.9986	68.3769	69.3913	70.1995	70.9504	71.8664	72.6399	73.1288	73.5813	73.7522
Ukraine	Female	0 to 20	Leukemia	57.1061	55.8357	53.8216	51.3359	49.1134	47.221	47.7192	48.3481	48.901	49.2298	49.0019	49.0661	49.4031	51.3225	54.146	57.0665	61.0214	65.1411	68.8124	71.7386	74.1138	76.1305	77.8809	78.8088	78.1801	75.9729	75.8688	76.0987
Ukraine	Female	1 to 4	Leukemia	61.0121	61.1647	60.5874	59.5872	58.4745	57.9633	58.6578	59.2814	59.9752	60.3574	60.7809	60.7594	61.3039	62.7085	64.5325	65.7489	67.8453	70.0668	72.343	73.6817	74.6651	75.3594	76.0956	76.8569	77.5789	78.0344	78.4328	78.6042
Ukraine	Female	10 to 14	Leukemia	57.3977	57.2445	56.5138	55.515	54.6517	54.236	54.996	55.8385	56.5994	57.228	57.8427	58.5141	59.367	60.8344	62.7052	64.1904	66.2155	68.7113	71.0759	72.7064	73.943	74.4171	74.7253	75.0481	75.1013	74.8666	74.8568	74.8843
Ukraine	Female	15 to 19	Leukemia	44.2088	44.3034	44.0943	43.681	43.3813	43.3148	43.8276	44.3901	44.9753	45.6556	46.3486	47.0256	47.7983	48.9415	50.4022	51.7783	53.3028	54.9857	56.7846	58.0195	58.8938	59.43	59.8883	60.3082	61.0769	61.4878	61.9745	61.8234
Ukraine	Female	5 to 9	Leukemia	49.0295	48.8229	48.0559	46.9718	46.1014	45.6775	46.1822	46.5033	46.8078	47.4513	48.0643	48.5317	49.4378	51.292	53.8189	55.6004	58.6441	61.8736	64.8534	66.6609	67.9413	68.663	69.1628	69.9397	70.292	70.2936	70.5832	70.7591
Ukraine	Female	Early Neonatal	Leukemia	87.3217	87.4404	87.4805	87.5074	87.5522	87.57	87.5615	87.5175	87.4228	87.3449	87.3372	87.3236	87.3551	87.444	87.5561	87.6619	87.8449	87.9949	88.104	88.2879	88.5727	88.5061	88.4535	88.4675	88.5788	88.6831	88.7179	88.7665
Ukraine	Female	Late Neonatal	Leukemia	86.7927	86.7661	86.7591	86.7326	86.8015	86.8932	87.0543	87.2007	87.3723	87.4868	87.5369	87.5051	87.491	87.5381	87.6306	87.671	87.7965	87.9429	88.0394	88.2313	88.5509	88.5428	88.5582	88.6032	88.7104	88.805	88.8545	88.8825
Ukraine	Female	Post Neonatal	Leukemia	60.7042	60.8997	60.3776	59.3489	58.4244	57.9518	58.5354	59.3097	59.9034	60.3529	60.7351	60.6992	61.0392	62.3159	63.848	65.0806	67.1082	69.2885	71.457	72.7795	73.8084	74.5719	75.308	76.2322	77.0099	77.5352	78.0155	78.1823
Ukraine	Male	0 to 20	Leukemia	61.8431	60.8196	59.19	57.058	55.1939	53.2967	52.9506	53.1283	53.4144	52.9807	53.0429	53.887	54.9673	57.2438	59.8946	62.5647	66.3236	70.0184	73.7242	76.7611	78.6381	80.1916	81.8494	82.6913	82.9463	81.0134	80.9435	81.1949
Ukraine	Male	1 to 4	Leukemia	61.5606	61.5882	60.9857	59.9659	59.0671	58.5008	58.7422	58.9916	59.1432	59.1605	59.2092	59.5328	60.3003	61.7458	63.5425	64.9695	66.7013	68.8974	70.837	71.9883	72.9024	73.5115	74.2783	75.0013	75.7084	76.167	76.5626	76.7124
Ukraine	Male	10 to 14	Leukemia	54.1105	54.0183	53.3559	52.2654	51.3607	50.7377	51.351	52.0298	52.7293	53.4149	54.0799	54.9311	56.1896	58.1899	60.752	63.1408	66.1769	69.828	73.0851	75.2274	76.8123	77.6103	78.3258	78.9431	79.5098	79.5415	79.6099	79.5965
Ukraine	Male	15 to 19	Leukemia	48.7843	48.833	48.6408	48.2413	47.9878	47.9776	48.2654	48.4208	48.6667	49.0925	49.5109	49.9333	50.6021	51.6107	52.9364	54.0708	55.4799	57.3563	59.2097	60.3673	61.4572	62.2499	63.0818	63.9049	64.7077	64.609	64.967	65.2576
Ukraine	Male	5 to 9	Leukemia	55.2158	55.109	54.5334	53.5409	52.6648	52.2773	52.8107	53.4096	53.8503	54.3061	54.6808	55.1743	56.2015	57.9474	60.3473	62.3867	64.8502	67.987	71.1601	73.1242	74.6998	75.7389	76.7637	77.8364	78.7952	79.0304	79.5028	79.5866
Ukraine	Male	Early Neonatal	Leukemia	92.6341	92.6627	92.7152	92.7643	92.7885	92.819	92.7881	92.7246	92.6546	92.5748	92.5267	92.5767	92.6084	92.6839	92.729	92.9208	93.0865	93.2576	93.5012	93.7316	93.9077	94.0013	94.0508	94.1103	94.1594	94.1839	94.222	94.2573
Ukraine	Male	Late Neonatal	Leukemia	92.3232	92.3356	92.3369	92.3276	92.3345	92.3841	92.3612	92.3402	92.3519	92.3788	92.4219	92.5648	92.7653	93.0414	93.2201	93.4454	93.6204	93.7934	94.0619	94.3324	94.5384	94.6403	94.6944	94.7716	94.8336	94.8889	94.9415	94.9894
Ukraine	Male	Post Neonatal	Leukemia	60.4605	60.3846	59.8554	59.0894	58.3186	57.8672	58.0673	58.2389	58.1542	57.9946	58.0369	58.6032	59.4186	60.8306	62.4554	63.7088	65.2817	67.3113	69.1131	70.3258	71.1798	71.8685	72.5302	73.2967	73.934	74.3426	74.6806	74.8232
High-income Asia Pacific	Both	0 to 20	Leukemia	54.2756	56.2719	59.1328	61.8065	64.0541	65.7516	66.8209	68.4399	69.8048	70.8291	72.549	73.9591	76.369	78.5531	80.6102	81.8577	82.7514	84.005	85.3227	85.9186	86.3922	87.0268	88.2102	89.172	89.8762	90.2078	90.2275	90.1599
High-income Asia Pacific	Both	1 to 4	Leukemia	69.9966	70.1384	70.9867	71.684	72.3043	73.0058	73.4373	74.3702	75.6011	76.2552	77.0416	78.1573	80.0793	81.9111	83.4078	84.4309	85.0219	85.7392	86.5155	87.0314	87.5228	87.7559	88.1591	88.5392	88.8704	89.1047	89.304	89.3333
High-income Asia Pacific	Both	10 to 14	Leukemia	40.9888	44.6983	49.6458	54.4583	57.9824	60.875	62.1322	63.3651	64.2224	64.6945	64.6238	65.8322	69.6017	74.1663	77.5618	80.2777	82.1159	84.2271	86.1886	87.6521	88.8827	89.8174	90.6547	91.5639	92.4984	92.8639	93.0078	93.0785
High-income Asia Pacific	Both	15 to 19	Leukemia	43.6161	45.6605	47.8802	50.3441	52.4348	54.1039	55.3083	56.7717	58.6238	60.765	62.8703	65.5692	69.5561	73.767	77.2864	79.9622	81.4013	82.9951	84.6251	85.5684	86.4838	87.4357	88.1612	89.1793	89.8296	90.2595	90.2827	90.2111
High-income Asia Pacific	Both	5 to 9	Leukemia	53.3139	57.541	61.9641	65.7101	67.7771	69.4405	70.1198	70.951	71.6366	71.8255	72.8608	74.0764	76.3799	78.9795	81.0072	82.8038	84.3135	85.9143	87.5698	88.6988	89.8258	90.7536	91.5173	92.2103	92.8913	93.1362	93.2282	93.187
High-income Asia Pacific	Both	Early Neonatal	Leukemia	81.1477	81.4258	81.6551	81.9169	82.3649	82.7686	83.3304	84.1224	84.4814	85.2272	85.3614	85.9189	86.0124	85.7019	85.0597	84.2763	83.6421	83.2758	83.0536	83.1458	83.3762	83.4667	83.4105	83.4005	83.2843	83.4118	83.6163	83.6611
High-income Asia Pacific	Both	Late Neonatal	Leukemia	84.5641	84.7448	84.945	85.2055	85.5683	85.8859	86.2302	86.7832	87.0988	87.5949	87.8453	88.2476	88.4801	88.4897	88.2798	87.9431	87.5928	87.3203	87.1629	87.2205	87.4496	87.2986	87.1225	86.9941	86.7846	86.7667	87.003	87.0726
High-income Asia Pacific	Both	Post Neonatal	Leukemia	62.1116	63.6892	65.6825	67.5431	68.9836	70.0036	70.8416	71.892	72.9628	73.1928	73.7564	74.5635	76.2544	77.7102	78.8214	79.7019	80.2564	80.9226	81.645	82.1955	82.7003	82.8171	83.0044	83.2611	83.4204	83.5657	83.7507	83.7884
High-income Asia Pacific	Female	0 to 20	Leukemia	53.853	55.825	58.7431	61.4837	63.8759	65.421	66.5388	68.3609	69.826	70.854	72.3859	73.7511	76.1384	78.1148	80.023	80.8229	81.8209	82.9293	84.2407	84.806	85.2874	86.0157	87.1087	87.8643	88.352	88.5972	88.6184	88.676
High-income Asia Pacific	Female	1 to 4	Leukemia	69.3692	69.8994	71.0438	72.0741	72.9315	73.5964	73.8166	74.687	75.5784	75.7515	76.4149	77.3086	79.163	80.8928	82.4342	83.4215	84.1261	84.9353	85.856	86.5211	87.0702	87.37	87.8291	88.2393	88.5451	88.8304	89.0357	89.0762
High-income Asia Pacific	Female	10 to 14	Leukemia	59.4108	61.9735	64.9962	67.3163	68.5262	69.855	71.0658	72.1331	73.8936	74.9921	74.9483	75.805	78.5441	81.6208	83.3422	84.8322	85.9129	87.1598	88.3334	89.2358	89.8991	90.6086	91.5007	92.1572	92.9901	93.5034	93.6619	93.6464
High-income Asia Pacific	Female	15 to 19	Leukemia	41.4591	43.6886	46.3686	49.5866	52.6455	54.94	57.5727	59.9164	62.5333	65.2172	67.6592	70.3226	74.3616	78.1173	81.0661	82.9791	84.0205	85.23	86.1908	86.1773	86.8785	87.7573	88.7463	90.0454	90.6499	90.9335	90.9557	90.9402
High-income Asia Pacific	Female	5 to 9	Leukemia	49.3706	52.9348	56.9278	60.8112	63.2371	65.3015	66.7179	68.0991	69.5315	70.2351	70.8986	72.4264	74.9282	77.5928	79.4244	80.7994	81.9542	82.9766	84.2095	85.1733	85.9889	86.4288	87.0967	87.8772	88.5584	88.9509	89.1623	89.203
High-income Asia Pacific	Female	Early Neonatal	Leukemia	82.036	82.3176	82.6076	82.8782	83.2751	83.5724	84.0157	84.6976	84.9076	85.537	85.5943	86.0521	86.0737	85.6524	84.7875	83.6063	82.5408	81.892	81.4067	81.2899	81.5289	81.7616	81.7423	81.634	81.5069	81.4386	81.5094	81.5506
High-income Asia Pacific	Female	Late Neonatal	Leukemia	86.1844	86.361	86.5641	86.7572	86.9994	87.1997	87.3877	87.6681	87.8005	88.0968	88.242	88.4615	88.5868	88.5328	88.3236	87.9958	87.6527	87.3958	87.2178	87.2525	87.4868	87.4535	87.3705	87.2708	87.176	87.1371	87.2255	87.2591
High-income Asia Pacific	Female	Post Neonatal	Leukemia	64.8099	66.572	68.7208	70.7957	72.409	73.612	74.2589	75.3686	76.2481	76.1917	76.6344	77.5384	79.1035	80.4781	81.559	82.427	83.0734	83.8079	84.5931	85.188	85.7003	85.883	86.1373	86.4116	86.5789	86.7635	86.8964	86.9237
High-income Asia Pacific	Male	0 to 20	Leukemia	59.4668	61.2841	63.7546	66.0366	67.9279	69.5273	70.4234	71.6791	72.8412	73.7018	75.3153	76.5494	78.6432	80.7326	82.6453	84.0592	84.7636	85.9685	87.1545	87.7182	88.1313	88.6105	89.7331	90.7587	91.525	91.8823	91.9042	91.7687
High-income Asia Pacific	Male	1 to 4	Leukemia	69.2327	69.1128	69.7391	70.1874	70.6404	71.3845	71.9951	72.9678	74.4551	75.4312	76.2994	77.5784	79.5749	81.4796	82.9614	83.996	84.527	85.1784	85.8414	86.2216	86.6752	86.8783	87.2189	87.5532	87.8963	88.0897	88.2832	88.305
High-income Asia Pacific	Male	10 to 14	Leukemia	44.5001	48.0698	53.1633	58.8936	63.5696	66.7787	67.6547	68.6378	68.5267	68.397	68.3381	69.2031	72.5056	76.7448	80.309	82.9631	84.8036	86.8121	88.6559	90.0125	91.2144	92.0112	92.6464	93.4666	94.1856	94.3877	94.4813	94.5761
High-income Asia Pacific	Male	15 to 19	Leukemia	48.9349	50.6483	52.3719	54.1593	55.486	56.5682	56.7932	57.4927	58.6098	60.1211	61.6858	64.1764	67.7233	71.7018	75.1071	77.9137	79.4638	81.1103	82.8952	84.1569	85.0629	85.9328	86.491	87.2876	87.887	88.3499	88.3842	88.3026
High-income Asia Pacific	Male	5 to 9	Leukemia	58.3001	62.6869	67.0175	70.3923	72.0873	73.3952	73.5815	74.0139	74.2737	74.0965	75.216	76.1217	78.019	80.4096	82.4249	84.2958	85.8584	87.6972	89.5037	90.6708	91.883	92.9849	93.7427	94.2992	94.9492	95.1264	95.1509	95.054
High-income Asia Pacific	Male	Early Neonatal	Leukemia	91.6849	91.7239	91.7086	91.7362	91.8359	91.9716	92.138	92.3027	92.4802	92.6657	92.7686	92.8976	92.9773	93.0496	93.1162	93.169	93.1939	93.1954	93.2109	93.2817	93.3476	93.3394	93.3197	93.337	93.3066	93.3723	93.4413	93.4539
High-income Asia Pacific	Male	Late Neonatal	Leukemia	92.2552	92.2554	92.2248	92.2823	92.3806	92.5078	92.6716	92.9397	93.1529	93.3719	93.523	93.6811	93.7871	93.8748	93.9279	93.9678	93.9657	93.9409	93.9446	94.0122	94.1207	94.0068	93.9116	93.8811	93.7665	93.7869	93.9328	93.9694
High-income Asia Pacific	Male	Post Neonatal	Leukemia	66.3376	67.5046	69.0644	70.467	71.5332	72.2361	73.1388	73.9792	75.0813	75.567	76.1179	76.7446	78.3098	79.6058	80.5367	81.1923	81.5588	82.0309	82.5312	82.8731	83.2234	83.3285	83.451	83.6455	83.7845	83.8543	84.0445	84.091
Brunei	Both	0 to 20	Leukemia	28.1104	29.9888	31.4804	33.4536	34.992	36.1954	37.3142	38.395	39.2387	40.2165	40.4946	41.4294	42.7913	44.082	45.3026	46.3073	47.1046	47.7686	48.005	48.2506	48.6957	48.6504	49.3494	49.7177	48.9793	47.6622	47.6	49.8239
Brunei	Both	1 to 4	Leukemia	40.8187	42.0729	43.445	44.9132	46.298	47.6016	48.9404	50.4459	51.9875	53.1338	54.3463	55.4776	56.7227	57.9253	59.0056	59.9941	60.8418	61.5524	62.3539	63.0041	63.7386	64.3458	64.583	64.5971	64.7408	64.9068	65.1886	65.4895
Brunei	Both	10 to 14	Leukemia	18.0808	19.087	20.0622	21.5657	22.5519	23.8631	25.189	26.8704	28.4999	29.9925	31.127	32.5085	34.1696	35.8403	37.6176	39.2359	40.3505	41.2804	41.5038	42.5978	43.4222	42.669	43.3329	44.6175	44.6943	43.6959	43.7748	45.7054
Brunei	Both	15 to 19	Leukemia	30.8914	31.7997	32.5169	33.1001	33.9333	34.7049	35.251	35.4158	35.923	36.4822	36.5744	37.3781	38.3334	39.3407	40.4475	41.5207	42.1267	42.8753	43.2546	43.7826	44.3753	44.8693	44.9215	44.2665	43.0408	41.9544	42.2089	43.6148
Brunei	Both	5 to 9	Leukemia	24.9977	25.716	26.5322	28.0049	28.6988	30.0232	31.3777	32.9892	34.5561	35.9238	37.1446	38.3841	39.9434	41.4987	42.9425	44.4085	45.9647	47.6691	48.9198	50.2962	51.6407	52.0586	52.6658	53.5082	54.2696	54.2774	54.5697	55.6171
Brunei	Both	Early Neonatal	Leukemia	84.2664	84.3647	84.6181	84.8314	85.0657	85.3125	85.5817	85.7858	86.0254	86.2734	86.5115	86.7697	87.0021	87.2173	87.4745	87.7075	87.7596	87.7622	87.7671	87.8285	87.9514	87.8823	87.9339	87.9957	88.0026	88.0301	88.0119	88.0214
Brunei	Both	Late Neonatal	Leukemia	86.7374	86.8238	87.0382	87.2406	87.4425	87.6659	87.8942	88.0814	88.2772	88.4953	88.668	88.8718	89.0451	89.2074	89.3848	89.572	89.6306	89.6582	89.6958	89.8041	89.9665	89.9377	90.0295	90.1068	90.1303	90.1589	90.1632	90.1813
Brunei	Both	Post Neonatal	Leukemia	35.8509	37.3225	38.788	40.2168	41.5949	42.8869	44.2307	45.8265	47.1623	48.6092	49.9315	51.3308	52.7895	54.1515	55.3534	56.4601	57.3702	58.2094	59.0044	59.7269	60.4633	61.0483	61.3168	61.4706	61.6618	61.913	62.2549	62.6376
Brunei	Female	0 to 20	Leukemia	23.159	25.7939	27.4893	29.3903	31.7641	33.0254	34.029	34.7933	35.558	36.6205	36.4286	37.6556	39.1869	40.6778	41.912	43.0017	43.949	44.7296	45.5132	45.5761	46.0927	46.401	47.0191	47.194	47.0406	45.9176	45.8931	48.1052
Brunei	Female	1 to 4	Leukemia	38.2601	39.6822	41.2584	42.884	44.2573	45.4993	46.768	48.1155	49.6658	50.9693	52.0767	53.2927	54.6712	56.0128	57.0788	57.9476	58.7872	59.3869	60.3532	61.0385	61.8601	62.4787	62.6652	62.5815	62.7989	63.0846	63.4651	63.7296
Brunei	Female	10 to 14	Leukemia	32.0844	33.3442	34.3938	35.6833	37.4004	38.6856	39.8624	41.0461	42.3298	43.537	44.1198	45.2517	46.5133	47.8762	49.2766	50.6375	51.57	52.2674	53.1416	53.962	54.7496	55.4312	55.0446	55.1446	55.8279	56.2808	56.5754	56.7426
Brunei	Female	15 to 19	Leukemia	26.1599	26.807	27.2907	27.7793	28.3962	29.0786	29.6268	30.1935	30.8805	31.5773	32.0408	32.8488	33.8153	34.8909	36.0367	37.2048	37.9502	38.8593	39.3403	39.8661	40.4625	40.5124	40.4856	40.1748	39.7692	38.8651	39.1903	40.215
Brunei	Female	5 to 9	Leukemia	17.9135	19.1552	20.1854	21.2937	22.467	23.949	25.3114	26.8875	28.5778	30.0545	31.4024	32.7108	34.2374	35.7344	37.1022	38.3562	39.9034	41.787	43.6952	45.4558	46.8355	47.9612	48.8416	49.6835	50.384	50.4709	50.9619	52.1345
Brunei	Female	Early Neonatal	Leukemia	81.169	81.2387	81.4211	81.5866	81.7797	81.9457	82.1956	82.3329	82.5367	82.7549	83.0099	83.3154	83.571	83.8192	84.0652	84.3078	84.3666	84.4311	84.5339	84.8092	85.246	85.2193	85.2747	85.3317	85.2877	85.2826	85.2236	85.1848
Brunei	Female	Late Neonatal	Leukemia	86.5307	86.5854	86.6844	86.7946	86.9059	87.0236	87.143	87.2385	87.349	87.4959	87.6224	87.762	87.8938	88.0245	88.1475	88.2694	88.325	88.3645	88.4233	88.6173	88.9269	88.9305	89.0004	89.0493	89.0466	89.0676	89.0698	89.0806
Brunei	Female	Post Neonatal	Leukemia	39.0852	40.4867	42.0139	43.5278	44.8957	46.142	47.3397	48.836	50.1155	51.5567	52.7841	54.2163	55.6101	56.927	58.1044	59.1987	60.0371	60.7995	61.5941	62.3672	63.0941	63.7438	63.9871	64.1146	64.4184	64.7199	65.1579	65.5784
Brunei	Male	0 to 20	Leukemia	39.6852	40.6258	41.7785	43.6131	44.2185	45.2563	46.3704	47.6339	48.4714	49.2659	49.9847	50.556	51.6186	52.5869	53.6733	54.5075	55.0966	55.6018	55.3817	55.7519	56.104	55.8378	56.5156	56.9784	55.8891	54.592	54.4998	56.4384
Brunei	Male	1 to 4	Leukemia	40.6887	41.8739	43.137	44.5541	46.0306	47.4439	48.9051	50.6207	52.206	53.2081	54.5811	55.6388	56.7455	57.8074	58.9202	60.0566	60.9123	61.744	62.3909	63.0344	63.6996	64.2972	64.545	64.6253	64.7112	64.7546	64.9365	65.2468
Brunei	Male	10 to 14	Leukemia	35.89	35.9564	36.3193	37.3443	37.0538	37.8285	38.7457	40.2427	41.5061	42.6884	43.9073	45.0838	46.5506	47.8922	49.3479	50.6301	51.5291	52.3964	52.01	52.8773	53.4967	52.1602	53.221	54.9944	54.675	53.2757	53.2494	55.428
Brunei	Male	15 to 19	Leukemia	39.4663	40.3981	41.2249	41.7758	42.6471	43.3522	43.8223	43.668	43.9393	44.2981	44.0971	44.7888	45.6191	46.4445	47.3857	48.2346	48.6326	49.1501	49.4105	49.906	50.44	51.3212	51.3259	50.4494	48.7994	47.7378	47.9322	49.4435
Brunei	Male	5 to 9	Leukemia	33.552	33.9697	34.5309	35.9114	36.1744	37.2903	38.4811	39.9562	41.3351	42.5445	43.7121	44.9376	46.5118	48.0937	49.5836	51.2318	52.7907	54.3102	55.1043	56.21	57.4772	57.556	58.0072	58.7247	59.3614	59.2423	59.3807	60.2408
Brunei	Male	Early Neonatal	Leukemia	94.0025	94.0243	94.0995	94.162	94.2281	94.3014	94.3694	94.4299	94.495	94.5494	94.5926	94.6416	94.6826	94.721	94.7728	94.8212	94.8243	94.8103	94.792	94.7748	94.7553	94.7237	94.7341	94.7445	94.7468	94.747	94.7447	94.7539
Brunei	Male	Late Neonatal	Leukemia	94.0552	94.0913	94.2093	94.3077	94.4046	94.5154	94.6291	94.724	94.815	94.8981	94.9567	95.0337	95.0902	95.1387	95.2052	95.281	95.293	95.2888	95.2785	95.2637	95.2417	95.209	95.232	95.2608	95.2856	95.2931	95.2942	95.3022
Brunei	Male	Post Neonatal	Leukemia	43.7074	45.0323	46.1831	47.2731	48.4317	49.5499	50.8316	52.2535	53.418	54.6335	55.8414	56.9639	58.2427	59.4098	60.4105	61.3235	62.1394	62.9035	63.5653	64.1242	64.7691	65.2075	65.4282	65.5547	65.5885	65.7299	65.8958	66.1544
Japan	Both	0 to 20	Leukemia	68.7139	70.0642	72.1403	73.9746	75.7872	76.9505	77.9436	79.4825	80.6444	81.1939	82.548	83.4831	85.096	86.3949	88.1316	89.1344	89.8014	90.8348	91.8899	92.2612	92.3787	92.3356	93.0868	93.5695	93.7842	93.5796	93.4452	93.1596
Japan	Both	1 to 4	Leukemia	79.9957	80.2674	80.7452	81.1543	81.4151	81.6662	82.1066	82.8298	83.5668	84.136	84.5408	85.157	86.0526	86.9729	87.6058	87.9617	88.1094	88.4992	88.9338	89.1863	89.4368	89.6161	90.0189	90.3601	90.7801	91.0049	91.1741	91.2119
Japan	Both	10 to 14	Leukemia	55.0233	59.4928	64.9259	70.2201	74.315	77.0964	78.3329	78.8551	78.8777	78.5839	78.2294	79.3486	81.5969	84.5242	86.8861	88.8515	90.0281	91.3261	92.3915	93.1904	93.7073	93.8677	94.0761	94.4514	94.9629	95.0946	95.0799	95.1055
Japan	Both	15 to 19	Leukemia	47.7208	50.8545	54.1668	57.4311	60.0911	61.9909	63.6061	65.936	68.2759	70.8247	73.2777	76.2716	80.3377	84.5364	88.1051	90.7976	92.2779	93.9997	95.3376	95.7383	96.0071	96.2292	96.4277	97.03	97.1991	97.1702	96.8279	96.3444
Japan	Both	5 to 9	Leukemia	68.7147	72.6102	76.2831	79.1006	81.0463	82.5254	83.605	84.8165	85.8727	86.4113	86.5392	86.8769	87.6794	88.6601	89.4882	90.1621	90.9039	91.9308	93.0265	93.808	94.3488	94.7334	95.2705	95.7019	96.0021	96.0712	96.0961	96.0452
Japan	Both	Early Neonatal	Leukemia	69.255	69.9287	70.6569	71.3523	72.1758	73.2231	74.1248	75.0808	75.8856	76.7547	77.4384	78.2191	78.9196	79.5533	80.2156	80.7339	80.9667	81.2937	81.5554	81.9837	82.3745	82.5658	82.7242	82.9569	83.1214	83.3393	83.3902	83.3316
Japan	Both	Late Neonatal	Leukemia	82.1985	82.3994	82.6809	83.0227	83.4003	83.8665	84.2211	84.6885	85.0384	85.4321	85.6787	85.9677	86.2719	86.556	86.8754	87.1009	87.1331	87.167	87.2152	87.4397	87.6547	87.7066	87.7323	87.7962	87.8506	87.9551	88.0595	88.0905
Japan	Both	Post Neonatal	Leukemia	75.8734	76.21	76.702	77.1423	77.5153	77.7713	78.1944	78.8202	79.4297	79.8857	80.1981	80.6258	81.2696	81.9854	82.4877	82.8162	82.9559	83.2252	83.5491	83.8585	84.044	84.176	84.353	84.6061	84.8759	85.0675	85.1894	85.2172
Japan	Female	0 to 20	Leukemia	68.7999	69.8886	71.8831	73.8292	76.0466	77.3517	78.0685	79.5877	80.4587	80.8447	82.3129	83.0675	84.4831	85.4386	86.9847	87.716	88.369	89.3057	90.6493	91.0767	91.2278	91.3602	92.0258	92.3209	92.4688	92.1606	91.9126	91.8529
Japan	Female	1 to 4	Leukemia	79.6236	80.0571	80.746	81.3968	81.8045	82.0788	82.4131	82.8247	83.1825	83.3676	83.4125	83.7107	84.4319	85.3043	86.0294	86.4567	86.802	87.3786	88.0572	88.5901	88.9338	89.1601	89.6625	90.1107	90.4926	90.7007	90.8775	90.9428
Japan	Female	10 to 14	Leukemia	73.9424	76.8797	79.4392	81.4906	83.0259	83.8472	84.4504	85.1447	85.8543	86.5028	87.2152	87.7491	88.9317	90.3863	91.2297	91.9401	92.2459	92.873	93.3847	93.7498	93.9572	93.7239	94.1001	94.3098	94.9836	95.2743	95.2752	95.3375
Japan	Female	15 to 19	Leukemia	41.3024	45.2677	49.6942	54.6727	59.4192	63.1657	67.0339	70.9621	74.3361	77.6254	80.7063	83.7467	87.7302	90.7871	93.0427	95.0404	96.3964	97.9836	99.213	98.8372	98.885	98.3804	98.9454	99.8338	100	99.6906	99.0674	98.4523
Japan	Female	5 to 9	Leukemia	65.9801	68.5528	71.8175	74.814	77.1887	79.111	80.6216	82.1611	83.5187	84.409	84.9863	85.6536	86.8364	88.1766	89.0626	89.3771	89.385	89.6069	89.8868	89.9915	90.0162	89.7044	90.0939	90.5469	90.9132	91.131	91.3824	91.4727
Japan	Female	Early Neonatal	Leukemia	68.7142	69.2176	70.1745	70.9679	71.874	72.8321	73.3316	73.981	74.3984	74.9582	75.4633	76.0228	76.7397	77.4914	78.1526	78.7765	79.1276	79.6089	80.0089	80.5931	81.3334	81.5154	81.6642	81.7497	81.9022	81.9144	81.8161	81.7839
Japan	Female	Late Neonatal	Leukemia	84.72	84.858	85.0934	85.2638	85.5267	85.7881	85.9072	86.0674	86.152	86.3222	86.4689	86.5516	86.7247	86.9039	87.084	87.2366	87.2799	87.3265	87.3915	87.6359	87.9543	87.9679	87.9672	87.9723	88.0095	88.0122	88.0361	88.0568
Japan	Female	Post Neonatal	Leukemia	79.1905	79.6164	80.2302	80.8282	81.2603	81.5466	81.8485	82.23	82.5791	82.7638	82.8262	83.0923	83.6483	84.3487	84.906	85.2647	85.5387	85.9319	86.3911	86.8097	87.07	87.2266	87.4147	87.6783	87.9069	88.0819	88.2083	88.2401
Japan	Male	0 to 20	Leukemia	71.8045	73.2081	75.0872	76.6051	77.9506	78.9085	79.9483	81.2373	82.4576	83.0449	84.1791	85.1027	86.6065	88.0177	89.6757	90.7598	91.3435	92.3288	93.0833	93.3723	93.4381	93.2741	94.0266	94.6247	94.8892	94.7631	94.7205	94.3334
Japan	Male	1 to 4	Leukemia	79.0527	79.2056	79.5226	79.7348	79.8753	80.1123	80.6694	81.6266	82.6546	83.4965	84.1383	84.9785	86.0676	86.9909	87.593	87.8771	87.914	88.166	88.415	88.4288	88.6393	88.808	89.0886	89.3058	89.7344	89.9762	90.1422	90.1576
Japan	Male	10 to 14	Leukemia	52.0031	56.6652	63.1455	70.2325	75.8365	79.2922	80.5371	80.7927	80.0967	79.1232	78.2996	79.1451	81.4042	84.6335	87.5487	89.8303	91.2848	92.6706	93.7908	94.6299	95.1881	95.5178	95.6551	96.0071	96.3015	96.3577	96.3394	96.3039
Japan	Male	15 to 19	Leukemia	54.6488	57.0327	59.4064	61.4598	62.7663	63.5003	63.6958	64.6644	66.0048	67.6937	69.369	72.118	75.8175	80.1242	83.9522	86.8222	88.3246	89.9952	91.3226	92.0353	92.3875	92.9106	93.0055	93.4841	93.6787	93.79	93.6144	93.2551
Japan	Male	5 to 9	Leukemia	71.8814	76.3201	79.9227	82.431	83.9661	85.0706	85.8016	86.6879	87.4657	87.7003	87.5564	87.6313	87.9833	88.74	89.5533	90.3887	91.4491	92.9053	94.3922	95.5517	96.3405	96.8976	97.3899	97.7464	98.0084	98.1007	98.0432	97.866
Japan	Male	Early Neonatal	Leukemia	89.5347	89.7579	89.8716	90.0269	90.1875	90.4731	90.8074	91.147	91.4669	91.7545	91.9471	92.1943	92.368	92.5109	92.6723	92.7684	92.7992	92.8323	92.8518	92.9055	92.9188	92.9791	93.0227	93.1163	93.1525	93.2611	93.3054	93.2873
Japan	Male	Late Neonatal	Leukemia	91.2926	91.3738	91.4318	91.6175	91.7263	91.963	92.223	92.5286	92.7932	93.037	93.1653	93.3675	93.5054	93.6143	93.7637	93.8457	93.8286	93.8219	93.8047	93.8343	93.8182	93.8463	93.8839	93.9762	94.0042	94.1205	94.2161	94.2265
Japan	Male	Post Neonatal	Leukemia	77.3994	77.5745	77.8847	78.1256	78.3688	78.5497	79.0092	79.776	80.5196	81.1083	81.4895	82.0091	82.6371	83.2327	83.5922	83.8091	83.8586	84.0037	84.1491	84.2494	84.3273	84.4334	84.5859	84.762	85.0138	85.1717	85.2572	85.2754
South Korea	Both	0 to 20	Leukemia	24.2209	27.8979	32.3491	37.4593	42.061	45.8752	48.1878	50.3038	51.302	53.8148	56.4881	59.8094	63.3314	67.221	70.1014	71.6624	73.0265	75.0246	76.7326	77.7952	78.3781	80.0935	82.1004	83.7447	85.2419	86.3618	86.5881	86.93
South Korea	Both	1 to 4	Leukemia	36.6594	41.2951	46.2997	51.0768	54.8806	57.8826	59.5017	61.0162	62.1468	63.6477	65.0947	67.7141	70.5507	73.7169	76.1157	77.8353	79.1153	80.7068	82.1032	83.1823	84.0229	84.6421	85.2295	85.7785	86.1927	86.5115	86.7118	86.8481
South Korea	Both	10 to 14	Leukemia	21.4459	23.3158	25.7584	28.9568	32.4803	36.0218	37.5938	39.1447	39.8642	41.2559	43.4532	47.5214	54.478	61.9958	67.899	72.0037	74.9081	78.1447	81.0192	83.2546	84.8888	86.4672	87.7894	88.9888	90.1756	90.6636	90.9142	91.0413
South Korea	Both	15 to 19	Leukemia	38.6929	38.9154	39.2913	40.1969	41.3823	42.7549	43.866	44.3056	44.6629	45.047	45.6024	47.0356	49.1116	52.7416	56.6369	60.2822	63.2976	66.8408	70.3477	73.1652	75.1739	76.9489	78.5547	80.24	81.872	82.6355	83.0552	83.1911
South Korea	Both	5 to 9	Leukemia	25.1024	27.9165	31.3802	35.7381	39.7174	43.242	45.0933	46.4421	47.6336	49.5854	52.6407	57.2882	62.7552	68.5058	72.7216	75.5846	77.8997	80.2415	82.3853	83.8062	85.0114	86.4669	87.7924	88.849	89.7834	90.2265	90.4646	90.5529
South Korea	Both	Early Neonatal	Leukemia	86.0501	86.2113	86.3997	86.6453	86.9264	87.0869	87.4469	88.1191	88.4298	88.7986	89.0768	89.3365	89.4377	89.2171	88.4206	87.324	86.1931	85.181	84.3765	83.9294	83.9207	83.8653	83.5607	83.1868	82.59	82.6636	83.2138	83.3918
South Korea	Both	Late Neonatal	Leukemia	86.552	86.7	86.8907	87.1429	87.4471	87.6193	87.9511	88.5701	88.8855	89.256	89.5776	89.8703	90.0994	90.0559	89.5431	88.7858	87.9526	87.1829	86.574	86.2899	86.512	85.7959	85.0405	84.2539	83.1338	82.9969	83.6937	83.9325
South Korea	Both	Post Neonatal	Leukemia	29.7281	34.295	39.481	44.8535	49.1406	52.5103	54.5956	56.1125	57.4103	58.7528	60.0852	62.9092	66.1161	69.2874	71.8311	73.548	74.9855	76.5895	78.0869	79.2852	80.3166	80.5308	80.8922	81.2268	81.4367	81.7118	81.9548	82.069
South Korea	Female	0 to 20	Leukemia	23.2787	26.8209	31.3417	36.0167	40.4811	44.0352	46.9253	49.1056	50.6486	53.8979	56.1546	59.8259	63.482	67.3906	70.2763	71.2802	72.8826	74.6986	75.9793	76.5558	76.9928	78.9422	80.9443	82.346	83.5738	84.4527	84.8512	85.2829
South Korea	Female	1 to 4	Leukemia	33.6302	38.606	43.9451	48.7193	52.9979	56.4341	58.4269	60.133	61.4251	63.09	64.7485	67.6688	70.6613	73.7129	76.1665	77.7172	79.0402	80.5253	81.8191	82.7302	83.4285	84.1311	84.7565	85.3243	85.8101	86.1865	86.4215	86.5759
South Korea	Female	10 to 14	Leukemia	39.083	40.5416	42.5483	45.1012	47.992	50.6542	52.4779	53.5663	54.3871	55.7859	57.3432	60.663	65.7566	71.3082	75.3497	78.3216	80.2076	82.3845	84.4177	85.741	86.6639	88.2588	89.4466	90.4324	91.3517	91.7434	91.9892	92.068
South Korea	Female	15 to 19	Leukemia	41.8625	42.042	42.3517	42.879	43.6655	44.7096	45.7479	45.2754	45.7895	45.9103	46.0837	47.2385	48.7359	52.327	56.7359	60.5586	63.0331	65.8775	68.8364	71.0087	72.3889	75.086	77.2288	79.3142	81.1568	81.9431	82.4236	82.5846
South Korea	Female	5 to 9	Leukemia	19.8784	23.1377	27.0178	31.3993	35.5511	39.3068	41.5159	43.023	44.9533	47.5371	50.1441	55.091	60.382	66.3925	70.5266	73.1135	75.2252	77.4262	79.4677	80.7083	81.9021	83.5	84.8168	85.8604	86.8035	87.2783	87.4162	87.5633
South Korea	Female	Early Neonatal	Leukemia	85.9827	86.1748	86.3966	86.6549	86.9063	87.0443	87.3474	87.8926	88.1278	88.4476	88.6928	88.8808	88.947	88.76	88.0816	86.9676	85.6003	84.2342	82.834	81.5529	80.7002	81.1012	80.7358	80.2054	79.2766	78.9461	79.5052	79.7768
South Korea	Female	Late Neonatal	Leukemia	87.38	87.5361	87.7287	87.9524	88.1716	88.3094	88.5183	88.8519	89.0209	89.2271	89.4128	89.5435	89.6552	89.5936	89.2787	88.7634	88.1013	87.4206	86.7307	86.2116	86.0678	85.7845	85.2704	84.6626	83.7278	83.5086	84.0011	84.2093
South Korea	Female	Post Neonatal	Leukemia	32.2501	36.6717	41.8903	47.1793	51.9261	55.8507	58.0619	59.8782	61.3351	62.7712	64.2343	67.1085	70.3358	73.3148	75.6575	77.181	78.4893	79.9238	81.2415	82.2533	83.124	83.517	83.9749	84.3543	84.6679	84.93	85.1086	85.2354
South Korea	Male	0 to 20	Leukemia	33.5092	36.91	40.7381	45.4529	49.5585	53.0425	54.7017	56.5522	57.1814	58.8431	61.3404	63.9559	66.9307	70.3516	72.8839	74.6212	75.6549	77.5178	79.3223	80.6186	81.2449	82.5793	84.3586	86.0058	87.4768	88.6431	88.7467	88.9925
South Korea	Male	1 to 4	Leukemia	37.78	42.1716	46.8476	51.5241	55.0071	57.72	59.0708	60.4706	61.5152	62.8067	64.0931	66.4606	69.1998	72.476	74.868	76.7327	77.9881	79.6635	81.1429	82.3352	83.2559	83.8257	84.3868	84.9155	85.2837	85.5549	85.7317	85.8569
South Korea	Male	10 to 14	Leukemia	34.1629	35.7257	37.6689	40.329	43.1367	46.116	47.0501	48.5331	49.3165	50.3529	52.0395	55.1257	61.1674	67.6172	72.8174	76.2088	78.9727	81.8018	84.2203	86.3198	87.8555	88.9532	90.0787	91.1114	92.0264	92.465	92.6367	92.7443
South Korea	Male	15 to 19	Leukemia	41.1031	41.5061	42.0194	43.0978	44.281	45.4079	46.4799	47.4952	47.7088	48.2141	48.8798	50.3343	52.5212	55.7606	58.9572	62.0143	64.9368	68.375	71.6853	74.4415	76.4412	77.5836	78.7619	80.0476	81.3681	82.0378	82.3893	82.4965
South Korea	Male	5 to 9	Leukemia	32.8405	35.3554	38.2723	42.1851	45.8575	49.0535	50.6157	51.8713	52.8186	54.1881	57.0147	61.0589	66.1175	71.2437	75.1728	77.9143	80.1095	82.3276	84.4145	85.8947	86.991	88.248	89.4806	90.5486	91.4215	91.8314	92.1061	92.1629
South Korea	Male	Early Neonatal	Leukemia	93.0109	92.9828	92.9375	92.923	92.9538	92.98	93.0309	93.0986	93.2072	93.2668	93.3413	93.3638	93.4377	93.491	93.4859	93.5135	93.5194	93.4729	93.4781	93.5665	93.7017	93.6075	93.5382	93.4669	93.3628	93.4111	93.5372	93.5721
South Korea	Male	Late Neonatal	Leukemia	93.0394	92.9972	92.9185	92.8794	92.9001	92.9031	92.9515	93.1982	93.3772	93.5512	93.7242	93.8313	93.9869	94.0732	94.0066	93.9618	93.91	93.8193	93.8052	93.9082	94.1627	93.7933	93.4901	93.2018	92.818	92.7959	93.0726	93.154
South Korea	Male	Post Neonatal	Leukemia	39.2478	43.1726	47.4039	51.9188	55.0949	57.4821	59.0286	60.0442	60.9951	62.0358	63.1591	65.6239	68.4671	71.474	73.8838	75.5046	76.7805	78.2025	79.5182	80.5613	81.375	81.5618	81.8237	82.0781	82.2041	82.4107	82.6586	82.7572
Singapore	Both	0 to 20	Leukemia	41.891	44.2444	45.3166	47.9832	49.7363	51.0199	53.6304	55.8146	59.0328	61.0147	63.2178	65.268	66.2941	67.6164	68.3454	69.2065	70.8427	72.6783	75.2731	77.7354	78.9146	79.5555	80.4736	82.0297	82.5415	83.2642	83.382	82.7305
Singapore	Both	1 to 4	Leukemia	53.5227	55.0899	56.5783	58.5763	60.4196	62.2795	63.9317	65.8116	67.5181	69.0951	70.518	72.1453	73.695	75.4612	76.9803	78.3268	79.6548	81.1582	82.7305	83.9409	84.7637	85.3132	85.9756	86.7426	87.5672	88.2521	88.6181	88.7581
Singapore	Both	10 to 14	Leukemia	24.4282	26.6614	29.3113	32.0689	34.4702	36.9267	39.3666	43.0561	48.0545	52.6451	57.2437	61.5984	65.6586	69.7083	73.2329	75.7615	77.9278	80.5954	82.9999	84.8494	86.2518	87.25	88.1876	89.2496	89.9741	90.5033	90.816	91.0413
Singapore	Both	15 to 19	Leukemia	34.4283	35.4408	36.256	37.5027	38.4309	39.4784	40.749	42.1327	43.8017	44.9789	47.3127	49.6285	52.0219	54.7851	59.2941	62.394	65.1392	68.5408	71.6667	74.4674	76.6219	77.8702	79.0419	80.6083	81.8983	83.1173	83.8214	83.8615
Singapore	Both	5 to 9	Leukemia	33.6554	35.6398	37.7004	40.1012	43.2181	47.0819	50.6797	54.6318	58.1789	61.3443	64.0345	66.4534	68.8996	71.8616	74.12	76.1488	77.9908	80.0237	81.9219	83.394	84.5947	85.1859	86.1041	87.0357	87.9739	88.7036	89.0715	89.1504
Singapore	Both	Early Neonatal	Leukemia	81.9386	81.9282	82.0609	82.1116	82.9913	83.6987	83.8042	84.2955	84.7499	85.4707	85.6823	85.8333	85.3916	85.3291	85.7007	86.286	86.4457	86.465	86.6784	86.8509	87.2089	87.2629	87.081	86.9456	86.7609	86.3598	86.2423	86.4155
Singapore	Both	Late Neonatal	Leukemia	84.6044	84.6782	84.8397	84.9494	85.6284	86.1695	86.312	86.711	87.0141	87.5459	87.8759	88.1439	87.8427	87.8295	88.1285	88.5645	88.7769	88.8683	89.0585	89.2214	89.4926	89.5596	89.4831	89.4812	89.3966	89.1366	89.0373	89.1929
Singapore	Both	Post Neonatal	Leukemia	48.2006	50.0986	52.0653	54.2289	56.159	58.0721	59.9613	61.9965	64.0087	65.5992	66.9483	68.5967	70.6919	72.8252	74.6281	76.0555	77.5209	79.3831	81.2443	82.7715	83.6628	84.3138	85.0371	85.9963	87.0295	87.7863	88.117	88.2403
Singapore	Female	0 to 20	Leukemia	42.6865	45.215	46.8836	49.2097	51.3775	53.0489	55.5509	57.1469	60.5252	62.5614	64.9167	66.4477	67.1558	68.1419	67.8057	68.4652	69.4256	71.4192	73.8432	76.4578	77.4125	77.6352	78.1779	80.1689	80.8015	81.0832	81.1624	80.6414
Singapore	Female	1 to 4	Leukemia	54.0998	55.2804	56.6752	58.7106	60.7286	62.5917	64.2412	66.071	67.5621	69.1352	70.4918	72.0737	73.5022	75.0584	76.4016	77.7161	78.8802	80.3179	81.7487	82.898	83.6808	84.1831	84.7517	85.44	86.1469	86.7448	87.2312	87.3152
Singapore	Female	10 to 14	Leukemia	38.8126	40.3146	42.3949	44.7704	46.8684	48.9368	51.2578	55.524	59.2131	62.3867	65.8336	69.2235	72.4427	75.5065	78.0446	79.7228	81.4252	83.4808	85.2536	86.8227	87.7818	88.4114	89.1848	90.1142	90.5645	91.0658	91.4373	91.9684
Singapore	Female	15 to 19	Leukemia	33.215	33.1964	33.9501	34.8504	35.9223	36.886	38.5071	40.4568	41.558	42.7547	45.2844	49.2935	52.8433	56.7549	60.9863	63.8686	66.7771	70.3851	73.4128	76.1334	77.9742	79.3552	80.5758	82.365	83.8693	84.9894	86.154	86.2667
Singapore	Female	5 to 9	Leukemia	27.806	29.7086	31.9082	35.0675	39.3136	43.529	47.3561	51.5199	54.9461	58.1942	61.3898	64.1525	66.6691	69.8494	72.2672	74.2683	75.7648	77.7326	79.2361	80.3699	81.2865	81.7225	82.6329	83.4602	84.5766	85.3671	85.6031	85.7522
Singapore	Female	Early Neonatal	Leukemia	82.6984	83.1744	83.248	83.2931	83.4701	83.8525	83.5584	83.6095	84.4653	85.4791	85.003	84.1722	84.4796	84.58	84.9809	85.6285	85.3232	85.0655	85.2096	85.5521	86.2205	86.1908	86.0864	85.7043	85.6879	85.7686	85.6304	85.7122
Singapore	Female	Late Neonatal	Leukemia	85.6437	86.0147	86.1131	86.1659	86.2824	86.5027	86.3378	86.3791	86.8891	87.5208	87.374	86.9962	87.2065	87.3074	87.5467	87.9172	87.8075	87.6929	87.7901	88.0445	88.5078	88.5303	88.5101	88.383	88.4279	88.4783	88.4138	88.4952
Singapore	Female	Post Neonatal	Leukemia	52.9834	54.606	56.4367	58.4577	60.3718	62.1892	63.9197	65.7776	67.5915	69.0055	70.2398	71.6509	73.4015	75.2021	76.6781	77.84	79.0082	80.5363	82.0961	83.3061	84.0456	84.6419	85.2614	86.0372	86.8484	87.4212	87.8518	87.8664
Singapore	Male	0 to 20	Leukemia	48.0311	50.1165	50.8654	53.0632	54.3424	55.3496	57.6562	59.7958	62.2458	63.9182	65.8126	68.0542	69.2169	70.6033	71.8732	72.7178	74.6352	76.1578	78.5857	80.6627	81.8348	82.6874	83.7383	84.8377	85.2121	86.1397	86.2949	85.6374
Singapore	Male	1 to 4	Leukemia	51.8759	53.7733	55.3674	57.2619	58.9703	60.7956	62.4436	64.4017	66.1439	67.7378	69.2141	70.9791	72.673	74.5932	76.2422	77.6163	79.054	80.6196	82.2896	83.5552	84.4234	84.9737	85.6918	86.5141	87.4133	88.1557	88.391	88.5869
Singapore	Male	10 to 14	Leukemia	39.316	41.3298	43.5868	45.5798	47.3849	49.3415	51.0133	52.9272	57.0953	61.1256	64.9084	68.2902	71.599	74.9867	77.9569	80.2456	82.1309	84.3895	86.4951	87.9559	89.1594	90.0548	90.8055	91.6176	92.2548	92.6875	92.9185	92.8927
Singapore	Male	15 to 19	Leukemia	40.4075	41.7747	42.5135	43.7296	44.497	45.4421	46.424	47.3901	49.0449	50.0183	51.9665	53.3369	54.9244	56.7836	60.6172	63.3731	65.5554	68.5497	71.3508	73.9281	75.9857	77.0346	78.012	79.3455	80.3675	81.4916	81.9311	81.9446
Singapore	Male	5 to 9	Leukemia	41.5239	43.4827	45.3497	46.7344	48.8633	52.4434	55.6138	58.8712	61.9455	64.7845	66.9476	69.1078	71.3596	74.0116	75.9771	77.8252	79.8602	81.792	83.8523	85.4173	86.6732	87.3425	88.201	89.155	89.9583	90.6733	91.0974	91.1558
Singapore	Male	Early Neonatal	Leukemia	91.9879	91.7922	91.842	91.8485	92.3478	92.6405	92.8082	93.0774	93.0607	93.1188	93.4285	93.7312	93.4292	93.3586	93.4479	93.5752	93.7685	93.8558	93.9297	93.9319	93.9578	93.9938	93.924	93.9486	93.8494	93.6114	93.5857	93.6578
Singapore	Male	Late Neonatal	Leukemia	92.9246	92.7648	92.8292	92.8752	93.3569	93.6479	93.8391	94.1028	94.0805	94.1332	94.4788	94.8027	94.5317	94.4772	94.5782	94.7097	94.9226	95.0316	95.1203	95.1492	95.1849	95.2231	95.1786	95.2301	95.1572	94.9499	94.9072	94.9811
Singapore	Male	Post Neonatal	Leukemia	53.1323	54.9337	56.6383	58.4577	60.0698	61.7408	63.4203	65.2445	67.0871	68.6354	69.86	71.3846	73.433	75.4531	77.2588	78.7254	80.0623	81.833	83.5794	85.1341	86.1355	86.6183	87.2711	88.1713	89.2174	90.0459	90.0973	90.3168
Australasia	Both	0 to 20	Leukemia	75.9224	77.1244	79.1171	80.2509	81.2195	81.7399	82.0471	82.6961	83.0594	83.9566	84.5162	85.5495	86.092	86.8168	87.5353	88.0481	87.8824	87.7381	88.4195	88.9488	89.6193	89.7546	89.7823	90.9711	91.5865	91.6268	91.4342	91.7994
Australasia	Both	1 to 4	Leukemia	83.0706	83.8515	84.7121	85.5428	86.2438	86.7974	87.3056	87.9836	88.673	89.1357	89.4465	89.7876	90.1668	90.6394	90.9863	91.1299	91.1724	91.3344	91.5196	91.67	91.9172	91.9943	92.2511	92.4634	92.7228	93.0436	93.1455	93.2515
Australasia	Both	10 to 14	Leukemia	68.7343	71.06	73.6349	76.1626	78.3846	80.3673	82.1528	84.1193	85.8445	87.5734	88.7969	89.5463	90.6238	91.5165	92.3613	92.8995	93.1155	93.4281	93.7791	94.1201	94.5044	94.795	95.2275	95.7249	96.1154	96.4353	96.4578	96.4298
Australasia	Both	15 to 19	Leukemia	49.1351	51.1613	53.2295	55.3085	57.3945	59.3907	61.6669	64.5232	67.3607	69.6089	71.0633	72.32	73.7289	75.0528	76.2725	77.1076	77.4953	78.1803	79.1411	80.2315	81.2187	81.4934	82.2411	82.9515	83.8563	84.4626	84.8822	85.0559
Australasia	Both	5 to 9	Leukemia	78.7868	80.1343	81.7353	83.0448	84.2742	85.3398	86.2324	87.4178	88.6644	89.7777	90.4623	91.1076	91.833	92.6188	93.2342	93.5447	93.7544	93.9882	94.4492	94.9409	95.4275	95.6539	95.8689	96.1905	96.5138	96.8108	96.9413	96.9445
[truncated: 4,291 more rows]
