# Supplementary material for: Global, regional, and national burden and quality of care index in children and adolescents: A systematic analysis for the global burden of disease study 1990–2017
Source: PLoS One. 2022 Apr 26;17(4):e0267596. doi: 10.1371/journal.pone.0267596 (PMC9041858; doi:10.1371/journal.pone.0267596)
Supplement: S1 File — (ZIP) [file pone.0267596.s001.zip › eTable 12- DM.xlsx]

## Sheet: eTable 12- DM
location_name	sex_name	age_name	cause_name	pca_score1990	pca_score1991	pca_score1992	pca_score1993	pca_score1994	pca_score1995	pca_score1996	pca_score1997	pca_score1998	pca_score1999	pca_score2000	pca_score2001	pca_score2002	pca_score2003	pca_score2004	pca_score2005	pca_score2006	pca_score2007	pca_score2008	pca_score2009	pca_score2010	pca_score2011	pca_score2012	pca_score2013	pca_score2014	pca_score2015	pca_score2016	pca_score2017
Global	Both	0 to 20	Diabetes mellitus	65.7827	66.0285	66.3352	66.7764	67.5577	68.1382	68.8329	69.2818	69.7393	70.2585	70.9734	71.9597	73.0548	74.0687	74.6587	75.3082	76.1556	76.8763	77.2635	77.5727	77.7961	77.8272	78.0585	78.2869	78.5277	78.9675	79.1201	79.6606
Global	Both	1 to 4	Diabetes mellitus	78.3006	78.9797	79.6868	80.248	80.7724	81.189	81.4705	81.737	82.0869	82.4256	82.8872	83.3599	83.8146	84.0149	84.306	84.6484	84.91	85.2356	85.6179	86.0015	86.3712	86.4339	86.4826	86.4878	86.5355	86.6408	86.7308	87.2157
Global	Both	10 to 14	Diabetes mellitus	79.3985	79.4111	79.4974	79.6678	80.0889	80.3214	80.6127	80.8365	81.0034	81.032	81.3683	81.8478	82.4271	82.9685	83.0395	83.4066	83.8285	84.1635	84.4228	84.6474	84.6836	84.6867	84.9731	85.2098	85.6081	86.0973	86.2541	86.7342
Global	Both	15 to 19	Diabetes mellitus	79.6071	79.5332	79.3328	79.2887	79.4454	79.4297	79.685	79.5379	79.31	79.2021	79.3105	79.9807	80.5251	81.0423	81.2519	81.4941	82.3852	83.1327	83.4004	83.5615	83.6657	83.753	84.0443	84.3317	84.4557	84.7692	84.7102	84.8445
Global	Both	5 to 9	Diabetes mellitus	75.8685	75.5364	75.5504	75.774	76.6414	77.1238	77.7512	78.149	78.6391	79.397	79.9596	80.1102	80.7131	81.4132	81.307	81.5834	81.9362	82.2834	82.3502	82.5188	82.7227	82.7995	83.0278	83.3094	83.755	84.4981	84.8591	85.4305
Global	Female	0 to 20	Diabetes mellitus	64.3412	64.4807	64.6526	65.114	66.0045	66.5845	67.276	67.8614	68.549	69.0416	69.7465	70.7716	71.8272	72.8149	73.459	74.0795	75.0865	75.8979	76.3044	76.6032	76.7752	76.8586	77.1717	77.3963	77.6342	78.1373	78.2872	78.8464
Global	Female	1 to 4	Diabetes mellitus	81.0354	81.5424	82.087	82.5159	82.9583	83.3001	83.5704	83.8191	84.12	84.4223	84.8368	85.2714	85.6767	85.871	86.1421	86.4709	86.6963	86.9745	87.3095	87.6406	87.9762	88.0286	88.0596	88.036	88.073	88.1385	88.1612	88.5911
Global	Female	10 to 14	Diabetes mellitus	77.0598	76.8945	76.8506	76.9849	77.5073	77.7639	78.1149	78.404	78.5553	78.4167	78.693	79.1793	79.8322	80.4165	80.4834	80.8026	81.0854	81.3217	81.5044	81.6934	81.762	81.6512	81.9065	82.1775	82.6847	83.2665	83.4015	83.9297
Global	Female	15 to 19	Diabetes mellitus	83.337	83.3453	83.0724	83.058	83.1745	83.1226	83.229	83.2428	83.3888	83.4056	83.4577	83.946	84.2346	84.518	84.8292	85.0607	85.9608	86.6137	86.8744	86.9966	87.0188	87.1466	87.4217	87.5648	87.5467	87.7594	87.7123	87.8149
Global	Female	5 to 9	Diabetes mellitus	83.8113	83.2519	83.1903	83.3697	84.2003	84.6647	85.1184	85.4653	85.9152	86.3252	86.7523	86.9395	87.4419	88.1304	87.9898	87.9864	88.1999	88.5704	88.5934	88.6336	88.6432	88.7069	88.8372	89.0194	89.302	89.8034	90.0706	90.5084
Global	Male	0 to 20	Diabetes mellitus	75.0409	75.3174	75.6674	75.9857	76.4891	76.9319	77.4664	77.6927	77.8445	78.2636	78.8175	79.5336	80.3957	81.1819	81.5762	82.09	82.5993	83.07	83.3443	83.5858	83.8002	83.7824	83.8924	84.0697	84.2548	84.5382	84.6531	85.0494
Global	Male	1 to 4	Diabetes mellitus	83.1116	83.7464	84.3856	84.8993	85.3268	85.6775	85.8592	86.0421	86.3169	86.5681	86.915	87.2591	87.6064	87.7409	87.9503	88.1827	88.3946	88.6599	88.9643	89.2733	89.5497	89.599	89.6497	89.6855	89.7239	89.8331	89.969	90.3386
Global	Male	10 to 14	Diabetes mellitus	82.5708	82.8217	83.0662	83.2428	83.451	83.6039	83.7666	83.8605	84.0277	84.2942	84.6991	85.1501	85.6057	86.0699	86.1536	86.576	87.1779	87.6253	87.9658	88.2124	88.1839	88.3439	88.6502	88.8116	89.0179	89.338	89.5069	89.8861
Global	Male	15 to 19	Diabetes mellitus	82.7493	82.5702	82.5817	82.5101	82.6627	82.7125	83.0958	82.7561	82.019	81.7506	81.888	82.5206	83.1906	83.8066	83.7257	83.8532	84.3196	84.8728	85.0206	85.1635	85.3514	85.3428	85.5339	85.9183	86.205	86.5326	86.4704	86.5845
Global	Male	5 to 9	Diabetes mellitus	75.0621	75.2816	75.4138	75.5989	76.1029	76.3816	76.9885	77.2789	77.601	78.5585	79.0728	79.0969	79.5766	79.9661	79.9672	80.5617	80.9726	81.1226	81.2316	81.5274	81.9446	82.0075	82.2829	82.5883	83.0802	83.8531	84.1905	84.7035
East Asia	Both	0 to 20	Diabetes mellitus	59.2361	58.9946	57.9749	57.5498	57.6886	57.8677	58.5057	59.7842	61.5889	64.0527	67.5394	72.1662	76.6628	81.1343	83.9896	86.0115	87.8274	89.1846	89.8363	90.3134	90.7094	91.1099	91.3632	91.2502	91.1646	91.188	91.2805	91.4005
East Asia	Both	1 to 4	Diabetes mellitus	9.17953	10.1853	9.49882	8.5323	8.41707	9.64205	10.894	13.6282	16.134	18.7684	22.934	28.1036	33.2344	38.2526	42.5132	46.3826	49.5409	53.2531	55.9698	58.7943	60.9649	62.4774	63.7625	65.0882	66.5869	68.8295	70.8234	73.7359
East Asia	Both	10 to 14	Diabetes mellitus	48.3922	48.268	46.2461	45.6973	45.8866	44.9983	46.5651	49.601	52.1203	53.4562	57.3551	61.6784	63.3143	66.0233	66.6685	68.1228	71.5302	74.6548	75.9408	75.7395	76.3889	76.9503	76.9475	76.4851	76.3662	76.4904	77.0534	78.3277
East Asia	Both	15 to 19	Diabetes mellitus	85.7487	85.879	85.6205	85.3475	85.1149	84.9769	84.7013	84.4632	84.4582	85.2206	85.9999	86.9492	88.0676	89.5301	90.5377	91.4039	92.588	93.549	94.0773	94.5152	94.9057	95.465	95.8501	95.7568	95.7885	95.9037	95.9058	95.7118
East Asia	Both	5 to 9	Diabetes mellitus	11.937	11.4243	7.38655	6.21653	7.07907	5.49999	7.08784	11.8984	18.5248	23.9026	29.768	36.8513	40.4273	49.242	52.4723	54.8159	59.0243	62.4047	62.3105	62.974	64.8918	65.8513	66.2893	67.2533	68.0731	68.6974	69.52	71.1602
East Asia	Female	0 to 20	Diabetes mellitus	42.1292	41.44	39.3886	38.2071	38.2256	37.9249	38.9642	41.7793	46.283	50.791	56.0648	62.2283	68.6333	74.8705	78.8353	81.7255	84.1271	85.8136	86.3086	86.735	87.1876	87.9276	88.4327	88.1143	87.8427	87.8014	87.8126	87.8747
East Asia	Female	1 to 4	Diabetes mellitus	8.39167	9.77591	9.58643	9.00772	9.24232	10.4931	11.9399	14.7408	17.2536	20.1028	24.9027	30.935	37.216	43.0388	47.7163	51.7388	54.7249	57.9745	60.2067	62.5246	64.3144	65.5983	66.6757	67.6728	68.7673	70.5323	72.0982	74.8531
East Asia	Female	10 to 14	Diabetes mellitus	28.1106	27.3274	24.2071	23.2964	23.9576	22.1722	25.4012	32.284	37.796	38.9757	43.7404	48.5415	52.9094	57.9065	60.4232	63.3289	66.2574	68.9619	69.8071	68.5447	68.5605	68.7451	68.0563	66.8996	66.2992	66.2779	66.5897	67.685
East Asia	Female	15 to 19	Diabetes mellitus	85.3121	85.3429	84.6194	83.9431	83.5562	83.066	82.6275	82.68	83.9935	85.7451	86.7499	87.4531	88.4977	89.9179	90.9122	91.8947	93.1313	94.0148	94.2166	94.5135	94.8745	95.7129	96.3893	96.2184	96.1583	96.2717	96.2783	96.0961
East Asia	Female	5 to 9	Diabetes mellitus	14.274	13.4108	8.99251	7.60196	8.37388	6.37035	7.96392	13.3971	21.6293	27.1481	32.8962	38.8907	42.1266	52.3019	57.1743	60.1198	63.4514	66.3652	65.3733	65.6729	67.488	67.6293	66.8489	67.5986	68.4775	68.9115	69.319	70.5746
East Asia	Male	0 to 20	Diabetes mellitus	76.8648	76.7822	76.4127	76.3634	76.4755	76.8307	77.1891	77.5512	77.7351	78.7339	80.6008	83.4954	86.078	88.6704	90.3178	91.4177	92.4863	93.3348	93.8961	94.2655	94.5214	94.6376	94.6825	94.6754	94.6702	94.6836	94.7563	94.8325
East Asia	Male	1 to 4	Diabetes mellitus	35.9639	36.3033	35.3093	34.1849	33.6814	34.4381	34.9636	36.6083	38.1684	39.7128	42.1224	45.2284	48.106	51.1807	53.9745	56.6092	58.9732	62.007	64.3573	66.826	68.7341	70.0271	71.1152	72.3313	73.7301	75.7268	77.4895	79.6814
East Asia	Male	10 to 14	Diabetes mellitus	60.1912	60.1619	58.5138	57.9409	57.6977	57.2777	58.0157	59.0652	60.1453	62.2635	66.0038	70.5128	70.3906	71.7393	71.0543	71.3112	75.1733	78.6185	80.1132	80.5577	81.5971	82.3993	82.777	82.6482	82.6389	82.6111	83.0771	84.2335
East Asia	Male	15 to 19	Diabetes mellitus	89.5554	89.69	89.9111	90.0523	89.9986	90.2318	90.2284	89.852	88.6131	88.2398	88.6274	89.6317	90.5802	91.7305	92.4985	93.0077	93.7977	94.5629	95.27	95.7179	96.0225	96.1497	96.1393	96.1345	96.2341	96.3086	96.2894	96.1057
East Asia	Male	5 to 9	Diabetes mellitus	36.4555	36.1899	33.3733	32.6262	33.0949	32.2313	33.3794	36.2311	39.3824	43.1527	47.2998	53.5567	57.141	62.3035	63.0862	64.0248	67.7351	70.3706	71.0186	71.6583	72.9592	74.4547	75.8534	76.5612	76.8125	77.1822	77.8963	79.1329
China	Both	0 to 20	Diabetes mellitus	58.3276	58.0031	56.8695	56.3564	56.4391	56.5893	57.2554	58.5759	60.4822	63.1141	66.8272	71.7213	76.4504	81.1074	84.065	86.1411	87.9903	89.3668	90.0289	90.5045	90.9046	91.3237	91.5844	91.4645	91.381	91.4065	91.5112	91.6478
China	Both	1 to 4	Diabetes mellitus	2.60552	3.46153	2.23995	0.661793	0	0.914559	2.07814	4.96435	7.62879	10.6082	15.3183	21.1342	26.9737	32.6543	37.5291	42.0388	45.6969	49.8959	53.0608	56.1467	58.5223	60.2147	61.5744	62.8901	64.4381	66.8483	68.9715	72.2032
China	Both	10 to 14	Diabetes mellitus	46.6488	46.4038	44.1801	43.6108	43.8835	43.0779	44.9466	48.3117	51.0711	52.5515	56.6386	61.0981	62.7447	65.5663	66.2079	67.6998	71.268	74.5105	75.8183	75.5261	76.1758	76.7694	76.731	76.1922	76.0035	76.0657	76.636	77.979
China	Both	15 to 19	Diabetes mellitus	85.6862	85.7993	85.5184	85.2347	84.9963	84.8561	84.5639	84.2894	84.2798	85.0874	85.92	86.9092	88.0728	89.5821	90.624	91.515	92.7226	93.7022	94.2441	94.6964	95.1042	95.6954	96.1017	96.0112	96.061	96.1964	96.2165	96.0317
China	Both	5 to 9	Diabetes mellitus	5.99132	5.68994	1.68385	0.638647	1.67508	0	1.57252	6.53087	13.4667	19.1157	25.3468	32.9217	36.5857	46.1766	49.632	52.1437	56.8037	60.5388	60.4208	61.0634	63.1692	64.2322	64.6965	65.7153	66.5679	67.1689	67.9854	69.697
China	Female	0 to 20	Diabetes mellitus	40.4554	39.6091	37.3354	35.9579	35.8679	35.4901	36.626	39.6354	44.4749	49.3485	55.0013	61.5519	68.3106	74.8216	78.9338	81.9041	84.3483	86.0595	86.5574	86.9754	87.4291	88.1995	88.7222	88.3835	88.1018	88.0475	88.0647	88.1426
China	Female	1 to 4	Diabetes mellitus	1.04495	2.2953	1.56339	0.346493	0	0.865111	2.1955	5.1483	7.84923	11.1351	16.6375	23.5481	30.8304	37.5336	42.9473	47.6418	51.0906	54.7439	57.3414	59.8522	61.8011	63.2331	64.3511	65.284	66.36	68.2152	69.8549	72.9215
China	Female	10 to 14	Diabetes mellitus	25.1516	24.0854	20.61	19.6402	20.4733	18.7597	22.6413	30.3471	36.4312	37.8686	42.8862	47.8204	52.343	57.6387	60.3234	63.3305	66.3059	69.0358	69.8297	68.3541	68.2967	68.4485	67.6385	66.3141	65.5331	65.3465	65.5863	66.6918
China	Female	15 to 19	Diabetes mellitus	85.1732	85.1819	84.4054	83.6791	83.2637	82.7522	82.2971	82.3416	83.732	85.5976	86.6805	87.4154	88.5021	89.9671	90.9938	92.0073	93.2695	94.1723	94.3783	94.6872	95.0622	95.942	96.6531	96.4797	96.4323	96.5616	96.5845	96.4117
China	Female	5 to 9	Diabetes mellitus	7.64658	6.919	2.52015	1.21943	2.1976	0	1.63009	7.3796	16.2033	22.1626	28.2524	34.7229	38.0951	49.2988	54.7052	57.8932	61.5379	64.7449	63.5943	63.7643	65.7299	65.8758	65.0116	65.7694	66.6509	66.9961	67.3047	68.5388
China	Male	0 to 20	Diabetes mellitus	76.4487	76.325	75.9058	75.8257	75.9149	76.2672	76.6292	76.9815	77.165	78.2215	80.2025	83.2569	85.9667	88.661	90.365	91.4927	92.5819	93.4419	94.0146	94.385	94.6451	94.7691	94.814	94.8066	94.8072	94.8278	94.9108	94.9983
China	Male	1 to 4	Diabetes mellitus	31.7795	31.9942	30.6094	29.0469	28.153	28.723	29.1705	30.8871	32.5089	34.219	36.9161	40.358	43.5742	46.9985	50.1611	53.2336	55.9789	59.4253	62.1591	64.8675	66.9607	68.4091	69.5715	70.8123	72.287	74.4546	76.3367	78.7626
China	Male	10 to 14	Diabetes mellitus	58.9339	58.828	57.0181	56.4197	56.2188	55.902	56.8088	58.0064	59.1935	61.4341	65.3555	70.0404	69.8388	71.172	70.3447	70.5669	74.7003	78.3402	79.8987	80.3276	81.4043	82.2723	82.6516	82.4785	82.4392	82.3799	82.8652	84.0873
China	Male	15 to 19	Diabetes mellitus	89.5356	89.6577	89.8832	90.0448	90.0044	90.25	90.2383	89.8218	88.5231	88.1317	88.5414	89.5891	90.5792	91.7694	92.5654	93.0866	93.8919	94.6705	95.3973	95.8577	96.179	96.3219	96.3163	96.319	96.4381	96.5337	96.5313	96.3556
China	Male	5 to 9	Diabetes mellitus	32.6172	32.519	29.707	29.0594	29.632	28.7505	29.8656	32.7322	35.9111	39.7875	44.211	50.8944	54.6089	60.1594	60.8442	61.8128	65.9472	68.8566	69.5823	70.2696	71.7122	73.3597	74.855	75.6054	75.8625	76.23	76.9636	78.2696
North Korea	Both	0 to 20	Diabetes mellitus	72.359	72.1925	72.2498	72.3327	72.3121	72.5064	72.2159	72.1361	72.4102	72.2905	72.5251	72.6891	73.0618	73.5068	73.9782	74.549	75.0221	75.7177	75.8682	76.6096	77.2674	77.6794	78.1135	78.4865	78.6669	78.9664	79.2608	79.5262
North Korea	Both	1 to 4	Diabetes mellitus	74.2886	74.3773	74.7654	75.0491	75.1624	75.2252	74.2023	73.8015	73.7564	72.5276	72.043	71.4614	70.7587	70.3304	70.2219	70.2093	70.178	70.5214	68.7111	69.4203	70.1138	70.5847	71.1276	71.8733	72.2692	72.9657	73.7654	74.5055
North Korea	Both	10 to 14	Diabetes mellitus	73.9251	74.2493	74.7894	75.0952	75.1417	75.0453	74.331	73.8201	73.6669	73.1277	72.684	72.0298	71.593	71.4589	71.3722	71.3425	71.205	71.6844	71.6472	72.2151	73.0052	73.5295	74.3234	75.1095	75.7624	76.5987	77.2701	77.8956
North Korea	Both	15 to 19	Diabetes mellitus	83.0663	83.2067	83.4072	83.539	83.6126	83.6133	83.5204	83.4234	83.3767	83.2624	83.2263	83.2279	83.2948	83.3954	83.4682	83.5211	83.4752	83.4925	83.3715	83.4269	83.4772	83.4391	83.4585	83.4008	83.1732	83.0362	82.8849	82.7758
North Korea	Both	5 to 9	Diabetes mellitus	71.8693	72.1529	72.5551	72.9376	72.9474	73.0305	72.234	71.9663	72.0554	71.2819	70.5912	69.7104	69.3253	68.9565	68.6004	68.693	68.6113	69.2458	68.774	70.2285	71.2782	72.0641	73.1388	73.8746	74.1525	74.4989	75.0112	75.6082
North Korea	Female	0 to 20	Diabetes mellitus	67.5266	67.203	67.0976	67.0052	66.6795	66.6265	65.8864	65.4041	65.4836	64.9993	65.0406	65.0812	65.3451	65.7445	66.2663	66.9358	67.4715	68.3437	68.4911	69.5101	70.4011	71.0373	71.6785	72.2745	72.6073	73.1664	73.7133	74.144
North Korea	Female	1 to 4	Diabetes mellitus	77.866	77.9772	78.407	78.7102	78.8762	78.9773	77.9763	77.544	77.4558	76.1896	75.6682	75.2352	74.6466	74.3442	74.314	74.3179	74.3656	74.7401	73.1154	73.8192	74.4679	74.8599	75.3688	76.0484	76.4012	77.1115	77.9087	78.6159
North Korea	Female	10 to 14	Diabetes mellitus	66.6226	67.0085	67.6517	68.0573	68.122	68.0727	67.1883	66.2443	65.9502	65.0399	64.3623	63.4525	62.8205	62.5715	62.2749	62.3379	62.0204	62.6008	62.5631	63.2597	64.3532	65.0608	66.0397	67.0968	67.9497	69.22	70.1842	71.1154
North Korea	Female	15 to 19	Diabetes mellitus	84.9599	85.0115	85.1085	85.1477	85.1072	85.003	84.7962	84.6024	84.4865	84.2881	84.1692	84.1195	84.1235	84.1677	84.2129	84.2657	84.2267	84.2638	84.1873	84.2965	84.4248	84.4986	84.6056	84.6695	84.6127	84.6315	84.6359	84.6431
North Korea	Female	5 to 9	Diabetes mellitus	74.7856	75.2942	75.4857	76.1621	76.0678	76.2024	75.5695	75.2303	75.352	74.3266	73.6928	72.7366	72.5891	72.2563	71.6696	71.6074	71.63	72.1663	71.473	72.8298	73.8699	74.5509	75.375	76.0218	76.2047	76.4946	77.0519	77.5915
North Korea	Male	0 to 20	Diabetes mellitus	81.9688	81.901	81.9813	82.0963	82.1697	82.3858	82.355	82.4183	82.6634	82.7158	82.9581	83.1041	83.4035	83.7275	84.0502	84.4289	84.7472	85.1825	85.3153	85.7491	86.1139	86.3251	86.5488	86.7216	86.7635	86.8505	86.9424	87.0389
North Korea	Male	1 to 4	Diabetes mellitus	78.7679	78.8158	79.0443	79.2217	79.2434	79.2444	78.5142	78.257	78.2506	77.4235	77.112	76.5495	75.9495	75.5308	75.382	75.3595	75.2568	75.463	74.0267	74.5293	75.062	75.4766	75.8927	76.4811	76.8042	77.273	77.8292	78.376
North Korea	Male	10 to 14	Diabetes mellitus	79.7126	79.8668	80.1688	80.3105	80.2168	79.9757	79.3417	78.9792	78.8907	78.5654	78.2839	77.7932	77.4858	77.4374	77.4779	77.4933	77.4805	77.9038	77.9945	78.4609	79.0657	79.5029	80.1755	80.8224	81.3424	81.8796	82.3231	82.7453
North Korea	Male	15 to 19	Diabetes mellitus	86.711	86.8639	87.0498	87.1681	87.2271	87.2437	87.1998	87.114	87.0563	86.9929	86.9928	86.9867	87.0319	87.102	87.1699	87.179	87.1156	87.0938	86.9593	86.9562	86.8794	86.7465	86.6685	86.4995	86.1293	85.8584	85.5869	85.3543
North Korea	Male	5 to 9	Diabetes mellitus	78.3874	78.4284	78.7526	78.8225	78.8303	78.7417	78.1045	77.9107	77.9114	77.53	77.0452	76.4787	76.1188	75.8952	75.8343	76.0635	76.0766	76.6292	76.6356	77.7079	78.476	79.1198	80.0334	80.619	80.8987	81.1313	81.4082	81.7877
Taiwan	Both	0 to 20	Diabetes mellitus	87.4718	88.1253	88.1509	87.972	87.7635	87.3522	87.3759	88.2	88.6051	88.9135	88.8755	89.6281	90.1223	90.4259	90.3344	90.633	91.8763	92.9366	93.7707	94.3215	94.5932	94.4142	94.463	94.5354	94.4855	94.461	94.0691	93.4907
Taiwan	Both	1 to 4	Diabetes mellitus	89.0393	89.1468	89.0015	89.0674	89.0006	88.1223	87.8093	87.816	88.2551	88.6757	88.434	88.8302	89.2164	89.8144	90.0358	90.3217	90.9363	91.229	91.75	92.492	92.928	92.68	92.9498	93.5113	93.7998	93.7769	93.8405	94.1499
Taiwan	Both	10 to 14	Diabetes mellitus	78.0517	78.2849	77.6288	76.8606	76.0474	74.9015	74.1364	74.8008	74.2271	73.6151	73.9134	75.8389	76.7224	75.9044	75.6952	76.7365	79.4786	82.2884	84.4643	85.7183	85.9353	85.676	85.8632	86.0889	87.2736	88.85	89.3834	89.4924
Taiwan	Both	15 to 19	Diabetes mellitus	90.6759	91.2004	91.1476	90.604	90.0185	89.6425	89.7059	90.4363	90.7405	91.0288	91.065	91.8932	92.447	92.8688	92.631	92.5644	93.5225	94.4688	95.1227	95.4313	95.6425	95.5558	95.6595	95.8327	95.7214	95.5482	95.1988	94.7692
Taiwan	Both	5 to 9	Diabetes mellitus	83.6776	84.0414	83.9824	83.8158	83.9578	83.1647	82.5714	82.6811	83.0525	83.9697	83.5138	83.7416	84.2498	84.1244	84.3976	84.8721	86.0628	86.6107	87.9049	88.9593	89.8956	89.6883	89.38	89.678	90.5224	92.2256	92.8359	92.8599
Taiwan	Female	0 to 20	Diabetes mellitus	84.7045	85.3766	85.2843	85.2184	85.0783	84.4596	84.1017	84.8712	85.2962	85.4462	85.3937	86.5635	87.2747	87.548	87.3655	87.7887	89.7085	91.0898	92.2863	92.9527	93.3539	93.2443	93.2727	93.4598	93.5782	94.0008	93.7247	93.1865
Taiwan	Female	1 to 4	Diabetes mellitus	93.683	93.8071	93.7124	93.8239	93.8178	93.1916	93.0143	93.0497	93.3345	93.6257	93.5652	93.8552	94.0821	94.5368	94.6349	94.8795	95.2186	95.3542	95.5959	96.0182	96.2781	96.0524	96.1736	96.5495	96.6929	96.6211	96.3154	96.6339
Taiwan	Female	10 to 14	Diabetes mellitus	70.7496	70.9675	69.5888	68.3418	67.3853	66.5821	64.8566	64.9754	62.7295	59.8222	60.2978	64.1828	65.1288	62.1781	61.1041	64.1758	70.2417	74.9596	78.4327	80.4841	80.6118	80.7639	81.0898	81.289	83.3694	86.01	86.9506	87.1437
Taiwan	Female	15 to 19	Diabetes mellitus	91.3598	91.7362	91.7374	91.5257	91.1349	90.5494	90.305	90.7532	91.2453	91.5331	91.352	92.0946	92.7347	93.2953	93.2215	93.0016	93.9847	94.8113	95.4603	95.6576	95.9666	95.9645	96.0457	96.3149	96.2434	96.3487	96.2116	95.8945
Taiwan	Female	5 to 9	Diabetes mellitus	87.8874	88.1859	87.9581	87.8181	88.306	87.8687	87.0372	86.8229	86.4127	86.7635	86.9733	87.4259	87.8406	87.609	87.2929	88.0357	89.2101	89.4086	90.842	92.2561	93.2502	92.9258	92.0753	92.2069	93.0981	94.8061	95.174	95.0846
Taiwan	Male	0 to 20	Diabetes mellitus	91.8721	92.3607	92.4399	92.2217	92.0055	91.8003	92.0262	92.667	92.9213	93.2105	93.1587	93.4972	93.754	93.9948	93.9574	94.1247	94.7353	95.4031	95.8777	96.2606	96.4109	96.239	96.2998	96.3028	96.1777	95.9061	95.54	95.0747
Taiwan	Male	1 to 4	Diabetes mellitus	87.8471	87.9102	87.7642	87.7663	87.6589	86.7894	86.4341	86.4211	86.9012	87.3416	87.0033	87.3956	87.8334	88.4036	88.687	88.9346	89.6384	89.994	90.6274	91.4567	91.9295	91.7254	92.0546	92.6234	92.9617	92.9855	93.4103	93.6009
Taiwan	Male	10 to 14	Diabetes mellitus	83.7052	84.0085	84.013	83.6558	82.9011	81.3272	81.2673	82.0803	82.3988	83.1453	82.7699	82.9891	83.7513	84.2657	84.4225	84.1882	84.8601	86.6182	88.1324	89.0101	89.4286	88.9415	89.1343	89.4858	90.0224	90.7736	90.9853	91.0407
Taiwan	Male	15 to 19	Diabetes mellitus	92.5302	93.0461	92.9222	92.1376	91.4827	91.4478	91.8192	92.6151	92.5638	92.7277	92.9647	93.647	93.9504	94.0992	93.7379	93.8469	94.5231	95.3548	95.8586	96.2162	96.2745	96.1264	96.2376	96.2683	96.1553	95.7282	95.2491	94.8298
Taiwan	Male	5 to 9	Diabetes mellitus	84.4941	84.8112	84.9834	84.8109	84.4564	83.5328	83.3719	83.762	84.8247	86.0011	84.9045	84.7365	85.1558	85.1629	85.9787	86.0333	86.8721	87.6501	88.4078	88.7864	89.3789	89.4074	89.8354	90.2844	90.8281	91.9695	92.6801	92.8587
Southeast Asia	Both	0 to 20	Diabetes mellitus	75.7002	76.0026	76.3009	76.6156	76.9762	77.3073	77.5148	77.5918	77.6299	77.7901	78.0092	78.1183	78.2016	78.3611	78.2362	78.4899	79.078	79.6554	80.0072	80.3488	80.763	80.8951	80.8927	80.8522	80.7331	80.6501	80.8271	81.2437
Southeast Asia	Both	1 to 4	Diabetes mellitus	80.8134	81.0613	81.3567	81.5668	81.9742	82.12	81.9077	81.5031	81.1905	81.1221	81.2811	81.1927	81.035	80.8343	80.2769	80.282	81.1148	81.7794	82.234	82.6523	83.2419	83.5171	83.5832	83.7479	83.5876	83.754	84.0943	84.5337
Southeast Asia	Both	10 to 14	Diabetes mellitus	83.0548	83.1221	83.1694	83.2701	83.32	83.5305	83.6183	83.6184	83.534	83.8226	84.1195	84.251	84.3465	84.4728	84.1821	84.3054	84.7114	85.0786	85.2938	85.5317	85.8856	86.0058	86.0979	86.109	86.222	86.4336	86.784	87.2765
Southeast Asia	Both	15 to 19	Diabetes mellitus	78.126	78.3895	78.6059	78.9028	79.1633	79.4078	79.7524	80.0122	80.2454	80.3205	80.3134	80.355	80.3256	80.4089	80.29	80.4161	80.6979	81.0544	81.1691	81.3022	81.4611	81.4033	81.1966	80.9264	80.5791	80.1149	79.957	80.0861
Southeast Asia	Both	5 to 9	Diabetes mellitus	80.3148	80.1943	80.2049	80.1564	80.2992	80.4057	80.2458	79.7842	79.2713	79.2181	79.4065	79.0932	78.9136	78.7683	78.1145	78.1872	78.8821	79.3934	79.7217	80.0671	80.5937	80.891	80.9747	81.0902	80.9478	80.9728	81.4055	82.0098
Southeast Asia	Female	0 to 20	Diabetes mellitus	76.3947	76.5863	76.7196	76.9619	77.2881	77.6594	77.9484	78.0332	78.1245	78.202	78.3549	78.4415	78.5123	78.6777	78.5826	78.8721	79.395	79.9111	80.1479	80.4368	80.7614	80.8479	80.7506	80.5801	80.3743	80.124	80.2891	80.6466
Southeast Asia	Female	1 to 4	Diabetes mellitus	85.5789	85.8397	86.1238	86.2786	86.5849	86.8855	86.7638	86.4894	86.2098	86.1153	86.1905	86.1925	86.079	85.9602	85.564	85.604	86.2751	86.7875	87.119	87.4727	87.9898	88.2593	88.2909	88.4712	88.4036	88.599	88.902	89.2586
Southeast Asia	Female	10 to 14	Diabetes mellitus	82.5307	82.4989	82.3951	82.5177	82.6374	82.8993	83.0366	82.9831	83.0217	83.1569	83.2735	83.2858	83.341	83.4628	83.2655	83.446	83.8073	84.0542	84.2216	84.5077	84.8103	84.9314	84.9269	84.767	84.8309	85.004	85.3798	85.8166
Southeast Asia	Female	15 to 19	Diabetes mellitus	81.735	81.9163	82.0382	82.2525	82.4832	82.7159	83.0711	83.3392	83.6027	83.7105	83.8009	83.91	83.995	84.1348	84.1494	84.3379	84.5732	84.9237	84.9932	85.0793	85.1597	85.0869	84.9219	84.6838	84.3756	83.8745	83.7649	83.8785
Southeast Asia	Female	5 to 9	Diabetes mellitus	86.7301	86.6333	86.6264	86.6103	86.8178	87.0882	87.0579	86.6923	86.226	85.9811	86.0152	85.6819	85.4482	85.4346	85.0417	85.2296	85.7504	86.0618	86.2472	86.5949	87.0323	87.3165	87.3153	87.3299	87.2947	87.4575	87.8743	88.3057
Southeast Asia	Male	0 to 20	Diabetes mellitus	80.8102	81.1344	81.5015	81.7991	82.0991	82.3135	82.3991	82.4478	82.4284	82.6176	82.8373	82.9355	83.0043	83.1166	82.9903	83.1523	83.6539	84.1442	84.5022	84.8032	85.1912	85.3275	85.3977	85.4653	85.4378	85.5009	85.6436	86.0079
Southeast Asia	Male	1 to 4	Diabetes mellitus	82.5024	82.6506	82.8581	83.0616	83.447	83.3622	83.1214	82.7102	82.4724	82.461	82.6639	82.5029	82.3513	82.1281	81.5806	81.5452	82.2764	82.8876	83.3286	83.6782	84.1493	84.3385	84.4246	84.518	84.3105	84.3894	84.6574	85.0417
Southeast Asia	Male	10 to 14	Diabetes mellitus	83.0475	83.2615	83.5246	83.5899	83.5339	83.6607	83.6735	83.7467	83.4864	83.9768	84.5156	84.8022	84.9473	85.0754	84.6562	84.6958	85.1522	85.6793	85.9559	86.1219	86.5356	86.6509	86.8704	87.1081	87.2809	87.5312	87.8336	88.3821
Southeast Asia	Male	15 to 19	Diabetes mellitus	82.5229	82.732	82.9388	83.1683	83.299	83.4029	83.5264	83.6052	83.6355	83.5878	83.3917	83.2822	83.051	82.9728	82.6674	82.6146	82.8206	83.0083	83.1175	83.2461	83.4469	83.4301	83.2364	83.0191	82.7451	82.5163	82.3401	82.4256
Southeast Asia	Male	5 to 9	Diabetes mellitus	80.393	80.2911	80.3241	80.253	80.2479	80.08	79.8053	79.4011	79.0388	79.282	79.6127	79.4591	79.4298	79.1595	78.4057	78.285	78.9348	79.5195	79.9124	80.1134	80.5488	80.7433	80.9106	81.1174	80.8796	80.7058	80.9824	81.5816
Cambodia	Both	0 to 20	Diabetes mellitus	77.649	77.8188	77.978	78.1351	78.4162	78.863	79.0944	79.446	79.7393	80.235	80.8862	81.6779	82.176	82.9035	83.5883	84.2957	84.5356	84.7738	85.0761	85.3124	85.4931	85.6217	85.6775	85.9253	86.021	86.2353	86.5397	86.9095
Cambodia	Both	1 to 4	Diabetes mellitus	77.4171	77.8251	78.2269	78.5784	78.9556	79.3404	79.2737	79.3413	79.3392	79.5014	79.851	80.6327	80.6687	81.3443	82.1435	83.0154	82.9895	83.1541	83.2737	83.4905	83.6223	83.7796	83.5006	83.8516	83.7605	83.9786	84.3729	84.8696
Cambodia	Both	10 to 14	Diabetes mellitus	82.3303	82.2932	82.1832	82.0093	81.9303	81.9815	81.7138	81.474	81.1982	81.1351	81.2935	81.9118	82.315	82.9525	83.6226	84.3709	84.3452	84.3236	84.384	84.3966	84.4252	84.4127	84.4816	84.7643	85.0139	85.4134	85.867	86.3509
Cambodia	Both	15 to 19	Diabetes mellitus	87.4145	87.572	87.6536	87.681	87.6713	87.6876	87.7785	87.9961	88.1609	88.3853	88.704	88.7817	88.8468	89.0458	89.1766	89.3522	89.6392	89.8586	90.1725	90.3764	90.557	90.699	90.8285	90.9932	91.0482	91.1041	91.2126	91.2981
Cambodia	Both	5 to 9	Diabetes mellitus	77.4339	77.4542	77.3193	77.1566	77.0043	77.0226	76.7323	76.4913	76.1201	76.1207	76.3854	77.1781	77.4892	78.388	79.4564	80.5308	80.6543	80.8866	81.2118	81.4893	81.7189	81.9315	81.9699	82.3899	82.599	83.0132	83.4776	83.9909
Cambodia	Female	0 to 20	Diabetes mellitus	76.8427	76.9424	77.0129	77.0468	77.2187	77.5798	77.782	78.1422	78.4344	78.9445	79.6475	80.4142	80.8286	81.5455	82.2917	83.116	83.4167	83.7549	84.1688	84.5257	84.7892	85.0455	85.1759	85.4991	85.6304	85.8784	86.1704	86.5089
Cambodia	Female	1 to 4	Diabetes mellitus	83.5421	83.8576	84.1429	84.3704	84.6512	84.9322	85.0136	85.1504	85.2164	85.3932	85.6739	86.1912	86.1287	86.5449	87.059	87.6429	87.622	87.7434	87.8319	88.0058	88.111	88.2491	88.0771	88.3657	88.3364	88.5577	88.9041	89.318
Cambodia	Female	10 to 14	Diabetes mellitus	79.3697	79.3649	79.2901	79.1048	79.0685	79.1625	78.918	78.7508	78.5587	78.5651	78.8441	79.601	79.9809	80.6563	81.4227	82.3258	82.2954	82.3212	82.4657	82.5827	82.7035	82.7931	82.8948	83.2264	83.5097	83.9224	84.3734	84.8407
Cambodia	Female	15 to 19	Diabetes mellitus	88.596	88.6874	88.7192	88.6931	88.6606	88.6679	88.7515	88.9631	89.1507	89.4232	89.7961	89.9201	90.0201	90.2518	90.4329	90.6619	90.9544	91.2118	91.552	91.811	92.0346	92.2309	92.3968	92.5817	92.658	92.7117	92.793	92.8337
Cambodia	Female	5 to 9	Diabetes mellitus	83.9289	83.9557	83.851	83.6719	83.5784	83.6266	83.5042	83.2591	82.9683	82.9386	83.1026	83.7352	83.9199	84.6054	85.5981	86.6626	86.8159	87.145	87.5172	87.9081	88.2198	88.5205	88.5878	88.9523	89.1186	89.3989	89.7064	90.0489
Cambodia	Male	0 to 20	Diabetes mellitus	83.584	83.7632	83.9502	84.1595	84.4609	84.8647	85.0585	85.3118	85.5245	85.8811	86.3287	86.9429	87.3724	87.9141	88.3719	88.8154	88.9447	89.0418	89.1813	89.2611	89.331	89.3315	89.3165	89.4502	89.4962	89.6346	89.878	90.1878
Cambodia	Male	1 to 4	Diabetes mellitus	78.8752	79.2465	79.6424	80.0148	80.3719	80.7429	80.5293	80.4966	80.4212	80.5147	80.8249	81.6407	81.7818	82.5239	83.3749	84.2752	84.2558	84.4171	84.5353	84.7297	84.8482	84.9733	84.6699	84.9708	84.8414	84.98	85.2913	85.7081
Cambodia	Male	10 to 14	Diabetes mellitus	85.8492	85.7816	85.6311	85.4142	85.2875	85.201	84.8752	84.5222	84.1216	83.9231	83.8888	84.282	84.6509	85.1811	85.6502	86.1495	86.1315	86.0251	85.9903	85.8384	85.773	85.6108	85.642	85.8618	86.0848	86.4497	86.9216	87.4241
Cambodia	Male	15 to 19	Diabetes mellitus	91.1663	91.3197	91.4096	91.4861	91.4917	91.5011	91.5378	91.6484	91.6629	91.6783	91.7403	91.6683	91.604	91.606	91.5614	91.558	91.6959	91.7482	91.8717	91.8875	91.9086	91.9109	91.9325	91.9993	91.9975	92.0319	92.1315	92.2495
Cambodia	Male	5 to 9	Diabetes mellitus	78.7818	78.7719	78.6387	78.5272	78.3679	78.3285	77.9483	77.7649	77.4187	77.4634	77.7525	78.4282	78.7844	79.5639	80.2789	80.9418	80.9756	80.9785	81.0968	81.1094	81.1384	81.142	81.1236	81.4486	81.6309	82.0593	82.5507	83.0923
Indonesia	Both	0 to 20	Diabetes mellitus	75.8739	76.3067	76.6811	76.9658	77.3538	77.7924	78.1512	78.2621	78.0445	78.0968	78.2996	78.5526	78.7437	79.0478	79.1835	79.5162	79.6299	79.9557	80.1402	80.4241	80.7638	80.7644	80.7206	80.6658	80.6018	80.2936	80.0314	80.1449
Indonesia	Both	1 to 4	Diabetes mellitus	87.1701	87.5772	88.0049	88.5114	89.0975	89.6192	89.7516	89.7089	89.5513	89.982	90.523	90.8046	91.018	91.2007	91.1834	91.4279	91.645	91.8241	91.8843	92.1169	92.4878	92.6367	92.8297	93.0114	93.2361	93.4288	93.5547	93.7082
Indonesia	Both	10 to 14	Diabetes mellitus	81.6714	81.913	82.1118	82.2353	82.4631	82.81	83.0033	83.1424	82.9308	83.4867	84.2351	84.7318	85.0523	85.3654	85.5233	85.8406	86.0211	86.3334	86.5286	86.8209	87.2516	87.4188	87.7309	87.9236	88.3053	88.6842	88.8413	89.1467
Indonesia	Both	15 to 19	Diabetes mellitus	70.2275	70.6977	71.1107	71.427	71.8852	72.3814	72.923	73.1119	72.9518	72.6944	72.5442	72.6694	72.7805	73.1055	73.2432	73.6022	73.6243	73.9425	74.0624	74.2531	74.4385	74.2204	73.8206	73.4951	73.0657	72.2189	71.6162	71.6481
Indonesia	Both	5 to 9	Diabetes mellitus	87.2205	87.4193	87.5158	87.5521	87.6676	87.8703	88.029	88.1542	88.0689	88.5639	89.1284	89.4206	89.6158	89.8049	89.8351	89.993	90.084	90.1903	90.2344	90.38	90.637	90.7016	90.8797	91.0286	91.2363	91.4228	91.4989	91.6273
Indonesia	Female	0 to 20	Diabetes mellitus	74.3422	74.6495	74.8786	75.0125	75.3413	75.7894	76.1737	76.1913	75.8509	75.7205	75.8638	76.0979	76.4341	76.8834	77.1682	77.6799	77.8468	78.1947	78.3461	78.6419	78.9701	78.836	78.7554	78.6561	78.5591	77.878	77.5717	77.69
Indonesia	Female	1 to 4	Diabetes mellitus	92.0225	92.334	92.671	93.0047	93.3653	93.681	93.7297	93.649	93.4903	93.5647	93.7678	93.9296	94.1136	94.2794	94.2942	94.4562	94.5768	94.6109	94.5611	94.641	94.8496	94.9518	95.069	95.1921	95.3498	95.4867	95.5855	95.6927
Indonesia	Female	10 to 14	Diabetes mellitus	82.1808	82.3373	82.453	82.5605	82.8216	83.238	83.4769	83.5945	83.3767	83.5211	83.8019	84.0148	84.2196	84.4518	84.5778	84.9036	85.102	85.2397	85.3577	85.5994	85.9849	86.1838	86.4825	86.6263	87.0171	87.3556	87.4824	87.7349
Indonesia	Female	15 to 19	Diabetes mellitus	75.6317	75.9095	76.1201	76.2202	76.5035	76.8778	77.3074	77.3522	77.0993	76.9021	76.9461	77.1322	77.447	77.8943	78.2041	78.687	78.7737	79.1248	79.2306	79.4285	79.5791	79.2407	78.9241	78.6616	78.3105	77.2403	76.7774	76.8311
Indonesia	Female	5 to 9	Diabetes mellitus	91.6473	91.7439	91.7729	91.7927	91.9248	92.1456	92.2774	92.3552	92.2965	92.4734	92.7367	92.8882	93.0381	93.2074	93.2551	93.438	93.5531	93.624	93.6306	93.7391	93.9355	94.003	94.1174	94.2202	94.3963	94.548	94.6275	94.747
Indonesia	Male	0 to 20	Diabetes mellitus	82.9711	83.3822	83.7642	84.0802	84.3927	84.6919	84.9085	85.0207	84.8982	85.0342	85.202	85.3887	85.4008	85.502	85.4767	85.5838	85.6191	85.8421	85.9985	86.2012	86.4691	86.568	86.5614	86.5511	86.5279	86.5706	86.4036	86.4924
Indonesia	Male	1 to 4	Diabetes mellitus	86.2902	86.6586	87.0364	87.5652	88.2104	88.7926	88.9797	89.0022	88.9077	89.6146	90.369	90.6973	90.876	91.0201	90.9753	91.2334	91.4877	91.7719	91.9377	92.2671	92.6992	92.8521	93.0686	93.2579	93.4855	93.6793	93.7962	93.9536
Indonesia	Male	10 to 14	Diabetes mellitus	80.2536	80.6188	80.9375	81.0854	81.2604	81.5	81.6262	81.7952	81.6017	82.707	84.0698	84.9363	85.4049	85.8173	86.0139	86.3134	86.4653	86.9992	87.2899	87.6416	88.1235	88.2437	88.5663	88.8142	89.1765	89.5989	89.7882	90.1527
Indonesia	Male	15 to 19	Diabetes mellitus	75.5929	76.046	76.4912	76.9029	77.3143	77.6829	78.0306	78.1892	78.0553	77.6455	77.1536	77.0707	76.7747	76.7336	76.5271	76.5282	76.4202	76.5397	76.611	76.7025	76.8598	76.8963	76.5364	76.2488	75.8823	75.6933	75.1355	75.1361
Indonesia	Male	5 to 9	Diabetes mellitus	87.0778	87.3385	87.4866	87.5302	87.5761	87.6667	87.7944	87.9277	87.8363	88.567	89.3184	89.6818	89.8543	89.9915	89.9803	90.0381	90.059	90.1705	90.2482	90.3843	90.62	90.6556	90.8499	91.0022	91.1665	91.3244	91.3656	91.4514
Laos	Both	0 to 20	Diabetes mellitus	68.2196	68.6801	69.3402	69.9181	70.5111	71.0878	71.18	71.2456	71.3828	71.6724	72.0683	72.044	72.0568	72.544	73.1666	73.7788	74.6584	75.7742	75.7741	76.5553	77.3512	77.9408	78.3241	78.7779	79.1566	79.5449	80.0054	80.6581
Laos	Both	1 to 4	Diabetes mellitus	69.7146	70.3534	71.1845	71.9093	72.6701	73.4093	73.306	73.2552	73.281	73.688	74.4091	74.0838	73.1723	73.0443	73.1893	73.4732	74.1344	75.4197	73.6614	74.1437	74.9089	75.4426	75.5207	76.1279	76.6462	77.1481	77.8963	78.9146
Laos	Both	10 to 14	Diabetes mellitus	73.9272	73.9814	74.1924	74.3553	74.575	74.8592	74.699	74.5432	74.4489	74.476	74.5956	74.2814	73.9253	74.0762	74.3551	74.6485	75.2108	76.1065	76.0175	76.699	77.4082	77.8405	78.1861	78.5693	78.9136	79.2869	79.7478	80.3753
Laos	Both	15 to 19	Diabetes mellitus	80.5939	80.6072	80.7383	80.8348	80.8905	80.9046	80.8987	80.7983	80.6875	80.5193	80.281	80.0741	80.1798	80.4796	80.856	81.193	81.7181	82.2683	82.5754	83.1015	83.5846	84.0212	84.3441	84.6675	84.8886	85.1256	85.3877	85.7674
Laos	Both	5 to 9	Diabetes mellitus	65.2088	65.1924	65.4539	65.6416	65.9364	66.225	66.0552	65.8794	65.76	66.0548	66.7765	66.7172	66.0735	66.5128	67.1982	67.746	68.5398	69.9222	68.652	69.2853	70.1723	70.839	71.0225	71.5739	72.0488	72.6102	73.2945	74.3111
Laos	Female	0 to 20	Diabetes mellitus	68.3211	68.4219	68.7313	68.9786	69.2692	69.5963	69.6744	69.7705	69.9277	70.1372	70.45	70.3348	70.2469	70.6952	71.3119	71.8855	72.8078	73.9536	73.8504	74.6264	75.383	75.9646	76.2672	76.6611	76.929	77.2093	77.5799	78.175
Laos	Female	1 to 4	Diabetes mellitus	77.7015	78.0714	78.5658	78.9595	79.3949	79.7842	79.7583	79.7874	79.8297	80.1304	80.624	80.5352	79.9678	79.9864	80.2134	80.5094	81.0549	82.0891	80.7529	81.1342	81.7253	82.2068	82.3149	82.8568	83.3039	83.7181	84.2965	85.0161
Laos	Female	10 to 14	Diabetes mellitus	71.8785	71.874	72.0239	72.159	72.3952	72.7556	72.7325	72.7525	72.8383	72.9804	73.2224	72.9385	72.588	72.6973	72.9677	73.2563	73.8773	74.8251	74.6063	75.2178	75.8326	76.2284	76.4654	76.7338	76.9354	77.1601	77.4977	78.0506
Laos	Female	15 to 19	Diabetes mellitus	82.7575	82.6481	82.6373	82.5932	82.5187	82.4202	82.3899	82.311	82.2335	82.0633	81.8757	81.6545	81.6677	81.9112	82.2246	82.502	82.9995	83.5049	83.7454	84.2364	84.6467	85.0091	85.2477	85.4821	85.6166	85.7692	85.9559	86.2637
Laos	Female	5 to 9	Diabetes mellitus	75.3348	75.2474	75.3723	75.3959	75.5885	75.7574	75.6214	75.5724	75.4997	75.7057	76.2841	76.1129	75.4665	75.6981	76.3044	76.7447	77.4393	78.6019	77.3605	77.7292	78.3446	78.8943	78.9302	79.2781	79.5389	79.8616	80.3705	81.2419
Laos	Male	0 to 20	Diabetes mellitus	75.7016	76.3698	77.1746	77.9017	78.6032	79.2529	79.327	79.3464	79.4317	79.7255	80.1052	80.1539	80.2403	80.6287	81.102	81.5878	82.2033	83.0118	83.0852	83.6712	84.2974	84.7418	85.0853	85.4643	85.8202	86.1795	86.5752	87.087
Laos	Male	1 to 4	Diabetes mellitus	71.7451	72.475	73.4104	74.2718	75.1499	76.0432	75.8876	75.7627	75.7625	76.1521	76.8866	76.4027	75.4159	75.1655	75.1662	75.3376	75.9029	77.0302	75.4096	75.844	76.5444	76.9529	76.9717	77.4432	77.8637	78.2922	78.9738	79.9775
Laos	Male	10 to 14	Diabetes mellitus	76.7014	76.8117	77.0722	77.2643	77.435	77.5934	77.2632	76.8576	76.5108	76.379	76.3207	75.9459	75.5878	75.7476	76.0004	76.2758	76.6998	77.4732	77.5677	78.3263	79.1067	79.5638	80.0486	80.5585	81.0577	81.582	82.1617	82.8357
Laos	Male	15 to 19	Diabetes mellitus	86.8195	86.9356	87.1337	87.3448	87.4821	87.6126	87.6063	87.5047	87.3873	87.3064	87.0973	86.9772	87.1439	87.3415	87.613	87.8267	88.079	88.3683	88.5976	88.8699	89.1998	89.5077	89.7591	90.0247	90.2122	90.4074	90.5905	90.8165
Laos	Male	5 to 9	Diabetes mellitus	66.5065	66.6066	66.958	67.3097	67.6321	67.9769	67.8286	67.5582	67.4149	67.7106	68.3576	68.4834	68.1105	68.6366	69.164	69.6311	70.2257	71.3331	70.5454	71.2988	72.1908	72.7403	73.047	73.6497	74.2178	74.8739	75.5103	76.3153
Malaysia	Both	0 to 20	Diabetes mellitus	83.6203	84.7092	85.3468	85.8985	86.3415	86.4261	87.007	87.418	88.1794	88.5253	89.3625	89.8898	90.1903	90.4509	90.9148	91.4069	92.0672	92.4906	92.656	92.8506	93.4144	93.724	93.8442	94.1017	94.0436	93.9153	94.0414	94.1507
Malaysia	Both	1 to 4	Diabetes mellitus	85.8818	86.6146	86.9132	87.1834	87.6145	87.9894	88.5222	88.4113	88.6672	88.5283	89.0265	89.2639	89.1053	89.1422	89.1685	89.0709	89.3737	89.4033	89.4012	89.4631	90.0546	90.1995	90.2066	90.5534	90.4746	90.3063	90.5249	90.7241
Malaysia	Both	10 to 14	Diabetes mellitus	85.5011	86.1704	86.6874	87.1605	87.594	87.8417	88.2785	88.2858	88.7188	88.9602	89.7418	90.3747	90.6427	90.8284	91.2115	91.8213	92.5956	92.9567	93.1862	93.4376	94.059	94.389	94.4808	94.8043	94.7901	94.7697	94.9374	95.1069
Malaysia	Both	15 to 19	Diabetes mellitus	86.9287	88.1218	88.6795	89.0707	89.2287	88.8405	89.1731	89.6958	90.321	90.5456	91.124	91.4531	91.6876	91.8687	92.3746	92.9004	93.5189	94.0321	94.2105	94.3738	94.7983	95.1447	95.3287	95.4861	95.4662	95.3136	95.3554	95.4205
Malaysia	Both	5 to 9	Diabetes mellitus	80.9172	81.8912	82.8409	83.8387	84.6447	85.1859	85.6555	85.4203	85.9123	85.808	86.4207	86.743	86.9699	87.0928	87.2784	87.4483	88.0504	88.4359	88.4861	88.6454	89.5888	89.8435	89.7497	90.1348	89.8089	89.5692	89.8142	89.9159
Malaysia	Female	0 to 20	Diabetes mellitus	80.3023	82.0181	82.8406	83.6012	84.4041	84.6818	85.371	85.8072	86.6646	86.9775	87.9554	88.5169	88.8148	89.331	89.7686	90.2028	91.0379	91.6715	91.9097	92.141	92.7948	93.2547	93.4429	93.7484	93.6912	93.5584	93.6478	93.7933
Malaysia	Female	1 to 4	Diabetes mellitus	87.5066	88.3906	88.7664	89.0951	89.5994	90.029	90.6046	90.477	90.7547	90.6184	91.1632	91.4392	91.3021	91.3933	91.4707	91.4189	91.7727	91.8388	91.8575	91.9417	92.5368	92.6903	92.7221	93.0649	93.0073	92.8671	93.0954	93.2897
Malaysia	Female	10 to 14	Diabetes mellitus	81.5461	82.4178	82.8193	83.3291	83.8827	84.2042	84.8469	84.7802	85.2573	85.5993	86.5635	87.3779	87.5982	87.9428	88.3175	88.9053	89.8486	90.3458	90.6343	90.8182	91.4418	91.8175	91.9192	92.2609	92.2493	92.2388	92.4057	92.6517
Malaysia	Female	15 to 19	Diabetes mellitus	88.1323	89.5945	90.2402	90.723	91.2204	91.1584	91.4369	91.8902	92.3901	92.4779	92.914	93.0503	93.2066	93.5862	93.8591	94.1136	94.6463	95.1849	95.3456	95.4991	95.865	96.2671	96.4707	96.6105	96.5874	96.4876	96.4631	96.5085
Malaysia	Female	5 to 9	Diabetes mellitus	85.9359	86.9227	87.7475	88.7057	89.5084	90.0551	90.4048	90.2888	90.8499	90.821	91.3872	91.7079	91.8524	91.8504	92.0393	92.1875	92.6471	93.0136	93.1106	93.2633	93.9378	94.019	93.951	94.2866	94.0664	93.8409	94.0588	94.2562
Malaysia	Male	0 to 20	Diabetes mellitus	89.9467	90.2756	90.605	90.8475	90.9039	90.8041	91.1598	91.4442	91.9577	92.2391	92.783	93.1663	93.3963	93.4194	93.798	94.2216	94.6123	94.7945	94.8732	94.9999	95.3757	95.5118	95.5556	95.7229	95.6768	95.5791	95.7042	95.7627
Malaysia	Male	1 to 4	Diabetes mellitus	89.5034	89.8251	89.9411	90.058	90.2634	90.4516	90.755	90.6994	90.8414	90.7454	91.0226	91.1392	91.0154	90.9842	90.9494	90.8381	90.9846	90.9683	90.9491	90.9705	91.3623	91.4523	91.4332	91.6702	91.5976	91.4576	91.593	91.7305
Malaysia	Male	10 to 14	Diabetes mellitus	89.8256	90.1511	90.8058	91.1841	91.4217	91.5402	91.721	91.7847	92.1579	92.2917	92.827	93.2441	93.5505	93.5474	93.9411	94.5764	95.1457	95.3411	95.4981	95.8448	96.4657	96.7417	96.8275	97.1392	97.1176	97.0857	97.2638	97.3421
Malaysia	Male	15 to 19	Diabetes mellitus	90.2647	90.541	90.7126	90.782	90.3764	89.6519	89.9119	90.321	90.8773	91.1897	91.7435	92.2084	92.4584	92.3124	92.9472	93.6475	94.1598	94.4571	94.5973	94.7166	95.0675	95.2164	95.3072	95.4317	95.4233	95.2537	95.3694	95.436
Malaysia	Male	5 to 9	Diabetes mellitus	82.7468	83.316	84.0529	84.7075	85.2007	85.519	85.9641	85.6588	85.8741	85.7137	86.1522	86.3498	86.6073	86.8521	86.9709	87.104	87.6673	87.9425	87.9176	88.0229	88.9708	89.3677	89.2806	89.594	89.2623	89.1098	89.3023	89.2416
Maldives	Both	0 to 20	Diabetes mellitus	76.9402	78.6432	80.4921	82.011	82.997	84.4005	85.0122	84.8705	85.2113	86.0337	86.7589	87.5003	88.0141	87.9695	88.4213	89.0868	89.7103	90.4189	91.0699	91.5583	91.9008	92.3121	92.5661	92.792	92.9427	93.116	93.2694	93.466
Maldives	Both	1 to 4	Diabetes mellitus	80.0552	80.5018	81.1571	81.8122	82.4054	82.985	82.7186	81.863	82.2692	82.9696	83.6424	83.9644	84.8274	85.2682	85.4557	85.7003	84.4626	84.6087	84.9737	85.3118	85.6451	86.1125	86.4849	86.7437	86.9276	87.2083	87.4561	87.75
Maldives	Both	10 to 14	Diabetes mellitus	82.2659	82.9805	84.1808	84.4817	84.8245	86.4253	86.7753	86.7793	86.9808	87.0964	87.0966	87.1468	87.1041	86.574	87.3305	88.429	89.7778	90.8347	91.8033	92.7141	93.0317	93.28	93.5141	93.7912	93.9059	94.0013	94.0971	94.312
Maldives	Both	15 to 19	Diabetes mellitus	81.8954	84.3456	86.4944	88.482	89.4308	90.7455	91.5701	91.0498	90.6389	91.3294	91.9419	92.8734	93.2115	92.9456	92.9385	93.2751	93.831	94.2946	94.7626	95.0537	95.3297	95.6941	95.8916	96.0799	96.209	96.2965	96.3997	96.4728
Maldives	Both	5 to 9	Diabetes mellitus	74.2746	75.3494	76.64	77.8352	78.5142	78.1464	77.8569	78.1454	79.4882	80.3281	81.1324	81.2568	81.6248	81.6304	82.3387	82.7434	82.8982	83.7206	84.236	84.5085	85.1385	86.0051	86.3935	86.6856	87.0161	87.5318	87.7797	88.1162
Maldives	Female	0 to 20	Diabetes mellitus	75.019	76.8068	78.7358	80.4562	81.5822	83.6836	84.3687	84.4411	85.0051	85.7042	86.6123	87.5873	88.0928	87.793	88.1719	89.0711	89.9227	90.4192	91.1105	91.6818	91.9746	92.3332	92.5506	92.7435	92.857	92.9797	93.1211	93.3135
Maldives	Female	1 to 4	Diabetes mellitus	85.4284	85.8032	86.3162	86.8116	87.2683	87.7133	87.3898	86.5251	86.7531	87.2909	87.842	88.2306	89.0367	89.4241	89.5751	89.7439	88.6424	88.7359	89.0381	89.3202	89.593	89.9498	90.2149	90.3442	90.4201	90.5872	90.7693	91.0105
Maldives	Female	10 to 14	Diabetes mellitus	81.3928	81.2287	81.7801	82.203	82.736	84.5789	84.9256	85.149	85.5381	85.4364	85.3613	85.4372	84.9029	83.7893	84.8046	86.3635	88.274	88.9486	89.8948	91.0024	91.3738	91.5272	91.7515	91.8736	91.8454	91.9876	92.1033	92.3377
Maldives	Female	15 to 19	Diabetes mellitus	83.0082	85.3121	87.3198	89.1189	90.0804	92.0225	92.8954	92.7437	92.6371	93.1454	93.8825	94.7846	95.1389	94.9169	94.7017	94.9958	95.4703	95.7019	96.0628	96.278	96.4315	96.7104	96.8123	96.9685	97.0951	97.13	97.2016	97.248
Maldives	Female	5 to 9	Diabetes mellitus	80.3523	81.2133	82.3722	83.3088	83.8261	83.3293	82.9023	83.7131	85.5437	86.2375	87.0408	87.3187	88.0641	87.9608	88.4141	89.0202	88.9862	89.3073	89.8283	90.1733	90.5275	91.0661	91.4653	91.7765	92.0044	92.2537	92.4552	92.7166
Maldives	Male	0 to 20	Diabetes mellitus	84.2114	85.3999	86.6934	87.6418	88.2377	88.6905	89.0865	88.786	88.8536	89.5837	89.9911	90.369	90.7707	90.9397	91.3374	91.6528	91.9461	92.6453	93.1089	93.4189	93.7129	94.0621	94.281	94.477	94.6183	94.7877	94.9162	95.0739
Maldives	Male	1 to 4	Diabetes mellitus	81.4818	81.8557	82.4447	83.0536	83.5957	84.1278	84.0254	83.4849	83.9543	84.5962	85.1745	85.3112	85.9432	86.2958	86.4644	86.7143	85.7573	85.9194	86.2361	86.527	86.8181	87.2519	87.619	87.936	88.1791	88.4908	88.7264	88.977
Maldives	Male	10 to 14	Diabetes mellitus	82.7808	84.7689	86.846	86.926	86.9428	88.1183	88.4558	88.1385	88.0662	88.4672	88.5804	88.5777	89.2045	89.4506	89.8054	90.2267	90.7895	92.315	93.2987	93.9534	94.2056	94.5755	94.8256	95.31	95.6124	95.6538	95.7281	95.9176
Maldives	Male	15 to 19	Diabetes mellitus	89.2643	90.5553	91.6893	92.9006	93.2516	92.8118	93.1318	92.2184	91.4763	92.1324	92.27	92.8339	92.9941	92.7714	93.0813	93.3206	93.749	94.3453	94.7642	95.0339	95.3585	95.6931	95.9373	96.0991	96.187	96.311	96.4212	96.507
Maldives	Male	5 to 9	Diabetes mellitus	77.5503	78.4511	79.357	80.4181	81.0397	81.0014	81.0218	80.4589	80.5553	81.2435	81.6954	81.5322	81.2148	81.3678	82.1364	82.1041	82.4554	83.6399	83.9443	84.0113	84.7713	85.7543	85.9759	86.1271	86.4693	87.1502	87.37	87.6848
Myanmar	Both	0 to 20	Diabetes mellitus	48.7499	48.826	49.2218	49.691	50.3742	51.0887	50.8753	50.7408	50.5032	50.7319	51.4092	52.3423	53.3713	54.1128	54.9254	56.2772	57.7885	59.4922	60.6666	61.9601	63.3823	64.2948	64.8745	65.3987	65.9286	66.5302	66.871	67.6536
Myanmar	Both	1 to 4	Diabetes mellitus	60.5112	60.1978	60.333	60.54	60.955	61.4709	60.7106	60.4685	59.8525	60.0503	60.8244	61.9208	62.9944	63.3123	63.2026	64.1128	65.7646	67.7623	68.3615	69.8678	71.7093	73.0151	73.1058	73.5481	73.8902	74.6287	74.4214	75.1612
Myanmar	Both	10 to 14	Diabetes mellitus	68.7621	68.4006	68.2968	68.282	68.4472	68.7538	68.3183	68.0358	67.627	67.5947	67.8094	68.2127	68.7295	69.0005	69.338	70.0969	71.0422	72.1241	72.7665	73.5245	74.2805	74.6653	75.004	75.4143	75.7859	76.2326	76.5903	77.1426
Myanmar	Both	15 to 19	Diabetes mellitus	64.461	64.71	65.1556	65.6571	66.254	66.7186	67.1615	67.4679	67.7412	68.0531	68.4554	68.8594	69.3452	69.7688	70.306	71.0296	71.6312	72.3201	72.8519	73.2481	73.7049	74.1541	74.5759	74.681	74.7782	74.8253	74.9222	75.1443
Myanmar	Both	5 to 9	Diabetes mellitus	58.2939	57.8372	57.4665	57.37	57.5551	58.0979	57.3564	56.8304	55.9758	55.8097	56.0926	56.668	57.5145	57.2952	56.9835	58.108	59.3213	61.2077	61.7761	63.1696	64.6893	65.7131	66.195	66.9198	67.7461	68.7784	69.4154	70.4824
Myanmar	Female	0 to 20	Diabetes mellitus	61.2369	61.1491	61.3398	61.6671	62.1891	62.6827	62.6618	62.6396	62.4398	62.5355	62.9688	63.6223	64.3024	64.6087	65.0841	65.9864	67.0074	68.1226	68.714	69.4918	70.3216	71.0084	71.3343	71.5452	71.7187	71.9888	72.0562	72.3037
Myanmar	Female	1 to 4	Diabetes mellitus	66.5036	66.2955	66.4888	66.7457	67.1724	67.678	66.9557	66.6274	65.9517	66.0623	66.7012	67.7934	68.8514	69.1854	69.0876	69.9167	71.5066	73.382	73.9562	75.3903	77.1447	78.3433	78.3663	78.791	79.0493	79.6998	79.4657	80.0787
Myanmar	Female	10 to 14	Diabetes mellitus	71.246	70.8239	70.6799	70.6275	70.7441	70.9974	70.4931	70.2066	69.7713	69.7404	69.9579	70.3993	70.924	71.1125	71.4612	72.1566	73.0785	74.0753	74.6583	75.4634	76.168	76.4948	76.656	76.9315	77.1944	77.592	77.9333	78.4062
Myanmar	Female	15 to 19	Diabetes mellitus	71.2248	71.3223	71.5754	71.9246	72.3694	72.684	73.0708	73.3383	73.5458	73.7591	74.0868	74.4319	74.8076	75.0506	75.5052	76.0835	76.5644	77.0564	77.3686	77.6385	77.9309	78.3705	78.7103	78.7832	78.8241	78.8358	78.8487	78.8682
Myanmar	Female	5 to 9	Diabetes mellitus	70.9157	70.5029	70.2414	70.1875	70.381	70.8871	70.1673	69.5754	68.7558	68.4941	68.643	69.1656	69.7216	69.565	69.2917	70.1796	71.1101	72.8056	73.2352	74.5185	75.878	76.8366	77.1837	77.6984	78.2845	79.3925	80.0064	80.9313
Myanmar	Male	0 to 20	Diabetes mellitus	47.071	47.3602	47.9306	48.4679	49.1578	49.9501	49.5778	49.3696	49.1986	49.5665	50.3956	51.4709	52.7283	53.8787	54.9692	56.549	58.2858	60.2772	61.857	63.4463	65.2075	66.1999	66.9673	67.7553	68.5745	69.414	69.9998	71.1418
Myanmar	Male	1 to 4	Diabetes mellitus	68.2869	67.9768	68.0049	68.0847	68.3391	68.6807	68.15	68.0941	67.7651	67.9852	68.6325	69.3305	70.0297	70.2101	70.123	70.797	71.9182	73.3329	73.7383	74.7821	76.0618	77.0231	77.1565	77.4563	77.7693	78.3424	78.2338	78.8533
Myanmar	Male	10 to 14	Diabetes mellitus	65.0339	64.8295	64.8258	64.8895	65.1324	65.5079	65.2365	64.9962	64.6622	64.6351	64.82	65.1086	65.5578	65.9365	66.2202	67.0118	67.9221	69.0568	69.7508	70.3818	71.1703	71.6229	72.2227	72.8168	73.3332	73.8225	74.1844	74.8231
Myanmar	Male	15 to 19	Diabetes mellitus	73.0156	73.3894	73.9106	74.3906	74.9474	75.4285	75.696	75.8759	76.0792	76.3554	76.6007	76.7896	77.0855	77.4722	77.6929	78.1779	78.5542	79.1076	79.6343	79.9076	80.266	80.3345	80.5095	80.4236	80.3866	80.2834	80.2555	80.4934
Myanmar	Male	5 to 9	Diabetes mellitus	59.0173	58.7052	58.3529	58.2451	58.3429	58.6903	58.249	58.0636	57.5339	57.5826	57.9373	58.3339	59.2262	59.0185	58.7814	59.7517	60.84	62.1798	62.7	63.6388	64.7296	65.401	65.8676	66.5831	67.3981	67.8603	68.2482	69.0523
Philippines	Both	0 to 20	Diabetes mellitus	79.1621	78.8816	78.6648	78.8223	78.7511	78.2446	77.7185	76.7913	76.1981	76.2268	75.8361	74.6428	73.658	73.1654	71.472	71.2281	72.7534	73.7178	74.2924	74.6925	75.0215	75.1202	74.8679	74.2977	73.6372	73.3989	74.3898	75.3336
Philippines	Both	1 to 4	Diabetes mellitus	70.5972	70.9181	71.4796	71.4031	72.3539	72.068	71.4692	70.1309	69.3783	69.1934	68.7306	67.4825	66.0115	64.7032	62.2135	61.6807	63.3681	64.3928	65.684	66.2929	66.9352	67.3312	67.4326	67.5695	66.8197	67.1467	68.5466	69.7408
Philippines	Both	10 to 14	Diabetes mellitus	86.185	85.5839	85.0198	85.0955	84.2998	83.9201	83.5721	82.8877	82.2628	82.4395	81.9765	80.9526	80.247	79.9172	77.7421	77.3242	78.3993	79.0093	79.3282	79.5495	79.729	79.7223	79.3359	78.5232	78.0427	77.7551	78.623	79.6917
Philippines	Both	15 to 19	Diabetes mellitus	88.9675	88.7022	88.1784	88.5927	88.0732	87.3999	86.8284	86.1716	85.9834	85.984	85.2403	84.1833	83.0196	82.2245	80.6659	79.7788	80.4124	80.795	80.603	80.6045	80.6646	80.5389	80.1758	79.5385	79.0035	78.6793	79.2852	79.7748
Philippines	Both	5 to 9	Diabetes mellitus	71.4932	69.9406	69.6115	68.9476	69.1143	68.7693	67.8763	65.5768	63.2453	62.5775	62.6046	60.611	59.4533	58.3955	54.9525	54.5531	56.5516	57.3555	58.1397	58.5636	58.8563	59.0455	58.5679	57.9094	56.3841	55.6183	57.6114	59.6703
Philippines	Female	0 to 20	Diabetes mellitus	80.9554	80.4562	79.8182	80.223	80.2	80.1106	80.0276	79.4013	79.1972	79.2247	78.7227	77.648	76.555	75.9071	74.2551	73.8846	74.9416	75.5946	75.8108	76.0897	76.2378	76.3141	75.8223	74.9658	74.2306	74.12	75.2458	76.205
Philippines	Female	1 to 4	Diabetes mellitus	77.145	77.708	78.3555	78.2798	79.0039	79.7647	79.5757	78.8334	78.1399	78.1155	77.6964	76.9272	75.6596	74.6798	72.812	72.4296	73.6974	74.4174	75.3859	75.9468	76.6404	77.0764	77.0934	77.3768	77.0168	77.5339	78.8086	79.7815
Philippines	Female	10 to 14	Diabetes mellitus	84.7979	83.8208	82.6867	83.0277	82.6068	82.4467	82.4407	81.6687	81.7032	82.0249	81.7479	80.8406	80.3364	80.2098	78.69	78.4876	79.1579	79.3599	79.4885	79.8994	79.859	79.7425	79.096	77.7696	77.1715	76.8776	77.8933	78.7682
Philippines	Female	15 to 19	Diabetes mellitus	92.7511	92.5302	92.004	92.4575	92.0373	91.4588	91.238	91.0271	91.1433	91.0199	90.3254	89.5894	88.6997	87.9001	86.7326	85.9351	86.1312	86.3923	86.0642	85.8772	85.698	85.5686	85.2097	84.6176	84.1065	83.9198	84.4019	84.8768
Philippines	Female	5 to 9	Diabetes mellitus	79.7437	78.4774	78.0624	77.7195	78.2474	78.904	78.8907	77.2653	75.0881	74.0905	74.09	72.3843	71.1757	70.7806	68.5747	68.5844	69.9288	69.9974	70.1738	70.6391	71.0813	71.4245	70.8654	70.0967	69.121	69.235	70.9576	72.3841
Philippines	Male	0 to 20	Diabetes mellitus	82.4682	82.4736	82.7261	82.5992	82.4958	81.6961	80.8494	79.8271	78.958	78.9582	78.7662	77.7385	77.1059	76.8959	75.5773	75.5283	77.164	78.2087	78.9968	79.4172	79.8392	79.9344	79.9685	79.8046	79.3691	79.0649	79.6921	80.398
Philippines	Male	1 to 4	Diabetes mellitus	73.9214	73.8485	74.116	74.074	74.9638	73.5443	72.6851	71.1333	70.595	70.3015	69.9619	68.5987	67.4122	66.1827	63.846	63.3292	64.9194	65.9469	67.1669	67.6231	67.9834	68.1949	68.3596	68.2782	67.3371	67.3239	68.3688	69.3874
Philippines	Male	10 to 14	Diabetes mellitus	87.65	87.7468	88.2052	87.8149	86.4329	85.7134	84.8189	84.3422	82.6609	82.5733	81.8484	80.6997	79.7055	79.0652	75.9512	75.2038	76.872	78.123	78.7219	78.6065	79.1206	79.2917	79.3526	79.4302	79.1832	78.9163	79.4769	80.7799
Philippines	Male	15 to 19	Diabetes mellitus	87.6884	87.4859	87.2566	87.3653	86.9416	86.4589	85.5333	84.3767	83.6818	83.9116	83.5016	82.4191	81.3881	81.0606	79.6205	79.0499	80.1461	80.5253	80.6637	80.9894	81.4512	81.3965	81.2119	80.8234	80.5148	80.1092	80.6253	80.8933
Philippines	Male	5 to 9	Diabetes mellitus	72.961	71.6592	71.6094	70.7551	70.3092	68.6198	66.8045	64.4992	62.9515	63.0802	63.1466	61.5915	61.009	59.4213	55.6085	54.7686	56.8969	58.43	59.7594	59.9366	59.8839	59.7694	59.605	59.3886	57.7155	55.9904	57.5534	59.6511
Sri Lanka	Both	0 to 20	Diabetes mellitus	86.7904	87.7181	87.7426	88.0002	87.8342	87.8947	87.8795	87.8201	89.0492	89.13	88.9802	89.0914	89.4299	89.2793	89.1789	87.8079	88.5291	88.8177	88.822	88.2696	89.0477	89.1399	89.4203	89.7836	89.4745	90.2569	90.6492	91.1126
Sri Lanka	Both	1 to 4	Diabetes mellitus	83.3023	84.2133	83.9314	84.714	84.4817	84.8552	84.7432	84.252	85.2644	85.0911	84.7424	83.5985	83.3671	82.735	82.0647	78.318	81.1785	82.581	83.2296	82.4915	84.0529	84.0636	84.5181	85.0587	84.3198	85.4329	85.9594	86.4006
Sri Lanka	Both	10 to 14	Diabetes mellitus	89.8675	90.4671	90.4361	90.365	90.2713	90.4224	90.5555	90.6171	91.6328	91.8146	91.7683	91.9268	92.2485	92.2088	92.4296	91.695	92.0599	92.232	92.1638	91.5142	91.9595	92.0534	92.2432	92.4981	92.2338	92.9241	93.1962	93.4816
Sri Lanka	Both	15 to 19	Diabetes mellitus	91.6137	92.1828	92.1804	92.1136	91.8133	91.4952	91.3096	91.2657	92.1859	92.1651	91.9323	92.268	92.5821	92.3797	92.0487	91.4438	91.2938	91.1845	91.1285	90.9798	91.3978	91.4339	91.552	91.7618	91.5667	91.8529	92.016	92.3423
Sri Lanka	Both	5 to 9	Diabetes mellitus	84.9788	85.7636	85.5331	85.468	84.9965	85.0326	84.8563	84.5518	86.1584	86.2726	86.2094	86.3715	86.6208	86.6258	87.0545	85.3282	86.3687	86.5626	86.1664	84.9146	85.707	85.6426	85.9024	86.2738	85.7122	86.865	87.2412	87.6042
Sri Lanka	Female	0 to 20	Diabetes mellitus	89.1111	89.6808	89.5854	89.3041	89.1683	89.2246	89.1472	89.1284	90.1903	90.1528	90.0636	90.2328	90.5531	90.5322	90.5752	89.7431	90.1617	90.4575	90.5686	89.7238	90.2748	90.6233	90.9194	91.0945	90.7806	91.388	91.6811	92.0615
Sri Lanka	Female	1 to 4	Diabetes mellitus	88.1951	88.8495	88.6142	89.1902	89.0194	89.3018	89.2148	88.8578	89.6203	89.5446	89.3694	88.6476	88.5643	88.1998	87.8268	85.3352	87.4247	88.4225	88.7742	88.3097	89.3335	89.3063	89.6002	89.9234	89.4224	90.1317	90.4409	90.7081
Sri Lanka	Female	10 to 14	Diabetes mellitus	91.0857	91.3849	91.221	90.8999	90.8413	90.9024	90.8966	90.8691	91.6301	91.5993	91.4243	91.4836	91.8154	91.7753	91.9915	91.534	91.6486	91.8212	91.8095	91.0961	91.485	91.7564	91.9578	92.0007	91.806	92.3506	92.5668	92.7893
Sri Lanka	Female	15 to 19	Diabetes mellitus	94.871	95.0417	94.9591	94.4672	94.3287	94.197	94.08	94.1408	94.6645	94.5965	94.5563	94.839	95.0491	95.0444	94.9814	94.8873	94.7231	94.7615	94.8493	94.2693	94.4415	94.7515	94.8958	94.9334	94.7248	94.8788	94.9514	95.1489
Sri Lanka	Female	5 to 9	Diabetes mellitus	93.1191	93.3659	93.2179	92.7413	92.3626	92.3023	92.0522	91.7226	92.8797	92.837	92.7697	92.9412	92.9631	93.0605	93.3372	92.6646	92.6967	92.6124	92.4642	91.9495	92.2464	92.228	92.3665	92.498	92.2655	92.7961	92.9923	93.2107
Sri Lanka	Male	0 to 20	Diabetes mellitus	88.1332	89.11	89.2137	89.806	89.6529	89.7005	89.732	89.6547	90.7303	90.8793	90.7157	90.754	91.0287	90.8115	90.6231	89.1502	89.9381	90.1585	90.0847	89.8778	90.6559	90.5365	90.7456	91.1665	90.9315	91.666	92.0436	92.4644
Sri Lanka	Male	1 to 4	Diabetes mellitus	84.1168	85.0075	84.7735	85.5231	85.3044	85.6555	85.5576	85.0886	86.0386	85.8181	85.3968	84.1733	83.8586	83.1468	82.3777	78.5127	81.2613	82.6424	83.4091	82.6231	84.2554	84.3069	84.7867	85.3861	84.6334	85.8168	86.4052	86.888
Sri Lanka	Male	10 to 14	Diabetes mellitus	87.392	88.3696	88.5081	88.7594	88.6222	88.8829	89.1992	89.3828	90.7235	91.1883	91.3161	91.6037	91.9087	91.8668	92.0915	91.0096	91.7018	91.8803	91.7512	91.2001	91.7197	91.5857	91.76	92.2811	91.9315	92.7991	93.1361	93.493
Sri Lanka	Male	15 to 19	Diabetes mellitus	90.1057	91.0073	91.1145	91.6603	91.2477	90.7896	90.5776	90.4033	91.529	91.583	91.1667	91.4449	91.7843	91.3766	90.788	89.6822	89.6112	89.3341	89.0966	89.6257	90.2358	89.8698	89.9115	90.285	90.1853	90.546	90.775	91.1603
Sri Lanka	Male	5 to 9	Diabetes mellitus	80.7147	81.9405	81.6982	82.2298	81.8397	81.9989	81.9962	81.8722	83.4555	83.7493	83.7277	83.8196	84.2927	84.1692	84.6321	82.1641	84.1815	84.7033	84.1441	82.3951	83.5626	83.462	83.7939	84.3502	83.5577	85.1082	85.5803	85.9909
Thailand	Both	0 to 20	Diabetes mellitus	84.4324	84.6755	84.9419	84.9837	85.1725	85.508	86.0066	86.7764	87.5977	87.4587	87.5658	87.8553	87.9829	88.3481	88.4686	88.8805	89.1891	89.5062	89.8257	90.1097	90.4062	90.7209	90.8363	91.0452	91.0204	90.9972	90.9086	91.2771
Thailand	Both	1 to 4	Diabetes mellitus	83.9345	84.3162	84.7379	84.9487	84.9552	84.7416	84.6148	84.5648	84.4259	83.3584	83.6798	83.9778	84.3165	84.5821	84.8674	85.1019	85.4486	85.8708	86.3245	86.7647	87.3038	87.6904	87.8111	88.0212	87.9323	87.6899	87.2191	87.5647
Thailand	Both	10 to 14	Diabetes mellitus	86.0734	86.3628	86.5082	86.4439	86.5199	86.9754	87.8526	88.6368	89.4855	89.5425	89.4445	89.5169	89.7469	90.2723	90.3711	90.5741	90.7	90.9481	91.349	91.6678	92.0939	92.443	92.3724	92.5018	92.4711	92.4181	92.3278	92.5563
Thailand	Both	15 to 19	Diabetes mellitus	90.6035	90.4202	90.4033	90.1206	90.0387	90.2243	90.5134	91.4207	92.522	92.4775	92.5901	93.1297	93.177	93.2213	92.939	93.1202	93.1816	93.1795	93.1375	93.1711	93.1481	93.2947	93.3832	93.4379	93.2916	93.2284	93.1409	93.3816
Thailand	Both	5 to 9	Diabetes mellitus	77.9237	78.6056	79.2241	79.7293	80.487	81.0707	81.6568	82.0053	82.1647	82.2326	82.3664	81.9738	82.1878	83.6391	85.0239	86.122	86.8782	87.5291	88.0918	88.3159	88.7087	88.9388	88.9059	89.1247	89.005	88.6074	88.0664	88.4188
Thailand	Female	0 to 20	Diabetes mellitus	82.6665	83.0665	83.4662	83.5546	83.9062	84.4597	84.9436	85.6883	87.035	86.876	86.8883	87.1604	87.2696	87.7165	87.9763	88.5758	89.0684	89.4504	89.7849	90.1295	90.4155	90.7332	90.8531	91.0517	91.0148	90.9905	90.9088	91.2481
Thailand	Female	1 to 4	Diabetes mellitus	87.2659	87.656	88.092	88.3418	88.4269	88.3119	88.231	88.2043	88.145	87.2991	87.615	87.8948	88.2052	88.4311	88.6886	88.8967	89.2429	89.6232	90.0044	90.3507	90.7674	91.0712	91.1558	91.3242	91.2471	91.0097	90.5782	90.8707
Thailand	Female	10 to 14	Diabetes mellitus	84.2533	84.6719	84.8528	84.7801	84.9625	85.4303	86.2017	86.9629	88.4149	88.425	88.1088	87.9455	87.9828	88.4442	88.5381	88.7348	88.9499	89.2242	89.6605	90.0554	90.5782	90.9659	90.775	90.8768	90.8062	90.6762	90.5284	90.6987
Thailand	Female	15 to 19	Diabetes mellitus	91.1404	91.0894	91.2055	91.0897	91.2144	91.614	91.8268	92.4276	93.5654	93.5481	93.6677	94.1687	94.245	94.3517	94.2653	94.602	94.8231	94.8849	94.8344	94.8901	94.8637	94.9848	95.1324	95.1847	95.0319	95.0257	95.0082	95.172
Thailand	Female	5 to 9	Diabetes mellitus	84.3581	85.2191	85.8837	86.3246	86.9393	87.3751	87.7459	87.963	88.3216	88.2013	87.9242	87.3909	87.5348	88.7911	90.1123	91.0856	91.7344	92.3145	92.9357	93.2989	93.4695	93.5422	93.5007	93.7013	94.0433	93.8584	93.5743	93.8446
Thailand	Male	0 to 20	Diabetes mellitus	89.4928	89.5431	89.6264	89.6071	89.6124	89.6951	90.0886	90.7078	90.9337	90.8462	91.0012	91.2361	91.3436	91.5586	91.5401	91.7158	91.811	92.0079	92.2448	92.4171	92.6545	92.8949	92.9781	93.1429	93.1281	93.1054	93.0261	93.3277
Thailand	Male	1 to 4	Diabetes mellitus	86.3035	86.5392	86.7953	86.8868	86.8008	86.5493	86.4155	86.3578	86.1777	85.2285	85.4457	85.6621	85.9169	86.1372	86.3573	86.5426	86.7734	87.1015	87.4853	87.8842	88.3798	88.7299	88.8533	89.0418	88.974	88.8128	88.4624	88.7528
Thailand	Male	10 to 14	Diabetes mellitus	87.5961	87.6997	87.7965	87.7482	87.6747	88.098	89.1001	89.9102	89.935	90.0559	90.2487	90.6267	91.1025	91.6985	91.7933	92.0054	91.9994	92.2137	92.5685	92.7756	93.0745	93.3699	93.4593	93.6203	93.6477	93.6893	93.6736	93.9736
Thailand	Male	15 to 19	Diabetes mellitus	93.6605	93.3345	93.087	92.6353	92.2472	92.0227	92.297	93.2927	93.8892	93.832	93.8831	94.2534	94.2299	94.1569	93.6952	93.5736	93.3724	93.2781	93.2673	93.2536	93.2438	93.3656	93.3259	93.3545	93.2683	93.1405	92.9806	93.2307
Thailand	Male	5 to 9	Diabetes mellitus	78.9492	79.0815	79.3605	79.7448	80.3959	80.9474	81.5908	81.9849	81.7961	82.0968	82.752	82.724	82.9269	84.0558	84.9506	85.7812	86.3771	86.8742	87.1381	87.0872	87.6346	87.9941	87.9895	88.1499	87.4493	86.9258	86.2547	86.5809
Timor-Leste	Both	0 to 20	Diabetes mellitus	78.4378	78.698	78.9549	79.2092	79.4444	79.6511	79.7374	80.4222	80.9418	81.4195	81.7712	82.2397	82.6174	82.7543	82.6377	83.2986	84.227	84.6021	85.273	85.9999	86.4704	86.6344	86.5645	86.7382	86.7609	86.7529	86.7293	87.0984
Timor-Leste	Both	1 to 4	Diabetes mellitus	76.4174	76.8632	77.2117	77.5438	77.8658	78.3299	78.5252	79.2954	79.775	80.4204	80.9479	81.7108	82.3191	82.6739	82.3383	82.866	83.6301	83.5962	84.0553	84.7333	84.9422	84.8363	84.1337	84.0845	83.9486	83.6536	83.2036	83.6346
Timor-Leste	Both	10 to 14	Diabetes mellitus	83.3512	83.442	83.4811	83.4372	83.3422	83.2162	82.9057	83.2322	83.4566	83.6259	83.63	83.7446	83.8448	83.7409	83.3103	83.7092	84.3057	84.4121	84.863	85.417	85.7845	85.7351	85.5156	85.5455	85.3914	85.2488	85.1202	85.4817
Timor-Leste	Both	15 to 19	Diabetes mellitus	88.2059	88.5456	88.8645	89.1117	89.313	89.3579	89.444	89.6741	89.8452	89.8586	89.8366	89.8423	89.8563	89.696	89.6749	89.8709	90.2996	90.5454	90.8409	91.0802	91.262	91.3424	91.3795	91.406	91.3423	91.2718	91.2098	91.2474
Timor-Leste	Both	5 to 9	Diabetes mellitus	76.3528	76.4707	76.4858	76.5023	76.6048	76.5599	76.1927	76.9357	77.4079	78.0735	78.3291	78.8455	79.1728	79.1916	78.3033	78.8499	79.7881	79.5665	80.1272	81.0372	81.3396	81.3124	80.5677	80.5654	80.3813	80.1971	79.7617	80.1226
Timor-Leste	Female	0 to 20	Diabetes mellitus	78.0652	78.2806	78.5385	78.8361	79.1728	79.4339	79.5879	80.2852	80.8258	81.3252	81.6707	82.093	82.4357	82.4709	82.2459	82.7942	83.7066	84.068	84.7764	85.5299	86.0253	86.1845	86.0911	86.2489	86.2151	86.1654	86.1079	86.4833
Timor-Leste	Female	1 to 4	Diabetes mellitus	82.4365	82.8682	83.2038	83.513	83.8281	84.2159	84.4022	85.0494	85.4704	86.009	86.4388	87.047	87.5325	87.8158	87.6172	88.017	88.5841	88.5616	88.858	89.2949	89.3941	89.2721	88.73	88.6819	88.5827	88.3902	88.1014	88.4424
Timor-Leste	Female	10 to 14	Diabetes mellitus	82.0527	82.0992	82.1477	82.1918	82.2965	82.3788	82.2429	82.5728	82.7709	82.9182	82.9047	82.9743	83.0348	82.8911	82.4119	82.7499	83.3084	83.4245	83.9109	84.4788	84.86	84.7808	84.5276	84.5491	84.3569	84.1837	84.0525	84.4019
Timor-Leste	Female	15 to 19	Diabetes mellitus	88.3123	88.5759	88.8461	89.0855	89.3056	89.3666	89.4782	89.7723	90.0411	90.1753	90.3123	90.4372	90.56	90.4804	90.5021	90.6911	91.1577	91.4666	91.8422	92.1403	92.3838	92.5487	92.6527	92.7423	92.7066	92.6361	92.59	92.6632
Timor-Leste	Female	5 to 9	Diabetes mellitus	85.403	85.4772	85.5181	85.6079	85.7778	85.8624	85.723	86.1194	86.3005	86.6879	86.7157	86.9226	86.9804	86.7944	85.9771	86.3071	86.9868	86.7299	87.1168	87.8792	88.142	88.1051	87.4475	87.4008	87.1987	87.0875	86.7611	87.0634
Timor-Leste	Male	0 to 20	Diabetes mellitus	83.6707	83.8898	84.0799	84.2402	84.3458	84.4685	84.4926	85.0214	85.4183	85.7826	86.067	86.4702	86.7932	86.9816	86.9764	87.5731	88.2981	88.5935	89.0755	89.6111	89.9522	90.0762	90.0342	90.1746	90.2289	90.2485	90.2503	90.5233
Timor-Leste	Male	1 to 4	Diabetes mellitus	78.402	78.6995	78.9332	79.1692	79.3814	79.769	79.907	80.5516	80.9348	81.4825	81.9423	82.6213	83.164	83.4837	83.1141	83.6081	84.3345	84.3037	84.7927	85.5129	85.7759	85.7269	85.0888	85.059	84.9325	84.6279	84.1557	84.5423
Timor-Leste	Male	10 to 14	Diabetes mellitus	84.0916	84.2402	84.2838	84.1488	83.8171	83.4547	82.9447	83.287	83.5644	83.7801	83.8197	84.0027	84.1457	84.1036	83.7476	84.2051	84.8284	84.9177	85.304	85.8162	86.1594	86.1461	85.9685	86.011	85.904	85.7971	85.6766	86.0389
Timor-Leste	Male	15 to 19	Diabetes mellitus	92.7469	92.9563	93.1572	93.2822	93.3637	93.368	93.4236	93.5034	93.5201	93.4159	93.2062	93.0522	92.9239	92.7196	92.6372	92.7524	92.9272	92.9591	92.9928	93.0321	93.0399	92.9419	92.8501	92.7541	92.6593	92.6032	92.5276	92.4803
Timor-Leste	Male	5 to 9	Diabetes mellitus	74.5713	74.7053	74.6793	74.5915	74.5555	74.3452	73.8016	74.7232	75.4023	76.173	76.6435	77.3817	77.9514	78.2439	77.6144	78.2392	79.156	79.0693	79.6338	80.385	80.6185	80.6154	80.0461	80.1032	80.014	79.8005	79.389	79.6825
Vietnam	Both	0 to 20	Diabetes mellitus	84.372	84.6672	85.0232	85.4119	85.8437	86.2931	86.6653	87.0545	87.3694	87.6768	87.9309	88.1139	88.3022	88.2953	88.3291	88.4539	88.6311	88.8781	89.0656	89.136	89.2039	89.1602	89.1881	89.2421	89.3201	89.4075	89.6053	89.9183
Vietnam	Both	1 to 4	Diabetes mellitus	88.0411	88.1475	88.2918	88.4361	88.586	88.7484	88.851	88.9268	88.9137	88.9037	88.8861	88.8385	88.8711	88.648	88.4576	88.5272	88.6428	88.8379	88.931	89.0457	89.1589	89.1756	89.2525	89.3407	89.3854	89.3146	89.3727	89.4609
Vietnam	Both	10 to 14	Diabetes mellitus	91.2235	91.2711	91.3277	91.4365	91.5777	91.7562	91.8265	91.9454	92.063	92.2487	92.4691	92.6616	92.8821	92.9797	93.0692	93.2462	93.4397	93.6664	93.8272	93.9645	94.0966	94.0539	94.097	94.1391	94.2047	94.2459	94.3106	94.4437
Vietnam	Both	15 to 19	Diabetes mellitus	89.6485	89.8235	89.9986	90.1189	90.2194	90.2835	90.3679	90.5223	90.6189	90.6982	90.7235	90.7179	90.7035	90.5914	90.5852	90.6169	90.7269	90.9449	91.1376	91.1802	91.2287	91.2358	91.2511	91.2872	91.3298	91.3884	91.5278	91.7361
Vietnam	Both	5 to 9	Diabetes mellitus	88.3351	88.2605	88.221	88.2514	88.3581	88.5344	88.6577	88.8251	88.968	89.1408	89.3618	89.532	89.6694	89.5914	89.5414	89.6373	89.7669	89.9343	90.0292	90.1679	90.3018	90.3168	90.3963	90.4669	90.5275	90.5551	90.6014	90.71
Vietnam	Female	0 to 20	Diabetes mellitus	86.8431	87.0432	87.2916	87.544	87.8234	88.102	88.3584	88.6717	88.9292	89.15	89.3555	89.5038	89.6615	89.6681	89.7417	89.9082	90.0792	90.3413	90.5443	90.6138	90.6954	90.6732	90.7209	90.7949	90.8801	90.9496	91.0766	91.2817
Vietnam	Female	1 to 4	Diabetes mellitus	92.1793	92.2548	92.365	92.4882	92.6177	92.755	92.8696	92.9602	92.9951	93.0167	92.9981	92.9347	92.9342	92.7623	92.6163	92.651	92.7118	92.8305	92.8807	92.9536	93.0378	93.0568	93.1213	93.1961	93.2424	93.2141	93.2771	93.356
Vietnam	Female	10 to 14	Diabetes mellitus	90.081	90.1702	90.3365	90.4908	90.6803	90.9168	91.0448	91.1983	91.3072	91.4521	91.5659	91.6843	91.8175	91.8553	91.9327	92.0661	92.2436	92.4389	92.5878	92.7105	92.8502	92.7737	92.8026	92.8532	92.9337	92.9622	93.0212	93.1625
Vietnam	Female	15 to 19	Diabetes mellitus	90.6185	90.792	90.9679	91.1334	91.296	91.4214	91.5817	91.8183	92.0186	92.1545	92.3053	92.3926	92.4832	92.491	92.5742	92.7153	92.8445	93.077	93.2734	93.3001	93.3333	93.3347	93.3571	93.3873	93.4201	93.465	93.5339	93.6511
Vietnam	Female	5 to 9	Diabetes mellitus	94.1239	94.1688	94.2113	94.2691	94.362	94.491	94.5819	94.676	94.7341	94.7953	94.8478	94.9028	94.9695	94.9094	94.8883	94.9719	95.0668	95.1825	95.2456	95.3247	95.3956	95.3781	95.413	95.456	95.4836	95.4731	95.4843	95.5367
Vietnam	Male	0 to 20	Diabetes mellitus	86.1861	86.4909	86.8534	87.2551	87.7007	88.1708	88.5383	88.8934	89.1781	89.4749	89.7072	89.8747	90.044	90.0314	90.0351	90.1105	90.2545	90.4399	90.5798	90.6363	90.6802	90.6313	90.6405	90.6693	90.7244	90.8041	91.0026	91.317
Vietnam	Male	1 to 4	Diabetes mellitus	88.1002	88.207	88.3416	88.4606	88.5825	88.7178	88.7726	88.8062	88.7427	88.7006	88.6913	88.6834	88.7524	88.5614	88.399	88.4944	88.6409	88.8636	88.9822	89.1117	89.224	89.2366	89.3038	89.3781	89.4066	89.313	89.345	89.4113
Vietnam	Male	10 to 14	Diabetes mellitus	91.6968	91.7131	91.6467	91.7134	91.8071	91.9258	91.9323	92.0106	92.1357	92.3663	92.7084	92.9851	93.308	93.4753	93.5804	93.8139	94.0366	94.316	94.5063	94.6736	94.8039	94.8011	94.8617	94.8942	94.942	94.995	95.0622	95.1814
Vietnam	Male	15 to 19	Diabetes mellitus	91.9528	92.0142	92.0867	92.0713	92.0284	91.9697	91.9258	91.9225	91.8539	91.8425	91.6911	91.5619	91.4047	91.1638	91.0346	90.9053	90.9516	91.0764	91.1975	91.2433	91.2943	91.3042	91.3041	91.3351	91.3761	91.4308	91.6103	91.8597
Vietnam	Male	5 to 9	Diabetes mellitus	85.941	85.7524	85.6289	85.6189	85.7121	85.8848	86.0009	86.1932	86.3837	86.6286	86.9823	87.2427	87.4252	87.356	87.2957	87.3805	87.5171	87.7008	87.8175	87.9936	88.1696	88.2265	88.3405	88.4284	88.5123	88.5781	88.6501	88.7877
Oceania	Both	0 to 20	Diabetes mellitus	63.6564	64.5842	65.7335	67.0303	68.1979	69.1273	69.7433	70.2574	69.7998	69.7566	69.9245	69.9494	70.0128	70.2006	70.3441	69.9657	69.996	70.2939	70.7565	71.5686	72.1468	72.3129	72.4939	72.4583	72.6958	73.1576	72.8999	73.265
Oceania	Both	1 to 4	Diabetes mellitus	33.6969	35.5682	37.8508	40.3731	42.853	44.8206	45.9306	46.7746	44.3852	44.0673	44.5202	44.3399	44.5396	45.4795	45.8107	44.5284	42.6845	42.1564	41.9159	42.9788	44.1361	44.2328	44.7962	44.5816	45.528	47.4923	46.7312	48.1493
Oceania	Both	10 to 14	Diabetes mellitus	67.7347	68.1145	68.7449	69.5049	70.3305	71.0155	71.5292	72.0895	71.9323	71.91	71.9394	71.9962	72.1425	72.5054	72.8698	72.5921	72.4657	72.414	72.4452	72.8282	72.9535	72.8119	72.9611	72.8634	73.0147	73.3485	73.3648	73.6153
Oceania	Both	15 to 19	Diabetes mellitus	92.8886	92.7774	92.6592	92.4965	92.3439	92.1236	91.9491	91.6925	91.4539	91.1283	90.7951	90.6962	90.5846	90.4167	90.2929	90.1552	90.4148	90.5823	90.7504	90.9722	91.0501	90.9622	90.938	90.925	90.9243	90.9103	90.8611	90.9479
Oceania	Both	5 to 9	Diabetes mellitus	50.5771	51.0168	51.7042	52.7916	53.5792	53.9424	54.3098	54.8053	53.9649	53.7442	54.2767	54.4928	54.6136	55.2372	55.9289	55.259	54.7664	54.7509	55.1106	55.5782	56.003	56.2391	56.579	56.3178	56.4636	57.2214	56.734	57.1363
Oceania	Female	0 to 20	Diabetes mellitus	60.416	61.2348	62.3054	63.4994	64.6515	65.5596	66.1356	66.6598	66.1705	66.0375	66.0622	65.9688	65.9275	66.0197	66.0804	65.5731	65.6702	65.9379	66.3387	67.1806	67.7912	67.8643	68.0466	68.0558	68.3628	68.8629	68.6303	69.0154
Oceania	Female	1 to 4	Diabetes mellitus	58.072	59.2064	60.7213	62.5297	64.1197	65.415	66.1264	66.6281	65.2152	64.8825	65.1334	65.1226	65.2338	65.7187	65.9951	65.1906	64.2299	63.6782	63.7722	64.5259	65.1815	65.5812	65.8684	65.7557	66.3543	67.533	67.2572	68.25
Oceania	Female	10 to 14	Diabetes mellitus	56.571	57.0222	57.7927	58.8225	59.9854	60.8923	61.5184	62.2886	62.0031	61.8496	61.8035	61.7971	62.0247	62.4786	62.9905	62.4282	62.2145	62.0555	61.9935	62.4891	62.5523	62.2927	62.4549	62.3109	62.4178	62.84	62.7938	63.0421
Oceania	Female	15 to 19	Diabetes mellitus	93.2558	93.1443	93.0062	92.8241	92.6279	92.3836	92.166	91.8664	91.5707	91.2334	90.9085	90.7923	90.6059	90.4167	90.3011	90.1655	90.4055	90.5127	90.5993	90.7679	90.8095	90.6841	90.6042	90.5581	90.5368	90.4842	90.3967	90.4918
Oceania	Female	5 to 9	Diabetes mellitus	76.3793	76.5334	76.916	77.5284	78.0691	78.3366	78.6379	79.0325	78.4028	78.1042	78.186	78.2194	78.4633	79.051	79.3617	79.0601	78.8331	78.7557	78.8239	79.0843	79.5459	79.5981	79.5554	79.3069	79.5234	80.0361	79.7007	80.0057
Oceania	Male	0 to 20	Diabetes mellitus	74.8129	75.591	76.5122	77.5645	78.4533	79.1636	79.657	80.0433	79.7218	79.7577	79.9988	80.0995	80.2172	80.4163	80.5812	80.3824	80.3416	80.5725	80.9563	81.5343	81.9266	82.0995	82.2175	82.1333	82.2434	82.5594	82.3288	82.5862
Oceania	Male	1 to 4	Diabetes mellitus	32.1372	34.0839	36.3512	38.7392	41.2658	43.2507	44.4084	45.3447	42.8478	42.6769	43.1883	42.8954	43.0998	44.1482	44.4114	43.0814	40.9994	40.6875	40.2006	41.2001	42.4855	42.1762	42.826	42.5553	43.4857	45.5415	44.5054	45.8109
Oceania	Male	10 to 14	Diabetes mellitus	86.335	86.4754	86.6797	86.909	87.1211	87.2985	87.5277	87.711	87.8054	87.8835	88.0432	88.1406	88.136	88.1463	88.2512	88.3063	88.2316	88.119	88.1541	88.3319	88.3996	88.3684	88.447	88.4552	88.5998	88.7613	88.8242	88.9902
Oceania	Male	15 to 19	Diabetes mellitus	95.226	95.1441	95.0889	94.9987	94.9596	94.8507	94.8053	94.7245	94.684	94.5164	94.3055	94.2582	94.2885	94.203	94.1044	94.0177	94.1961	94.3738	94.5784	94.7623	94.837	94.808	94.8532	94.8665	94.8761	94.9082	94.9207	94.9484
Oceania	Male	5 to 9	Diabetes mellitus	37.6898	38.3125	39.1112	40.3798	41.1913	41.532	41.8444	42.2922	41.4877	41.4666	42.395	42.7582	42.6985	43.1675	44.099	43.2297	42.5593	42.5878	43.0992	43.6133	43.7842	44.1056	44.7077	44.4665	44.4461	45.1208	44.6002	44.9176
Fiji	Both	0 to 20	Diabetes mellitus	62.2742	62.9988	64.5804	64.4857	65.1828	65.5515	65.8444	66.0681	65.3648	64.8355	64.4787	64.965	65.7726	65.5829	65.8296	65.6805	66.9484	66.8859	67.113	67.9845	67.6359	67.5046	68.4718	68.76	68.5266	68.582	68.9044	68.7802
Fiji	Both	1 to 4	Diabetes mellitus	27.1498	25.0656	26.1174	23.4265	23.4067	22.988	22.5274	22.0791	14.3911	12.4944	12.3259	11.738	12.4906	10.7439	8.94212	8.72609	8.44446	4.93928	4.93578	5.97355	7.37855	10.2321	12.2817	13.3391	14.1222	14.6053	15.3887	15.3038
Fiji	Both	10 to 14	Diabetes mellitus	64.2216	63.8821	64.6248	64.2232	64.8854	65.1783	64.7829	65.3057	64.4642	63.3202	62.0665	62.4447	63.7415	65.8819	68.8409	68.6661	70.4999	70.79	71.3604	72.9331	71.0811	69.4268	71.6229	72.4012	70.9863	70.7287	71.0806	70.025
Fiji	Both	15 to 19	Diabetes mellitus	89.7538	89.4963	89.0969	88.3836	87.7011	86.7608	86.1517	85.1423	84.7901	83.7207	82.5479	82.8248	83.3835	83.1377	83.2649	83.2857	84.7457	85.1551	85.1244	85.5763	85.1711	84.6436	84.5764	84.7152	84.9263	85.0071	85.0382	85.1591
Fiji	Both	5 to 9	Diabetes mellitus	43.0062	42.8958	43.0525	41.1501	38.3933	34.7881	32.6719	33.3026	33.9607	32.7268	34.743	35.119	33.4359	32.5789	36.0388	36.8245	39.5385	42.3087	44.8555	45.9303	46.1345	47.1495	51.1127	51.8555	48.1242	47.1106	47.0496	43.9861
Fiji	Female	0 to 20	Diabetes mellitus	59.4204	60.3805	62.2186	62.2944	63.3581	63.878	64.1906	64.4551	63.4797	62.5598	61.6673	62.0066	62.8109	63.0897	63.7552	63.5272	65.2324	65.0471	64.6898	65.3713	64.8633	64.4543	65.388	65.8623	65.9258	66.0836	66.2527	65.9459
Fiji	Female	1 to 4	Diabetes mellitus	55.2586	54.1447	54.9767	53.3938	53.5445	53.6362	53.5583	53.3162	47.7796	46.8932	46.968	46.7928	47.6843	46.8491	45.8306	45.399	44.7551	41.7865	40.9866	41.7758	43.1869	45.5138	47.452	47.6304	48.4274	49.0057	50.1342	50.8158
Fiji	Female	10 to 14	Diabetes mellitus	53.9788	53.8956	55.0869	54.8521	56.1754	56.8268	56.2657	57.0382	55.4905	53.6977	51.5718	51.677	53.4744	56.6092	60.6662	59.7906	62.4323	63.3331	64.0524	65.872	63.5058	61.5931	64.6666	65.7252	63.4605	62.9722	63.247	61.4579
Fiji	Female	15 to 19	Diabetes mellitus	90.591	90.5452	90.2899	89.6981	89.0553	88.2304	87.6453	86.6572	86.2135	85.2873	84.395	84.6505	84.7506	84.4912	84.7899	85.0439	86.3955	86.4113	85.881	85.9441	85.4732	84.9759	84.8012	84.9198	85.2679	85.3449	85.3376	85.522
Fiji	Female	5 to 9	Diabetes mellitus	71.4031	70.4678	70.2981	69.1655	68.629	66.7654	66.8137	68.3678	66.7697	64.4075	63.6242	62.6184	63.6754	66.4156	68.216	69.7665	71.449	71.4902	70.9496	71.1604	74.2405	74.6472	74.1285	73.5325	73.2978	73.1291	72.5356	71.8275
Fiji	Male	0 to 20	Diabetes mellitus	73.6917	74.1013	75.1192	74.9297	75.1481	75.3077	75.5314	75.6874	75.4296	75.4049	75.6365	76.1136	76.6888	76.0679	75.8394	75.7911	76.3442	76.3948	77.0881	77.9016	77.7502	77.8705	78.6097	78.6312	78.1449	78.049	78.396	78.4174
Fiji	Male	1 to 4	Diabetes mellitus	24.2903	21.9585	22.848	19.9353	19.6962	18.9235	18.1859	17.5455	10.0205	7.77274	7.35642	6.54575	6.95956	4.93302	2.95649	2.92788	2.9742	0	0.717102	1.943	3.2089	5.89626	7.63695	9.2161	9.86658	10.1793	10.3717	9.40536
Fiji	Male	10 to 14	Diabetes mellitus	84.042	83.7751	83.8307	83.4579	82.8832	82.4593	82.3017	82.1617	82.672	82.7948	83.3163	84.0045	84.07	83.9613	84.4177	85.5973	85.6383	84.5518	84.628	85.4923	84.6059	83.4898	83.7941	84.0149	84.1808	84.3227	84.8212	85.1075
Fiji	Male	15 to 19	Diabetes mellitus	92.9165	92.4861	92.0757	91.5506	91.191	90.566	90.2774	89.8235	89.8722	89.1098	88.0106	88.1281	89.1559	89.0055	88.7189	88.2971	89.2227	90.1162	90.9565	91.8266	91.688	91.3045	91.3989	91.4368	91.2203	91.144	91.1288	90.9932
Fiji	Male	5 to 9	Diabetes mellitus	29.4593	30.3868	30.8708	28.6885	24.214	19.7723	15.867	15.3053	18.4068	18.879	23.3875	25.1307	20.8648	16.2423	20.4147	20.1207	23.1703	28.1519	33.4011	35.1684	32.0292	33.3786	41.2349	43.3021	36.6266	34.8379	35.3302	30.3109
Kiribati	Both	0 to 20	Diabetes mellitus	62.7368	63.8474	65.0684	64.5983	66.5641	68.256	69.03	69.8491	70.6935	69.8452	70.2272	70.985	71.8835	72.9247	74.2037	74.488	75.0544	73.9427	74.0484	74.2199	74.2868	74.3029	74.793	74.6732	74.6011	74.8194	74.8621	75.0427
Kiribati	Both	1 to 4	Diabetes mellitus	15.0674	16.0837	17.1553	14.2841	16.8476	18.7488	18.7486	19.4232	20.2449	13.8853	13.708	13.968	15.2288	17.7201	23.3946	24.4053	25.4	17.5018	16.8269	17.1939	17.2324	18.753	23.5478	24.5735	26.183	28.8125	29.9603	31.3778
Kiribati	Both	10 to 14	Diabetes mellitus	77.2906	77.5522	77.8519	77.1087	77.5109	77.7745	77.8207	77.9012	78.0102	77.348	77.3774	77.5643	77.9099	78.3337	78.9948	79.136	79.1933	78.313	77.9634	77.9101	77.8398	77.8372	78.0973	78.0694	78.0577	78.2078	78.2938	78.5067
Kiribati	Both	15 to 19	Diabetes mellitus	90.3996	90.265	90.1308	89.5156	89.4737	89.3693	89.1166	88.8773	88.5382	88.0534	87.5872	87.4809	87.3558	87.2868	87.011	86.6608	86.9892	87.2099	87.5451	87.7772	88.0428	88.057	88.1011	88.1139	88.0904	88.0382	87.9699	87.9459
Kiribati	Both	5 to 9	Diabetes mellitus	47.6575	48.0062	48.144	45.4734	46.3502	47.0339	46.2027	45.4745	44.7931	39.9955	38.7472	38.6474	39.0867	40.3091	43.3658	43.7316	44.0892	39.3433	39.0948	39.2213	39.4085	39.8131	41.8471	41.9767	42.365	43.4109	43.9043	44.639
Kiribati	Female	0 to 20	Diabetes mellitus	58.4796	59.1141	60.2478	59.6748	61.4213	62.8577	63.9444	65.1665	66.3808	65.9309	66.5451	67.2809	68.03	68.9726	70.0247	70.2603	70.8499	69.7961	69.9052	70.0852	70.2076	70.2598	70.8103	70.7704	70.773	71.0477	71.1168	71.295
Kiribati	Female	1 to 4	Diabetes mellitus	43.7496	44.7476	45.8447	44.0037	45.5032	46.4284	46.5107	46.8098	47.3065	43.4141	43.1303	43.6354	45.0359	47.1616	50.6936	51.4459	51.9751	46.849	46.0526	46.0602	46.1901	47.3348	50.4775	51.4057	52.573	54.728	55.8442	57.0248
Kiribati	Female	10 to 14	Diabetes mellitus	69.3034	69.616	70.0894	69.3295	69.8422	70.1477	70.3392	70.5598	70.8244	70.061	70.2173	70.4407	70.848	71.3269	72.1296	72.2851	72.3848	71.2639	70.7868	70.7848	70.7557	70.8117	71.2366	71.246	71.2878	71.518	71.6186	71.8792
Kiribati	Female	15 to 19	Diabetes mellitus	90.9793	90.7884	90.7449	90.218	90.1728	90.0525	90.0457	90.0793	90.0297	89.777	89.5991	89.5801	89.5402	89.5882	89.4435	89.291	89.5815	89.7365	90.0222	90.1674	90.3677	90.3207	90.3285	90.2878	90.2196	90.109	89.9485	89.8389
Kiribati	Female	5 to 9	Diabetes mellitus	77.1676	77.3034	77.4831	76.9001	77.1914	77.3473	77.3186	77.3763	77.5111	75.8534	75.7934	75.9827	76.3816	77.0668	78.2442	78.3852	78.5351	76.5363	76.3546	76.4159	76.5041	76.6924	77.5748	77.6828	77.9123	78.3986	78.6176	78.9079
Kiribati	Male	0 to 20	Diabetes mellitus	74.1588	75.2114	76.1061	75.7212	77.3384	78.7888	79.1674	79.547	79.975	79.056	79.1805	79.7326	80.4525	81.2512	82.3308	82.5483	82.9756	82.072	82.1646	82.3108	82.3479	82.3588	82.7286	82.6078	82.5289	82.685	82.7181	82.8696
Kiribati	Male	1 to 4	Diabetes mellitus	14.1002	14.8953	15.6797	12.7418	15.4188	17.5862	17.5015	18.1813	18.9855	12.4145	12.2912	12.3572	13.2938	15.4866	21.3166	22.3364	23.5139	15.7467	15.5151	16.2478	16.3719	17.8838	22.767	23.6483	25.2074	27.4741	28.2783	29.4162
Kiribati	Male	10 to 14	Diabetes mellitus	88.5735	88.7335	88.7678	88.1305	88.3795	88.6021	88.4671	88.3672	88.2817	87.8575	87.7004	87.7215	87.8363	88.0353	88.3299	88.3872	88.3907	87.9909	87.9349	87.8702	87.8403	87.839	87.9213	87.9148	87.9225	88.0002	88.0756	88.2115
Kiribati	Male	15 to 19	Diabetes mellitus	92.8728	92.718	92.4047	91.7997	91.7145	91.6237	91.1361	90.6485	90.0762	89.4736	88.7864	88.565	88.3139	88.0726	87.6833	87.19	87.4762	87.7199	88.0296	88.3083	88.5852	88.6774	88.7644	88.8504	88.9016	88.9462	89.0175	89.1051
Kiribati	Male	5 to 9	Diabetes mellitus	31.3066	31.8466	31.9776	27.887	29.1797	30.2453	28.734	27.2909	25.8415	18.9577	16.7245	16.3461	16.7296	18.2179	22.4643	22.9689	23.4271	17.0536	16.7771	16.8539	16.9534	17.3266	19.9325	19.8886	20.1883	21.4252	21.8947	22.8049
Marshall Islands	Both	0 to 20	Diabetes mellitus	77.4923	78.0411	78.5851	79.3507	79.9583	80.5113	80.8469	80.9988	80.8504	80.8265	80.765	80.8759	80.9193	80.7301	80.8035	80.8774	81.1528	81.3397	81.6838	82.038	82.4336	82.9082	83.5503	84.1154	84.5742	84.9886	85.4813	85.9283
Marshall Islands	Both	1 to 4	Diabetes mellitus	55.0193	55.4356	55.9033	56.8658	57.0238	57.3135	57.0056	55.978	53.9545	52.6045	51.3946	50.6809	49.8064	47.7196	47.8324	48.2306	49.3379	49.9218	51.2412	52.5791	53.1288	53.8372	55.3664	56.838	57.5006	58.1913	59.2551	59.9047
Marshall Islands	Both	10 to 14	Diabetes mellitus	76.8936	76.6037	75.9333	75.8076	75.8316	75.7095	75.8589	76.1357	75.9393	75.4769	75.3637	75.8127	76.0364	76.2021	76.5251	76.8699	77.226	77.5287	77.799	78.079	78.4667	79.0154	79.5694	80.0836	80.5195	80.9389	81.3904	81.8332
Marshall Islands	Both	15 to 19	Diabetes mellitus	95.2031	94.9788	94.6757	94.4272	94.2983	94.1148	94.0404	93.9884	93.9313	93.8369	93.7415	93.7121	93.669	93.6123	93.5555	93.5116	93.5938	93.7301	93.8788	94.0139	94.1347	94.1556	94.2003	94.2323	94.2235	94.2455	94.2597	94.395
Marshall Islands	Both	5 to 9	Diabetes mellitus	64.1448	63.8224	64.6097	65.2722	65.3943	66.3131	65.1691	62.9023	60.8655	60.9673	60.482	59.6612	60.0276	59.588	59.8722	60.3622	61.048	61.5613	62.3286	62.9603	63.6387	64.5321	65.5553	66.2978	66.788	67.2443	67.7848	68.2055
Marshall Islands	Female	0 to 20	Diabetes mellitus	74.3592	74.928	75.6179	76.4977	77.1496	77.7941	78.1235	78.3081	78.2062	78.2859	78.2656	78.3809	78.4985	78.3309	78.3802	78.3923	78.6321	78.7936	79.1149	79.4818	79.9496	80.4917	81.2218	81.8735	82.4071	82.8947	83.4322	83.9553
Marshall Islands	Female	1 to 4	Diabetes mellitus	71.7142	71.953	72.2958	72.8746	72.7568	72.6507	72.1434	71.2577	69.662	68.684	67.7461	67.1025	66.341	65.0567	65.0389	65.2251	65.9401	66.4632	67.602	68.5772	69.2296	69.9942	71.1434	72.0641	72.7013	73.2112	73.9437	74.4578
Marshall Islands	Female	10 to 14	Diabetes mellitus	69.7656	69.6025	69.4908	69.5797	69.7154	69.9621	69.8592	69.6161	69.0759	68.8547	68.7291	68.9826	69.4381	69.6082	69.9758	70.3332	70.6884	70.9431	71.1426	71.3509	71.7413	72.353	72.9974	73.6039	74.1053	74.5851	75.1218	75.6798
Marshall Islands	Female	15 to 19	Diabetes mellitus	95.3347	95.1533	95.0215	94.9448	94.8488	94.7261	94.6032	94.5298	94.4522	94.3917	94.295	94.2326	94.1705	94.1021	94.0349	93.9492	93.9976	94.0996	94.2001	94.3035	94.4043	94.4174	94.441	94.4521	94.4378	94.4514	94.4512	94.5892
Marshall Islands	Female	5 to 9	Diabetes mellitus	78.7804	78.3632	78.1492	78.267	78.1478	78.0988	77.6837	77.1069	76.0942	75.5271	75.1268	75.1067	75.2213	74.9257	75.2719	75.7873	76.4116	76.9242	77.6714	78.2767	78.8583	79.5424	80.3476	80.9454	81.3525	81.7307	82.1427	82.5442
Marshall Islands	Male	0 to 20	Diabetes mellitus	85.4178	85.8463	86.1654	86.6773	87.13	87.5023	87.7966	87.9133	87.7871	87.6895	87.6056	87.6832	87.6422	87.4679	87.5329	87.629	87.8494	87.9851	88.2459	88.4863	88.7188	89.021	89.4365	89.7958	90.0837	90.3342	90.6766	90.9525
Marshall Islands	Male	1 to 4	Diabetes mellitus	53.7938	54.2698	54.7153	55.7325	56.0958	56.6603	56.6314	55.7948	54.0148	52.7423	51.6607	51.1068	50.4127	48.2316	48.4398	48.9145	50.0479	50.5143	51.5762	52.8488	53.1136	53.4812	54.8703	56.4282	56.8419	57.5015	58.5333	59.0811
Marshall Islands	Male	10 to 14	Diabetes mellitus	88.7558	88.3855	86.9099	86.4945	86.3757	85.6716	86.3123	87.5175	87.9893	87.149	87.0568	87.8485	87.6458	87.7981	88.0697	88.3504	88.6501	88.9476	89.2205	89.49	89.7766	90.1009	90.4396	90.7161	90.9679	91.1915	91.4447	91.6088
Marshall Islands	Male	15 to 19	Diabetes mellitus	96.8935	96.7161	96.2939	95.8975	95.7949	95.6222	95.693	95.7308	95.7673	95.6791	95.6372	95.6779	95.6855	95.6679	95.6411	95.6729	95.7507	95.8512	95.9918	96.1011	96.1953	96.2196	96.282	96.3406	96.3506	96.3768	96.4165	96.4885
Marshall Islands	Male	5 to 9	Diabetes mellitus	59.9193	59.8507	61.6681	62.8037	63.2052	65.0594	63.3933	59.7716	57.1753	58.1188	57.7108	56.1632	56.7295	56.2779	56.3777	56.6404	57.1266	57.4168	57.8835	58.274	58.8009	59.6165	60.5294	61.1708	61.5734	61.9545	62.4557	62.7518
Federated States of Micronesia	Both	0 to 20	Diabetes mellitus	72.6444	74.0179	75.0997	76.2257	76.9962	77.7882	78.4488	79.1433	79.7557	80.4068	81.0412	81.889	82.7376	83.5654	83.9551	84.0076	84.3701	84.7094	85.0344	85.4107	85.9293	86.0715	86.2032	86.4327	86.6155	86.509	86.7221	86.84
Federated States of Micronesia	Both	1 to 4	Diabetes mellitus	45.6902	46.9259	47.452	48.2144	48.5001	49.0896	49.7706	50.5777	51.0088	51.4784	51.7355	52.5922	53.5234	54.8034	55.7878	55.268	56.553	57.1469	57.8668	59.0259	60.6361	58.7429	57.3993	57.5553	58.349	56.1802	56.9158	57.2383
Federated States of Micronesia	Both	10 to 14	Diabetes mellitus	74.3472	74.7647	75.1559	75.5595	75.8573	76.2681	76.5712	76.9349	77.2383	77.5894	77.9909	78.6626	79.5247	80.417	80.8966	81.1464	81.2442	81.3198	81.2442	81.2207	81.4566	81.7163	81.984	82.3048	82.6226	83.0054	83.443	83.3962
Federated States of Micronesia	Both	15 to 19	Diabetes mellitus	94.8135	94.7666	94.7067	94.6545	94.5956	94.5582	94.41	94.2716	94.145	94.0209	93.909	93.9197	93.9173	93.9524	93.8249	93.6742	93.8082	93.9588	94.0915	94.2229	94.3546	94.3202	94.2744	94.1923	94.0812	93.9562	93.9017	93.9918
Federated States of Micronesia	Both	5 to 9	Diabetes mellitus	54.6909	55.0905	55.271	55.5858	55.5807	55.7327	56.0181	56.2974	56.6127	56.9661	57.4125	58.3638	59.5743	60.7251	61.4247	61.4891	61.7371	62.0559	62.299	62.8242	64.0024	64.8524	65.6783	66.3036	66.6479	66.3307	66.6287	66.2536
Federated States of Micronesia	Female	0 to 20	Diabetes mellitus	69.5553	70.83	71.8429	72.966	73.7495	74.6125	75.2851	76.0435	76.711	77.4403	78.1137	79.0075	79.8871	80.7287	81.0279	81.0519	81.4428	81.8535	82.233	82.6654	83.2642	83.4825	83.6658	83.9213	84.1362	84.1335	84.3797	84.5037
Federated States of Micronesia	Female	1 to 4	Diabetes mellitus	64.5639	65.5754	66.036	66.8914	67.2059	67.6022	68.1935	68.8507	69.2376	69.6867	69.9372	70.6009	71.3177	72.3165	73.1623	72.9894	73.8046	74.2433	74.933	75.6703	76.4953	75.6238	74.7219	74.9202	75.2929	74.0428	74.3675	74.5895
Federated States of Micronesia	Female	10 to 14	Diabetes mellitus	65.2156	65.6918	66.1418	66.6642	67.0169	67.5116	67.8951	68.4177	68.8563	69.3527	69.8779	70.7304	71.86	73.0008	73.5753	73.8939	74.0134	74.1329	74.0295	74.009	74.3395	74.6797	75.0011	75.3947	75.7798	76.2785	76.8353	76.6884
Federated States of Micronesia	Female	15 to 19	Diabetes mellitus	95.1487	95.0871	95.0097	94.9469	94.8884	94.8501	94.6968	94.5587	94.4332	94.3215	94.2055	94.2155	94.2036	94.2159	94.0706	93.9103	94.0519	94.2112	94.3652	94.5026	94.6358	94.589	94.5306	94.4344	94.3176	94.1895	94.1154	94.2115
Federated States of Micronesia	Female	5 to 9	Diabetes mellitus	77.5064	77.6649	77.8485	78.1649	78.3586	78.6514	78.948	79.3829	79.7495	80.1353	80.4861	81.0588	81.7085	82.3369	82.6204	82.5579	82.6295	82.8091	82.9818	83.3124	84.036	84.4968	84.9101	85.2821	85.4898	85.3676	85.5197	85.2578
Federated States of Micronesia	Male	0 to 20	Diabetes mellitus	81.6015	82.6751	83.5104	84.3385	84.8874	85.4173	85.9032	86.3814	86.8063	87.2362	87.6768	88.2675	88.8645	89.4603	89.8078	89.8633	90.127	90.3431	90.5578	90.8124	91.1521	91.2013	91.2599	91.4127	91.5228	91.3534	91.4923	91.5712
Federated States of Micronesia	Male	1 to 4	Diabetes mellitus	45.4666	46.5282	46.9492	47.3872	47.5581	48.1592	48.7251	49.4395	49.8022	50.1697	50.3668	51.1345	51.9691	53.0917	53.873	53.1888	54.5131	55.0583	55.4951	56.6622	58.56	56.2076	54.9025	54.8911	55.8741	53.5233	54.3919	54.6619
Federated States of Micronesia	Male	10 to 14	Diabetes mellitus	89.1065	89.2755	89.4076	89.5662	89.6471	89.7948	89.9146	89.9892	90.0899	90.1985	90.3654	90.676	91.0433	91.418	91.687	91.8305	91.9051	91.9092	91.8493	91.7766	91.8407	91.9553	92.1554	92.3385	92.5112	92.6617	92.8939	92.9278
Federated States of Micronesia	Male	15 to 19	Diabetes mellitus	96.3488	96.3048	96.2644	96.2224	96.1659	96.1314	96.0419	95.9558	95.8774	95.7777	95.702	95.6856	95.666	95.6895	95.6139	95.5277	95.6076	95.7003	95.7604	95.8437	95.9242	95.9204	95.9068	95.8727	95.8067	95.7282	95.7238	95.7655
Federated States of Micronesia	Male	5 to 9	Diabetes mellitus	43.8403	44.4846	44.614	44.809	44.511	44.413	44.5502	44.4994	44.6261	44.7772	45.1564	46.2077	47.6832	49.0601	50.0242	50.2026	50.5838	50.9292	51.1295	51.6798	52.9468	53.9767	54.9979	55.7073	56.0765	55.6149	55.9345	55.532
Papua New Guinea	Both	0 to 20	Diabetes mellitus	61.1941	62.346	63.6472	65.4888	66.9374	68.1148	68.8864	69.4954	69.0453	69.2031	69.4682	69.3679	69.2503	69.4091	69.3614	68.8588	68.6482	69.1536	69.6831	70.562	71.3493	71.5336	71.5399	71.4331	71.7385	72.3623	71.9823	72.3874
Papua New Guinea	Both	1 to 4	Diabetes mellitus	29.9956	32.8592	35.7563	39.5763	42.8001	45.4045	46.8847	47.9517	46.1052	46.4735	46.9633	46.5781	46.4508	47.3479	47.2355	45.5142	43.1124	43.4225	43.1412	44.3883	45.9187	45.7062	45.9203	45.6085	46.6597	49.2623	48.2151	49.7153
Papua New Guinea	Both	10 to 14	Diabetes mellitus	66.051	66.691	67.4589	68.63	69.6269	70.4645	71.1848	71.793	71.6754	71.8382	72.052	72.0192	71.943	72.0529	72.0166	71.6646	71.2517	71.2191	71.2286	71.5144	71.8788	71.858	71.7448	71.5158	71.8486	72.3287	72.324	72.7438
Papua New Guinea	Both	15 to 19	Diabetes mellitus	93.3963	93.3211	93.2506	93.1954	93.1405	93.0342	92.9503	92.8119	92.5709	92.3347	92.0956	91.905	91.6694	91.4801	91.2807	91.0849	91.1345	91.2328	91.3882	91.5604	91.6669	91.6034	91.5614	91.5162	91.4861	91.4682	91.4137	91.4861
Papua New Guinea	Both	5 to 9	Diabetes mellitus	48.6818	49.2952	50.2105	51.9903	53.4229	54.4782	55.1701	55.6291	54.5528	54.6881	55.1055	55.2718	55.5353	56.2288	56.2845	55.2294	54.2689	54.2888	54.5199	54.9836	55.5662	55.6939	55.5858	55.197	55.7765	56.9273	56.3954	57.133
Papua New Guinea	Female	0 to 20	Diabetes mellitus	58.078	58.993	60.0972	61.7687	63.1383	64.2576	64.9675	65.5574	65.0885	65.1527	65.3108	65.0757	64.8225	64.8042	64.6153	63.9848	63.7888	64.2654	64.8002	65.7251	66.5768	66.6757	66.6711	66.5892	66.9493	67.6138	67.2795	67.7356
Papua New Guinea	Female	1 to 4	Diabetes mellitus	55.7009	57.3982	59.3048	61.9751	64.0126	65.6603	66.5851	67.2126	66.293	66.3361	66.5849	66.4891	66.3692	66.7391	66.6857	65.6773	64.4839	64.4384	64.6319	65.4561	66.2718	66.5234	66.4954	66.3628	66.9906	68.5455	68.1078	69.139
Papua New Guinea	Female	10 to 14	Diabetes mellitus	54.1043	54.8342	55.684	57.2029	58.5288	59.5726	60.4908	61.323	61.1774	61.3028	61.6165	61.5467	61.4554	61.494	61.4333	60.7974	60.1314	59.8986	59.7937	60.1942	60.5769	60.4479	60.2149	59.8895	60.2694	60.9099	60.8432	61.359
Papua New Guinea	Female	15 to 19	Diabetes mellitus	93.65	93.5348	93.411	93.3144	93.2043	93.0624	92.9202	92.7282	92.4167	92.1393	91.8554	91.6345	91.3744	91.1635	90.9479	90.7208	90.7573	90.8438	90.977	91.1368	91.217	91.1129	91.0198	90.9387	90.8666	90.7986	90.7012	90.7765
Papua New Guinea	Female	5 to 9	Diabetes mellitus	75.8875	76.2424	76.7631	77.7754	78.5386	79.1321	79.4721	79.701	79.1232	79.1464	79.308	79.4122	79.5275	79.8553	79.8238	79.2187	78.724	78.7454	78.8792	79.131	79.4628	79.4758	79.3585	79.0845	79.3852	80.0926	79.7397	80.1547
Papua New Guinea	Male	0 to 20	Diabetes mellitus	72.8172	73.8462	74.9613	76.4704	77.6176	78.5391	79.1607	79.6344	79.3021	79.4872	79.7719	79.7929	79.805	80.0522	80.1244	79.8318	79.649	80.0354	80.4157	81.0306	81.5556	81.7314	81.7224	81.5968	81.7716	82.217	81.8781	82.147
Papua New Guinea	Male	1 to 4	Diabetes mellitus	28.3626	31.3714	34.2664	37.9446	41.2532	43.9408	45.5005	46.6852	44.6028	45.2032	45.7695	45.2019	45.0864	46.1748	46.0202	44.1737	41.3894	41.9918	41.3185	42.5536	44.3215	43.6003	44.01	43.594	44.6736	47.4255	46.0813	47.4935
Papua New Guinea	Male	10 to 14	Diabetes mellitus	85.8518	86.1038	86.4147	86.8216	87.1853	87.471	87.7462	87.9731	87.9799	88.0679	88.1708	88.1666	88.1434	88.1405	88.1753	88.1086	88.0001	87.9901	88.0234	88.1515	88.3038	88.3636	88.3959	88.3689	88.5329	88.733	88.7668	88.9408
Papua New Guinea	Male	15 to 19	Diabetes mellitus	95.7044	95.6842	95.6947	95.6871	95.7139	95.6809	95.7	95.6888	95.6534	95.5696	95.487	95.4086	95.2986	95.2098	95.1129	95.0504	95.0996	95.163	95.2708	95.3619	95.4359	95.4217	95.4478	95.4433	95.4675	95.5197	95.5384	95.5706
Papua New Guinea	Male	5 to 9	Diabetes mellitus	34.8947	35.5922	36.6339	38.6806	40.4034	41.6178	42.4605	43.0186	41.6756	41.9249	42.5417	42.7109	43.07	43.9896	44.1652	42.9543	41.7302	41.7103	41.8942	42.43	43.0599	43.2243	43.062	42.6151	43.3225	44.4803	43.9212	44.7307
Samoa	Both	0 to 20	Diabetes mellitus	77.0798	76.9076	76.9535	77.1795	77.3619	77.5981	77.8105	78.3028	78.8332	78.5456	78.7881	79.1616	79.7594	80.4356	80.9668	81.2617	81.7916	82.3019	82.7429	83.6496	83.4114	83.1917	83.2933	83.7046	84.2323	84.815	85.172	85.4815
Samoa	Both	1 to 4	Diabetes mellitus	49.7709	49.6279	49.3583	49.6056	50.3284	51.5311	52.959	54.5333	55.7842	53.2469	53.6991	54.7341	56.2313	58.3527	59.702	59.943	60.784	61.1262	62.0035	62.5264	60.3388	59.5784	59.09	60.1053	62.4031	64.9025	65.9341	66.6631
Samoa	Both	10 to 14	Diabetes mellitus	76.7407	76.5983	76.9509	77.3114	77.7107	78.3341	79.3253	79.9772	80.7063	81.1629	81.5949	81.9642	82.3781	82.7488	83.0767	83.318	84.0373	85.2172	85.3278	87.3325	87.2118	85.416	85.401	85.4742	85.6214	85.8337	86.034	86.1675
Samoa	Both	15 to 19	Diabetes mellitus	94.9876	94.8321	94.8065	94.7454	94.6354	94.5698	94.2513	94.222	94.206	94.115	94.0078	93.9729	93.9625	93.9075	93.8437	93.7925	94.0707	94.3438	94.5103	94.803	94.8961	94.9714	95.0164	95.105	95.1798	95.2416	95.3271	95.4011
Samoa	Both	5 to 9	Diabetes mellitus	64.4161	64.558	65.0956	66.4692	67.1825	67.632	67.3615	68.3502	69.4247	69.4949	69.8933	70.4394	71.0614	71.6816	72.3329	72.5496	72.5627	72.1894	72.6475	73.2291	72.8588	74.1157	73.9973	74.4006	74.9434	75.5822	75.9281	76.1789
Samoa	Female	0 to 20	Diabetes mellitus	72.7999	72.6018	72.7718	73.1464	73.5163	73.9357	74.4206	75.1066	75.8063	75.7241	76.0226	76.4379	77.0462	77.6874	78.157	78.4807	79.2581	80.2731	80.7892	82.3759	82.22	81.5726	81.6929	82.1591	82.7253	83.3443	83.7553	84.0952
Samoa	Female	1 to 4	Diabetes mellitus	70.8864	70.8771	70.6734	70.905	71.3644	72.1012	72.8529	73.7857	74.5908	73.3117	73.6937	74.4059	75.2356	76.5229	77.3131	77.4618	77.7517	77.9121	78.5553	78.8742	77.5445	77.1103	76.8531	77.4645	78.889	80.3855	81.0358	81.4634
Samoa	Female	10 to 14	Diabetes mellitus	66.9049	66.8144	67.4164	68.1441	68.6548	69.2499	70.0202	71.0086	72.105	72.8203	73.4693	73.974	74.5441	75.0261	75.4291	75.736	76.4917	78.251	78.4025	81.4224	81.2336	78.9221	78.8907	79.004	79.2121	79.5388	79.8343	80.0304
Samoa	Female	15 to 19	Diabetes mellitus	95.1406	94.9885	94.9692	94.9709	94.9694	94.9938	94.9005	94.8395	94.7861	94.6407	94.4991	94.4748	94.4704	94.4083	94.3244	94.2533	94.6396	94.9831	95.1538	95.5716	95.6454	95.6718	95.6785	95.7677	95.8363	95.8905	95.9683	96.0349
Samoa	Female	5 to 9	Diabetes mellitus	79.6731	79.6048	79.8782	80.4127	80.9482	81.3191	81.7557	82.4467	83.1827	83.3301	83.6788	83.9994	84.3787	84.7548	85.1177	85.2324	85.7527	86.6353	86.8813	88.2006	88.0192	87.2107	87.1482	87.396	87.6869	88.0659	88.2347	88.3704
Samoa	Male	0 to 20	Diabetes mellitus	85.31	85.2153	85.1826	85.2576	85.2693	85.3283	85.3028	85.5525	85.8469	85.4784	85.6217	85.8778	86.3336	86.8849	87.3514	87.5684	87.8066	87.8337	88.1269	88.3154	88.0694	88.2191	88.2821	88.5596	88.9389	89.3656	89.6002	89.8192
Samoa	Male	1 to 4	Diabetes mellitus	46.107	45.8829	45.6277	45.8147	46.5609	47.8476	49.4815	51.1725	52.4616	49.4971	49.8811	50.9083	52.5713	54.8212	56.2752	56.5279	57.6716	58.0536	58.8106	59.3225	56.9668	56.0981	55.5074	56.556	58.9401	61.5923	62.647	63.422
Samoa	Male	10 to 14	Diabetes mellitus	90.1353	90.0978	90.1844	90.1081	90.3657	91.0026	92.2571	92.388	92.5301	92.5571	92.6524	92.816	92.9926	93.1325	93.3326	93.4371	94.0783	94.3763	94.4215	94.867	94.8632	93.8873	93.9067	93.963	94.0331	94.1351	94.2198	94.3097
Samoa	Male	15 to 19	Diabetes mellitus	96.362	96.26	96.2467	96.1253	95.9147	95.7612	95.2636	95.2965	95.3443	95.3681	95.3432	95.3042	95.29	95.268	95.2647	95.2734	95.3128	95.3965	95.5028	95.5105	95.5978	95.7109	95.7914	95.8449	95.8993	95.948	96.0104	96.0681
Samoa	Male	5 to 9	Diabetes mellitus	59.4555	59.7793	60.4463	62.3592	63.0298	63.405	62.3453	63.3492	64.453	64.3945	64.7066	65.348	66.0519	66.7483	67.5271	67.8055	67.1865	65.376	65.8939	65.3586	64.8324	68.2117	68.0374	68.4622	69.1184	69.7893	70.2402	70.5259
Solomon Islands	Both	0 to 20	Diabetes mellitus	67.0883	67.4807	68.0559	68.7024	69.2931	69.831	70.0842	70.4229	68.6877	68.081	68.028	67.7986	67.8334	68.6734	69.8035	69.6067	69.6635	68.9904	69.1428	69.6651	69.8089	70.3375	71.2362	71.2152	71.7305	71.1227	71.5594	72.5152
Solomon Islands	Both	1 to 4	Diabetes mellitus	50.5589	51.0963	51.9209	52.8884	53.6255	53.9038	53.866	54.1335	47.7103	45.0038	45.1477	45.0228	45.8518	50.0498	54.617	54.7182	54.0477	50.8069	50.5211	50.6935	49.3396	49.7345	51.7204	49.9648	50.7813	46.4424	46.8662	48.4542
Solomon Islands	Both	10 to 14	Diabetes mellitus	70.4858	70.6573	71.0283	71.3877	71.8333	72.3813	72.8225	73.2887	72.7289	72.744	72.7853	72.686	72.7553	73.0491	73.6256	73.7099	73.5515	72.9704	72.6457	72.5564	72.4358	72.8918	73.4491	73.5391	73.8369	73.6937	73.9977	74.3525
Solomon Islands	Both	15 to 19	Diabetes mellitus	89.4163	89.2538	89.1526	88.9931	88.8487	88.7198	88.5808	88.3931	88.1439	87.9422	87.6336	87.3629	87.0719	86.8105	86.5837	86.2561	86.3457	86.4391	86.6181	86.7896	86.9564	86.7517	86.5668	86.3098	86.0747	85.7768	85.511	85.8048
Solomon Islands	Both	5 to 9	Diabetes mellitus	58.4791	58.7453	59.2775	59.8895	60.5318	61.0466	61.3276	61.6857	58.9945	58.2957	58.2	58.0502	58.2246	59.4994	61.4621	61.4575	61.1423	59.6689	59.5436	59.829	59.3314	59.9554	61.0351	60.7443	61.1523	60.1627	60.5011	61.0962
Solomon Islands	Female	0 to 20	Diabetes mellitus	61.8125	62.1255	62.6861	63.3511	63.9553	64.5519	64.8893	65.3571	63.6991	63.2182	63.188	62.8677	62.8182	63.5188	64.4955	64.1575	64.241	63.6439	63.82	64.4446	64.7397	65.3267	66.2557	66.2865	66.8241	66.2328	66.6316	67.6024
Solomon Islands	Female	1 to 4	Diabetes mellitus	65.4983	66.013	66.7418	67.5774	68.2182	68.7281	68.8698	69.2597	64.8994	63.2393	63.5029	63.3177	63.7237	66.2426	69.4845	69.4201	69.3291	67.1598	67.0008	67.4704	66.4677	66.8305	68.3027	67.1761	67.7801	64.8771	65.2599	66.2858
Solomon Islands	Female	10 to 14	Diabetes mellitus	60.3658	60.5175	60.9604	61.4095	61.9423	62.6524	63.2114	63.839	63.0904	63.0639	63.0641	62.887	62.9779	63.3468	64.0894	64.1876	63.9966	63.2332	62.7633	62.6332	62.4093	62.9335	63.5824	63.6237	63.9609	63.6771	63.9906	64.397
Solomon Islands	Female	15 to 19	Diabetes mellitus	90.5312	90.3254	90.1682	89.9677	89.7716	89.5995	89.4165	89.2411	88.9888	88.7708	88.4432	88.1462	87.8265	87.5409	87.2655	86.9031	86.9866	87.0854	87.2579	87.4414	87.5969	87.3647	87.1411	86.8585	86.5796	86.2355	85.9211	86.1887
Solomon Islands	Female	5 to 9	Diabetes mellitus	79.5214	79.7134	80.0768	80.4188	80.7482	81.0693	81.1669	81.3607	79.7756	79.354	79.2553	79.1675	79.2695	80.0007	81.0722	81.0679	80.8649	80.0664	79.9626	80.1974	79.9556	80.2987	80.9457	80.7983	81.1052	80.5552	80.8582	81.245
Solomon Islands	Male	0 to 20	Diabetes mellitus	79.0655	79.3843	79.8013	80.254	80.6677	81.026	81.165	81.3536	79.9766	79.4452	79.41	79.3157	79.4139	80.1759	81.1705	81.137	81.156	80.574	80.6569	80.9602	80.9353	81.2797	81.9225	81.8401	82.2012	81.681	82.0203	82.7107
Solomon Islands	Male	1 to 4	Diabetes mellitus	52.2056	52.6071	53.2775	54.0826	54.6947	54.6724	54.4955	54.5722	48.2255	45.3914	45.3963	45.3707	46.3545	50.8501	55.2416	55.4621	54.4406	51.1953	50.8791	50.6656	49.4333	49.7242	51.5666	49.7498	50.5007	46.1393	46.4615	48.0791
Solomon Islands	Male	10 to 14	Diabetes mellitus	87.0059	87.0795	87.2388	87.4215	87.6177	87.8781	88.0973	88.3534	88.1861	88.2686	88.3481	88.3552	88.3509	88.4528	88.6618	88.6875	88.5698	88.2996	88.2034	88.1353	88.1052	88.3516	88.6329	88.7023	88.8445	88.8218	88.96	89.1235
Solomon Islands	Male	15 to 19	Diabetes mellitus	92.0044	91.9441	91.9436	91.8903	91.8627	91.8449	91.8463	91.7475	91.6357	91.5897	91.4758	91.3736	91.2598	91.1538	91.1018	90.9703	91.0333	91.0824	91.1785	91.2404	91.3508	91.2649	91.1916	91.0592	90.9723	90.8246	90.7095	90.8769
Solomon Islands	Male	5 to 9	Diabetes mellitus	48.1257	48.3971	48.9004	49.6468	50.4757	51.0382	51.4895	51.8974	48.8728	48.0366	48.0411	47.881	48.1055	49.6244	52.001	51.9206	51.6328	49.8272	49.6984	49.852	49.2212	49.9635	51.1636	50.7856	51.1261	49.96	50.1431	50.8181
Tonga	Both	0 to 20	Diabetes mellitus	78.3741	78.3549	78.4514	78.5268	78.7372	78.3425	78.8986	79.7332	80.5106	79.5709	79.8656	80.0198	79.7315	79.7931	80.1375	79.9531	80.14	80.3743	81.1113	81.6159	81.5799	82.0469	82.4603	82.807	83.1801	83.5415	83.9326	84.3661
Tonga	Both	1 to 4	Diabetes mellitus	47.7296	47.5536	47.8438	47.649	47.7376	47.4186	47.7126	48.5375	49.3376	44.6263	44.2704	45.7396	46.1166	47.1905	49.4117	49.7807	49.8558	50.0964	51.2447	51.8053	50.8641	52.1357	52.5544	52.8724	53.2626	53.5423	53.9335	54.4541
Tonga	Both	10 to 14	Diabetes mellitus	84.9575	84.8564	84.1686	83.5166	83.5682	82.9851	82.8114	83.6736	86.0069	86.7185	86.1332	85.6326	86.3627	86.5124	86.6798	86.5111	86.4776	86.4979	86.5899	86.6845	86.7132	86.9079	87.0771	87.1148	87.2653	87.4324	87.6225	87.8068
Tonga	Both	15 to 19	Diabetes mellitus	92.13	92.1537	92.6389	92.9323	93.0966	93.5274	93.5532	93.293	92.8045	92.2011	92.355	92.2946	91.3074	91.0389	90.9064	90.6977	90.9465	91.0912	91.5307	91.7656	91.6146	91.6639	91.6645	91.6689	91.6665	91.66	91.6683	91.8268
Tonga	Both	5 to 9	Diabetes mellitus	76.7506	76.8855	75.5591	76.5434	76.4828	70.1168	74.8176	78.8484	78.8186	77.6645	78.8258	79.3049	78.1863	78.078	78.0971	78.0025	77.8539	77.7754	78.023	78.0201	77.8535	78.1629	78.4198	78.736	79.0067	79.3151	79.6769	79.9907
Tonga	Female	0 to 20	Diabetes mellitus	76.1615	76.1718	76.4779	76.4738	76.778	76.876	77.0674	77.7823	78.7461	77.7144	77.8623	77.8857	77.4291	77.3281	77.5835	77.2218	77.4199	77.698	78.5915	79.276	79.2907	79.8625	80.3952	80.809	81.2895	81.7612	82.244	82.7685
Tonga	Female	1 to 4	Diabetes mellitus	69.0729	68.8467	69.0893	68.9809	69.0848	69.0872	69.045	69.6989	70.2847	66.162	66.3213	66.912	67.1781	67.9829	69.8924	70.0322	70.2738	70.4894	71.4574	72.0658	71.7637	72.2431	72.6789	72.9179	73.2154	73.4097	73.6117	73.9203
Tonga	Female	10 to 14	Diabetes mellitus	78.6631	78.6597	78.0614	77.5003	77.6153	77.1341	77.0909	78.1654	80.4663	81.162	79.4824	78.421	80.0392	80.2305	80.4402	80.1785	80.2053	80.3075	80.4658	80.7897	80.977	81.3181	81.6271	81.7324	81.9968	82.2753	82.5653	82.8352
Tonga	Female	15 to 19	Diabetes mellitus	92.1072	92.1549	92.6453	92.8743	93.0469	93.437	93.4454	93.26	92.991	92.5297	93.0177	93.1655	92.0246	91.8109	91.7643	91.646	91.9148	92.1047	92.5687	92.8598	92.7761	92.8569	92.8768	92.8874	92.9083	92.9375	92.9856	93.1347
Tonga	Female	5 to 9	Diabetes mellitus	86.924	87.0332	86.9901	86.9939	87.2342	86.2689	86.7584	87.936	88.422	87.3724	88.0945	88.4719	87.9738	87.9405	87.9558	87.8262	87.6947	87.69	87.9103	88.0188	87.9267	88.1633	88.3691	88.5674	88.7527	88.9503	89.1705	89.3801
Tonga	Male	0 to 20	Diabetes mellitus	85.3095	85.2628	85.156	85.2786	85.3564	84.6269	85.3622	86.1027	86.5368	85.8786	86.207	86.4017	86.2687	86.3971	86.6927	86.6546	86.7672	86.8976	87.3367	87.5872	87.5252	87.8103	88.0491	88.2785	88.4992	88.7093	88.9562	89.239
Tonga	Male	1 to 4	Diabetes mellitus	44.6912	44.6488	44.9004	44.6983	44.7598	44.2276	44.7726	45.5223	46.258	42.4028	41.5748	43.5015	43.8485	44.8408	46.6439	47.0838	46.905	47.0256	47.908	48.1264	46.6492	48.4019	48.6012	48.8458	49.1583	49.3933	49.812	50.3494
Tonga	Male	10 to 14	Diabetes mellitus	93.7771	93.592	92.8355	92.0904	92.0174	91.2939	90.9196	91.3475	93.554	94.195	95.2824	95.5997	94.853	94.8567	94.94	94.8978	94.7887	94.7208	94.7578	94.5577	94.4272	94.462	94.5197	94.5611	94.6375	94.725	94.834	94.9244
Tonga	Male	15 to 19	Diabetes mellitus	95.5598	95.5144	95.7677	96.0263	96.1008	96.3968	96.4347	96.1723	95.5472	94.9726	94.4946	94.0937	93.7106	93.4031	93.1388	92.835	92.9247	92.9229	93.1395	93.1962	93.0076	92.9917	92.9696	92.9719	92.9509	92.9122	92.8778	93.0133
Tonga	Male	5 to 9	Diabetes mellitus	73.5182	73.6414	71.196	73.062	72.666	61.9166	70.1541	76.2711	75.6309	74.7698	76.0642	76.5065	75.0394	74.8841	74.9035	74.8803	74.7534	74.5949	74.7656	74.5919	74.3698	74.629	74.8268	75.1548	75.4176	75.7403	76.1392	76.459
Vanuatu	Both	0 to 20	Diabetes mellitus	67.5494	67.8268	68.0093	68.1644	68.6989	69.1073	69.1526	68.8726	68.2883	66.3684	66.5175	66.7588	67.2115	68.0044	70.1047	70.1621	70.7227	70.1212	71.1538	72.2561	72.9235	73.3396	74.3857	74.7621	74.2802	74.4928	73.3565	73.6175
Vanuatu	Both	1 to 4	Diabetes mellitus	56.2924	55.8627	55.4666	54.6998	54.9657	54.8331	54.0047	52.4582	49.9757	43.3985	43.1754	43.5293	45.0079	47.4399	53.3118	53.1804	52.7179	47.946	47.5568	48.3449	48.2784	48.7088	51.6623	52.2967	49.8843	51.1378	46.4185	47.2239
Vanuatu	Both	10 to 14	Diabetes mellitus	67.36	67.2705	67.1426	66.8804	66.994	67.0622	66.999	66.7099	66.3642	65.1264	65.1088	65.0638	65.038	65.1759	66.3683	66.2693	66.4162	65.7987	66.3289	66.9696	67.6135	68.032	68.9981	69.479	69.4034	69.6668	69.2482	69.4922
Vanuatu	Both	15 to 19	Diabetes mellitus	95.2908	95.3251	95.3515	95.3639	95.421	95.4095	95.382	95.3435	95.304	95.2295	95.1691	95.0308	94.8182	94.6523	94.5381	94.3538	94.4163	94.5423	94.6866	94.7979	94.858	94.8241	94.8327	94.8128	94.7605	94.6941	94.6015	94.6338
Vanuatu	Both	5 to 9	Diabetes mellitus	49.5998	49.3105	48.7017	48.2173	48.3686	48.3988	47.5641	46.1401	44.0745	39.185	38.6588	38.74	39.3401	40.9232	45.6767	45.542	45.1945	41.4563	41.7873	42.8651	43.7251	44.6329	47.1057	47.7177	46.3785	46.9658	44.1862	44.4518
Vanuatu	Female	0 to 20	Diabetes mellitus	64.8456	65.1322	65.3556	65.5057	66.0606	66.49	66.5752	66.3596	65.8307	64.0335	64.2395	64.4477	64.8948	65.6201	67.5322	67.4953	68.066	67.551	68.642	69.7593	70.4563	70.9068	72.0278	72.4931	72.1257	72.3721	71.3336	71.5229
Vanuatu	Female	1 to 4	Diabetes mellitus	70.7888	70.5522	70.2363	69.9505	70.2502	70.2011	69.6852	68.6071	66.8756	62.2336	62.0289	62.4269	63.6535	65.4852	69.7824	69.636	69.364	65.9041	65.8731	66.418	66.4078	66.7437	68.7477	69.2646	67.8634	68.5412	65.4681	65.996
Vanuatu	Female	10 to 14	Diabetes mellitus	57.7846	57.6694	57.5598	57.2164	57.3639	57.4849	57.4287	57.1338	56.69	55.1076	55.07	55.0079	55.0277	55.2566	56.832	56.6806	56.7893	55.8611	56.4384	57.1869	57.9661	58.3891	59.6116	60.1757	59.9824	60.208	59.4836	59.617
Vanuatu	Female	15 to 19	Diabetes mellitus	95.53	95.5387	95.5319	95.5382	95.5531	95.5398	95.4782	95.4269	95.381	95.3006	95.2357	95.0991	94.9048	94.7369	94.6058	94.4099	94.4754	94.5597	94.6794	94.783	94.8333	94.8022	94.7902	94.7631	94.7008	94.6345	94.5281	94.5595
Vanuatu	Female	5 to 9	Diabetes mellitus	77.9438	77.8545	77.6261	77.3435	77.37	77.3779	76.8507	76.0521	74.911	72.175	71.7139	71.6349	71.9925	72.8372	75.4179	75.2473	75.0584	72.9612	73.2032	73.8368	74.2505	74.7301	76.1943	76.6095	76.0201	76.5132	75.12	75.3986
Vanuatu	Male	0 to 20	Diabetes mellitus	77.5963	77.7964	77.8998	78.0066	78.3901	78.6709	78.6625	78.3862	77.8839	76.2992	76.3699	76.5901	76.9491	77.6278	79.4176	79.5427	79.9536	79.4021	80.1292	80.9442	81.4138	81.6829	82.41	82.6065	82.1233	82.2466	81.2762	81.5271
Vanuatu	Male	1 to 4	Diabetes mellitus	56.6675	56.2041	55.8717	54.89	55.0517	54.8957	54.0494	52.5648	50.1637	43.8381	43.6978	43.9121	45.1963	47.4535	52.9469	52.9022	52.4059	47.9052	47.2546	47.9924	47.8444	48.2504	51.1877	51.7236	49.05	50.5056	45.6975	46.5026
Vanuatu	Male	10 to 14	Diabetes mellitus	83.6763	83.6116	83.4745	83.3104	83.3201	83.3145	83.2702	83.1386	82.9873	82.5226	82.5457	82.5684	82.5274	82.5632	82.9988	82.938	83.0555	82.8997	83.2263	83.575	83.9323	84.2708	84.6968	84.9256	84.9532	85.1448	85.0754	85.3052
Vanuatu	Male	15 to 19	Diabetes mellitus	96.9333	96.9903	97.0598	97.0642	97.1616	97.1445	97.1824	97.1793	97.1665	97.1333	97.1157	97.0421	96.9008	96.8246	96.8038	96.7276	96.7511	96.8881	97.003	97.0626	97.0986	97.0581	97.0903	97.0795	97.0577	97.0133	96.9792	96.99
Vanuatu	Male	5 to 9	Diabetes mellitus	33.3527	32.9141	32.0005	31.4989	31.7999	31.7095	30.8286	29.1982	26.7332	20.9472	20.573	20.8719	21.561	23.5686	29.3545	29.4131	28.9136	24.4641	24.6659	25.6985	26.7896	27.9249	30.7136	31.3391	29.5405	29.9547	26.5266	26.615
Central Asia	Both	0 to 20	Diabetes mellitus	54.1992	51.1138	47.0704	42.347	39.4358	38.2978	38.2595	38.5823	39.071	41.0242	42.3266	42.9815	42.3181	42.2743	41.8662	41.3707	43.1181	43.8848	44.5184	44.8355	44.881	44.4686	43.1719	41.6407	40.4485	39.6692	38.9938	39.7131
Central Asia	Both	1 to 4	Diabetes mellitus	85.3526	85.0696	84.7948	84.6529	84.4856	84.8782	85.1964	85.6691	86.143	86.4739	86.9257	87.1756	87.2075	87.3006	87.2635	87.3893	87.5105	87.6185	87.6848	87.6769	87.8079	88.0788	88.2175	88.4176	88.6013	88.8977	89.1273	89.5835
Central Asia	Both	10 to 14	Diabetes mellitus	49.0905	45.6917	42.1068	37.8881	34.2552	31.9493	31.455	31.7906	29.8467	29.1008	30.2122	30.3247	30.1535	28.9398	27.521	26.7677	28.6263	29.5136	31.1057	31.6209	31.6916	30.3528	28.5775	27.0704	25.8991	26.1486	27.6816	29.7497
Central Asia	Both	15 to 19	Diabetes mellitus	62.9686	59.0563	53.7095	47.4241	44.4564	43.2487	43.1025	43.1381	44.4132	47.2963	47.1202	47.3347	45.5554	45.0583	44.2478	42.8662	44.3023	44.7574	45.2513	45.9621	46.2444	46.1743	45.0999	43.4748	42.0794	40.6516	39.0134	39.2235
Central Asia	Both	5 to 9	Diabetes mellitus	66.3391	65.2311	62.9616	60.0993	57.2728	56.1215	55.2929	54.0507	53.1455	54.0554	56.3794	55.8154	54.0182	53.8436	53.3254	53.2225	54.5937	55.2221	54.7871	53.9756	53.9649	54.85	54.9521	55.0464	56.3678	57.8182	58.7538	60.6207
Central Asia	Female	0 to 20	Diabetes mellitus	54.0218	51.5849	47.3812	41.7472	38.2039	36.9884	37.276	37.3784	37.1045	38.4389	40.2889	40.6779	39.9503	39.8461	39.3587	39.5035	41.6191	42.913	43.8984	44.1946	44.7657	44.8828	44.4272	43.3935	42.3501	41.3395	40.2643	40.4516
Central Asia	Female	1 to 4	Diabetes mellitus	87.1323	86.9283	86.6619	86.6463	86.5978	87.0166	87.4165	87.8517	88.3083	88.6766	89.0827	89.3529	89.3426	89.3889	89.3039	89.3496	89.468	89.5642	89.5898	89.5823	89.7392	90.0155	90.1754	90.3809	90.5492	90.8482	91.0718	91.4879
Central Asia	Female	10 to 14	Diabetes mellitus	52.6064	49.5786	46.0871	41.2413	37.131	34.2532	34.5576	35.6476	33.1988	31.6501	32.934	32.8799	33.1673	32.4337	30.9726	30.4401	31.9151	32.8663	34.4544	34.8811	36.8199	34.4549	32.4116	30.9585	30.7216	30.6338	30.7754	31.9186
Central Asia	Female	15 to 19	Diabetes mellitus	73.0568	71.1208	67.3024	62.2979	59.9193	59.3858	59.38	58.7215	58.9697	60.4892	60.9749	60.8193	59.3442	58.8722	58.2352	58.0081	59.5769	60.3084	60.8914	61.1946	61.2056	62.1308	62.5726	62.0386	61.0411	59.7873	58.5566	58.4795
Central Asia	Female	5 to 9	Diabetes mellitus	79.3648	78.69	77.0285	74.4837	71.9118	71.0134	70.4352	69.6121	68.8578	69.7601	71.5898	71.1899	69.736	69.355	69.1188	69.2953	69.9475	71.0607	71.1846	71.1024	71.7685	72.7938	72.9505	73.2236	74.112	75.2435	75.9306	76.7111
Central Asia	Male	0 to 20	Diabetes mellitus	65.1584	62.228	59.3202	56.6223	55.0575	54.3074	53.9956	54.485	55.6325	57.7493	58.2075	58.9719	58.5458	58.59	58.3795	57.3592	58.3115	58.3488	58.4545	58.6805	58.1624	57.2926	55.4578	53.7869	52.711	52.3015	52.1198	53.1163
Central Asia	Male	1 to 4	Diabetes mellitus	88.453	88.1628	87.9736	87.7121	87.4452	87.6545	87.7454	88.0961	88.4206	88.5803	88.924	89.0501	89.1211	89.2363	89.27	89.4492	89.5263	89.6075	89.7006	89.6943	89.7434	89.9086	89.9693	90.0902	90.2278	90.4141	90.5696	90.9151
Central Asia	Male	10 to 14	Diabetes mellitus	45.53	41.874	38.5287	35.8991	33.5527	32.5667	30.7659	29.7839	28.9454	29.7756	30.4755	30.8726	29.8951	27.9902	26.7912	25.7126	27.9989	28.6045	29.9121	30.3732	27.051	27.493	26.1965	24.5747	21.8317	22.466	26.047	29.3129
Central Asia	Male	15 to 19	Diabetes mellitus	63.6126	58.2533	52.9676	47.6972	45.2913	43.5344	43.2504	44.6027	47.1464	51.0371	49.7162	50.5132	49.1657	48.9243	48.2814	45.4562	45.8394	45.4958	45.521	46.5732	47.1748	45.2005	41.8361	39.0402	37.6293	36.5935	35.0265	35.5912
Central Asia	Male	5 to 9	Diabetes mellitus	61.3536	60.0804	57.9114	55.907	54.0866	53.0703	52.2179	50.8951	50.2026	50.6464	52.6246	52.0837	50.6187	50.8797	50.109	49.5834	51.5146	51.0155	49.8705	48.2564	47.1579	47.2996	47.3385	47.1742	48.5194	49.8742	50.8323	53.6302
Armenia	Both	0 to 20	Diabetes mellitus	64.5426	63.3324	57.3468	54.6497	52.7727	51.237	53.3635	54.3254	55.9942	59.4968	63.7369	64.8532	64.1647	64.703	65.0423	63.5698	63.8844	63.4085	58.2175	51.8468	49.5927	52.3012	58.4461	62.0106	63.8735	62.8304	61.2071	59.9905
Armenia	Both	1 to 4	Diabetes mellitus	87.2514	87.0481	86.6656	86.6887	86.8702	86.9523	86.9949	87.0665	87.091	87.2311	86.9802	86.7928	86.7635	86.805	86.5963	86.7379	87.7736	88.6842	88.4861	88.3178	88.3118	88.8434	90.0056	90.6538	91.0375	91.2308	91.1824	91.6886
Armenia	Both	10 to 14	Diabetes mellitus	60.1389	60.2185	56.9919	55.1686	54.1735	54.1886	56.3192	53.6306	48.7515	49.0999	53.4027	56.634	57.7406	51.6235	48.9584	54.1723	55.4808	53.8094	50.5737	44.208	40.5673	40.3236	43.7377	48.4298	54.722	55.7121	53.9331	52.9381
Armenia	Both	15 to 19	Diabetes mellitus	73.2571	70.7555	61.8056	56.999	53.4233	50.1947	52.2762	54.6007	59.0738	63.1751	67.5449	67.925	66.5107	70.3652	71.1695	65.1376	63.6168	62.3898	54.3637	45.6483	43.6774	49.468	58.9439	64.1016	66.1639	66.9954	65.1636	62.8536
Armenia	Both	5 to 9	Diabetes mellitus	70.3414	69.9558	66.3962	65.9457	64.9976	63.4377	63.7536	64.1023	65.0993	69.5195	72.4479	70.5787	66.2115	62.6512	64.1602	65.9889	69.6977	71.8883	71.9546	71.3753	70.3013	69.5103	72.5565	73.7596	72.7721	66.2097	67.7819	69.5922
Armenia	Female	0 to 20	Diabetes mellitus	65.8948	65.4166	63.7474	64.5879	66.6011	66.655	66.2631	65.879	66.0099	66.8777	69.9025	71.3129	69.888	69.5502	71.2391	70.6982	69.5867	68.0464	63.0823	56.9791	53.9317	57.2045	64.3924	70.7961	72.2833	71.7056	70.2377	69.0322
Armenia	Female	1 to 4	Diabetes mellitus	85.2635	85.048	84.6692	84.8482	85.3025	85.6292	85.8726	86.0959	86.2146	86.5106	86.1466	85.9888	86.0365	86.0527	85.5509	85.5742	86.8536	87.9344	87.5873	87.2736	87.257	87.9834	89.5477	90.4217	90.7667	90.851	90.5438	91.3042
Armenia	Female	10 to 14	Diabetes mellitus	61.9209	60.9312	58.5665	57.7585	58.106	57.7081	58.401	57.7521	53.9402	51.0097	57.2186	61.4901	62.2384	52.095	49.3375	57.9152	57.7408	55.0052	50.6871	48.828	46.4091	42.7124	45.158	53.578	59.3666	57.8235	53.1511	51.4058
Armenia	Female	15 to 19	Diabetes mellitus	78.7665	78.334	76.8871	77.9212	80.0682	79.6125	78.0291	77.1166	78.4017	80.3084	81.8254	81.5762	79.007	81.938	84.7256	80.7621	78.7675	77.1055	72.1675	65.355	62.317	67.4245	75.6813	81.6888	82.2968	82.5198	82.9463	82.0363
Armenia	Female	5 to 9	Diabetes mellitus	96.0693	96.0967	96.0639	96.1149	95.9355	96.0355	96.3196	96.5998	96.8113	96.9048	96.3639	96.9912	97.379	97.1519	97.1445	96.9487	97.2276	97.534	97.4018	97.1504	97.5598	97.8541	97.8237	97.5007	97.222	97.0804	97.3196	97.5305
Armenia	Male	0 to 20	Diabetes mellitus	71.5701	70.0427	61.8615	56.7925	52.0208	49.4831	53.22	55.1314	57.7338	62.6558	66.9187	67.5051	67.5658	68.6994	67.7266	65.7447	67.2535	67.8375	63.6539	58.5307	57.5129	59.1239	62.9979	63.433	65.2776	64.1634	62.8726	61.9477
Armenia	Male	1 to 4	Diabetes mellitus	94.2084	94.0917	93.8445	93.6652	93.4425	93.1766	92.9252	92.7409	92.5828	92.4292	92.3327	92.1245	91.9872	92.0291	92.2167	92.4485	92.8757	93.3037	93.359	93.4438	93.4797	93.6285	93.943	94.1169	94.4268	94.6949	94.9835	95.0194
Armenia	Male	10 to 14	Diabetes mellitus	57.8138	59.5061	55.1671	51.9429	49.0085	49.665	53.8723	48.2297	41.975	47.1998	48.4503	49.9558	51.5435	51.8187	49.4863	49.3027	52.7811	52.7784	51.2039	38.3785	33.0143	37.6799	42.2789	41.5042	48.2845	52.7433	55.0036	55.0478
Armenia	Male	15 to 19	Diabetes mellitus	75.9703	71.4049	54.677	42.6955	31.4797	25.231	32.1975	38.7303	46.3107	52.1054	59.0272	60.1976	61.2696	64.8063	61.764	55.0708	55.1101	55.2378	45.814	38.1005	38.9345	43.099	50.1978	51.741	55.3968	56.9393	52.5889	49.1893
Armenia	Male	5 to 9	Diabetes mellitus	44.2458	43.2847	35.9647	34.6941	32.6115	29.5239	29.7284	30.2948	32.1476	40.9715	48.02	43.2817	34.243	27.5107	31.0995	35.4328	42.3613	46.4382	46.58	45.6891	42.8546	40.8056	47.4579	50.0646	48.6086	34.8029	37.7967	41.1531
Azerbaijan	Both	0 to 20	Diabetes mellitus	44.6351	43.27	39.5932	36.1441	33.5021	32.2562	29.6311	26.5855	26.5803	27.8321	27.7318	28.1057	30.735	34.5132	35.6552	36.2692	39.1963	41.5107	40.8864	40.7482	40.3152	40.2798	40.9758	40.3292	38.6344	39.1273	36.9209	35.4138
Azerbaijan	Both	1 to 4	Diabetes mellitus	84.4126	84.8197	85.1484	85.4389	85.5785	85.6457	85.5922	85.5155	85.2983	85.0954	84.8411	84.5764	84.2774	84.0749	83.8802	84.2519	84.4352	84.9367	85.1036	85.2249	85.4618	85.8856	86.268	86.5792	86.9756	87.2475	87.5833	87.9209
Azerbaijan	Both	10 to 14	Diabetes mellitus	38.3797	38.9002	38.6977	35.6662	32.2164	30.2184	22.8512	16.0013	16.0493	15.1518	13.8333	14.2644	17.2504	19.8343	15.5003	18.588	25.1443	25.0198	24.3721	24.3283	24.9789	26.5001	28.9867	27.6851	25.271	28.2316	30.3475	30.5004
Azerbaijan	Both	15 to 19	Diabetes mellitus	57.4275	55.2509	49.6908	45.5533	43.8834	43.1982	43.5785	42.9056	42.9706	44.5016	43.5119	42.3816	44.148	47.5137	49.466	46.9334	46.28	47.8054	46.2633	45.3188	43.9351	43.4784	43.7213	43.1208	41.3238	41.3242	37.6953	35.8152
Azerbaijan	Both	5 to 9	Diabetes mellitus	47.3613	47.1371	43.3547	40.7204	36.4491	33.7232	28.9667	22.7752	19.6369	19.4789	18.3693	17.1032	16.0226	17.9437	18.9161	20.0838	27.2175	33.801	34.338	36.3154	38.2497	39.6914	43.3977	47.2363	49.8387	52.8647	51.7567	51.1151
Azerbaijan	Female	0 to 20	Diabetes mellitus	50.1363	48.9313	45.1238	41.6723	38.7493	36.8533	32.7473	29.5022	30.1619	31.5327	31.2521	30.6145	33.2845	36.4335	36.6433	38.9238	41.2949	43.0934	43.3962	43.0314	43.0691	43.3052	43.3651	44.6211	43.863	42.3402	40.9023	39.3759
Azerbaijan	Female	1 to 4	Diabetes mellitus	89.2432	89.6111	89.9012	90.1462	90.2412	90.2097	90.1285	90.0431	89.9369	89.8465	89.7333	89.641	89.4647	89.4028	89.2918	89.5242	89.7173	90.0606	90.2001	90.2887	90.4423	90.7156	90.9672	91.1942	91.4667	91.6543	91.8812	92.1198
Azerbaijan	Female	10 to 14	Diabetes mellitus	47.8224	47.9085	46.9757	45.5938	44.0235	41.3974	32.2717	24.6451	25.6014	24.5067	21.434	20.8639	26.7191	31.209	25.7818	30.7182	34.8829	33.4899	33.7846	32.7295	33.3802	35.2529	36.2535	37.5885	37.9901	37.684	37.2588	36.393
Azerbaijan	Female	15 to 19	Diabetes mellitus	71.934	70.4171	66.0999	62.359	59.3471	58.1012	58.0194	57.7051	57.9927	59.5031	59.4132	58.3058	58.8252	60.15	61.0819	60.4567	61.1439	61.8708	61.3374	60.77	60.3405	60.2659	60.2789	61.6147	61.1725	60.1418	59.2335	58.3393
Azerbaijan	Female	5 to 9	Diabetes mellitus	68.9405	68.7163	66.9001	65.2594	63.8806	62.6613	57.998	54.6251	53.3543	53.7342	53.9155	52.1036	50.2099	49.9195	51.0018	53.4333	53.6163	59.38	61.1145	62.3314	63.5105	64.503	65.6544	68.0879	68.7128	68.9031	69.0826	68.9731
Azerbaijan	Male	0 to 20	Diabetes mellitus	52.7403	51.4992	48.7581	46.0878	44.3062	43.9648	43.3869	41.268	40.6261	41.4671	41.5678	42.8358	44.8015	48.2924	50.0715	48.9128	51.6824	53.9347	52.5448	52.637	51.8381	51.54	52.627	50.4338	48.3298	50.4309	48.0869	46.937
Azerbaijan	Male	1 to 4	Diabetes mellitus	83.9673	84.26	84.5037	84.7353	84.8737	85.0394	85.0485	85.0272	84.7699	84.5204	84.1962	83.8214	83.4797	83.1772	82.9457	83.3545	83.4568	83.9626	84.0889	84.1934	84.4418	84.8999	85.3081	85.6141	86.0257	86.3092	86.6667	87.0165
Azerbaijan	Male	10 to 14	Diabetes mellitus	25.6485	26.8263	27.8244	22.3187	16.0029	15.2127	11.3818	6.46712	4.93621	4.43413	6.18565	8.34783	6.25702	5.38471	3.30375	2.96367	13.0035	14.9828	12.768	14.3103	14.8122	15.6473	20.162	14.893	8.39266	16.0206	21.6999	23.2168
Azerbaijan	Male	15 to 19	Diabetes mellitus	53.1304	50.8802	45.917	43.2157	44.9267	45.7523	46.9366	45.9715	45.6399	46.3692	44.1935	43.6023	46.7482	52.1085	54.9315	50.2055	47.3914	49.561	46.9216	45.7073	43.2105	42.177	42.6024	38.8948	35.6479	37.3117	30.9339	28.3483
Azerbaijan	Male	5 to 9	Diabetes mellitus	38.0176	37.8564	32.5691	29.6179	22.586	18.5115	15.8687	8.33194	3.67961	2.61824	0	0.289445	1.03811	5.54101	5.81638	4.55972	19.4165	24.2644	22.8936	25.0375	27.4565	28.9189	34.9125	39.2087	43.6946	49.7135	47.2027	46.0774
Georgia	Both	0 to 20	Diabetes mellitus	75.1399	74.186	72.4847	70.5386	70.5515	71.1046	72.2767	73.8961	73.6434	74.3701	74.3604	72.6643	74.4955	78.2494	79.489	80.1917	80.933	80.4947	77.719	75.9536	73.7258	72.5867	70.1441	69.5103	67.8509	66.6051	66.5048	68.9075
Georgia	Both	1 to 4	Diabetes mellitus	93.9279	94.2338	94.3378	93.9245	93.3944	93.1127	92.9858	92.8379	92.5275	92.2705	92.3047	92.2725	92.2608	92.3756	92.3934	93.3075	93.9777	94.1629	94.1198	94.1465	94.0132	93.9521	93.7048	93.9104	93.9837	94.0789	94.2237	94.4495
Georgia	Both	10 to 14	Diabetes mellitus	76.3631	75.2198	74.6236	73.1702	71.3985	70.845	71.7293	73.5385	74.562	75.5135	75.8938	75.2025	77.1087	79.6147	79.9473	80.6915	80.737	79.5491	76.4016	74.3716	71.6996	69.2559	64.8491	64.3159	64.3476	64.1657	64.6951	68.9804
Georgia	Both	15 to 19	Diabetes mellitus	76.9532	75.1482	72.0723	69.9907	71.185	72.708	74.7209	76.202	74.6318	74.697	73.8623	70.4444	72.0172	77.1454	79.5589	80.1028	80.7185	80.1962	76.7272	74.5387	72.1563	71.1937	69.1666	68.9534	66.1734	64.1748	63.5796	65.2062
Georgia	Both	5 to 9	Diabetes mellitus	83.7599	83.7547	83.026	80.755	80.5428	80.3122	79.3405	80.9055	81.7265	83.5729	84.155	84.4583	87.156	89.5875	88.0531	87.8141	88.8348	88.8759	87.4446	86.7493	85.2721	85.8373	84.8531	82.5843	81.9159	81.2454	81.7447	84.5811
Georgia	Female	0 to 20	Diabetes mellitus	78.5148	77.5485	77.1223	76.264	75.6569	76.0627	77.2449	77.4378	76.6899	75.9648	75.2177	71.8222	72.5836	76.1636	79.2796	80.2976	81.6963	82.1824	79.6534	78.387	77.1598	75.7241	73.2707	74.1264	73.9384	73.442	73.8467	74.4945
Georgia	Female	1 to 4	Diabetes mellitus	96.2332	96.4321	96.5279	96.3653	96.1519	96.0309	95.916	95.8146	95.7473	95.7529	95.8582	95.807	95.7015	95.7302	95.7756	96.0697	96.3137	96.3648	96.4429	96.4725	96.6238	96.7256	96.7646	96.873	96.9514	97.0427	97.1295	97.2648
Georgia	Female	10 to 14	Diabetes mellitus	79.0988	77.0808	76.0567	75.1197	74.8483	75.3106	77.3584	78.8333	79.6495	79.0388	78.7108	77.3176	77.3748	78.4463	79.8269	81.3179	82.2975	82.2237	78.6716	76.92	74.8191	72.0088	69.8272	71.3085	74.082	76.789	77.5229	78.1961
Georgia	Female	15 to 19	Diabetes mellitus	85.8837	85.1688	85.0802	84.7674	83.9187	84.2356	84.6984	83.8288	82.0172	81.1467	80.0005	75.7503	76.5772	80.7323	84.1342	84.6407	85.8256	86.374	84.4631	83.4636	82.7154	82.1006	79.9464	80.4705	79.2193	77.5584	77.6197	77.9892
Georgia	Female	5 to 9	Diabetes mellitus	92.3862	92.2444	91.645	90.6836	91.166	91.4062	92.025	93.0945	93.8533	93.802	93.8703	93.9577	94.4964	95.1085	95.5026	95.7079	95.9663	95.9845	94.9539	94.688	94.1797	93.3162	92.8608	93.27	93.6098	93.5877	93.8705	94.1775
Georgia	Male	0 to 20	Diabetes mellitus	78.1233	77.3913	75.0343	72.6447	73.1443	73.689	74.5797	76.9969	77.2147	78.9649	79.5627	79.6391	81.918	84.9459	84.3741	84.6581	84.7	83.6203	81.2722	79.506	76.9965	76.3529	74.4849	72.8341	70.442	68.9245	68.4701	71.6836
Georgia	Male	1 to 4	Diabetes mellitus	93.2581	93.5884	93.664	93.0801	92.3406	91.9616	91.8748	91.7384	91.2593	90.7947	90.754	90.772	90.887	91.0727	91.0541	92.3855	93.3227	93.5893	93.3998	93.3957	92.9508	92.7022	92.1794	92.4233	92.4574	92.5194	92.6821	92.9392
Georgia	Male	10 to 14	Diabetes mellitus	71.8474	72.0798	72.1571	70.0038	66.075	64.0302	63.1251	65.3303	66.6618	69.8738	71.2883	71.6675	76.2039	80.6984	79.4836	79.0854	77.7763	75.055	72.6101	70.2646	66.8852	65.0326	57.6632	54.35	50.6228	46.414	46.6444	55.7927
Georgia	Male	15 to 19	Diabetes mellitus	72.9101	70.2029	63.8526	59.9423	63.7249	66.4423	69.9761	74.4504	73.9269	75.4149	75.4138	74.7339	76.7605	81.171	81.0224	81.3941	80.8746	78.9477	74.5656	71.4829	67.6263	66.5451	65.5609	64.3442	60.466	58.7889	57.4932	60.2959
Georgia	Male	5 to 9	Diabetes mellitus	77.9734	78.0885	77.5683	74.2937	72.9452	72.1572	69.1487	70.8073	71.4239	75.3731	76.5807	77.0887	81.9094	86.0287	82.3533	81.6019	83.3318	83.4224	81.9028	80.9163	78.6248	81.0843	79.7071	74.3452	72.4884	71.1444	71.5921	76.9948
Kazakhstan	Both	0 to 20	Diabetes mellitus	51.9071	45.8438	40.056	34.4961	30.7876	28.2568	28.3833	33.0172	36.786	39.9863	41.4153	43.5663	43.0928	44.4258	47.6187	48.6722	50.3785	53.1239	56.9574	58.5458	58.5778	59.737	59.468	59.2232	59.0832	58.8804	58.3743	59.8474
Kazakhstan	Both	1 to 4	Diabetes mellitus	80.8602	79.2484	77.5674	76.2572	74.3741	74.8652	75.5306	76.6256	77.603	77.8544	78.708	79.6933	80.2613	81.1833	81.9057	82.5742	82.8367	82.9878	83.447	83.5964	83.8286	84.305	84.4742	85.3832	86.3552	87.301	87.9338	88.5684
Kazakhstan	Both	10 to 14	Diabetes mellitus	44.3371	37.581	31.8798	27.248	24.456	22.5953	23.2773	30.6087	26.5837	26.1185	26.9169	27.7929	27.8483	29.835	34.0472	33.4231	32.557	37.7596	44.4759	46.5142	44.704	44.8977	47.9339	46.6658	46.3147	44.3864	43.5412	48.151
Kazakhstan	Both	15 to 19	Diabetes mellitus	62.455	56.3488	50.0664	43.0872	38.793	34.2894	33.5394	37.0106	45.4534	50.9545	51.0072	52.7203	50.3737	49.5435	51.9842	52.8043	55.0737	56.6905	60.3694	63.2166	64.5127	67.2024	67.5063	68.3276	68.8753	69.7348	69.7526	70.1992
Kazakhstan	Both	5 to 9	Diabetes mellitus	63.5291	58.5339	54.1893	50.4454	47.2869	46.0356	45.1201	46.4999	46.3787	46.1047	47.4897	48.2317	47.497	50.665	53.0694	55.4228	58.8446	63.6819	67.0206	66.2798	66.6775	67.8719	66.2955	67.058	68.0894	69.0785	70.1188	71.9243
Kazakhstan	Female	0 to 20	Diabetes mellitus	49.865	43.699	37.6389	29.5126	23.9611	20.1485	21.3273	27.2432	29.1023	31.2919	35.496	38.9791	37.3241	39.3888	42.8546	43.279	45.458	47.7605	51.9052	52.4402	52.2447	53.6535	54.0106	53.6617	53.583	52.9493	52.0137	53.8611
Kazakhstan	Female	1 to 4	Diabetes mellitus	83.4262	81.8758	80.0939	79.1466	77.5316	77.8071	78.9138	79.8162	80.7452	81.119	81.9152	83.0499	83.3316	84.1603	84.6771	85.1731	85.4317	85.5964	85.7884	85.8561	86.1248	86.6493	86.7676	87.6906	88.5703	89.381	89.9034	90.5045
Kazakhstan	Female	10 to 14	Diabetes mellitus	47.1545	41.0041	35.4452	28.1977	24.9707	21.7839	22.9523	32.5979	24.4088	21.4977	25.3095	27.1197	26.1631	28.1195	33.1213	31.1708	28.9351	33.2471	40.3541	42.5818	40.4153	40.8501	45.5675	42.9817	42.3438	39.1614	37.4623	42.976
Kazakhstan	Female	15 to 19	Diabetes mellitus	72.1748	68.4326	64.4788	57.913	53.065	49.0974	49.499	52.4355	58.1595	61.5296	63.4072	65.2598	62.4107	62.3681	63.8522	64.1085	66.765	67.0466	69.3693	69.9182	70.5139	72.5017	73.322	74.3242	74.6926	74.9493	74.7956	75.4855
Kazakhstan	Female	5 to 9	Diabetes mellitus	75.6321	70.7568	66.7465	62.7513	59.3802	57.7859	57.3368	57.6824	56.9013	57.193	59.6396	61.7294	60.6366	63.261	64.5013	65.6091	67.7966	71.8301	74.8977	74.1889	75.1195	76.3709	74.2566	74.5935	76.2641	77.8574	79.0397	79.5
Kazakhstan	Male	0 to 20	Diabetes mellitus	65.1784	60.7021	56.5912	54.8565	53.8559	53.2063	52.3105	54.6102	59.3601	62.7825	61.1693	61.5017	62.2939	62.5712	64.7221	66.0951	66.8929	69.366	71.9574	74.0936	74.2778	74.877	74.0138	73.8574	73.647	73.8112	73.7618	74.4956
Kazakhstan	Male	1 to 4	Diabetes mellitus	84.5987	83.4977	82.5749	81.2583	79.7117	80.3076	80.1276	81.0815	81.7672	81.765	82.3775	82.7836	83.5181	84.2109	84.9301	85.5728	85.7397	85.8164	86.4614	86.6657	86.7638	86.9993	87.1724	87.7285	88.4649	89.2407	89.7854	90.2324
Kazakhstan	Male	10 to 14	Diabetes mellitus	42.6308	35.5925	30.3038	30.9399	29.2693	29.9782	29.7365	32.1842	36.1847	40.2844	35.6212	34.6929	36.556	38.1817	40.381	41.9534	43.3403	49.2928	54.4465	55.7551	54.4687	54.0439	54.039	54.8617	54.8786	54.9006	55.4239	58.1216
Kazakhstan	Male	15 to 19	Diabetes mellitus	64	56.887	49.71	45.6412	44.6623	41.5986	39.1625	41.7718	50.729	57.2068	53.8881	54.4444	54.2724	52.438	55.3526	56.7587	57.0967	60.2787	64.4858	69.9332	71.7733	74.2828	73.4029	73.4309	73.9637	75.3731	75.601	75.3395
Kazakhstan	Male	5 to 9	Diabetes mellitus	61.5074	58.8975	56.2078	54.8866	53.7339	53.7351	52.4726	54.9976	56.2207	55.115	53.8708	51.7714	52.0156	54.4467	57.6023	60.8464	64.6302	68.3717	70.4753	70.0657	69.3767	69.8866	70.0023	71.0423	70.5365	69.9832	70.286	73.402
Kyrgyzstan	Both	0 to 20	Diabetes mellitus	57.4726	54.3186	53.3087	53.2436	52.9764	51.9662	51.1597	52.3597	52.9988	55.2772	58.0409	61.2066	61.1008	62.6206	62.5502	61.7245	62.2299	63.6864	65.9138	68.0453	70.1709	71.3737	71.6989	70.713	70.129	70.619	71.0048	70.8637
Kyrgyzstan	Both	1 to 4	Diabetes mellitus	85.0584	85.073	85.5566	85.9201	86.3261	86.4147	86.4149	87.0159	87.4845	88.0371	88.5353	89.0447	89.1218	89.3379	89.1514	89.0372	89.272	89.7582	90.6643	91.2553	91.8556	92.3955	92.6559	92.506	92.3275	92.5516	92.8555	92.9443
Kyrgyzstan	Both	10 to 14	Diabetes mellitus	53.4438	48.0101	46.1883	46.3995	44.7595	45.0645	43.4984	42.4628	44.2	46.5877	48.1239	51.2416	50.8257	52.2663	50.9203	49.4576	50.8392	53.3937	56.8047	59.0009	62.6303	64.0694	63.8497	60.8087	58.4035	59.1361	58.9783	58.5824
Kyrgyzstan	Both	15 to 19	Diabetes mellitus	68.4491	64.6116	62.6161	62.198	63.2317	61.1805	60.7629	62.5236	61.4139	63.4041	66.7987	69.4755	68.0914	68.7631	68.6287	67.3726	66.8026	67.5775	69.1264	71.552	73.225	74.3319	75.0523	74.926	74.8761	75.288	75.6764	75.8123
Kyrgyzstan	Both	5 to 9	Diabetes mellitus	75.1318	75.0766	75.6851	75.1168	72.5821	71.2929	70.0073	71.3398	72.6428	73.4646	74.0166	75.8787	76.4299	77.7883	77.5176	76.7656	77.5299	78.9384	80.6608	81.8646	83.4569	84.4263	84.4673	84.4784	85.6762	86.8077	88.1345	88.5442
Kyrgyzstan	Female	0 to 20	Diabetes mellitus	53.836	50.9904	50.7325	51.4918	50.8316	49.5436	48.2822	49.1434	50.31	52.4501	53.2871	56.798	57.8607	60.5262	61.3774	61.5378	62.5395	63.6547	65.1623	67.0118	68.9232	69.9394	70.5088	69.001	68.5901	68.8138	68.4619	67.8352
Kyrgyzstan	Female	1 to 4	Diabetes mellitus	86.4574	86.6192	87.2566	87.8251	88.3736	88.6051	88.7006	89.3713	89.8842	90.5442	90.8721	91.2051	91.0124	91.1639	90.8178	90.6247	90.8052	91.217	92.0768	92.6255	93.1603	93.6377	93.8849	93.6642	93.5298	93.6828	94.0352	94.1122
Kyrgyzstan	Female	10 to 14	Diabetes mellitus	51.6324	45.6405	44.3915	45.9503	44.4338	44.9262	42.9191	41.4705	43.2417	44.8531	44.2145	47.0321	47.4316	50.3071	50.5625	50.1648	51.0429	52.6401	55.476	57.4292	60.6406	62.1487	61.9088	57.2273	54.2905	56.0699	55.3469	54.1918
Kyrgyzstan	Female	15 to 19	Diabetes mellitus	79.6726	77.7645	76.9526	77.1528	78.0361	76.2042	75.8713	76.5847	76.1134	77.2276	77.6602	79.4599	79.6743	80.3842	80.6345	80.4382	80.6072	80.8182	80.758	81.9094	82.564	82.9819	83.9211	84.0507	84.3661	83.7151	82.8604	82.5989
Kyrgyzstan	Female	5 to 9	Diabetes mellitus	74.6997	74.8634	75.8223	75.4271	72.2066	70.8419	69.3583	70.7952	72.1869	72.9413	73.343	75.5719	75.832	77.7939	77.9937	77.9622	78.4615	79.6637	81.0743	82.3016	83.8776	84.6532	84.4374	84.4865	86.3162	87.8204	89.5995	90.1363
Kyrgyzstan	Male	0 to 20	Diabetes mellitus	70.529	67.8843	66.473	65.7029	65.8487	65.324	65.1019	66.2957	66.2955	68.1422	71.9298	74.0545	72.9707	73.1539	72.3128	70.8166	70.7664	72.1817	74.5143	76.3825	78.1888	79.2718	79.3034	78.9933	78.3862	78.9898	79.9248	80.2506
Kyrgyzstan	Male	1 to 4	Diabetes mellitus	88.8252	88.6224	88.7051	88.6442	88.6982	88.5574	88.4295	88.7175	88.9574	89.1673	89.7116	90.2691	90.6764	90.8983	90.9892	91.0181	91.2347	91.6371	92.2682	92.6954	93.1601	93.584	93.7662	93.7645	93.5927	93.8259	93.9538	94.0245
Kyrgyzstan	Male	10 to 14	Diabetes mellitus	58.0953	53.9773	51.4605	49.4844	47.7691	47.721	46.9768	46.5556	48.0033	51.35	56.2286	59.5389	57.8727	56.8652	53.0991	50.0447	52.0916	56.0442	60.03	62.3624	66.366	67.645	67.3924	67.1303	65.6417	64.678	65.3824	66.176
Kyrgyzstan	Male	15 to 19	Diabetes mellitus	64.4311	59.1806	56.1388	54.8779	55.6793	54.221	53.8658	56.5547	54.9213	57.443	64.1179	66.9986	63.6397	63.9326	63.2073	60.7727	59.2329	60.5941	64.0909	67.5015	70.0775	71.8038	71.8296	71.3404	70.7174	72.6804	74.9323	75.6701
Kyrgyzstan	Male	5 to 9	Diabetes mellitus	88.7716	88.3049	88.0465	87.5879	87.5123	87.0154	86.6832	86.9502	87.2672	87.7088	88.1744	88.6491	89.2329	89.1032	88.1045	86.5953	87.3219	88.5343	89.8917	90.4843	91.1358	91.9234	92.2917	92.2518	91.9261	91.7993	91.7068	91.7138
Mongolia	Both	0 to 20	Diabetes mellitus	67.8612	66.9132	62.6219	59.8744	58.4036	56.5628	57.5712	59.1298	63.1061	66.8638	67.9924	67.946	67.1919	67.4606	66.7185	65.0298	65.5709	67.6029	68.3363	67.488	66.4163	66.7432	64.7925	64.5854	63.8681	64.3474	67.7066	68.551
Mongolia	Both	1 to 4	Diabetes mellitus	93.8989	94.1279	94.2927	94.4049	94.5051	94.5513	94.5274	94.504	94.5321	94.4776	94.3252	94.3647	94.2358	94.2964	94.4279	94.5735	94.7637	94.9894	95.245	95.4793	95.7448	96.0217	96.1767	96.2527	96.3048	96.6631	96.8345	96.584
Mongolia	Both	10 to 14	Diabetes mellitus	72.9174	72.6169	70.1304	70.5678	68.7941	65.0669	64.5266	65.3107	67.5255	69.4126	69.3899	70.9974	70.9137	71.0235	70.708	69.0826	69.6688	70.4053	71.3536	70.4598	70.561	71.4035	70.417	70.473	68.7071	68.5922	71.724	72.4429
Mongolia	Both	15 to 19	Diabetes mellitus	60.6643	58.5004	50.914	44.574	42.4764	40.9049	43.1817	45.7857	52.4221	58.7144	61.1733	60.132	58.7163	59.201	57.8035	55.1706	55.8592	59.2258	59.8477	58.3733	56.1848	56.1683	52.6226	51.9549	51.1306	51.4714	56.3323	57.7485
Mongolia	Both	5 to 9	Diabetes mellitus	90.5705	90.7132	90.1134	90.4415	90.0585	89.2142	89.2599	89.4831	90.2019	91.2843	91.2101	91.0957	90.974	90.826	90.9632	91.2846	91.4226	91.7183	92.7191	93.2381	93.0719	93.1438	93.0368	93.168	93.1405	93.4284	93.6629	93.5727
Mongolia	Female	0 to 20	Diabetes mellitus	66.9323	65.5713	57.1621	52.7477	50.5016	47.692	49.1198	50.6128	55.413	60.3623	63.3636	65.0604	64.1563	64.5977	65.0391	64.0327	64.93	68.6731	68.1239	66.1139	65.9316	66.6669	63.7642	62.5177	60.3344	60.3415	66.141	67.4304
Mongolia	Female	1 to 4	Diabetes mellitus	93.9069	94.1394	94.3141	94.4378	94.5478	94.5949	94.5718	94.5467	94.5806	94.5407	94.4035	94.44	94.3098	94.3548	94.4697	94.6133	94.7953	94.9961	95.2213	95.4266	95.6746	95.9554	96.1208	96.2073	96.2688	96.6209	96.7984	96.5809
Mongolia	Female	10 to 14	Diabetes mellitus	70.3382	69.8119	66.272	66.6738	64.6374	60.5566	60.2804	61.2858	65.0317	68.3086	68.1804	68.6183	68.0046	67.4571	66.9606	65.5185	66.3263	67.8913	69.2717	68.3441	68.9798	69.6746	67.6908	65.9145	62.7661	62.1935	67.2765	68.4239
Mongolia	Female	15 to 19	Diabetes mellitus	73.6283	71.6	60.8304	53.8668	51.487	49.3782	51.5104	53.0448	57.9561	63.4086	68.1064	70.4091	69.4921	70.3518	71.0027	69.988	70.6869	75.0348	73.5472	71.0044	70.4348	70.9744	67.5957	66.4056	64.3868	64.0873	70.0901	71.6854
Mongolia	Female	5 to 9	Diabetes mellitus	93.4866	93.5374	92.9703	93.1323	92.823	92.2175	92.2754	92.5391	93.2621	93.9622	93.8237	93.6928	93.4802	93.3617	93.5443	93.7166	93.9975	94.0021	94.7314	95.1996	95.2987	95.3999	95.3274	95.3055	95.2547	95.4857	95.7372	95.6621
Mongolia	Male	0 to 20	Diabetes mellitus	76.1028	75.7238	75.9462	75.2481	74.7626	74.149	74.5372	75.7346	78.0231	79.9228	79.2034	77.7083	77.2193	77.2449	75.6761	73.798	73.9142	74.1282	75.7014	75.9601	74.424	74.3539	73.591	74.2494	74.8539	75.6205	76.2932	76.6064
Mongolia	Male	1 to 4	Diabetes mellitus	96.1821	96.3196	96.4083	96.4639	96.5132	96.5394	96.5201	96.5034	96.5119	96.4567	96.3412	96.3713	96.2918	96.3508	96.4564	96.5523	96.683	96.8551	97.0529	97.236	97.4265	97.5975	97.6824	97.7167	97.7371	97.9727	98.0741	97.8731
Mongolia	Male	10 to 14	Diabetes mellitus	76.9866	77.0279	76.3983	76.8153	75.5843	72.5954	71.7595	72.0955	71.6765	71.2823	71.4087	74.6349	75.322	76.4593	76.3985	74.4964	74.6878	74.1007	74.3331	73.5274	72.8252	73.8142	74.3452	77.0404	77.3339	77.8901	77.9595	78.0235
Mongolia	Male	15 to 19	Diabetes mellitus	57.3677	55.9532	56.8661	54.3508	53.5964	53.5299	54.8756	57.859	64.1042	68.9833	66.8702	61.1373	59.517	59.1704	55.2404	51.2645	51.6589	52.2283	55.6991	56.3801	52.6934	51.8632	49.4998	49.8707	51.1421	52.3251	53.5381	54.1175
Mongolia	Male	5 to 9	Diabetes mellitus	90.5633	90.7855	90.4287	90.8768	90.5586	89.7376	89.7426	89.7857	90.1384	91.3164	91.3803	91.3431	91.4277	91.2928	91.2976	91.6975	91.5315	92.1513	93.0941	93.4402	92.9232	92.9114	92.7983	93.112	93.1339	93.373	93.4646	93.392
Tajikistan	Both	0 to 20	Diabetes mellitus	39.9244	39.2734	36.5737	32.746	26.4007	26.5309	28.7051	29.9241	32.7199	36.6702	38.0714	38.2306	37.4739	38.1764	38.2911	37.1941	36.3754	35.023	32.986	30.9614	29.1374	27.1208	25.4094	23.308	20.2885	12.9716	7.76356	10.2012
Tajikistan	Both	1 to 4	Diabetes mellitus	76.2603	77.1575	78.0113	78.7741	78.7737	79.1271	79.5251	80.1811	81.0361	81.6072	82.1772	81.9852	81.7453	81.8656	81.7126	81.504	81.3894	81.4318	81.1497	80.8356	80.5054	80.218	79.7815	79.0008	78.2805	77.2286	76.3283	77.6896
Tajikistan	Both	10 to 14	Diabetes mellitus	37.4461	37.4336	36.1725	34.0819	29.8286	27.9227	28.855	27.2152	27.9675	32.6583	33.6831	31.6774	29.5481	30.0456	30.3367	29.1648	28.4088	27.2033	25.2935	23.8269	22.5406	21.8735	21.0584	20.2983	19.2598	13.3291	10.8839	11.6652
Tajikistan	Both	15 to 19	Diabetes mellitus	57.3295	54.4663	49.8979	44.5575	35.6425	36.0734	37.8533	40.9441	43.8576	45.5703	45.9656	46.2382	44.9636	44.6988	43.8242	41.3227	39.4999	37.3703	35.0112	32.3005	29.892	27.0665	24.9939	22.5405	18.3352	9.90251	2.74382	5.79691
Tajikistan	Both	5 to 9	Diabetes mellitus	50.6429	52.7935	51.2299	47.9283	42.9779	43.2549	45.6768	43.9011	45.1548	49.6792	50.3238	49.942	48.6273	48.5354	48.3175	48.2329	48.5403	48.1969	47.1895	46.3722	45.6165	44.9078	44.2432	42.4505	41.1364	35.7326	33.8053	36.4624
Tajikistan	Female	0 to 20	Diabetes mellitus	38.6722	40.4635	38.4994	31.7735	23.2646	24.0734	29.0389	30.1091	33.2201	38.4147	39.7124	39.0082	37.9541	38.4853	38.9571	38.134	37.85	37.0911	35.092	33.3857	31.4525	29.2276	27.3588	25.062	21.4581	17.7294	11.1153	13.3156
Tajikistan	Female	1 to 4	Diabetes mellitus	81.7736	82.6647	83.4432	84.2237	84.4122	84.8938	85.3549	85.8901	86.5648	87.0146	87.4025	87.343	87.1615	87.1247	86.941	86.712	86.6721	86.7561	86.5982	86.4478	86.2645	86.0598	85.7638	85.1996	84.6428	83.8269	83.0283	84.0175
Tajikistan	Female	10 to 14	Diabetes mellitus	38.045	40.3276	39.7507	34.1341	27.105	26.504	30.2751	29.1323	30.5969	37.3202	38.5101	35.7769	32.8843	33.0557	33.029	31.6747	31.2155	30.4494	28.7544	28.042	27.0136	26.3623	25.5416	24.9247	23.6777	22.5457	19.4285	18.9789
Tajikistan	Female	15 to 19	Diabetes mellitus	68.1234	66.7272	64.1933	59.7347	53.4809	54.0657	56.8387	58.9331	60.7044	61.7822	61.9004	61.4592	60.7742	60.6466	60.8062	59.7114	58.8676	57.9399	56.2831	54.2694	52.2707	49.8517	47.942	45.7428	42.0063	38.2844	31.6604	34.0534
Tajikistan	Female	5 to 9	Diabetes mellitus	67.8615	72.9788	72.0353	65.9192	59.3342	60.3156	64.5184	63.219	65.5508	70.3336	70.5991	70.2062	69.2323	68.8504	68.1849	67.8414	68.4829	68.514	67.9748	68.4907	68.0253	67.692	67.6091	66.5727	65.5826	64.9321	63.5511	65.1376
Tajikistan	Male	0 to 20	Diabetes mellitus	55.2035	52.4501	49.7033	49.5063	46.7081	46.1746	45.1972	46.2458	48.0741	49.936	51.0992	52.0076	51.6954	52.3824	52.1372	51.0411	49.9207	48.3394	46.7326	44.8823	43.5709	42.1994	41.0156	39.5648	37.7474	28.9685	26.1897	28.2645
Tajikistan	Male	1 to 4	Diabetes mellitus	77.7835	78.3411	78.9671	79.4166	79.1628	79.2171	79.3924	79.9802	80.7743	81.3102	81.9211	81.6351	81.4152	81.7016	81.6487	81.545	81.3744	81.3375	80.9819	80.5549	80.1465	79.8545	79.3932	78.6143	77.9435	76.9685	76.265	77.6195
Tajikistan	Male	10 to 14	Diabetes mellitus	39.7718	36.0025	33.7206	37.8389	38.8118	34.8524	30.7991	28.4545	27.8456	28.5984	29.2072	28.5535	27.8789	28.7992	29.5164	28.7204	27.4551	25.597	23.4806	20.8731	19.2284	18.4959	17.6592	16.6415	15.9309	2.74397	1.49427	4.1836
Tajikistan	Male	15 to 19	Diabetes mellitus	59.5651	55.6007	49.772	45.6018	36.5139	36.4381	35.5096	38.7532	42.1709	44.1064	44.7767	46.1317	44.4601	44.0853	41.8558	38.1525	35.5306	32.3719	29.9445	27.3404	25.3813	23.2068	21.8354	20.1038	17.0768	4.73358	0	2.70832
Tajikistan	Male	5 to 9	Diabetes mellitus	46.5207	42.4514	40.5262	43.8079	44.1762	43.1069	41.1837	39.5922	38.2215	39.907	41.1984	41.0815	39.7857	40.2598	41.0139	41.409	41.0278	40.2704	39.0041	36.2203	35.4953	34.5636	33.2902	31.0814	29.9751	19.4666	17.6208	20.6236
Turkmenistan	Both	0 to 20	Diabetes mellitus	37.083	33.9682	31.2104	24.4852	20.9903	20.6301	22.5421	21.6355	26.8504	31.1779	36.1014	38.0858	39.3387	36.9686	34.0049	32.1814	31.6031	29.451	27.0858	27.4721	27.5525	26.1115	25.1586	21.4947	17.1568	16.6762	18.9314	20.3894
Turkmenistan	Both	1 to 4	Diabetes mellitus	73.5584	72.1944	71.4513	71.112	71.6886	72.0608	72.5886	72.4911	73.0791	73.2853	74.115	75.2634	76.213	76.8503	77.4682	78.3059	78.7824	78.9141	78.5712	78.5494	78.9706	79.9795	80.9578	81.9287	82.527	83.2454	84.318	85.1607
Turkmenistan	Both	10 to 14	Diabetes mellitus	33.8307	28.961	25.1355	17.9774	12.4911	11.2735	11.7236	11.3192	14.1265	19.039	24.8731	23.6161	24.2846	23.5198	20.2108	19.5674	19.1824	14.9956	11.8443	13.4505	10.6175	11.8984	8.80369	4.47151	0.685386	0	5.10764	7.43406
Turkmenistan	Both	15 to 19	Diabetes mellitus	52.8904	50.3489	47.1934	37.5563	33.336	32.2719	34.1718	31.6911	38.8971	43.2189	47.2629	49.8792	49.9627	43.9448	38.2896	33.6127	31.7619	29.3445	26.4936	26.7224	28.3899	25.4126	25.3449	20.9839	15.2381	15.1027	16.4529	17.64
Turkmenistan	Both	5 to 9	Diabetes mellitus	56.01	55.6497	55.3561	53.5651	51.2785	51.2749	52.1915	50.896	50.6881	50.4058	51.6292	51.4138	51.5465	51.4759	51.4901	52.0808	51.8109	50.0865	48.3101	47.3953	46.7081	47.3661	48.5219	48.5936	48.6355	49.0235	51.5391	53.1876
Turkmenistan	Female	0 to 20	Diabetes mellitus	34.3473	31.3788	28.2252	21.8487	18.9242	17.5337	18.6077	19.2963	26.3691	30.1098	35.8979	36.894	39.0827	35.5765	32.3195	30.0773	28.1392	25.1442	21.2892	21.2307	20.885	19.239	19.0484	14.5861	8.88381	7.46191	10.8539	11.6147
Turkmenistan	Female	1 to 4	Diabetes mellitus	76.2128	75.1153	74.2098	73.6914	74.3904	74.6281	74.8385	74.3753	74.8078	74.8246	75.6062	76.7952	77.9588	78.5479	79.2964	80.1009	80.4062	80.4138	79.8663	79.7902	80.0399	80.9616	81.9347	82.6998	83.147	83.8479	84.9721	85.8266
Turkmenistan	Female	10 to 14	Diabetes mellitus	36.7484	32.089	28.871	21.8423	15.8993	13.5541	13.2721	13.7934	19.4436	25.4072	32.8806	30.547	30.1495	30.2926	25.6951	25.9577	23.6486	17.8212	14.7178	18.1483	15.2296	15.8061	13.2595	7.86549	3.136	0	4.95622	5.97314
Turkmenistan	Female	15 to 19	Diabetes mellitus	62.7575	61.5809	59.2944	53.4608	51.4918	50.0026	50.8418	51.1507	57.2784	59.0299	62.213	63.284	65.1572	59.1869	55.527	51.2998	49.1393	47.2429	43.5382	42.1407	43.09	40.887	41.6619	38.2103	33.035	32.793	34.9735	35.2877
Turkmenistan	Female	5 to 9	Diabetes mellitus	73.4066	72.4829	71.2809	70.4305	69.4918	69.3823	69.6708	69.2757	70.0444	69.4623	69.7821	69.4625	69.2438	68.771	68.8551	69.4275	68.7343	67.339	65.7943	66.3623	65.6946	66.0871	67.4727	67.3783	66.8812	66.5203	68.1295	68.6625
Turkmenistan	Male	0 to 20	Diabetes mellitus	54.6334	52.1207	50.4097	44.964	41.7373	42.4415	44.6737	42.4166	44.6033	48.4279	51.372	53.8056	53.8823	53.1143	51.116	50.0954	50.9134	50.0461	49.6139	50.3114	50.7588	49.8129	48.3246	46.2018	44.0561	44.4647	45.0618	46.699
Turkmenistan	Male	1 to 4	Diabetes mellitus	79.9399	78.6977	78.4281	78.4367	78.6164	79.0205	79.7759	80.2101	80.7936	81.1795	81.7625	82.4234	82.7263	83.1817	83.3907	83.9599	84.49	84.7468	84.8166	84.8846	85.3799	86.121	86.7307	87.6016	88.1607	88.6167	89.2065	89.7045
Turkmenistan	Male	10 to 14	Diabetes mellitus	33.322	28.5408	23.9745	17.2524	13.0757	13.8881	15.5212	13.4543	10.9749	13.5399	15.9344	16.6521	19.0772	16.8413	16.0993	13.9586	17.0178	16.1681	13.2308	11.3068	8.94892	11.2461	7.39106	5.09517	3.11635	6.39997	11.0436	15.033
Turkmenistan	Male	15 to 19	Diabetes mellitus	59.2394	55.5989	52.576	41.1253	35.011	35.265	38.0347	31.7247	37.0999	43.7071	47.2141	51.2167	48.126	44.9798	38.6533	35.4807	35.0895	32.9732	33.0407	36.0188	38.1009	35.2189	33.6202	29.7719	25.7682	25.7685	24.9007	26.8674
Turkmenistan	Male	5 to 9	Diabetes mellitus	48.5438	49.3905	50.8713	48.2717	44.9145	45.1041	46.6396	44.4826	42.5784	42.9869	45.1446	45.2576	45.9185	46.5582	46.3676	46.6728	47.271	45.9389	44.7436	41.7085	41.3776	42.2193	42.3452	42.7045	43.7905	45.2499	48.0508	50.7758
Uzbekistan	Both	0 to 20	Diabetes mellitus	58.7326	55.7684	51.5131	45.3701	42.7074	41.8778	41.3012	39.8191	37.2352	37.9329	38.8687	38.8635	36.7329	34.6474	32.4577	31.6972	34.8838	35.5529	37.0434	38.2465	39.2657	38.467	35.8706	33.7054	33.1065	33.6778	34.0453	34.4841
Uzbekistan	Both	1 to 4	Diabetes mellitus	90.8892	90.8311	90.6489	90.5893	90.7996	91.3084	91.519	91.8357	92.1053	92.4537	92.8473	92.923	92.7948	92.5475	92.2304	92.0839	92.0879	92.0434	92.0112	91.9382	92.09	92.299	92.3955	92.4897	92.5538	92.9623	93.2702	93.5532
Uzbekistan	Both	10 to 14	Diabetes mellitus	52.4399	48.9713	44.3001	38.0977	33.3719	29.6935	29.9969	29.8315	26.2594	22.2851	23.6091	23.4223	22.4674	17.9354	15.1082	13.4231	16.9259	18.1092	20.6957	21.6331	22.9408	19.1846	14.0172	12.0958	10.7353	12.83	15.9807	17.879
Uzbekistan	Both	15 to 19	Diabetes mellitus	63.6226	59.4655	53.9098	45.8918	43.759	44.0771	42.6131	39.7684	36.4084	38.8163	37.1147	36.9301	33.7256	32.0766	29.4741	28.7528	32.6976	33.5903	35.6456	38.0348	39.495	39.3696	37.0871	34.4388	33.9207	33.1387	32.2908	32.0066
Uzbekistan	Both	5 to 9	Diabetes mellitus	72.7281	72.3679	70.6315	67.2411	64.6671	63.3538	62.472	60.4175	58.3275	59.0387	64.2093	62.7094	58.9708	56.3929	53.793	52.1844	51.862	49.7357	47.4273	45.2464	44.6011	45.5826	45.2442	44.4027	46.6776	51.0826	52.9247	55.2909
Uzbekistan	Female	0 to 20	Diabetes mellitus	58.9767	57.272	52.1841	45.2751	42.2218	41.9887	41.8201	39.2746	35.3694	35.1418	36.4401	35.7703	34.0399	31.9486	29.3374	29.6563	33.5505	35.6902	37.8521	39.3684	41.5167	41.8557	41.1349	39.7923	39.6054	39.2371	38.7639	38.1816
Uzbekistan	Female	1 to 4	Diabetes mellitus	90.7643	90.8433	90.767	90.8094	91.0538	91.6868	91.9146	92.2902	92.5414	92.9142	93.2747	93.2834	93.1344	92.8461	92.4995	92.3335	92.3426	92.2956	92.26	92.1883	92.3586	92.5525	92.6672	92.7605	92.8329	93.2874	93.618	93.9207
Uzbekistan	Female	10 to 14	Diabetes mellitus	57.8481	54.9763	50.3755	44.0996	38.1358	33.6102	35.6143	35.8931	32.2151	27.4027	27.9929	27.7014	28.0192	24.5055	21.4476	19.8026	23.6003	25.7045	27.8016	27.9256	33.5183	27.6511	21.7253	20.0084	20.6678	21.8617	22.8852	23.3919
Uzbekistan	Female	15 to 19	Diabetes mellitus	73.0114	71.5891	66.6574	60.2998	59.2996	61.0973	60.0756	56.3931	52.7663	53.7256	53.4504	52.659	50.3792	49.1695	46.8403	47.697	50.8372	52.6528	54.8724	56.8829	57.479	59.5766	60.542	59.5311	59.2647	58.0332	57.1104	56.2504
Uzbekistan	Female	5 to 9	Diabetes mellitus	84.5709	84.5617	83.3303	80.9845	78.4983	77.2114	76.0682	74.4724	72.1064	72.888	76.3885	74.7374	72.2516	70.0986	68.7654	68.1503	68.6459	68.3957	67.2481	66.5349	67.3901	69.0359	69.9082	70.0292	71.3117	73.3718	74.2531	75.2905
Uzbekistan	Male	0 to 20	Diabetes mellitus	68.3799	64.8926	62.5398	58.7284	57.1914	55.9875	55.1617	55.275	54.8533	56.4685	56.7994	57.5519	55.5275	54.0234	52.9282	51.1263	52.7033	51.4869	51.8006	52.3042	51.7669	49.8802	45.8765	43.3895	42.5301	43.9892	45.1382	46.4803
Uzbekistan	Male	1 to 4	Diabetes mellitus	94.504	94.2814	94.0268	93.855	93.9431	94.0908	94.2003	94.3211	94.518	94.7008	94.9867	95.1179	95.0567	94.9472	94.7773	94.7029	94.6957	94.6739	94.6643	94.6224	94.693	94.8411	94.8725	94.9269	94.9485	95.1369	95.2937	95.4405
Uzbekistan	Male	10 to 14	Diabetes mellitus	45.4269	41.2866	37.0634	31.8279	30.1682	28.7857	25.8426	24.9285	22.0938	20.5109	23.1404	23.2105	19.7989	14.029	12.0823	10.6058	12.8688	11.9423	14.9952	17.2183	9.88911	10.5516	7.28429	4.98625	-1.42109e-14	3.31474	9.77002	13.6833
Uzbekistan	Male	15 to 19	Diabetes mellitus	65.6421	58.627	55.1053	48.584	45.5702	42.7156	41.2947	42.13	41.596	45.6551	41.993	43.2419	40.1645	38.7098	37.3741	33.6211	36.7743	34.9756	35.2396	36.8212	39.187	34.2274	26.4666	22.1091	21.4834	22.2088	22.0892	23.1383
Uzbekistan	Male	5 to 9	Diabetes mellitus	66.2899	65.5229	63.8498	60.2639	58.9162	58.2189	58.2089	56.3701	55.9446	56.1263	61.5128	61.1485	57.1369	55.1675	51.5906	49.0331	47.4493	43.1116	39.9416	36.4528	33.5572	32.5639	30.4642	28.7088	31.2611	37.7466	40.6417	44.192
Central Europe	Both	0 to 20	Diabetes mellitus	72.709	73.8761	74.7218	75.967	76.294	77.479	78.0492	78.5886	79.8403	80.6612	81.5567	82.3132	82.7165	82.9997	83.2014	83.2037	83.5316	83.5406	83.7363	84.4721	85.2076	85.7443	85.8947	86.1673	86.4268	86.411	86.604	87.1944
Central Europe	Both	1 to 4	Diabetes mellitus	91.2881	91.5851	91.8117	92.2152	92.1987	92.6362	92.8207	93.0851	93.3947	93.6325	93.7833	94.0018	94.1405	94.2752	94.4326	94.6186	94.83	95.0888	95.3334	95.5488	95.7722	95.9864	96.1248	96.242	96.3023	96.3315	96.2317	96.4799
Central Europe	Both	10 to 14	Diabetes mellitus	79.3736	80.0414	80.4667	81.7599	82.0126	82.6935	83.1267	83.6112	84.3885	85.3385	86.4229	86.8471	86.8136	86.9746	87.4422	87.7586	87.9903	87.9964	88.0613	88.2771	88.7915	89.4512	89.5848	89.9348	90.2025	90.0558	90.1149	90.5547
Central Europe	Both	15 to 19	Diabetes mellitus	75.6992	76.375	76.8572	77.6744	77.9749	78.9203	79.4318	79.6119	81.0201	81.719	82.5742	83.4692	84.0886	84.2495	84.0863	83.6986	83.8629	83.4349	83.4452	84.4563	85.2903	85.661	85.7162	85.9062	86.1183	85.9148	86.2405	86.7282
Central Europe	Both	5 to 9	Diabetes mellitus	90.0041	90.3847	90.6824	90.8901	90.7432	91.1507	91.2222	91.6404	92.3081	92.7526	93.1302	93.2671	93.184	93.2381	93.3459	93.3543	93.6564	94.024	94.2178	94.4745	94.8116	95.1935	95.2928	95.4506	95.5928	95.7815	95.8289	96.0318
Central Europe	Female	0 to 20	Diabetes mellitus	71.5562	72.9258	73.854	75.1187	75.2915	76.4924	76.8838	77.2816	78.9089	79.8616	80.8637	81.817	82.2728	82.5029	82.6093	82.4997	83.165	83.2785	83.4856	84.1904	84.937	85.7476	86.0376	86.3904	86.7146	86.6057	86.5903	87.1852
Central Europe	Female	1 to 4	Diabetes mellitus	92.9931	93.3001	93.5156	93.9212	93.8651	94.2889	94.4603	94.6845	94.9862	95.1919	95.3203	95.4838	95.6236	95.7403	95.8467	96.0159	96.1766	96.3477	96.5125	96.6483	96.8199	97.0195	97.1345	97.2152	97.234	97.2573	97.0842	97.3385
Central Europe	Female	10 to 14	Diabetes mellitus	80.1393	80.6695	80.8574	82.2793	82.4724	82.965	83.0095	83.3934	84.2592	85.2163	86.5121	86.8014	86.6117	86.6522	86.9514	87.2906	87.6322	87.4202	87.5136	87.7357	88.2166	88.9958	89.2882	89.6766	89.8419	89.5079	89.405	89.8694
Central Europe	Female	15 to 19	Diabetes mellitus	80.8626	81.5712	82.155	82.6639	82.8583	83.5643	83.8731	83.8682	85.2027	85.7536	86.3181	87.2667	87.7893	87.8189	87.594	87.1262	87.6433	87.593	87.6325	88.3153	88.9135	89.4335	89.6293	89.8378	90.1558	89.9636	90.0642	90.379
Central Europe	Female	5 to 9	Diabetes mellitus	93.0879	93.4349	93.6848	93.7886	93.5909	93.863	93.8661	94.1432	94.7842	95.1949	95.5604	95.7085	95.6726	95.7454	95.8436	95.7868	96.032	96.2388	96.3296	96.5037	96.7265	97.0231	97.0129	97.1295	97.1695	97.2788	97.2724	97.3926
Central Europe	Male	0 to 20	Diabetes mellitus	79.9009	80.6395	81.2217	82.1707	82.5511	83.4564	84.0435	84.5721	85.2342	85.762	86.3666	86.79	87.0525	87.3051	87.5275	87.6106	87.5954	87.5152	87.6514	88.2391	88.7958	88.9971	89.0029	89.1493	89.298	89.3545	89.6611	90.1132
Central Europe	Male	1 to 4	Diabetes mellitus	92.5401	92.7218	92.8856	93.1468	93.1901	93.4917	93.6301	93.8541	94.0667	94.2621	94.3875	94.5881	94.6591	94.7473	94.8925	95.0208	95.2104	95.4742	95.7187	95.9459	96.1474	96.2989	96.4129	96.5296	96.6164	96.6391	96.663	96.8118
Central Europe	Male	10 to 14	Diabetes mellitus	77.5765	78.4248	79.1723	80.2453	80.5739	81.5046	82.4642	83.0591	83.6583	84.5338	85.2524	85.8273	85.9886	86.2898	86.9608	87.2256	87.3027	87.6295	87.6763	87.8992	88.4571	88.9378	88.8548	89.1491	89.5557	89.6754	89.9591	90.3574
Central Europe	Male	15 to 19	Diabetes mellitus	77.897	78.2375	78.3435	79.2947	79.6317	80.5473	81.1503	81.5158	82.4312	83.054	83.9819	84.4188	84.913	85.1871	85.1643	85.0398	84.613	83.7991	83.7552	84.834	85.6752	85.6835	85.5122	85.5967	85.5717	85.4265	85.9421	86.4836
Central Europe	Male	5 to 9	Diabetes mellitus	90.0234	90.278	90.5089	90.781	90.7927	91.2196	91.369	91.8126	92.2016	92.4868	92.7024	92.7529	92.6278	92.6171	92.6796	92.7809	93.0232	93.4626	93.7201	93.9792	94.3317	94.6623	94.8851	95.0288	95.2612	95.4809	95.586	95.8186
Albania	Both	0 to 20	Diabetes mellitus	52.6946	45.8691	44.7797	44.7014	45.5275	47.0398	48.0752	50.1009	53.6982	54.5079	54.7059	55.7192	57.5834	59.7874	62.638	65.5329	69.3879	74.0035	76.5469	78.7316	80.0316	80.0721	80.2266	80.4689	80.6087	80.6607	80.6853	80.7657
Albania	Both	1 to 4	Diabetes mellitus	80.8173	76.568	76.6524	76.9452	77.8457	79.5363	81.3533	83.012	85.329	86.1535	86.1042	86.0072	86.5293	86.6812	87.354	88.1153	88.8484	89.826	90.3736	90.8518	91.1016	90.9889	91.1646	91.4177	91.6645	91.9059	92.1341	92.3432
Albania	Both	10 to 14	Diabetes mellitus	71.0279	68.2867	67.1878	68.4673	68.1882	67.6969	68.2712	68.596	69.1442	70.0367	70.3776	68.557	68.4733	70.7077	72.3943	73.5765	75.823	79.3184	80.391	81.6416	82.9465	83.4711	83.4704	83.7768	84.2208	84.3645	84.5395	84.7538
Albania	Both	15 to 19	Diabetes mellitus	78.9439	76.0324	75.7875	75.7957	76.2226	75.9273	74.8392	74.0016	73.6038	73.8229	73.505	74.8745	75.7202	75.7928	76.6908	78.3809	80.8882	84.0034	85.7546	87.2108	87.7985	87.2469	87.1199	86.9298	86.6252	86.5698	86.62	86.6793
Albania	Both	5 to 9	Diabetes mellitus	69.9232	63.6003	61.0417	58.6292	57.5449	57.7684	56.4714	58.3139	61.1384	61.9463	60.4585	58.3057	59.0064	61.0162	64.0703	66.8405	70.9008	75.7549	78.6787	81.246	83.0965	83.68	84.2107	84.9648	85.746	86.1573	86.6033	87.0197
Albania	Female	0 to 20	Diabetes mellitus	56.0787	49.9095	48.8122	49.9695	51.2361	52.89	54.3902	57.3204	61.6447	63.5778	63.8516	63.7422	65.3989	67.9152	70.6624	73.8306	76.9028	79.894	81.5226	83.6117	85.016	84.8904	85.0025	85.2911	85.3918	85.4493	85.4982	85.5441
Albania	Female	1 to 4	Diabetes mellitus	85.544	82.3282	82.6458	83.4689	84.6445	86.3568	88.3198	90.0781	91.9426	92.7747	92.9402	92.9682	93.3202	93.4708	93.804	94.1908	94.5115	94.825	94.9783	95.1197	95.2635	95.2446	95.3542	95.5026	95.6535	95.8038	95.9448	96.0596
Albania	Female	10 to 14	Diabetes mellitus	67.8597	64.353	62.862	64.9923	64.3888	63.3447	63.2614	63.7116	65.1811	67.0496	66.6431	64.2714	65.4005	68.6586	71.5735	74.3916	76.7919	79.2458	80.125	82.8139	84.8031	84.3629	84.3256	84.7816	84.8502	85.0054	85.1985	85.426
Albania	Female	15 to 19	Diabetes mellitus	88.9995	88.1955	88.339	88.8907	89.2412	89.1022	89.1252	88.9301	89.1479	89.1707	89.109	89.2219	89.2556	89.2775	89.6404	90.1405	90.9246	92.1499	92.9685	93.696	93.9954	93.8889	93.8811	93.8663	93.8637	93.8739	93.9579	93.9415
Albania	Female	5 to 9	Diabetes mellitus	77.4429	72.9045	70.5708	68.623	68.4119	68.6855	67.3714	69.7907	73.0271	74.9287	74.9451	73.9236	74.8192	76.7455	78.8856	82.0658	85.2688	87.7129	88.8566	90.381	91.6473	91.577	91.6635	91.865	91.9635	92.1099	92.306	92.4978
Albania	Male	0 to 20	Diabetes mellitus	60.7874	54.9752	54.1331	53.0371	53.2973	54.3159	54.7055	55.4861	57.7141	57.3891	57.4233	59.188	60.8489	62.3566	64.6894	66.728	70.3487	75.2323	77.9252	79.6863	80.5981	80.7891	80.9567	81.1162	81.2836	81.3505	81.3875	81.4763
Albania	Male	1 to 4	Diabetes mellitus	81.919	77.896	77.6673	77.208	77.4537	78.5188	79.5063	80.4461	82.4982	83.0155	82.7162	82.5274	83.1215	83.2719	84.1626	85.1308	86.1006	87.5159	88.3233	89.0214	89.3012	89.1088	89.2979	89.5834	89.854	90.1163	90.3669	90.6162
Albania	Male	10 to 14	Diabetes mellitus	75.2892	73.8366	73.37	73.3062	73.4825	73.7474	75.1973	75.2745	74.3866	73.8758	75.2561	74.2544	72.5522	73.1989	73.0762	71.8382	73.7854	78.6433	79.9727	79.1148	79.4149	81.2848	81.3342	81.4263	82.3651	82.4836	82.6225	82.8075
Albania	Male	15 to 19	Diabetes mellitus	72.289	67.3382	66.5354	65.593	65.8879	65.3246	62.8259	61.2819	60.3292	60.7861	60.0216	62.9079	64.8742	65.1617	66.6305	69.4682	73.5573	78.2098	80.6165	82.5476	83.3055	82.3343	82.0947	81.7335	81.1395	81.067	81.1245	81.2876
Albania	Male	5 to 9	Diabetes mellitus	72.4582	66.2969	64.6274	62.527	60.6413	60.7102	60.0601	60.2069	61.0304	59.75	56.5492	53.6233	53.6788	54.8584	57.9252	58.7653	62.2274	68.5752	72.9348	75.8892	77.7841	79.115	80.0884	81.367	82.8275	83.4681	84.0949	84.6634
Bosnia and Herzegovina	Both	0 to 20	Diabetes mellitus	71.1836	69.8559	68.6468	68.9121	68.9363	69.2881	70.4196	73.2955	75.5147	75.9703	74.6016	74.0631	71.6615	71.4493	70.9396	69.0884	68.8504	66.7339	67.0093	69.6412	69.3437	68.9303	69.0559	68.3932	67.6083	64.3359	63.6317	64.7456
Bosnia and Herzegovina	Both	1 to 4	Diabetes mellitus	91.4647	91.9103	91.7489	91.3942	90.7913	90.3265	89.2311	89.7604	90.5629	91.1357	91.0847	91.875	91.1116	91.3542	91.559	91.2623	91.1476	91.6288	91.7285	92.0855	92.3644	92.829	92.8359	93.0603	93.4813	92.8166	92.3778	92.6411
Bosnia and Herzegovina	Both	10 to 14	Diabetes mellitus	72.5758	73.3071	73.5881	73.391	73.6487	74.3418	75.6399	77.5826	79.3716	79.8747	79.1334	78.5581	75.887	75.9417	75.4022	74.7505	76.1824	76.5459	74.8335	76.8007	77.6137	77.1978	76.5263	76.7401	76.1939	74.4189	74.3744	75.0829
Bosnia and Herzegovina	Both	15 to 19	Diabetes mellitus	78.0153	73.7648	71.0141	71.7518	72.0047	72.2643	74.1306	76.487	78.1812	77.4725	74.9257	72.6739	69.832	68.3741	66.9274	63.6947	62.6057	57.9656	59.303	63.3505	62.089	61.0342	61.7355	60.4681	58.7073	54.159	52.88	53.9855
Bosnia and Herzegovina	Both	5 to 9	Diabetes mellitus	89.307	90.1882	90.7509	91.2672	91.4059	91.8572	92.2361	93.0631	93.472	93.6742	93.313	93.6141	92.9326	93.1573	93.3437	93.3895	93.3724	93.0282	92.7464	92.5643	92.4057	92.3641	92.3645	92.2799	92.047	90.955	91.2226	91.631
Bosnia and Herzegovina	Female	0 to 20	Diabetes mellitus	70.5439	70.7909	69.7944	69.2966	69.4996	70.2399	71.5661	74.4246	76.4673	76.8617	75.6234	75.4478	73.3212	73.0189	72.743	72.0821	70.7026	69.2536	69.7636	69.6722	69.3923	69.933	70.0208	70.0184	70.91	69.5846	68.665	69.467
Bosnia and Herzegovina	Female	1 to 4	Diabetes mellitus	96.1163	96.2393	96.1085	95.8678	95.5447	95.3275	94.8015	94.9752	95.2565	95.4908	95.481	95.9459	95.7034	95.8916	96.0586	96.0009	96.041	96.3051	96.4289	96.6309	96.8225	97.0444	97.1023	97.2834	97.5206	97.3481	97.2274	97.3521
Bosnia and Herzegovina	Female	10 to 14	Diabetes mellitus	64.9491	65.8378	66.4861	66.9318	67.3656	68.3486	70.005	72.0077	74.1481	74.8881	74.8258	75.1084	72.637	72.9169	73.4498	73.2494	72.5698	71.9323	72.3019	71.6483	71.3944	71.3782	71.0826	70.9348	70.6506	69.3132	69.5443	70.368
Bosnia and Herzegovina	Female	15 to 19	Diabetes mellitus	83.4263	82.8225	81.0384	80.0493	80.4248	80.9669	82.2901	84.412	85.6714	85.2944	83.4682	82.2661	80.5	79.3877	78.37	77.5254	75.8094	73.9296	74.6929	74.9654	74.5015	74.9632	75.1719	75.0907	76.1846	75.3809	73.9333	74.4619
Bosnia and Herzegovina	Female	5 to 9	Diabetes mellitus	90.3034	91.2134	91.8486	92.4951	92.6998	93.1212	93.439	94.2102	94.5766	94.7515	94.4851	94.8306	94.2601	94.4648	94.6645	94.676	94.5717	94.3308	93.9715	93.3218	93.1992	93.2967	93.1026	92.9863	92.786	91.8431	92.1913	92.5688
Bosnia and Herzegovina	Male	0 to 20	Diabetes mellitus	78.0558	75.9139	74.8355	75.6321	75.527	75.5216	76.2558	78.4919	80.3373	80.7327	79.5752	78.8941	76.8276	76.7317	76.1636	73.8404	74.5052	72.3654	72.4031	76.4616	76.2135	75.1847	75.3017	74.3003	72.4764	68.5324	68.1481	69.2407
Bosnia and Herzegovina	Male	1 to 4	Diabetes mellitus	89.0755	89.8026	89.6993	89.3639	88.669	88.0919	86.7205	87.4942	88.6281	89.3958	89.3155	90.2106	89.1052	89.3223	89.498	89.0227	88.7637	89.3223	89.3496	89.7546	90.0326	90.6132	90.5518	90.7403	91.218	90.1986	89.5279	89.8477
Bosnia and Herzegovina	Male	10 to 14	Diabetes mellitus	80.7299	81.4102	81.2901	80.5574	80.5877	80.9116	81.6906	83.4626	84.7417	84.955	83.3217	81.6611	78.8828	78.6854	76.7428	75.5473	79.773	81.3942	77.0324	82.4565	84.6794	83.7076	82.5563	83.2425	82.2859	79.9598	79.4965	80.0537
Bosnia and Herzegovina	Male	15 to 19	Diabetes mellitus	78.4346	70.8454	67.7899	70.662	70.6594	70.4449	72.3708	74.134	75.797	74.8966	72.3006	69.4422	66.1667	64.7827	63.2849	57.9384	58.1368	51.3971	53.0364	60.8027	58.9074	56.1484	57.2756	54.8711	49.913	42.0058	41.4461	42.9625
Bosnia and Herzegovina	Male	5 to 9	Diabetes mellitus	92.6495	93.1118	93.3202	93.3938	93.382	93.6809	93.9538	94.5069	94.7957	94.9446	94.6032	94.7134	94.1738	94.3103	94.3933	94.487	94.6051	94.2636	94.2209	94.8022	94.6366	94.4457	94.7527	94.7168	94.5542	93.6991	93.692	93.9534
Bulgaria	Both	0 to 20	Diabetes mellitus	56.4625	57.0493	56.5425	57.8594	54.2657	54.9721	53.5457	51.4257	54.5431	56.272	58.2254	61.8767	65.3663	65.1021	64.3031	64.2087	63.2175	61.7004	61.4688	62.656	63.5829	66.3264	68.9191	71.7523	71.6571	72.3972	72.9084	73.2164
Bulgaria	Both	1 to 4	Diabetes mellitus	87.1019	86.9778	86.7839	87.8806	86.3736	86.6681	85.6825	84.5061	85.9916	86.3329	87.4487	87.7928	88.5781	89.1718	89.5894	90.7141	91.1713	91.5153	91.8714	91.9006	92.0457	92.7768	93.4232	94.0744	94.2971	94.8283	95.0832	95.1747
Bulgaria	Both	10 to 14	Diabetes mellitus	61.5571	61.4691	62.0995	62.8466	58.6485	57.7311	55.429	51.807	54.6362	58.9306	65.3484	67.5229	66.9683	62.1795	59.076	61.2345	62.9055	62.509	63.7431	66.44	67.846	72.8451	75.3433	77.0887	77.7832	78.4756	79.9566	80.5844
Bulgaria	Both	15 to 19	Diabetes mellitus	51.0587	52.2646	50.6707	51.0012	47.0561	47.8796	46.8775	45.3223	48.6756	49.8684	49.747	55.7426	62.2427	63.1051	62.5284	60.9102	58.3492	55.1254	54.0257	55.2893	56.3718	58.5445	61.7052	65.5134	63.9681	63.7833	63.7858	64.0288
Bulgaria	Both	5 to 9	Diabetes mellitus	89.8934	89.1786	88.697	89.3368	88.1475	88.6221	88.0218	87.385	88.3754	88.809	89.6366	90.214	90.9646	92.0049	91.9643	90.8849	90.32	91.3436	91.6706	92.402	92.8359	93.365	93.6924	94.4545	95.2061	95.7718	95.4081	95.1222
Bulgaria	Female	0 to 20	Diabetes mellitus	53.4172	53.0368	51.93	54.2886	50.0502	50.4172	47.1472	43.8515	48.3622	49.8228	52.4696	57.8301	62.1842	61.4103	58.723	57.8271	58.4852	57.258	57.5048	58.1012	57.2202	60.9679	65.7494	69.1885	69.3602	69.5542	69.781	70.2777
Bulgaria	Female	1 to 4	Diabetes mellitus	87.1605	87.0015	86.7743	88.1066	86.2754	86.6427	85.3643	83.8054	85.6171	86.0332	87.3886	87.7226	88.6426	89.2285	89.6963	91.1025	91.6453	91.9162	92.2011	92.1066	92.2039	93.0129	93.7037	94.3719	94.5099	94.9927	95.2073	95.3022
Bulgaria	Female	10 to 14	Diabetes mellitus	64.0542	63.1604	61.6319	61.7608	57.1769	56.9167	53.7248	49.2535	53.0016	57.5864	66.4616	69.5505	68.3635	61.0404	55.7584	59.207	61.6461	60.0791	62.4331	66.3654	66.8655	72.9745	76.4939	77.7952	78.5784	79.1399	80.8292	81.7104
Bulgaria	Female	15 to 19	Diabetes mellitus	63.3594	63.1006	61.8833	63.3692	60.506	60.1238	57.7493	55.9829	59.3173	59.3989	58.6904	65.0006	70.8846	71.6859	69.5674	66.7737	66.8725	65.2875	64.6734	64.2907	63.0082	65.2296	69.8465	73.1241	72.318	71.327	70.7135	70.9916
Bulgaria	Female	5 to 9	Diabetes mellitus	94.072	93.6544	93.409	93.7825	92.8465	93.3368	92.5495	91.9386	92.7964	93.0811	93.7555	93.9119	94.5476	95.7696	95.6498	94.1497	93.5442	94.499	95.0797	95.7439	95.4809	95.3648	95.6739	96.518	97.0565	97.2476	96.9201	96.7434
Bulgaria	Male	0 to 20	Diabetes mellitus	69.2658	70.6039	70.7701	70.8564	68.6636	69.5051	70.0261	69.4079	70.5446	72.0685	72.9726	74.2785	76.2198	76.4764	77.4867	78.0956	75.8574	74.4009	73.7131	75.0531	77.2059	78.4751	78.6429	80.3134	80.0064	80.9948	81.6071	81.6775
Bulgaria	Male	1 to 4	Diabetes mellitus	92.039	92.0124	91.9356	92.3006	91.7968	91.8824	91.6625	91.4379	91.9174	92.0185	92.3844	92.6063	92.9117	93.2844	93.4696	93.7947	93.9607	94.2635	94.5716	94.7439	94.8942	95.2533	95.6019	95.9887	96.2364	96.6327	96.8452	96.8982
Bulgaria	Male	10 to 14	Diabetes mellitus	58.1118	59.2546	63.1547	64.7581	61.4019	59.5588	58.803	56.7276	57.9676	61.5861	63.8573	64.4957	64.9378	64.2737	64.5855	64.6554	65.0471	66.3677	65.7975	66.483	69.1137	72.2701	73.1619	75.4693	76.007	76.8536	77.9766	78.219
Bulgaria	Male	15 to 19	Diabetes mellitus	53.3765	56.5553	55.1291	53.3589	49.4604	51.8977	53.6358	53.1038	54.8463	57.2336	58.1594	60.8394	65.3692	65.9729	68.2137	69.2879	63.4411	58.9553	57.3913	60.565	64.7257	65.8423	65.3262	68.2821	66.2194	67.2624	68.1549	68.1893
Bulgaria	Male	5 to 9	Diabetes mellitus	88.093	87.2651	86.6107	87.3826	86.3916	86.5603	86.6093	86.2674	86.9673	87.4364	88.0924	89.0914	89.6419	89.8286	89.969	90.1447	89.9332	90.542	90.2807	90.7454	92.1147	93.4519	93.6375	93.879	94.6015	95.4981	95.257	94.9339
Croatia	Both	0 to 20	Diabetes mellitus	89.2447	89.2599	88.2107	88.3036	88.5142	88.6016	88.7824	89.0749	89.8164	90.278	90.8127	91.176	91.389	91.4426	91.7848	91.8969	92.0534	91.9601	92.0882	92.322	92.7596	92.994	93.2388	93.3076	93.4136	93.4576	93.4417	93.6831
Croatia	Both	1 to 4	Diabetes mellitus	95.7842	95.4933	95.1958	94.9787	94.8372	94.8646	94.9857	95.1475	95.41	95.6321	95.7959	95.9181	96.0455	96.2017	96.3282	96.4667	96.6514	96.8213	97.0721	97.2222	97.3735	97.4292	97.5007	97.4553	97.4941	97.5498	97.4292	97.5952
Croatia	Both	10 to 14	Diabetes mellitus	92.6725	92.3745	89.4109	89.045	88.9516	89.1977	89.5463	90.2795	91.599	92.4087	93.1977	94.2341	94.6463	94.2441	94.6617	94.8215	94.7413	94.5752	94.5167	94.3642	95.0145	95.4291	95.4035	95.6391	95.809	95.4867	95.612	96.0352
Croatia	Both	15 to 19	Diabetes mellitus	92.5288	92.5017	91.56	91.7615	92.1783	92.0745	92.1135	92.3318	92.9285	93.2604	93.8204	93.9161	93.9461	93.9461	94.2831	94.324	94.4894	94.2002	94.2779	94.796	95.1238	95.2286	95.5264	95.6318	95.6126	95.6125	95.6428	95.7083
Croatia	Both	5 to 9	Diabetes mellitus	96.8033	97.0132	97.329	97.4727	97.562	97.4463	97.4861	97.5101	97.6455	97.7295	97.7351	97.7597	97.803	97.8624	97.923	97.9367	97.9588	98.0149	97.9456	97.8311	97.8459	97.9423	97.987	97.8023	97.8569	98.1312	98.1377	98.1602
Croatia	Female	0 to 20	Diabetes mellitus	89.775	89.7541	88.9024	89.0508	89.0211	88.9235	89.2827	89.8037	90.594	91.2456	91.8721	92.0672	92.0855	92.1222	92.597	92.7547	92.8712	92.7081	92.8054	93.012	93.3225	93.7987	94.0551	94.1381	94.1117	94.1021	94.325	94.6779
Croatia	Female	1 to 4	Diabetes mellitus	96.3916	96.2154	96.0154	95.8797	95.7891	95.8441	95.9694	96.1173	96.3624	96.5671	96.7154	96.8206	96.9391	97.0812	97.1848	97.2973	97.4352	97.5231	97.7064	97.8049	97.9432	97.9911	98.0532	97.9878	98.0099	98.0342	97.857	98.059
Croatia	Female	10 to 14	Diabetes mellitus	95.3127	94.9762	91.2595	90.9337	90.5431	90.7323	91.5516	92.4089	93.6009	94.4105	95.1101	95.8471	95.9976	95.8472	96.2187	96.0974	95.7373	95.2386	95.0616	95.0666	95.462	96.0522	96.1493	96.6781	96.3829	95.8567	96.3477	96.764
Croatia	Female	15 to 19	Diabetes mellitus	94.2412	94.2824	94.2907	94.4517	94.4741	94.2314	94.2554	94.6019	95.076	95.5415	96.0428	95.916	95.7325	95.6139	96.0154	96.1385	96.2736	96.0884	96.1652	96.4745	96.5418	96.859	97.0283	96.9635	96.9593	97.08	97.3468	97.4686
Croatia	Female	5 to 9	Diabetes mellitus	97.8141	97.936	98.2933	98.4946	98.6025	98.3975	98.5118	98.6398	98.7305	98.7747	98.7939	98.7804	98.7772	98.8162	98.8642	98.9067	98.9321	98.9876	98.8717	98.7246	98.7657	98.8461	98.9074	98.94	98.9949	99.0678	99.1069	99.1514
Croatia	Male	0 to 20	Diabetes mellitus	91.3506	91.3907	90.4309	90.4623	90.8073	91.0145	91.0204	91.077	91.6166	91.8308	92.1759	92.5829	92.895	92.9471	93.11	93.1584	93.3094	93.2868	93.4069	93.6071	94.04	94.0379	94.2164	94.2581	94.44	94.5138	94.321	94.4218
Croatia	Male	1 to 4	Diabetes mellitus	96.8323	96.5459	96.2692	96.0553	95.9181	95.9085	95.9805	96.0942	96.2748	96.4273	96.5408	96.6307	96.7143	96.8223	96.9204	97.0292	97.1885	97.3748	97.5975	97.7402	97.8464	97.8896	97.9455	97.9378	97.9811	98.0532	98.0411	98.1038
Croatia	Male	10 to 14	Diabetes mellitus	88.0537	87.7075	85.6173	85.1104	85.3418	85.6544	85.3872	85.9019	87.3037	88.0478	88.9249	90.365	91.1533	90.4569	90.9422	91.498	91.8403	92.1786	92.3278	92.0028	93.003	93.178	92.9976	92.8464	93.6453	93.6023	93.232	93.6395
Croatia	Male	15 to 19	Diabetes mellitus	92.7838	92.6778	90.7689	90.9498	91.7624	91.8944	91.94	91.8963	92.4419	92.4601	92.8909	93.2625	93.5823	93.7491	93.8651	93.775	93.9201	93.5937	93.6426	94.2573	94.8252	94.5925	94.9561	95.2607	95.2271	95.0573	94.746	94.7071
Croatia	Male	5 to 9	Diabetes mellitus	96.9638	97.2255	97.338	97.3336	97.3594	97.4357	97.3399	97.1898	97.3242	97.4217	97.3971	97.4611	97.5471	97.6006	97.6433	97.5978	97.5963	97.6161	97.6384	97.6195	97.5837	97.6593	97.6571	97.2225	97.2479	97.7015	97.6515	97.626
Czech Republic	Both	0 to 20	Diabetes mellitus	82.8261	83.8454	85.2008	86.5573	87.3868	88.144	89.3198	89.4272	89.4067	89.6537	89.5443	89.7462	89.7165	89.579	89.5032	89.4274	89.5504	89.0062	88.9135	89.0297	88.8856	88.5482	88.524	88.2879	88.6397	89.1413	89.0531	90.1781
Czech Republic	Both	1 to 4	Diabetes mellitus	94.3226	94.6165	94.9917	95.3324	95.6536	96.0071	96.3248	96.3673	96.4435	96.5704	96.614	96.6383	96.6068	96.6743	96.7139	96.772	96.7842	96.7933	96.9768	97.075	97.1722	97.2511	97.2999	97.2428	97.1598	97.0057	96.5239	97.0758
Czech Republic	Both	10 to 14	Diabetes mellitus	91.4244	92.174	92.8047	93.5353	94.0925	94.8674	95.7939	95.9467	95.7761	96.0076	95.9355	96.257	96.5403	96.4334	96.1686	95.8778	96.3493	96.0061	95.6024	95.2975	95.1968	95.1624	95.6916	96.3294	96.1765	95.3863	95.1252	95.8217
Czech Republic	Both	15 to 19	Diabetes mellitus	84.6938	85.2572	86.5273	87.8268	88.5134	89.0796	90.3107	90.4185	90.4002	90.6862	90.416	90.5316	90.5134	90.2838	90.2712	90.2443	90.3297	89.3525	88.922	89.1724	88.7688	87.887	87.5784	86.8348	87.5901	89.0061	89.4129	89.905
Czech Republic	Both	5 to 9	Diabetes mellitus	91.797	92.652	93.3325	94.0699	94.4018	94.8473	95.5629	95.8113	95.8912	95.9088	96.066	96.3856	96.2975	96.3296	96.3516	96.3648	96.3437	96.5257	96.7345	96.4833	96.3977	96.4582	96.2316	96.1326	96.213	96.3946	96.5375	97.2535
Czech Republic	Female	0 to 20	Diabetes mellitus	84.8398	85.9027	87.4851	88.5421	88.9697	89.5195	90.9484	90.9568	90.7476	90.922	90.6794	90.825	90.8673	90.8615	90.8091	90.7105	91.3337	90.9475	90.8998	90.7733	90.435	90.0519	90.3472	90.7843	91.0301	90.3819	89.8807	91.1844
Czech Republic	Female	1 to 4	Diabetes mellitus	95.1665	95.4225	95.7597	96.0079	96.2526	96.5697	96.8949	96.9355	97.0303	97.1531	97.1942	97.2075	97.1542	97.2212	97.2334	97.2795	97.2821	97.2838	97.48	97.5985	97.7086	97.8041	97.8101	97.6808	97.5229	97.2897	96.6769	97.3562
Czech Republic	Female	10 to 14	Diabetes mellitus	90.8781	91.6858	92.079	92.5339	92.8889	93.5677	94.8316	95.0014	94.6301	94.8683	94.6244	94.9635	95.3703	95.2579	94.8105	94.4065	95.3963	95.1276	94.7246	94.4613	93.9123	93.6008	94.7627	95.725	95.3744	93.865	93.3384	94.1436
Czech Republic	Female	15 to 19	Diabetes mellitus	90.6767	91.2377	92.7097	93.4528	93.7252	93.9514	94.946	94.8778	94.6683	94.8183	94.4625	94.3783	94.3187	94.2989	94.4394	94.4253	94.8341	94.3017	94.027	93.8976	93.5759	93.0275	93.1943	93.5041	94.0425	93.839	93.7604	94.1808
Czech Republic	Female	5 to 9	Diabetes mellitus	95.1609	95.6476	96.0026	96.4946	96.4629	96.6632	97.3498	97.5213	97.6041	97.5046	97.6926	97.9667	97.9771	98.0239	97.968	97.9797	98.1152	98.2034	98.3471	98.0157	97.7878	97.7702	97.4218	97.5362	97.7	97.785	97.9806	98.4921
Czech Republic	Male	0 to 20	Diabetes mellitus	85.2221	85.9855	86.8705	88.1527	89.1019	89.8497	90.5763	90.7399	90.8705	91.1214	91.1398	91.3415	91.2696	91.0695	90.996	90.9534	90.6891	90.1449	90.0345	90.2894	90.3112	90.0758	89.8242	89.1542	89.5062	90.7173	90.9431	91.6912
Czech Republic	Male	1 to 4	Diabetes mellitus	95.4348	95.6704	95.9593	96.2934	96.5968	96.8748	97.0792	97.1157	97.15	97.2439	97.2792	97.3104	97.3168	97.3642	97.4236	97.4773	97.4938	97.5011	97.5989	97.632	97.6767	97.7075	97.7884	97.8338	97.8655	97.8547	97.6872	97.9031
Czech Republic	Male	10 to 14	Diabetes mellitus	90.8822	91.5231	92.4606	93.5496	94.3779	95.2797	95.7327	95.8665	95.9809	96.1946	96.3514	96.6247	96.7161	96.6052	96.5743	96.4373	96.2407	95.8178	95.4294	95.0796	95.5681	95.8863	95.5956	95.8084	95.9111	96.0516	96.1363	96.6777
Czech Republic	Male	15 to 19	Diabetes mellitus	81.9537	82.3121	82.821	84.4089	85.4209	86.255	87.3566	87.6756	87.9389	88.3131	88.268	88.6219	88.6748	88.2521	88.0455	88.0141	87.6432	86.4184	85.9359	86.5945	86.2314	85.212	84.379	82.507	83.2866	86.3433	87.2471	87.6625
Czech Republic	Male	5 to 9	Diabetes mellitus	90.5355	91.5596	92.4305	93.2086	93.9496	94.5739	95.005	95.2645	95.3083	95.5031	95.5451	95.7899	95.6018	95.602	95.7289	95.7398	95.4962	95.7249	95.9249	95.889	96.0471	96.1947	96.2509	95.8755	95.7925	96.034	96.0335	96.7322
Hungary	Both	0 to 20	Diabetes mellitus	84.7442	85.1911	85.9051	86.7793	87.3811	87.5859	88.0707	88.2607	87.9486	87.8375	87.7586	88.2397	88.0249	87.8918	87.9243	87.4844	87.5868	87.6488	88.0474	88.8276	89.4822	89.9042	90.3365	90.5352	90.6602	90.1246	90.4919	91.0083
Hungary	Both	1 to 4	Diabetes mellitus	94.1971	94.0403	94.1239	94.176	94.1975	94.2672	94.2517	94.2686	94.2229	94.3056	94.2413	94.4703	94.576	94.6302	94.7367	94.7308	94.9185	95.2047	95.5285	95.8713	96.0651	96.2122	96.3064	96.3717	96.4101	96.3601	96.3834	96.6086
Hungary	Both	10 to 14	Diabetes mellitus	91.9412	92.3615	92.5236	92.7426	93.116	92.948	93.4325	94.2119	93.7554	93.3629	93.4094	93.8074	93.6736	93.7766	94.3533	94.3468	93.5626	93.3635	93.867	94.2034	94.6659	95.2184	95.5152	95.0772	94.9227	94.6068	94.5511	94.7126
Hungary	Both	15 to 19	Diabetes mellitus	86.6346	87.3085	87.7673	88.777	89.5056	89.8249	90.5939	90.5556	90.2953	90.1656	90.2769	90.6009	90.2246	89.9858	89.5686	88.7109	88.9219	88.8802	89.0298	89.8108	90.5273	90.9004	91.5984	92.0969	92.2988	91.2616	91.6783	92.2403
Hungary	Both	5 to 9	Diabetes mellitus	95.3769	95.6059	96.1129	96.4205	96.5348	96.4438	96.4368	96.5781	96.5938	96.7052	96.7846	96.9725	96.828	96.6932	96.8361	96.9835	97.3758	97.2922	97.2441	97.4414	97.692	97.74	97.6921	97.8859	97.9478	97.9929	98.0479	98.1283
Hungary	Female	0 to 20	Diabetes mellitus	85.7433	85.9402	86.6851	87.3952	88.3502	88.6355	89.1189	89.1221	88.9629	88.8696	88.8039	89.4166	89.3174	89.0642	89.1678	88.723	89.2559	89.2314	89.3867	89.8269	90.5137	90.999	91.5693	91.7384	92.0241	91.454	91.9209	92.5317
Hungary	Female	1 to 4	Diabetes mellitus	96.1424	95.9494	95.953	95.9277	95.9102	95.9545	95.9706	96.035	96.0645	96.2069	96.2035	96.3672	96.4661	96.5109	96.5879	96.6004	96.7276	96.8974	97.0917	97.2857	97.3879	97.4676	97.5565	97.6343	97.6864	97.6326	97.476	97.7524
Hungary	Female	10 to 14	Diabetes mellitus	93.8744	94.128	94.0394	94.3305	95.1592	94.866	95.0544	95.794	95.7817	95.5447	95.3383	95.7075	95.7374	95.6635	96.122	95.9358	95.358	94.9823	95.2672	95.5484	96.062	96.3519	96.2063	96.012	96.207	95.7627	95.8304	95.9742
Hungary	Female	15 to 19	Diabetes mellitus	89.4677	89.761	90.4164	91.0342	91.9795	92.3951	93.0116	92.6457	92.4872	92.2632	92.3573	92.7606	92.5526	92.3657	92.1682	91.5212	92.2312	92.2989	92.2425	92.3817	92.9121	93.3706	94.2381	94.4339	94.6089	93.9446	94.5045	94.9578
Hungary	Female	5 to 9	Diabetes mellitus	96.9843	97.2786	97.7007	97.9554	97.9903	97.8872	97.8582	97.9877	97.9999	98.1199	98.2172	98.381	98.2837	98.0279	98.139	98.3457	98.7051	98.5052	98.3914	98.6209	98.8645	98.8714	98.7149	98.8284	98.9343	98.9264	99.0026	99.037
Hungary	Male	0 to 20	Diabetes mellitus	87.4878	88.0309	88.5587	89.3648	89.55	89.645	90.0228	90.3208	89.9624	89.8663	89.7973	90.0708	89.8162	89.81	89.7815	89.4445	89.1947	89.3037	89.7928	90.654	91.1337	91.4085	91.633	91.8049	91.7715	91.38	91.581	91.9018
Hungary	Male	1 to 4	Diabetes mellitus	94.1699	94.1208	94.2814	94.4187	94.4878	94.5686	94.5248	94.4847	94.3707	94.3578	94.2467	94.4762	94.5524	94.5975	94.7003	94.6727	94.8573	95.1606	95.4991	95.8755	96.0939	96.2592	96.3143	96.33	96.3278	96.2919	96.5229	96.5982
Hungary	Male	10 to 14	Diabetes mellitus	87.7165	88.3557	88.8702	88.981	88.6973	88.7158	89.5959	90.406	89.3381	88.7623	89.1804	89.6316	89.287	89.6766	90.421	90.6583	89.6343	89.7023	90.5128	90.9404	91.3129	92.2103	93.101	92.3332	91.6865	91.557	91.3072	91.4728
Hungary	Male	15 to 19	Diabetes mellitus	87.7021	88.6775	88.6487	89.8235	89.9376	89.9852	90.6653	91.1261	90.8159	90.8716	90.9598	91.029	90.5545	90.3292	89.7576	88.9298	88.347	88.1661	88.5533	89.9522	90.6524	90.757	90.9365	91.6747	91.8353	90.6673	90.7087	91.2042
Hungary	Male	5 to 9	Diabetes mellitus	95.2644	95.2916	95.7018	95.954	96.1467	96.1244	96.1593	96.253	96.2691	96.3145	96.3272	96.46	96.305	96.412	96.5305	96.5145	96.7715	96.8926	96.9557	96.9983	97.1305	97.2112	97.3499	97.5699	97.5253	97.6232	97.6121	97.7167
Macedonia	Both	0 to 20	Diabetes mellitus	64.0937	65.4229	66.2335	68.128	68.4754	69.0879	69.4146	69.592	70.3747	71.4533	69.8658	68.873	69.0195	69.4745	71.3529	71.366	72.0824	72.2469	71.4332	71.7627	73.7925	74.4219	72.4977	72.5912	70.7522	69.3635	68.4628	70.6431
Macedonia	Both	1 to 4	Diabetes mellitus	87.5683	87.4644	87.126	87.9812	87.2168	87.5231	88.3388	88.7679	89.8119	90.3969	89.3941	89.2635	90.0009	89.8608	90.7006	91.1386	91.4815	91.8396	91.7014	92.0215	93.1004	93.22	92.7894	93.1816	93.4862	93.8166	93.1312	94.064
Macedonia	Both	10 to 14	Diabetes mellitus	66.1228	67.4412	68.9684	71.7611	70.9995	70.5506	70.7508	71.6348	72.1717	72.8515	71.1013	70.0607	70.5699	71.0028	72.383	71.034	72.4721	73.4034	71.5335	73.2633	77.4353	79.3587	77.0857	76.5822	76.5018	76.9164	73.7112	75.2741
Macedonia	Both	15 to 19	Diabetes mellitus	72.004	72.628	72.8497	73.0812	74.6183	74.5509	72.7655	71.1284	70.8564	72.2231	71.0073	69.1117	68.0272	68.6624	70.711	71.0481	70.8664	69.8922	69.3622	68.993	69.7906	70.3934	68.7782	69.0499	65.8933	62.4457	63.327	65.8156
Macedonia	Both	5 to 9	Diabetes mellitus	82.3008	83.5465	84.3491	85.6192	85.4453	86.3989	87.892	88.825	89.1503	89.507	88.9751	88.6491	88.9842	88.9673	89.3038	89.066	90.3108	91.3007	90.8418	90.7851	91.884	91.3707	89.7653	89.6863	88.3154	89.0829	88.0771	88.5193
Macedonia	Female	0 to 20	Diabetes mellitus	56.2106	58.3974	58.8996	61.2817	60.8835	62.2356	63.6908	63.8808	64.472	65.8451	64.3005	64.3184	65.5373	64.9339	66.4198	65.5908	65.4327	64.9139	63.7523	65.1709	68.0865	68.7762	65.5112	66.6229	63.6638	60.5381	59.0222	62.0481
Macedonia	Female	1 to 4	Diabetes mellitus	87.9929	87.9878	87.8488	88.8832	88.2041	88.5039	89.32	89.7108	90.5813	91.0227	90.0019	89.8682	90.7002	90.7058	91.6408	92.1738	92.502	92.7415	92.4668	92.6321	93.688	93.9632	93.6105	93.8996	94.2179	94.6541	94.0396	94.8421
Macedonia	Female	10 to 14	Diabetes mellitus	59.9836	62.1926	63.744	67.0986	66.5604	66.711	67.4317	67.7591	67.7088	68.6524	68.2528	68.8602	69.8643	69.8904	70.6395	67.6853	67.0112	66.9614	64.2237	66.8499	72.566	74.7957	71.5673	70.6774	67.2189	66.1934	62.9379	65.4364
Macedonia	Female	15 to 19	Diabetes mellitus	78.2321	78.9226	78.3431	78.2926	78.063	78.4481	78.0631	76.8116	76.5084	77.644	76.5713	75.9934	76.2844	75.5225	76.4668	76.2268	75.2744	73.7031	73.3369	74.2104	74.8972	75.1167	72.8958	74.7311	72.5017	67.9999	68.3693	70.8722
Macedonia	Female	5 to 9	Diabetes mellitus	81.0638	82.7015	83.3481	84.5456	84.5631	85.7303	87.5263	88.67	88.9667	89.4007	88.8802	88.6537	88.9619	88.3113	88.3018	87.791	89.1493	90.3583	90.1067	90.0467	91.3172	90.9252	89.1349	89.0309	87.2703	88.041	86.7032	87.0662
Macedonia	Male	0 to 20	Diabetes mellitus	79.0922	79.3564	80.2039	81.2312	82.1292	81.99	81.2807	81.3497	81.9491	82.5046	81.4001	79.8258	79.0052	80.208	81.9795	82.6723	83.9174	84.5597	84.1536	83.4762	84.3132	84.7574	84.3136	83.5526	83.0271	83.2734	83.052	84.1123
Macedonia	Male	1 to 4	Diabetes mellitus	91.7285	91.5273	91.053	91.3687	90.774	90.9778	91.4947	91.8119	92.6901	93.241	92.6259	92.5418	92.8888	92.6135	93.0293	93.1881	93.4252	93.8032	93.8847	94.2813	94.9984	94.8764	94.4992	94.8767	95.0522	95.1294	94.5979	95.3581
Macedonia	Male	10 to 14	Diabetes mellitus	75.1584	75.0191	76.436	78.2401	77.1398	75.7906	75.2228	76.8563	78.1602	78.4092	74.8168	71.4234	71.1842	72.1826	74.4496	75.4834	79.8751	82.151	81.5025	81.7571	83.5188	84.9463	84.1044	84.1495	88.936	91.3212	88.3137	88.5534
Macedonia	Male	15 to 19	Diabetes mellitus	74.4211	74.6341	75.9882	76.5424	80.2133	79.4846	76.2467	74.6379	74.3012	75.3913	74.6984	71.6196	68.7989	71.2914	74.1598	75.2316	76.2877	76.5827	75.9367	73.7802	74.3869	75.3278	75.241	73.0351	69.7894	69.218	70.4841	72.0066
Macedonia	Male	5 to 9	Diabetes mellitus	93.1984	93.2043	93.9185	94.5808	94.1643	94.2876	94.5354	94.741	94.925	95.0023	94.7696	94.3756	94.5571	95.5899	96.2363	96.6182	97.0389	97.1007	96.6015	96.5165	96.8001	96.3443	95.7915	95.7873	95.7951	96.1728	96.0959	96.4457
Montenegro	Both	0 to 20	Diabetes mellitus	71.0762	72.6111	72.3629	71.988	72.7489	72.8004	71.6461	71.2045	71.7763	71.5732	72.0972	72.8518	73.1997	72.4699	73.6337	75.2431	77.3725	79.3378	80.5102	81.8226	82.6859	83.7661	82.99	81.91	82.0593	82.6037	81.5145	81.4871
Montenegro	Both	1 to 4	Diabetes mellitus	88.8841	89.7371	89.8571	90.1317	90.4618	91.0675	91.3336	91.5587	91.8172	92.0974	92.4851	92.8088	93.0556	93.0933	93.2167	93.318	93.4408	93.6823	93.7771	93.9564	93.9982	94.3113	94.5442	94.8684	94.9716	95.3747	95.3556	95.4521
Montenegro	Both	10 to 14	Diabetes mellitus	77.6308	80.302	79.8169	77.6212	76.8231	77.0353	77.0796	77.5392	78.874	80.5951	81.2684	81.753	80.9082	76.5576	77.8398	79.9149	80.4322	81.9818	83.9385	83.8575	84.2555	87.4766	86.3687	85.3183	88.0307	88.6437	85.8207	84.7107
Montenegro	Both	15 to 19	Diabetes mellitus	77.9839	78.0398	77.7235	77.7198	78.6577	78.013	76.3389	74.9441	73.2344	70.9843	70.9548	71.8011	72.521	72.9825	74.0518	75.9937	79.5075	81.5946	82.7661	85.2587	86.2828	85.5954	84.4841	82.4057	81.1356	81.1767	80.4295	80.7286
Montenegro	Both	5 to 9	Diabetes mellitus	85.4322	86.3738	86.3959	86.6112	87.8906	87.5601	85.6746	85.497	88.6597	89.6874	90.2314	90.5103	90.3399	90.0705	90.5666	90.7362	91.2856	92.4972	92.4483	92.1506	92.5162	93.7268	93.0805	92.9451	92.9905	93.3805	92.935	92.8826
Montenegro	Female	0 to 20	Diabetes mellitus	70.3602	71.8007	71.4139	71.1243	71.4559	71.3155	70.2253	69.948	71.2943	72.4158	72.6416	72.915	73.1063	73.3	73.8862	74.8867	77.6739	79.7324	81.0335	83.4052	84.5966	84.2634	82.2533	80.7765	79.9727	79.6572	78.4274	78.7757
Montenegro	Female	1 to 4	Diabetes mellitus	91.7748	92.4056	92.5184	92.8029	93.1507	93.6722	93.9016	94.0661	94.2523	94.4671	94.739	95.0505	95.3608	95.5601	95.7274	95.783	95.729	95.6712	95.5943	95.6776	95.6728	95.8302	95.8629	95.986	96.1484	96.7047	96.8609	96.97
Montenegro	Female	10 to 14	Diabetes mellitus	78.0935	81.7099	81.1954	78.9284	78.476	78.5378	78.4622	78.9345	80.8141	83.8058	84.1117	83.5392	82.2167	81.364	80.1611	79.4769	81.4358	83.1884	84.7775	84.8899	86.5514	89.0326	87.6986	88.5379	90.1906	89.2105	87.6715	87.6775
Montenegro	Female	15 to 19	Diabetes mellitus	82.3689	81.6923	81.2933	81.5805	81.4866	80.8935	79.8516	79.0543	78.6272	78.3129	78.1029	78.4443	78.8287	79.0147	79.867	81.6317	85.1876	87.2313	88.4488	91.7813	92.2344	89.9393	87.7833	85.0559	82.7826	81.8858	80.6591	81.0033
Montenegro	Female	5 to 9	Diabetes mellitus	90.1352	90.9478	90.9954	91.119	91.9667	91.672	90.4442	90.488	92.8632	93.7334	93.983	93.999	94.0346	94.2348	94.511	94.2149	93.758	94.0921	94.0869	93.8362	94.4947	95.1704	94.4435	94.4632	94.8693	95.4084	95.2132	95.2269
Montenegro	Male	0 to 20	Diabetes mellitus	78.4506	79.7096	79.6289	79.2559	80.1935	80.383	79.4358	78.9598	78.7533	77.485	78.1394	79.1212	79.5108	78.1734	79.5441	81.284	82.3788	83.8127	84.6065	84.7559	85.1549	87.1271	87.5155	86.994	87.8618	88.9613	88.2206	87.9
Montenegro	Male	1 to 4	Diabetes mellitus	89.4227	90.2615	90.3604	90.5368	90.7396	91.248	91.4839	91.7283	92.0071	92.2852	92.6856	92.9069	92.9831	92.8034	92.8291	92.9541	93.2498	93.7637	94.0198	94.2349	94.3028	94.6827	95.0671	95.5117	95.4889	95.5408	95.2942	95.3265
Montenegro	Male	10 to 14	Diabetes mellitus	76.28	77.3723	76.9596	74.9859	73.7186	74.153	74.3868	74.8198	75.3044	75.0876	76.2743	78.2885	78.181	68.9018	73.7607	79.7526	78.1637	79.357	81.7712	81.4187	79.9786	84.1509	83.42	79.6753	83.8093	86.6771	82.0956	79.4053
Montenegro	Male	15 to 19	Diabetes mellitus	80.7708	81.9991	81.9337	81.4112	83.5363	83.0366	81.066	79.3342	76.3514	72.0401	72.2979	73.5493	74.4375	75.1137	76.0283	77.4006	79.3376	80.5978	81.2046	81.3979	82.8619	84.8626	85.764	85.506	86.2435	87.6579	87.9006	88.0658
Montenegro	Male	5 to 9	Diabetes mellitus	85.1357	85.8247	85.8014	86.0696	87.4305	87.2134	85.1951	84.7531	87.6353	88.405	89.1619	89.7349	89.3037	88.387	88.9869	89.8476	91.796	93.8464	93.7509	93.5077	93.1861	94.6503	94.4531	94.1193	93.5296	93.4756	92.8347	92.6879
Poland	Both	0 to 20	Diabetes mellitus	80.0194	80.5633	82.1674	83.6235	83.8087	85.2857	86.1137	86.8394	87.5816	88.1671	88.8859	89.1158	89.422	90.0867	90.2798	90.2559	90.0411	89.6471	89.5216	89.7171	90.3294	90.3944	90.2409	90.2882	90.7447	91.0342	91.567	92.0022
Poland	Both	1 to 4	Diabetes mellitus	92.8642	93.0524	93.3006	93.5636	93.4084	93.8629	94.0485	94.3404	94.4732	94.5557	94.6942	94.9565	95.4043	95.9096	96.224	96.2995	96.3403	96.3277	96.3962	96.5966	96.8591	97.0308	97.0942	97.1886	97.293	97.3706	97.3877	97.5287
Poland	Both	10 to 14	Diabetes mellitus	87.9224	88.3686	89.531	90.8968	91.4116	91.9371	92.4468	93.3145	94.0713	94.6989	94.9945	94.8074	94.6072	94.6112	94.6492	94.5542	94.1317	93.8148	93.9485	93.6999	93.9922	94.1307	94.0999	94.0741	94.3943	94.5902	95.2151	95.5011
Poland	Both	15 to 19	Diabetes mellitus	82.2438	81.7537	83.1306	84.2757	84.4152	85.6717	86.6951	86.9705	87.7196	88.3449	89.3308	89.5832	89.9566	90.8492	90.9726	90.9516	90.5991	89.894	89.5328	89.806	90.4574	90.2975	89.9235	89.8273	90.4352	90.777	91.4704	91.8485
Poland	Both	5 to 9	Diabetes mellitus	94.0424	94.3716	94.8211	95.2386	95.3307	95.8543	95.8707	96.1513	96.4831	96.796	97.0007	96.9871	96.9039	96.9148	96.8198	96.5738	96.5834	96.7025	96.631	96.5415	96.8131	96.9454	97.0446	97.2554	97.2952	97.3091	97.3937	97.6218
Poland	Female	0 to 20	Diabetes mellitus	81.0801	81.6401	83.3965	84.6336	84.6746	86.482	87.1249	87.9001	88.6933	89.2446	89.5956	89.7617	90.0386	90.6547	90.829	90.8459	90.7164	90.4694	90.4254	90.7312	91.4169	91.3629	91.2513	91.2336	91.5879	91.9476	92.3977	92.7834
Poland	Female	1 to 4	Diabetes mellitus	94.3614	94.5337	94.7357	94.9796	94.7566	95.227	95.4258	95.7332	95.8632	95.9327	96.0605	96.2631	96.6085	97.0228	97.2605	97.3051	97.3369	97.3203	97.3493	97.489	97.7077	97.8819	97.9293	97.9925	98.0772	98.1612	98.1562	98.2627
Poland	Female	10 to 14	Diabetes mellitus	89.875	90.3698	91.6259	92.8205	93.191	93.3895	93.7272	94.6693	95.4506	96.036	96.159	95.6691	95.184	94.8725	94.7063	94.6136	94.1631	93.8482	93.9918	93.5092	93.8547	93.917	93.8452	93.7396	94.0158	94.3953	94.8889	95.1725
Poland	Female	15 to 19	Diabetes mellitus	87.5161	87.2378	88.4472	88.9396	89.0518	90.4421	91.0922	91.3942	91.9945	92.3804	92.5696	92.7686	93.0268	93.5417	93.596	93.652	93.4958	93.152	92.9775	93.4399	93.9527	93.6562	93.4727	93.3339	93.6254	93.8644	94.2564	94.4609
Poland	Female	5 to 9	Diabetes mellitus	96.2882	96.4714	96.8092	97.1069	97.1747	97.6462	97.5325	97.6644	97.9632	98.2629	98.4334	98.3635	98.2754	98.3366	98.2572	97.9787	98.0819	98.2645	98.2346	98.1148	98.3142	98.4312	98.4742	98.6116	98.5807	98.5778	98.6695	98.8239
Poland	Male	0 to 20	Diabetes mellitus	83.7448	84.1538	85.2774	86.5789	86.8391	87.7167	88.5099	89.0343	89.5677	90.0494	90.9046	91.1349	91.3962	91.9459	92.1063	92.052	91.8151	91.3914	91.2233	91.2831	91.6947	91.8345	91.6802	91.7668	92.1982	92.3678	92.8453	93.2219
Poland	Male	1 to 4	Diabetes mellitus	93.9175	94.0653	94.2879	94.4889	94.4709	94.757	94.8697	95.0493	95.1447	95.2167	95.3186	95.5388	95.9041	96.2815	96.5224	96.575	96.5945	96.574	96.6522	96.8454	97.0625	97.1669	97.2259	97.3243	97.4149	97.4556	97.494	97.6274
Poland	Male	10 to 14	Diabetes mellitus	84.0378	84.3694	85.3545	86.904	87.5926	88.5497	89.306	90.0636	90.7843	91.4587	91.9732	92.2119	92.421	92.8705	93.194	93.0978	92.7256	92.4332	92.5767	92.6847	92.9012	93.1409	93.1719	93.2651	93.6447	93.5888	94.3883	94.684
Poland	Male	15 to 19	Diabetes mellitus	81.4527	80.8535	81.917	83.5713	83.6983	84.2357	85.4005	85.5234	86.1852	86.9136	88.7046	88.9321	89.3216	90.4067	90.5744	90.4476	89.9488	88.9986	88.5068	88.3959	88.9865	89.0876	88.5837	88.5877	89.4131	89.7687	90.6242	91.1032
Poland	Male	5 to 9	Diabetes mellitus	93.4852	93.8883	94.305	94.7162	94.8053	95.1705	95.3829	95.7669	95.9959	96.1821	96.3427	96.4117	96.3486	96.2428	96.141	96.0466	95.893	95.841	95.7281	95.7285	95.9809	96.0667	96.2071	96.4306	96.5657	96.6018	96.6362	96.87
Romania	Both	0 to 20	Diabetes mellitus	50.5171	54.4193	56.0403	57.9938	59.5342	62.9429	63.4033	65.1648	67.5064	69.9586	72.7561	74.6413	75.4286	75.6363	75.3809	74.8467	75.4267	75.4135	75.0559	76.1558	77.3301	79.0858	79.0803	79.982	80.6705	80.6145	80.4426	81.137
Romania	Both	1 to 4	Diabetes mellitus	86.579	88.2902	88.8728	89.6421	89.9547	90.8751	91.0321	91.5405	92.4212	93.0058	93.3139	93.7294	94.0599	94.0785	93.9574	94.2064	94.4169	94.8059	95.0201	95.2037	95.3201	95.554	95.6636	95.7877	95.6824	95.5794	95.2352	95.5196
Romania	Both	10 to 14	Diabetes mellitus	51.7434	53.8062	53.8778	56.4572	56.9996	59.7192	60.2807	62.2648	64.7477	68.3835	71.6104	72.7067	72.1578	73.2974	74.9803	75.2118	75.9006	76.0513	76.4505	77.0176	77.5733	78.7633	78.964	80.2292	80.541	80.2042	79.1459	79.3768
Romania	Both	15 to 19	Diabetes mellitus	53.208	55.6819	56.9319	58.0561	59.8593	63.1631	63.6063	65.8074	68.2448	70.5521	73.7809	76.1953	77.4215	76.7852	75.2482	73.8318	74.5191	74.1722	73.2913	74.895	76.8255	78.9242	78.4867	79.3075	80.5428	80.1724	80.2021	81
Romania	Both	5 to 9	Diabetes mellitus	72.9668	75.1302	76.0973	76.0268	75.8546	77.2747	77.6423	78.8785	81.3368	83.6315	85.8601	87.3481	87.8932	88.3499	88.8034	88.8837	89.1431	89.3039	89.4452	90.2372	90.8014	92.0598	92.2028	92.3262	92.2341	92.4714	92.5051	92.4082
Romania	Female	0 to 20	Diabetes mellitus	44.1171	48.5853	51.0091	53.3319	54.5551	57.9555	58.2052	59.7435	61.5292	64.8092	68.6621	70.9792	71.4111	71.6935	71.5331	70.1872	71.726	71.9128	71.2642	72.6687	73.8914	76.7676	76.8821	77.5059	78.5356	78.6404	77.7111	78.3499
Romania	Female	1 to 4	Diabetes mellitus	88.08	89.9154	90.5198	91.2788	91.5023	92.2594	92.2378	92.6438	93.4096	93.9051	94.1124	94.5367	94.908	94.9277	94.7701	95.0179	95.236	95.6098	95.7834	95.9272	96.0252	96.2698	96.3534	96.4214	96.2131	96.0191	95.3772	95.7524
Romania	Female	10 to 14	Diabetes mellitus	52.5399	54.0522	54.0979	58.0698	58.4684	60.7284	59.2467	60.8391	63.0897	66.3274	70.026	70.5031	69.4813	71.2554	73.3628	73.0932	74.3614	74.3291	74.3942	75.1046	75.5199	77.3266	78.0345	79.4156	79.7076	79.0477	76.775	76.9014
Romania	Female	15 to 19	Diabetes mellitus	61.9431	63.6814	65.4734	66.3155	67.4893	69.9559	70.7998	72.2966	72.8874	75.3673	78.6679	81.0094	81.385	80.6214	79.331	77.4069	78.9299	78.9435	78.0225	79.4257	80.8243	83.2878	82.9412	83.0903	84.6579	84.7385	84.6292	85.0802
Romania	Female	5 to 9	Diabetes mellitus	80.5175	82.6469	83.7241	83.1365	82.4242	83.0551	83.155	83.6756	85.5616	87.4895	89.3814	90.5711	90.8718	91.2531	91.7871	91.5955	91.8464	91.9163	91.9807	92.7208	93.2912	94.6134	94.6379	94.6024	94.3547	94.6665	94.4295	94.185
Romania	Male	0 to 20	Diabetes mellitus	67.3049	69.7603	70.2799	71.4664	72.9152	75.5362	76.064	77.5154	79.7009	80.8885	82.1666	83.2905	84.1989	84.3003	84.0498	84.2677	83.9332	83.7675	83.678	84.2691	85.1305	85.618	85.5241	86.427	86.6957	86.5238	86.9751	87.5496
Romania	Male	1 to 4	Diabetes mellitus	89.7736	90.6683	91.0013	91.4916	91.8048	92.5935	92.9327	93.3907	94.0997	94.5906	94.9206	95.1739	95.3344	95.3505	95.3264	95.4893	95.6141	95.8771	96.0616	96.2254	96.3197	96.4484	96.5454	96.6888	96.7481	96.7901	96.9449	96.9851
Romania	Male	10 to 14	Diabetes mellitus	51.1436	53.9265	54.031	54.6137	55.3473	58.6889	62.0821	64.4584	67.0489	71.0025	73.4185	75.3419	75.4336	75.6417	76.7095	77.6147	77.4652	77.8908	78.7206	79.0913	79.8022	80.1188	79.6074	80.7092	81.051	81.182	81.8096	82.2113
Romania	Male	15 to 19	Diabetes mellitus	60.2321	62.6269	62.2979	63.3597	65.3585	68.4851	68.0789	70.2443	74.3457	75.3237	77.0144	78.5413	80.5511	80.3507	79.0977	78.9839	78.1052	77.3654	76.8153	78.0213	79.9347	80.6946	80.317	81.751	82.0401	81.1632	81.381	82.3575
Romania	Male	5 to 9	Diabetes mellitus	74.2278	75.2873	75.5611	76.3885	77.2256	79.2716	79.9197	81.705	83.7726	85.4918	87.1455	88.3954	89.0629	89.4393	89.5626	90.0389	90.1805	90.4172	90.5968	91.0755	91.3698	91.8731	92.1357	92.4606	92.6562	92.6421	93.0953	93.2674
Serbia	Both	0 to 20	Diabetes mellitus	70.8365	74.8706	74.0026	74.4169	74.4673	73.8859	73.8477	73.89	77.4524	77.8181	79.1287	80.0503	80.1918	80.4375	81.3389	82.0298	83.5447	85.1196	86.1479	86.8593	87.8729	88.9309	89.4613	89.7495	90.1387	90.2168	90.1006	90.1727
Serbia	Both	1 to 4	Diabetes mellitus	86.2429	88.3307	88.4561	89.1504	89.0855	89.3315	89.8299	90.5434	90.5386	91.168	91.5083	91.7746	91.5666	91.763	92.3883	92.9989	93.7518	94.5066	95.2407	95.5103	95.8148	96.0741	96.4774	96.511	96.5798	96.7126	96.7496	96.802
Serbia	Both	10 to 14	Diabetes mellitus	83.6572	85.871	85.4753	86.0222	86.1135	86.2564	86.4787	86.6928	88.5934	88.8601	89.5004	90.0526	90.1618	90.2556	90.8494	91.2474	92.0584	92.8804	93.2519	93.3889	93.841	94.2041	94.076	94.364	94.6906	94.4809	93.9644	94.0177
Serbia	Both	15 to 19	Diabetes mellitus	73.7984	76.7691	75.2812	75.0234	74.8789	73.5516	72.8309	71.5918	77.3587	76.8965	78.6859	80.1891	80.7817	81.0895	81.9215	82.1093	83.4151	84.8677	85.5642	86.5427	87.8742	89.3685	89.8618	90.3534	90.765	90.7423	90.7389	90.6985
Serbia	Both	5 to 9	Diabetes mellitus	91.499	92.6555	92.263	92.3347	92.033	91.5131	90.9813	91.3104	92.3271	92.1514	92.363	92.4533	92.1581	92.1359	92.3649	92.8614	93.6955	94.4385	95.0374	95.2491	95.6345	96.0632	96.3255	96.1949	96.4719	96.6834	96.5775	96.602
Serbia	Female	0 to 20	Diabetes mellitus	67.5187	71.8262	70.1633	70.3559	70.0605	68.5952	67.8756	66.9583	72.9767	72.7938	74.8327	76.2196	76.7175	77.1156	78.3502	78.9458	80.7211	82.7415	83.8142	84.8124	86.1322	87.7981	88.2357	88.7363	89.3141	89.3705	89.2422	89.2733
Serbia	Female	1 to 4	Diabetes mellitus	90.4104	91.9302	92.0164	92.5176	92.3821	92.5333	92.8444	93.2941	93.2285	93.591	93.7287	93.8582	93.5782	93.6494	94.1059	94.5238	95.0517	95.6226	96.2387	96.4999	96.7689	96.9756	97.2233	97.1657	97.208	97.377	97.4447	97.4844
Serbia	Female	10 to 14	Diabetes mellitus	85.4168	87.1571	86.6874	87.3678	87.5449	87.226	87.0038	86.8165	89.1117	89.0743	89.9384	90.4674	90.6418	90.7633	91.3087	91.6199	92.3093	92.9371	93.1224	93.3617	93.7505	94.5231	94.5869	94.8105	95.1632	94.9277	94.8063	94.7573
Serbia	Female	15 to 19	Diabetes mellitus	73.2903	76.4333	74.3539	73.8239	73.4203	71.4863	70.2935	68.3473	75.5129	74.7142	76.955	78.6737	79.6073	80.0741	81.1391	81.2442	82.6874	84.5234	85.2502	86.2946	87.7593	89.634	89.8653	90.5358	91.1581	91.123	90.8938	90.8452
Serbia	Female	5 to 9	Diabetes mellitus	96.1473	96.7201	96.5308	96.5604	96.2332	95.7684	95.2711	95.2528	96.3881	96.2856	96.6961	96.8979	96.8741	96.9274	97.1674	97.3957	97.7488	98.0312	98.1548	98.2542	98.3679	98.4472	98.6191	98.6161	98.5964	98.6481	98.6628	98.7127
Serbia	Male	0 to 20	Diabetes mellitus	80.531	83.3679	83.325	83.842	84.146	84.4012	84.8891	85.6556	86.3725	87.0723	87.3773	87.6998	87.5292	87.6093	88.0326	88.6287	89.5568	90.3881	91.1175	91.4258	91.9633	92.3162	92.7866	92.8458	93.0046	93.0749	92.9857	93.066
Serbia	Male	1 to 4	Diabetes mellitus	86.1352	88.1719	88.3061	89.0037	89.077	89.3682	89.9406	90.7489	90.8388	91.5859	92.0599	92.396	92.3438	92.6135	93.2117	93.8326	94.5849	95.2869	95.897	96.0751	96.3106	96.5377	96.9799	97.1027	97.1745	97.2151	97.1976	97.2409
Serbia	Male	10 to 14	Diabetes mellitus	79.8389	82.6772	82.4319	82.7658	82.7346	83.5547	84.4067	85.1756	86.3758	87.0533	87.3332	87.9102	87.9511	88.033	88.7049	89.2307	90.2036	91.2859	91.9181	91.9343	92.4809	92.3114	91.9545	92.3561	92.6788	92.5416	91.5756	91.8004
Serbia	Male	15 to 19	Diabetes mellitus	86.5587	87.7238	87.5414	87.8539	88.069	88.1037	88.2843	88.4713	89.6754	89.8701	89.8276	90.3813	90.326	90.3598	90.4996	90.7068	91.1213	91.2688	91.5289	91.9385	92.5161	92.8764	93.5153	93.5554	93.515	93.5022	93.7945	93.7631
Serbia	Male	5 to 9	Diabetes mellitus	88.1956	89.7127	89.138	89.2068	89.0996	88.7718	88.5095	89.3095	89.6812	89.5042	89.3462	89.2603	88.6831	88.5165	88.5991	89.3118	90.4637	91.5863	92.676	92.9296	93.5696	94.3638	94.6559	94.3837	94.972	95.342	95.1019	95.0753
Slovakia	Both	0 to 20	Diabetes mellitus	73.0935	73.8267	75.661	77.2419	78.2797	79.2186	80.1472	80.1939	80.8103	81.3943	81.6382	82.3208	82.6565	82.81	83.4967	84.1924	84.8195	84.6369	84.8302	85.2656	85.7385	85.5086	85.6586	85.9661	86.0187	85.9904	86.9821	87.7737
Slovakia	Both	1 to 4	Diabetes mellitus	90.8249	90.7585	91.0044	91.5103	91.7638	91.9841	92.0674	92.114	91.7875	91.3548	91.1935	91.7472	91.5636	91.4504	91.8319	92.1615	92.6061	92.9505	93.2353	93.3274	93.5914	93.8516	93.954	94.2437	94.3653	94.4509	94.4911	94.8226
Slovakia	Both	10 to 14	Diabetes mellitus	76.0512	76.0225	77.4829	79.518	80.3625	81.1668	82.0635	82.3985	81.8109	81.1036	81.9949	83.0078	83.5749	83.5135	84.8274	86.6892	86.3154	85.7837	85.6253	85.1584	85.9495	86.9827	87.2651	87.6382	87.8445	86.431	88.5597	89.8762
Slovakia	Both	15 to 19	Diabetes mellitus	81.5188	82.8669	84.2375	83.9963	84.4705	85.2583	86.0436	84.9947	85.9915	87.1984	86.6985	86.5944	87.0622	87.233	87.8706	88.3552	89.347	88.7602	88.5739	89.659	90.337	89.375	89.4446	89.6446	89.3839	89.632	90.5754	90.9992
Slovakia	Both	5 to 9	Diabetes mellitus	90.9964	90.6714	91.128	92.0088	92.2775	92.0846	91.8361	91.6376	91.3711	90.6652	90.7547	91.0927	91.2461	92.0469	91.8105	91.589	91.734	92.1805	93.3927	93.6792	93.3229	93.2422	93.8474	94.0752	94.744	95.2546	95.3094	95.458
Slovakia	Female	0 to 20	Diabetes mellitus	75.6258	76.6252	78.3741	79.1526	80.2085	81.1377	81.7949	81.4249	81.9305	82.3544	82.0068	82.5159	83.2952	83.4291	83.8475	84.9579	85.9409	85.6309	85.955	86.0585	86.7153	86.7464	87.1987	87.2245	87.1563	86.6365	87.4655	88.1563
Slovakia	Female	1 to 4	Diabetes mellitus	94.1521	94.1515	94.3569	94.7097	94.9487	95.192	95.4012	95.5809	95.5697	95.5207	95.4717	95.7296	95.6048	95.4706	95.6208	95.806	96.0488	96.2221	96.345	96.3617	96.5048	96.7312	96.8784	97.1229	97.1973	97.1855	97.1749	97.3486
Slovakia	Female	10 to 14	Diabetes mellitus	81.1571	82.351	83.7263	84.3866	84.6244	85.3693	86.369	86.7659	85.2501	84.4834	85.5793	86.2942	86.1526	85.8037	86.2921	88.6781	88.8318	88.1981	87.9697	86.8439	87.7381	89.1195	89.7553	90.1701	89.9513	86.9034	88.5144	89.9251
Slovakia	Female	15 to 19	Diabetes mellitus	83.7952	84.9447	86.3596	85.9997	86.8284	87.5435	87.8581	86.6151	87.5819	88.4522	87.2835	87.0595	88.1273	88.4545	88.9105	89.4425	90.6264	90.28	90.269	90.7113	91.4203	90.8311	91.0261	90.7151	90.3201	90.6757	91.5448	91.8665
Slovakia	Female	5 to 9	Diabetes mellitus	94.8964	94.611	94.799	95.4601	95.7271	95.6409	95.3207	95.2543	95.1852	94.4724	94.4244	95.2157	95.5479	95.7236	95.3569	95.4391	95.3701	95.386	96.4363	96.6347	96.2569	96.3883	96.7792	96.8497	97.4559	97.4722	97.0206	96.9754
Slovakia	Male	0 to 20	Diabetes mellitus	77.1552	77.4776	78.9581	80.8812	81.6614	82.3945	83.3483	83.7461	84.3152	84.8967	85.5772	86.2466	86.1364	86.2704	87.0217	87.2113	87.3981	87.3606	87.3971	88.0027	88.2113	87.8179	87.6833	88.149	88.2842	88.6631	89.5612	90.253
Slovakia	Male	1 to 4	Diabetes mellitus	90.1849	90.0295	90.2105	90.7049	90.859	90.9436	90.8021	90.6262	89.9814	89.1905	88.9355	89.6668	89.4668	89.4196	89.9641	90.3613	90.9068	91.348	91.7395	91.8946	92.2163	92.4187	92.4172	92.6533	92.7882	92.9693	93.06	93.4756
Slovakia	Male	10 to 14	Diabetes mellitus	68.0563	66.0931	67.5236	71.5155	73.2144	74.0513	74.7311	74.9677	75.8783	75.324	75.8841	77.3078	78.929	79.3168	81.8147	82.8136	81.6967	81.3584	81.3163	81.8568	82.4733	82.9643	82.7332	83.0414	83.8798	84.915	87.7185	88.8528
Slovakia	Male	15 to 19	Diabetes mellitus	86.1644	87.2527	87.9156	87.9703	87.6292	88.1521	89.3113	88.9864	89.4862	90.6309	91.3722	91.4562	90.8029	90.6674	91.3111	91.5081	91.7715	91.0586	90.6795	92.2991	92.6342	91.4834	91.3169	92.1999	92.2522	92.2155	92.8515	93.2449
Slovakia	Male	5 to 9	Diabetes mellitus	89.208	88.9897	89.6575	90.4298	90.5438	90.2569	90.2534	89.914	89.4332	89.1041	89.3781	88.7769	88.5415	89.9802	90.1011	89.4712	89.9015	90.8439	91.6961	91.9744	91.8382	91.4352	92.1002	92.4605	92.8688	93.9572	94.857	95.2598
Slovenia	Both	0 to 20	Diabetes mellitus	83.687	82.6222	81.3286	80.9748	79.7276	79.8746	81.7451	82.315	82.6738	83.211	83.4971	83.4359	83.9591	84.542	85.9351	87.6049	88.3401	88.6166	89.4431	90.9483	91.9284	92.3601	92.6411	92.3898	92.7045	92.546	92.3234	92.568
Slovenia	Both	1 to 4	Diabetes mellitus	92.9575	92.6234	92.335	92.4993	92.5608	92.6825	92.9178	92.9431	93.4278	93.884	94.0381	94.3002	94.5213	94.7903	95.0939	95.3296	95.7467	96.0253	96.2263	96.395	96.4324	96.5792	97.1174	97.3702	97.6044	97.6304	97.5411	97.655
Slovenia	Both	10 to 14	Diabetes mellitus	91.3149	89.8504	87.6423	88.7256	90.5823	88.827	87.6297	87.347	86.9194	88.7385	91.6274	92.6324	92.3518	91.6571	89.4736	90.97	92.3413	91.7788	93.1884	95.2015	96.1669	96.1465	96.0432	95.7597	96.0141	96.0031	95.77	95.5956
Slovenia	Both	15 to 19	Diabetes mellitus	88.4699	86.5853	84.3293	82.8582	80.5219	80.9073	82.4166	83.1444	83.0552	83.4886	83.6016	82.2961	83.4507	84.326	86.7482	88.8999	89.5441	90.2511	91.4526	93.007	94.0132	94.4156	94.597	94.327	94.345	93.5536	93.1911	93.3352
Slovenia	Both	5 to 9	Diabetes mellitus	91.8112	92.215	92.9325	92.2804	89.9833	90.3521	93.8547	94.3886	94.9909	93.8129	91.7295	92.3142	91.5042	91.7693	93.7494	94.3464	94.1767	94.0221	93.4808	94.6604	95.9028	96.7207	96.6264	96.0854	96.4112	97.0643	97.1151	97.3623
Slovenia	Female	0 to 20	Diabetes mellitus	80.9647	80.1377	78.8341	79.3961	78.7182	78.3501	81.1637	81.2854	81.5665	82.1415	82.7252	84.1264	83.7585	84.1897	85.4922	87.2329	88.2041	87.9879	88.8439	90.6485	91.9001	92.4889	92.5856	92.1337	92.7238	93.0818	92.7801	92.9901
Slovenia	Female	1 to 4	Diabetes mellitus	92.7268	92.3293	92.0192	92.2349	92.3406	92.5031	92.7825	92.7801	93.2913	93.7754	93.9288	94.1868	94.4514	94.8219	95.1853	95.4146	95.8318	96.0804	96.2214	96.3405	96.3225	96.4538	97.0781	97.4019	97.6434	97.6688	97.5646	97.6734
Slovenia	Female	10 to 14	Diabetes mellitus	88.0949	85.6161	81.8315	83.4924	86.4369	83.5617	81.6387	81.2422	80.4005	83.3048	87.6508	89.163	88.4717	87.1468	83.5594	85.943	88.2681	87.0114	89.0339	92.4746	94.1483	94.1353	93.8476	93.5273	94.1337	94.325	94.037	94.0979
Slovenia	Female	15 to 19	Diabetes mellitus	94.1813	93.6831	92.522	92.5921	92.0317	91.5885	92.5963	92.0441	91.5753	91.6255	91.9915	92.4285	92.1995	92.4762	93.8961	94.9576	95.1854	95.2291	95.8121	96.6205	97.281	97.6403	97.449	97.155	97.3734	97.4184	97.2986	97.309
Slovenia	Female	5 to 9	Diabetes mellitus	91.5801	91.9808	92.8009	92.0314	89.3553	89.7611	93.9645	94.7264	95.4185	93.9008	91.2844	92.0771	90.8761	91.0141	93.3521	93.8511	93.8834	93.8439	93.7072	94.8327	96.0887	97.0368	96.9577	96.1828	96.5306	97.1901	97.0239	97.2084
Slovenia	Male	0 to 20	Diabetes mellitus	89.936	88.8996	87.8983	86.8207	85.3551	85.9049	86.5153	87.319	87.6452	88.022	87.9863	86.7157	87.8624	88.4358	89.5817	90.8049	91.1737	91.7916	92.4028	93.3141	93.8414	94.0401	94.4068	94.3782	94.3884	93.8345	93.727	93.9438
Slovenia	Male	1 to 4	Diabetes mellitus	96.2973	96.2003	96.0655	96.0809	96.0525	96.0671	96.1437	96.2126	96.4627	96.6857	96.767	96.912	96.9544	96.9363	97.0076	97.1475	97.4035	97.6132	97.8144	97.9817	98.0771	98.1866	98.3978	98.4542	98.5865	98.603	98.5688	98.6464
Slovenia	Male	10 to 14	Diabetes mellitus	95.4573	95.5773	95.8408	96.0211	96.209	96.2634	96.1285	96.0109	96.1954	96.2062	96.6898	96.8378	97.1085	97.2835	97.3091	97.3862	97.2233	97.7555	98.1886	97.9302	97.7736	97.7485	97.9313	97.7212	97.4413	97.1309	97.0107	96.4959
Slovenia	Male	15 to 19	Diabetes mellitus	84.2823	81.0164	78.0426	74.7683	70.6965	72.242	73.9256	76.4069	76.9849	77.8199	77.5093	74.083	76.8528	78.2623	81.194	84.126	85.1324	86.5664	88.2052	90.2343	91.3344	91.6307	92.3194	92.1994	91.9039	90.176	89.6078	89.9125
Slovenia	Male	5 to 9	Diabetes mellitus	97.4625	97.6599	97.7101	97.719	97.5764	97.579	97.5763	97.3126	97.3488	97.4696	97.4525	97.2174	97.5219	97.7025	97.8683	98.2811	97.8442	97.5149	96.5686	97.2288	97.805	97.9787	97.9121	98.0488	98.1856	98.4734	98.8537	99.0649
Eastern Europe	Both	0 to 20	Diabetes mellitus	52.5929	52.0819	51.0176	46.8377	45.0867	45.5698	49.893	53.9287	55.9564	55.2497	56.4199	58.9634	61.473	62.967	64.0792	64.4513	66.0046	66.5797	67.4732	69.2956	69.7959	70.1394	69.6116	69.5436	67.4446	65.4363	65.1793	67.3717
Eastern Europe	Both	1 to 4	Diabetes mellitus	86.4165	87.1882	87.7837	87.8241	88.2246	88.7248	88.5652	88.4326	88.787	88.719	89.2085	89.316	89.6802	89.7715	90.0025	90.349	90.789	91.3025	91.7454	91.8315	92.0753	91.7945	90.9113	90.7456	90.5387	90.7876	90.5114	91.5046
Eastern Europe	Both	10 to 14	Diabetes mellitus	61.1034	60.1844	60.9771	59.03	58.1463	59.294	63.0362	65.4375	67.2314	67.4889	67.2674	67.103	68.5957	69.6875	70.7973	71.5344	73.2017	74.2167	75.1589	75.4762	76.2213	76.9423	76.089	75.9913	73.9242	72.2693	71.7906	73.2965
Eastern Europe	Both	15 to 19	Diabetes mellitus	49.1491	48.0459	44.4703	36.8183	33.317	32.6353	38.3519	44.3988	46.5597	44.583	46.2008	50.7753	54.24	56.4458	57.99	58.2301	60.357	61.007	62.2604	65.8877	66.804	68.137	69.2111	69.4175	66.676	62.8385	62.2679	64.1243
Eastern Europe	Both	5 to 9	Diabetes mellitus	71.5499	71.6958	72.5325	71.8924	71.2366	71.6828	72.9169	73.7698	74.3383	74.3503	75.3487	75.8922	77.0697	77.3399	77.6323	78.449	79.5498	80.6891	81.8044	82.2772	82.5358	82.2582	81.3763	81.564	80.7167	80.6063	80.8407	81.8557
Eastern Europe	Female	0 to 20	Diabetes mellitus	44.8148	43.6425	42.0192	37.5471	37.0041	36.4448	40.9757	45.5889	47.9285	46.8345	48.6609	51.4097	54.872	56.5086	57.7059	58.178	60.0079	60.4826	61.6012	63.816	64.2375	64.8345	64.6563	65.3255	62.9727	60.1856	58.8062	61.3672
Eastern Europe	Female	1 to 4	Diabetes mellitus	87.8333	88.5194	89.0887	89.053	89.4785	89.7546	89.692	89.5288	89.8566	89.6097	90.19	90.1724	90.6878	90.8785	91.1228	91.4349	91.873	92.3681	92.7581	92.7353	92.9515	92.6457	91.6562	91.4427	91.3112	91.38	90.7568	91.917
Eastern Europe	Female	10 to 14	Diabetes mellitus	58.8405	57.1058	57.4491	55.324	54.6793	55.02	58.9054	62.0317	64.2382	63.8259	63.5724	63.0789	64.9185	66.6447	68.1687	69.0485	70.7501	71.2933	72.3205	72.5504	73.565	74.6393	74.0785	74.5479	72.0802	69.1312	68.1161	69.9105
Eastern Europe	Female	15 to 19	Diabetes mellitus	55.0503	53.7923	50.8749	45.2411	44.2875	42.8768	46.9285	51.6166	53.3363	51.9456	53.9649	57.737	61.1416	62.564	63.5701	63.8729	65.6089	66.017	67.0221	69.9956	70.3254	71.5048	72.8811	73.9048	71.9064	68.9453	67.6121	68.9327
Eastern Europe	Female	5 to 9	Diabetes mellitus	81.9229	81.8042	81.8636	81.6936	81.6173	81.4723	82.2822	82.8774	83.3512	83.1035	83.9756	84.0469	85.0548	85.4078	85.702	85.9978	86.7412	87.2984	88.0725	88.5965	88.7785	88.4698	87.8144	87.9872	87.3822	87.1543	87.1087	87.8829
Eastern Europe	Male	0 to 20	Diabetes mellitus	70.3021	70.5288	70.2279	67.3099	64.9213	66.2056	69.3333	71.905	73.1579	72.9231	73.2391	74.9752	76.0106	76.9399	77.6182	77.7303	78.6317	79.096	79.5557	80.6076	81.003	81.025	80.3029	79.6395	78.1619	77.1448	77.7382	79.1163
Eastern Europe	Male	1 to 4	Diabetes mellitus	89.4082	90.0291	90.4594	90.5936	90.8287	91.444	91.2219	91.1797	91.4441	91.6322	91.8311	92.0618	92.1036	92.0364	92.1683	92.4344	92.7195	93.0714	93.4201	93.606	93.7934	93.6343	93.1778	93.1133	92.8683	93.2331	93.4534	93.8836
Eastern Europe	Male	10 to 14	Diabetes mellitus	65.1204	65.5128	66.9117	65.3215	64.1127	66.3881	69.676	70.804	71.8419	73.0624	72.8511	73.1339	73.96	73.98	74.3297	74.7476	76.2377	77.8059	78.5185	78.8746	79.1695	79.3425	78.0855	77.1979	75.6923	75.7705	75.9847	77.0467
Eastern Europe	Male	15 to 19	Diabetes mellitus	63.1209	62.8877	59.9629	52.6401	46.4994	47.3683	53.1021	58.4603	60.2289	58.1326	58.295	61.9688	63.7587	66.0159	67.5044	67.3508	69.0182	69.6524	70.6672	73.6878	75.001	75.9289	76.0421	74.89	72.0802	68.4106	69.066	70.8895
Eastern Europe	Male	5 to 9	Diabetes mellitus	68.5788	69.089	70.7801	69.6968	68.4256	69.6189	70.9448	71.7993	72.2507	72.6745	73.4003	74.4468	75.3414	75.3627	75.5237	76.7893	77.9392	79.4552	80.5827	80.7581	81.0179	80.9122	80.0818	80.1997	79.3587	79.466	80.0061	80.915
Belarus	Both	0 to 20	Diabetes mellitus	47.8804	44.6963	43.9701	43.7851	47.3457	48.0408	52.0229	54.584	57.5132	57.4658	63.3617	66.5055	66.3108	69.6841	71.6298	73.1532	74.9444	76.9665	79.2144	79.8429	79.4954	79.9794	82.0906	83.9899	85.2157	86.1037	85.9035	85.8242
Belarus	Both	1 to 4	Diabetes mellitus	90.9542	90.8874	90.7465	90.7901	90.8776	90.9434	91.1737	91.3842	91.78	92.0984	92.4741	92.8805	93.1206	93.6442	94.0434	94.4525	94.9062	95.3088	95.7225	96.0122	96.325	96.6161	96.8571	97.0919	97.2454	97.3421	97.4095	97.5175
Belarus	Both	10 to 14	Diabetes mellitus	60.0038	58.689	58.5977	59.1608	63.2569	66.411	68.992	69.3314	69.5718	72.0919	75.3346	77.8726	78.039	80.1154	81.6458	82.1828	82.5845	83.8116	85.4674	86.054	86.5225	87.2004	88.2846	89.2658	89.4745	89.8013	90.7015	91.2124
Belarus	Both	15 to 19	Diabetes mellitus	37.3543	31.2261	29.3335	26.9338	31.2072	30.5907	36.6908	40.7815	45.6808	43.1592	53.4054	58.1115	57.5816	62.5246	65.2148	67.297	70.1545	73.3234	76.5152	77.2542	75.8441	75.7422	79.049	82.0094	84.1163	85.2681	83.9894	83.1253
Belarus	Both	5 to 9	Diabetes mellitus	78.7635	78.0228	78.1022	79.7147	80.7624	80.382	81.3584	82.8205	84.4541	85.6988	86.1936	86.6255	86.4912	87.9611	88.8478	90.3269	91.0835	91.2414	91.9317	92.185	92.772	93.6483	94.1095	94.6249	94.9352	95.4677	95.5623	95.5983
Belarus	Female	0 to 20	Diabetes mellitus	32.3723	27.448	25.7374	24.9604	30.6298	31.9963	37.0496	39.9533	44.3119	43.2747	52.0904	57.1703	55.8118	60.6185	63.5455	65.9806	68.1663	70.5709	74.583	75.3088	74.4653	74.4755	77.2243	80.103	81.8843	82.5042	81.5755	81.2994
Belarus	Female	1 to 4	Diabetes mellitus	89.9629	89.9335	89.8194	89.8738	89.9406	90.0215	90.2153	90.3692	90.8286	91.1393	91.5669	92.0267	92.3418	92.9342	93.4827	94.0063	94.5739	95.0525	95.5654	95.92	96.3053	96.6609	96.9238	97.1966	97.3792	97.4589	97.5231	97.6446
Belarus	Female	10 to 14	Diabetes mellitus	49.6708	47.8779	47.7058	47.946	53.4413	58.2164	61.5152	60.9106	60.5405	63.7245	67.9214	71.3693	71.2739	74.495	76.7278	77.2528	77.3286	78.045	81.013	81.6444	82.0605	83.0316	84.2873	85.1645	85.1923	85.1663	86.3621	87.1625
Belarus	Female	15 to 19	Diabetes mellitus	39.9183	33.0901	30.1084	27.8072	33.5381	33.285	38.6477	42.6722	48.3873	44.1853	54.9965	61.1038	59.564	64.3587	67.0413	69.6139	72.1455	75.0238	78.9459	79.4449	77.6597	76.6435	79.6864	82.9865	85.4482	85.919	83.6308	82.5228
Belarus	Female	5 to 9	Diabetes mellitus	86.5501	86.287	86.5564	87.4106	87.5782	87.1328	87.85	88.6077	89.9882	91.8477	92.3882	91.5803	90.6524	91.955	93.0163	94.1893	94.7083	94.5424	95.1931	95.3747	95.6615	96.1455	96.4058	96.9315	96.9728	97.4352	97.4811	97.4495
Belarus	Male	0 to 20	Diabetes mellitus	72.6944	71.554	71.7513	72.0655	73.0178	73.0052	75.1888	76.8495	77.9096	78.6167	80.8593	81.691	82.3976	83.7907	84.4252	84.8336	85.8706	87.0746	87.4491	87.8437	87.9163	88.6145	89.7458	90.4729	91.0116	91.8914	92.2573	92.3301
Belarus	Male	1 to 4	Diabetes mellitus	95.3102	95.2279	95.1081	95.1289	95.217	95.2474	95.4434	95.6426	95.8161	96.0259	96.2089	96.4115	96.4754	96.7349	96.8182	96.9511	97.1158	97.2905	97.4443	97.5568	97.677	97.7933	97.9272	98.0381	98.1061	98.1916	98.2419	98.3
Belarus	Male	10 to 14	Diabetes mellitus	74.4085	73.8186	73.7818	74.6786	76.6617	77.4492	78.9907	80.6338	81.7001	83.1234	84.9785	86.1085	86.6085	87.0325	87.5354	88.0092	88.8204	90.6418	90.5073	91.0038	91.5117	91.7777	92.6066	93.6739	94.0846	94.884	95.3791	95.4991
Belarus	Male	15 to 19	Diabetes mellitus	61.5237	58.8099	59.3428	57.8598	57.6788	56.7445	61.1619	63.4242	64.7939	65.8111	70.844	71.2537	72.3192	75.2192	76.5595	76.9554	79.044	81.2355	82.0605	82.8289	82.4397	83.5913	85.9101	87.2301	88.0574	89.6931	90.23	89.9898
Belarus	Male	5 to 9	Diabetes mellitus	76.5907	75.414	75.1428	77.2158	79.1483	79.0489	79.9676	81.8483	83.135	82.8836	83.1075	85.205	86.3443	87.4007	87.6087	88.8855	89.6589	90.2431	90.6757	90.9195	91.6984	92.7745	93.3288	93.5922	94.1679	94.5633	94.6845	94.8119
Estonia	Both	0 to 20	Diabetes mellitus	62.5091	62.6269	63.1954	62.5509	61.2972	63.0447	67.6434	67.4998	66.2735	66.1511	66.2743	63.8964	62.5236	61.2961	59.6139	60.9407	60.7794	62.7254	63.5218	68.2192	72.5834	72.2226	74.2706	74.3063	72.1339	71.2919	72.8987	74.8928
Estonia	Both	1 to 4	Diabetes mellitus	90.5999	91.091	91.3306	91.7647	92.0676	92.1484	92.3873	92.4652	92.4982	92.6211	92.6802	92.8129	93.1592	93.0629	92.8132	92.8931	93.1642	93.3185	93.6434	94.016	94.2594	94.6466	94.7304	94.9931	95.1915	95.2725	95.4153	95.5423
Estonia	Both	10 to 14	Diabetes mellitus	84.6765	84.4973	83.6958	83.7665	83.8415	84.2391	85.3873	86.8249	86.8218	87.7238	86.6044	85.9511	87.1566	86.4473	86.3115	87.4678	87.0473	86.1283	86.138	87.3505	88.1022	87.1529	89.7147	91.217	90.4722	89.6908	90.8369	90.7681
Estonia	Both	15 to 19	Diabetes mellitus	48.8034	48.5676	50.3598	47.8779	44.1247	47.8062	56.6839	54.6873	51.8715	50.686	52.0031	47.3717	43.5096	41.7106	39.6236	42.8251	42.8261	47.0085	48.3519	56.8125	64.1286	62.4284	64.918	63.8272	58.8976	57.6954	59.5167	63.0127
Estonia	Both	5 to 9	Diabetes mellitus	91.2839	91.3958	91.2309	91.3813	91.3247	90.8602	91.1066	91.5151	91.2726	91.576	91.0302	90.83	91.2802	91.9675	91.2597	90.5862	91.4411	91.9084	91.9648	91.3948	92.6374	93.6475	93.9228	93.2087	92.838	91.8463	92.5654	93.3009
Estonia	Female	0 to 20	Diabetes mellitus	69.5156	70.5104	71.5696	70.0797	68.232	70.1507	72.8027	71.0382	70.6964	69.5836	68.9521	68.1159	66.6991	63.4877	64.8522	64.5108	64.2882	66.7491	64.9134	72.5524	77.1967	73.2497	75.5822	75.4804	73.036	72.1762	72.7177	75.7758
Estonia	Female	1 to 4	Diabetes mellitus	94.4068	94.882	95.2369	95.597	95.8699	96.0222	96.2312	96.3672	96.4809	96.5765	96.6879	96.758	96.8867	96.9327	97.0064	97.0436	97.147	97.2285	97.3189	97.4127	97.4632	97.5519	97.561	97.6508	97.7183	97.8106	97.9119	98.0082
Estonia	Female	10 to 14	Diabetes mellitus	97.4543	97.0816	96.6663	96.9899	97.3481	97.3345	96.8011	97.4129	97.5496	97.2649	97.2758	97.2607	97.0293	96.6708	97.072	97.2383	97.2153	97.0372	97.0644	96.9041	97.0822	97.114	97.3735	97.2746	97.095	97.0126	96.9076	96.9334
Estonia	Female	15 to 19	Diabetes mellitus	61.3801	62.72	64.573	61.7053	58.0446	60.9403	65.4224	62.2082	61.8626	60.7815	60.3215	59.4056	57.7772	53.8923	56.5717	56.844	57.0767	60.5785	57.7832	67.7427	73.6198	66.9789	69.5736	68.4253	63.8381	61.8276	62.223	66.8026
Estonia	Female	5 to 9	Diabetes mellitus	98.2074	98.3464	98.2765	98.2294	98.3911	98.4035	98.3313	98.4957	98.5149	98.4531	98.4431	98.4788	98.5773	98.6666	98.6535	98.5742	98.573	98.755	99.0101	98.9084	98.7031	98.853	98.9017	98.8896	98.8781	98.895	98.8764	98.8954
Estonia	Male	0 to 20	Diabetes mellitus	65.5981	65.0265	65.1047	65.309	64.8071	66.0516	71.1071	72.2442	70.6174	71.2822	71.9482	68.9394	67.9053	68.4505	64.8423	67.1256	67.0421	68.164	70.7607	72.1777	75.3353	77.77	79.1387	79.2634	77.7779	77.1306	79.1651	79.9145
Estonia	Male	1 to 4	Diabetes mellitus	89.5907	89.9749	90.041	90.4535	90.7258	90.7265	90.9279	90.9036	90.8079	90.8823	90.835	90.9728	91.4209	91.1576	90.5865	90.6703	91.0394	91.2266	91.7208	92.2967	92.6825	93.2773	93.4052	93.7609	94.0226	94.0398	94.1565	94.247
Estonia	Male	10 to 14	Diabetes mellitus	65.5994	65.8306	64.6314	64.4294	64.1756	65.0937	68.4891	71.0193	70.9085	73.5262	71.0737	69.6644	72.7307	71.5188	70.7354	73.0315	71.9203	69.9575	70.0516	73.0546	74.6917	72.6099	78.2401	81.76	80.2516	78.6033	81.4229	81.3103
Estonia	Male	15 to 19	Diabetes mellitus	50.5915	48.3266	49.3803	48.4542	46.1148	49.4416	61.1833	61.6954	56.4082	55.4997	58.8745	50.6627	45.1058	46.9595	38.8788	44.9995	44.653	48.1651	54.9256	57.9296	64.4729	70.6479	71.927	71.2683	67.6948	67.9738	70.9562	71.4367
Estonia	Male	5 to 9	Diabetes mellitus	84.7173	84.8937	84.7379	85.2557	85.0092	84.1751	84.8218	85.4221	84.8885	85.5719	84.4682	83.9617	84.6676	85.88	84.3827	83.1975	84.9449	85.6708	85.3833	84.3381	87.1555	89.02	89.4593	88.0073	87.2537	85.2179	86.5889	88.0012
Latvia	Both	0 to 20	Diabetes mellitus	43.0701	43.6907	43.6139	41.6235	41.0946	38.8657	43.6745	45.127	44.1459	46.2885	50.2126	46.8666	46.7489	46.3584	48.4998	48.3515	42.8957	41.5157	46.1054	48.3461	46.1857	49.3507	55.743	55.7254	47.9003	50.591	54.2659	54.5523
Latvia	Both	1 to 4	Diabetes mellitus	92.4851	92.3148	92.2478	92.3363	92.4842	92.3019	92.2627	92.261	92.1447	92.1751	92.3376	92.0532	92.0791	92.1131	92.2997	92.5374	92.5726	92.5088	92.8112	92.7327	93.1767	93.3365	93.491	93.7133	93.9564	94.2464	94.5797	94.9399
Latvia	Both	10 to 14	Diabetes mellitus	56.8602	56.4974	57.1458	53.1649	48.4037	49.8721	58.3078	60.7569	61.4091	60.9631	59.4959	59.7465	61.8349	62.1309	60.8742	62.0003	58.4364	53.9472	53.4112	48.5118	46.3509	62.7082	68.7894	59.1294	55.5722	59.3095	61.8652	62.7978
Latvia	Both	15 to 19	Diabetes mellitus	29.3842	31.8871	31.1614	28.6267	29.5458	23.5229	27.2299	28.7021	26.8244	31.4228	39.6809	32.6016	30.7341	30.1419	34.2917	33.3689	25.0741	25.0177	33.9261	41.0037	36.2639	36.0772	45.0333	49.221	34.9607	40.0768	46.4984	42.8946
Latvia	Both	5 to 9	Diabetes mellitus	78.9426	78.5017	78.9048	78.6016	78.7152	78.8266	80.6229	80.0958	78.0786	77.2677	77.4668	76.2075	76.4195	74.9685	76.5463	76.7986	75.4061	74.0263	73.8569	72.3848	75.9422	76.265	79.0053	79.9459	78.361	76.4343	76.4692	80.3605
Latvia	Female	0 to 20	Diabetes mellitus	34.43	35.7059	36.9583	34.354	31.8798	27.7212	33.8227	34.762	33.1961	36.9661	43.4582	38.7734	37.863	35.5059	38.5522	39.3519	31.3033	31.019	37.351	41.2257	36.3776	41.4696	53.3056	54.366	43.5484	44.4383	47.8041	49.5664
Latvia	Female	1 to 4	Diabetes mellitus	93.0689	92.9259	92.9576	93.1771	93.3937	93.3031	93.3661	93.457	93.3564	93.5439	93.5977	93.3339	93.4138	93.5079	93.8151	94.123	94.1166	94.0417	94.2	94.0283	94.4453	94.5702	94.7503	94.976	95.1386	95.3528	95.564	95.8688
Latvia	Female	10 to 14	Diabetes mellitus	57.7287	57.4095	59.5032	52.2438	43.3981	46.3677	56.8542	57.2101	58.955	61.4955	58.1018	59.0071	64.5933	64.695	60.9172	62.1589	57.2245	52.5026	51.3916	43.2888	35.8235	59.8232	68.9953	54.571	48.5125	53.1534	56.1642	57.8883
Latvia	Female	15 to 19	Diabetes mellitus	36.2918	40.1548	40.2499	37.7993	38.2842	30.4963	33.2313	34.982	32.9878	36.6131	47.6312	40.5963	37.4226	34.647	40.4485	41.2685	32.5405	33.8968	42.6393	50.9712	45.0355	43.8679	55.8916	62.6273	50.5332	53.5288	58.3217	54.9559
Latvia	Female	5 to 9	Diabetes mellitus	88.1747	86.8558	87.7199	88.5101	87.6808	87.3757	89.2325	88.6995	86.9913	88.1045	89.0483	88.6827	87.6497	86.8116	87.1403	86.7339	86.4416	86.4457	86.1038	84.6236	88.1419	88.6499	90.6832	91.3229	88.565	83.5866	82.2731	88.3691
Latvia	Male	0 to 20	Diabetes mellitus	62.8164	62.8078	61.717	60.7084	61.9419	61.8346	64.582	66.2023	65.9836	66.3205	67.2636	65.7716	66.3302	67.5846	68.4853	67.5424	65.3914	63.3919	65.4983	65.9069	66.3291	67.1549	67.7202	66.8273	63.0922	66.5293	69.6196	68.6579
Latvia	Male	1 to 4	Diabetes mellitus	94.4418	94.3075	94.1482	94.0472	94.0623	93.8302	93.671	93.5429	93.4357	93.2479	93.4843	93.2722	93.2246	93.1744	93.1469	93.2126	93.2797	93.2424	93.6111	93.6722	93.9956	94.1445	94.2131	94.3541	94.6131	94.8978	95.269	95.5765
Latvia	Male	10 to 14	Diabetes mellitus	55.755	55.3231	53.9612	54.6524	55.7226	55.0974	60.5309	65.9654	65.1804	60.4619	61.8895	61.2079	57.9891	58.5382	61.0854	61.9864	60.559	56.5469	56.7238	56.5001	61.819	66.723	68.2485	65.6366	65.5475	67.7671	69.5249	69.2079
Latvia	Male	15 to 19	Diabetes mellitus	47.6231	47.2498	45.6702	44.2158	45.701	45.1256	49.03	49.6953	48.9325	53.0433	53.5531	49.38	50.3858	53.2269	53.0084	49.6386	45.5002	43.2593	48.6521	50.8305	49.817	51.0261	51.4084	49.949	38.2592	44.3126	50.5705	48.0432
Latvia	Male	5 to 9	Diabetes mellitus	74.2069	75.457	74.8346	72.8452	74.4952	75.2686	76.0726	75.7775	74.2736	70.6191	69.5289	67.4693	69.7323	68.0374	70.8981	72.0933	69.5556	66.5978	66.7683	66.0211	67.9412	67.8362	70.438	71.4092	72.4596	76.3184	78.4668	77.0571
Lithuania	Both	0 to 20	Diabetes mellitus	38.0223	33.8756	36.4369	34.6781	33.9345	36.8972	42.6496	48.5266	49.5313	51.7399	52.0872	53.5178	55.0854	56.7348	56.2806	55.7977	56.8429	57.594	60.7007	64.8453	68.811	70.3285	68.6692	66.5702	67.4928	69.061	72.2329	73.4679
Lithuania	Both	1 to 4	Diabetes mellitus	92.6697	92.2112	91.9112	91.9681	92.2219	92.5016	92.8908	93.0925	93.3591	93.591	93.7655	94.0227	94.1918	94.4441	94.3714	94.475	94.6087	94.8642	95.0714	95.1945	95.387	95.5201	95.7288	95.8202	95.7249	95.549	95.0381	95.5732
Lithuania	Both	10 to 14	Diabetes mellitus	59.4333	56.5326	56.5891	56.2572	55.5773	57.3875	60.898	62.5314	64.7327	67.7279	66.487	67.27	68.28	69.7447	68.0079	67.6758	65.6343	62.6277	64.2862	67.9685	71.4576	72.2776	72.7299	70.9411	70.6245	71.0362	72.399	72.6973
Lithuania	Both	15 to 19	Diabetes mellitus	7.33226	1.064	9.32265	3.25172	0	4.83456	16.3127	30.475	30.4798	33.0132	34.8898	37.5402	40.5994	43.2579	44.0527	42.7045	45.4465	47.6934	52.316	57.8631	63.3929	65.9722	62.6288	59.4076	61.1979	63.7301	68.6507	69.8593
Lithuania	Both	5 to 9	Diabetes mellitus	88.4353	87.794	87.6845	87.6226	87.845	88.4264	88.904	89.2698	89.5174	89.9124	89.7532	89.6836	89.2538	88.6995	87.2815	87.4902	88.0242	88.3845	88.8211	90.1772	91.1409	90.7969	89.775	89.1129	89.8634	91.1789	93.9664	95.0745
Lithuania	Female	0 to 20	Diabetes mellitus	29.491	25.9364	31.6162	29.8414	27.9519	30.6857	38.3397	46.0132	44.8797	46.6771	49.0583	51.8188	54.4705	56.217	55.6841	54.2532	55.6177	55.5108	56.762	64.5373	70.9051	71.8213	67.9315	65.6786	67.5671	67.4631	70.2091	72.6983
Lithuania	Female	1 to 4	Diabetes mellitus	92.4902	91.8491	91.4165	91.4762	91.7993	92.1293	92.5915	92.7552	93.0137	93.2424	93.4375	93.7578	93.9866	94.306	94.2421	94.3952	94.5767	94.8602	95.0754	95.1657	95.3649	95.5191	95.7603	95.846	95.7057	95.4397	94.6832	95.4157
Lithuania	Female	10 to 14	Diabetes mellitus	77.6019	74.2643	76.4474	76.5579	73.6868	75.0703	78.6147	78.9071	79.1945	80.7164	81.637	83.042	84.4298	86.8902	86.4535	84.9061	81.2783	76.0309	76.376	81.2028	84.8604	85.7694	87.134	84.8578	81.3635	81.642	85.6836	87.7272
Lithuania	Female	15 to 19	Diabetes mellitus	3.69854	0	10.522	5.92416	2.30204	5.22384	16.6512	32.3017	30.0614	33.2983	38.0349	42.9142	47.2866	49.069	49.0333	47.658	51.8831	54.3752	55.9997	64.8422	72.0204	72.9299	67.2141	64.5246	67.9882	67.8257	70.7858	72.5121
Lithuania	Female	5 to 9	Diabetes mellitus	94.1471	94.0719	94.2336	94.0799	94.3203	94.6543	95.2033	95.4326	95.4722	95.5972	95.6824	95.6943	95.5668	95.4728	95.1923	95.4969	95.4974	95.1167	95.1806	95.7267	96.2019	96.0133	94.8641	95.2457	96.4186	96.4761	96.5031	96.9045
Lithuania	Male	0 to 20	Diabetes mellitus	58.6277	54.9518	54.4663	53.0927	53.3976	55.8538	58.7816	61.8901	64.3071	66.3045	64.9513	65.0631	65.5168	66.7978	66.5523	66.9152	67.4831	68.6873	72.4441	72.9685	74.2879	75.9051	76.237	74.7036	74.7135	77.1255	79.8857	79.9359
Lithuania	Male	1 to 4	Diabetes mellitus	95.6726	95.593	95.566	95.6084	95.696	95.8198	95.9769	96.1508	96.3212	96.4637	96.5375	96.6035	96.6208	96.6826	96.6207	96.6121	96.624	96.7356	96.8439	96.9514	97.062	97.1214	97.2162	97.2804	97.2705	97.2625	97.2216	97.3387
Lithuania	Male	10 to 14	Diabetes mellitus	33.6089	31.4483	28.43	27.4011	29.8733	32.2445	35.5435	38.9547	43.8716	48.9313	44.4358	44.4609	45.0051	45.2888	42.0238	43.5174	43.7909	44.0013	47.5142	49.782	53.1047	53.8871	53.1698	52.1069	55.891	56.461	54.365	52.3726
Lithuania	Male	15 to 19	Diabetes mellitus	45.7519	38.3821	40.3616	34.3246	32.4852	37.8826	45.0051	51.9655	54.8453	55.5655	53.0825	52.2002	52.7771	56.0077	57.8952	57.194	56.855	57.8718	64.8665	63.7613	64.9674	68.8815	70.0075	67.1599	65.9647	71.1195	76.8283	76.8319
Lithuania	Male	5 to 9	Diabetes mellitus	84.952	83.65	83.1043	83.1915	83.2394	83.9002	83.932	84.2396	84.5893	85.1675	84.5808	84.4509	83.7928	82.8819	80.4694	80.5276	81.8274	83.3397	84.2202	86.2341	87.5147	87.0852	86.7229	84.7428	84.4411	87.1421	92.8892	94.5658
Moldova	Both	0 to 20	Diabetes mellitus	45.5909	41.0407	39.488	39.1473	36.0018	37.7458	40.7881	44.2015	44.2274	44.581	46.2949	48.7857	50.6639	51.939	53.8595	53.9058	56.3704	60.0137	62.3315	61.9695	63.1485	67.147	68.1733	68.2987	68.6637	69.4086	69.132	70.3277
Moldova	Both	1 to 4	Diabetes mellitus	94.0932	94.0508	93.9762	94.01	94.0251	94.2148	94.4123	94.64	94.8474	95.0904	95.3291	95.5218	95.7101	95.8527	96.032	96.1722	96.2915	96.4419	96.5302	96.5728	96.6437	96.7514	96.7941	96.8166	96.8172	96.7482	96.4917	96.8135
Moldova	Both	10 to 14	Diabetes mellitus	61.9415	57.7415	55.7589	54.5166	51.0748	52.5283	53.8561	56.4567	57.2558	57.3198	58.6891	60.6371	62.4829	63.9224	65.1582	65.9247	66.8003	69.2381	71.0067	71.7452	72.3511	75.4693	76.4605	76.5715	76.7578	77.4641	77.4995	78.651
Moldova	Both	15 to 19	Diabetes mellitus	29.7692	22.9311	21.4615	19.9585	15.2524	19.1799	24.5623	29.2922	28.257	28.8569	30.4834	33.5772	35.4807	36.6922	39.0934	38.2819	42.3892	47.7143	51.0417	49.7519	51.5468	57.7047	59.1261	59.5963	59.7515	60.3678	60.5565	61.7529
Moldova	Both	5 to 9	Diabetes mellitus	76.8707	75.4074	74.1292	75.8368	75.1171	73.0828	73.2509	74.3545	74.523	74.1198	76.0427	77.9551	79.9778	81.414	83.3906	84.6395	85.2318	86.6663	87.4551	87.7571	87.9548	88.5263	88.6652	88.0043	88.7726	89.7074	88.6754	89.1657
Moldova	Female	0 to 20	Diabetes mellitus	35.2371	27.8956	27.0281	27.4886	25.9204	28.674	31.8473	34.9318	34.1515	34.6487	35.8622	37.8896	40.037	41.0669	43.6118	43.3259	45.253	49.685	52.9162	54.4589	56.6269	62.8866	64.8841	62.2876	62.0148	62.1565	61.183	63.2383
Moldova	Female	1 to 4	Diabetes mellitus	95.6172	95.669	95.6692	95.6889	95.6629	95.7049	95.7752	95.8641	95.9647	96.1232	96.2978	96.4661	96.683	96.8067	96.9114	96.9984	97.0699	97.1192	97.1493	97.1691	97.1854	97.2177	97.2095	97.1954	97.1586	97.0491	96.6191	97.0578
Moldova	Female	10 to 14	Diabetes mellitus	57.3496	52.1478	49.9278	48.0088	43.951	46.6207	49.7292	53.2896	54.3572	53.0891	53.7019	54.9694	56.6522	58.3433	59.4216	59.6291	59.98	62.7486	64.412	65.5622	66.2471	71.242	73.1815	71.2371	70.8784	71.6739	71.3426	72.8413
Moldova	Female	15 to 19	Diabetes mellitus	38.791	30.1235	31.4012	32.5032	31.6793	35.7131	39.2538	42.0109	40.5426	41.3223	41.8369	43.3788	44.5729	44.7812	47.2626	46.3035	48.5026	52.8603	56.4641	58.2399	61.3323	67.6916	69.4126	66.8456	66.6565	66.3885	65.9511	67.3936
Moldova	Female	5 to 9	Diabetes mellitus	82.4508	81.9394	79.7851	80.485	81.0063	79.1807	78.5569	78.3208	77.0436	77.7653	79.2365	80.7296	83.2089	84.4614	86.0525	87.1735	87.7919	89.3067	89.6695	89.3281	88.4689	89.67	90.4656	89.7841	89.7832	90.1892	89.433	90.3501
Moldova	Male	0 to 20	Diabetes mellitus	67.1877	66.1249	64.4356	63.4832	59.7189	60.153	62.3874	65.2902	66.0464	66.1965	67.9637	70.2521	71.3139	72.3948	73.2545	73.4549	75.7284	77.8148	78.8035	76.919	76.9535	78.1711	78.1391	80.4154	81.1742	82.2077	82.5206	82.7188
Moldova	Male	1 to 4	Diabetes mellitus	94.3212	94.1809	94.0436	94.0875	94.152	94.462	94.7493	95.0699	95.3367	95.5989	95.8337	95.9898	96.0779	96.1947	96.4039	96.5613	96.6945	96.9089	97.0281	97.0754	97.1851	97.3483	97.4389	97.4991	97.5471	97.5544	97.6046	97.6749
Moldova	Male	10 to 14	Diabetes mellitus	69.7387	67.268	65.8759	65.6918	63.5973	62.8349	61.3473	62.2816	62.6912	64.8807	67.3706	70.1998	71.9951	72.8285	74.0832	75.503	77.0037	78.7737	80.5481	80.6302	81.0495	81.1518	80.6725	83.6874	84.6084	85.1516	85.7461	86.2131
Moldova	Male	15 to 19	Diabetes mellitus	47.4247	46.9181	41.8169	36.7161	27.7251	29.6011	35.4713	41.2114	41.4428	41.424	44.1738	48.3597	50.2378	52.3197	53.3661	52.9427	58.1241	62.5059	63.8667	58.2702	57.1418	60.3113	60.6062	65.5186	66.0639	67.7061	68.6713	68.9455
Moldova	Male	5 to 9	Diabetes mellitus	79.1427	76.8182	77.6034	80.123	77.7177	76.3336	77.7654	80.5453	82.8623	80.9368	82.5902	84.2086	84.5522	85.5775	87.1882	88.0106	88.2874	88.8807	89.9896	91.1846	92.9507	92.2444	91.2785	90.9604	92.5822	93.9114	92.9199	92.5066
Russian Federation	Both	0 to 20	Diabetes mellitus	49.8409	50.3711	49.487	44.4351	42.6375	44.7458	49.8279	54.1574	55.5732	54.3334	55.3889	58.1284	60.8262	62.0479	62.8679	62.5574	64.4751	65.3387	65.7784	67.2893	67.9473	67.8779	66.966	67.2861	66.0743	67.788	67.9491	69.5384
Russian Federation	Both	1 to 4	Diabetes mellitus	82.9697	84.4012	85.4225	85.4972	86.0989	86.8113	86.539	86.3106	86.7716	86.67	87.3471	87.4922	87.9746	88.0411	88.3598	88.8597	89.505	90.2667	90.8063	90.8498	91.1397	90.734	89.5263	89.2905	89.0482	89.7473	89.6553	90.6068
Russian Federation	Both	10 to 14	Diabetes mellitus	59.4605	59.3059	60.1733	58.5669	57.9977	60.4755	65.1189	67.2204	68.4701	68.3213	67.6211	66.5948	67.7561	68.5472	69.6582	69.8956	71.81	73.2236	74.2316	74.3389	75.2339	75.6573	74.2168	74.3405	72.9754	74.0768	73.253	74.085
Russian Federation	Both	15 to 19	Diabetes mellitus	47.4906	47.8584	44.3381	34.8445	30.8531	32.5093	39.1197	45.8623	47.0023	44.1899	45.6722	50.9811	54.7538	56.5884	57.5866	56.7564	59.435	60.3928	60.8236	64.1528	65.4826	66.5375	67.8279	68.7957	67.448	69.0361	69.1548	69.9089
Russian Federation	Both	5 to 9	Diabetes mellitus	67.8596	68.8031	70.2268	69.3363	68.7976	69.4012	70.7413	71.5047	71.6796	71.2668	72.3572	72.9116	74.3869	74.4606	74.6189	75.3452	76.5484	78.0643	79.4043	79.8197	80.0338	79.5667	78.2702	78.4736	77.7139	78.6531	79.209	80.1394
Russian Federation	Female	0 to 20	Diabetes mellitus	42.0842	42.0212	40.7017	35.4383	35.3263	36.8711	42.2466	47.1734	48.3405	46.3843	48.0813	51.0187	55.0137	56.2493	56.9326	56.4753	58.7407	59.428	60.0782	61.531	62.2135	62.094	61.468	62.9037	62.0513	63.7481	62.8235	64.5775
Russian Federation	Female	1 to 4	Diabetes mellitus	85.177	86.3726	87.2771	87.1929	87.8185	88.2653	88.1905	87.9284	88.2879	87.8974	88.6719	88.63	89.3184	89.5178	89.8429	90.253	90.8832	91.6413	92.1167	92.005	92.2491	91.8093	90.4511	90.1303	89.9952	90.4263	90.013	91.1117
Russian Federation	Female	10 to 14	Diabetes mellitus	57.9413	56.9146	57.1487	55.4662	55.4654	57.4904	62.3719	65.5493	66.719	65.5702	64.7156	62.9673	64.4837	66.0166	67.8193	68.0441	69.874	70.6829	71.8941	71.843	73.1828	73.7888	72.5922	73.5299	72.132	72.2538	70.3656	71.249
Russian Federation	Female	15 to 19	Diabetes mellitus	53.4152	53.377	50.7786	43.8407	42.9469	43.5807	48.2774	53.3741	53.9128	51.7914	53.8079	58.3477	62.3579	63.2945	63.5403	62.9171	65.1643	65.7006	66.0261	68.2211	68.8857	69.5444	71.1288	73.213	72.8844	74.5471	73.9929	74.4239
Russian Federation	Female	5 to 9	Diabetes mellitus	80.0189	80.2709	80.696	80.5597	80.769	80.8163	81.6672	82.1902	82.3063	81.5603	82.4536	82.4626	83.8717	84.1342	84.3079	84.2713	84.9821	85.7112	86.7012	87.1717	87.3124	86.8352	85.8721	85.9842	85.4687	86.1178	86.3245	86.9581
Russian Federation	Male	0 to 20	Diabetes mellitus	67.9024	68.8346	68.5392	64.8445	62.0504	64.1599	67.8145	70.6222	71.8914	71.5098	71.7765	73.7012	74.6655	75.5403	76.2242	76.0426	77.1907	77.9496	78.0772	79.2415	79.6758	79.6043	78.6224	77.9727	76.7124	78.009	78.8882	79.9525
Russian Federation	Male	1 to 4	Diabetes mellitus	86.145	87.395	88.2228	88.4891	88.8588	89.665	89.2432	89.1444	89.5748	89.8835	90.1967	90.5332	90.5836	90.4602	90.6579	91.0929	91.5279	92.0232	92.4496	92.6666	92.9055	92.6744	92.0577	91.9871	91.6729	92.4316	92.7306	93.1525
Russian Federation	Male	10 to 14	Diabetes mellitus	62.2022	63.3266	65.051	63.5929	62.1551	65.1734	69.2084	69.5969	70.892	72.2095	71.7439	71.7964	72.3435	71.9756	71.9819	72.175	74.0755	76.2275	76.8525	77.1108	77.3216	77.441	75.6753	74.682	73.3674	75.7217	76.277	77.0053
Russian Federation	Male	15 to 19	Diabetes mellitus	61.5933	62.4799	59.0819	49.7811	42.5969	45.1535	51.8074	58.0604	59.5524	56.8154	56.7602	60.8815	62.5311	64.8589	66.4757	65.5609	67.6618	68.7689	69.099	72.6595	74.3215	75.4182	75.6505	74.5334	72.1696	72.9682	73.9162	74.7664
Russian Federation	Male	5 to 9	Diabetes mellitus	63.8223	65.4186	67.7599	66.099	64.6384	65.8455	67.335	68.1149	68.311	68.6269	69.5207	70.687	71.5856	71.3405	71.4117	73.0102	74.428	76.4593	77.7202	77.8626	78.0935	77.8513	76.632	76.8703	76.0742	77.0151	77.8317	78.7792
Ukraine	Both	0 to 20	Diabetes mellitus	61.8315	59.3795	57.631	54.9234	52.7204	48.2519	50.3769	53.8869	58.0743	58.6523	59.4334	61.6628	64.3122	66.6528	68.7548	71.4273	72.0722	71.2562	73.1083	76.1272	75.8429	76.9642	76.8735	75.4048	69.5773	53.4442	51.1556	55.9402
Ukraine	Both	1 to 4	Diabetes mellitus	90.579	91.101	91.58	91.928	91.9707	91.9861	91.9879	92.1773	92.5511	92.7222	92.8522	92.8492	93.0165	93.212	93.3162	93.3176	93.1203	92.7304	92.857	93.0919	93.1828	93.171	93.0427	92.938	92.6383	90.9137	89.5338	91.0957
Ukraine	Both	10 to 14	Diabetes mellitus	65.1541	62.5601	63.6917	60.2337	57.998	54.4582	55.5229	59.131	63.1069	64.1895	64.9901	67.1402	70.0059	71.95	73.269	75.7343	77.409	77.5178	78.1433	79.1043	79.319	80.4211	80.8769	80.2748	74.7627	61.0935	61.5546	66.217
Ukraine	Both	15 to 19	Diabetes mellitus	58.0555	54.0827	49.3443	45.2451	42.2041	34.5928	37.5861	42.0307	47.3352	47.431	48.1764	51.223	54.7513	58.1008	61.3705	65.2082	65.7963	64.642	67.7895	72.8383	72.2985	74.2208	74.1424	71.6764	63.7119	40.8819	37.2007	42.7661
Ukraine	Both	5 to 9	Diabetes mellitus	76.543	75.5341	75.6468	75.3651	73.8528	74.4002	75.476	76.536	78.4485	79.5854	80.4386	80.9572	81.5855	82.4967	83.2442	84.4874	85.8467	86.3582	87.3445	88.6228	88.9948	89.0506	89.1391	89.3286	87.3107	82.4316	81.2317	82.7209
Ukraine	Female	0 to 20	Diabetes mellitus	54.2085	51.1409	48.2573	44.8621	42.6804	35.7596	37.8375	42.0251	48.0074	49.0523	50.2815	52.5546	55.5042	58.3104	60.9085	64.4204	65.3197	64.5266	66.4877	70.9771	70.1761	72.5394	72.8457	71.2747	63.1279	43.9231	40.2727	45.9871
Ukraine	Female	1 to 4	Diabetes mellitus	90.2932	91.0045	91.6402	92.1117	92.2023	91.9791	91.7935	91.9538	92.5247	92.7735	93.0274	93.0285	93.1927	93.3525	93.3913	93.4851	93.2973	92.8032	92.8987	93.1655	93.28	93.2679	93.1606	93.1541	92.8551	91.2678	89.2574	91.1735
Ukraine	Female	10 to 14	Diabetes mellitus	60.3986	57.0763	57.9556	54.2014	51.5103	45.7085	46.5678	50.0583	56.0534	57.201	58.0693	60.7206	63.8595	65.9999	66.8748	70.1496	72.4946	72.5497	72.7517	73.7921	73.9475	75.5278	76.3003	76.0922	69.0122	52.6332	54.3544	60.0933
Ukraine	Female	15 to 19	Diabetes mellitus	63.4098	60.0537	55.4239	51.9794	50.2601	43.0506	45.1487	48.9329	53.8243	54.405	55.2869	57.1516	59.8178	62.632	65.6598	68.9627	69.3723	68.6288	71.1153	76.3414	75.2166	78.0194	78.4019	76.3219	68.4714	50.2144	45.8203	49.9315
Ukraine	Female	5 to 9	Diabetes mellitus	83.4947	82.8015	82.142	81.6192	80.42	79.7698	80.5783	81.6607	83.6616	84.3543	85.2867	85.6469	85.8988	86.5027	87.0437	88.3446	89.6067	89.9458	90.3646	91.6841	92.1541	92.0889	92.0717	92.504	91.0471	87.1182	86.0946	87.3825
Ukraine	Male	0 to 20	Diabetes mellitus	78.0978	76.9581	76.8039	75.5564	73.8834	72.8833	74.5518	76.544	77.934	77.904	78.0139	79.545	81.021	82.0851	82.933	84.0333	84.1623	83.4124	84.6722	85.7594	85.8968	85.7422	85.3417	84.2465	81.5319	71.4015	70.6686	73.6149
Ukraine	Male	1 to 4	Diabetes mellitus	94.373	94.4517	94.5501	94.609	94.5737	94.8969	95.1441	95.304	95.2838	95.2903	95.2086	95.1962	95.2999	95.4633	95.6066	95.4837	95.3367	95.2047	95.3118	95.4127	95.4351	95.4225	95.3093	95.1176	94.9223	93.6332	93.5303	94.1105
Ukraine	Male	10 to 14	Diabetes mellitus	73.8598	72.9539	74.4414	71.8895	70.869	71.3501	72.7382	76.1926	76.2619	76.9529	77.3295	78.253	80.2104	81.4127	82.9495	83.7702	84.2764	84.2797	85.3523	86.0298	86.2281	86.5725	86.5413	85.3831	82.234	72.7208	71.4085	74.3215
Ukraine	Male	15 to 19	Diabetes mellitus	70.2454	67.5217	65.3279	62.5512	58.6015	54.4785	57.48	60.6511	63.7129	62.8346	62.8466	66.2097	68.9059	70.9023	72.3701	74.8701	75.1585	73.6914	76.3749	78.899	79.395	79.1148	78.3519	76.2632	71.3508	50.9929	49.8152	55.2239
Ukraine	Male	5 to 9	Diabetes mellitus	76.7462	75.7109	77.0703	77.3314	76.0843	78.2615	79.2292	79.7734	80.6083	81.9306	82.2152	82.7314	83.6508	84.5764	85.2617	85.7674	86.6343	87.1661	88.5553	89.1823	89.2162	89.4349	89.65	89.3526	87.4171	83.3194	82.3967	83.4838
High-income Asia Pacific	Both	0 to 20	Diabetes mellitus	89.2245	89.3885	89.5963	89.9346	90.0762	90.3642	90.7678	90.9365	91.0552	91.5306	92.0662	92.3722	92.673	92.9883	93.3349	93.5168	93.6546	93.7919	93.9068	94.0515	94.1414	94.2443	94.5167	94.7542	94.8818	95.0479	95.154	95.2264
High-income Asia Pacific	Both	1 to 4	Diabetes mellitus	98.0269	98.0835	98.0743	98.0979	98.1481	98.3153	98.4245	98.4869	98.5359	98.6093	98.6635	98.7845	98.933	99.0548	99.2066	99.3131	99.3758	99.4382	99.491	99.5664	99.6031	99.6303	99.663	99.7152	99.7477	99.7788	99.7857	99.7911
High-income Asia Pacific	Both	10 to 14	Diabetes mellitus	92.9369	93.1929	93.4886	93.7287	93.874	94.2014	94.6111	94.9356	95.1437	95.5504	95.9261	95.9536	96.0839	96.1939	96.2506	96.3339	96.4451	96.6014	96.7087	96.8002	96.854	96.9489	97.2212	97.4488	97.5243	97.6074	97.6371	97.6748
High-income Asia Pacific	Both	15 to 19	Diabetes mellitus	87.1491	87.2993	87.5797	88.1538	88.3648	88.6127	89.1224	89.3148	89.5212	90.2369	91.0202	91.4387	91.7302	92.0377	92.5203	92.6985	92.8625	93.0431	93.2204	93.4347	93.6292	93.8287	94.222	94.4837	94.608	94.8296	94.9822	95.0389
High-income Asia Pacific	Both	5 to 9	Diabetes mellitus	97.356	97.5941	97.8085	98.0048	98.1411	98.3382	98.521	98.5584	98.5415	98.6469	98.8501	98.8936	98.9321	99.0207	99.088	99.149	99.2326	99.3262	99.4033	99.488	99.5759	99.5782	99.5794	99.6315	99.6686	99.6947	99.6991	99.7071
High-income Asia Pacific	Female	0 to 20	Diabetes mellitus	90.0993	90.2581	90.3762	90.5751	90.6361	90.8208	91.1481	91.4314	91.6571	92.0595	92.6175	92.8423	93.0725	93.3647	93.65	93.7859	93.8984	94.0579	94.0931	94.2042	94.3792	94.5225	94.8296	95.0619	95.1737	95.3458	95.4768	95.5618
High-income Asia Pacific	Female	1 to 4	Diabetes mellitus	98.6781	98.7282	98.7035	98.702	98.7341	98.8237	98.9078	98.9818	98.9935	99.0445	99.0759	99.1575	99.2487	99.3336	99.4468	99.5258	99.5728	99.6147	99.6509	99.7095	99.7274	99.7472	99.7718	99.8176	99.8417	99.8635	99.8671	99.8708
High-income Asia Pacific	Female	10 to 14	Diabetes mellitus	91.5062	91.6767	91.9491	91.9706	92.159	92.4331	92.8639	93.2691	93.5638	94.0969	94.4739	94.3885	94.5823	94.7113	94.7013	94.7832	94.8913	95.005	95.0746	95.1481	95.2116	95.3489	95.6803	95.9154	95.9744	96.0448	96.0609	96.0995
High-income Asia Pacific	Female	15 to 19	Diabetes mellitus	92.3071	92.4164	92.483	92.8384	92.8115	92.8065	92.9589	93.2013	93.4249	93.7034	94.2858	94.5486	94.6714	94.8885	95.1789	95.2365	95.3086	95.4687	95.4423	95.5003	95.7486	95.9125	96.2055	96.3516	96.4281	96.594	96.7505	96.8177
High-income Asia Pacific	Female	5 to 9	Diabetes mellitus	97.9437	98.1221	98.2696	98.3023	98.427	98.592	98.7688	98.8205	98.8924	99.0107	99.1203	99.1413	99.1463	99.2071	99.2699	99.3054	99.3458	99.4163	99.487	99.5747	99.6469	99.6535	99.6329	99.6845	99.7075	99.7277	99.7323	99.7347
High-income Asia Pacific	Male	0 to 20	Diabetes mellitus	91.0143	91.1503	91.3852	91.7579	91.9316	92.2359	92.6093	92.6548	92.6671	93.0923	93.4883	93.7845	94.0686	94.3275	94.6411	94.8172	94.9444	95.0353	95.1875	95.3274	95.333	95.3821	95.5658	95.7533	95.8638	95.987	96.0482	96.0927
High-income Asia Pacific	Male	1 to 4	Diabetes mellitus	97.9556	98.0028	98.0198	98.067	98.1247	98.3327	98.4369	98.4633	98.5438	98.6188	98.6815	98.8056	98.9704	99.0904	99.2322	99.332	99.3897	99.4553	99.5096	99.5795	99.6275	99.6545	99.6864	99.7282	99.7604	99.7933	99.8024	99.8083
High-income Asia Pacific	Male	10 to 14	Diabetes mellitus	93.6659	94.0041	94.3052	94.8134	94.883	95.2622	95.6274	95.8415	95.9339	96.1697	96.5359	96.7115	96.7671	96.8658	97.0244	97.1142	97.2251	97.4332	97.5859	97.6978	97.7364	97.7733	97.9619	98.1768	98.2747	98.3765	98.4264	98.4622
High-income Asia Pacific	Male	15 to 19	Diabetes mellitus	84.5882	84.7572	85.2595	85.9349	86.4188	86.9437	87.7747	87.8165	87.9154	88.9869	89.7459	90.2233	90.6435	90.9574	91.5242	91.8061	92.0379	92.1749	92.5813	92.9397	92.9739	93.1436	93.5223	93.8479	93.9909	94.2017	94.2799	94.2931
High-income Asia Pacific	Male	5 to 9	Diabetes mellitus	97.5741	97.7869	98.004	98.3497	98.4397	98.5962	98.7057	98.7069	98.5709	98.6133	98.8649	98.9225	98.9933	99.0843	99.1278	99.1991	99.3099	99.3945	99.4451	99.4862	99.5568	99.5508	99.5859	99.6155	99.658	99.682	99.6848	99.6996
Brunei	Both	0 to 20	Diabetes mellitus	68.6361	69.8328	70.9083	71.8175	72.4323	73.7501	74.9934	75.4268	74.8399	74.5681	73.5857	73.1975	72.9861	72.9341	73.2585	73.5128	73.8809	74.2379	74.597	74.8301	75.2854	74.7944	74.6316	75.5034	76.5662	77.2799	77.8184	77.3478
Brunei	Both	1 to 4	Diabetes mellitus	95.182	95.307	95.4238	95.5325	95.6385	95.7721	95.9369	96.0307	96.051	96.045	95.996	96.0568	96.0883	96.1461	96.2062	96.2405	96.2742	96.3772	96.4326	96.6012	96.7324	96.7787	96.8755	96.9647	97.1013	97.168	97.2876	97.3939
Brunei	Both	10 to 14	Diabetes mellitus	76.5777	77.1666	78.0264	79.8195	81.2448	82.0428	83.0095	83.532	82.9836	82.8374	81.4419	81.213	81.3115	81.5397	81.9878	82.4065	82.9373	83.4068	83.3882	83.3134	83.7766	82.7675	83.1199	84.8598	85.6563	85.4337	85.7213	86.9895
Brunei	Both	15 to 19	Diabetes mellitus	58.8269	60.9753	62.5056	62.8843	63.0953	65.1397	66.9401	67.4187	66.3336	65.7798	64.6504	63.9546	63.5048	63.3304	63.6591	63.8313	64.1508	64.4866	65.2184	65.6273	66.213	66.1302	65.5546	66.1694	67.8753	69.7671	70.656	68.5519
Brunei	Both	5 to 9	Diabetes mellitus	94.4553	94.5996	94.7545	95.1221	94.9884	95.2079	95.4204	95.4718	95.4117	95.3244	95.1338	94.9782	94.9095	94.8368	94.9352	94.9836	95.033	95.0982	95.025	95.1807	95.3672	95.0416	95.2172	95.666	95.9989	95.8596	96.0463	96.5946
Brunei	Female	0 to 20	Diabetes mellitus	67.2021	69.1066	70.3141	70.8665	71.7149	73.4106	74.8772	75.3086	74.7842	74.4583	73.1971	72.9243	72.6414	72.6058	72.9434	73.5178	74.1777	74.811	75.437	75.5341	76.1837	76.4906	75.8732	76.465	78.0012	79.599	80.6263	79.4504
Brunei	Female	1 to 4	Diabetes mellitus	96.6888	96.8162	96.9427	97.0595	97.1405	97.282	97.4094	97.4605	97.5102	97.4982	97.4683	97.4772	97.4748	97.5	97.5268	97.5485	97.5576	97.6492	97.6849	97.7944	97.895	97.9387	98.0059	98.034	98.1271	98.131	98.1886	98.2528
Brunei	Female	10 to 14	Diabetes mellitus	74.6585	75.6882	76.4052	77.6389	80.3196	81.1391	82.0258	82.3483	81.5801	81.3156	79.3928	79.4582	79.5944	79.9754	80.4395	81.0752	81.7621	82.4595	83.0824	82.7472	83.4125	83.8437	83.2613	84.0379	85.4732	86.4678	86.95	86.7883
Brunei	Female	15 to 19	Diabetes mellitus	68.8852	71.1133	72.4512	72.5187	72.2749	74.2942	75.9696	76.4444	75.9835	75.6415	74.8056	74.3789	73.9554	73.7987	74.0511	74.5518	75.1052	75.603	76.141	76.3269	76.9014	77.3005	76.6724	77.1584	78.7939	80.9179	82.185	80.3293
Brunei	Female	5 to 9	Diabetes mellitus	96.1297	96.3843	96.4718	96.482	96.4456	96.6147	96.7334	96.721	96.6839	96.6063	96.4997	96.4376	96.3921	96.3411	96.4131	96.5188	96.6681	96.8093	96.9421	97.1702	97.3377	97.3299	97.4467	97.5798	97.6359	97.4808	97.5988	97.8612
Brunei	Male	0 to 20	Diabetes mellitus	77.7063	77.8048	78.4366	79.425	79.6382	80.2791	81.0236	81.3541	80.8452	80.6857	80.1939	79.7983	79.707	79.6531	79.8872	79.787	79.797	79.8119	79.8403	80.1361	80.3031	79.2265	79.4954	80.4002	80.8157	80.6332	80.6587	80.8789
Brunei	Male	1 to 4	Diabetes mellitus	95.1685	95.2463	95.3088	95.3666	95.4702	95.5325	95.6825	95.8067	95.772	95.7809	95.7187	95.8267	95.8883	95.9606	96.04	96.0777	96.14	96.2191	96.2878	96.4763	96.6019	96.6367	96.7334	96.8733	97.0091	97.1345	97.2872	97.4035
Brunei	Male	10 to 14	Diabetes mellitus	79.2154	78.9577	79.9633	82.4896	81.8009	82.529	83.571	84.3904	84.2376	84.2892	83.8531	83.203	83.2486	83.2384	83.6496	83.6532	83.8806	83.9089	82.8503	83.12	83.2226	80.133	81.8031	84.8369	84.7038	82.7811	82.7994	86.025
Brunei	Male	15 to 19	Diabetes mellitus	63.1759	63.5138	64.3274	64.931	65.7129	66.6311	67.696	67.9081	66.2463	65.5904	64.5219	63.7116	63.4492	63.329	63.6124	63.1204	62.8502	62.7183	63.4149	64.0048	64.2841	63.3967	63.1841	63.6979	64.7086	65.3568	65.2715	63.7347
Brunei	Male	5 to 9	Diabetes mellitus	94.446	94.35	94.5359	95.2981	95.0809	95.2706	95.5409	95.6791	95.6177	95.5642	95.325	95.0943	95.0272	94.9497	95.0369	94.9584	94.8134	94.721	94.3546	94.3238	94.4533	93.7872	93.9735	94.7027	95.311	95.2636	95.4688	96.1995
Japan	Both	0 to 20	Diabetes mellitus	91.7467	91.9121	92.1048	92.3588	92.6111	92.904	93.4626	93.6964	93.7042	94.0536	94.3603	94.5594	94.7005	94.8555	95.1294	95.2544	95.3916	95.5136	95.585	95.7532	95.8061	95.8307	95.9787	96.1504	96.2485	96.329	96.3653	96.4144
Japan	Both	1 to 4	Diabetes mellitus	97.6027	97.71	97.7497	97.8756	98.0056	98.2839	98.5874	98.7861	98.8961	99.0997	99.2283	99.3635	99.4409	99.5296	99.6089	99.6448	99.6801	99.7271	99.7304	99.7815	99.8066	99.8224	99.8513	99.9033	99.9324	99.9617	99.9761	100
Japan	Both	10 to 14	Diabetes mellitus	94.9114	95.0062	94.969	95.1189	95.4351	95.77	96.1974	96.5278	96.6594	96.8943	97.1146	97.2751	97.3046	97.3234	97.4424	97.4859	97.5522	97.6299	97.6808	97.717	97.6789	97.6816	97.74	97.8023	97.7908	97.8412	97.8461	97.8874
Japan	Both	15 to 19	Diabetes mellitus	89.837	90.1291	90.6246	91.0788	91.4256	91.6203	92.3541	92.647	92.6454	93.0884	93.4995	93.6627	93.7802	93.8605	94.1803	94.3028	94.4704	94.6177	94.716	94.9883	95.1436	95.2097	95.478	95.7579	95.9431	96.0166	96.0508	96.0804
Japan	Both	5 to 9	Diabetes mellitus	98.7354	98.8421	98.9117	98.9923	99.132	99.3424	99.5284	99.6269	99.6573	99.7507	99.7837	99.7835	99.7787	99.7991	99.8108	99.7917	99.7925	99.8036	99.7984	99.8153	99.8136	99.7938	99.811	99.8347	99.834	99.8502	99.8606	99.8857
Japan	Female	0 to 20	Diabetes mellitus	93.2218	93.3091	93.268	93.4579	93.8119	94.1173	94.5702	94.8854	94.8787	95.2259	95.5139	95.6477	95.6643	95.7073	95.8827	95.9907	96.087	96.1835	96.2084	96.3419	96.3855	96.4326	96.5348	96.7096	96.7827	96.859	96.8828	96.9418
Japan	Female	1 to 4	Diabetes mellitus	98.1777	98.269	98.2629	98.3254	98.4161	98.6423	98.8969	99.0497	99.1205	99.2933	99.3925	99.4965	99.5505	99.6065	99.6689	99.6992	99.7334	99.7737	99.7752	99.8196	99.8319	99.8398	99.8646	99.9144	99.9378	99.9646	99.9762	100
Japan	Female	10 to 14	Diabetes mellitus	94.0866	94.2093	94.0705	94.1446	94.5362	94.7428	95.1274	95.4441	95.4922	95.6648	95.9437	96.0216	95.9887	95.9909	96.1189	96.1695	96.2359	96.2859	96.343	96.3373	96.3343	96.3535	96.3306	96.3497	96.3319	96.3287	96.3117	96.3748
Japan	Female	15 to 19	Diabetes mellitus	94.654	94.6767	94.719	94.9959	95.3401	95.5125	95.8231	96.1417	96.1579	96.4749	96.6963	96.7373	96.6848	96.6113	96.6821	96.7583	96.8253	96.8962	96.8749	97.0267	97.0982	97.1641	97.324	97.5255	97.6204	97.683	97.7067	97.7367
Japan	Female	5 to 9	Diabetes mellitus	98.944	99.028	99.0715	99.0915	99.1983	99.3735	99.5277	99.6145	99.6504	99.7338	99.7653	99.7692	99.7597	99.7804	99.8093	99.8002	99.7814	99.7962	99.7975	99.7941	99.8066	99.8161	99.8148	99.8372	99.8357	99.8457	99.8446	99.8663
Japan	Male	0 to 20	Diabetes mellitus	92.5239	92.715	93.0364	93.2828	93.4089	93.6308	94.1414	94.2658	94.2819	94.5541	94.8045	95.0065	95.2072	95.4085	95.6921	95.8006	95.9354	96.0475	96.1356	96.2912	96.3397	96.3431	96.4912	96.6231	96.7173	96.7827	96.8197	96.8503
Japan	Male	1 to 4	Diabetes mellitus	97.712	97.804	97.8854	98.0445	98.1784	98.4266	98.6885	98.8771	98.9987	99.1718	99.2924	99.4186	99.4972	99.5938	99.6658	99.6958	99.7205	99.7596	99.764	99.8059	99.838	99.8581	99.8825	99.9198	99.9467	99.9695	99.9833	100
Japan	Male	10 to 14	Diabetes mellitus	94.964	95.0074	95.0769	95.3057	95.5225	96.0078	96.4839	96.8251	97.0519	97.3581	97.5044	97.7698	97.8832	97.9307	98.0455	98.083	98.148	98.2567	98.2966	98.3812	98.2976	98.2783	98.4354	98.5491	98.5434	98.6586	98.6894	98.7016
Japan	Male	15 to 19	Diabetes mellitus	86.8436	87.4137	88.3568	88.8945	89.1239	89.2851	90.3209	90.467	90.4349	90.8779	91.3923	91.6666	91.9818	92.2497	92.7949	92.9368	93.1777	93.3733	93.5963	93.9311	94.1424	94.1832	94.4974	94.7789	95.0169	95.0756	95.1086	95.1237
Japan	Male	5 to 9	Diabetes mellitus	98.832	98.925	99.0013	99.1328	99.2606	99.4327	99.5866	99.6635	99.6766	99.7469	99.769	99.7626	99.7667	99.7775	99.7592	99.7337	99.7625	99.7635	99.7515	99.7906	99.7693	99.716	99.7527	99.7681	99.7691	99.7874	99.8102	99.8295
South Korea	Both	0 to 20	Diabetes mellitus	85.2659	85.3652	85.5658	86.043	86.0449	86.3702	86.6269	86.7294	87.0465	87.7481	88.6562	89.1153	89.6465	90.2282	90.7435	91.0529	91.2079	91.3709	91.5402	91.6316	91.7456	91.946	92.3741	92.6652	92.7801	93.0433	93.223	93.3058
South Korea	Both	1 to 4	Diabetes mellitus	97.6724	97.6735	97.6145	97.5718	97.5761	97.6892	97.6893	97.6661	97.6759	97.66	97.6535	97.7562	97.9471	98.0818	98.2849	98.4441	98.5353	98.6204	98.7315	98.8409	98.8973	98.9454	98.9914	99.0569	99.101	99.1401	99.1414	99.1232
South Korea	Both	10 to 14	Diabetes mellitus	90.5405	91.1231	91.9259	92.277	92.1569	92.3973	92.6629	92.8389	93.0926	93.808	94.5061	94.3928	94.7524	95.0269	95.0065	95.1325	95.281	95.4889	95.6205	95.7242	95.833	96.0175	96.5514	96.9822	97.1609	97.3031	97.3779	97.3888
South Korea	Both	15 to 19	Diabetes mellitus	82.4809	82.2384	82.0701	82.8894	83.0009	83.5152	83.9643	84.161	84.7514	85.8363	87.1183	87.8733	88.3759	89.0456	89.8891	90.2464	90.4662	90.7743	91.1273	91.3006	91.571	91.9712	92.5622	92.7949	92.7924	93.155	93.3844	93.4371
South Korea	Both	5 to 9	Diabetes mellitus	95.8383	96.1415	96.4456	96.714	96.8566	97.0751	97.2961	97.2959	97.2618	97.41	97.8055	97.8998	97.9717	98.1166	98.2265	98.3451	98.484	98.6411	98.7862	98.9317	99.1179	99.1483	99.1158	99.1996	99.2842	99.3247	99.3162	99.2979
South Korea	Female	0 to 20	Diabetes mellitus	85.7085	85.8741	86.1513	86.3532	86.0246	86.075	86.3004	86.5735	87.1323	87.5985	88.5329	88.8559	89.3768	90.0461	90.5578	90.7653	90.9166	91.1597	91.1877	91.2559	91.5889	91.8468	92.4322	92.7173	92.8341	93.1071	93.3557	93.4626
South Korea	Female	1 to 4	Diabetes mellitus	98.4884	98.4841	98.4345	98.3836	98.3839	98.4054	98.3941	98.4224	98.4055	98.3782	98.36	98.4185	98.5283	98.6279	98.7785	98.8992	98.9657	99.0186	99.0975	99.1814	99.213	99.2516	99.285	99.3369	99.3665	99.3897	99.3885	99.3639
South Korea	Female	10 to 14	Diabetes mellitus	88.6489	88.9998	89.8231	89.791	89.6797	89.8954	90.2002	90.5452	91.0599	92.1078	92.7187	92.4689	93.0468	93.3882	93.2506	93.3634	93.509	93.6425	93.6615	93.7751	93.8502	94.0756	94.8553	95.3641	95.4884	95.6567	95.7239	95.7296
South Korea	Female	15 to 19	Diabetes mellitus	88.9013	88.9862	88.99	89.457	88.935	88.7841	88.9048	89.165	89.7177	89.8818	90.8779	91.3614	91.6699	92.3044	92.9793	93.0512	93.1699	93.4974	93.4864	93.4499	93.954	94.2647	94.7677	94.8423	94.8687	95.1181	95.3798	95.4701
South Korea	Female	5 to 9	Diabetes mellitus	96.9175	97.1285	97.3366	97.3406	97.4869	97.6622	97.8881	97.9227	98.0561	98.2293	98.4242	98.4643	98.4765	98.5695	98.6586	98.7194	98.7924	98.9001	99.0239	99.2036	99.3375	99.3369	99.2794	99.3709	99.4278	99.4635	99.4678	99.4457
South Korea	Male	0 to 20	Diabetes mellitus	88.408	88.4256	88.5124	89.1188	89.404	89.8862	90.1047	90.0311	90.064	90.7923	91.4623	91.9194	92.3295	92.7002	93.0992	93.4219	93.547	93.6084	93.8569	93.9504	93.8635	93.9762	94.179	94.4118	94.5019	94.6976	94.7769	94.8181
South Korea	Male	1 to 4	Diabetes mellitus	97.6109	97.6147	97.5676	97.5469	97.5553	97.7528	97.7692	97.6844	97.736	97.7394	97.7517	97.8656	98.0883	98.2113	98.3995	98.5482	98.6358	98.7314	98.8414	98.943	99.0118	99.0532	99.0982	99.1548	99.1997	99.2456	99.2489	99.2438
South Korea	Male	10 to 14	Diabetes mellitus	91.9769	92.8407	93.5514	94.4326	94.2717	94.4994	94.6475	94.5508	94.3966	94.6021	95.3927	95.48	95.5491	95.7621	95.9467	96.1006	96.2439	96.5472	96.8301	96.9152	97.0701	97.1927	97.3426	97.6417	97.8919	97.9916	98.0784	98.1007
South Korea	Male	15 to 19	Diabetes mellitus	79.8947	79.2187	78.8671	79.9184	81.0766	82.4738	83.2567	83.2446	83.611	85.7021	86.8485	87.6862	88.2646	88.6705	89.3912	90.0414	90.3189	90.4475	91.2109	91.6324	91.4166	91.7867	92.26	92.6514	92.6129	92.998	93.0659	93.0281
South Korea	Male	5 to 9	Diabetes mellitus	96.1063	96.4014	96.7144	97.2614	97.3215	97.501	97.6033	97.5422	97.2702	97.3133	97.8306	97.9643	98.0948	98.2556	98.348	98.502	98.6809	98.842	98.9514	98.9727	99.1539	99.2179	99.2445	99.2772	99.3665	99.3964	99.372	99.3736
Singapore	Both	0 to 20	Diabetes mellitus	90.0104	90.6587	91.1629	91.5202	91.7695	92.0868	92.3831	92.8277	93.0039	92.9423	92.9906	93.2046	93.5651	93.7921	93.8967	94.0193	94.2246	94.4771	94.7335	95.0588	95.2338	95.3022	95.5455	95.7986	96.0078	96.0733	96.042	96.0663
Singapore	Both	1 to 4	Diabetes mellitus	98.0203	98.213	98.3972	98.5118	98.6131	98.6981	98.7377	98.7903	98.8014	98.788	98.7718	98.7843	98.8336	98.8844	98.9414	98.9602	98.9245	98.9412	98.9668	99.012	99.0547	99.0646	99.0857	99.0982	99.1217	99.1415	99.1313	99.1612
Singapore	Both	10 to 14	Diabetes mellitus	90.8698	91.849	92.2446	92.8066	93.2148	93.4779	93.8514	94.3789	94.4882	94.4052	94.6953	94.9502	95.003	95.2837	95.5706	95.8575	96.2226	96.6969	97.0866	97.6019	97.9943	98.1835	98.5168	98.7624	98.9057	98.9889	99.0075	98.9716
Singapore	Both	15 to 19	Diabetes mellitus	94.5734	94.7458	95.0424	94.9766	94.8433	95.016	95.0925	95.3734	95.6399	95.8021	95.8112	95.5803	95.7608	95.9802	96.0454	96.1334	96.3596	96.5477	96.7629	97.0513	97.2325	97.3317	97.4598	97.5414	97.5825	97.6772	97.7617	97.7834
Singapore	Both	5 to 9	Diabetes mellitus	98.0068	98.2728	98.5116	98.8042	98.9149	98.9321	98.9816	99.1501	99.2795	99.3798	99.4407	99.4591	99.4646	99.4612	99.4686	99.5425	99.617	99.6786	99.7492	99.8277	99.898	99.9054	99.9422	99.9506	99.9289	99.9569	99.9931	100
Singapore	Female	0 to 20	Diabetes mellitus	92.0088	92.6551	93.112	93.3579	93.54	93.8148	94.0394	94.2031	94.2066	94.2363	94.3922	94.5583	94.7697	94.9568	94.9518	95.0842	95.2104	95.4388	95.6449	95.8777	96.0137	96.0782	96.209	96.4045	96.5153	96.5179	96.494	96.5319
Singapore	Female	1 to 4	Diabetes mellitus	98.9979	99.074	99.1298	99.1725	99.1943	99.2281	99.2474	99.2703	99.2732	99.2858	99.2759	99.3001	99.3258	99.3586	99.3854	99.3827	99.3455	99.3485	99.3533	99.3695	99.3905	99.3851	99.3759	99.3655	99.3648	99.3595	99.3164	99.337
Singapore	Female	10 to 14	Diabetes mellitus	90.0808	91.1391	91.897	92.2818	92.5371	92.9037	93.2427	93.5406	93.701	93.916	94.1505	94.212	94.3935	94.6156	94.5544	94.7847	95.0567	95.4727	95.8386	96.2636	96.5974	96.7845	96.9935	97.1761	97.2818	97.3078	97.3179	97.2788
Singapore	Female	15 to 19	Diabetes mellitus	97.4456	97.5969	97.7079	97.7392	97.7465	97.8335	97.8891	97.8837	97.833	97.8353	97.8809	97.8513	97.9368	98.0626	98.0896	98.1694	98.2041	98.3013	98.3799	98.4928	98.5522	98.5845	98.6012	98.6729	98.6679	98.6893	98.7375	98.7536
Singapore	Female	5 to 9	Diabetes mellitus	98.2559	98.5596	98.7612	98.9133	99.0086	99.0901	99.1575	99.2359	99.3026	99.3829	99.4663	99.5206	99.5354	99.5487	99.5682	99.6283	99.6846	99.7387	99.8097	99.8577	99.9295	99.9338	99.9659	99.9591	99.9232	99.9392	99.9906	100
Singapore	Male	0 to 20	Diabetes mellitus	90.8143	91.3234	91.7479	92.106	92.3458	92.6254	92.9205	93.4933	93.7731	93.6664	93.6268	93.8136	94.1794	94.359	94.5026	94.5648	94.7743	94.972	95.1993	95.5246	95.6893	95.74	96.0375	96.2843	96.5442	96.6648	96.6385	96.6412
Singapore	Male	1 to 4	Diabetes mellitus	97.7141	97.9659	98.2498	98.3931	98.5575	98.6725	98.7227	98.7977	98.8136	98.7789	98.7561	98.7486	98.8011	98.853	98.9245	98.9592	98.9312	98.9531	98.9909	99.0551	99.1083	99.1363	99.1924	99.2343	99.2841	99.3327	99.3726	99.4033
Singapore	Male	10 to 14	Diabetes mellitus	90.5089	91.3391	91.2253	92.018	92.6204	92.7538	93.1728	93.9887	94.0384	93.5722	93.9221	94.4242	94.2714	94.5909	95.3601	95.7027	96.1862	96.7223	97.1281	97.7614	98.2339	98.427	98.9455	99.2802	99.4781	99.6523	99.6848	99.6555
Singapore	Male	15 to 19	Diabetes mellitus	92.3746	92.5006	92.9257	92.6998	92.3605	92.578	92.6866	93.3559	94.0488	94.4176	94.3923	93.9548	94.1528	94.3502	94.3598	94.335	94.7222	94.917	95.2275	95.6652	95.9676	96.1349	96.4218	96.4672	96.5876	96.7957	96.9164	96.9425
Singapore	Male	5 to 9	Diabetes mellitus	98.407	98.5111	98.7123	99.0668	99.1579	99.0881	99.0966	99.3162	99.4693	99.5601	99.5712	99.5447	99.5389	99.5197	99.5119	99.5787	99.6506	99.6981	99.7414	99.8338	99.875	99.8868	99.9172	99.9484	99.9635	100	99.993	99.9935
Australasia	Both	0 to 20	Diabetes mellitus	82.024	83.3558	83.6281	83.9887	84.19	84.3998	84.0642	84.0645	84.283	84.4521	84.9744	85.771	85.9806	86.1991	86.6848	87.0433	87.1541	87.2554	87.4525	87.5573	87.8748	88.2386	88.6466	89.107	89.5441	89.3937	89.3697	89.5574
Australasia	Both	1 to 4	Diabetes mellitus	94.7984	94.8386	94.7819	94.824	94.8724	94.9998	95.1148	95.3377	95.6297	95.8518	96.1278	96.4376	96.7791	97.0576	97.2436	97.2838	97.3274	97.2986	97.2433	97.2023	97.2138	97.3143	97.4021	97.419	97.467	97.4632	97.4845	97.5093
Australasia	Both	10 to 14	Diabetes mellitus	93.7046	94.028	94.1159	94.0078	93.7942	93.7816	93.8719	94.4877	94.8985	95.1505	95.4527	95.7906	95.7575	95.8462	95.8964	96.2388	96.4435	96.3369	96.7136	96.829	97.035	97.1686	97.2344	97.4309	97.5534	97.3847	97.3051	97.4493
Australasia	Both	15 to 19	Diabetes mellitus	82.3303	84.195	84.6631	84.7398	84.9406	84.8233	83.505	82.3432	81.713	81.8236	82.4974	83.8623	83.8026	83.5795	84.4878	85.337	85.3588	85.7388	86.1665	86.3724	86.866	87.2646	87.7469	88.6521	89.3503	88.9408	88.7883	89.106
Australasia	Both	5 to 9	Diabetes mellitus	96.7427	96.7921	96.7645	96.9808	97.0479	97.1062	97.201	97.352	97.5214	97.5363	97.5213	97.5996	97.6606	97.8042	97.8673	97.8064	97.9066	97.9996	97.9828	98.0399	98.1283	98.1559	98.2687	98.3167	98.3642	98.3619	98.3458	98.3155
Australasia	Female	0 to 20	Diabetes mellitus	83.2167	84.6217	84.8097	85.302	85.6406	85.8471	85.777	85.811	85.9844	86.3746	87.0261	87.974	88.0151	88.0186	88.4059	88.8065	88.8001	88.8361	89.167	89.3921	89.6986	89.8024	90.1344	90.607	90.931	90.7489	90.7428	90.9909
Australasia	Female	1 to 4	Diabetes mellitus	96.2825	96.2775	96.1951	96.2492	96.2941	96.4024	96.5217	96.7238	96.9831	97.1597	97.3935	97.636	97.901	98.1233	98.27	98.2906	98.327	98.3187	98.2469	98.163	98.1501	98.2218	98.2868	98.2757	98.298	98.2868	98.2857	98.2964
Australasia	Female	10 to 14	Diabetes mellitus	94.8735	95.0796	95.0587	94.7943	94.5527	94.3386	94.3782	95.0113	95.4275	95.5923	95.9045	96.2316	95.9771	95.7917	95.8451	96.1998	96.2408	95.9694	96.3308	96.3511	96.5815	96.6506	96.7423	96.9504	96.9576	96.7982	96.7725	96.9805
Australasia	Female	15 to 19	Diabetes mellitus	88.1565	89.5063	89.8891	90.0245	90.2527	90.16	89.6467	88.7313	87.9478	88.4906	89.1862	90.3329	90.049	89.6104	90.0299	90.7413	90.6877	90.9174	91.4927	91.9207	92.2238	92.0759	92.2708	92.9747	93.3894	93.1121	93.0688	93.4173
Australasia	Female	5 to 9	Diabetes mellitus	98.1427	98.1069	97.9723	98.2124	98.3238	98.3793	98.4636	98.5711	98.7272	98.7266	98.6697	98.739	98.7956	98.9221	98.9821	98.9027	98.9011	98.9212	98.867	98.9444	99.0337	99.0473	99.1106	99.1274	99.1348	99.1303	99.1085	99.0664
Australasia	Male	0 to 20	Diabetes mellitus	85.3215	86.2686	86.5475	86.6986	86.7219	86.882	86.3772	86.3445	86.5536	86.4751	86.75	87.2096	87.5104	87.8603	88.3083	88.5357	88.7274	88.8699	88.9058	88.882	89.1378	89.6588	90.0419	90.3814	90.8209	90.7354	90.7002	90.7845
Australasia	Male	1 to 4	Diabetes mellitus	95.2042	95.2962	95.2954	95.3026	95.3368	95.4366	95.4926	95.6399	95.8479	96.0276	96.2343	96.4933	96.7688	96.9733	97.1113	97.1545	97.1992	97.1685	97.1701	97.2144	97.253	97.351	97.4312	97.4778	97.5362	97.5298	97.5659	97.5831
Australasia	Male	10 to 14	Diabetes mellitus	90.7988	91.2295	91.4307	91.5177	91.3112	91.5472	91.6396	92.1134	92.4171	92.7268	92.9652	93.2819	93.5655	94.0417	94.0641	94.3605	94.7915	94.9218	95.2886	95.5387	95.7088	95.9581	96.0067	96.2008	96.5222	96.3793	96.252	96.3178
Australasia	Male	15 to 19	Diabetes mellitus	80.908	82.7143	83.0808	83.0056	83.0507	82.9565	80.883	79.907	79.905	79.2043	79.4965	80.5324	80.8884	81.1546	82.4515	83.0833	83.2159	83.6622	83.5836	83.2568	83.8331	85.0401	85.7963	86.5784	87.4246	86.988	86.7107	86.7882
Australasia	Male	5 to 9	Diabetes mellitus	96.279	96.4549	96.6329	96.6942	96.6436	96.6655	96.7124	96.8408	96.9235	96.9398	96.9909	97.0232	97.0323	97.1031	97.1187	97.1122	97.3341	97.5089	97.5736	97.5796	97.6289	97.6698	97.8111	97.89	97.9837	97.9888	97.9927	98.0007
Australia	Both	0 to 20	Diabetes mellitus	81.1616	82.6592	83.0306	83.5604	83.7596	84.0154	83.7984	83.7485	83.9059	84.0038	84.4752	85.406	85.7133	86.106	86.7212	87.0879	87.1757	87.316	87.5257	87.5415	87.7897	88.1139	88.5288	88.9607	89.3815	89.1153	88.9851	89.1393
Australia	Both	1 to 4	Diabetes mellitus	93.3957	93.3991	93.3252	93.41	93.5155	93.6976	93.916	94.2544	94.6554	94.9819	95.368	95.7983	96.3048	96.7151	97.0014	97.0685	97.1284	97.1031	97.027	96.953	96.9454	97.0285	97.106	97.1083	97.1587	97.1247	97.1203	97.1357
Australia	Both	10 to 14	Diabetes mellitus	93.4407	93.8767	94.0032	93.8423	93.5603	93.5825	93.7427	94.4881	95.0085	95.2239	95.4639	95.7894	95.626	95.6088	95.5623	95.8589	96.0218	95.8334	96.2206	96.3086	96.5133	96.6619	96.7381	96.946	97.0926	96.9174	96.8607	97.0939
Australia	Both	15 to 19	Diabetes mellitus	82.4646	84.3375	84.9737	85.3044	85.5267	85.6419	84.4833	83.0348	82.1144	82.0309	82.3055	83.9579	84.0437	84.2393	85.3632	86.2386	86.0724	86.3787	86.7166	86.7364	87.1539	87.5039	87.9624	88.8226	89.4106	88.8197	88.4796	88.6965
Australia	Both	5 to 9	Diabetes mellitus	96.8059	96.9269	96.9138	97.0893	97.1233	97.1446	97.2727	97.4172	97.6131	97.6336	97.6954	97.779	97.8069	97.9058	97.9498	97.8619	97.9345	98.06	98.0595	98.0635	98.0548	98.0669	98.2331	98.2986	98.3685	98.4005	98.4242	98.4233
Australia	Female	0 to 20	Diabetes mellitus	82.7802	84.2874	84.5888	85.3595	85.7111	85.8801	86.0403	85.9914	86.1059	86.4376	86.987	88.0659	88.1342	88.294	88.7585	89.1013	89.0449	89.142	89.5023	89.5915	89.7674	89.7383	90.0695	90.5339	90.8248	90.5746	90.4773	90.7049
Australia	Female	1 to 4	Diabetes mellitus	95.0513	95.0276	94.9372	95.0347	95.1361	95.3049	95.5193	95.8248	96.1763	96.442	96.7672	97.1095	97.4986	97.8165	98.0383	98.078	98.1285	98.1286	98.0353	97.9156	97.8823	97.9397	97.9988	97.9778	97.9989	97.9628	97.9421	97.9446
Australia	Female	10 to 14	Diabetes mellitus	95.0005	95.2379	95.303	95.0023	94.6219	94.3992	94.5435	95.29	95.7393	95.8275	96.049	96.3799	95.9298	95.567	95.5292	95.8744	95.8836	95.5266	95.9058	95.9037	96.167	96.2453	96.3692	96.6372	96.6552	96.4929	96.5156	96.8415
Australia	Female	15 to 19	Diabetes mellitus	88.933	90.0942	90.5525	90.9914	91.3299	91.307	91.0484	89.8664	88.9198	89.3742	89.6176	90.9269	90.6693	90.5456	91.0055	91.6304	91.4398	91.6406	92.1657	92.4196	92.6125	92.2927	92.4511	93.1458	93.4723	93.1351	92.9498	93.2207
Australia	Female	5 to 9	Diabetes mellitus	98.3564	98.4165	98.3115	98.5094	98.5652	98.556	98.6651	98.756	98.9365	98.9434	98.9855	99.0568	99.0576	99.1386	99.1866	99.0734	99.0141	99.066	99.0482	99.0734	99.0487	99.046	99.1501	99.1754	99.193	99.2412	99.2699	99.2567
Australia	Male	0 to 20	Diabetes mellitus	84.3322	85.4568	85.7936	85.9716	85.975	86.2432	85.7242	85.6837	85.8458	85.7027	85.9855	86.5466	86.9756	87.4641	88.0506	88.3414	88.5387	88.6899	88.7206	88.6718	88.9296	89.5051	89.9016	90.2024	90.6465	90.4293	90.3012	90.3506
Australia	Male	1 to 4	Diabetes mellitus	94.2239	94.2745	94.2549	94.2911	94.3602	94.4836	94.6095	94.838	95.1275	95.3831	95.6745	96.0228	96.4388	96.7584	96.9799	97.0435	97.0994	97.0636	97.0522	97.0787	97.106	97.1886	97.2562	97.2876	97.3527	97.321	97.3355	97.3481
Australia	Male	10 to 14	Diabetes mellitus	90.2004	90.8241	90.9646	90.9453	90.7485	91.0547	91.1389	91.742	92.2513	92.5778	92.7968	93.0734	93.3255	93.8051	93.7318	93.9387	94.3232	94.3913	94.772	95.0006	95.1317	95.4138	95.4483	95.5863	95.9529	95.798	95.6496	95.7502
Australia	Male	15 to 19	Diabetes mellitus	79.8743	82.0123	82.6168	82.5671	82.4552	82.762	80.5988	79.4615	79.1029	78.1459	78.3438	79.738	80.3486	80.9779	82.6762	83.5237	83.4735	83.7995	83.6086	83.1743	83.7731	85.1764	85.9429	86.6428	87.4001	86.6541	86.2114	86.2072
Australia	Male	5 to 9	Diabetes mellitus	96.1343	96.2982	96.4497	96.492	96.4611	96.5106	96.5812	96.7178	96.809	96.817	96.8599	96.8954	96.9242	96.9702	96.9597	96.9492	97.2066	97.398	97.4367	97.4157	97.4442	97.4792	97.668	97.7698	97.8958	97.8845	97.8863	97.9083
New Zealand	Both	0 to 20	Diabetes mellitus	84.6778	85.4625	85.3808	84.9896	85.2426	85.2654	84.341	84.5949	85.1385	85.7225	86.6133	86.9965	86.9854	86.5596	86.5156	86.8357	87.0313	86.9334	87.0473	87.5375	88.1655	88.7228	89.1182	89.7315	90.2652	90.664	91.1398	91.4755
New Zealand	Both	1 to 4	Diabetes mellitus	95.6813	95.8554	95.9491	95.7402	95.6432	95.9862	95.8344	95.8454	96.1168	96.3081	96.3944	96.7903	97.0781	97.5205	97.7077	97.8722	97.8681	97.8257	97.8855	98.0285	98.1519	98.3557	98.4951	98.5957	98.6079	98.8016	98.9616	98.9465
New Zealand	Both	10 to 14	Diabetes mellitus	95.1004	94.9866	94.9281	95.0827	95.2026	95.0378	94.7799	94.7525	94.6226	95.0252	95.6022	95.9507	96.4314	96.9044	97.3131	97.8117	98.175	98.4116	98.7539	98.9962	99.1987	99.2672	99.2923	99.4515	99.4775	99.357	99.2196	99.0139
New Zealand	Both	15 to 19	Diabetes mellitus	81.659	83.5236	83.2876	82.2116	82.2502	81.0196	78.9477	79.1059	79.7694	80.7184	83.1226	83.3457	82.7076	80.543	80.2907	80.9016	81.7677	82.4066	83.1463	84.1593	84.9691	85.6032	86.2562	87.491	88.8399	89.3753	90.1295	90.8943
New Zealand	Both	5 to 9	Diabetes mellitus	93.9242	93.072	92.8187	93.4846	93.9831	94.5549	94.5263	94.9669	95.1229	95.3306	94.8207	95.2082	96.0192	96.8764	97.2773	97.4611	97.7397	97.6729	97.5781	97.9138	98.5167	98.6405	98.4627	98.4136	98.329	98.1119	97.8239	97.5518
New Zealand	Female	0 to 20	Diabetes mellitus	83.8289	84.9385	84.6761	83.8673	84.1601	84.581	83.3913	83.9103	84.4777	85.2971	86.5712	87.1335	87.2802	86.7335	86.8337	87.4962	87.7004	87.4495	87.6254	88.4279	89.3106	90.0195	90.3732	90.9022	91.3939	91.5314	91.9405	92.2707
New Zealand	Female	1 to 4	Diabetes mellitus	98.4113	98.4345	98.4519	98.3039	98.2297	98.4141	98.2738	98.2191	98.4401	98.4824	98.4824	98.6288	98.7367	98.9808	99.0301	99.0947	99.0488	98.9527	98.9639	99.0593	99.147	99.2969	99.382	99.4243	99.441	99.6048	99.7269	99.7325
New Zealand	Female	10 to 14	Diabetes mellitus	95.1693	95.2373	94.7938	94.6274	94.9835	94.7718	94.239	94.2819	94.4944	94.9662	95.6484	95.8749	96.3535	96.8014	97.1579	97.5143	97.6685	97.7416	98.0342	98.1512	98.2437	98.2749	98.2437	98.2264	98.2023	98.0821	97.8942	97.6522
New Zealand	Female	15 to 19	Diabetes mellitus	85.1244	87.0964	87.0791	85.7908	85.412	84.913	83.2451	83.6358	83.6848	84.7308	87.2979	87.7948	87.3755	85.4554	85.5165	86.5435	87.1104	87.4129	88.1321	89.2983	90.073	90.7441	91.1454	91.9644	92.8699	92.9256	93.5553	94.2485
New Zealand	Female	5 to 9	Diabetes mellitus	94.7352	93.4521	92.8776	93.6032	94.408	95.3089	95.3151	95.8055	95.942	96.0656	95.2836	95.6118	96.5653	97.3697	97.7206	97.9462	98.2927	98.1574	97.9128	98.2577	98.9522	99.0538	98.8858	98.846	98.7814	98.4336	98.0477	97.7462
New Zealand	Male	0 to 20	Diabetes mellitus	89.0531	89.3481	89.4468	89.5311	89.6939	89.3475	88.9002	88.8733	89.2928	89.5414	89.8691	90.0025	89.856	89.662	89.5018	89.4288	89.5761	89.6576	89.6992	89.7841	90.0223	90.2977	90.6328	91.1726	91.6083	92.1579	92.5747	92.8239
New Zealand	Male	1 to 4	Diabetes mellitus	93.6305	93.9441	94.1059	93.895	93.8084	94.241	94.1342	94.2223	94.4461	94.7534	94.9149	95.5061	95.9526	96.5237	96.853	97.1122	97.1912	97.262	97.3837	97.5477	97.677	97.8751	98.0303	98.1655	98.16	98.31	98.442	98.3782
New Zealand	Male	10 to 14	Diabetes mellitus	93.3367	92.955	93.4899	94.1319	93.8978	93.8224	93.9812	93.8277	93.1405	93.3742	93.7169	94.2241	94.6433	95.0832	95.5035	96.1529	96.7672	97.1703	97.4895	97.8493	98.1764	98.2859	98.3992	98.8458	98.9785	98.9087	98.9204	98.8625
New Zealand	Male	15 to 19	Diabetes mellitus	84.8364	85.5142	84.9974	84.8923	85.7109	83.8053	82.1296	81.8377	83.3515	83.6718	84.4577	84.0618	83.3855	81.9922	81.2919	80.7696	81.7197	82.6635	83.0453	83.1843	83.6035	83.7925	84.5552	85.8717	87.2853	88.4561	88.9879	89.4175
New Zealand	Male	5 to 9	Diabetes mellitus	95.6046	95.8916	96.3402	96.5704	96.3052	96.0591	95.971	96.1215	96.2571	96.5124	96.7909	97.0413	97.1837	97.6646	97.9353	97.9577	97.9863	98.0762	98.2771	98.4339	98.5921	98.6909	98.5874	98.5461	98.4695	98.5773	98.5995	98.5253
Western Europe	Both	0 to 20	Diabetes mellitus	91.3523	91.6208	92.1138	92.5319	92.9673	93.1738	93.4387	93.7881	94.1215	94.334	94.5735	94.7781	94.9898	95.2064	95.4952	95.7186	95.8763	96.0352	96.2133	96.3848	96.6197	96.8403	97.0581	97.2518	97.4266	97.5336	97.6622	97.7928
Western Europe	Both	1 to 4	Diabetes mellitus	93.8104	93.9916	94.244	94.499	94.7753	94.9918	95.1374	95.3335	95.5804	95.7564	95.8957	96.0012	96.181	96.355	96.5201	96.6535	96.754	96.8714	96.979	97.0659	97.1935	97.2972	97.3737	97.4711	97.5346	97.5453	97.53	97.606
Western Europe	Both	10 to 14	Diabetes mellitus	91.8034	91.9621	92.3162	92.4656	92.883	93.1024	93.4408	93.7903	94.0954	94.2756	94.529	94.6661	94.8857	95.0793	95.3587	95.4934	95.6112	95.7051	95.8628	95.9509	96.0678	96.1713	96.2795	96.3776	96.4321	96.4098	96.3909	96.3814
Western Europe	Both	15 to 19	Diabetes mellitus	94.5117	94.6793	95.0396	95.3425	95.5556	95.4943	95.6107	95.8218	95.9522	96.0423	96.2014	96.3991	96.5349	96.6853	96.9152	97.1069	97.1971	97.3016	97.4311	97.5925	97.8167	98.0266	98.2347	98.3651	98.4823	98.5191	98.5961	98.6475
Western Europe	Both	5 to 9	Diabetes mellitus	94.7421	94.8845	95.1803	95.4189	95.6844	95.888	96.0869	96.2313	96.4128	96.5342	96.6839	96.7755	96.8457	96.9813	97.1481	97.2623	97.3938	97.5138	97.5757	97.6216	97.7426	97.8277	97.8934	98.0054	98.1057	98.1605	98.1725	98.1874
Western Europe	Female	0 to 20	Diabetes mellitus	91.6965	91.9134	92.3179	92.684	93.173	93.4355	93.6782	93.992	94.3987	94.6224	94.9131	95.1271	95.3471	95.549	95.7969	96.0047	96.1863	96.3389	96.4885	96.6146	96.8237	97.0423	97.2404	97.4061	97.5447	97.6236	97.7091	97.8469
Western Europe	Female	1 to 4	Diabetes mellitus	94.6951	94.8369	95.0565	95.2894	95.5685	95.798	95.9377	96.1228	96.3717	96.5388	96.6717	96.7798	96.9251	97.0759	97.2262	97.3321	97.419	97.5133	97.5998	97.6634	97.7771	97.8656	97.9264	97.9991	98.0432	98.0324	97.9759	98.0687
Western Europe	Female	10 to 14	Diabetes mellitus	90.8243	90.9308	91.3492	91.4608	91.9767	92.2684	92.628	92.8773	93.0696	93.1369	93.3007	93.4383	93.6104	93.7279	93.906	93.9748	94.0419	94.0711	94.2107	94.2583	94.3895	94.4962	94.5861	94.6708	94.7175	94.6653	94.6395	94.6567
Western Europe	Female	15 to 19	Diabetes mellitus	96.5563	96.6748	96.8251	96.9969	97.1676	97.1571	97.1654	97.2337	97.4065	97.484	97.6458	97.7669	97.8672	97.9635	98.0852	98.2078	98.2972	98.3705	98.4286	98.5025	98.607	98.7468	98.8832	98.9441	98.9951	99.0153	99.0526	99.091
Western Europe	Female	5 to 9	Diabetes mellitus	96.2703	96.3525	96.5725	96.7635	96.9901	97.1594	97.3575	97.505	97.6323	97.6952	97.8271	97.9265	98.0027	98.0965	98.2004	98.2824	98.4047	98.4905	98.5084	98.5123	98.6265	98.6976	98.7268	98.8272	98.9067	98.9427	98.9445	98.9601
Western Europe	Male	0 to 20	Diabetes mellitus	93.016	93.2641	93.7154	94.0795	94.3724	94.4872	94.7094	95.0074	95.2059	95.3611	95.5059	95.6587	95.8181	95.9994	96.2579	96.4441	96.5465	96.6744	96.8354	97.0047	97.2055	97.3748	97.556	97.7251	97.886	97.9871	98.1176	98.2051
Western Europe	Male	1 to 4	Diabetes mellitus	95.0848	95.248	95.4512	95.6449	95.823	95.9485	96.0495	96.1886	96.3452	96.468	96.5649	96.6267	96.7786	96.9119	97.0306	97.148	97.2268	97.3248	97.4123	97.4903	97.5867	97.6715	97.7383	97.8291	97.89	97.9189	97.9544	97.9776
Western Europe	Male	10 to 14	Diabetes mellitus	91.8335	92.0655	92.3347	92.5415	92.8238	92.9497	93.2605	93.7465	94.2067	94.5468	94.9271	95.0568	95.32	95.5989	96.0039	96.2299	96.4287	96.6335	96.8277	96.9852	97.0785	97.1673	97.2877	97.3861	97.4291	97.4286	97.3887	97.2929
Western Europe	Male	15 to 19	Diabetes mellitus	93.4542	93.6296	94.1652	94.5437	94.7338	94.6235	94.8566	95.1957	95.2057	95.2764	95.3647	95.5989	95.7345	95.9068	96.2085	96.4265	96.4798	96.5887	96.7746	97.0036	97.3172	97.5438	97.7713	97.9512	98.1182	98.161	98.2632	98.3063
Western Europe	Male	5 to 9	Diabetes mellitus	94.9097	95.0805	95.3576	95.5593	95.7628	95.9258	96.0323	96.1028	96.2798	96.4312	96.5371	96.573	96.5995	96.7342	96.9182	97.0265	97.1075	97.2194	97.315	97.4002	97.4721	97.5374	97.6274	97.7024	97.7851	97.8399	97.8585	97.8605
Andorra	Both	0 to 20	Diabetes mellitus	92.8838	93.0913	93.1202	93.5368	93.786	94.0083	94.2826	94.5879	94.8791	95.0274	95.245	95.4335	95.6183	95.6561	95.7588	95.8423	95.9989	96.1679	96.2994	96.4058	96.5574	96.6499	96.7752	97.0107	97.2862	97.5793	97.6884	97.7917
Andorra	Both	1 to 4	Diabetes mellitus	92.4959	93.0058	93.2766	93.6233	93.7462	93.8913	94.1218	94.3807	94.6945	95.0102	95.3248	95.58	95.8662	95.932	96.0165	96.0642	96.071	96.0254	96.0343	96.1219	96.2687	96.3693	96.4854	96.6494	96.8471	97.0937	97.0922	97.0835
Andorra	Both	10 to 14	Diabetes mellitus	94.0158	94.1431	94.2442	94.5014	94.6994	94.8606	95.0089	95.1786	95.2895	95.4098	95.503	95.5754	95.6676	95.7086	95.7299	95.7781	95.837	95.8798	95.9039	95.9029	95.9203	95.922	95.9161	95.9516	96.0248	96.1836	96.1879	96.2274
Andorra	Both	15 to 19	Diabetes mellitus	94.6832	94.768	94.8463	95.211	95.4701	95.716	95.953	96.1921	96.4197	96.5509	96.7027	96.8479	96.9996	96.9986	97.0393	97.1201	97.2342	97.3292	97.4277	97.5131	97.6148	97.6896	97.7599	97.8862	98.0087	98.1743	98.2304	98.2872
Andorra	Both	5 to 9	Diabetes mellitus	95.503	95.6358	95.7416	96.0635	96.3013	96.423	96.5353	96.6338	96.7314	96.8356	96.9364	97.0311	97.1556	97.1552	97.1953	97.2423	97.2975	97.3201	97.3652	97.4018	97.4398	97.4755	97.5192	97.6252	97.7606	97.9683	97.9816	98.0356
Andorra	Female	0 to 20	Diabetes mellitus	93.5098	93.6954	93.7674	94.0425	94.1664	94.367	94.6474	94.9381	95.2106	95.3009	95.5076	95.6726	95.8006	95.862	95.9785	96.0771	96.2274	96.3903	96.4832	96.5248	96.6476	96.7192	96.8148	97.0543	97.357	97.6421	97.7435	97.8653
Andorra	Female	1 to 4	Diabetes mellitus	93.6909	94.104	94.3525	94.648	94.7415	94.817	94.9401	95.1279	95.3855	95.7279	96.0418	96.2739	96.5388	96.55	96.5916	96.63	96.6103	96.5723	96.5681	96.6856	96.9049	97.0215	97.1224	97.2664	97.4306	97.6408	97.6495	97.6402
Andorra	Female	10 to 14	Diabetes mellitus	92.5455	92.6565	92.7714	92.9429	93.1415	93.3103	93.4599	93.6184	93.7227	93.8439	93.9051	93.979	94.0906	94.1344	94.153	94.1992	94.2575	94.326	94.3693	94.3865	94.4255	94.4379	94.445	94.4911	94.5662	94.74	94.7226	94.7534
Andorra	Female	15 to 19	Diabetes mellitus	97.269	97.3003	97.3872	97.4709	97.5206	97.6632	97.7805	97.9013	98.0398	98.0693	98.1617	98.2503	98.3187	98.3299	98.3775	98.4388	98.4769	98.5159	98.5495	98.5579	98.5979	98.6146	98.6409	98.7045	98.7689	98.8583	98.8871	98.9241
Andorra	Female	5 to 9	Diabetes mellitus	96.9352	97.0153	97.077	97.3647	97.5957	97.6998	97.7974	97.8762	97.9409	98.003	98.0689	98.1305	98.2171	98.2087	98.2267	98.2565	98.2995	98.3168	98.355	98.3917	98.4286	98.4638	98.5046	98.604	98.7141	98.8644	98.8718	98.901
Andorra	Male	0 to 20	Diabetes mellitus	94.0073	94.1838	94.1688	94.5974	94.8873	95.0738	95.2761	95.5221	95.7586	95.9158	96.0896	96.2534	96.4428	96.4525	96.5213	96.5734	96.697	96.8306	96.9629	97.0947	97.233	97.3191	97.4379	97.616	97.8044	98.0362	98.1246	98.1842
Andorra	Male	1 to 4	Diabetes mellitus	93.7852	94.2336	94.4541	94.7439	94.8615	95.0214	95.2682	95.5039	95.7662	95.98	96.2077	96.4076	96.6255	96.7177	96.8115	96.8512	96.8723	96.8292	96.8409	96.8756	96.9164	96.9687	97.0616	97.1901	97.3575	97.5629	97.5507	97.5449
Andorra	Male	10 to 14	Diabetes mellitus	94.7208	94.875	94.9518	95.3194	95.526	95.6773	95.8196	95.9632	96.1003	96.2339	96.3738	96.4572	96.5285	96.5508	96.5554	96.5968	96.6438	96.6539	96.6719	96.6724	96.6662	96.657	96.6395	96.66	96.7261	96.8543	96.8823	96.9276
Andorra	Male	15 to 19	Diabetes mellitus	92.849	92.9825	92.9968	93.6178	94.1036	94.3974	94.6839	94.9982	95.2613	95.4851	95.6548	95.8293	96.0673	96.0432	96.0637	96.1374	96.3044	96.4387	96.605	96.7798	96.9358	97.0615	97.1723	97.3334	97.4735	97.6831	97.7535	97.8014
Andorra	Male	5 to 9	Diabetes mellitus	95.4979	95.6412	95.7522	95.9803	96.1233	96.2139	96.298	96.3788	96.4769	96.5915	96.6933	96.7888	96.9093	96.9178	96.9725	97.0222	97.0707	97.0918	97.1258	97.1454	97.1683	97.1886	97.217	97.2857	97.3964	97.5888	97.6033	97.667
Austria	Both	0 to 20	Diabetes mellitus	93.8688	93.8811	93.7202	93.4624	93.7293	94.4833	95.1094	95.515	95.6972	95.7674	95.8358	95.837	95.8489	95.3748	95.1177	95.4968	95.9894	96.395	96.6092	96.7505	97.0668	97.3676	97.6304	97.8155	97.8132	97.8182	97.7398	97.8323
Austria	Both	1 to 4	Diabetes mellitus	97.1398	97.1848	97.2379	97.4833	97.5792	97.7541	97.8723	97.9608	97.9959	98.0931	98.0978	98.1556	98.303	98.2723	98.3274	98.3739	98.4872	98.5704	98.5792	98.5757	98.6004	98.7022	98.8112	98.8476	98.868	98.8623	98.6928	98.8531
Austria	Both	10 to 14	Diabetes mellitus	91.9312	92.1213	91.3872	89.9448	90.8592	92.2028	93.5078	93.8101	93.5945	93.3968	93.8664	93.8693	93.8457	93.2942	93.3318	93.9064	94.3344	94.8497	95.0715	94.6742	95.0764	95.348	95.1911	95.2886	95.4133	95.4515	95.4881	95.6109
Austria	Both	15 to 19	Diabetes mellitus	95.1617	95.1329	95.0417	94.6954	94.607	95.1386	95.8041	96.085	96.252	96.1834	96.1532	96.0897	95.9486	95.4083	94.9815	95.333	95.7426	96.0875	96.4114	96.7559	97.1642	97.4653	97.7789	98.0666	98.0023	97.9151	97.8987	97.8939
Austria	Both	5 to 9	Diabetes mellitus	95.9354	96.0284	96.0424	95.8539	96.3696	96.7642	96.4018	96.881	97.2616	97.6056	97.6336	97.649	97.73	97.2668	96.6885	96.7896	97.4826	98.003	97.8959	97.8242	97.7638	97.8841	98.0802	97.9361	97.9758	98.2617	98.0224	98.0806
Austria	Female	0 to 20	Diabetes mellitus	93.5182	93.5545	93.2619	92.7864	93.0181	94.0935	94.8198	95.2602	95.2559	95.2817	95.5337	95.5221	95.5716	94.9693	94.8385	95.5102	96.1511	96.4793	96.5006	96.7159	97.0048	97.2011	97.459	97.5765	97.5517	97.5672	97.261	97.3341
Austria	Female	1 to 4	Diabetes mellitus	97.4052	97.4076	97.4157	97.6431	97.7216	97.9128	98.0226	98.1095	98.1256	98.2263	98.2459	98.3121	98.4908	98.5023	98.5755	98.61	98.7105	98.7774	98.7681	98.7519	98.7616	98.8576	98.946	98.963	98.9642	98.9345	98.6618	98.8753
Austria	Female	10 to 14	Diabetes mellitus	89.3793	89.5187	88.3094	85.931	87.4207	89.4276	91.541	91.5961	90.6461	90.1004	90.8774	90.6368	90.6712	90.0291	90.2901	91.3248	91.8282	92.4663	92.7996	92.1085	92.4954	92.7943	92.7594	92.9471	93.0275	92.9352	92.748	92.8748
Austria	Female	15 to 19	Diabetes mellitus	96.983	97.0457	97.0099	96.759	96.4455	96.9909	97.4761	97.6491	97.6188	97.5124	97.6116	97.5865	97.4422	96.9669	96.8245	97.2753	97.6319	97.6974	97.7042	98.1209	98.3988	98.4534	98.6172	98.7566	98.707	98.6731	98.5379	98.4756
Austria	Female	5 to 9	Diabetes mellitus	96.2279	96.2313	96.0941	95.8028	96.4134	96.8089	96.2436	96.8125	97.2556	97.6484	97.6877	97.6916	97.8728	97.3518	96.6534	96.8103	97.5842	98.1144	97.8429	97.7749	97.5946	97.7484	98.0407	97.8356	97.8733	98.2327	97.9006	97.9708
Austria	Male	0 to 20	Diabetes mellitus	95.5046	95.4893	95.4774	95.4664	95.6982	95.9999	96.3966	96.681	96.9823	97.0766	96.9745	96.9868	96.9631	96.7049	96.399	96.4442	96.6991	97.0776	97.406	97.4522	97.7184	98.0378	98.2436	98.4436	98.4604	98.4536	98.5835	98.6703
Austria	Male	1 to 4	Diabetes mellitus	97.9337	98.0124	98.1001	98.274	98.3545	98.441	98.5274	98.5885	98.6395	98.6986	98.6817	98.7027	98.7497	98.6702	98.6785	98.7215	98.8124	98.8885	98.9189	98.9344	98.9698	99.0429	99.1383	99.1851	99.221	99.2458	99.2626	99.3
Austria	Male	10 to 14	Diabetes mellitus	94.4935	94.7107	94.6101	94.4661	94.5171	94.9001	95.0431	95.6278	96.3703	96.6139	96.6289	96.9431	96.8325	96.4267	96.168	96.1056	96.4437	96.8196	96.9136	96.987	97.3925	97.6221	97.3135	97.2905	97.4876	97.7198	98.0903	98.2159
Austria	Male	15 to 19	Diabetes mellitus	94.111	93.9405	93.7983	93.4531	93.7837	94.0489	94.7071	95.0379	95.4555	95.4818	95.2506	95.1543	95.0864	94.6906	93.9953	94.0254	94.3371	94.9839	95.6764	95.7467	96.1815	96.7464	97.1602	97.5577	97.499	97.37	97.5558	97.6449
Austria	Male	5 to 9	Diabetes mellitus	97.5008	97.6876	97.9435	97.9906	98.074	98.2636	98.4031	98.5041	98.592	98.7056	98.7004	98.7211	98.5814	98.4113	98.2617	98.2138	98.4616	98.7318	98.9241	98.8984	99.0616	99.0828	99.0442	99.0698	99.089	99.1274	99.1541	99.1616
Belgium	Both	0 to 20	Diabetes mellitus	92.8913	93.0928	93.2861	93.5308	93.8214	94.2603	94.7501	94.9501	95.1573	95.1885	95.5113	95.6725	96.0484	96.4413	96.7004	96.7874	96.9112	96.9097	97.1028	97.3241	97.4857	97.4977	97.5473	97.8382	98.0008	98.1617	98.2837	98.3673
Belgium	Both	1 to 4	Diabetes mellitus	93.3724	93.6088	93.8501	94.1702	94.5461	95.0106	95.3556	95.3694	95.4972	95.546	95.8005	95.9906	96.2375	96.4188	96.6526	96.6958	96.7454	96.7997	96.9262	97.0232	97.0929	97.2089	97.202	97.3611	97.4937	97.6191	97.6573	97.6826
Belgium	Both	10 to 14	Diabetes mellitus	92.6183	92.9907	93.2825	93.4651	93.4365	93.3213	93.9167	94.6677	94.8782	94.9152	95.3168	95.5813	95.8579	96.0705	96.3061	96.3225	96.2984	96.2313	96.633	96.7342	96.7179	96.7365	96.7821	97.0981	97.051	97.1494	97.468	97.5823
Belgium	Both	15 to 19	Diabetes mellitus	95.9106	95.9774	96.072	96.1138	96.1388	96.3601	96.6	96.7822	97.047	96.9509	97.0489	97.1595	97.4656	97.7236	97.8507	97.9778	98.0273	97.9042	97.9701	98.218	98.4343	98.4168	98.4943	98.6872	98.7924	98.9463	98.9997	99.0516
Belgium	Both	5 to 9	Diabetes mellitus	93.7498	94.4961	94.7327	95.0728	95.5608	95.8712	96.2209	96.0193	95.9192	96.2984	96.9646	96.7709	96.9805	97.6354	97.7333	97.4932	97.7501	97.9059	97.941	97.9858	98.056	97.8556	97.8389	98.2142	98.4432	98.3618	98.292	98.3205
Belgium	Female	0 to 20	Diabetes mellitus	92.7554	93.0505	93.2404	93.4336	93.6177	94.0411	94.6434	94.868	95.1672	95.3066	95.6104	95.7252	96.1246	96.6216	96.8537	96.9035	96.966	96.9174	97.1152	97.3425	97.5678	97.5691	97.6178	97.9025	98.1036	98.1908	98.3269	98.4284
Belgium	Female	1 to 4	Diabetes mellitus	94.6313	94.8458	95.0434	95.3143	95.6413	96.0848	96.4473	96.4689	96.6152	96.6725	96.825	96.9516	97.1343	97.2752	97.4836	97.5333	97.5744	97.6271	97.7479	97.8272	97.8858	97.9881	97.9376	98.0462	98.1088	98.176	98.212	98.2443
Belgium	Female	10 to 14	Diabetes mellitus	92.1706	92.7928	93.1423	93.074	92.8933	92.6784	93.2474	93.8902	94.0406	94.1083	94.4151	94.6961	94.976	95.2921	95.3951	95.4749	95.3346	95.1636	95.6354	95.8242	95.8191	95.817	95.923	96.1872	96.0637	96.0381	96.4559	96.6499
Belgium	Female	15 to 19	Diabetes mellitus	96.5769	96.5389	96.5483	96.6706	96.6214	96.7612	96.9562	97.1734	97.558	97.5401	97.5701	97.6269	97.9021	98.1774	98.2931	98.3396	98.3106	98.1925	98.2423	98.4277	98.622	98.6099	98.6925	98.8112	98.9709	99.0299	99.0492	99.0796
Belgium	Female	5 to 9	Diabetes mellitus	95.3098	96.2279	96.5201	96.4709	96.7738	97.0988	97.6769	97.4105	97.084	97.5914	98.2283	97.9912	98.0906	98.6169	98.6098	98.3804	98.6585	98.7861	98.7298	98.6847	98.8649	98.684	98.5825	98.9336	99.1388	99.0997	99.1025	99.1442
Belgium	Male	0 to 20	Diabetes mellitus	94.5968	94.6708	94.8214	95.0526	95.3661	95.7165	95.9997	96.1343	96.2194	96.1553	96.4208	96.5832	96.853	97.0695	97.2902	97.3865	97.531	97.5673	97.7112	97.8756	97.9461	97.963	98.0012	98.2293	98.322	98.5055	98.5868	98.6353
Belgium	Male	1 to 4	Diabetes mellitus	94.3387	94.5058	94.7058	94.9661	95.2648	95.5883	95.7919	95.7999	95.8691	95.8975	96.1909	96.3903	96.6252	96.7877	96.9663	96.9848	97.0272	97.0646	97.1539	97.2385	97.2971	97.3886	97.4375	97.6018	97.7733	97.9254	97.9519	97.9582
Belgium	Male	10 to 14	Diabetes mellitus	91.9546	91.9606	92.1699	92.714	92.9119	92.951	93.567	94.4462	94.7357	94.7306	95.2574	95.4964	95.7613	95.8212	96.2326	96.1598	96.2965	96.3705	96.6515	96.619	96.5865	96.6389	96.6041	96.9901	97.0605	97.341	97.5201	97.5331
Belgium	Male	15 to 19	Diabetes mellitus	96.4445	96.6479	96.8328	96.7196	96.8531	97.1028	97.3031	97.3441	97.3008	97.122	97.2841	97.4295	97.6497	97.7671	97.8563	98.0541	98.2053	98.1282	98.1902	98.428	98.5845	98.5659	98.6004	98.8262	98.7981	99.0344	99.1173	99.1799
Belgium	Male	5 to 9	Diabetes mellitus	94.3277	94.4491	94.4796	95.2669	95.811	95.9546	95.7909	95.7922	96.1035	96.1069	96.5065	96.4679	96.7472	97.2891	97.5023	97.3567	97.4599	97.5869	97.7489	97.9141	97.7783	97.6418	97.7666	98.0004	98.1569	98.0465	97.8937	97.8861
Cyprus	Both	0 to 20	Diabetes mellitus	97.4348	97.5946	97.7583	97.8365	98.0457	98.184	98.2434	98.2264	98.3713	98.7336	98.8792	98.999	99.0992	99.213	99.3559	99.5125	99.6383	99.7564	99.878	99.933	99.9597	99.9736	99.9952	100	99.9823	99.9845	99.9872	99.9819
Cyprus	Both	1 to 4	Diabetes mellitus	97.2354	97.3407	97.5144	97.7011	97.841	97.8768	97.8719	97.8864	98.0252	98.1695	98.2698	98.3481	98.4545	98.5848	98.7149	98.826	98.9399	99.0333	99.0888	99.1236	99.1682	99.2228	99.2818	99.3538	99.3903	99.3952	99.3719	99.3511
Cyprus	Both	10 to 14	Diabetes mellitus	95.3839	95.8997	96.2665	96.0288	95.8629	95.398	95.0795	95.3124	95.5307	96.2761	96.552	96.6475	96.6154	96.7272	96.995	97.3318	97.4837	97.6075	97.7515	97.7226	97.6033	97.5214	97.5445	97.5116	97.4224	97.496	97.588	97.7784
Cyprus	Both	15 to 19	Diabetes mellitus	99.0474	98.9764	98.8146	98.6987	98.7416	98.8278	98.9264	98.956	98.9727	99.0104	99.0486	99.1055	99.2053	99.2821	99.3406	99.3938	99.455	99.5117	99.5913	99.6422	99.6931	99.7504	99.8005	99.8058	99.8285	99.861	99.8969	99.8827
Cyprus	Both	5 to 9	Diabetes mellitus	96.8555	97.1464	97.5462	97.6526	97.9974	98.2439	97.9414	96.9414	96.9808	98.1083	98.3663	98.6201	98.7002	98.7652	98.9717	99.2391	99.308	99.3795	99.5004	99.5032	99.4409	99.3409	99.3179	99.3726	99.3254	99.2936	99.2918	99.3492
Cyprus	Female	0 to 20	Diabetes mellitus	97.9233	98.1074	98.2472	98.2797	98.4377	98.5781	98.7275	98.8471	98.9995	99.1792	99.3085	99.364	99.4377	99.5146	99.6272	99.7282	99.7868	99.8448	99.8952	99.9335	99.954	99.9659	99.9978	100	99.9835	99.9775	99.9744	99.9533
Cyprus	Female	1 to 4	Diabetes mellitus	97.9195	97.9901	98.1159	98.25	98.3509	98.3773	98.3703	98.3725	98.4641	98.561	98.6262	98.6712	98.7374	98.8195	98.9056	98.9695	99.0358	99.0997	99.1424	99.1696	99.2068	99.2575	99.3108	99.3733	99.4044	99.4127	99.398	99.386
Cyprus	Female	10 to 14	Diabetes mellitus	95.1136	95.3092	95.8053	95.7275	95.4426	95.3445	95.4731	95.6678	95.717	96.1392	96.325	96.3795	96.3679	96.3689	96.5982	96.785	96.7833	96.7245	96.6865	96.6529	96.6297	96.588	96.5883	96.6038	96.4306	96.4277	96.4439	96.5168
Cyprus	Female	15 to 19	Diabetes mellitus	99.1713	99.2785	99.2784	99.2303	99.2685	99.3074	99.3644	99.4005	99.4443	99.4212	99.4856	99.499	99.5531	99.6047	99.6304	99.6614	99.6798	99.7088	99.7389	99.7652	99.7825	99.8044	99.8457	99.8395	99.8714	99.8861	99.907	99.8914
Cyprus	Female	5 to 9	Diabetes mellitus	98.1837	98.3302	98.2871	98.2013	98.5251	98.7165	98.8222	98.8515	99.0444	99.4431	99.5277	99.5897	99.6253	99.6429	99.7676	99.843	99.8495	99.8463	99.8351	99.8335	99.7991	99.762	99.7629	99.7781	99.7287	99.715	99.7164	99.7349
Cyprus	Male	0 to 20	Diabetes mellitus	97.4697	97.5781	97.7349	97.84	98.0533	98.1641	98.1389	98.0158	98.1251	98.5591	98.6907	98.84	98.9442	99.0658	99.2022	99.3696	99.5208	99.6595	99.8099	99.865	99.8898	99.9015	99.9097	99.9156	99.9021	99.9118	99.9206	99.9319
Cyprus	Male	1 to 4	Diabetes mellitus	97.4604	97.5682	97.7372	97.9206	98.0568	98.0891	98.0866	98.1102	98.2587	98.4118	98.5214	98.6149	98.7353	98.8808	99.0196	99.1488	99.2797	99.3752	99.4256	99.4563	99.4934	99.5333	99.5791	99.6383	99.6698	99.6704	99.6462	99.6238
Cyprus	Male	10 to 14	Diabetes mellitus	94.4524	95.3842	95.5739	95.1378	95.1498	94.2284	93.3288	93.6117	94.0435	95.1963	95.5816	95.728	95.6702	95.9252	96.2379	96.7691	97.1223	97.4879	97.878	97.8581	97.6122	97.4791	97.5369	97.4473	97.4844	97.6697	97.8695	98.2216
Cyprus	Male	15 to 19	Diabetes mellitus	99.0051	98.6583	98.3024	98.13	98.1709	98.3025	98.4298	98.439	98.4078	98.5276	98.513	98.617	98.7502	98.8371	98.923	98.9901	99.0924	99.1683	99.2904	99.3574	99.438	99.5246	99.5672	99.5871	99.5868	99.6336	99.6788	99.6742
Cyprus	Male	5 to 9	Diabetes mellitus	96.261	96.6331	97.516	97.8625	98.0843	98.2998	97.5172	95.4191	95.2034	96.9154	97.3175	97.75	97.8679	97.9762	98.2114	98.6455	98.7763	98.9284	99.1954	99.2025	99.1246	98.9738	98.9257	99.0206	99.0015	98.9598	98.9574	99.0517
Denmark	Both	0 to 20	Diabetes mellitus	96.8551	97.0026	97.0596	97.1948	97.3878	97.4331	97.3767	97.1715	97.1548	96.7962	96.7736	96.9305	96.9914	97.287	97.3764	97.4253	97.577	97.6062	97.8094	98.0982	98.3911	98.654	98.8363	98.8603	98.9748	99.0397	99.0438	99.0147
Denmark	Both	1 to 4	Diabetes mellitus	95.9919	96.1074	96.2724	96.4549	96.5485	96.6869	96.7487	96.7911	96.8921	96.9975	96.974	96.9985	97.0528	97.1193	97.1698	97.2392	97.368	97.3497	97.3891	97.5046	97.5439	97.5619	97.5992	97.6274	97.6328	97.6849	97.7186	97.7363
Denmark	Both	10 to 14	Diabetes mellitus	97.3825	97.5165	97.4677	97.3402	97.5197	97.5041	97.3999	97.3592	97.2235	96.9371	97.2982	97.4962	97.4911	97.5065	97.6265	97.821	97.8018	97.7431	97.8235	98.0782	98.2065	98.2776	98.4137	98.4713	98.4109	98.3927	98.4739	98.5123
Denmark	Both	15 to 19	Diabetes mellitus	97.8505	97.891	97.7707	97.8465	98.081	98.0082	97.9715	97.6938	97.6782	97.1151	97.0393	97.206	97.1511	97.5738	97.5715	97.4628	97.5017	97.5147	97.7289	97.9457	98.3493	98.742	98.9775	98.9384	99.1374	99.2237	99.2027	99.1191
Denmark	Both	5 to 9	Diabetes mellitus	97.096	97.1389	97.3718	97.4115	97.4409	97.6936	97.8056	97.8058	97.7707	97.7212	97.8044	97.7872	97.9582	98.0633	98.0907	98.1341	98.1808	98.2466	98.324	98.4602	98.4837	98.4453	98.4184	98.603	98.7169	98.6585	98.5412	98.5407
Denmark	Female	0 to 20	Diabetes mellitus	96.927	97.1066	97.2017	97.4633	97.6723	97.7026	97.5989	97.5117	97.688	97.3928	97.3015	97.5312	97.6659	97.907	97.8926	97.8475	97.9978	98.0326	98.1498	98.2779	98.4769	98.8164	99.0712	99.0617	99.0259	98.9351	98.7759	98.7155
Denmark	Female	1 to 4	Diabetes mellitus	96.9572	97.0257	97.1436	97.2962	97.3357	97.4375	97.4858	97.565	97.6668	97.762	97.7394	97.7567	97.8264	97.875	97.9392	97.9803	98.0796	98.0649	98.0636	98.1258	98.1399	98.1552	98.1793	98.2034	98.2009	98.2418	98.2692	98.2883
Denmark	Female	10 to 14	Diabetes mellitus	95.4533	95.7095	95.6578	95.3927	95.589	95.587	95.4714	95.4645	95.1829	94.9108	95.5044	95.7792	95.6576	95.6345	95.899	96.0281	95.9976	95.8919	95.9586	96.2197	96.3126	96.4323	96.6227	96.7797	96.621	96.5132	96.626	96.69
Denmark	Female	15 to 19	Diabetes mellitus	98.3539	98.3978	98.3583	98.5973	98.8089	98.754	98.6443	98.4969	98.738	98.4192	98.2044	98.4214	98.5338	98.8246	98.6586	98.5022	98.573	98.6229	98.7027	98.6909	98.8767	99.2236	99.4559	99.3997	99.3939	99.2774	99.0522	98.9474
Denmark	Female	5 to 9	Diabetes mellitus	98.8871	98.954	99.1213	99.0879	98.9817	99.1047	99.2547	99.4106	99.3774	99.3076	99.3946	99.3802	99.4534	99.4271	99.4478	99.4517	99.465	99.4815	99.474	99.4494	99.4405	99.4851	99.5312	99.5053	99.511	99.4787	99.3826	99.3593
Denmark	Male	0 to 20	Diabetes mellitus	97.4775	97.5632	97.5748	97.578	97.7122	97.7592	97.7523	97.4997	97.3334	97.007	97.0449	97.1104	97.105	97.3805	97.5329	97.644	97.762	97.778	97.9985	98.344	98.6421	98.7832	98.8648	98.9084	99.1155	99.2888	99.4226	99.4254
Denmark	Male	1 to 4	Diabetes mellitus	96.4937	96.615	96.7711	96.9176	97.0387	97.1673	97.2183	97.1993	97.258	97.3379	97.3192	97.3364	97.3596	97.4351	97.4395	97.5304	97.6404	97.6159	97.6904	97.8237	97.879	97.8975	97.935	97.9582	97.9721	98.0206	98.0509	98.0624
Denmark	Male	10 to 14	Diabetes mellitus	98.6608	98.6188	98.5802	98.6452	98.7988	98.7582	98.6692	98.5866	98.66	98.372	98.4132	98.512	98.6742	98.7496	98.6739	98.9518	98.9438	98.9456	99.0387	99.2748	99.4486	99.4538	99.5111	99.427	99.5038	99.6095	99.6419	99.6407
Denmark	Male	15 to 19	Diabetes mellitus	97.7571	97.7751	97.5812	97.3801	97.5512	97.4828	97.5699	97.2099	96.813	96.115	96.2795	96.3038	96.029	96.4838	96.7285	96.7336	96.7106	96.6627	96.985	97.4484	98.0102	98.31	98.4522	98.4529	98.8776	99.2342	99.5351	99.5214
Denmark	Male	5 to 9	Diabetes mellitus	95.9499	95.9293	96.1509	96.2734	96.4885	96.8169	96.8221	96.5821	96.5523	96.5526	96.5878	96.5734	96.8261	97.0814	97.1075	97.19	97.2618	97.3683	97.5358	97.8496	97.9103	97.7627	97.6361	98.0545	98.2805	98.207	98.1089	98.1406
Finland	Both	0 to 20	Diabetes mellitus	92.3847	92.7093	93.1462	93.8954	94.2025	94.5133	94.9569	95.1525	95.2743	95.2866	95.421	95.87	96.0702	95.971	95.6576	95.926	96.0394	96.114	96.4097	96.6562	96.9761	97.0247	97.1658	97.5659	97.6354	97.8327	97.895	97.9435
Finland	Both	1 to 4	Diabetes mellitus	96.581	96.7972	97.0479	97.2982	97.4705	97.6351	97.8253	98.0147	98.1877	98.3355	98.3831	98.2828	97.9896	97.5482	97.139	96.9595	97.0008	97.0419	97.1075	97.1807	97.2063	97.2108	97.2646	97.4238	97.5484	97.789	97.9998	98.2404
Finland	Both	10 to 14	Diabetes mellitus	96.5755	95.8145	94.9962	95.5182	96.0285	96.2662	96.1121	95.8839	95.9229	95.7	95.8786	97.2127	97.8632	97.7447	97.3188	97.8547	98.3142	98.2204	98.3523	98.4892	98.7987	98.6259	98.6225	98.5535	98.1593	97.85	97.4367	97.0949
Finland	Both	15 to 19	Diabetes mellitus	92.7092	93.5665	94.3168	94.8222	94.8049	94.9964	95.6938	95.8431	95.6279	95.5251	95.5043	95.8049	96.0691	96.2464	96.2362	96.4984	96.2163	96.2085	96.5512	96.7714	97.2231	97.3066	97.4182	97.8272	97.9798	98.1393	98.247	98.2578
Finland	Both	5 to 9	Diabetes mellitus	97.025	96.7687	96.6945	97.2163	97.5433	97.6033	97.4816	97.5425	97.8681	97.7841	97.9287	98.0949	98.1558	97.9868	97.4658	97.5166	97.8326	98.0304	98.2471	98.4311	98.3265	98.2766	98.346	98.6006	98.4477	98.4515	98.1515	97.8855
Finland	Female	0 to 20	Diabetes mellitus	92.8128	92.7584	92.7546	93.8413	94.5856	94.9868	95.0685	95.1707	95.4632	95.4831	95.7346	96.5087	96.7895	96.5549	95.9217	96.2755	96.7809	96.8479	97.1308	97.3799	97.6243	97.6223	97.64	97.9214	97.9787	98.0663	98.0248	98.0561
Finland	Female	1 to 4	Diabetes mellitus	96.9578	97.1321	97.3558	97.5753	97.7163	97.8522	98.0201	98.1905	98.3456	98.4799	98.5317	98.4887	98.3147	98.0453	97.809	97.7193	97.7807	97.8533	97.9449	98.0361	98.0763	98.0813	98.104	98.1968	98.2374	98.3591	98.4349	98.505
Finland	Female	10 to 14	Diabetes mellitus	93.6422	92.2329	90.7387	91.6793	92.6579	93.2048	92.9908	92.4955	92.4921	92.1101	92.3825	94.6534	95.7818	95.5926	94.6763	95.425	96.2231	95.9721	96.1288	96.3137	96.8335	96.5737	96.6743	96.5012	95.8477	95.3957	94.8476	94.3969
Finland	Female	15 to 19	Diabetes mellitus	96.6587	97.0864	97.2368	97.6618	98.0012	98.1138	98.1124	98.0849	98.0799	98.0748	98.187	98.449	98.5711	98.5921	98.4016	98.5614	98.7336	98.715	98.8409	98.9417	99.1352	99.1514	99.0024	99.0863	99.2847	99.2683	99.2702	99.3129
Finland	Female	5 to 9	Diabetes mellitus	97.5964	97.1404	96.9344	97.6068	97.954	98.0454	97.9055	98.011	98.3052	98.165	98.2628	98.5487	98.6791	98.5386	98.0807	98.2201	98.4887	98.6954	99.0067	99.184	98.9892	98.9271	98.9984	99.2963	99.0729	99.0976	98.7617	98.3855
Finland	Male	0 to 20	Diabetes mellitus	93.7824	94.3246	95.0018	95.3183	95.2138	95.3808	96.0034	96.2245	96.1827	96.1851	96.1988	96.2989	96.3989	96.4328	96.4388	96.5839	96.3769	96.4369	96.6731	96.8584	97.1606	97.2346	97.4323	97.828	97.8878	98.1202	98.2435	98.2903
Finland	Male	1 to 4	Diabetes mellitus	97.5503	97.7267	97.9099	98.0982	98.2367	98.3681	98.5059	98.6371	98.7577	98.8609	98.8845	98.7714	98.4879	98.0534	97.6318	97.4307	97.4355	97.4209	97.4257	97.4424	97.4362	97.4368	97.5061	97.6842	97.8565	98.1359	98.3966	98.6916
Finland	Male	10 to 14	Diabetes mellitus	98.8135	98.9786	99.1303	99.1202	99.0174	98.8607	98.8126	98.9911	99.1171	99.1564	99.2524	99.3047	99.2756	99.2271	99.4388	99.6658	99.6669	99.7747	99.8618	99.9444	100	99.9767	99.8553	99.9456	99.9073	99.8244	99.6403	99.5068
Finland	Male	15 to 19	Diabetes mellitus	89.6271	90.7824	92.1058	92.5198	91.9874	92.209	93.6484	94.0037	93.5637	93.3673	93.1703	93.421	93.801	94.1476	94.4173	94.7387	93.9341	93.9356	94.4488	94.7478	95.3919	95.5432	95.9676	96.6705	96.6925	97.0317	97.2367	97.1869
Finland	Male	5 to 9	Diabetes mellitus	97.7129	97.8625	98.0103	98.0655	98.1997	98.1752	98.123	98.0739	98.2906	98.3179	98.4667	98.3907	98.3567	98.2653	97.9219	97.8239	98.061	98.1338	98.0765	98.1601	98.2402	98.2332	98.2676	98.3365	98.3774	98.3575	98.2608	98.2741
France	Both	0 to 20	Diabetes mellitus	92.9127	93.113	93.5188	93.7689	94.0398	94.4861	94.6852	94.6329	94.3877	94.2759	94.0328	93.9935	94.3997	94.7199	95.0637	95.3601	95.6053	95.9793	96.2103	96.353	96.5494	96.8698	97.0833	97.2892	97.5036	97.5434	97.7625	97.9398
France	Both	1 to 4	Diabetes mellitus	95.5287	95.6088	95.7746	95.9231	96.048	96.2132	96.2143	96.156	96.0904	96.0964	96.0197	96.039	96.3099	96.4876	96.6617	96.8571	96.9373	97.1317	97.2182	97.2423	97.2424	97.4048	97.3761	97.3443	97.3547	97.2195	97.2503	97.3681
France	Both	10 to 14	Diabetes mellitus	89.6726	90.1333	90.8696	91.4252	91.9329	92.3721	92.5239	92.4909	92.2074	92.2068	92.2414	92.4592	93.3721	94.1708	94.7912	95.1447	95.0797	95.069	94.8681	94.651	94.7294	94.9336	95.0898	95.2684	95.4385	95.4557	95.6198	95.7159
France	Both	15 to 19	Diabetes mellitus	96.6209	96.8329	97.0009	96.9972	97.079	97.2251	97.3172	97.2256	96.9775	96.793	96.5509	96.5181	96.7634	96.9912	97.1526	97.2712	97.5283	97.8178	98.0073	98.0462	98.1591	98.3755	98.6232	98.8861	99.0228	99.0361	99.1995	99.2876
France	Both	5 to 9	Diabetes mellitus	95.6037	95.7852	96.1119	96.4166	96.555	96.8346	97.0049	96.8701	96.611	96.5544	96.6137	96.6654	96.7408	96.959	97.2692	97.434	97.4811	97.516	97.3955	97.2312	97.2578	97.5052	97.5596	97.483	97.5836	97.593	97.683	97.7704
France	Female	0 to 20	Diabetes mellitus	93.0027	93.2648	93.6165	93.8182	94.1677	94.6194	94.8856	94.7805	94.5742	94.4726	94.2995	94.321	94.7523	95.0959	95.4388	95.8032	95.9873	96.3008	96.484	96.6237	96.811	97.1063	97.2271	97.383	97.5771	97.577	97.785	97.971
France	Female	1 to 4	Diabetes mellitus	96.2711	96.3545	96.5224	96.662	96.7888	96.9713	96.9676	96.9221	96.9049	96.9308	96.882	96.9084	97.1246	97.3078	97.4645	97.6178	97.6787	97.795	97.8196	97.83	97.8349	98.0005	97.9583	97.8976	97.9014	97.736	97.7496	97.8706
France	Female	10 to 14	Diabetes mellitus	89.1539	89.945	90.7307	91.3305	91.9914	92.5762	92.8324	92.82	92.5488	92.6465	92.7622	92.8253	93.612	94.3063	94.5944	94.8302	94.708	94.4095	94.0189	93.6592	93.664	93.8597	93.8851	94.0781	94.2937	94.311	94.5089	94.6173
France	Female	15 to 19	Diabetes mellitus	97.367	97.5627	97.6339	97.6059	97.7347	97.8135	97.9419	97.8728	97.812	97.6971	97.5176	97.5682	97.7954	97.9662	98.0723	98.1963	98.3052	98.512	98.6451	98.7192	98.776	98.8702	98.9997	99.1425	99.1964	99.1847	99.2994	99.3695
France	Female	5 to 9	Diabetes mellitus	96.8103	97.0308	97.2913	97.5695	97.7614	97.9821	98.2312	98.1	97.8429	97.7627	97.9035	98.006	97.9566	98.0111	98.2368	98.385	98.3501	98.3058	98.2242	98.1471	98.2704	98.4857	98.452	98.385	98.5112	98.5393	98.5885	98.6469
France	Male	0 to 20	Diabetes mellitus	94.3771	94.4865	94.8466	95.0815	95.2301	95.5722	95.6725	95.6751	95.4547	95.3611	95.1174	95.0404	95.3374	95.5676	95.836	96.0122	96.2507	96.5864	96.8016	96.913	97.0701	97.3364	97.5728	97.7702	97.9509	98.0113	98.1884	98.3171
France	Male	1 to 4	Diabetes mellitus	96.3779	96.4359	96.549	96.6629	96.7476	96.8367	96.8537	96.8151	96.7182	96.7052	96.6261	96.6277	96.8651	96.9649	97.0915	97.2616	97.3191	97.5024	97.5889	97.582	97.5576	97.6582	97.655	97.6684	97.6821	97.63	97.6701	97.7419
France	Male	10 to 14	Diabetes mellitus	89.4218	89.5109	90.227	90.7619	91.0975	91.3841	91.44	91.3965	91.092	90.9362	90.8291	91.1333	91.9631	92.6293	93.4936	93.9086	93.9949	94.5472	94.7714	94.8645	95.0824	95.2954	95.6268	95.7834	95.8908	95.9099	96.0266	96.1064
France	Male	15 to 19	Diabetes mellitus	96.6547	96.8027	97.0481	97.0825	97.0597	97.2467	97.2465	97.1591	96.7317	96.5187	96.2832	96.139	96.3114	96.5319	96.7122	96.7752	97.153	97.4485	97.6463	97.6192	97.7683	98.0773	98.3995	98.7333	98.9371	98.9811	99.1502	99.2284
France	Male	5 to 9	Diabetes mellitus	95.7889	95.8626	96.1568	96.374	96.3661	96.611	96.5629	96.5002	96.3821	96.4004	96.2872	96.2238	96.4605	96.8203	97.1	97.2	97.3335	97.4492	97.3025	97.0653	96.9202	97.0993	97.2642	97.2087	97.2205	97.1964	97.3066	97.398
Germany	Both	0 to 20	Diabetes mellitus	91.757	91.902	92.4637	92.6498	92.9004	93.0163	93.2531	93.597	94.1775	94.3016	94.6625	94.7984	95.0468	95.2697	95.6995	96.0341	96.2956	96.4032	96.5507	96.6519	96.7951	96.9335	97.1905	97.3578	97.6033	97.6165	97.7525	97.7906
Germany	Both	1 to 4	Diabetes mellitus	94.1741	94.3816	94.5981	94.6851	94.7985	94.8327	95.0105	95.1577	95.485	95.6995	95.8976	96.1436	96.4801	96.7582	96.953	97.1322	97.2998	97.3066	97.4712	97.5594	97.6528	97.6942	97.8479	97.8892	97.9333	97.8886	97.9934	98.0058
Germany	Both	10 to 14	Diabetes mellitus	92.6771	92.895	93.2259	93.0169	93.3254	93.6108	94.0679	94.4581	94.8857	94.9843	95.1582	94.9773	95.0489	95.099	95.3722	95.2237	95.5183	95.8095	95.9881	96.1449	96.33	96.3613	96.4976	96.6371	96.6908	96.5297	96.4934	96.4073
Germany	Both	15 to 19	Diabetes mellitus	93.9125	93.8052	94.2584	94.3568	94.3398	94.1684	94.1011	94.375	94.9049	94.9331	95.4224	95.545	95.7078	95.879	96.295	96.6759	96.8934	97.0299	97.1637	97.2768	97.4156	97.5724	97.7496	97.8609	98.0905	98.0404	98.0593	98.0302
Germany	Both	5 to 9	Diabetes mellitus	96.7331	96.9457	97.1903	97.2897	97.3893	97.4266	97.6273	97.7882	98.0173	98.0689	98.1905	98.2519	98.2356	98.0999	98.1575	98.1948	98.399	98.483	98.5876	98.6286	98.6714	98.6662	98.7463	98.7944	98.9551	98.9967	99.0234	98.9586
Germany	Female	0 to 20	Diabetes mellitus	92.1401	92.2906	92.8752	93.0503	93.3284	93.5314	93.9209	94.1829	94.7476	94.8754	95.2342	95.3102	95.6304	95.863	96.1967	96.4817	96.7808	96.9411	97.0565	97.0782	97.2346	97.3669	97.6342	97.7309	97.9641	97.92	97.9967	98.1297
Germany	Female	1 to 4	Diabetes mellitus	95.1944	95.3401	95.5541	95.6242	95.7587	95.8236	95.9974	96.1284	96.4085	96.618	96.7763	96.9806	97.2314	97.4792	97.6796	97.8471	97.9915	97.994	98.1344	98.2119	98.2881	98.3233	98.4669	98.5056	98.568	98.5373	98.6342	98.6783
Germany	Female	10 to 14	Diabetes mellitus	92.5574	92.4841	92.8172	92.5581	92.9565	93.2391	93.7158	94.0142	94.3559	94.4243	94.374	94.3438	94.4569	94.539	94.6075	94.2655	94.5676	94.8418	94.9546	95.0586	95.2921	95.3356	95.4407	95.4494	95.5366	95.2796	95.1615	95.2364
Germany	Female	15 to 19	Diabetes mellitus	95.6057	95.67	96.0296	96.1449	96.1601	96.2028	96.33	96.4429	96.8541	96.8978	97.3072	97.271	97.4725	97.5844	97.7998	98.0623	98.2107	98.3384	98.4047	98.3904	98.4714	98.5568	98.6891	98.6979	98.8164	98.7534	98.7387	98.8011
Germany	Female	5 to 9	Diabetes mellitus	97.748	97.9054	98.1437	98.2447	98.3157	98.2828	98.457	98.5935	98.7569	98.7832	98.8609	98.9049	98.9304	98.8635	98.8908	98.9421	99.1767	99.2665	99.2714	99.252	99.2648	99.2801	99.3724	99.4327	99.5834	99.5895	99.6011	99.558
Germany	Male	0 to 20	Diabetes mellitus	93.3002	93.408	93.8245	93.9773	94.1504	94.1728	94.2405	94.5718	95.036	95.1309	95.4133	95.5633	95.6996	95.8617	96.2663	96.5618	96.7345	96.7775	96.9169	97.0557	97.1534	97.262	97.4494	97.6301	97.8258	97.8781	98.0301	97.9814
Germany	Male	1 to 4	Diabetes mellitus	95.2024	95.4071	95.5516	95.6264	95.675	95.6599	95.7853	95.9031	96.1778	96.3285	96.5021	96.6906	96.9722	97.1435	97.2254	97.3422	97.4856	97.5035	97.6488	97.7262	97.8118	97.8475	97.9612	97.9912	97.997	97.949	98.0242	97.9891
Germany	Male	10 to 14	Diabetes mellitus	91.4139	92.0294	92.3536	92.2228	92.4045	92.6914	93.1101	93.607	94.1295	94.2596	94.7349	94.38	94.4431	94.5051	95.1034	95.2617	95.5564	95.8729	96.1423	96.3645	96.4727	96.4818	96.6559	96.9732	96.9797	96.9549	97.028	96.7155
Germany	Male	15 to 19	Diabetes mellitus	93.6621	93.3369	93.743	93.7757	93.7179	93.2997	92.9782	93.3808	93.8787	93.8751	94.2912	94.5949	94.6399	94.8289	95.3731	95.774	96.0034	96.0967	96.2734	96.5266	96.6909	96.8879	97.0581	97.2732	97.5722	97.5611	97.6254	97.472
Germany	Male	5 to 9	Diabetes mellitus	96.7355	96.9352	97.0813	97.1326	97.2302	97.3539	97.5035	97.6274	97.8495	97.9134	98.0454	98.101	98.0195	97.8277	97.8927	97.8867	97.949	97.9889	98.2013	98.3183	98.3873	98.3522	98.3741	98.3789	98.4765	98.5465	98.5803	98.5045
Greece	Both	0 to 20	Diabetes mellitus	96.2519	96.5826	96.8565	97.2681	97.5447	97.7413	97.9922	98.2779	98.4626	98.5205	98.6644	98.7109	98.6712	98.6714	98.5664	98.5685	98.6554	98.7203	98.8831	98.8393	98.813	98.9482	99.1936	99.3258	99.3716	99.3753	99.4362	99.5788
Greece	Both	1 to 4	Diabetes mellitus	96.6985	96.9391	97.1262	97.263	97.3833	97.4214	97.5432	97.6635	97.7539	97.8892	98.0414	98.1278	98.1172	98.2413	98.217	98.2416	98.2238	98.2241	98.3463	98.3054	98.2482	98.3372	98.4644	98.4409	98.4363	98.4583	98.4004	98.5384
Greece	Both	10 to 14	Diabetes mellitus	90.8339	90.913	91.1638	91.8865	92.5012	92.6355	92.9391	93.6582	94.3038	94.6144	95.0744	95.227	95.6101	96.1311	95.9457	95.6939	95.838	95.9655	96.0867	95.7237	95.5639	95.6722	96.3148	96.4168	96.482	96.4273	96.5264	96.7043
Greece	Both	15 to 19	Diabetes mellitus	97.581	97.5998	97.7083	98.0527	98.1551	98.2843	98.4409	98.6359	98.7375	98.7114	98.8108	98.9208	98.9193	98.8121	98.8472	98.9503	99.0064	99.017	99.1294	99.144	99.1557	99.2587	99.4072	99.5864	99.6011	99.6049	99.6864	99.7215
Greece	Both	5 to 9	Diabetes mellitus	96.4631	97.1746	97.3178	97.3625	97.5611	97.7115	97.9033	98.0666	98.2446	98.3767	98.5514	98.5173	98.541	98.7412	98.4427	98.3393	98.4911	98.5967	98.7267	98.7142	98.6631	98.7284	98.8158	98.8803	98.9888	98.8164	98.7168	98.8628
Greece	Female	0 to 20	Diabetes mellitus	96.15	96.4953	96.7276	97.1027	97.4464	97.6831	97.9248	98.1785	98.3386	98.4425	98.5921	98.6618	98.5915	98.6441	98.5406	98.5517	98.6637	98.7658	98.8986	98.821	98.7382	98.8683	99.1841	99.3127	99.3706	99.356	99.3296	99.4668
Greece	Female	1 to 4	Diabetes mellitus	97.5746	97.7299	97.8494	97.909	97.978	98.0168	98.1121	98.1972	98.2706	98.3978	98.5249	98.5979	98.5853	98.6859	98.6659	98.6929	98.7013	98.7171	98.8258	98.805	98.7584	98.8404	98.94	98.914	98.8948	98.922	98.8373	98.9397
Greece	Female	10 to 14	Diabetes mellitus	88.1066	88.3362	88.5069	89.2293	89.9667	90.3662	90.8928	91.5127	91.9779	92.2867	92.9967	93.1845	93.4432	94.2525	94.0425	93.6359	93.832	93.991	94.1085	93.5831	93.1992	93.3757	94.352	94.4946	94.5589	94.3936	94.5117	94.8061
Greece	Female	15 to 19	Diabetes mellitus	98.2584	98.379	98.4186	98.6095	98.7493	98.8568	98.9297	99.0395	99.1063	99.1349	99.1645	99.2527	99.2278	99.1279	99.1398	99.2652	99.3053	99.333	99.3693	99.3824	99.3683	99.4143	99.5408	99.6648	99.6892	99.6775	99.6709	99.6951
Greece	Female	5 to 9	Diabetes mellitus	97.9192	98.0915	98.2479	98.3856	98.5417	98.6254	98.7357	98.8565	98.9428	99.0155	99.1308	99.1274	99.1603	99.423	99.3146	99.1839	99.3163	99.4347	99.5096	99.4263	99.3922	99.4792	99.5086	99.5384	99.6479	99.6083	99.4298	99.481
Greece	Male	0 to 20	Diabetes mellitus	97.0966	97.3336	97.5787	97.9262	98.0807	98.1979	98.3998	98.6483	98.8134	98.8224	98.9312	98.9518	98.9513	98.9136	98.8345	98.8299	98.8746	98.8916	99.0388	99.0307	99.0561	99.1628	99.289	99.3916	99.414	99.4324	99.5544	99.6691
Greece	Male	1 to 4	Diabetes mellitus	96.9166	97.186	97.3958	97.5799	97.7201	97.7427	97.8494	97.9623	98.0329	98.1236	98.2475	98.3158	98.307	98.413	98.3891	98.4007	98.3572	98.3391	98.4361	98.3853	98.3347	98.4	98.5151	98.5003	98.5126	98.5174	98.5092	98.6389
Greece	Male	10 to 14	Diabetes mellitus	93.2603	93.1331	93.4654	94.1766	94.6272	94.4201	94.4371	95.2735	96.1382	96.4401	96.5739	96.6863	97.2396	97.3771	97.2438	97.226	97.3093	97.4034	97.5396	97.4202	97.5827	97.5902	97.7408	97.7849	97.8527	97.9584	98.0335	98.0502
Greece	Male	15 to 19	Diabetes mellitus	97.2952	97.1283	97.3046	97.7468	97.739	97.8469	98.0725	98.3218	98.4375	98.3393	98.5092	98.6089	98.6482	98.5784	98.6362	98.6599	98.7149	98.6924	98.8738	98.882	98.9288	99.0765	99.1912	99.3769	99.366	99.3946	99.5852	99.6222
Greece	Male	5 to 9	Diabetes mellitus	95.8369	97.0426	97.1035	96.9924	97.1669	97.3494	97.5741	97.7224	97.9508	98.1068	98.2884	98.2236	98.224	98.2364	97.7818	97.7717	97.8836	97.9215	98.0729	98.1758	98.1226	98.1214	98.2578	98.3462	98.4026	98.1068	98.1753	98.4001
Iceland	Both	0 to 20	Diabetes mellitus	96.2656	96.5431	96.8003	96.9499	97.0767	97.1035	97.2436	97.3134	97.5244	97.6884	97.8173	97.9436	98.091	98.1868	98.2488	98.3742	98.5462	98.6619	98.7338	98.7815	98.8499	98.9307	99.0109	99.1	99.1342	99.1623	99.1939	99.2629
Iceland	Both	1 to 4	Diabetes mellitus	97.3335	97.3991	97.4913	97.5459	97.6047	97.6263	97.6429	97.6788	97.7345	97.7548	97.7907	97.8254	97.864	97.9032	97.915	97.9394	97.9625	97.9686	97.9903	97.9846	97.9998	98.0246	98.0368	98.0594	98.0753	98.063	97.9431	98.0425
Iceland	Both	10 to 14	Diabetes mellitus	97.2148	97.6202	97.9426	97.9727	97.9316	97.9127	98.0385	97.9974	98.1305	98.1771	98.2046	98.1364	98.0836	98.0885	98.1786	98.1951	98.3097	98.3611	98.3309	98.3505	98.344	98.324	98.3836	98.4468	98.454	98.4907	98.5099	98.5118
Iceland	Both	15 to 19	Diabetes mellitus	98.124	98.3494	98.4742	98.6583	98.7604	98.6662	98.7125	98.6674	98.8247	98.9802	99.0782	99.2472	99.4665	99.5197	99.43	99.5073	99.5888	99.6233	99.6409	99.636	99.6718	99.7373	99.7684	99.8195	99.8447	99.8367	99.8718	99.8991
Iceland	Both	5 to 9	Diabetes mellitus	97.4426	97.5137	97.8001	97.9393	98.0932	98.1304	98.238	98.3829	98.4619	98.573	98.71	98.7615	98.7556	98.8224	98.8867	98.918	98.9669	99.0114	99.0151	98.949	98.9083	98.9376	98.9971	99.0369	98.9877	98.9519	98.9672	99.0139
Iceland	Female	0 to 20	Diabetes mellitus	96.9458	97.1223	97.2231	97.3411	97.4986	97.5897	97.7158	97.7106	97.8567	97.9912	98.0751	98.1955	98.2921	98.3848	98.5108	98.651	98.7673	98.8663	98.9596	99.0518	99.114	99.18	99.2399	99.2927	99.3238	99.3337	99.3036	99.4031
Iceland	Female	1 to 4	Diabetes mellitus	98.1013	98.0761	98.0872	98.0838	98.0941	98.0846	98.0806	98.089	98.1445	98.1631	98.202	98.2582	98.3147	98.3786	98.4157	98.4543	98.4839	98.4985	98.5239	98.522	98.5443	98.5703	98.5723	98.5832	98.5787	98.5244	98.313	98.4463
Iceland	Female	10 to 14	Diabetes mellitus	96.0344	96.2371	96.311	96.241	96.1707	96.3111	96.3985	96.1229	96.1523	96.2522	96.3285	96.3227	96.2965	96.2264	96.2901	96.3256	96.4079	96.5057	96.5616	96.6708	96.7424	96.7934	96.8185	96.8317	96.8528	96.8958	96.8976	96.9345
Iceland	Female	15 to 19	Diabetes mellitus	98.9518	99.2009	99.2527	99.3538	99.4538	99.4125	99.4625	99.4339	99.5001	99.5611	99.5933	99.6306	99.6652	99.7132	99.7466	99.8063	99.8185	99.8325	99.8547	99.8733	99.8802	99.8987	99.9163	99.937	99.9519	99.9471	99.9667	100
Iceland	Female	5 to 9	Diabetes mellitus	98.7201	98.3623	98.3744	98.5666	98.8003	98.8796	98.9377	99.0291	99.1006	99.1612	99.2657	99.3754	99.4512	99.5059	99.5403	99.5957	99.626	99.6366	99.6393	99.6439	99.6213	99.6355	99.6496	99.6419	99.6391	99.6264	99.6061	99.6075
Iceland	Male	0 to 20	Diabetes mellitus	96.5644	96.8573	97.1831	97.3254	97.3961	97.3623	97.4817	97.5952	97.8121	97.961	98.0945	98.1929	98.3451	98.4196	98.415	98.4972	98.6745	98.7758	98.8104	98.8075	98.8645	98.9388	99.0149	99.1107	99.1403	99.1741	99.2459	99.2735
Iceland	Male	1 to 4	Diabetes mellitus	97.5466	97.6904	97.8309	97.9225	98.0067	98.0513	98.0835	98.1438	98.1806	98.1957	98.219	98.2214	98.2302	98.2312	98.2139	98.216	98.2261	98.2255	98.2396	98.2366	98.2387	98.2535	98.273	98.3015	98.3311	98.3716	98.3994	98.4187
Iceland	Male	10 to 14	Diabetes mellitus	97.3942	98.0768	98.7401	98.9101	98.9187	98.6868	98.8682	99.1631	99.4392	99.4076	99.3741	99.2132	99.1196	99.2257	99.3517	99.3428	99.5038	99.4965	99.3541	99.2552	99.1476	99.0347	99.1445	99.2786	99.2702	99.3047	99.3552	99.318
Iceland	Male	15 to 19	Diabetes mellitus	97.4355	97.5205	97.7047	97.9367	97.9913	97.8517	97.8778	97.8269	98.0679	98.3017	98.4579	98.7507	99.1622	99.201	98.962	99.0328	99.1898	99.2422	99.242	99.1987	99.266	99.3772	99.4145	99.4892	99.5216	99.5078	99.5495	99.5546
Iceland	Male	5 to 9	Diabetes mellitus	96.8718	97.5529	98.1275	98.1212	98.0832	98.0418	98.1695	98.3234	98.3761	98.5111	98.6325	98.5705	98.4417	98.4924	98.5699	98.5463	98.5965	98.6691	98.6693	98.5224	98.4752	98.5147	98.6157	98.7097	98.6146	98.5607	98.6212	98.7137
Ireland	Both	0 to 20	Diabetes mellitus	94.8088	94.9599	95.3797	95.7346	96.199	96.1208	96.1677	96.1578	96.209	96.2396	96.2883	96.4932	96.7391	96.9883	96.9194	96.8081	96.7261	96.8468	96.9367	97.114	97.401	97.6648	97.9859	98.2269	98.5181	98.7279	98.9032	98.9806
Ireland	Both	1 to 4	Diabetes mellitus	94.6767	94.8524	95.1756	95.3953	95.6642	95.7023	95.8065	95.9371	96.0897	96.1265	96.2246	96.1735	96.2138	96.0677	95.8833	95.679	95.2584	94.7029	94.0764	93.6564	93.5085	93.6525	93.8914	94.2361	94.7765	95.4381	96.2636	97.178
Ireland	Both	10 to 14	Diabetes mellitus	95.2123	95.0533	95.2022	95.2235	95.578	95.3427	95.4496	95.4897	95.4997	95.7548	96.095	96.1485	96.2234	96.6563	97.0466	97.1969	97.3128	97.5798	98.2162	99.0102	99.7576	100	99.862	99.6484	99.4589	99.1049	98.6363	97.9429
Ireland	Both	15 to 19	Diabetes mellitus	96.8353	96.8508	97.1123	97.3801	97.6452	97.3927	97.2081	97.0237	97.0308	97.0043	97.0066	97.3505	97.5869	97.9514	97.7616	97.4306	97.3143	97.5467	97.8111	98.0468	98.3904	98.551	98.9923	99.3638	99.5304	99.5484	99.5408	99.5527
Ireland	Both	5 to 9	Diabetes mellitus	95.9875	96.0967	96.4815	96.8313	97.3568	97.4793	97.6148	97.6495	97.487	97.3961	97.2158	97.3785	97.8245	97.8581	97.7803	98.0259	98.1255	98.2261	98.0814	97.9533	97.9066	98.0531	98.041	97.8927	98.0536	98.3815	98.6514	98.7543
Ireland	Female	0 to 20	Diabetes mellitus	94.9649	95.4129	96.0074	96.445	96.7945	96.7017	96.7648	96.6075	96.6039	96.61	96.5845	96.8408	97.1415	97.3638	97.3901	97.2269	96.9499	97.28	97.3985	97.5394	97.674	97.8712	98.1021	98.3268	98.6281	98.8359	98.9628	99.0471
Ireland	Female	1 to 4	Diabetes mellitus	95.8401	95.9716	96.2646	96.4384	96.6456	96.6719	96.7817	96.8842	97.0205	97.0469	97.101	96.987	97.0109	96.8971	96.7586	96.6078	96.3094	95.9443	95.5191	95.2652	95.1891	95.3162	95.4966	95.7469	96.1476	96.6336	97.2518	97.9367
Ireland	Female	10 to 14	Diabetes mellitus	94.4858	94.8405	95.0294	95.2487	95.547	95.2791	95.736	95.4518	94.8997	94.8695	95.1031	95.2449	95.532	96.0442	96.1433	96.2126	96.6306	97.4312	98.3612	99.1511	99.716	99.7665	99.5463	99.5473	99.1619	98.3272	97.4064	96.7151
Ireland	Female	15 to 19	Diabetes mellitus	97.7328	98.0311	98.3935	98.6076	98.6251	98.4768	98.2971	98.1488	98.3088	98.3265	98.2719	98.5303	98.6483	98.8174	98.869	98.5658	98.1811	98.5417	98.7442	98.8991	98.9968	99.0302	99.2867	99.543	99.6825	99.7171	99.6952	99.6863
Ireland	Female	5 to 9	Diabetes mellitus	96.9462	97.0042	97.4791	97.9088	98.4615	98.5458	98.5699	98.3548	97.9712	97.8729	97.6858	97.9193	98.4621	98.555	98.5269	98.837	98.9654	99.0358	98.9906	98.9105	98.8703	99.0103	98.9222	98.6657	98.7769	99.0997	99.3167	99.3423
Ireland	Male	0 to 20	Diabetes mellitus	95.8631	95.7432	95.9265	96.1311	96.5773	96.525	96.5459	96.6533	96.7345	96.7765	96.8703	96.9853	97.1319	97.3448	97.2168	97.1699	97.2609	97.1925	97.2435	97.4116	97.754	98.0088	98.3258	98.522	98.7352	98.8939	99.0622	99.1102
Ireland	Male	1 to 4	Diabetes mellitus	95.3995	95.5614	95.805	95.9998	96.2448	96.2749	96.3302	96.4487	96.5644	96.6004	96.7056	96.7541	96.819	96.7117	96.5702	96.409	96.041	95.5243	94.9463	94.5314	94.3713	94.4809	94.6894	94.996	95.4717	96.0554	96.7692	97.5516
Ireland	Male	10 to 14	Diabetes mellitus	94.8836	94.0197	94.0847	93.8141	94.2228	94.0244	93.6506	94.1552	94.9466	95.597	96.0675	95.9628	95.6847	95.9269	96.6079	96.7979	96.4514	95.9054	96.0017	96.6686	97.6198	98.1605	98.1909	97.7609	97.9296	98.3464	98.6227	98.0695
Ireland	Male	15 to 19	Diabetes mellitus	96.5818	96.1639	96.1642	96.3989	96.9257	96.6192	96.5025	96.3401	96.1146	96.0338	96.1184	96.445	96.7636	97.2694	96.7951	96.5541	96.8882	96.832	97.0834	97.3446	97.9158	98.1999	98.737	99.1295	99.2671	99.2512	99.2663	99.3025
Ireland	Male	5 to 9	Diabetes mellitus	96.5932	96.7157	96.7927	96.8656	97.1093	97.2256	97.46	97.8489	98.081	98.0317	97.9349	97.9145	98.0179	97.9535	97.8413	97.9007	97.9335	98.0591	97.8577	97.7349	97.7041	97.7909	97.8902	97.9474	98.0865	98.2535	98.4439	98.5675
Israel	Both	0 to 20	Diabetes mellitus	95.393	95.6594	95.8427	96.2722	96.4007	96.1572	95.777	95.0332	94.926	94.727	94.326	93.94	93.9939	94.3125	94.8498	95.1655	95.0282	94.9525	95.0319	95.1751	95.4345	95.66	95.9426	96.3651	96.6202	96.9534	97.2329	97.6508
Israel	Both	1 to 4	Diabetes mellitus	96.1404	96.1984	96.106	96.3363	96.3715	96.2039	95.8668	95.3092	95.0034	94.6387	94.4226	94.3584	94.2714	94.2561	94.4498	94.5382	94.4898	94.4494	94.3379	94.2799	94.3407	94.4439	94.4881	94.71	94.9084	95.1824	95.3695	95.6786
Israel	Both	10 to 14	Diabetes mellitus	95.5255	95.4509	95.3608	95.4813	95.6113	95.2713	94.7321	94.1369	94.2237	93.7089	93.4588	92.9386	93.3922	94.0649	94.6326	94.8258	94.985	95.3306	95.82	95.9796	96.4752	96.9726	97.2695	97.1581	96.7759	96.3536	96.2013	96.2322
Israel	Both	15 to 19	Diabetes mellitus	98.7693	98.8368	98.9576	99.1022	99.0104	98.7293	98.6257	98.447	98.4744	98.5241	97.9088	97.3892	97.5563	97.9583	98.2925	98.4483	98.4295	98.3939	98.6153	98.7865	98.8317	98.8341	98.9747	99.0757	99.1261	99.2186	99.2992	99.4114
Israel	Both	5 to 9	Diabetes mellitus	94.6492	94.5585	94.6421	94.8216	94.8726	94.8489	94.4965	93.2258	93.0377	93.1191	93.1218	92.9794	92.8599	93.042	93.9444	94.8172	94.4815	94.5479	94.9041	95.4956	96.0234	96.1136	96.2482	96.5522	96.5967	96.6905	96.5799	96.6146
Israel	Female	0 to 20	Diabetes mellitus	95.8416	96.0221	96.2406	96.6701	96.771	96.6177	96.4005	95.7646	95.6209	95.421	94.9925	94.5023	94.5599	95.07	95.8282	95.9473	95.7711	95.8437	96.0762	96.177	96.4769	96.6759	96.8633	97.1934	97.3811	97.6026	97.6736	97.9738
Israel	Female	1 to 4	Diabetes mellitus	96.936	96.9898	96.8617	97.0638	97.1265	97.0817	96.8977	96.5667	96.4051	96.2028	96.1129	96.1308	96.0734	96.0805	96.2296	96.26	96.1708	96.1143	96.0044	95.9378	95.9683	96.0498	96.0904	96.2703	96.3927	96.5742	96.6744	96.9024
Israel	Female	10 to 14	Diabetes mellitus	93.9236	93.9817	94.1358	94.1138	94.2787	94.4217	94.0599	93.4239	93.5774	92.9504	92.2985	91.5704	92.202	93.5212	94.1931	93.9876	93.883	94.3121	94.6293	94.6176	95.4136	96.2198	96.6573	96.4678	95.78	95.0084	94.5898	94.6188
Israel	Female	15 to 19	Diabetes mellitus	99.1966	99.1852	99.2737	99.375	99.2922	99.0507	98.9441	98.8671	98.8911	98.9449	98.5642	98.0891	98.2414	98.5302	98.7681	98.7536	98.821	98.9894	99.2717	99.2511	99.274	99.1931	99.1808	99.2805	99.3948	99.4461	99.4469	99.4892
Israel	Female	5 to 9	Diabetes mellitus	96.0615	95.9596	96.2942	96.6928	96.6587	96.713	97.0349	96.2116	95.7989	95.8066	95.8891	95.809	95.501	95.7216	96.9369	97.3695	96.8633	96.6359	96.9291	97.4861	97.8273	97.8699	97.8885	98.0093	98.1217	98.3851	98.2302	98.1975
Israel	Male	0 to 20	Diabetes mellitus	95.9837	96.2628	96.3748	96.7057	96.8281	96.5659	96.1391	95.4755	95.4237	95.2712	94.9856	94.7757	94.813	94.8928	95.1144	95.521	95.4424	95.2439	95.15	95.2824	95.4394	95.6384	95.9453	96.3612	96.6252	96.9878	97.3943	97.8238
Israel	Male	1 to 4	Diabetes mellitus	96.6221	96.6567	96.635	96.8173	96.8062	96.5471	96.1517	95.5414	95.2067	94.8105	94.5413	94.4155	94.3395	94.3179	94.5135	94.6603	94.7056	94.7329	94.6924	94.6906	94.776	94.8678	94.8979	95.0853	95.2928	95.5633	95.7642	96.0304
Israel	Male	10 to 14	Diabetes mellitus	96.4282	96.1865	95.7731	96.0897	96.1682	95.1745	94.3967	93.8429	93.802	93.4381	93.7667	93.5712	93.743	93.4683	93.8467	94.5646	95.0558	95.2248	95.8849	96.2297	96.2589	96.296	96.391	96.4123	96.5069	96.6365	96.9175	96.9998
Israel	Male	15 to 19	Diabetes mellitus	98.3626	98.5325	98.6532	98.8043	98.7402	98.5217	98.469	98.2071	98.2288	98.2509	97.533	97.1729	97.2884	97.6917	98.0294	98.3937	98.2396	97.8686	97.8593	98.2726	98.3329	98.4862	98.8317	98.8865	98.8023	98.9255	99.1085	99.2875
Israel	Male	5 to 9	Diabetes mellitus	94.9521	94.9126	94.5674	94.3282	94.4856	94.3524	93.1335	91.7782	92.0408	92.2068	92.0851	91.9236	92.1699	92.2099	92.1944	93.3457	93.4461	93.9488	94.2416	94.6137	95.1851	95.3013	95.5497	95.9914	95.9027	95.6776	95.6788	95.7925
Italy	Both	0 to 20	Diabetes mellitus	90.0229	89.9216	89.994	90.4311	90.9322	90.9779	91.1449	91.667	92.2304	92.6761	93.0993	93.3183	93.5713	93.9094	94.1735	94.3221	94.3427	94.4146	94.6462	94.8129	95.1253	95.3881	95.6406	95.87	96.1491	96.2875	96.5153	96.7109
Italy	Both	1 to 4	Diabetes mellitus	92.0665	92.0198	92.0637	92.379	92.764	93.0332	93.2027	93.5472	94.0741	94.3771	94.7015	94.8514	95.1168	95.5019	95.6741	95.8168	95.8987	96.1086	96.1563	96.1804	96.334	96.3957	96.445	96.5638	96.7081	96.7041	96.7942	96.8494
Italy	Both	10 to 14	Diabetes mellitus	91.6708	91.1088	90.917	91.1746	91.8527	91.7438	91.6951	92.3247	92.7693	93.1264	93.4364	93.9565	94.4731	95.0745	95.5692	95.7214	95.7272	95.5944	95.6802	95.7426	95.781	95.961	96.0658	96.0941	96.1694	96.0757	95.8321	95.6682
Italy	Both	15 to 19	Diabetes mellitus	94.452	94.4215	94.5552	95.0968	95.4584	95.4809	95.7473	95.9699	95.9205	96.1943	96.4165	96.6438	96.7997	96.7727	96.9658	97.0761	96.9606	96.8569	97.0407	97.2108	97.4727	97.6537	97.8167	97.9339	98.0859	98.0954	98.3114	98.448
Italy	Both	5 to 9	Diabetes mellitus	93.6305	93.7018	93.7317	93.507	93.6899	93.8273	94.0048	94.3795	95.038	95.3223	95.5127	95.6693	95.7785	96.2315	96.468	96.4964	96.5643	96.673	96.8164	96.7695	96.8409	96.8473	97.0342	97.1562	97.2682	97.2367	96.9797	96.8503
Italy	Female	0 to 20	Diabetes mellitus	90.9022	90.7496	90.5319	90.8277	91.3955	91.5088	91.5607	92.1833	92.8139	93.2509	93.8113	94.1517	94.4322	94.7636	94.9842	95.0852	95.0973	95.1934	95.4344	95.5696	95.851	96.1252	96.3541	96.588	96.8576	97.0183	97.1781	97.3155
Italy	Female	1 to 4	Diabetes mellitus	93.0187	92.8766	92.7575	93.0392	93.4362	93.7427	93.9272	94.2746	94.8848	95.2178	95.5386	95.754	95.9914	96.3105	96.4794	96.6227	96.7231	96.9499	96.9992	97.0283	97.203	97.264	97.3212	97.4099	97.5762	97.5697	97.642	97.6944
Italy	Female	10 to 14	Diabetes mellitus	91.7493	90.9213	90.5244	90.8007	91.7282	91.8501	91.649	92.3492	92.6775	92.8768	92.9944	93.581	94.0115	94.5229	95.0166	95.1226	94.8957	94.8087	95.1064	95.1455	95.0364	95.2884	95.263	95.2452	95.4072	95.4944	95.2647	95.0831
Italy	Female	15 to 19	Diabetes mellitus	96.8921	96.8657	96.8357	97.1155	97.4278	97.4067	97.4057	97.5847	97.5169	97.6517	97.8831	98.0733	98.163	98.1763	98.2516	98.2691	98.1837	98.0985	98.2131	98.3299	98.4719	98.5966	98.6871	98.7514	98.8568	98.9167	99.0347	99.0996
Italy	Female	5 to 9	Diabetes mellitus	95.6581	95.8494	95.6575	95.2646	95.3119	95.4934	95.7273	96.1218	96.7327	96.9693	97.255	97.5013	97.6693	97.8534	97.9087	97.871	97.994	98.112	98.1462	98.0639	98.1807	98.1832	98.4092	98.6254	98.6624	98.5976	98.4159	98.3234
Italy	Male	0 to 20	Diabetes mellitus	91.5243	91.4894	91.7939	92.2506	92.5783	92.5555	92.781	93.0951	93.4682	93.8176	94.0249	94.0922	94.2688	94.5412	94.7861	94.9422	94.9655	94.9987	95.1667	95.3198	95.5857	95.7775	95.9902	96.1615	96.3823	96.4674	96.6976	96.8941
Italy	Male	1 to 4	Diabetes mellitus	93.8926	93.9526	94.1433	94.3878	94.6307	94.7584	94.8539	95.0801	95.3402	95.4985	95.7067	95.7281	95.9287	96.2517	96.3633	96.4531	96.4822	96.5934	96.6174	96.6206	96.6884	96.7279	96.7467	96.8604	96.919	96.9158	96.9954	97.0329
Italy	Male	10 to 14	Diabetes mellitus	90.5942	90.3708	90.4407	90.6845	91.0678	90.6791	90.811	91.33	91.8875	92.406	92.9267	93.2974	93.8532	94.5019	94.9419	95.1348	95.4636	95.2817	95.0817	95.1772	95.4099	95.4711	95.7492	95.8421	95.7981	95.4602	95.2166	95.097
Italy	Male	15 to 19	Diabetes mellitus	92.6825	92.6601	93.0146	93.7396	94.0135	94.105	94.6967	94.8842	94.8856	95.2668	95.3698	95.5567	95.7559	95.6804	95.9853	96.2008	96.0917	96.0067	96.221	96.4008	96.7412	96.9327	97.1397	97.2897	97.4484	97.371	97.6476	97.8374
Italy	Male	5 to 9	Diabetes mellitus	93.5685	93.4363	93.7723	93.8781	94.1748	94.1892	94.2023	94.3844	94.8156	95.0338	94.9918	94.941	94.9092	95.5543	95.9557	96.0715	96.0235	96.0627	96.3009	96.3256	96.2878	96.2903	96.3273	96.2408	96.4201	96.455	96.2048	96.081
Luxembourg	Both	0 to 20	Diabetes mellitus	95.683	95.7888	95.9252	96.2097	96.3138	96.4937	96.7701	96.9656	97.1432	97.2345	97.3438	97.4437	97.5106	97.6409	97.8626	98.1259	98.2796	98.328	98.5254	98.699	98.7973	98.8437	98.9766	99.1062	99.2316	99.3308	99.4657	99.5477
Luxembourg	Both	1 to 4	Diabetes mellitus	95.2014	95.3339	95.4701	95.6043	95.7268	95.8465	95.9793	96.1344	96.247	96.396	96.5399	96.5873	96.7231	96.8257	96.9457	97.0185	97.0749	97.1176	97.1989	97.2534	97.2941	97.3684	97.465	97.5183	97.576	97.6266	97.672	97.7168
Luxembourg	Both	10 to 14	Diabetes mellitus	97.0219	97.1368	97.1405	97.1816	96.7268	96.8744	97.2699	97.2468	97.163	97.1772	97.2125	97.2833	97.2954	97.3535	97.4429	97.5158	97.6248	97.6782	97.7786	97.9308	97.9792	97.8304	97.6916	97.762	97.896	98.0298	98.0978	98.1122
Luxembourg	Both	15 to 19	Diabetes mellitus	97.6178	97.6589	97.6922	98.0337	98.2186	98.2352	98.2012	98.3378	98.575	98.5231	98.5535	98.6108	98.5702	98.6434	98.8392	99.1037	99.1884	99.1853	99.3183	99.3994	99.4275	99.4531	99.5831	99.6629	99.7076	99.7218	99.8174	99.8717
Luxembourg	Both	5 to 9	Diabetes mellitus	96.2083	96.4219	96.5754	96.5372	96.4605	96.8742	97.5571	97.7554	97.7612	97.9249	97.9938	98.0785	98.1912	98.267	98.3842	98.5221	98.5527	98.3389	98.4389	98.6361	98.6849	98.5764	98.5007	98.5307	98.6364	98.7502	98.8033	98.8359
Luxembourg	Female	0 to 20	Diabetes mellitus	96.2726	96.3289	96.1751	96.2912	96.535	96.5916	96.6361	96.8179	97.0538	97.1582	97.2758	97.3373	97.3552	97.4959	97.663	97.8799	98.0451	98.1705	98.3338	98.4076	98.4552	98.5936	98.7518	98.8669	98.9962	99.1074	99.2927	99.3928
Luxembourg	Female	1 to 4	Diabetes mellitus	96.242	96.3281	96.3936	96.4826	96.5569	96.6276	96.7368	96.8739	96.9694	97.0778	97.2043	97.2436	97.3232	97.3849	97.4641	97.5043	97.5519	97.5932	97.6683	97.7281	97.7624	97.8287	97.916	97.9389	97.9705	98	98.0409	98.0766
Luxembourg	Female	10 to 14	Diabetes mellitus	95.2044	95.1828	95.1868	95.2928	95.4604	95.5611	95.577	95.6957	95.7525	95.7371	95.7396	95.7151	95.6646	95.7081	95.795	95.8959	96.003	96.1219	96.1743	96.1261	96.1089	96.1673	96.2486	96.2743	96.3423	96.4142	96.4975	96.5189
Luxembourg	Female	15 to 19	Diabetes mellitus	98.8645	98.898	98.5741	98.6203	98.7069	98.5135	98.257	98.3553	98.6498	98.6513	98.7048	98.7661	98.7066	98.7731	98.8436	98.9788	99.0639	99.0961	99.1801	99.1963	99.1839	99.2437	99.3073	99.3822	99.4506	99.5079	99.6389	99.6892
Luxembourg	Female	5 to 9	Diabetes mellitus	97.3289	97.4068	97.4648	97.3523	97.5201	98.0501	98.6443	98.6914	98.5231	98.6788	98.7271	98.7144	98.7916	98.8625	98.9444	99.0276	99.0698	99.1288	99.1764	99.2356	99.2398	99.2844	99.3338	99.3371	99.38	99.4071	99.4318	99.455
Luxembourg	Male	0 to 20	Diabetes mellitus	96.1626	96.2839	96.6211	96.9748	96.9399	97.178	97.58	97.7428	97.833	97.8932	97.9706	98.0783	98.1689	98.2598	98.4734	98.7138	98.8219	98.796	98.9741	99.1855	99.3004	99.2615	99.3417	99.4514	99.543	99.6079	99.6696	99.7158
Luxembourg	Male	1 to 4	Diabetes mellitus	95.8902	96.0276	96.1977	96.334	96.4652	96.5959	96.7089	96.8307	96.9216	97.065	97.1764	97.2108	97.3616	97.4705	97.5911	97.6723	97.7195	97.7522	97.8176	97.8529	97.8898	97.9494	98.024	98.0917	98.1565	98.2125	98.2442	98.2817
Luxembourg	Male	10 to 14	Diabetes mellitus	98.0957	98.3987	98.3988	98.3521	97.0557	97.2656	98.1704	97.9751	97.7224	97.7923	97.8777	98.0762	98.1689	98.24	98.3262	98.3635	98.4767	98.4434	98.609	99.0331	99.1722	98.7516	98.3224	98.4539	98.6756	98.8912	98.9394	98.9463
Luxembourg	Male	15 to 19	Diabetes mellitus	96.4766	96.5184	97.0842	97.7356	97.9926	98.3295	98.6619	98.8022	98.847	98.7317	98.7088	98.7331	98.7397	98.7899	99.0961	99.4496	99.4943	99.4349	99.5865	99.7282	99.8076	99.7723	99.948	100	99.9898	99.9318	99.9309	99.9691
Luxembourg	Male	5 to 9	Diabetes mellitus	96.4206	96.7349	96.9511	97.0296	96.6333	96.6995	97.2123	97.5432	97.8036	97.9043	97.9707	98.1623	98.2722	98.3162	98.4308	98.5811	98.5843	98.0606	98.1945	98.5061	98.5998	98.3151	98.0892	98.142	98.2921	98.4826	98.553	98.5848
Malta	Both	0 to 20	Diabetes mellitus	94.0054	94.3791	94.8028	95.0392	95.2246	95.3206	95.3838	95.6536	95.8321	95.7926	95.9839	96.1124	96.3569	96.354	96.5917	96.8911	97.0073	97.0246	97.3423	97.6476	97.7377	97.8919	98.0228	98.1179	98.2362	98.2304	98.1227	98.1239
Malta	Both	1 to 4	Diabetes mellitus	93.1848	93.3973	93.5551	93.7383	93.9217	94.0019	94.0943	94.2245	94.4013	94.4809	94.6128	94.7601	95.0901	95.4002	95.5974	95.7375	95.8771	95.9822	96.0524	96.1824	96.295	96.3705	96.4752	96.533	96.586	96.5607	96.4775	96.4375
Malta	Both	10 to 14	Diabetes mellitus	95.3322	95.3721	95.287	95.347	95.5257	95.3857	95.2287	95.4627	95.576	95.0936	94.9152	94.7401	95.9838	96.0109	96.1477	96.2171	95.9365	95.7331	95.6355	95.7264	95.7063	94.7579	94.7349	95.2469	95.6106	95.6058	95.6134	95.779
Malta	Both	15 to 19	Diabetes mellitus	97.1388	97.4044	97.896	97.8453	97.6195	97.4415	97.347	97.4213	97.3884	97.1792	97.2846	97.4133	97.7408	97.6357	97.809	98.0711	98.1277	97.9771	98.3731	98.7683	98.7829	99.1892	99.3189	99.3322	99.4044	99.3975	99.2642	99.2089
Malta	Both	5 to 9	Diabetes mellitus	93.1749	93.4125	93.3686	93.7665	94.3829	95.0509	95.3471	95.5267	95.5683	95.7652	96.0384	96.0241	94.6748	94.6066	94.9907	95.3009	95.2971	95.5217	95.8308	95.9298	96.2617	96.2532	96.2998	96.2705	96.2569	96.2235	96.1301	96.1471
Malta	Female	0 to 20	Diabetes mellitus	94.3079	94.6321	94.9646	95.369	95.6723	95.4907	95.4169	95.7207	95.5625	95.3144	95.6655	95.8725	96.3871	96.5631	96.88	97.2539	97.4761	97.4655	97.618	97.7122	97.7445	97.7866	97.8555	97.9447	98.0229	98.0553	98.0023	98.0375
Malta	Female	1 to 4	Diabetes mellitus	94.3875	94.5647	94.7071	94.9294	95.0948	95.145	95.2011	95.3056	95.4318	95.4515	95.5797	95.6156	95.8313	95.9838	96.0746	96.176	96.3182	96.4244	96.4963	96.6196	96.7246	96.8196	96.9322	97.016	97.0838	97.0883	97.0245	97.0408
Malta	Female	10 to 14	Diabetes mellitus	93.171	93.2018	92.7807	93.3779	94.2502	94.0105	93.842	94.2133	93.6178	92.8175	92.7223	92.8847	95.152	95.6466	95.8105	95.8864	95.9574	95.7277	95.5177	95.5468	95.469	95.4512	95.3943	95.3352	95.3495	95.2233	95.029	94.9434
Malta	Female	15 to 19	Diabetes mellitus	98.3858	98.5751	99.1424	99.1535	98.8153	98.3576	98.2047	98.2593	97.9648	97.6701	97.9705	98.1611	98.7473	98.8366	99.0828	99.3559	99.4077	99.2322	99.2507	99.2476	99.164	99.1797	99.2061	99.2671	99.2935	99.3083	99.2989	99.293
Malta	Female	5 to 9	Diabetes mellitus	94.7099	94.7714	94.0393	94.511	95.5871	96.2026	96.2109	96.3376	96.5717	96.7124	96.8826	96.7934	94.8383	94.8719	95.2012	95.5069	95.625	95.9548	96.4841	96.6943	97.0874	97.0402	97.0943	97.081	97.0973	97.1138	97.0017	97.0497
Malta	Male	0 to 20	Diabetes mellitus	95.0884	95.4204	95.8249	95.8711	95.92	96.2194	96.3779	96.558	96.9654	97.1017	97.1192	97.1504	97.1208	96.9725	97.0869	97.2548	97.2519	97.2861	97.6637	98.0693	98.1854	98.394	98.5444	98.6229	98.7467	98.7125	98.5864	98.5608
Malta	Male	1 to 4	Diabetes mellitus	94.354	94.5276	94.6399	94.7102	94.8445	94.9288	95.0295	95.1448	95.3209	95.4395	95.5373	95.759	96.1049	96.4781	96.7201	96.8495	96.94	97.0092	97.0501	97.1413	97.223	97.2539	97.317	97.3287	97.3493	97.3008	97.225	97.1353
Malta	Male	10 to 14	Diabetes mellitus	96.9246	96.9972	97.405	96.743	95.9783	95.9846	95.8425	95.8828	96.9522	96.9201	96.6372	95.9976	95.7428	95.0567	95.0821	95.1126	94.3768	94.2308	94.2891	94.4582	94.5058	92.3074	92.3245	93.6503	94.5375	94.7594	95.1017	95.6543
Malta	Male	15 to 19	Diabetes mellitus	96.1536	96.4338	96.5963	96.4968	96.5538	96.8871	96.9238	96.9965	97.3796	97.3898	97.1508	97.128	96.929	96.5698	96.5468	96.6804	96.702	96.6545	97.4661	98.3089	98.4699	99.3022	99.5322	99.4691	99.5817	99.548	99.2831	99.1763
Malta	Male	5 to 9	Diabetes mellitus	94.1869	94.5697	95.5393	95.653	95.3332	95.7857	96.3848	96.5549	96.2913	96.4725	96.764	96.8565	96.9301	96.7307	97.0092	97.2215	97.0585	97.0521	96.9087	96.7898	96.8703	96.9129	96.9176	96.8699	96.8158	96.7324	96.7174	96.6863
Netherlands	Both	0 to 20	Diabetes mellitus	94.4396	94.5207	94.7379	94.6967	95.0328	95.2205	95.5329	95.9093	96.0224	95.9164	95.8387	95.8116	96.0247	96.3601	96.9498	97.2761	97.6367	97.9613	98.2506	98.4553	98.6781	98.8315	98.9077	99.0343	99.1877	99.3417	99.3551	99.436
Netherlands	Both	1 to 4	Diabetes mellitus	93.6571	94.1299	94.4884	94.6544	94.9717	95.2186	95.3395	95.6274	95.7059	95.7573	95.7695	95.7962	96.0585	96.2981	96.5375	96.5236	96.7466	96.9663	97.1052	97.1619	97.2442	97.41	97.4885	97.6288	97.7311	97.8545	97.711	97.8927
Netherlands	Both	10 to 14	Diabetes mellitus	91.1024	91.7415	92.3029	92.2772	92.5917	92.8967	93.5548	94.0714	94.1796	93.8955	93.8678	93.5316	93.9519	94.2158	94.7992	94.9352	95.2619	95.6405	96.0566	96.388	96.5317	96.5683	96.6942	96.9212	97.0265	97.0163	96.9761	97.0033
Netherlands	Both	15 to 19	Diabetes mellitus	96.7146	96.6698	96.8692	96.8293	96.9697	97.0178	97.232	97.4189	97.4791	97.3432	97.1604	97.145	97.2127	97.5127	97.9687	98.3607	98.6118	98.717	98.8512	98.9901	99.1655	99.2579	99.3149	99.3421	99.455	99.5956	99.6228	99.6181
Netherlands	Both	5 to 9	Diabetes mellitus	94.6024	94.7799	94.8584	95.0842	95.6344	95.78	95.8847	96.1112	96.2382	96.2243	96.3053	96.4595	96.4621	96.4303	97.0704	97.3375	97.4059	97.6864	97.9449	97.9513	98.1347	98.2758	98.2008	98.3864	98.5399	98.6439	98.6495	98.7538
Netherlands	Female	0 to 20	Diabetes mellitus	94.2304	94.2355	94.7566	94.9261	95.1531	95.492	95.8159	96.1899	96.3366	96.161	96.0956	96.1077	96.2872	96.613	97.2976	97.5022	97.7508	98.0394	98.3326	98.5134	98.8062	98.9307	98.9371	99.016	99.0681	99.2199	99.2097	99.2967
Netherlands	Female	1 to 4	Diabetes mellitus	94.0531	94.6005	94.9186	95.1174	95.5137	95.7279	95.8294	96.1438	96.212	96.2553	96.2922	96.312	96.5706	96.7892	97.0284	96.9924	97.2212	97.4177	97.5682	97.6104	97.701	97.8597	97.9142	98.0117	98.0825	98.176	97.9394	98.1489
Netherlands	Female	10 to 14	Diabetes mellitus	89.1779	89.8591	90.9257	90.989	91.2609	91.6631	92.507	93.2323	93.3871	92.8717	92.8777	92.5922	93.1587	93.2596	93.8464	93.7404	93.8869	94.1799	94.7999	95.2693	95.5529	95.5033	95.5331	95.5663	95.425	95.4078	95.3901	95.3679
Netherlands	Female	15 to 19	Diabetes mellitus	97.7835	97.6516	97.9513	98.1791	98.0996	98.2303	98.3566	98.3842	98.4905	98.3947	98.2635	98.2802	98.262	98.4916	98.8931	99.0775	99.1987	99.2711	99.3032	99.3487	99.5371	99.5554	99.5311	99.5448	99.5779	99.6948	99.7227	99.7112
Netherlands	Female	5 to 9	Diabetes mellitus	96.6908	96.5595	96.8697	96.9781	97.4212	97.68	97.7336	97.9825	98.0032	97.9615	98.0823	98.2457	98.1507	98.0979	98.5582	98.7714	98.6262	98.6985	98.9506	98.9593	99.0784	99.2709	99.2346	99.303	99.3057	99.2801	99.2241	99.2722
Netherlands	Male	0 to 20	Diabetes mellitus	95.8287	95.9542	95.8657	95.6573	96.0071	96.026	96.2577	96.5517	96.6142	96.5909	96.5218	96.469	96.6596	96.925	97.3012	97.65	98.0187	98.2975	98.517	98.693	98.8084	98.9499	99.0649	99.2008	99.4001	99.5203	99.5486	99.6052
Netherlands	Male	1 to 4	Diabetes mellitus	95.5972	95.8307	96.086	96.1626	96.2871	96.468	96.5647	96.7206	96.7773	96.8163	96.7943	96.8122	96.9915	97.1692	97.3264	97.346	97.4879	97.6577	97.7397	97.7955	97.8405	97.9551	98.032	98.1695	98.267	98.3738	98.3825	98.4553
Netherlands	Male	10 to 14	Diabetes mellitus	92.5438	93.0877	92.917	92.7575	93.1199	93.2709	93.6595	93.8859	93.9467	94.009	93.9459	93.5498	93.7516	94.2287	94.7851	95.2519	95.8223	96.3137	96.4366	96.5689	96.5158	96.6753	96.9382	97.4385	97.8969	97.9083	97.8502	97.957
Netherlands	Male	15 to 19	Diabetes mellitus	96.2156	96.3288	96.2775	95.8276	96.258	96.154	96.4158	96.777	96.7445	96.6089	96.427	96.368	96.5379	96.8185	97.162	97.7062	98.0522	98.1644	98.3996	98.623	98.7055	98.8731	99.0313	99.068	99.2552	99.3738	99.3888	99.3961
Netherlands	Male	5 to 9	Diabetes mellitus	94.006	94.5774	94.2647	94.5645	95.0273	94.9281	95.0711	95.1594	95.3867	95.416	95.3977	95.4696	95.6124	95.6216	96.2419	96.4613	96.8299	97.3012	97.4499	97.4483	97.6437	97.6365	97.5362	97.8108	98.1228	98.3735	98.4646	98.5991
Norway	Both	0 to 20	Diabetes mellitus	77.9845	79.4621	80.3097	81.5508	81.8608	82.8708	84.0324	83.7414	84.5069	84.3088	84.7154	85.5247	85.9112	86.3658	87.2772	88.2497	89.1192	89.7312	89.7585	89.6704	90.2938	90.8338	91.6928	92.401	93.0153	93.2298	93.1892	93.0124
Norway	Both	1 to 4	Diabetes mellitus	80.9584	81.2122	81.7383	82.9552	83.2931	84.3827	84.1213	82.7183	82.5959	81.5749	81.9007	82.4348	83.3393	84.3692	85.5835	85.9589	86.2493	87.0242	88.0029	88.221	89.2287	90.3759	90.7773	91.4572	91.9795	92.2462	92.5274	92.4385
Norway	Both	10 to 14	Diabetes mellitus	87.3422	88.7646	88.9596	88.6951	88.1516	89.2323	89.8057	89.7025	90.1468	90.6416	91.4443	91.882	90.6718	90.0747	90.4923	91.5172	92.2356	92.0037	92.4135	92.5831	92.5508	92.4401	93.1599	93.961	94.2847	94.3658	94.082	93.9082
Norway	Both	15 to 19	Diabetes mellitus	87.9492	89.1066	89.1312	89.764	90.0221	90.0256	91.3709	91.0468	90.8525	90.0789	89.5343	90.0291	90.607	90.9008	91.5693	92.3033	92.8838	93.363	92.8031	92.5534	93.0658	93.338	94.4042	95.0207	95.7262	95.6366	95.3458	95.1888
Norway	Both	5 to 9	Diabetes mellitus	86.5027	86.1496	87.6141	89.0851	88.7719	89.0315	89.7532	89.2364	90.1462	89.7275	89.7627	90.2176	89.9212	90.1808	90.0192	90.6349	91.965	92.8063	92.4179	92.0677	92.7638	93.7038	94.039	94.5384	94.892	96.1545	96.7869	96.722
Norway	Female	0 to 20	Diabetes mellitus	82.8639	83.2899	84.3879	85.1879	84.8729	86.4316	87.2424	86.7388	87.1386	86.5793	87.5117	88.5214	88.91	89.0702	89.5581	90.4296	91.2964	91.7038	91.6529	91.3477	91.8954	92.8105	93.3305	93.8633	94.3001	94.4242	94.5353	94.5092
Norway	Female	1 to 4	Diabetes mellitus	86.0028	86.093	86.6209	87.751	88.1313	89.4064	89.3581	88.3423	88.4764	87.7085	88.3057	88.694	89.4706	89.9327	90.7391	90.9677	90.9187	91.3474	92.0011	91.9363	92.7775	93.7189	94.1026	94.7056	95.1124	95.2855	95.5566	95.5263
Norway	Female	10 to 14	Diabetes mellitus	89.6827	90.9428	91.6912	90.5852	89.4343	90.8429	91.0221	90.3456	89.9823	89.7346	90.5733	91.3338	90.0709	89.6567	90.2202	91.3687	92.0659	91.7998	91.821	91.8103	92.0535	90.9672	91.5104	92.8002	93.4911	93.7119	93.8365	93.815
Norway	Female	15 to 19	Diabetes mellitus	94.8067	94.9798	95.1966	95.118	94.899	95.1267	95.3889	95.0347	94.8937	94.6438	94.8437	95.2227	95.5437	95.6019	95.662	95.9518	96.5105	96.7473	96.4254	96.0834	96.1826	97.2211	97.5528	97.481	97.5349	97.3183	97.207	97.181
Norway	Female	5 to 9	Diabetes mellitus	92.0745	90.7056	92.0192	93.6907	93.1076	93.8201	95.2111	95.227	95.3719	93.945	94.1463	95.0082	95.6488	95.4599	94.8215	95.229	95.8544	96.113	95.7905	95.5009	96.0824	96.8374	97.0136	97.5089	97.9275	98.6343	98.8447	98.8458
Norway	Male	0 to 20	Diabetes mellitus	79.2965	81.2814	81.8081	83.1167	83.8074	84.2258	85.3708	85.2831	86.1284	86.2191	86.1705	86.6588	86.9642	87.5179	88.5181	89.3457	90.0201	90.6311	90.7017	90.7788	91.3126	91.459	92.3651	93.0345	93.6366	93.8651	93.7143	93.4563
Norway	Male	1 to 4	Diabetes mellitus	81.6964	82.0315	82.3628	83.261	83.4141	83.9069	83.4524	82.0264	81.6092	80.6123	80.5092	81.0334	81.7869	83.1312	84.4129	84.8225	85.3914	86.2926	87.3069	87.7753	88.6266	89.6213	89.8977	90.4293	90.9054	91.1898	91.3824	91.2516
Norway	Male	10 to 14	Diabetes mellitus	82.8991	84.7004	84.3086	85.2469	85.5488	86.2325	87.3198	87.9822	89.4841	90.9673	91.7316	91.7473	90.6248	89.7966	90.0179	90.8697	91.6062	91.4146	92.3171	92.7128	92.3011	93.5022	94.4437	94.5513	94.3525	94.228	93.3741	92.9836
Norway	Male	15 to 19	Diabetes mellitus	82.7049	84.9077	84.7567	86.1622	86.977	86.7118	88.9874	88.8064	88.6142	87.4366	86.1285	86.6009	87.3263	87.8076	89.0182	90.0707	90.4717	91.0827	90.3968	90.3386	91.2096	90.3551	92.0095	93.3181	94.6497	94.765	94.3285	94.0404
Norway	Male	5 to 9	Diabetes mellitus	84.4412	85.6579	86.719	87.2863	87.4776	86.9769	86.4103	85.289	86.8666	88.0543	87.8165	87.4755	85.936	86.7282	87.3284	87.9719	89.7414	91.0633	90.7341	90.4413	90.9876	91.7663	92.189	92.4599	92.5471	94.0806	95.0698	94.9349
Portugal	Both	0 to 20	Diabetes mellitus	92.1449	92.1881	92.9361	93.2725	93.7292	93.9203	93.976	93.9675	93.9875	94.2263	94.3856	94.5179	94.6995	95.1774	95.4409	95.7428	96.2921	96.6433	96.9416	97.1421	97.5033	97.6323	97.9037	98.1818	98.3737	98.5093	98.5655	98.667
Portugal	Both	1 to 4	Diabetes mellitus	88.3247	88.0364	88.7124	89.0191	89.7223	90.1864	90.5042	90.6637	91.0054	91.7349	91.8543	92.3685	92.6831	93.4538	93.908	94.2172	94.762	95.1048	95.3074	95.3544	95.8033	95.865	95.9125	96.1705	96.384	96.4056	96.304	96.5309
Portugal	Both	10 to 14	Diabetes mellitus	90.949	90.6863	91.3051	91.5111	91.6625	91.7684	91.9069	91.9849	92.3512	93.144	93.6575	93.5181	93.5069	93.9655	94.3795	94.8519	95.3139	95.2683	95.3565	95.8598	96.3915	96.6548	96.5376	96.7429	97.0581	97.1949	97.1409	97.1018
Portugal	Both	15 to 19	Diabetes mellitus	95.8386	95.7073	96.0543	96.1136	96.4404	96.5161	96.4573	96.4806	96.5225	96.5888	96.7411	96.8374	97.0642	97.2486	97.3298	97.5284	97.8359	98.0384	98.2349	98.3431	98.4879	98.5881	98.9117	99.0051	99.0442	99.1533	99.1212	99.0839
Portugal	Both	5 to 9	Diabetes mellitus	89.9078	89.2386	89.7717	90.0565	89.7864	90.1126	91.0632	91.615	91.5278	91.9073	92.3771	92.6969	92.9412	93.6697	93.9538	94.2413	95.0849	95.8396	96.1994	96.1498	96.2212	96.0726	96.3872	96.9412	97.1339	97.1054	97.5222	97.91
Portugal	Female	0 to 20	Diabetes mellitus	92.5673	92.5426	93.2999	93.4431	93.8078	93.9856	94.0361	93.9815	94.0465	94.227	94.3873	94.5897	94.6798	95.116	95.2485	95.5965	96.2978	96.6409	96.8938	97.065	97.4596	97.5283	97.8208	98.0853	98.3116	98.4244	98.4112	98.4947
Portugal	Female	1 to 4	Diabetes mellitus	91.3487	91.1083	91.6856	91.9162	92.5068	92.8274	92.9561	93.0129	93.2744	93.9408	94.0292	94.5243	94.6745	95.3066	95.6627	95.8843	96.2999	96.5905	96.7322	96.7181	97.0938	97.1479	97.1703	97.328	97.4559	97.4846	97.3665	97.5628
Portugal	Female	10 to 14	Diabetes mellitus	91.7684	91.5675	92.2504	92.2653	92.463	92.4917	92.5415	92.471	92.6222	92.9729	93.4882	93.2794	93.1046	93.3478	93.5652	94.1919	94.7426	94.2425	94.2318	94.9702	95.8156	96.0669	95.7357	95.803	96.1356	96.2783	96.1871	96.11
Portugal	Female	15 to 19	Diabetes mellitus	97.0113	96.9709	97.2395	97.1094	97.2788	97.3533	97.2661	97.1991	97.3005	97.3109	97.4189	97.5583	97.6526	97.6922	97.6369	97.8508	98.2029	98.3635	98.4939	98.5278	98.574	98.6272	98.9695	99.0255	99.0835	99.1768	99.0883	99.026
Portugal	Female	5 to 9	Diabetes mellitus	92.9778	92.3885	92.7012	92.9562	92.4442	92.6441	93.5077	94.1035	93.9011	94.1589	94.4383	94.6756	94.8902	95.6748	95.8237	95.8322	96.5819	97.49	97.7294	97.5817	97.6671	97.3372	97.4357	97.9844	98.2268	98.0161	98.3517	98.7432
Portugal	Male	0 to 20	Diabetes mellitus	93.5444	93.6323	94.1974	94.6188	95.0478	95.2069	95.2557	95.2895	95.2686	95.5022	95.6247	95.6687	95.8842	96.2868	96.5988	96.7925	97.0872	97.3628	97.6288	97.8061	98.0559	98.2042	98.3949	98.6196	98.7382	98.86	98.9597	99.052
Portugal	Male	1 to 4	Diabetes mellitus	88.9964	88.7245	89.275	89.555	90.1392	90.6021	91.0528	91.29	91.6244	92.1796	92.2863	92.631	93.0412	93.7114	94.1198	94.4155	94.9273	95.2023	95.3975	95.5043	95.8927	95.9263	95.9838	96.2779	96.5195	96.5133	96.4744	96.6414
Portugal	Male	10 to 14	Diabetes mellitus	88.5567	88.2284	88.726	89.1929	89.2583	89.4436	89.7024	90.0224	90.7056	92.1125	92.6116	92.5727	92.7924	93.5398	94.2208	94.4491	94.7683	95.3879	95.6264	95.786	95.8546	96.1283	96.3282	96.7264	97.0048	97.129	97.1333	97.1501
Portugal	Male	15 to 19	Diabetes mellitus	95.5698	95.3495	95.666	96.0037	96.4372	96.4806	96.4932	96.6503	96.578	96.7035	96.8591	96.8447	97.1815	97.5142	97.7789	97.8672	97.9676	98.1453	98.3585	98.5344	98.7694	98.8986	99.0509	99.1619	99.154	99.2404	99.3115	99.3307
Portugal	Male	5 to 9	Diabetes mellitus	90.011	89.5342	90.1474	90.3441	90.6021	90.9804	91.6022	91.8231	91.9543	92.3443	92.8845	93.1803	93.3551	93.6597	94.0184	94.6014	95.1971	95.3648	95.744	95.8738	95.89	96.098	96.6046	96.9032	96.9248	97.1952	97.5421	97.7379
Spain	Both	0 to 20	Diabetes mellitus	91.7582	92.5873	93.3862	94.1412	94.846	95.222	95.344	95.6309	95.8209	96.0274	96.1597	96.2665	96.2148	96.1032	96.2007	96.3291	96.5531	96.6176	96.8031	97.1526	97.4273	97.5678	97.8488	98.1979	98.2916	98.4837	98.6595	98.7994
Spain	Both	1 to 4	Diabetes mellitus	92.7412	92.9918	93.2266	93.41	93.8663	94.189	94.2923	94.5952	94.7497	94.9763	95.1766	95.4771	95.7192	96.021	96.2706	96.482	96.6803	96.7838	96.8914	97.0148	97.1792	97.3153	97.4795	97.7329	97.7278	97.8766	97.8903	97.8908
Spain	Both	10 to 14	Diabetes mellitus	91.8846	92.3749	93.1537	93.7759	94.0425	94.069	94.2656	94.7601	95.1484	95.6117	95.8612	96.0087	96.1406	96.0742	96.2797	96.4262	96.439	96.3864	96.491	96.6812	96.6723	96.6374	96.8949	97.0595	96.9988	97.1232	97.2832	97.3501
Spain	Both	15 to 19	Diabetes mellitus	95.7717	96.2439	96.8113	97.3629	97.7694	97.827	97.8041	97.8666	97.9113	98.0301	98.2232	98.37	98.4605	98.3449	98.4114	98.5197	98.7135	98.7414	98.8123	99.0657	99.2855	99.3537	99.5335	99.7013	99.7575	99.7497	99.8088	99.8492
Spain	Both	5 to 9	Diabetes mellitus	94.0874	94.4815	94.737	94.8958	95.1995	95.6325	95.7996	96.0733	96.3318	96.6634	96.8157	97.0244	97.0501	97.2822	97.5017	97.5188	97.5916	97.5672	97.5869	97.8122	98.0108	98.0322	98.0052	98.1809	98.3098	98.4171	98.5084	98.5568
Spain	Female	0 to 20	Diabetes mellitus	91.3177	91.9773	92.6596	93.3577	94.0602	94.4585	94.4726	94.7301	95.0721	95.3549	95.5491	95.7747	95.7777	95.7392	95.9682	96.215	96.5083	96.5756	96.6929	97.0127	97.2794	97.3427	97.6221	98.008	98.1172	98.3482	98.4949	98.6257
Spain	Female	1 to 4	Diabetes mellitus	93.6961	93.8936	94.0388	94.2058	94.6728	95.0287	95.1415	95.4419	95.6547	95.8526	96.0602	96.334	96.5137	96.7532	96.9664	97.1585	97.3189	97.3652	97.4677	97.5671	97.7086	97.8252	97.9562	98.1951	98.1914	98.3246	98.338	98.3384
Spain	Female	10 to 14	Diabetes mellitus	91.5482	91.9697	92.88	93.8266	93.8687	93.8049	94.0446	94.5366	95.0205	95.5394	95.7899	95.8886	95.9364	95.6679	95.8488	95.8403	95.6361	95.4585	95.403	95.5827	95.5197	95.3162	95.5809	95.7012	95.5717	95.7225	95.9715	96.106
Spain	Female	15 to 19	Diabetes mellitus	96.7429	97.0143	97.3987	97.7448	98.0511	98.0985	98.0108	97.9751	98.0664	98.1734	98.3669	98.541	98.6315	98.568	98.6666	98.8304	98.9962	99.024	98.9931	99.1279	99.2582	99.245	99.3964	99.55	99.6165	99.6395	99.6298	99.6456
Spain	Female	5 to 9	Diabetes mellitus	95.8825	96.1402	96.2296	96.3233	96.5875	97.0085	97.0783	97.3373	97.7676	98.0688	98.1201	98.2274	98.1781	98.3923	98.5309	98.5152	98.685	98.6326	98.6086	98.6977	98.8809	98.8937	98.7833	98.8936	99.0302	99.134	99.2002	99.2421
Spain	Male	0 to 20	Diabetes mellitus	93.9228	94.6788	95.3691	95.9827	96.5211	96.7881	96.9508	97.1918	97.2351	97.3474	97.4109	97.4163	97.3435	97.2093	97.1919	97.2042	97.3258	97.3728	97.5663	97.8585	98.077	98.2419	98.4604	98.7031	98.7629	98.8816	99.0369	99.1497
Spain	Male	1 to 4	Diabetes mellitus	94.2925	94.5183	94.7736	94.9258	95.2162	95.3974	95.4712	95.6893	95.7498	95.9425	96.0712	96.2867	96.4925	96.7361	96.9136	97.0525	97.2125	97.3351	97.3988	97.4984	97.6288	97.7394	97.8853	98.0692	98.0632	98.1797	98.1888	98.1895
Spain	Male	10 to 14	Diabetes mellitus	90.8821	91.4673	92.0823	92.291	92.8556	93.0119	93.1605	93.6682	93.9416	94.3436	94.5967	94.8081	95.0445	95.2446	95.4747	95.8208	96.1199	96.2387	96.5602	96.7646	96.8305	97.0208	97.2631	97.4839	97.5185	97.6113	97.6611	97.6548
Spain	Male	15 to 19	Diabetes mellitus	95.8044	96.369	96.9675	97.5879	97.9771	98.0209	98.0838	98.2467	98.2157	98.3133	98.4445	98.5114	98.5767	98.4378	98.4409	98.434	98.595	98.613	98.7986	99.1219	99.3837	99.538	99.6907	99.8154	99.8353	99.7868	99.9178	99.9758
Spain	Male	5 to 9	Diabetes mellitus	94.1633	94.5848	94.9683	95.1515	95.3799	95.6455	95.885	96.0701	95.9665	96.1927	96.4205	96.6738	96.7836	96.9153	97.1387	97.1863	97.0681	97.0941	97.1675	97.4927	97.6218	97.6447	97.7535	97.9468	98.0057	98.0705	98.1566	98.1922
Sweden	Both	0 to 20	Diabetes mellitus	92.9743	93.2483	93.7611	94.0112	94.5835	94.7791	95.0447	95.1734	94.9685	95.0911	95.1522	95.2586	95.3583	95.2727	95.1975	95.7854	95.9318	95.9487	95.946	95.9759	96.0321	96.2092	96.3534	96.5224	96.6227	96.5984	96.6323	96.8239
Sweden	Both	1 to 4	Diabetes mellitus	97.2288	97.3068	97.5	97.6701	97.8373	98.014	98.108	98.2514	98.3471	98.4276	98.4267	98.3182	98.3226	98.2597	98.2005	98.3477	98.2811	98.3391	98.3263	98.1885	98.228	98.4934	98.3308	98.309	98.4701	98.3182	97.9755	98.254
Sweden	Both	10 to 14	Diabetes mellitus	95.04	95.2122	95.3698	95.4455	95.881	96.0172	96.0653	96.0468	95.6995	95.5206	95.5624	95.5991	95.7006	95.4863	95.0301	95.3279	95.6556	95.6712	95.5016	95.5808	95.5053	95.4574	95.6409	96.0855	96.1085	95.8285	95.7947	96.0564
Sweden	Both	15 to 19	Diabetes mellitus	93.8214	94.2129	94.8839	95.0369	95.5904	95.5583	95.8739	95.8455	95.3606	95.5373	95.463	95.5766	95.5387	95.4365	95.5238	96.2313	96.2949	96.229	96.2233	96.2786	96.3915	96.5542	96.7871	96.9255	97.0152	97.1546	97.3466	97.3783
Sweden	Both	5 to 9	Diabetes mellitus	98.4439	98.5681	98.5766	98.6237	98.8918	98.9847	98.9734	99.0067	99.0109	98.9742	99.0917	99.2138	99.3269	99.0965	98.7366	99.0887	99.2425	99.1524	99.1282	99.0023	98.7557	98.7997	98.8689	98.7674	98.5916	98.44	98.3969	98.6408
Sweden	Female	0 to 20	Diabetes mellitus	93.9943	94.2854	94.5323	94.7727	95.4374	95.6361	95.7016	95.6867	95.7446	95.9999	96.0072	96.0804	96.0717	95.829	95.8058	96.7219	96.8537	96.7673	96.662	96.6073	96.699	96.7928	96.9441	97.2174	97.2282	97.1326	97.1774	97.3774
Sweden	Female	1 to 4	Diabetes mellitus	98.2045	98.2454	98.3999	98.5139	98.6367	98.755	98.8387	98.9453	99.0477	99.1407	99.1711	99.1297	99.1496	99.1383	99.1165	99.223	99.1824	99.2331	99.2398	99.1734	99.1933	99.3225	99.2125	99.1634	99.2454	99.0734	98.6672	98.9582
Sweden	Female	10 to 14	Diabetes mellitus	95.2174	95.2188	95.4457	95.6193	95.9659	96.1735	96.077	95.7387	95.4922	95.5581	95.3446	95.3446	95.6083	95.2483	94.572	95.2664	95.7014	95.6094	95.1784	95.1026	95.1051	94.8609	94.7958	95.3336	95.1544	94.3555	94.2879	94.6061
Sweden	Female	15 to 19	Diabetes mellitus	96.3867	96.7528	96.8218	96.8478	97.3376	97.3058	97.2721	97.1297	97.1379	97.3507	97.3066	97.3182	97.0272	96.8143	97.1122	97.8841	97.8908	97.7499	97.6872	97.6727	97.7773	97.8672	98.0598	98.2309	98.2649	98.4635	98.655	98.6634
Sweden	Female	5 to 9	Diabetes mellitus	99.2199	99.2862	99.2332	99.2852	99.5115	99.5468	99.5454	99.6271	99.5862	99.4687	99.4862	99.5644	99.6632	99.4762	99.0957	99.5091	99.6316	99.6448	99.6922	99.5176	99.3422	99.3386	99.4933	99.4728	99.2776	99.251	99.2944	99.3913
Sweden	Male	0 to 20	Diabetes mellitus	93.818	94.0194	94.616	94.8156	95.188	95.3358	95.6879	95.89	95.519	95.4987	95.5814	95.6842	95.8411	95.8969	95.7924	95.9761	96.1021	96.2025	96.2851	96.3779	96.3927	96.5943	96.6989	96.747	96.8971	96.9349	96.9536	97.0959
Sweden	Male	1 to 4	Diabetes mellitus	97.1456	97.2408	97.379	97.5585	97.7067	97.8838	97.9592	98.0954	98.1225	98.1549	98.113	97.9375	97.9298	97.8178	97.7259	97.8691	97.7909	97.8367	97.8034	97.6235	97.6716	98.0108	97.8365	97.8532	98.0533	97.9779	97.8333	97.9964
Sweden	Male	10 to 14	Diabetes mellitus	93.5236	93.9336	93.9972	93.9519	94.5116	94.5576	94.8205	95.249	94.7791	94.2665	94.663	94.7497	94.6257	94.6223	94.4852	94.1994	94.3517	94.531	94.7677	95.0835	94.9069	95.1389	95.664	95.9618	96.2728	96.7387	96.7614	96.9438
Sweden	Male	15 to 19	Diabetes mellitus	92.3989	92.6843	93.9433	94.2151	94.6497	94.6288	95.3089	95.4518	94.4398	94.481	94.3834	94.5962	94.951	95.0581	94.7817	95.0838	95.2106	95.2933	95.3785	95.5188	95.5977	95.8017	95.9981	96.0321	96.1721	96.166	96.2835	96.3395
Sweden	Male	5 to 9	Diabetes mellitus	98.0714	98.2253	98.3219	98.3319	98.5295	98.6608	98.6276	98.5502	98.6072	98.7055	98.917	99.0423	99.1154	98.9228	98.7682	98.8422	98.9697	98.7635	98.6454	98.6671	98.4313	98.5309	98.4338	98.2571	98.1941	97.9197	97.7636	98.1178
Switzerland	Both	0 to 20	Diabetes mellitus	96.3248	96.3859	96.5446	96.812	96.9638	96.9522	97.1129	97.366	97.6022	97.7541	97.898	98.0196	98.1601	98.2468	98.3142	98.5	98.6271	98.8094	98.9233	98.9706	99.1648	99.2823	99.335	99.3851	99.4936	99.5738	99.6685	99.699
Switzerland	Both	1 to 4	Diabetes mellitus	97.3437	97.3747	97.4017	97.506	97.628	97.7134	97.7783	97.8364	97.9287	97.9747	97.9995	98.0212	98.1484	98.2603	98.3241	98.3952	98.4304	98.5091	98.5464	98.5483	98.6186	98.6494	98.6797	98.6752	98.6741	98.6604	98.7116	98.7546
Switzerland	Both	10 to 14	Diabetes mellitus	97.7249	97.7124	97.6507	97.6869	97.6419	97.7319	97.7366	97.7508	97.8348	97.8077	97.8627	98.1218	98.3045	98.1884	98.0702	98.2339	98.2991	98.3699	98.4059	98.4066	98.4585	98.4493	98.4147	98.4556	98.4706	98.4198	98.4683	98.4373
Switzerland	Both	15 to 19	Diabetes mellitus	97.6524	97.7581	97.9974	98.2309	98.2147	97.9933	98.0994	98.343	98.5182	98.6301	98.7213	98.7683	98.8034	98.8479	98.9765	99.0994	99.167	99.2565	99.3416	99.3839	99.5651	99.7188	99.7419	99.741	99.8555	99.944	99.9994	100
Switzerland	Both	5 to 9	Diabetes mellitus	95.9965	95.9215	96.0288	96.2919	96.7779	96.8225	97.0038	97.3215	97.5796	97.7463	97.9525	97.9167	97.9041	97.9771	97.7952	97.9576	98.0983	98.3595	98.4447	98.3839	98.5848	98.5172	98.5708	98.7548	98.8788	98.9974	99.0803	99.0981
Switzerland	Female	0 to 20	Diabetes mellitus	95.337	95.3515	95.4527	95.8383	96.1097	96.1876	96.3392	96.634	97.0338	97.1045	97.3331	97.4981	97.6682	97.8055	97.8335	98.027	98.2041	98.4893	98.6345	98.6627	98.843	98.9694	99.0334	99.0606	99.1387	99.1959	99.2847	99.3246
Switzerland	Female	1 to 4	Diabetes mellitus	97.3476	97.3855	97.3896	97.509	97.6501	97.7581	97.8465	97.8951	97.9733	98.025	98.0357	98.0398	98.1693	98.2891	98.3564	98.4445	98.4908	98.5895	98.6357	98.6431	98.7243	98.7609	98.7896	98.7754	98.7649	98.737	98.7853	98.8253
Switzerland	Female	10 to 14	Diabetes mellitus	95.6011	95.5402	95.379	95.4265	95.414	95.614	95.5401	95.5	95.6734	95.6073	95.7137	96.092	96.3996	96.2067	96.0147	96.272	96.3989	96.4562	96.5381	96.5331	96.6362	96.6258	96.5568	96.6308	96.5998	96.5102	96.5652	96.5096
Switzerland	Female	15 to 19	Diabetes mellitus	98.3865	98.4097	98.5104	98.6798	98.6644	98.5904	98.6543	98.8226	99.0403	98.9847	99.0921	99.1547	99.1381	99.2102	99.3048	99.2966	99.3404	99.4788	99.5501	99.5818	99.6359	99.7664	99.8253	99.7788	99.8142	99.8446	99.8598	99.8731
Switzerland	Female	5 to 9	Diabetes mellitus	95.8326	95.7807	95.8959	96.3215	96.9128	96.8067	96.9094	97.281	97.6373	97.8214	98.0679	97.9382	97.8824	97.9663	97.6638	97.9513	98.1745	98.4894	98.5817	98.4629	98.724	98.6513	98.6337	98.8396	99.0371	99.2335	99.3569	99.4062
Switzerland	Male	0 to 20	Diabetes mellitus	97.8576	97.94	98.1068	98.2271	98.2563	98.1801	98.3105	98.4746	98.5359	98.7117	98.7606	98.8238	98.9116	98.942	99.0236	99.1626	99.2234	99.2865	99.3497	99.399	99.5586	99.6419	99.6728	99.7268	99.8317	99.9084	99.9844	100
Switzerland	Male	1 to 4	Diabetes mellitus	98.4256	98.4505	98.4861	98.5353	98.5837	98.6113	98.6304	98.672	98.7389	98.7679	98.7935	98.8228	98.8984	98.9582	98.9927	99.0204	99.0328	99.064	99.0804	99.0774	99.11	99.1241	99.1455	99.1528	99.1617	99.1666	99.2025	99.2323
Switzerland	Male	10 to 14	Diabetes mellitus	99.2064	99.2584	99.326	99.3458	99.2588	99.2091	99.3186	99.4012	99.3749	99.4068	99.4028	99.5164	99.5413	99.5278	99.5054	99.5491	99.5285	99.6129	99.5854	99.5947	99.5835	99.5833	99.5998	99.6031	99.6847	99.6896	99.7336	99.7429
Switzerland	Male	15 to 19	Diabetes mellitus	97.3111	97.4912	97.833	98.0682	98.0564	97.7123	97.8368	98.0944	98.146	98.4478	98.4827	98.4896	98.5817	98.5699	98.697	98.9571	99.0315	99.0179	99.0899	99.1317	99.4227	99.5515	99.5182	99.5813	99.7626	99.8982	99.988	99.9718
Switzerland	Male	5 to 9	Diabetes mellitus	98.06	97.9852	98.04	97.9447	98.0662	98.3255	98.5394	98.6377	98.6239	98.6935	98.7497	98.875	98.9211	98.9347	99.0025	98.9193	98.8821	98.9483	98.9895	99.0372	99.0632	99.0322	99.1653	99.2358	99.1935	99.1483	99.1359	99.0992
United Kingdom	Both	0 to 20	Diabetes mellitus	83.9671	84.4062	85.363	86.1285	86.8881	87.0323	87.9998	89.7747	91.1353	92.1937	93.0048	93.6626	93.9922	94.2987	94.6933	94.8241	94.8198	94.9527	95.0886	95.2734	95.5222	95.8081	96.0013	96.119	96.2514	96.3814	96.4983	96.6758
United Kingdom	Both	1 to 4	Diabetes mellitus	92.7963	93.232	93.786	94.2717	94.6608	94.9516	95.1929	95.6288	95.9368	96.087	96.2974	96.3992	96.4893	96.3729	96.5225	96.5694	96.6176	96.7471	96.9071	97.0896	97.2558	97.3211	97.4305	97.5185	97.5417	97.4899	97.2082	97.3251
United Kingdom	Both	10 to 14	Diabetes mellitus	89.1646	89.523	90.2426	90.3991	91.1715	91.6281	92.47	93.1745	93.8807	94.2898	94.7115	94.9792	95.1589	95.3335	95.6308	95.7056	95.7329	95.8744	96.1079	96.1894	96.2966	96.4274	96.4589	96.4428	96.482	96.4977	96.4446	96.4163
United Kingdom	Both	15 to 19	Diabetes mellitus	87.2158	87.4399	88.0479	88.7184	89.1314	88.6472	89.3242	91.1132	92.2127	93.2098	93.9156	94.6722	94.8841	95.2763	95.6774	95.8173	95.7824	95.9233	96.0224	96.2534	96.5531	96.9291	97.1696	97.2403	97.3075	97.3715	97.4632	97.5668
United Kingdom	Both	5 to 9	Diabetes mellitus	92.7038	92.7695	93.4829	94.1696	94.7331	95.0044	95.3112	95.6067	95.8169	96.0189	96.2726	96.4016	96.6432	96.7787	97.0443	97.1431	97.1588	97.214	97.1706	97.2655	97.4969	97.6887	97.719	97.8618	97.9351	98.0273	98.1122	98.1691
United Kingdom	Female	0 to 20	Diabetes mellitus	84.8476	85.2455	85.9575	86.5876	87.6794	87.8741	88.7298	90.363	91.8834	92.9022	93.6895	94.1398	94.3515	94.5303	94.7849	94.826	94.8847	94.9935	95.1111	95.2506	95.4369	95.7531	95.9561	96.0627	96.1368	96.2447	96.3419	96.5269
United Kingdom	Female	1 to 4	Diabetes mellitus	93.0998	93.5389	94.147	94.6363	95.0449	95.3422	95.5709	95.9689	96.2369	96.3583	96.5568	96.6599	96.7547	96.6182	96.7567	96.7874	96.8076	96.9087	97.0517	97.2051	97.3643	97.4061	97.4898	97.5544	97.5097	97.4196	96.9807	97.1754
United Kingdom	Female	10 to 14	Diabetes mellitus	86.3876	86.7476	87.749	87.758	88.8894	89.3934	90.3566	91.0241	91.731	92.113	92.5388	92.7967	92.9294	93.0501	93.3498	93.3845	93.3885	93.4859	93.7244	93.7663	93.8802	94.0579	94.1206	94.1196	94.1657	94.1732	94.1348	94.1289
United Kingdom	Female	15 to 19	Diabetes mellitus	93.4429	93.6113	93.4469	93.7378	94.2026	93.9009	93.9937	94.7817	95.6095	96.2027	96.685	96.9966	97.0481	97.21	97.3153	97.3224	97.3802	97.4489	97.4734	97.5816	97.6859	97.9659	98.1586	98.2041	98.207	98.2592	98.3527	98.4288
United Kingdom	Female	5 to 9	Diabetes mellitus	94.3762	94.3738	95.0258	95.6397	96.2307	96.3807	96.5514	96.7658	96.8812	96.9779	97.1056	97.1897	97.4788	97.6758	97.9289	98.0031	98.0564	98.0976	98.02	98.0701	98.2737	98.4413	98.3981	98.5191	98.5609	98.5998	98.6801	98.7494
United Kingdom	Male	0 to 20	Diabetes mellitus	86.9788	87.3447	88.2835	88.985	89.2886	89.3571	90.1855	91.6481	92.5269	93.3648	94.0195	94.7344	95.1096	95.4687	95.9017	96.086	96.0271	96.1539	96.2772	96.4626	96.7115	96.9018	97.039	97.1374	97.2932	97.4107	97.514	97.6269
United Kingdom	Male	1 to 4	Diabetes mellitus	94.9962	95.2878	95.5888	95.9108	96.1484	96.3337	96.5025	96.8194	97.0514	97.1721	97.3206	97.3881	97.4484	97.4052	97.5207	97.5765	97.6431	97.7633	97.8895	98.0435	98.1598	98.2315	98.3332	98.4178	98.5196	98.5341	98.5533	98.5276
United Kingdom	Male	10 to 14	Diabetes mellitus	91.7246	92.023	92.3084	92.6795	92.9377	93.3349	94.0182	94.821	95.5733	96.0764	96.5427	96.8757	97.1723	97.4673	97.766	97.9227	98.0009	98.217	98.4274	98.5777	98.6657	98.7012	98.6714	98.6238	98.6343	98.6478	98.5461	98.4295
United Kingdom	Male	15 to 19	Diabetes mellitus	82.6727	82.8923	84.4981	85.4835	85.6173	85.0557	86.3389	88.8922	89.8579	91.0503	91.8253	93.0493	93.4758	94.0878	94.7988	95.0931	94.9187	95.1178	95.299	95.6304	96.1199	96.4783	96.678	96.7462	96.8784	96.9071	96.9077	96.9522
United Kingdom	Male	5 to 9	Diabetes mellitus	93.615	93.7558	94.2414	94.7249	94.9878	95.3103	95.6694	95.936	96.1775	96.4369	96.7683	96.9209	96.9969	96.9929	97.1676	97.2658	97.2148	97.2664	97.2996	97.4205	97.5841	97.7207	97.8546	97.9612	98.0485	98.1807	98.2258	98.224
Southern Latin America	Both	0 to 20	Diabetes mellitus	76.208	76.3773	77.0375	77.1667	77.9199	78.518	78.874	79.3367	79.7634	80.3656	80.9409	80.9718	81.1819	81.7312	82.5411	83.2647	83.739	83.8691	84.6939	85.1371	86.1877	86.3548	86.4815	86.7319	87.1702	87.9232	87.9412	88.2034
Southern Latin America	Both	1 to 4	Diabetes mellitus	90.0611	90.4335	90.832	91.0948	91.338	91.3651	90.9619	90.9955	90.6955	91.2296	91.3514	91.518	91.4662	91.5775	92.0191	92.6023	92.9279	92.9176	93.1619	93.3752	93.645	93.9452	94.3636	94.542	94.5992	94.9548	94.9565	95.0948
Southern Latin America	Both	10 to 14	Diabetes mellitus	81.6378	81.6021	82.2617	82.0299	82.5131	83.1348	83.5792	84.3207	85.8071	85.6498	86.4317	86.2566	85.9834	86.324	86.6531	86.7838	86.8452	87.1192	87.969	88.5327	89.2267	89.3755	89.8709	89.7973	90.0962	90.5631	90.8031	90.8878
Southern Latin America	Both	15 to 19	Diabetes mellitus	80.5575	80.0663	80.0222	79.8389	80.2205	80.7183	81.6683	82.0127	82.2954	82.9136	83.5995	83.4057	84.0981	84.6994	85.4466	85.9975	86.3327	86.118	86.8789	86.959	88.1256	87.967	87.3841	87.6972	88.2838	89.0144	88.8474	89.0446
Southern Latin America	Both	5 to 9	Diabetes mellitus	86.4488	86.7468	87.1855	87.2374	88.1206	88.755	88.5582	88.4996	88.7168	88.9713	89.003	89.1764	89.1507	89.3955	89.5435	89.6407	89.8585	90.352	90.7564	91.0889	91.9065	92.2581	92.706	92.8858	93.0858	93.4597	93.5384	93.9218
Southern Latin America	Female	0 to 20	Diabetes mellitus	75.4184	75.5352	76.7097	76.7068	77.5473	77.8941	77.936	78.8783	79.4992	80.4139	81.1564	81.2921	81.8191	82.3488	83.1574	83.8703	84.1344	84.3321	85.1963	85.574	86.8417	87.1231	87.3139	87.6742	88.1099	88.744	88.8037	88.9799
Southern Latin America	Female	1 to 4	Diabetes mellitus	91.6126	91.9723	92.321	92.4927	92.6861	92.5755	92.149	92.3179	91.9104	92.3752	92.5417	92.83	92.8154	92.9361	93.3332	93.8112	94.1233	94.0907	94.2761	94.4417	94.7321	95.0469	95.4653	95.6542	95.6767	95.9762	95.9623	96.0962
Southern Latin America	Female	10 to 14	Diabetes mellitus	81.3138	81.334	82.3764	81.6488	81.7137	81.6504	81.8648	82.8739	84.5573	84.2009	84.8301	84.6396	84.7289	85.1572	85.6714	85.8555	85.7405	86.0185	86.9318	87.4191	88.0505	88.2063	89.0079	88.7149	88.991	89.5348	89.8457	89.8141
Southern Latin America	Female	15 to 19	Diabetes mellitus	84.2729	83.7774	84.2755	84.3217	84.9281	85.2768	85.7169	86.3975	86.9513	87.9283	88.6766	88.6925	89.3724	89.5675	89.9067	90.2814	90.3691	90.3373	90.8955	90.9077	91.9414	91.9735	91.551	91.9533	92.4164	92.7398	92.6805	92.7217
Southern Latin America	Female	5 to 9	Diabetes mellitus	91.1409	91.5386	92.018	91.8553	92.4785	92.951	92.5597	92.5317	92.5257	92.6545	92.5764	92.5666	92.7621	93.1587	93.4177	93.4458	93.3729	93.7144	93.9067	94.0429	94.7167	94.9569	95.2175	95.416	95.4441	95.6624	95.7156	96.0095
Southern Latin America	Male	0 to 20	Diabetes mellitus	82.6197	82.7995	82.7747	83.0072	83.4873	84.1902	84.7754	84.6487	84.782	84.9315	85.2051	85.1273	84.9749	85.4155	86.0359	86.5999	87.1696	87.2008	87.7884	88.1909	88.774	88.7869	88.8186	88.8981	89.2329	89.9238	89.8944	90.1788
Southern Latin America	Male	1 to 4	Diabetes mellitus	91.7709	92.0159	92.327	92.6114	92.8271	93.0259	92.7995	92.6401	92.592	93.0149	93.0344	92.9819	92.9042	92.9657	93.3034	93.8085	94.0292	94.0516	94.2811	94.4759	94.6178	94.7866	95.0488	95.146	95.2277	95.5239	95.5456	95.6366
Southern Latin America	Male	10 to 14	Diabetes mellitus	81.8626	81.7258	81.7555	82.2463	83.2999	84.8772	85.5918	85.8262	86.8673	86.9534	87.8847	87.7333	86.9182	87.1055	87.1331	87.1634	87.4683	87.7026	88.3932	89.0343	89.7787	89.9091	89.9082	90.1738	90.4898	90.8118	90.9229	91.1815
Southern Latin America	Male	15 to 19	Diabetes mellitus	84.5586	84.3615	83.146	82.575	82.1975	82.6759	84.1068	83.511	83.0414	82.5278	82.6671	82.1565	82.4581	83.5433	84.6888	85.2774	85.9213	85.455	86.1731	86.3445	87.0823	86.6235	86.0587	85.9948	86.4794	87.6127	87.3206	87.7213
Southern Latin America	Male	5 to 9	Diabetes mellitus	85.4885	85.4551	85.5933	85.9869	86.8469	87.4247	87.6637	87.5874	88.0708	88.4052	88.605	88.9998	88.6142	88.4789	88.365	88.5256	89.1203	89.6134	90.162	90.6536	91.2898	91.646	92.1764	92.2317	92.617	93.0577	93.1397	93.4748
Argentina	Both	0 to 20	Diabetes mellitus	71.6216	71.603	72.5794	72.8775	73.9089	74.7736	75.1861	75.4011	75.7909	76.3194	76.9549	77.1022	77.0749	77.7279	78.8732	79.6772	80.1333	80.2873	81.3863	82.0445	83.4689	83.7034	83.8925	84.2596	84.8331	85.9339	85.9648	86.2493
Argentina	Both	1 to 4	Diabetes mellitus	89.07	89.3122	89.7388	89.9596	90.2233	90.3075	89.7578	89.5546	89.1302	89.7917	89.936	90.3191	90.2084	90.3565	90.9359	91.5703	91.8964	91.8098	92.0258	92.2861	92.5336	92.8958	93.3927	93.5641	93.6726	94.1023	94.0593	94.216
Argentina	Both	10 to 14	Diabetes mellitus	78.7977	78.5771	79.4069	79.076	79.7097	80.5688	81.2247	82.1371	83.8672	83.3171	84.3399	84.2093	83.5695	83.8742	84.2236	84.2029	84.1758	84.4316	85.4884	86.0866	86.9572	87.2259	87.9461	87.8976	88.271	88.9138	89.2283	89.263
Argentina	Both	15 to 19	Diabetes mellitus	76.2486	75.4127	75.5237	75.6617	76.3292	77.1324	78.3607	78.4248	78.6222	79.2012	79.9964	79.7925	80.4598	81.2448	82.5023	83.2352	83.48	83.243	84.3502	84.5964	86.272	85.973	85.1279	85.6515	86.378	87.5346	87.3522	87.5566
Argentina	Both	5 to 9	Diabetes mellitus	84.4925	84.6819	85.2485	85.2053	86.2598	87.05	86.7666	86.4859	86.7073	86.9394	86.8848	87.1562	86.9413	87.1967	87.3291	87.3228	87.5382	88.1907	88.6713	89.0608	90.0486	90.4787	91.1103	91.2661	91.4911	92.0005	92.0924	92.5412
Argentina	Female	0 to 20	Diabetes mellitus	70.1963	70.1247	71.8759	72.0028	73.2081	73.7468	73.7831	74.7249	75.2682	76.1757	77.0429	77.3226	77.65	78.241	79.4149	80.1843	80.3283	80.6044	81.7832	82.3135	84.0481	84.3816	84.6966	85.2738	85.8229	86.7658	86.8874	87.0501
Argentina	Female	1 to 4	Diabetes mellitus	90.8705	91.0829	91.472	91.5913	91.8123	91.7318	91.1725	91.1671	90.5952	91.1534	91.3352	91.8797	91.8228	91.9783	92.4911	92.977	93.2899	93.1918	93.3518	93.5816	93.8751	94.2665	94.7631	94.9539	95.0329	95.4058	95.344	95.4893
Argentina	Female	10 to 14	Diabetes mellitus	78.4216	78.2745	79.7275	78.8026	78.9819	78.9824	79.3686	80.7074	82.5964	81.782	82.723	82.6397	82.3712	82.7465	83.4022	83.4678	83.1947	83.4264	84.5933	85.037	85.8119	86.1334	87.2999	86.9789	87.3194	88.1098	88.5442	88.3857
Argentina	Female	15 to 19	Diabetes mellitus	79.9715	79.2749	80.1775	80.4998	81.468	82.0129	82.628	83.3756	83.9169	85.0717	85.9861	85.9636	86.6546	86.877	87.526	88.0202	87.9787	88.0494	88.9053	88.9606	90.4538	90.3408	89.7544	90.4453	91.0032	91.5201	91.4996	91.538
Argentina	Female	5 to 9	Diabetes mellitus	90.1706	90.5253	91.0887	90.8148	91.5659	92.1386	91.6178	91.4714	91.4062	91.4703	91.2889	91.3332	91.4369	91.8572	92.1268	92.048	91.9103	92.373	92.5853	92.7616	93.596	93.886	94.2925	94.5109	94.4848	94.803	94.8843	95.1972
Argentina	Male	0 to 20	Diabetes mellitus	79.7821	79.8184	79.7736	80.178	80.7815	81.7622	82.4522	81.8897	82.0374	82.0626	82.3181	82.3011	81.9267	82.4853	83.3282	83.975	84.6261	84.6189	85.3742	86.0029	86.7819	86.8626	86.8821	86.9538	87.4135	88.4068	88.3394	88.6761
Argentina	Male	1 to 4	Diabetes mellitus	90.841	91.0291	91.3411	91.6133	91.8317	92.1028	91.7699	91.3739	91.3001	91.8467	91.8875	91.9161	91.7786	91.8641	92.3164	92.9102	93.1312	93.0919	93.3009	93.5036	93.5972	93.7849	94.0951	94.1759	94.2817	94.6239	94.6206	94.7314
Argentina	Male	10 to 14	Diabetes mellitus	79.2428	78.8963	78.7137	79.2584	80.5146	82.5875	83.5727	83.7207	85.0491	84.8765	85.9361	85.7398	84.5558	84.7271	84.5784	84.4159	84.7492	85.0175	85.8376	86.6393	87.6035	87.7777	87.7768	88.1449	88.5468	88.9278	89.0332	89.3598
Argentina	Male	15 to 19	Diabetes mellitus	83.051	82.3788	80.6683	80.3167	79.8541	80.6648	82.4088	80.9738	80.3207	79.3423	79.4112	78.9567	79.1663	80.6376	82.3873	83.1728	83.8463	83.1076	84.0601	84.551	85.6015	85.0989	84.2251	84.0966	84.7336	86.5087	86.1021	86.5248
Argentina	Male	5 to 9	Diabetes mellitus	82.8805	82.6794	82.9526	83.3366	84.3472	85.0939	85.373	85.0134	85.6117	86.0096	86.1995	86.7171	86.07	85.9138	85.7481	85.8643	86.5645	87.1972	87.876	88.4249	89.1562	89.5988	90.2802	90.2487	90.7816	91.3478	91.4102	91.8543
Chile	Both	0 to 20	Diabetes mellitus	84.1068	85.339	85.4703	85.5788	85.8725	86.1868	86.5894	88.0142	88.7413	89.5952	89.934	89.5445	90.405	90.6964	90.6831	91.1907	91.6025	91.756	92.0106	92.0441	92.5255	92.7299	92.875	92.9627	93.0244	92.9754	93.0587	93.4144
Chile	Both	1 to 4	Diabetes mellitus	90.9006	91.8563	92.2078	92.8111	93.1285	93.0691	92.9888	93.7147	93.7093	94.0744	94.2287	93.7243	94.0199	94.1893	94.2974	94.9563	95.372	95.6209	95.95	95.9507	96.3325	96.4686	96.6863	96.906	96.7809	97.0166	97.2207	97.3506
Chile	Both	10 to 14	Diabetes mellitus	85.1225	86.1527	86.533	86.5466	86.3933	86.6157	86.9837	87.7937	89.2068	90.2429	90.2754	89.8794	90.6973	91.2877	91.5508	92.1102	92.449	92.966	93.4491	93.999	94.4213	94.3769	94.462	94.405	94.5453	94.5547	94.5934	94.8435
Chile	Both	15 to 19	Diabetes mellitus	88.4722	89.1535	88.9242	88.365	88.3795	88.5369	88.9085	89.943	90.5122	91.1225	91.3999	91.0478	91.8044	91.8352	91.5244	91.7268	92.1171	92.0687	92.1796	92.0254	92.4449	92.8574	93.0193	93.0256	93.2116	92.9434	92.888	93.245
Chile	Both	5 to 9	Diabetes mellitus	89.7134	90.6532	91.0009	91.4966	91.9529	92.3322	92.4064	93.2053	93.4772	93.9102	94.1385	94.1004	94.7848	95.1375	95.3968	95.6965	95.9404	96.1794	96.4603	96.7311	97.2294	97.254	97.167	97.3145	97.2609	97.1626	97.2179	97.5486
Chile	Female	0 to 20	Diabetes mellitus	84.5358	85.7987	85.7688	85.8528	85.937	86.1885	86.3768	87.6623	88.6106	89.6207	90.0852	89.7448	90.7972	91.178	91.1355	91.7145	92.0521	92.0787	92.2816	92.4462	92.9874	93.1887	93.2297	93.2215	93.3773	93.3406	93.3611	93.7254
Chile	Female	1 to 4	Diabetes mellitus	92.0963	93.0865	93.3425	93.8691	94.062	93.8666	93.69	94.3371	94.2771	94.6707	94.885	94.3598	94.6229	94.7875	94.9178	95.6221	96.0358	96.2159	96.463	96.3604	96.7091	96.8356	97.0227	97.215	97.0177	97.203	97.3945	97.5464
Chile	Female	10 to 14	Diabetes mellitus	83.2197	84.341	84.6434	84.3772	83.7878	83.7207	84.0439	84.7631	86.6977	88.0734	87.7443	87.104	88.4733	89.2383	89.2845	89.8471	90.1425	90.639	91.0856	91.8269	92.3011	92.2497	92.2974	92.0683	92.2046	92.099	92.1011	92.4912
Chile	Female	15 to 19	Diabetes mellitus	92.9141	93.2758	92.8934	92.639	92.6545	92.9176	92.9254	93.4211	93.9121	94.33	94.7536	94.7615	95.2688	95.2749	95.0472	95.1763	95.2869	95.0399	95.0092	95.0428	95.3704	95.6536	95.6588	95.604	95.9161	95.8586	95.7764	95.9049
Chile	Female	5 to 9	Diabetes mellitus	91.9742	92.7983	93.3115	93.6326	93.899	94.2021	94.1998	94.6046	94.7868	95.1653	95.3118	95.2176	95.9221	96.365	96.6171	96.8317	96.9699	97.1067	97.3032	97.4173	97.7877	97.8157	97.7029	97.8156	97.7336	97.5254	97.5276	97.9451
Chile	Male	0 to 20	Diabetes mellitus	87.3292	88.23	88.4953	88.6008	89.0347	89.3336	89.8537	91.0739	91.4041	91.9015	92.0372	91.6973	92.1742	92.3173	92.3453	92.6669	93.0604	93.3101	93.5587	93.4528	93.7587	93.9163	94.1321	94.2968	94.2459	94.1946	94.3206	94.58
Chile	Male	1 to 4	Diabetes mellitus	92.7299	93.2698	93.6113	94.0854	94.4457	94.5844	94.6547	95.2082	95.2694	95.4617	95.4839	95.1969	95.4394	95.566	95.6143	95.9686	96.2293	96.4732	96.7843	96.9166	97.2006	97.3001	97.4788	97.6546	97.6713	97.8874	98.034	98.0883
Chile	Male	10 to 14	Diabetes mellitus	87.6947	88.5539	89.0113	89.3885	89.7992	90.3671	90.6969	91.5149	92.0227	92.4652	92.9152	92.8453	92.8725	93.2068	93.7814	94.3004	94.6465	95.1175	95.5916	95.7927	96.0969	96.0614	96.1949	96.41	96.546	96.7308	96.8144	96.8495
Chile	Male	15 to 19	Diabetes mellitus	85.7278	86.6785	86.9406	86.0741	86.081	85.9139	86.8329	88.3732	88.7546	89.3949	89.1974	88.3151	89.1384	89.2138	88.9277	89.1677	89.9223	90.3253	90.6691	90.2174	90.5672	90.9876	91.3772	91.5033	91.2938	90.7301	90.7655	91.3844
Chile	Male	5 to 9	Diabetes mellitus	91.179	91.8227	91.6599	92.1917	92.724	93.0121	93.1568	94.1957	94.4453	94.7635	95	95.0782	95.4288	95.4595	95.6024	95.9023	96.1965	96.4871	96.7585	97.1433	97.601	97.6169	97.6035	97.7513	97.7671	97.8925	98.0051	98.0255
Uruguay	Both	0 to 20	Diabetes mellitus	86.3189	86.0797	86.6131	86.5524	87.0954	86.9989	87.2973	87.8626	88.1888	88.9286	89.515	89.5824	89.898	89.9592	89.7658	89.9478	90.3162	89.7539	89.8402	89.8864	89.7511	89.5846	89.4095	89.5484	90.4066	90.7659	90.7039	90.6196
Uruguay	Both	1 to 4	Diabetes mellitus	95.5232	95.4988	95.7978	95.6451	95.6756	95.5977	95.8035	96.2181	96.4594	96.6505	96.7777	96.8618	96.8981	96.7508	96.887	96.9553	97.1492	97.2035	97.3068	97.3735	97.3537	97.4422	97.6696	97.9616	98.1015	98.0716	97.9827	98.0049
Uruguay	Both	10 to 14	Diabetes mellitus	93.0596	92.6713	92.8883	93.0146	93.7478	93.7505	93.3507	93.449	93.8328	94.612	95.0003	94.7359	94.6478	94.3925	94.5538	94.7905	94.6307	94.1505	94.1791	94.6259	94.8327	94.8569	94.7658	94.6509	94.915	95.1616	95.2743	95.2423
Uruguay	Both	15 to 19	Diabetes mellitus	86.4308	86.2402	86.8797	86.8455	87.2455	87.1222	87.6952	88.3735	88.4024	89.0712	89.6742	89.9238	90.6185	91.1238	90.3753	89.952	90.5096	89.6359	89.6713	89.3821	88.9949	88.4252	88.0064	87.9898	89.2111	89.7087	89.6194	89.412
Uruguay	Both	5 to 9	Diabetes mellitus	93.5447	93.5144	93.4343	93.4217	93.9182	93.8857	93.942	94.0829	94.4308	94.7328	95.2689	95.1397	95.0558	94.9365	94.8533	95.7988	95.9014	95.5784	95.5294	95.516	95.5099	95.8316	95.758	95.9374	96.5197	96.7529	96.7225	96.7232
Uruguay	Female	0 to 20	Diabetes mellitus	87.0992	86.6782	87.6721	87.6525	88.3975	88.2113	88.4277	89.0079	89.7765	90.5741	90.8794	90.9896	91.5558	91.6421	91.2165	91.2965	91.8716	91.4933	91.6157	91.6404	91.4563	91.9295	91.7954	91.7583	92.4951	92.7379	92.6005	92.5089
Uruguay	Female	1 to 4	Diabetes mellitus	96.1732	96.1743	96.4353	96.202	96.273	96.2304	96.4867	96.9256	97.2005	97.349	97.4851	97.5805	97.6159	97.4759	97.5827	97.5726	97.7184	97.7762	97.9115	97.9938	97.9219	97.9528	98.2336	98.5541	98.6726	98.5423	98.4208	98.439
Uruguay	Female	10 to 14	Diabetes mellitus	95.4694	95.1162	95.1363	95.1433	95.815	95.6103	95.0443	95.0499	95.4421	95.6944	95.8129	95.6344	95.6313	95.4502	95.7474	95.8926	95.8002	95.6919	95.6942	96.0554	96.1873	95.8147	95.7228	95.7317	96.0061	96.2323	96.2914	96.1751
Uruguay	Female	15 to 19	Diabetes mellitus	88.6852	88.3036	89.5581	89.8217	90.3199	90.1157	90.4725	91.004	91.6056	92.384	92.4331	92.7003	93.6672	93.95	92.9974	92.6373	93.3718	92.9277	92.988	92.7829	92.5498	93.3083	93.1171	92.8681	93.335	93.4469	93.3395	93.3199
Uruguay	Female	5 to 9	Diabetes mellitus	96.1786	96.1622	96.1047	95.8834	96.3214	96.4099	96.3325	96.5135	96.8357	97.0225	97.5012	97.2789	96.9307	97.0303	97.1274	97.8815	97.8657	97.5748	97.5659	97.5354	97.4793	97.6422	97.4332	97.4112	98.3026	98.7485	98.6962	98.4741
Uruguay	Male	0 to 20	Diabetes mellitus	88.7861	88.7863	88.724	88.6348	88.8418	88.8584	89.1676	89.582	89.3793	89.8795	90.6139	90.6224	90.6096	90.6322	90.7223	90.9635	91.0262	90.4024	90.4237	90.4744	90.4189	89.6083	89.4241	89.7108	90.4818	90.8761	90.9064	90.8516
Uruguay	Male	1 to 4	Diabetes mellitus	96.3802	96.3337	96.5716	96.5856	96.5514	96.4566	96.5113	96.753	96.8617	97.0372	97.106	97.1434	97.1667	97.0646	97.1881	97.3342	97.5183	97.5466	97.567	97.5871	97.6427	97.7743	97.8407	97.987	98.1016	98.2173	98.2042	98.2245
Uruguay	Male	10 to 14	Diabetes mellitus	87.5714	87.1557	87.6811	87.9925	88.7759	89.1103	89.0039	89.2266	89.5457	91.0919	91.8786	91.5016	91.2998	90.9466	90.8614	91.2238	90.9605	89.895	89.9445	90.4702	90.7814	91.4273	91.3426	91.0372	91.2437	91.4994	91.6994	91.8106
Uruguay	Male	15 to 19	Diabetes mellitus	89.7611	90.0806	89.0203	88.3738	88.3236	88.4438	89.1252	89.7081	88.5094	88.5306	89.9399	89.9951	89.6743	90.3428	90.504	90.2181	90.0501	88.8054	88.7633	88.4752	87.9995	84.8712	84.2123	84.7121	86.8007	87.8278	87.8331	87.3414
Uruguay	Male	5 to 9	Diabetes mellitus	92.5024	92.4628	92.3861	92.7167	93.0611	92.848	93.0938	93.0973	93.3175	93.6517	94.0109	94.1021	94.4984	94.0745	93.733	94.504	94.7545	94.5396	94.4522	94.4645	94.5508	94.9677	95.1564	95.5801	95.3402	95.1009	95.1111	95.4861
High-income North America	Both	0 to 20	Diabetes mellitus	78.2168	77.9778	77.8395	77.0995	76.7833	76.4787	76.43	76.4684	76.5096	76.1555	76.2429	76.1616	76.2388	76.5484	76.9705	76.9249	77.4151	77.7289	78.3156	79.134	79.8958	80.3749	80.8238	81.2294	81.5005	81.461	81.4315	81.7133
High-income North America	Both	1 to 4	Diabetes mellitus	96.0213	96.2933	96.2379	95.9754	95.8619	95.7525	95.6985	95.6772	95.6046	95.5412	95.5201	95.4855	95.5077	95.5118	95.5719	95.551	95.4975	95.3842	95.299	95.2784	95.2903	95.3407	95.3803	95.4332	95.5053	95.5791	95.6773	95.8502
High-income North America	Both	10 to 14	Diabetes mellitus	89.6775	91.2124	92.7811	93.5875	94.2718	94.6684	94.7072	94.9289	95.2199	94.9162	94.9034	94.7031	94.7198	94.9099	95.1004	95.3179	95.9282	96.376	96.6539	97.0904	97.4107	97.5562	97.5823	97.5832	97.5402	97.3955	97.1693	97.0757
High-income North America	Both	15 to 19	Diabetes mellitus	75.6466	74.3875	73.4988	72.0059	70.5834	69.298	69.6278	70.2331	70.5365	70.3334	70.561	70.4425	70.198	70.7908	71.4484	71.2705	72.2888	72.8935	73.9004	75.0676	76.1588	76.7928	77.7021	78.5022	78.8536	78.4597	78.311	78.6762
High-income North America	Both	5 to 9	Diabetes mellitus	95.6738	96.131	96.3361	96.3191	96.3991	96.4281	96.3803	96.3135	96.3441	96.3408	96.4116	96.4764	96.5916	96.7209	96.8827	96.9362	97.0648	97.1878	97.3497	97.5098	97.6825	97.733	97.7389	97.7856	97.8179	97.8337	97.7866	97.8122
High-income North America	Female	0 to 20	Diabetes mellitus	80.3657	80.2838	80.3556	79.7316	79.6597	79.2624	78.868	78.9018	78.9151	78.6893	79.0318	79.0749	79.2934	79.6775	80.1097	80.2143	80.7847	81.068	81.5526	82.199	82.9108	83.4039	83.7816	84.1653	84.4434	84.3209	84.2681	84.5329
High-income North America	Female	1 to 4	Diabetes mellitus	96.7977	97.0669	97.0727	96.9029	96.9043	96.8183	96.7519	96.7089	96.6283	96.5915	96.586	96.579	96.6391	96.6769	96.7588	96.7566	96.7402	96.6583	96.6048	96.624	96.6283	96.6685	96.7039	96.7344	96.7833	96.8155	96.8772	97.0031
High-income North America	Female	10 to 14	Diabetes mellitus	89.9306	91.4151	92.9729	93.6681	94.4527	94.6546	94.6851	95.1706	95.8153	95.4692	95.35	95.2219	95.1528	95.1247	95.128	95.3217	95.958	96.3569	96.6027	96.9142	97.307	97.5097	97.5425	97.4909	97.5037	97.2659	96.9631	96.8352
High-income North America	Female	15 to 19	Diabetes mellitus	85.3788	84.8828	84.4987	83.8549	82.8986	81.9693	81.6247	81.8767	81.7297	81.6774	82.3694	82.3836	82.4715	83.1169	83.7102	83.9133	84.5608	84.9298	85.4701	85.9766	86.6811	87.1275	87.5662	88.1686	88.3773	88.1161	88.0718	88.2881
High-income North America	Female	5 to 9	Diabetes mellitus	97.1277	97.4422	97.6329	97.6395	97.8399	97.9007	97.8218	97.7638	97.8293	97.85	97.9006	97.9412	98.0286	98.0913	98.1455	98.1754	98.2973	98.3792	98.4886	98.5871	98.6913	98.7495	98.7514	98.7719	98.8011	98.7711	98.7151	98.7247
High-income North America	Male	0 to 20	Diabetes mellitus	81.4946	81.2419	81.0141	80.4049	80.0014	79.8808	80.1617	80.2124	80.2805	79.9065	79.7588	79.5871	79.5136	79.6726	79.9751	79.8029	80.115	80.3971	80.951	81.7378	82.3676	82.7204	83.1214	83.4469	83.6436	83.6768	83.6657	83.8871
High-income North America	Male	1 to 4	Diabetes mellitus	96.5793	96.8246	96.775	96.5445	96.3701	96.2895	96.2753	96.2904	96.2544	96.1828	96.1528	96.1008	96.0733	96.0395	96.0563	96.025	95.9555	95.8596	95.7818	95.733	95.7539	95.797	95.8243	95.8805	95.9482	96.0368	96.1315	96.2832
High-income North America	Male	10 to 14	Diabetes mellitus	87.6991	89.0206	90.356	91.1685	91.6144	92.2849	92.3831	92.2531	92.0368	91.8136	91.9364	91.5911	91.6832	92.1446	92.5735	92.8033	93.3534	93.876	94.2221	94.8589	95.1018	95.1978	95.2483	95.3559	95.2651	95.2857	95.2034	95.1877
High-income North America	Male	15 to 19	Diabetes mellitus	70.5614	68.6973	67.528	65.4686	64.1221	62.9798	64.3693	65.3283	66.2721	65.9397	65.3192	65.0372	64.3232	64.4703	64.8269	64.0127	65.1366	65.8624	67.2015	68.9452	70.1596	70.7908	72.0419	72.7741	73.1856	72.7538	72.4917	72.921
High-income North America	Male	5 to 9	Diabetes mellitus	95.4875	96.0108	96.2017	96.2144	96.1208	96.1165	96.1528	96.114	96.0841	96.0513	96.1253	96.197	96.2936	96.4537	96.6949	96.7509	96.8259	96.9542	97.1223	97.3028	97.4994	97.512	97.5181	97.5793	97.5965	97.6687	97.6487	97.6771
Canada	Both	0 to 20	Diabetes mellitus	82.0643	82.301	82.5063	82.4204	82.4017	82.5326	82.8449	82.863	83.0245	82.9925	82.9354	82.9007	83.0727	83.4026	83.7472	83.6067	83.8586	84.1117	84.5544	85.0998	85.5215	85.9458	86.092	86.1476	85.7516	85.5805	85.6468	85.6827
Canada	Both	1 to 4	Diabetes mellitus	94.2174	94.2534	94.267	94.216	94.1945	94.2247	94.282	94.3148	94.386	94.4396	94.5111	94.5732	94.7021	94.8873	95.1059	95.2913	95.5446	95.7954	96.0517	96.32	96.4989	96.6967	96.8295	96.9042	96.9757	97.0142	97.0427	97.0708
Canada	Both	10 to 14	Diabetes mellitus	99.003	99.1243	99.2002	99.0809	98.6976	98.6636	99.0878	99.1109	99.3804	99.586	99.562	99.6035	99.5516	99.7712	99.9153	99.6877	99.7089	99.7548	99.8052	99.8021	99.8252	99.7957	99.6791	99.4834	99.1793	99.1073	99.0613	99.0513
Canada	Both	15 to 19	Diabetes mellitus	83.1882	82.7319	82.7587	82.5039	82.6187	82.4039	82.2199	81.9998	81.8397	81.443	81.2727	81.3155	81.6209	81.6523	81.9081	81.5177	81.8644	82.3569	83.0243	83.6087	84.1403	84.5477	84.6967	85.1121	83.9626	83.4221	83.5862	83.7268
Canada	Both	5 to 9	Diabetes mellitus	97.7533	97.7752	97.7683	97.8169	97.8545	97.8772	97.9047	97.9005	97.962	98.0179	98.0772	98.1181	98.224	98.3673	98.4621	98.4586	98.4511	98.4545	98.5805	98.7307	98.8105	98.886	98.9357	98.8984	98.8596	98.7985	98.7642	98.7147
Canada	Female	0 to 20	Diabetes mellitus	83.2598	83.4287	83.5162	83.4529	83.4403	83.3848	83.6889	83.829	83.8279	83.656	83.435	83.4174	83.5579	84.0659	84.4582	84.202	84.5931	85.1038	85.7506	86.4584	86.8725	87.2524	87.3943	87.5009	87.2825	87.2041	87.2759	87.3113
Canada	Female	1 to 4	Diabetes mellitus	94.9697	95.0538	95.0896	95.0453	95.0262	95.0577	95.0997	95.0872	95.1085	95.1243	95.1758	95.246	95.4216	95.6705	95.9557	96.1921	96.4963	96.7945	97.1002	97.3899	97.5563	97.7324	97.8405	97.8853	97.9411	97.9533	97.9552	97.9521
Canada	Female	10 to 14	Diabetes mellitus	98.5258	98.7853	98.9236	98.778	98.2135	98.1022	98.814	99.0613	99.5205	99.8189	99.6906	99.6683	99.6255	99.9162	100	99.5853	99.4804	99.3889	99.3194	98.9809	98.8227	98.6653	98.3796	98.0893	97.8757	97.8429	97.8055	97.8
Canada	Female	15 to 19	Diabetes mellitus	90.0823	89.6144	89.4578	89.4784	89.8411	89.4377	89.2109	89.4499	89.0063	88.4993	88.1825	88.3702	88.3123	88.4148	88.4705	87.9339	88.2634	88.7898	89.0556	89.5505	89.8476	89.9756	90.0302	90.4249	89.8859	89.6615	89.7828	89.9039
Canada	Female	5 to 9	Diabetes mellitus	98.5711	98.5801	98.554	98.5995	98.644	98.6562	98.6615	98.6506	98.7171	98.7744	98.8163	98.8145	98.9208	99.0631	99.1374	99.0951	99.04	98.994	99.1351	99.2755	99.3093	99.3823	99.4477	99.4061	99.3536	99.303	99.2784	99.2496
Canada	Male	0 to 20	Diabetes mellitus	85.5665	85.802	86.057	85.9707	85.9509	86.2066	86.4547	86.3699	86.6295	86.7185	86.8036	86.7503	86.8902	86.986	87.203	87.177	87.2617	87.2532	87.4271	87.7081	88.0232	88.3723	88.4758	88.4692	88.0195	87.81	87.853	87.883
Canada	Male	1 to 4	Diabetes mellitus	95.6965	95.6709	95.6584	95.619	95.6014	95.6165	95.6645	95.7271	95.8195	95.8885	95.9544	95.9861	96.02	96.0719	96.1441	96.2126	96.3269	96.4404	96.5481	96.6896	96.8062	96.9494	97.0516	97.121	97.1761	97.222	97.2658	97.3181
Canada	Male	10 to 14	Diabetes mellitus	97.3818	97.3558	97.4017	97.3756	97.2934	97.4072	97.4908	97.2939	97.402	97.5722	97.7511	97.9024	97.8382	97.9357	98.1167	98.0937	98.1912	98.2683	98.3054	98.5882	98.7589	98.8585	98.9317	98.8419	98.4254	98.3141	98.2872	98.3197
Canada	Male	15 to 19	Diabetes mellitus	79.6385	79.4363	79.7805	79.1819	78.8188	79.074	79.0909	78.2235	78.6704	78.6886	78.8669	78.6694	79.4279	79.337	79.7842	79.7676	79.9934	80.2294	81.198	81.6618	82.3064	82.9451	83.1617	83.4327	81.8574	81.0708	81.2241	81.3322
Canada	Male	5 to 9	Diabetes mellitus	97.9145	97.9432	97.966	97.9947	98.0039	98.032	98.0832	98.0972	98.1263	98.1575	98.2118	98.2879	98.3221	98.3787	98.4427	98.4826	98.5265	98.5704	98.5908	98.6673	98.7575	98.7953	98.7955	98.7718	98.7613	98.708	98.6772	98.6293
United States	Both	0 to 20	Diabetes mellitus	77.3953	77.2564	77.1768	76.4113	76.0843	75.7388	75.6548	75.7025	75.7353	75.3492	75.458	75.3782	75.4557	75.7769	76.2246	76.2055	76.7401	77.082	77.7028	78.5638	79.369	79.8628	80.3471	80.7914	81.126	81.1043	81.0741	81.3826
United States	Both	1 to 4	Diabetes mellitus	95.2554	96.1599	96.2993	96.0941	96.0115	95.8984	95.8349	95.8106	95.7191	95.6411	95.608	95.5637	95.5768	95.5638	95.6106	95.5705	95.4876	95.3399	95.2213	95.17	95.1618	95.194	95.2205	95.2688	95.3407	95.4193	95.5271	95.7171
United States	Both	10 to 14	Diabetes mellitus	88.431	90.2451	92.0444	92.9813	93.7948	94.2428	94.2434	94.4894	94.7876	94.4361	94.4272	94.2035	94.2276	94.4149	94.613	94.88	95.5567	96.0558	96.3689	96.8568	97.2116	97.3785	97.4207	97.4402	97.4186	97.2693	97.0296	96.9292
United States	Both	15 to 19	Diabetes mellitus	74.6484	73.3072	72.2955	70.6256	68.9804	67.5565	67.9799	68.7233	69.1125	68.9523	69.2359	69.1119	68.8329	69.5303	70.273	70.1469	71.2611	71.8985	72.9567	74.2004	75.3638	76.0342	77.03	77.8835	78.3862	78.0223	77.8669	78.2667
United States	Both	5 to 9	Diabetes mellitus	94.7997	95.6401	96.0211	96.0583	96.1742	96.2143	96.1589	96.0836	96.1091	96.0972	96.1708	96.2417	96.3632	96.498	96.678	96.7484	96.9051	97.0527	97.2276	97.395	97.5789	97.6288	97.6327	97.6872	97.7261	97.7484	97.7006	97.7329
United States	Female	0 to 20	Diabetes mellitus	79.7459	79.744	79.8912	79.2447	79.1901	78.7646	78.2961	78.3243	78.3448	78.1184	78.5301	78.5879	78.8264	79.2113	79.6634	79.8173	80.4184	80.694	81.1754	81.824	82.5663	83.0729	83.4734	83.8831	84.2034	84.0811	84.0227	84.3094
United States	Female	1 to 4	Diabetes mellitus	96.1868	96.963	97.137	97.0249	97.0696	96.9804	96.9027	96.8583	96.7634	96.7197	96.7075	96.6933	96.7435	96.7608	96.8255	96.8025	96.7585	96.6436	96.5571	96.5486	96.5336	96.5574	96.5817	96.6079	96.6551	96.6897	96.7592	96.9
United States	Female	10 to 14	Diabetes mellitus	88.9368	90.6135	92.3534	93.1473	94.0774	94.3134	94.2779	94.7929	95.4633	95.0608	94.9476	94.8133	94.7433	94.6859	94.6842	94.9371	95.6449	96.0945	96.3763	96.7491	97.191	97.4246	97.4828	97.4494	97.4784	97.2264	96.9045	96.7674
United States	Female	15 to 19	Diabetes mellitus	84.8001	84.2962	83.8694	83.1206	81.9679	80.963	80.6153	80.8868	80.7937	80.8125	81.6383	81.6527	81.7946	82.54	83.2214	83.5164	84.2051	84.5669	85.1369	85.6489	86.3947	86.873	87.3488	87.9738	88.2482	87.9884	87.9367	88.1646
United States	Female	5 to 9	Diabetes mellitus	96.5748	97.1173	97.4276	97.467	97.7113	97.7868	97.6981	97.6339	97.699	97.7144	97.7673	97.8162	97.9051	97.9627	98.021	98.0664	98.2161	98.3177	98.429	98.5272	98.6385	98.696	98.6936	98.7188	98.7542	98.7256	98.6671	98.6797
United States	Male	0 to 20	Diabetes mellitus	80.6323	80.4915	80.3034	79.6803	79.2503	79.0917	79.3823	79.4543	79.5035	79.0776	78.903	78.7176	78.6211	78.7913	79.1133	78.9377	79.2981	79.6402	80.2612	81.1231	81.8007	82.1673	82.6082	82.9755	83.24	83.3029	83.2958	83.5414
United States	Male	1 to 4	Diabetes mellitus	95.8463	96.664	96.7809	96.5932	96.4288	96.3478	96.3308	96.3432	96.2906	96.2016	96.1586	96.0983	96.0666	96.0264	96.0401	95.9992	95.9108	95.794	95.6979	95.6284	95.6374	95.668	95.6853	95.7393	95.8089	95.9033	96.0057	96.1695
United States	Male	10 to 14	Diabetes mellitus	86.1921	87.881	89.478	90.4405	90.97	91.7117	91.8138	91.6923	91.4435	91.1822	91.2999	90.8992	91.0067	91.506	91.9642	92.2279	92.8387	93.4273	93.8247	94.5146	94.7794	94.8883	94.9465	95.0775	95.0169	95.0498	94.9638	94.9442
United States	Male	15 to 19	Diabetes mellitus	69.2627	67.2391	65.8936	63.6534	62.1811	60.876	62.4792	63.7077	64.7447	64.3867	63.67	63.3674	62.4678	62.6382	62.9919	62.0972	63.3602	64.1804	65.599	67.5237	68.8332	69.4925	70.8786	71.6913	72.3305	71.9667	71.7055	72.196
United States	Male	5 to 9	Diabetes mellitus	94.4915	95.4629	95.8385	95.9179	95.8361	95.8354	95.8717	95.8255	95.7855	95.7432	95.8201	95.8929	96.0017	96.1831	96.4576	96.5265	96.6192	96.7717	96.9672	97.1662	97.3767	97.3894	97.3985	97.4691	97.4902	97.5735	97.555	97.5907
Caribbean	Both	0 to 20	Diabetes mellitus	55.8111	55.8902	56.2204	56.4657	56.8444	57.1752	57.4841	58.0708	58.962	60.0461	61.3168	62.6433	63.6842	64.1357	64.4162	64.6414	65.0357	65.4008	65.818	66.1661	66.5229	66.5356	66.4996	66.5693	66.5847	66.9455	67.2631	67.7761
Caribbean	Both	1 to 4	Diabetes mellitus	57.5049	58.1718	59.0325	59.4625	60.084	60.0755	59.6607	59.379	60.1072	60.9368	61.6822	62.7365	63.6586	64.0935	64.3573	64.7102	64.9654	65.027	65.1826	65.1794	65.3464	65.5577	65.7421	66.0493	66.0616	66.7296	67.3117	68.0705
Caribbean	Both	10 to 14	Diabetes mellitus	77.3861	77.25	77.3928	77.6956	77.4982	77.6145	77.6882	77.6893	77.847	78.1098	78.44	78.851	79.1569	79.2443	79.2217	79.3337	79.4526	79.3437	79.6713	79.8727	80.028	80.1407	80.2417	80.1737	80.0796	80.4592	80.5045	80.7113
Caribbean	Both	15 to 19	Diabetes mellitus	70.0594	70.2589	70.2725	69.8499	69.7506	69.9002	70.3033	71.2933	71.8195	72.7342	73.9194	74.7466	75.4842	75.5943	75.7195	75.5048	75.7117	75.9983	76.2882	76.7772	77.1868	77.1506	77.0202	77.1132	77.1024	77.0099	77.1979	77.4625
Caribbean	Both	5 to 9	Diabetes mellitus	63.4879	63.9767	64.6355	65.2567	65.6711	65.8195	65.7367	65.4598	65.4863	65.4196	65.603	66.5699	67.3293	67.8082	68.0597	68.6157	69.0027	69.1438	69.1883	68.9989	69.1488	68.9835	69.0604	68.9999	69.1235	69.9289	70.4193	71.1097
Caribbean	Female	0 to 20	Diabetes mellitus	58.2905	58.2505	58.4795	58.7414	59.1252	59.6398	60.2037	60.9086	61.6263	62.6037	63.7757	65.0255	65.9946	66.3044	66.566	66.6677	67.0776	67.4548	67.9643	68.4299	68.8115	68.9548	69.0136	68.9518	68.9605	69.2449	69.389	69.7351
Caribbean	Female	1 to 4	Diabetes mellitus	68.4731	69.0863	69.7872	70.3316	71.1062	71.7633	72.2594	72.072	72.228	72.5986	73.0468	73.8668	74.6171	75.0623	75.3648	75.6821	76.0701	76.2813	76.555	76.7866	76.9842	77.1665	77.3668	77.6071	77.6556	78.0968	78.5356	79.0429
Caribbean	Female	10 to 14	Diabetes mellitus	77.3111	77.1671	77.2968	77.6728	77.4415	77.533	77.6564	77.6312	77.7776	77.9517	78.1973	78.6318	78.9342	79.0145	79.0461	79.1452	79.2294	79.0726	79.4065	79.5605	79.6908	79.8445	79.8803	79.845	79.8874	80.2653	80.3037	80.5219
Caribbean	Female	15 to 19	Diabetes mellitus	75.7235	75.7513	75.6688	75.426	75.4395	75.7537	76.1794	77.0314	77.4226	78.1445	79.0336	79.6658	80.2398	80.2322	80.3363	80.1586	80.4108	80.6762	81.0227	81.5511	81.8798	82.0164	82.0838	81.992	81.9426	81.9029	81.9315	82.0673
Caribbean	Female	5 to 9	Diabetes mellitus	72.4657	72.3672	72.7843	73.189	73.5452	73.5691	73.3832	73.3374	73.5427	73.6166	73.8865	74.8795	75.6568	76.1327	76.3595	76.7576	77.0797	77.3261	77.3396	77.0407	77.1862	77.0777	77.1396	77.0676	77.2634	77.9491	78.3845	78.9871
Caribbean	Male	0 to 20	Diabetes mellitus	63.9365	64.1654	64.5543	64.7199	64.9962	64.996	64.8815	65.1516	66.0319	66.9717	68.0443	69.1358	70.0089	70.5336	70.7708	71.0948	71.3675	71.6225	71.8159	71.9262	72.1598	72.0074	71.8666	72.0854	72.1113	72.4808	72.9324	73.5195
Caribbean	Male	1 to 4	Diabetes mellitus	60.5966	61.0657	61.8288	61.9639	62.2117	61.449	60.1808	59.9426	61.0757	62.1338	62.9611	63.9336	64.741	65.0353	65.1637	65.446	65.4497	65.3581	65.3115	64.9815	65.04	65.1771	65.2334	65.4951	65.4754	66.1404	66.5988	67.2932
Caribbean	Male	10 to 14	Diabetes mellitus	77.1942	77.1065	77.2633	77.376	77.2651	77.4023	77.347	77.3848	77.5183	77.8955	78.3309	78.6328	78.8925	78.9699	78.8409	78.9561	79.1265	79.1146	79.3941	79.6684	79.8552	79.8776	80.0884	79.9665	79.636	79.9865	80.0418	80.2118
Caribbean	Male	15 to 19	Diabetes mellitus	79.131	79.6567	79.9833	79.491	79.2423	78.8742	78.9246	79.4591	79.8722	80.4985	81.4325	82.0271	82.5077	82.7451	82.7205	82.497	82.3676	82.455	82.3641	82.3598	82.6472	82.1637	81.5663	81.9764	81.9769	81.7316	82.0759	82.3594
Caribbean	Male	5 to 9	Diabetes mellitus	67.6676	68.8689	69.5656	70.2024	70.4875	70.7429	70.8208	70.2954	69.9821	69.6937	69.6283	70.0938	70.4473	70.7226	70.8719	71.399	71.6853	71.5885	71.6347	71.686	71.7742	71.5942	71.6606	71.6384	71.5937	72.2017	72.551	73.0607
Antigua and Barbuda	Both	0 to 20	Diabetes mellitus	73.0917	72.4667	71.7661	71.3971	71.2944	70.6806	70.2342	70.1882	70.8124	71.3102	71.3926	71.9054	71.9841	71.8464	71.5466	71.6365	71.8924	72.3479	72.3672	72.7804	72.8528	73.0713	73.5056	73.821	73.8888	74.2174	74.2641	74.4171
Antigua and Barbuda	Both	1 to 4	Diabetes mellitus	74.7589	75.6966	76.4781	77.0213	77.1846	77.0816	77.1013	77.1256	77.011	76.8671	76.3868	76.1392	75.772	74.8499	73.9669	73.2007	72.8958	72.4708	72.0508	71.7289	71.172	70.7427	70.7378	70.8201	71.3862	71.7604	72.4005	72.7934
Antigua and Barbuda	Both	10 to 14	Diabetes mellitus	83.226	82.4438	82.1964	82.5054	82.9372	82.9524	82.8492	83.9977	84.4497	84.837	85.1353	85.2893	85.4021	85.5056	85.4114	85.5441	85.7092	86.003	86.3027	86.5614	86.62	86.6728	86.864	87.0201	87.1706	87.298	87.4079	87.5434
Antigua and Barbuda	Both	15 to 19	Diabetes mellitus	74.6691	73.8095	72.533	71.6793	71.2519	70.3905	69.9281	69.4573	70.3969	70.9561	71.1198	71.9743	72.1742	72.1063	71.8309	71.8766	71.9577	72.3676	71.8482	72.2341	72.1231	72.348	72.94	73.4093	73.1609	73.6061	73.4695	73.538
Antigua and Barbuda	Both	5 to 9	Diabetes mellitus	79.1373	78.4456	77.8754	77.3823	77.3867	76.5096	75.3725	74.6385	75.1734	76.1813	76.2082	76.38	76.591	76.288	76.2821	76.514	76.8914	77.3384	77.6954	78.0544	78.4341	78.8062	79.0513	79.2541	79.6349	79.8114	80.1745	80.4914
Antigua and Barbuda	Female	0 to 20	Diabetes mellitus	75.2973	74.7444	73.854	73.3353	73.1873	72.7641	72.4736	72.1596	72.9832	73.6576	73.9657	74.5176	74.5251	74.4431	74.0504	74.4229	75.0361	75.7298	76.3066	76.829	76.9183	77.2359	77.7338	78.0106	78.0989	78.4237	78.1775	78.1366
Antigua and Barbuda	Female	1 to 4	Diabetes mellitus	79.7306	80.8153	81.59	82.29	82.9165	83.1772	83.4795	83.825	83.9165	83.9633	83.6581	83.5304	83.3894	82.7904	82.0793	81.3946	81.0207	80.5759	80.1104	79.6725	79.0884	78.6184	78.7335	78.7292	79.3356	79.6385	80.2601	80.5841
Antigua and Barbuda	Female	10 to 14	Diabetes mellitus	83.6118	83.4654	83.1894	83.3639	83.6822	84.2001	84.0911	84.7617	85.1912	85.4258	85.6894	85.8213	85.9397	86.1217	85.9982	86.3392	86.6713	86.9866	87.3327	87.5481	87.6712	87.8128	88.0037	88.1176	88.2301	88.314	88.2697	88.3219
Antigua and Barbuda	Female	15 to 19	Diabetes mellitus	81.6132	80.7839	79.6121	78.8332	78.4525	77.7024	77.386	77.0258	77.909	78.6768	79.1062	79.7991	79.8689	79.8608	79.6481	79.9983	80.5004	81.159	81.6151	82.0858	82.1437	82.4805	82.981	83.2838	83.1703	83.5533	83.1563	82.9906
Antigua and Barbuda	Female	5 to 9	Diabetes mellitus	88.1448	87.9669	87.6453	87.2816	87.205	87.0139	86.801	85.1578	85.5844	85.9653	86.1719	86.3645	86.6733	86.8453	86.9488	87.3595	87.7664	88.2123	88.6025	88.8809	89.0149	89.1832	89.4459	89.6112	89.9109	89.9213	90.0827	90.2531
Antigua and Barbuda	Male	0 to 20	Diabetes mellitus	77.0728	76.5369	76.2932	76.2374	76.2349	75.53	74.9909	75.3209	75.5092	75.6376	75.4005	75.7556	75.9551	75.8352	75.771	75.5227	75.3098	75.3946	74.7918	75.0089	75.0687	75.1486	75.4246	75.7204	75.759	76.021	76.3755	76.7019
Antigua and Barbuda	Male	1 to 4	Diabetes mellitus	78.3693	78.7789	79.3155	79.4816	79.0032	78.5347	78.2414	77.9046	77.6588	77.3809	76.8865	76.6089	76.0715	75.0557	74.2579	73.712	73.6686	73.3909	73.124	73.0845	72.7078	72.5003	72.3294	72.5307	72.8571	73.1881	73.6285	73.9992
Antigua and Barbuda	Male	10 to 14	Diabetes mellitus	81.4654	79.5203	79.3575	79.8903	80.4896	79.4624	79.3883	81.3592	81.7994	82.455	82.7956	83.0022	83.1337	83.1239	83.1432	82.9053	82.7727	83.0263	83.2334	83.5555	83.5063	83.4107	83.5983	83.831	84.0472	84.2552	84.6329	84.9115
Antigua and Barbuda	Male	15 to 19	Diabetes mellitus	76.5927	76.4129	75.954	75.6299	75.4613	75.0432	74.5981	74.2473	74.5456	74.0197	73.2917	73.8105	74.0995	73.7902	73.4382	72.6095	71.5559	71.0465	68.5956	68.5266	68.1177	67.9564	68.3703	68.9046	68.5236	68.8169	69.3224	69.8421
Antigua and Barbuda	Male	5 to 9	Diabetes mellitus	75.4889	74.276	73.5508	73.0712	73.2078	71.605	69.505	70.6765	71.1391	72.7165	72.4447	72.5197	72.4846	71.5714	71.4109	71.2497	71.415	71.6495	71.7993	72.1289	72.7268	73.2622	73.3894	73.5572	73.9068	74.2716	74.7661	75.1652
The Bahamas	Both	0 to 20	Diabetes mellitus	74.8409	74.7277	74.1188	73.2271	73.0265	73.531	73.7357	73.8314	74.5095	74.8566	75.6074	75.2736	76.092	77.0445	77.368	77.4977	77.8628	78.8983	79.0005	78.6658	78.508	78.6059	78.7087	78.9098	78.7545	79.2638	79.5659	79.8971
The Bahamas	Both	1 to 4	Diabetes mellitus	77.1007	76.9436	77.0319	77.77	77.9412	78.2853	78.8918	79.3148	79.7887	80.6949	81.0896	81.6161	82.0002	82.2617	82.4105	82.7953	83.3561	83.8247	84.0009	84.0522	83.8881	83.8394	83.6666	83.6699	83.4707	83.3571	83.2979	83.3172
The Bahamas	Both	10 to 14	Diabetes mellitus	86.3661	86.6733	87.9296	88.1301	86.8068	85.6709	86.0924	88.1323	87.7245	86.7526	86.3427	84.162	83.8644	85.9649	86.2969	85.8673	86.8805	87.8803	88.0953	87.8077	87.3667	87.7088	88.0969	88.3607	88.3839	88.4384	88.5213	88.6933
The Bahamas	Both	15 to 19	Diabetes mellitus	79.3785	79.1365	77.6096	76.2664	76.6081	78.0092	77.7937	77.4457	78.0905	78.2774	79.2039	78.8098	80.022	80.1848	80.2457	80.2257	79.4279	80.3576	80.6863	80.0489	79.6624	79.3925	78.8778	78.9405	78.5668	79.4624	79.8727	80.3254
The Bahamas	Both	5 to 9	Diabetes mellitus	77.7207	78.564	78.2341	75.9663	76.5751	77.4736	77.9574	74.1344	75.5848	76.6982	77.4122	78.6125	79.6873	80.2183	80.5162	81.3522	82.942	83.5707	81.6081	81.338	81.9313	82.2785	83.8093	84.1698	83.9897	83.7114	83.5827	83.4112
The Bahamas	Female	0 to 20	Diabetes mellitus	76.0367	75.9356	75.9074	76.4964	76.6244	76.8619	77.0863	78.1913	78.7337	78.4735	78.3827	77.7491	78.3677	79.0368	79.2706	79.7445	80.4612	81.4697	81.7195	81.775	81.8008	81.9547	82.4776	82.5889	82.4903	82.6682	82.7655	82.9568
The Bahamas	Female	1 to 4	Diabetes mellitus	83.4657	83.3445	83.4648	83.7979	84.0246	84.376	85.1063	85.7136	86.2965	87.1265	87.6171	88.036	88.3358	88.6922	88.8665	89.0786	89.4697	89.7505	89.7814	89.8139	89.6901	89.7095	89.6894	89.7532	89.587	89.4935	89.4398	89.4829
The Bahamas	Female	10 to 14	Diabetes mellitus	84.7437	85.0893	86.3214	88.2354	87.1292	85.1456	85.1779	86.991	87.3423	85.5091	83.9864	81.8416	81.9491	84.0975	84.3338	84.8502	86.548	87.1703	87.3891	87.5885	87.603	87.5721	87.8629	87.8924	87.8641	87.8917	87.8352	87.9574
The Bahamas	Female	15 to 19	Diabetes mellitus	84.1429	84.0494	83.7362	83.8867	84.3993	85.3643	85.826	86.5376	86.6153	86.5657	86.9279	86.3933	86.9173	86.7546	86.7605	86.7745	86.5581	87.3668	87.364	87.1703	87.0761	87.1753	87.6592	87.6835	87.5497	87.695	87.8014	87.9595
The Bahamas	Female	5 to 9	Diabetes mellitus	86.4365	86.4047	85.9234	85.2244	86.0662	86.7082	85.2095	83.849	84.6781	85.1094	84.7134	85.8902	86.6237	86.4711	86.7202	87.6676	88.2584	88.5297	88.7724	89.0045	89.0297	89.0431	89.2422	89.4529	89.3237	89.3835	89.2479	89.1455
The Bahamas	Male	0 to 20	Diabetes mellitus	79.7447	79.6535	78.4791	75.9893	75.4548	76.1767	76.3198	75.1885	75.8845	76.8859	78.4562	78.5736	79.4424	80.5057	80.8658	80.5771	80.4485	81.2524	81.1515	80.4383	80.1008	80.1066	79.691	79.9447	79.7633	80.5293	80.9933	81.4057
The Bahamas	Male	1 to 4	Diabetes mellitus	78.2662	78.1124	78.089	79.0663	79.0896	79.3297	79.5662	79.6733	79.8631	80.5368	80.6485	81.1179	81.5396	81.5399	81.6312	82.1021	82.6019	83.1094	83.464	83.4932	83.3831	83.2954	82.9848	82.923	82.778	82.6828	82.6445	82.551
The Bahamas	Male	10 to 14	Diabetes mellitus	88.0391	88.2514	89.4075	86.3898	84.822	85.3988	86.4947	88.7363	86.9654	87.7153	89.4312	87.4121	86.3695	88.1355	88.5863	86.51	86.1878	87.7437	87.9123	86.7697	85.5505	86.5282	87.0547	87.7202	87.8409	87.9488	88.2808	88.5382
The Bahamas	Male	15 to 19	Diabetes mellitus	82.9953	82.5203	79.0332	74.9065	74.5574	75.9908	74.2617	71.5858	73.1749	73.8215	75.4444	75.6783	77.6693	78.4892	78.6403	78.5592	76.9733	77.5366	78.3986	77.1688	76.3691	75.4276	72.9425	73.0522	72.3809	74.3904	75.2084	76.0219
The Bahamas	Male	5 to 9	Diabetes mellitus	75.2585	77.1353	77.2236	73.4962	73.423	74.3071	77.8292	71.8279	73.5862	75.262	77.4132	78.0802	79.189	80.5621	80.8047	81.0643	83.5035	84.4158	79.8231	78.8654	80.097	80.8199	83.7811	84.205	84.0247	83.3305	83.282	83.0766
Barbados	Both	0 to 20	Diabetes mellitus	64.9037	64.9742	66.1003	68.165	68.8775	68.1404	68.7822	69.7977	69.7323	69.7402	69.2096	70.1405	70.1582	70.4374	70.8672	70.5435	70.9548	71.5976	72.5684	74.1819	74.3726	74.3983	75.2619	75.6408	75.4297	75.1395	75.0398	75.0571
Barbados	Both	1 to 4	Diabetes mellitus	75.1277	75.5272	76.2791	77.2047	77.5817	77.5869	77.5814	77.5046	77.7216	78.1998	78.6256	79.4725	79.7841	80.0286	80.4527	80.7053	80.7997	80.9794	81.0824	81.309	81.5413	81.7762	82.284	82.4196	82.3667	82.2827	82.2165	82.1929
Barbados	Both	10 to 14	Diabetes mellitus	76.0378	75.974	75.9557	80.7487	86.3533	85.8725	85.3197	83.4695	80.0768	75.8731	71.7502	70.843	70.8238	69.2948	69.1596	70.5033	71.6043	71.1528	72.3284	75.2753	75.3966	74.8861	75.2909	75.6223	76.1118	76.2605	76.4173	76.7248
[truncated: 2,142 more rows]
