# Supplementary material for: Global, regional, and national burden and quality of care index in children and adolescents: A systematic analysis for the global burden of disease study 1990–2017
Source: PLoS One. 2022 Apr 26;17(4):e0267596. doi: 10.1371/journal.pone.0267596 (PMC9041858; doi:10.1371/journal.pone.0267596)
Supplement: S1 File — (ZIP) [file pone.0267596.s001.zip › eTable 2- Neonatal.xlsx]

## Sheet: Sheet1
location_name	sex_name	age_name	cause_name	pca_score1990	pca_score1991	pca_score1992	pca_score1993	pca_score1994	pca_score1995	pca_score1996	pca_score1997	pca_score1998	pca_score1999	pca_score2000	pca_score2001	pca_score2002	pca_score2003	pca_score2004	pca_score2005	pca_score2006	pca_score2007	pca_score2008	pca_score2009	pca_score2010	pca_score2011	pca_score2012	pca_score2013	pca_score2014	pca_score2015	pca_score2016	pca_score2017
Global	Both	0 to 20	Neonatal disorders	77.867	78.325	78.7821	79.2816	79.8843	80.4097	81.0016	81.4856	82.0008	82.577	83.1038	83.6594	84.2401	84.7602	85.3017	85.7587	86.1956	86.6386	87.0465	87.4359	87.8267	88.2387	88.6946	89.209	89.7	90.1656	90.7021	91.2247
Global	Both	Early Neonatal	Neonatal disorders	60.5157	60.6442	60.7471	60.9751	61.4621	61.9823	62.5183	62.9	63.3533	63.982	64.5059	65.0301	65.5413	66.1237	66.8406	67.5851	68.4408	69.363	70.2064	70.9497	71.6552	72.4757	73.4484	74.4974	75.2213	75.6361	76.6031	77.786
Global	Both	Late Neonatal	Neonatal disorders	64.1445	64.8204	65.5571	66.2942	67.1612	67.9891	68.8491	69.57	70.2845	71.1313	71.8708	72.5914	73.3214	74.0563	74.852	75.6123	76.5201	77.4846	78.3536	79.0542	79.7199	80.398	81.1594	81.9778	82.5545	82.911	83.6607	84.5857
Global	Female	0 to 20	Neonatal disorders	77.0185	77.4595	77.9077	78.4089	79.0363	79.5917	80.2007	80.7037	81.2471	81.8643	82.4328	83.0286	83.6607	84.2183	84.7739	85.2262	85.6538	86.0929	86.4965	86.8835	87.27	87.686	88.1573	88.7	89.2262	89.7186	90.2852	90.844
Global	Female	Early Neonatal	Neonatal disorders	63.4363	63.4964	63.5523	63.774	64.2777	64.7853	65.2357	65.5541	65.9769	66.5977	67.1498	67.6992	68.2664	68.8934	69.5767	70.2285	70.9762	71.804	72.5548	73.2142	73.8257	74.552	75.4389	76.427	77.125	77.507	78.4262	79.5752
Global	Female	Late Neonatal	Neonatal disorders	61.5323	62.1879	62.8398	63.4699	64.3144	65.213	66.1746	66.9687	67.6883	68.4774	69.1552	69.7974	70.4272	71.0925	71.8919	72.7183	73.7343	74.8355	75.8203	76.6148	77.3484	78.0997	78.9521	79.9039	80.5887	80.9902	81.8506	82.9182
Global	Male	0 to 20	Neonatal disorders	78.6214	79.0902	79.5532	80.0507	80.6348	81.1379	81.715	82.1825	82.6753	83.2193	83.7143	84.239	84.7804	85.2728	85.8028	86.262	86.7048	87.1499	87.5598	87.9489	88.3405	88.7466	89.1874	89.6765	90.1369	90.5781	91.0869	91.5774
Global	Male	Early Neonatal	Neonatal disorders	57.7155	57.9053	58.055	58.2923	58.7682	59.3081	59.9311	60.3789	60.8714	61.5215	62.0323	62.5461	63.0216	63.5769	64.3313	65.1614	66.1143	67.1197	68.0458	68.8621	69.6512	70.5571	71.6068	72.708	73.4526	73.8978	74.9032	76.1086
Global	Male	Late Neonatal	Neonatal disorders	65.9184	66.6143	67.4214	68.2431	69.1317	69.9127	70.7042	71.3769	72.094	72.9907	73.781	74.564	75.3731	76.163	76.9588	77.673	78.5034	79.3696	80.1549	80.788	81.4054	82.0317	82.7278	83.4491	83.9469	84.271	84.939	85.7586
East Asia	Both	0 to 20	Neonatal disorders	88.1763	88.4808	89.1078	89.8568	90.5492	91.1235	91.6466	92.1555	92.6906	93.1587	93.599	94.0326	94.4591	94.9266	95.3003	95.6163	95.8393	96.0189	96.1971	96.4393	96.6572	96.846	97.0516	97.2681	97.4369	97.5879	97.8595	98.169
East Asia	Both	Early Neonatal	Neonatal disorders	72.2669	70.9812	70.4593	71.2421	72.5133	73.1135	73.1573	73.3312	73.5606	73.876	74.5163	75.0883	75.5158	77.0165	78.6511	80.018	81.3739	82.8817	84.1768	85.6276	86.6815	87.354	88.5669	90.2136	91.3115	91.368	93.0512	94.6964
East Asia	Both	Late Neonatal	Neonatal disorders	74.9036	74.3734	74.4921	75.5939	77.099	78.0085	78.5237	79.1664	79.666	80.161	80.8077	81.4159	81.9247	83.1704	84.4902	85.541	86.5127	87.6251	88.5609	89.6105	90.3621	90.8018	91.6427	92.8442	93.6733	93.6248	94.8075	96.0749
East Asia	Female	0 to 20	Neonatal disorders	88.6923	89.0079	89.6463	90.3782	91.0543	91.6376	92.1609	92.6833	93.2347	93.7093	94.1627	94.5932	95.0123	95.4455	95.786	96.0713	96.2622	96.4163	96.5656	96.7621	96.9417	97.1019	97.282	97.4812	97.6437	97.7905	98.0455	98.332
East Asia	Female	Early Neonatal	Neonatal disorders	75.4978	74.4606	74.1212	74.8712	76.018	76.6005	76.6318	76.8012	77.0374	77.3168	77.9431	78.5352	79.0023	80.3352	81.7745	82.9874	84.1541	85.4789	86.6015	87.8128	88.6885	89.2613	90.2881	91.7157	92.6831	92.7498	94.2134	95.6376
East Asia	Female	Late Neonatal	Neonatal disorders	74.7035	74.4386	74.8492	76.1658	77.78	78.7928	79.3081	79.9772	80.4823	80.9687	81.6822	82.3475	82.8995	84.0918	85.3414	86.3298	87.2199	88.2861	89.186	90.1515	90.836	91.2279	92.0049	93.1761	94.0148	93.9976	95.1893	96.4401
East Asia	Male	0 to 20	Neonatal disorders	87.337	87.6362	88.2694	89.0571	89.7838	90.3641	90.8967	91.3968	91.9216	92.3903	92.8285	93.2805	93.7302	94.2534	94.68	95.044	95.314	95.5337	95.755	96.0539	96.318	96.5402	96.7746	97.0119	97.1886	97.3429	97.6325	97.9664
East Asia	Male	Early Neonatal	Neonatal disorders	68.0719	66.3936	65.5854	66.3776	67.7926	68.4371	68.5276	68.7454	69.0257	69.4454	70.1679	70.7537	71.1749	72.9162	74.815	76.3893	77.9848	79.7197	81.2208	82.9436	84.1997	84.9758	86.4033	88.3124	89.5692	89.602	91.5495	93.4589
East Asia	Male	Late Neonatal	Neonatal disorders	74.1058	73.2486	73.0536	73.9639	75.4184	76.2766	76.8349	77.5044	78.0586	78.6209	79.2665	79.8606	80.3672	81.7227	83.1643	84.3178	85.3985	86.5869	87.585	88.7366	89.567	90.0551	90.9744	92.2406	93.0856	92.9981	94.208	95.5319
China	Both	0 to 20	Neonatal disorders	88.0532	88.3746	89.0264	89.7985	90.5143	91.1134	91.6552	92.1767	92.7241	93.2035	93.6515	94.0876	94.5147	94.9831	95.3587	95.676	95.8993	96.0789	96.2572	96.4989	96.7182	96.9115	97.1173	97.3318	97.5	97.6506	97.9199	98.2278
China	Both	Early Neonatal	Neonatal disorders	71.9122	70.5727	70.0169	70.8096	72.1275	72.7823	72.856	73.0632	73.3282	73.6659	74.3366	74.945	75.404	76.95	78.6368	80.0475	81.4373	82.9826	84.3072	85.7842	86.8565	87.5463	88.7672	90.4222	91.5249	91.5866	93.2661	94.9
China	Both	Late Neonatal	Neonatal disorders	74.6285	74.0656	74.1726	75.2949	76.8507	77.818	78.3642	79.0381	79.5678	80.0837	80.7528	81.3856	81.9169	83.1921	84.5454	85.6216	86.611	87.7443	88.6952	89.7568	90.5173	90.968	91.8107	93.0128	93.8416	93.7918	94.9688	96.2286
China	Female	0 to 20	Neonatal disorders	88.6018	88.9323	89.593	90.3455	91.0423	91.6486	92.1891	92.723	93.2855	93.77	94.2307	94.6633	95.082	95.515	95.8561	96.1417	96.3323	96.486	96.6348	96.83	97.01	97.1735	97.3531	97.5496	97.7108	97.8565	98.1082	98.3922
China	Female	Early Neonatal	Neonatal disorders	75.2075	74.1283	73.7646	74.5253	75.7133	76.3451	76.4048	76.6061	76.8775	77.1799	77.8373	78.4643	78.9617	80.3324	81.8133	83.0605	84.2532	85.6063	86.7499	87.9791	88.8669	89.4528	90.4834	91.9147	92.8833	92.9535	94.4101	95.821
China	Female	Late Neonatal	Neonatal disorders	74.4385	74.1468	74.5515	75.8921	77.5564	78.6262	79.1743	79.879	80.4188	80.9315	81.6722	82.3647	82.94	84.1583	85.4369	86.4474	87.3512	88.4333	89.3436	90.3162	91.0065	91.4072	92.1834	93.3519	94.1888	94.1697	95.3536	96.5949
China	Male	0 to 20	Neonatal disorders	87.1655	87.4841	88.1461	88.9605	89.7145	90.3224	90.8758	91.3897	91.9285	92.4103	92.8573	93.3128	93.7649	94.2909	94.7214	95.0883	95.3599	95.5807	95.8031	96.1029	96.3698	96.598	96.8336	97.0697	97.2466	97.4013	97.6897	98.0233
China	Male	Early Neonatal	Neonatal disorders	67.621	65.8688	65.0098	65.8085	67.2766	67.9832	68.1061	68.3592	68.6767	69.1181	69.8724	70.4985	70.9543	72.7528	74.7192	76.3507	77.9915	79.7773	81.3197	83.0801	84.3625	85.1607	86.6019	88.5266	89.794	89.8334	91.7833	93.6856
China	Male	Late Neonatal	Neonatal disorders	73.7984	72.8978	72.6814	73.6077	75.1153	76.0348	76.6238	77.3215	77.9032	78.4821	79.1476	79.7661	80.296	81.6878	83.1698	84.3543	85.4582	86.6743	87.6936	88.8634	89.7062	90.2074	91.1317	92.403	93.25	93.1612	94.3688	95.6881
North Korea	Both	0 to 20	Neonatal disorders	89.6988	88.9805	88.219	87.6758	87.1035	86.5329	86.1895	86.0361	85.9746	85.9852	86.0798	86.4743	87.3141	88.1798	88.8732	89.3492	89.6892	90.0377	90.3543	90.6736	90.9621	91.1227	91.2909	91.4969	91.7121	91.9745	92.2571	92.487
North Korea	Both	Early Neonatal	Neonatal disorders	76.8524	76.6772	76.2635	76.1068	75.5548	74.0024	72.4552	71.534	70.7556	70.0524	69.3303	68.6506	68.3341	68.9603	69.6205	69.6736	69.7896	69.9117	70.0904	70.2907	70.6575	70.8882	71.1365	71.5428	72.0538	72.7419	73.6153	74.4849
North Korea	Both	Late Neonatal	Neonatal disorders	77.2999	77.4329	77.4394	77.568	77.3599	76.3428	75.4292	74.9454	74.5683	74.2162	73.9534	73.6881	73.6967	74.4445	75.2297	75.526	75.8339	76.1683	76.5147	76.9012	77.4114	77.7371	78.0736	78.4931	78.9884	79.566	80.2267	80.9168
North Korea	Female	0 to 20	Neonatal disorders	89.3	88.5109	87.6939	87.0399	86.3919	85.7151	85.2767	85.0311	84.9065	84.8464	84.8929	85.3437	86.3179	87.2609	88.0295	88.5269	88.904	89.299	89.6518	90.0222	90.3447	90.5317	90.7193	90.9423	91.1808	91.4605	91.7498	91.9751
North Korea	Female	Early Neonatal	Neonatal disorders	77.9137	77.7167	77.3027	77.1542	76.5835	75.0117	73.3689	72.268	71.3014	70.421	69.5865	68.9249	68.6391	69.2965	69.9734	70.065	70.2652	70.5679	70.9403	71.3103	71.7642	72.0288	72.3208	72.7664	73.3377	74.0708	74.9293	75.7949
North Korea	Female	Late Neonatal	Neonatal disorders	76.0189	76.2109	76.2394	76.3255	76.0566	74.8942	73.7027	72.8907	72.2324	71.5877	71.2031	70.9202	70.898	71.7903	72.669	72.9946	73.3807	73.9107	74.5036	75.0943	75.7209	76.1452	76.556	77.1001	77.6887	78.3612	79.1047	79.8804
North Korea	Male	0 to 20	Neonatal disorders	90.0208	89.3625	88.6486	88.203	87.6938	87.2095	86.9394	86.8597	86.8479	86.9144	87.0461	87.3945	88.1243	88.9272	89.5605	90.0205	90.3314	90.644	90.9332	91.2125	91.4748	91.6149	91.7688	91.9624	92.1601	92.4093	92.6862	92.9199
North Korea	Male	Early Neonatal	Neonatal disorders	75.809	75.6452	75.2296	75.0615	74.5229	72.9834	71.5212	70.772	70.1737	69.6353	69.013	68.3145	67.9687	68.5668	69.2162	69.235	69.2737	69.2261	69.2204	69.2551	69.5396	69.7413	69.9504	70.3211	70.7758	71.4194	72.3044	73.1734
North Korea	Male	Late Neonatal	Neonatal disorders	78.1701	78.2522	78.2391	78.4033	78.2389	77.3252	76.6253	76.4036	76.2456	76.1172	75.9437	75.6899	75.722	76.3614	77.0797	77.3548	77.6047	77.7896	77.9433	78.1701	78.5951	78.8458	79.1299	79.4528	79.8796	80.3853	80.9796	81.5993
Taiwan	Both	0 to 20	Neonatal disorders	98.4909	98.4952	98.3308	98.1833	97.8917	97.1659	96.7483	96.7822	96.8641	96.7459	96.7456	97.1482	97.3911	97.6935	97.7175	97.7984	97.9287	97.9557	98.0476	98.3508	98.3224	97.8783	97.969	98.2426	98.1306	97.9277	98.0812	98.2202
Taiwan	Both	Early Neonatal	Neonatal disorders	96.7383	96.9505	96.6385	96.282	95.4167	93.1589	91.7435	91.1596	90.6272	90.1975	90.2765	91.0285	91.2839	91.9649	91.6244	91.632	92.0368	92.0171	92.1715	93.2301	93.2174	92.1138	93.0147	93.9695	93.4467	92.622	92.9434	93.2711
Taiwan	Both	Late Neonatal	Neonatal disorders	92.3154	92.3139	91.7105	91.3323	90.6221	88.5375	88.0388	88.4663	88.6948	88.8652	89.2529	90.1443	90.5105	91.3223	91.4112	91.6788	92.134	92.1843	92.3777	93.3481	93.4311	92.4826	93.2347	94.1616	94.0734	93.8238	94.1646	94.3399
Taiwan	Female	0 to 20	Neonatal disorders	98.3596	98.4139	98.2568	98.1006	97.7945	97.0022	96.5415	96.5886	96.6625	96.5388	96.4993	96.8579	97.0938	97.4205	97.456	97.5673	97.7165	97.7434	97.845	98.1542	98.1209	97.6498	97.7378	98.0228	97.8995	97.7077	97.889	98.0421
Taiwan	Female	Early Neonatal	Neonatal disorders	96.8517	97.1637	96.861	96.435	95.5232	93.2826	91.9076	91.4227	90.9229	90.5005	90.4794	91.0598	91.1407	91.7928	91.4978	91.69	92.0969	92.0885	92.293	93.2836	93.3327	92.3851	93.2402	94.0654	93.5968	92.9036	93.2566	93.5674
Taiwan	Female	Late Neonatal	Neonatal disorders	91.8031	92.0847	91.6933	91.5114	90.9585	88.9521	88.395	88.815	88.9263	88.8284	89.1391	89.9272	90.2374	91.1268	91.1605	91.4013	91.7744	91.791	92.0278	92.9947	92.9525	91.8554	92.5606	93.5378	93.3869	93.2226	93.6699	93.8541
Taiwan	Male	0 to 20	Neonatal disorders	98.6038	98.5742	98.4076	98.2684	97.9917	97.3233	96.9415	96.9661	97.0521	96.9402	96.9668	97.3928	97.636	97.9172	97.9332	97.9932	98.1084	98.1347	98.2187	98.5123	98.4874	98.0687	98.1592	98.4206	98.3177	98.11	98.2423	98.3693
Taiwan	Male	Early Neonatal	Neonatal disorders	96.627	96.7583	96.4397	96.1397	95.3105	93.0364	91.5863	90.9204	90.3639	89.9327	90.0949	90.986	91.3853	92.0897	91.7134	91.5712	91.9766	91.9474	92.0558	93.1697	93.1063	91.8715	92.8071	93.8702	93.2997	92.3639	92.6601	93.0008
Taiwan	Male	Late Neonatal	Neonatal disorders	92.6931	92.4989	91.7516	91.2344	90.4261	88.298	87.8415	88.2828	88.5891	88.9562	89.3868	90.3438	90.7551	91.5094	91.6366	91.9162	92.427	92.4959	92.6554	93.6211	93.7892	92.9482	93.7283	94.6164	94.5722	94.2617	94.5255	94.6936
Southeast Asia	Both	0 to 20	Neonatal disorders	76.8141	77.2829	77.7272	78.2696	78.8178	79.398	80.1748	81.0054	81.6861	82.4425	83.2507	83.9895	84.6736	85.3165	85.9715	86.4926	87.0766	87.5376	87.9218	88.2561	88.8143	89.2902	89.8106	90.2434	90.6025	91.0188	91.4096	91.7808
Southeast Asia	Both	Early Neonatal	Neonatal disorders	53.1636	53.2563	53.3196	53.4974	53.7777	54.2207	55.1622	56.368	57.4477	58.7484	60.2109	61.5078	62.6382	63.6585	64.7706	65.7777	67.0739	67.9537	68.6266	69.2752	70.54	71.5999	72.5829	73.2844	73.8242	74.517	75.29	76.0714
Southeast Asia	Both	Late Neonatal	Neonatal disorders	63.2034	64.042	64.6935	65.4688	66.1696	67.0462	68.1074	69.1993	70.3121	71.8648	73.523	74.8051	75.8981	76.8487	77.8502	78.7341	79.8154	80.6826	81.4837	82.1069	82.9938	83.5379	84.2251	84.7483	85.0448	85.6863	85.9822	86.3872
Southeast Asia	Female	0 to 20	Neonatal disorders	76.2105	76.7099	77.1462	77.692	78.2564	78.8808	79.6751	80.4656	81.131	81.9552	82.8554	83.7029	84.4897	85.2386	85.9989	86.5737	87.164	87.583	87.9299	88.2094	88.7071	89.1568	89.6935	90.1548	90.5154	90.9471	91.3549	91.7357
Southeast Asia	Female	Early Neonatal	Neonatal disorders	55.4383	55.6344	55.7205	55.917	56.2165	56.698	57.519	58.411	59.1969	60.3649	61.9036	63.3866	64.7685	66.0677	67.4641	68.6172	69.7994	70.5006	70.9991	71.4422	72.47	73.4109	74.4013	75.1847	75.7549	76.4996	77.3252	78.1455
Southeast Asia	Female	Late Neonatal	Neonatal disorders	59.5826	60.4167	60.9488	61.7031	62.4182	63.4413	64.7582	66.2053	67.7921	69.9254	72.0123	73.6102	74.8643	75.9723	77.106	78.1244	79.3261	80.245	81.1247	81.7639	82.6395	83.1926	83.9216	84.5278	84.8406	85.5063	85.8554	86.312
Southeast Asia	Male	0 to 20	Neonatal disorders	77.4752	77.9198	78.3668	78.9034	79.4396	79.9834	80.7386	81.5882	82.2724	82.9722	83.7105	84.3699	84.9808	85.5496	86.1286	86.6117	87.1854	87.6726	88.0792	88.4488	89.0433	89.5315	90.0343	90.4423	90.7968	91.1977	91.5722	91.9322
Southeast Asia	Male	Early Neonatal	Neonatal disorders	51.3371	51.3461	51.3905	51.5536	51.8267	52.2426	53.2828	54.7402	56.0563	57.4671	58.8717	60.0238	60.9581	61.7623	62.6512	63.5434	64.9301	65.9506	66.7618	67.5734	69.0231	70.1727	71.1463	71.7749	72.2812	72.9232	73.6442	74.3797
Southeast Asia	Male	Late Neonatal	Neonatal disorders	65.8943	66.7298	67.459	68.2435	68.9307	69.703	70.5849	71.4295	72.217	73.3688	74.7281	75.7894	76.7666	77.6026	78.5067	79.2945	80.2866	81.1159	81.8597	82.4667	83.3545	83.8878	84.5389	84.9985	85.2812	85.8946	86.1474	86.5083
Cambodia	Both	0 to 20	Neonatal disorders	64.6963	65.3264	65.9126	66.5583	67.5131	68.9369	70.2339	71.6883	72.9166	74.331	75.618	76.9621	78.0624	79.1562	80.0483	80.9561	81.8085	82.6433	83.4041	84.0392	84.6369	85.2822	85.7582	86.3091	86.7589	87.0884	87.4875	87.8997
Cambodia	Both	Early Neonatal	Neonatal disorders	53.2069	53.8628	54.3903	54.6596	54.86	55.5034	56.1225	56.6299	57.2395	57.9436	58.8966	59.8445	60.4733	61.1386	61.8386	62.7743	63.8556	65.0358	66.3302	67.3221	68.375	69.4856	70.3971	71.2923	71.9106	72.4198	72.8538	73.5382
Cambodia	Both	Late Neonatal	Neonatal disorders	62.8189	63.9842	65.1732	66.3417	67.2388	68.3684	69.6555	70.706	71.7052	72.6782	73.7962	74.8663	75.8377	76.7176	77.6077	78.6217	79.6499	80.6805	81.5971	82.2885	82.9532	83.6441	84.1845	84.6166	84.9437	85.0524	85.2402	85.5247
Cambodia	Female	0 to 20	Neonatal disorders	64.2804	64.9514	65.4468	65.9319	66.7058	67.9317	69.0825	70.3536	71.5934	72.9754	74.2906	75.7695	76.9433	78.0744	78.9627	79.8507	80.5922	81.3481	82.0505	82.5775	83.0857	83.71	84.2412	84.8525	85.3962	85.8477	86.3291	86.8351
Cambodia	Female	Early Neonatal	Neonatal disorders	55.1812	56.0338	56.6465	56.866	56.7741	57.1048	57.3545	57.4311	57.8877	58.5659	59.5611	60.7649	61.5682	62.2386	62.8596	63.5435	64.1948	65.0094	66.0307	66.7253	67.5152	68.5341	69.3669	70.3158	71.0475	71.62	72.216	72.9631
Cambodia	Female	Late Neonatal	Neonatal disorders	60.8024	61.8323	62.8733	63.8715	64.4337	65.3772	66.6803	67.7343	68.8656	69.8751	71.0821	72.3552	73.5754	74.7098	75.9951	77.5164	78.8222	80.1509	81.2667	82.0551	82.7223	83.4237	84.0177	84.4511	84.75	84.9239	85.0927	85.3585
Cambodia	Male	0 to 20	Neonatal disorders	65.2247	65.8188	66.4812	67.2506	68.3231	69.8803	71.2777	72.8689	74.0838	75.5316	76.8001	78.0423	79.0908	80.1552	81.0447	81.9568	82.8746	83.7565	84.5468	85.2492	85.9018	86.5548	86.984	87.4872	87.8675	88.1093	88.4488	88.7904
Cambodia	Male	Early Neonatal	Neonatal disorders	51.6372	52.119	52.5658	52.8637	53.2953	54.1807	55.0992	55.9648	56.7018	57.4357	58.359	59.1008	59.5883	60.2494	61.0028	62.1363	63.5531	65.026	66.5321	67.7572	69.0194	70.2028	71.179	72.0326	72.5638	73.03	73.3373	73.9765
Cambodia	Male	Late Neonatal	Neonatal disorders	64.441	65.6793	66.9523	68.2206	69.3431	70.5931	71.8635	72.9112	73.8167	74.762	75.8126	76.735	77.5292	78.2319	78.8466	79.5051	80.3395	81.1644	81.9375	82.5544	83.21	83.8943	84.3905	84.8232	85.176	85.2424	85.4515	85.7504
Indonesia	Both	0 to 20	Neonatal disorders	72.5362	72.508	72.7189	72.9372	73.2128	73.6039	74.5452	75.7131	76.3733	77.4553	78.8296	79.9237	80.9163	81.9374	83.0705	84.0519	84.7618	85.3452	85.7999	86.3588	87.1769	87.8395	88.6155	89.1342	89.8251	90.5231	90.9882	91.448
Indonesia	Both	Early Neonatal	Neonatal disorders	50.9275	49.3584	48.2358	46.975	45.883	45.2511	45.8764	47.3	48.0504	49.6682	51.9636	53.835	55.5505	57.2177	59.2065	61.0065	62.1828	62.9646	63.3334	63.9424	65.3886	66.5776	67.8858	68.4646	69.548	70.6283	71.338	72.1963
Indonesia	Both	Late Neonatal	Neonatal disorders	59.9908	60.7032	61.596	62.4647	63.2662	64.2917	65.7998	67.4056	68.6458	71.0648	73.7692	75.5188	76.7377	77.8046	78.9424	79.9907	80.895	81.7578	82.5105	83.3442	84.2738	84.6898	85.6363	86.0573	86.7079	87.9437	88.0623	88.4026
Indonesia	Female	0 to 20	Neonatal disorders	72.8885	72.9461	73.171	73.4169	73.8023	74.3197	75.2053	76.1312	76.5816	77.6105	79.0817	80.3248	81.5061	82.7387	84.0668	85.1721	85.8974	86.469	86.9517	87.5222	88.2996	88.8912	89.6299	90.1558	90.8124	91.4836	91.909	92.3274
Indonesia	Female	Early Neonatal	Neonatal disorders	53.37	51.967	50.8555	49.6746	48.8308	48.4039	48.8042	49.534	49.6277	50.9254	53.3471	55.6368	58.0515	60.4707	63.1736	65.379	66.6418	67.4324	67.8933	68.6098	70.0123	71.102	72.3923	73.1276	74.2146	75.3473	76.0727	76.9193
Indonesia	Female	Late Neonatal	Neonatal disorders	59.2716	60.2871	61.367	62.5864	63.8248	65.3829	67.3373	69.2711	71.076	74.1392	77.188	78.8435	79.6355	80.2913	81.0549	81.93	82.8883	83.9201	84.9995	86.0571	87.0338	87.421	88.3026	88.7791	89.4148	90.4898	90.5925	90.9005
Indonesia	Male	0 to 20	Neonatal disorders	72.533	72.4382	72.63	72.8262	73.0211	73.3132	74.2876	75.6203	76.4279	77.543	78.8419	79.8265	80.6826	81.5501	82.5405	83.4282	84.1247	84.715	85.1483	85.6966	86.5371	87.246	88.0419	88.5527	89.2631	89.9742	90.4643	90.9504
Indonesia	Male	Early Neonatal	Neonatal disorders	49.0817	47.384	46.2491	44.9244	43.6419	42.8559	43.6597	45.6149	46.8684	48.7336	50.9357	52.4895	53.6648	54.749	56.1791	57.6631	58.7674	59.5364	59.8319	60.3462	61.8086	63.0575	64.3644	64.8008	65.8633	66.8819	67.5559	68.3978
Indonesia	Male	Late Neonatal	Neonatal disorders	60.8244	61.3275	62.0863	62.7131	63.2192	63.8844	65.0891	66.4725	67.336	69.3163	71.7784	73.5702	75.048	76.3589	77.7243	78.8723	79.731	80.474	80.9986	81.6645	82.5467	82.9691	83.9389	84.3071	84.9552	86.2777	86.3948	86.7412
Laos	Both	0 to 20	Neonatal disorders	11.375	12.7684	14.6785	16.5834	18.7824	21.3903	24.3927	27.3666	30.4585	33.7636	36.85	39.9812	43.0169	45.8719	48.6887	51.1715	53.8723	56.7023	59.3655	61.8477	63.9518	65.7139	67.2744	68.7088	70.1429	71.5143	72.8061	73.9809
Laos	Both	Early Neonatal	Neonatal disorders	0	2.17664	4.56173	6.88601	8.85258	10.9206	13.4	15.9284	18.3033	20.6799	22.6082	24.165	25.5481	26.778	27.9902	29.0052	30.7554	32.7884	35.0416	37.1419	39.3993	41.4667	43.2582	44.7622	46.3113	47.8962	49.2835	50.6517
Laos	Both	Late Neonatal	Neonatal disorders	23.0149	25.0821	27.3345	29.3031	30.7877	32.684	34.8943	37.0191	38.9914	41.4554	43.8509	46.1028	48.2568	50.1437	51.8263	53.4157	55.4361	57.6199	59.834	61.6773	63.504	65.0815	66.5111	67.5979	68.8016	69.9105	70.9526	72.0027
Laos	Female	0 to 20	Neonatal disorders	12.0001	13.5599	15.8176	17.7482	19.9046	22.4445	25.1499	27.5715	30.1959	33.221	36.2521	39.4229	42.5455	45.658	48.5901	51.1107	53.7399	56.4984	59.1871	61.5485	63.7273	65.5644	67.1855	68.733	70.2362	71.6843	73.0677	74.3006
Laos	Female	Early Neonatal	Neonatal disorders	0	2.13836	4.52412	6.79869	8.7531	10.9544	13.4554	15.9448	18.3918	20.9881	23.2262	24.9193	26.6253	28.0869	29.7715	31.0712	33.1731	35.4967	37.8567	39.9701	42.3454	44.4166	46.1524	47.7661	49.2587	50.8893	52.4061	53.7949
Laos	Female	Late Neonatal	Neonatal disorders	22.5119	24.5537	26.822	28.7454	30.3057	32.2058	34.5071	36.6192	38.7084	41.3364	43.9827	46.4782	48.6149	50.4551	52.097	53.5574	55.5418	57.566	59.692	61.6445	63.3686	64.9771	66.4577	67.6031	68.7813	69.9564	71.0274	72.0424
Laos	Male	0 to 20	Neonatal disorders	10.6717	11.8219	13.3062	15.179	17.4378	20.1656	23.5277	27.1282	30.7548	34.4027	37.6	40.722	43.701	46.3354	49.0817	51.5622	54.343	57.2473	59.8846	62.4805	64.5091	66.1951	67.6898	69.0147	70.3754	71.6709	72.8692	73.98
Laos	Male	Early Neonatal	Neonatal disorders	0	2.20671	4.58386	6.94786	8.92374	10.889	13.3498	15.9068	18.2265	20.4347	22.1223	23.5812	24.7144	25.7699	26.6126	27.4162	28.8757	30.6665	32.8339	34.9373	37.0857	39.1489	40.9869	42.3919	43.9922	45.5415	46.8133	48.1592
Laos	Male	Late Neonatal	Neonatal disorders	23.9167	25.9854	28.2083	30.2005	31.6145	33.503	35.6261	37.7573	39.6355	41.9688	44.1826	46.2506	48.4081	50.3121	51.9954	53.6531	55.6753	57.9579	60.2173	61.959	63.8615	65.3998	66.7839	67.8244	69.0381	70.0816	71.0861	72.1615
Malaysia	Both	0 to 20	Neonatal disorders	93.404	93.929	94.1884	94.6148	95.1026	95.4563	96.1141	96.1596	96.5318	96.7806	97.3959	97.5118	97.7457	97.7665	97.7663	97.7942	98.0241	97.8894	97.704	97.6269	97.9895	97.9752	97.8837	98.1036	97.8126	97.6119	97.9256	98.0645
Malaysia	Both	Early Neonatal	Neonatal disorders	81.8694	83.4302	84.0921	85.1054	86.2707	87.135	88.8618	88.633	89.6813	89.9044	91.4122	91.7515	92.4757	92.3686	92.1588	92.1841	93.0443	92.5337	91.999	91.7656	93.0829	93.1926	92.8579	93.6049	92.7231	92.1471	93.2325	93.6836
Malaysia	Both	Late Neonatal	Neonatal disorders	83.778	84.844	85.4	86.2268	87.0278	87.5256	88.8227	88.526	89.2921	89.2383	90.3993	90.6377	91.3638	91.2112	90.9864	91.012	91.8524	91.3263	90.8422	90.5997	92.0935	92.3458	91.9377	92.7928	92.2314	91.8335	92.7517	93.2217
Malaysia	Female	0 to 20	Neonatal disorders	93.1662	93.649	93.9004	94.3296	94.8353	95.2038	95.8842	95.947	96.3368	96.5953	97.2343	97.3431	97.5787	97.5984	97.6005	97.6278	97.87	97.7251	97.5427	97.4724	97.8529	97.8455	97.7463	97.977	97.675	97.456	97.7806	97.9257
Malaysia	Female	Early Neonatal	Neonatal disorders	83.1981	84.5482	85.0671	86.0034	87.0886	87.9081	89.5456	89.3386	90.3677	90.5522	91.9486	92.2024	92.8949	92.7792	92.5937	92.6132	93.4666	92.9884	92.528	92.3453	93.5512	93.6495	93.3281	93.9908	93.1631	92.5853	93.5884	94.0268
Malaysia	Female	Late Neonatal	Neonatal disorders	82.2941	83.3954	84.032	84.9731	85.8645	86.4351	87.7263	87.4529	88.3166	88.2395	89.4714	89.7076	90.494	90.3322	90.1207	90.165	91.0379	90.482	90.049	89.8302	91.5313	91.9719	91.6683	92.6239	92.1101	91.7157	92.6086	93.0922
Malaysia	Male	0 to 20	Neonatal disorders	93.6699	94.2182	94.4793	94.8986	95.3664	95.7044	96.3364	96.3687	96.7222	96.9589	97.548	97.6672	97.897	97.9189	97.9177	97.946	98.164	98.0396	97.8566	97.7773	98.1212	98.1027	98.019	98.227	97.9486	97.7637	98.0637	98.1961
Malaysia	Male	Early Neonatal	Neonatal disorders	80.7897	82.5152	83.2997	84.3749	85.6044	86.5043	88.3023	88.0597	89.1141	89.367	90.9663	91.3804	92.1258	92.0294	91.801	91.8318	92.6941	92.1611	91.572	91.3015	92.7069	92.824	92.477	93.291	92.3642	91.7888	92.9397	93.3989
Malaysia	Male	Late Neonatal	Neonatal disorders	84.8866	85.9255	86.4237	87.1669	87.9011	88.3452	89.6389	89.3272	90.0206	89.9813	91.0877	91.3271	92.0077	91.8622	91.6298	91.643	92.4565	91.9559	91.4411	91.1857	92.5291	92.6521	92.1761	92.9564	92.366	91.9675	92.8966	93.3534
Maldives	Both	0 to 20	Neonatal disorders	78.3493	79.8035	81.177	82.3419	83.4008	84.3281	85.2601	86.2138	87.0875	87.8195	88.4633	88.9964	89.4743	90.0494	90.7058	91.1797	91.608	92.1205	92.5377	92.9838	93.4106	93.8706	94.2352	94.6354	94.937	95.299	95.6454	95.9571
Maldives	Both	Early Neonatal	Neonatal disorders	56.7275	58.2609	59.4775	60.2695	60.9501	61.7492	62.6376	63.1855	63.196	63.0312	63.2149	63.6629	64.6449	66.6875	69.4259	71.9833	74.8186	77.3221	79.334	81.027	82.4639	83.6531	84.5923	85.4493	85.9365	86.4871	87.0336	87.6084
Maldives	Both	Late Neonatal	Neonatal disorders	71.9213	73.5796	74.8099	75.766	76.663	77.5307	78.4859	79.2239	79.6902	79.9799	80.4913	81.1138	81.7276	82.6636	83.9486	85.0773	86.1638	87.054	87.7521	88.3627	88.9306	89.4829	89.9359	90.4052	90.5992	90.8683	91.1431	91.4427
Maldives	Female	0 to 20	Neonatal disorders	77.6472	79.0936	80.5689	81.7758	82.8548	83.7527	84.7473	85.6859	86.6316	87.4453	88.1496	88.6773	89.1289	89.6599	90.2841	90.7022	91.0855	91.5487	91.9753	92.4208	92.8734	93.3311	93.7499	94.2039	94.551	94.9606	95.3204	95.6499
Maldives	Female	Early Neonatal	Neonatal disorders	55.9619	57.6071	59.0258	59.8545	60.6563	61.3159	62.2765	62.9865	63.137	63.2439	63.6344	64.2261	65.432	67.6097	70.3526	72.9434	75.7183	78.0689	80.0627	81.685	83.0889	84.2723	85.2209	86.19	86.7802	87.3801	87.9571	88.507
Maldives	Female	Late Neonatal	Neonatal disorders	72.9888	74.6246	75.9357	77.1586	78.1662	78.9743	79.9183	80.4831	80.6733	80.6456	80.8059	80.823	80.6746	80.7343	81.2865	81.8107	82.5243	83.3334	84.0645	84.8377	85.5653	86.2229	86.8636	87.4975	87.8171	88.2453	88.6163	89.0945
Maldives	Male	0 to 20	Neonatal disorders	78.9771	80.4365	81.7296	82.8635	83.9037	84.8502	85.7281	86.698	87.5123	88.1766	88.7701	89.3077	89.808	90.4183	91.0957	91.6104	92.0675	92.615	93.0213	93.4651	93.8698	94.327	94.6499	95.0086	95.2757	95.5997	95.9331	96.228
Maldives	Male	Early Neonatal	Neonatal disorders	57.1677	58.6136	59.6865	60.446	61.0372	61.946	62.7808	63.2121	63.1207	62.7438	62.769	63.1159	63.9274	65.872	68.6204	71.1558	74.0426	76.6818	78.7112	80.4683	81.9355	83.1233	84.0598	84.82	85.2177	85.7255	86.2381	86.8283
Maldives	Male	Late Neonatal	Neonatal disorders	71.3371	72.9816	74.1623	74.9157	75.7261	76.644	77.5976	78.4493	79.0989	79.5965	80.3392	81.3857	82.5196	84.0536	85.837	87.3752	88.7182	89.6705	90.3379	90.8418	91.2993	91.7809	92.1071	92.4626	92.573	92.7356	92.9436	93.1274
Myanmar	Both	0 to 20	Neonatal disorders	50.8362	51.4333	52.3741	53.6272	55.0399	56.4265	57.9437	59.6514	61.4235	63.1978	64.9978	66.764	68.5156	70.1294	71.6643	73.2029	74.7744	76.405	77.7856	79.0732	80.2466	81.1833	82.0198	82.8764	83.6744	84.3748	84.9304	85.4664
Myanmar	Both	Early Neonatal	Neonatal disorders	19.0222	19.6001	20.7007	22.0331	23.6033	24.9401	26.4099	28.0116	29.6861	31.4623	33.3493	35.1111	36.7231	38.138	39.6034	41.2241	43.1413	45.2758	47.0281	48.8333	50.8732	52.7992	54.7023	56.4928	57.9416	59.4693	60.7417	62.0359
Myanmar	Both	Late Neonatal	Neonatal disorders	41.5919	42.3073	43.0171	43.7911	44.9183	46.092	47.4566	48.7843	50.3274	52.0303	53.8199	55.4182	56.9153	58.5278	60.3524	62.479	64.654	66.7703	68.6352	70.1338	71.4241	72.4974	73.4913	74.4575	75.3876	76.2542	76.9767	77.8023
Myanmar	Female	0 to 20	Neonatal disorders	48.7296	49.0507	49.8352	50.9483	51.9605	53.261	54.8769	56.641	58.5352	60.4336	62.3392	64.1647	65.8739	67.514	69.1457	70.8582	72.5799	74.4225	76.0929	77.5897	78.9087	80.0322	81.025	81.9903	82.8687	83.6183	84.1913	84.7271
Myanmar	Female	Early Neonatal	Neonatal disorders	21.7009	22.0174	22.8003	23.8363	24.9458	26.0052	27.4076	28.9381	30.6033	32.2905	34.1348	35.7906	37.218	38.4745	39.9622	41.7387	43.722	46.1196	48.1611	50.1643	52.4595	54.5734	56.6433	58.494	60.0728	61.5947	62.7523	64.0311
Myanmar	Female	Late Neonatal	Neonatal disorders	25.2758	26.209	26.9281	27.9354	29.2475	30.5803	32.048	33.6463	35.4114	37.4388	39.6571	41.5709	43.2497	45.0911	47.373	50.0946	53.0407	55.8576	58.3743	60.5704	62.6581	64.3556	65.9548	67.5078	68.9024	70.1409	71.1585	72.1774
Myanmar	Male	0 to 20	Neonatal disorders	52.4648	53.3065	54.3785	55.7452	57.4971	58.9495	60.3843	62.0474	63.7155	65.3855	67.1022	68.8244	70.6139	72.2111	73.6739	75.0836	76.5439	78.0147	79.1726	80.3022	81.3691	82.1652	82.8807	83.6544	84.3909	85.0538	85.597	86.1332
Myanmar	Male	Early Neonatal	Neonatal disorders	16.622	17.4195	18.788	20.3664	22.3375	23.9101	25.4361	27.103	28.7808	30.6338	32.5573	34.4122	36.1883	37.7461	39.2037	40.7034	42.5823	44.5015	46.014	47.6711	49.5044	51.2842	53.0515	54.7981	56.1298	57.6637	59.0489	60.3548
Myanmar	Male	Late Neonatal	Neonatal disorders	53.2009	53.7629	54.4475	55.0736	56.0648	57.1084	58.3804	59.5233	60.9031	62.377	63.8717	65.236	66.5758	67.9972	69.4913	71.1886	72.8296	74.452	75.8553	76.8686	77.6165	78.2473	78.8234	79.3792	79.9811	80.5853	81.1036	81.791
Philippines	Both	0 to 20	Neonatal disorders	80.727	81.4198	81.8162	82.1894	82.7629	83.2132	83.6731	84.1346	84.494	84.7898	84.9059	85.3122	85.6414	86.0255	86.3369	86.6503	86.9242	87.2616	87.6688	87.7781	88.1212	88.5663	89.0268	89.3651	89.3601	89.456	89.9073	90.2766
Philippines	Both	Early Neonatal	Neonatal disorders	63.1964	64.2314	64.8392	65.2747	66.1393	66.7118	67.4082	68.174	68.778	69.4834	69.514	69.8412	69.8713	69.9702	69.8832	70.089	70.77	71.3322	72.2017	72.7092	73.5756	74.358	74.943	75.3443	75.0567	75.088	76.1424	76.9863
Philippines	Both	Late Neonatal	Neonatal disorders	68.5592	68.8372	68.5379	68.4101	68.3385	68.5097	68.5077	68.9141	69.289	70.065	70.6665	71.6177	72.7073	73.8507	74.9704	76.0665	76.7734	77.4243	78.3532	78.8426	79.6237	80.2416	80.8486	81.4163	81.282	81.4078	81.966	82.5079
Philippines	Female	0 to 20	Neonatal disorders	79.9133	80.6553	81.061	81.4724	82.0866	82.62	83.2287	83.873	84.423	84.9565	85.1593	85.6557	85.9825	86.3336	86.5993	86.7936	86.8821	86.8844	86.9292	86.6481	86.6987	87.0635	87.598	87.9776	88.0068	88.1809	88.7699	89.2592
Philippines	Female	Early Neonatal	Neonatal disorders	65.1144	66.3594	67.2011	67.7791	68.74	69.5166	70.3718	71.2379	71.9353	72.7654	72.9379	73.3212	73.196	73.1195	72.834	72.7235	72.7364	72.4483	72.3348	71.8582	71.8685	72.4088	73.1294	73.7405	73.6555	73.9792	75.4015	76.5091
Philippines	Female	Late Neonatal	Neonatal disorders	64.8201	64.7827	63.89	63.2954	62.7118	62.6954	62.9957	64.1891	65.2166	66.949	68.2977	70.3307	72.4173	74.4976	76.3766	77.8558	78.3851	78.4507	78.6752	78.4469	78.6934	79.0824	79.6721	80.2414	80.0374	80.3612	81.102	81.7985
Philippines	Male	0 to 20	Neonatal disorders	81.5364	82.1907	82.5786	82.9223	83.4638	83.8496	84.1991	84.5225	84.7449	84.8662	84.923	85.2648	85.5981	86.0133	86.3567	86.7513	87.1477	87.7108	88.359	88.7295	89.2625	89.7536	90.1573	90.4624	90.4341	90.4754	90.8261	91.106
Philippines	Male	Early Neonatal	Neonatal disorders	61.6029	62.4618	62.8637	63.1904	64.0015	64.4129	64.9894	65.6867	66.2485	66.8772	66.7917	67.053	67.2071	67.4426	67.5147	67.9658	69.1803	70.4153	72.0721	73.3613	74.9021	75.8741	76.3533	76.592	76.1448	75.9416	76.6961	77.3184
Philippines	Male	Late Neonatal	Neonatal disorders	71.2899	71.7825	71.8981	72.0944	72.3765	72.676	72.4635	72.3267	72.2535	72.3752	72.4653	72.6716	73.0718	73.5668	74.1508	74.9851	75.8057	76.862	78.2807	79.2575	80.3976	81.1652	81.7794	82.3354	82.2488	82.2219	82.6356	83.0521
Sri Lanka	Both	0 to 20	Neonatal disorders	87.1572	88.6897	88.6539	90.3207	90.0844	90.3672	90.2446	90.2631	92.0315	92.4486	92.5537	92.9625	93.7116	93.864	94.0852	91.903	94.5011	95.2793	95.1992	94.4235	95.1319	95.2467	95.4736	95.8462	95.4549	96.2742	96.5837	96.8045
Sri Lanka	Both	Early Neonatal	Neonatal disorders	65.0391	68.9215	68.3621	72.6593	71.2028	71.5974	71.0698	71.0328	76.5688	78.1071	78.7595	80.3249	82.5843	83.1525	83.6275	76.8974	84.8575	87.1762	86.7988	84.4735	86.3123	86.6322	87.1461	87.9616	86.3283	88.4366	88.9867	89.3743
Sri Lanka	Both	Late Neonatal	Neonatal disorders	70.0168	73.4687	73.569	76.8704	75.8329	75.8375	74.7778	73.9613	77.753	78.8167	79.495	80.8552	82.8988	83.3911	84.0237	78.6562	84.5638	86.3428	86.2994	84.085	85.7476	85.6681	85.7484	86.4778	84.8442	86.8554	87.3049	87.699
Sri Lanka	Female	0 to 20	Neonatal disorders	86.8029	88.2768	88.1805	89.8099	89.5512	89.8598	89.773	89.7605	91.5385	91.9777	92.1016	92.5362	93.305	93.4194	93.6326	91.3748	94.0335	94.8757	94.7785	93.9562	94.7376	94.8575	95.0997	95.4918	95.087	95.9714	96.306	96.5516
Sri Lanka	Female	Early Neonatal	Neonatal disorders	67.4862	70.9457	70.369	74.1641	72.7888	73.1928	72.7238	72.5097	77.4229	78.8458	79.5191	81.0385	83.1245	83.6446	84.1387	77.8215	85.1329	87.4089	87.0033	84.7494	86.6176	86.946	87.4731	88.2428	86.7221	88.7741	89.345	89.7521
Sri Lanka	Female	Late Neonatal	Neonatal disorders	68.86	72.286	72.2097	75.4582	74.2708	74.1843	73.1385	72.2814	76.1655	77.3295	78.0825	79.542	81.6792	82.2255	82.8967	77.1741	83.5259	85.5267	85.3695	82.9946	84.8232	84.7252	84.7903	85.5283	83.7931	85.9498	86.4842	86.9793
Sri Lanka	Male	0 to 20	Neonatal disorders	87.5297	89.0952	89.1064	90.7855	90.5703	90.8316	90.6844	90.7246	92.4647	92.8608	92.9526	93.3394	94.0682	94.2492	94.4753	92.3742	94.8958	95.6196	95.5511	94.8166	95.465	95.5746	95.7881	96.1421	95.7651	96.5285	96.8167	97.0171
Sri Lanka	Male	Early Neonatal	Neonatal disorders	62.8795	67.1333	66.584	71.3199	69.8005	70.1917	69.6266	69.7413	75.8086	77.4498	78.0881	79.6952	82.107	82.7114	83.1684	76.0979	84.5972	86.9532	86.5949	84.2069	86.0221	86.3339	86.8357	87.6895	85.958	88.1156	88.6443	89.0129
Sri Lanka	Male	Late Neonatal	Neonatal disorders	70.8813	74.3448	74.5783	77.9189	76.9888	77.0603	75.9927	75.2152	78.9372	79.9249	80.5484	81.8367	83.8127	84.2663	84.8697	79.7691	85.3459	86.9611	86.9973	84.9006	86.4403	86.3696	86.4587	87.1778	85.6195	87.5241	87.9091	88.2254
Thailand	Both	0 to 20	Neonatal disorders	87.4514	88.1744	88.8265	89.4222	89.9532	90.4838	91.0622	91.6472	92.1576	92.6089	93.097	93.5189	93.9432	94.3658	94.7094	95.0642	95.4103	95.7507	96.0556	96.2757	96.5132	96.6681	96.7428	96.9909	97.0296	97.0545	96.9462	97.0925
Thailand	Both	Early Neonatal	Neonatal disorders	66.067	67.3546	68.1716	69.1509	70.5758	72.1249	73.5867	75.0227	76.1782	77.7469	79.2457	79.956	80.4276	81.0632	81.9863	83.3746	84.6587	85.8205	86.7787	87.5405	88.4841	89.1244	89.2231	89.9325	89.8428	89.6807	89.1812	89.5765
Thailand	Both	Late Neonatal	Neonatal disorders	70.913	72.3969	73.5063	74.6919	76.1221	77.6147	79.1162	80.3514	81.7232	83.1119	84.4217	84.9814	85.41	85.9567	86.6026	87.4891	88.2257	88.9363	89.4331	89.799	90.3186	90.717	90.9027	91.4862	91.4874	91.3426	90.8663	91.1467
Thailand	Female	0 to 20	Neonatal disorders	86.8214	87.5626	88.1835	88.72	89.1915	89.6354	90.1337	90.6851	91.1934	91.7412	92.3472	92.8806	93.4007	93.8986	94.2919	94.6909	95.0858	95.4759	95.8174	96.0641	96.3133	96.4783	96.556	96.8192	96.8323	96.8619	96.7536	96.9059
Thailand	Female	Early Neonatal	Neonatal disorders	67.9159	69.2831	70.1481	71.1206	72.2949	73.5326	74.6794	75.8307	76.7029	78.2632	79.8071	80.5669	80.9388	81.4338	82.2185	83.5862	84.8812	86.1033	87.0549	87.846	88.8244	89.4355	89.5167	90.2228	90.0924	89.9446	89.4637	89.8296
Thailand	Female	Late Neonatal	Neonatal disorders	69.8512	71.1002	71.9912	72.9045	74.0729	75.2151	76.3859	77.3631	78.8731	80.5757	82.3194	83.1046	83.616	84.2553	84.8396	85.8251	86.7349	87.5872	88.2401	88.7067	89.3023	89.7134	89.9302	90.5765	90.5805	90.4199	89.8766	90.2339
Thailand	Male	0 to 20	Neonatal disorders	88.0228	88.7241	89.3935	90.0272	90.5943	91.182	91.8113	92.4133	92.9201	93.3005	93.7027	94.0441	94.3981	94.7651	95.0695	95.389	95.6957	95.9962	96.2716	96.4703	96.6972	96.8427	96.9149	97.1493	97.208	97.2295	97.1234	97.2639
Thailand	Male	Early Neonatal	Neonatal disorders	64.4442	65.6476	66.3982	67.3482	68.9849	70.8051	72.5398	74.2346	75.6411	77.2328	78.7036	79.3873	79.9735	80.7519	81.8003	83.2075	84.4817	85.5942	86.5619	87.3004	88.212	88.8752	88.9896	89.7009	89.6447	89.4712	88.9578	89.3771
Thailand	Male	Late Neonatal	Neonatal disorders	71.7249	73.3594	74.604	75.9746	77.5893	79.3399	81.0846	82.507	83.7787	84.9418	85.9409	86.3426	86.7174	87.2019	87.8882	88.7017	89.3166	89.9268	90.3151	90.6103	91.0748	91.4623	91.6253	92.1623	92.1617	92.0286	91.601	91.8274
Timor-Leste	Both	0 to 20	Neonatal disorders	49.6758	51.2855	53.1629	55.183	57.2612	58.8183	60.0975	61.6182	63.3651	64.7041	66.5493	68.7208	70.8867	72.5306	74.3906	76.4127	78.5485	80.1927	81.5178	82.5498	83.5123	84.3314	85.0174	85.6679	85.9656	86.0023	86.1735	86.5723
Timor-Leste	Both	Early Neonatal	Neonatal disorders	42.5165	44.1236	45.9447	47.9205	49.8124	50.6713	50.6327	50.8415	51.5359	51.8055	53.1658	54.6191	55.3915	55.2958	55.6304	56.8195	58.9764	60.5253	61.493	62.2301	63.45	64.6033	65.5112	66.277	66.3236	65.9083	65.9996	66.8295
Timor-Leste	Both	Late Neonatal	Neonatal disorders	42.7628	44.9345	46.8674	49.255	51.9991	54.9918	58.144	61.3398	64.303	66.8041	69.7847	72.767	75.2323	76.9301	78.4854	80.2309	82.2143	83.8522	85.2033	86.313	87.3527	88.2556	88.9386	89.5031	89.5903	89.3663	89.3039	89.4424
Timor-Leste	Female	0 to 20	Neonatal disorders	41.0677	43.5427	46.4803	49.4886	52.5514	54.8989	56.8217	58.8608	61.0361	62.664	64.8939	67.3764	69.8666	71.765	73.7886	75.9733	78.2587	80.0332	81.5264	82.74	83.9135	84.907	85.7462	86.509	86.8515	86.8742	86.9889	87.3113
Timor-Leste	Female	Early Neonatal	Neonatal disorders	35.4459	38.3308	41.2681	44.4622	47.39	49.0922	49.7919	50.6402	51.6386	52.1247	53.6198	55.3096	56.431	56.7458	57.4227	58.853	61.1232	62.8568	64.1834	65.3952	67.139	68.7831	70.1332	71.1485	71.4032	71.0046	70.9272	71.4533
Timor-Leste	Female	Late Neonatal	Neonatal disorders	32.5755	36.5523	40.1495	44.3094	48.5584	52.8472	56.9543	61.0508	65.0186	68.4631	72.2027	75.7186	78.5652	80.5696	82.147	83.7206	85.4558	86.8358	87.89	88.7108	89.3511	89.809	90.1093	90.3785	90.2484	89.9017	89.7569	89.834
Timor-Leste	Male	0 to 20	Neonatal disorders	56.1359	57.1329	58.2509	59.5739	60.9436	61.9422	62.7673	63.9213	65.3632	66.5043	68.0591	69.9982	71.9152	73.3707	75.1057	76.9939	78.9979	80.533	81.725	82.6225	83.4256	84.121	84.6994	85.2663	85.5383	85.5911	85.8056	86.2594
Timor-Leste	Male	Early Neonatal	Neonatal disorders	48.1735	48.7554	49.6602	50.6335	51.6722	51.8378	51.1921	50.8738	51.3317	51.4356	52.7012	53.9715	54.4622	54.0316	54.0849	55.08	57.1524	58.5587	59.2359	59.5904	60.3786	61.1372	61.6975	62.2927	62.1911	61.7987	62.0619	63.167
Timor-Leste	Male	Late Neonatal	Neonatal disorders	50.0954	50.9931	51.7479	52.8702	54.5389	56.6004	59.071	61.6327	63.8816	65.7252	68.1864	70.7966	72.9841	74.4512	75.9863	77.8583	79.9912	81.809	83.371	84.6588	85.9772	87.2022	88.1579	88.9291	89.1796	89.0502	89.0547	89.245
Vietnam	Both	0 to 20	Neonatal disorders	85.5222	86.197	86.9137	87.6864	88.5133	89.3443	90.1675	90.931	91.5979	92.1871	92.7057	93.1665	93.5096	93.738	93.9128	94.0154	94.0939	94.0777	94.0428	94.0381	94.0997	94.2528	94.4917	94.7514	95.023	95.3058	95.566	95.8005
Vietnam	Both	Early Neonatal	Neonatal disorders	59.8522	60.8411	62.0089	63.2539	64.8897	66.5996	68.3088	70.1211	71.8185	73.4114	75.1646	76.837	78.2129	79.293	80.1102	80.9545	81.6421	82.0562	82.2655	82.6037	83.0505	83.7022	84.4933	85.1986	85.8607	86.5424	87.1985	87.7283
Vietnam	Both	Late Neonatal	Neonatal disorders	73.2013	74.0938	75.0023	75.9125	77.1115	78.4062	79.835	81.2944	82.5873	83.7541	84.7854	85.6312	86.2378	86.6437	86.9837	87.3966	87.8794	88.2883	88.7076	89.131	89.6319	90.1882	90.7101	91.1251	91.5351	91.9433	92.2064	92.4848
Vietnam	Female	0 to 20	Neonatal disorders	84.7361	85.4813	86.232	87.0487	87.8784	88.7157	89.5679	90.3413	91.0215	91.6414	92.2065	92.7251	93.1486	93.4752	93.7617	93.9431	94.0995	94.1179	94.0863	94.0803	94.1122	94.2449	94.4637	94.7069	94.9542	95.1989	95.4268	95.6287
Vietnam	Female	Early Neonatal	Neonatal disorders	62.6642	63.6782	64.7321	65.8909	67.3076	68.7966	70.2845	71.8931	73.3521	74.7944	76.5545	78.3477	80.0084	81.4569	82.6779	83.8683	84.6796	85.0631	85.2739	85.4864	85.8088	86.2988	86.9326	87.4964	88.0352	88.5449	89.0229	89.4711
Vietnam	Female	Late Neonatal	Neonatal disorders	67.3088	67.7337	68.2317	68.7202	69.7324	71.065	72.8756	74.865	76.5808	78.1905	79.5536	80.6699	81.5724	82.2842	82.8775	83.5392	84.201	84.7862	85.4125	86.014	86.6766	87.4278	88.1414	88.6986	89.2054	89.7243	90.0356	90.3969
Vietnam	Male	0 to 20	Neonatal disorders	86.2475	86.8652	87.5519	88.2832	89.1013	89.9184	90.7081	91.4551	92.1035	92.6631	93.1452	93.5639	93.8501	94.0114	94.1116	94.169	94.195	94.1595	94.127	94.1253	94.2102	94.3755	94.6253	94.892	95.1748	95.4788	95.7565	96.0092
Vietnam	Male	Early Neonatal	Neonatal disorders	57.5335	58.5226	59.8146	61.1474	62.9819	64.876	66.7559	68.7197	70.6041	72.3154	74.064	75.6451	76.7867	77.5676	78.0585	78.6187	79.2213	79.6945	79.8986	80.3559	80.9023	81.6829	82.5953	83.41	84.1561	84.9726	85.7783	86.3568
Vietnam	Male	Late Neonatal	Neonatal disorders	77.4015	78.5967	79.7671	80.9432	82.2471	83.4926	84.6631	85.7637	86.7575	87.6202	88.4129	89.0648	89.482	89.7013	89.8747	90.1135	90.4653	90.7421	91.0162	91.3098	91.6922	92.1123	92.5015	92.8173	93.1571	93.4891	93.7151	93.9357
Oceania	Both	0 to 20	Neonatal disorders	75.9899	76.3029	76.6407	76.8873	77.2863	77.6223	77.8357	77.9614	77.7772	77.6654	77.6287	77.408	77.237	77.0841	77.2772	77.5323	77.822	78.2392	78.665	79.1813	79.7511	80.2964	80.8077	81.2729	81.8053	82.3844	82.9305	83.4642
Oceania	Both	Early Neonatal	Neonatal disorders	59.7448	60.6483	61.5004	62.1677	63.0383	63.7569	64.2996	64.731	64.8887	64.9924	65.0484	64.8087	64.6557	64.3981	64.751	65.2978	65.7891	66.3558	66.9373	67.5446	68.3176	69.0785	69.6665	70.2237	70.7977	71.4866	72.0931	72.7994
Oceania	Both	Late Neonatal	Neonatal disorders	58.268	59.0689	59.7262	60.1383	60.5195	60.5692	60.3003	59.682	58.3085	56.6567	55.1653	53.21	51.0226	48.903	48.3785	48.8021	49.3462	50.4036	51.3075	52.5112	53.771	55.0743	56.1766	57.1356	58.1439	59.2564	60.2862	61.3622
Oceania	Female	0 to 20	Neonatal disorders	75.23	75.5251	75.823	76.044	76.4147	76.7463	76.9556	77.0285	76.8107	76.6485	76.6393	76.4982	76.4436	76.4396	76.8612	77.2464	77.6258	78.0692	78.4521	78.8606	79.3094	79.7195	80.0722	80.3965	80.8123	81.3301	81.8122	82.3397
Oceania	Female	Early Neonatal	Neonatal disorders	62.4042	63.2879	64.083	64.6435	65.4269	66.0792	66.5422	66.8985	66.983	67.1499	67.3141	67.3514	67.6822	67.9556	68.8092	69.6967	70.2511	70.7831	71.1951	71.536	71.993	72.4562	72.7194	72.978	73.1915	73.5833	74.0549	74.6637
Oceania	Female	Late Neonatal	Neonatal disorders	57.3967	58.0991	58.6416	59.0875	59.5142	59.6263	59.3297	58.6904	57.0759	55.1966	53.3428	51.0494	48.4395	45.9674	45.4956	45.9616	46.6083	47.8874	48.6962	49.6185	50.589	51.4637	52.1446	52.7469	53.54	54.612	55.6397	56.7404
Oceania	Male	0 to 20	Neonatal disorders	76.8308	77.153	77.5184	77.7805	78.1971	78.5342	78.7512	78.9219	78.7686	78.7056	78.6538	78.3836	78.1406	77.898	77.9318	78.0973	78.319	78.7045	79.1422	79.7162	80.3551	80.9824	81.5939	82.1475	82.7503	83.3592	83.9433	84.4746
Oceania	Male	Early Neonatal	Neonatal disorders	57.4867	58.3953	59.2894	60.0503	60.9934	61.7701	62.3908	62.8982	63.1385	63.2024	63.1824	62.7244	62.1747	61.4971	61.4451	61.7037	62.1572	62.7407	63.4404	64.2426	65.2646	66.2573	67.1041	67.8976	68.772	69.7044	70.4089	71.1964
Oceania	Male	Late Neonatal	Neonatal disorders	58.9491	59.8293	60.5796	60.9568	61.3076	61.3208	61.0858	60.4901	59.3098	57.8295	56.6125	54.9016	53.0167	51.1483	50.5707	50.9671	51.4407	52.3166	53.2738	54.6709	56.127	57.7332	59.1284	60.3374	61.4947	62.6305	63.6595	64.7182
Fiji	Both	0 to 20	Neonatal disorders	85.3842	85.6133	86.4211	86.0954	86.1646	86.2656	86.1328	85.9723	85.5958	85.3939	85.2041	84.8916	84.8176	84.8306	85.2153	85.8211	86.1406	86.4189	86.8939	87.305	87.7682	88.2652	88.5179	88.6438	88.8039	89.0139	89.3142	89.559
Fiji	Both	Early Neonatal	Neonatal disorders	63.3815	64.0667	66.1767	65.5078	65.9153	66.5139	66.6336	66.7893	66.8224	67.0205	67.07	66.9236	67.6426	68.3851	69.4101	71.1251	72.0831	72.9222	73.9647	74.9264	75.8502	76.7551	77.0748	77.132	77.125	77.1509	77.3137	77.3775
Fiji	Both	Late Neonatal	Neonatal disorders	66.856	67.6133	69.8287	68.8676	68.3698	67.6533	66.506	65.2122	63.2407	61.3909	59.8579	58.0503	56.7868	55.6935	56.0066	57.7738	59.3091	60.9704	62.8932	64.6651	66.3257	68.0117	68.9203	69.2246	69.228	69.0988	69.2833	69.4289
Fiji	Female	0 to 20	Neonatal disorders	83.776	84.0135	84.8574	84.4546	84.5334	84.6327	84.4699	84.2134	83.6958	83.3902	83.1303	82.8095	82.8338	82.9935	83.5853	84.3876	84.8962	85.2996	85.7452	86.0498	86.4551	86.8874	87.0153	87.0364	87.0201	87.121	87.4633	87.7922
Fiji	Female	Early Neonatal	Neonatal disorders	64.2762	64.8478	66.7306	65.8722	66.1722	66.6152	66.4667	66.3216	66.0649	66.1385	66.2478	66.4654	67.8421	69.364	71.1496	73.3505	74.5758	75.462	76.3405	76.9692	77.5546	78.1666	78.1066	77.8286	77.2278	76.7371	76.849	76.9865
Fiji	Female	Late Neonatal	Neonatal disorders	63.535	64.3302	66.7229	65.6764	65.5002	65.1775	64.0329	62.4188	59.6588	56.821	54.396	51.8669	50.0472	48.4964	48.5178	50.6927	53.2788	56.008	57.8897	59.4104	61.0154	62.4576	62.701	62.4901	62.1351	62.0485	62.2091	62.3492
Fiji	Male	0 to 20	Neonatal disorders	86.6721	86.8905	87.6619	87.3935	87.4542	87.5563	87.4462	87.3575	87.0852	86.9588	86.8205	86.518	86.3771	86.287	86.5221	86.9857	87.1732	87.3656	87.8584	88.3378	88.8337	89.3671	89.6997	89.8941	90.1716	90.4524	90.7199	90.9042
Fiji	Male	Early Neonatal	Neonatal disorders	62.459	63.24	65.5483	65.0472	65.5391	66.2749	66.6412	67.0699	67.358	67.6677	67.6731	67.2273	67.3969	67.4699	67.8357	69.1347	69.8675	70.677	71.8608	73.0936	74.3189	75.4688	76.1076	76.4464	76.938	77.3996	77.6023	77.6043
Fiji	Male	Late Neonatal	Neonatal disorders	69.2393	69.965	72.0442	71.143	70.4129	69.4116	68.275	67.2393	65.8615	64.7256	63.8217	62.5229	61.6541	60.8888	61.413	62.8857	63.6568	64.5387	66.4948	68.4498	70.1504	72.0141	73.405	74.0832	74.342	74.1922	74.3904	74.5372
Kiribati	Both	0 to 20	Neonatal disorders	57.4772	58.7014	59.8736	60.4689	61.8473	62.9535	64.1185	65.2983	66.5649	67.1838	68.0485	68.6526	69.159	69.6725	70.1718	70.6347	70.9049	71.0927	71.5671	72.1749	72.8734	73.6571	74.3646	75.0327	75.7142	76.4787	77.2567	77.9932
Kiribati	Both	Early Neonatal	Neonatal disorders	44.2283	45.2727	46.0998	46.7029	47.8559	49.0676	49.9051	50.8824	52.0487	52.9525	53.7265	54.357	54.9762	55.6869	56.2987	57.2015	57.8996	58.9238	59.9531	60.938	62.012	63.0305	63.6041	64.2507	64.8115	65.3916	65.9758	66.6796
Kiribati	Both	Late Neonatal	Neonatal disorders	30.314	31.7883	32.8437	33.018	34.6233	35.9151	36.8894	37.756	38.9535	39.7718	40.5217	41.0946	41.6284	42.2746	43.0408	44.4113	45.4707	46.9575	48.3713	49.9089	51.4715	52.9652	53.8255	54.7891	55.6916	56.5244	57.6242	58.537
Kiribati	Female	0 to 20	Neonatal disorders	55.8171	57.0911	58.2622	58.9812	60.2654	61.3294	62.6953	64.0632	65.4933	66.196	67.1206	67.709	68.2664	68.7912	69.2794	69.777	70.0029	70.1559	70.6062	71.102	71.7308	72.443	73.1064	73.73	74.3903	75.1469	75.8827	76.6189
Kiribati	Female	Early Neonatal	Neonatal disorders	48.3412	49.256	50.013	50.5385	51.5198	52.7256	53.6889	54.7317	55.9037	56.8946	57.6853	58.3018	58.9127	59.6407	60.2995	61.2077	61.8556	62.7146	63.6159	64.3336	65.1297	65.866	66.2351	66.6725	67.0386	67.375	67.6991	68.329
Kiribati	Female	Late Neonatal	Neonatal disorders	23.6059	25.2123	26.3097	26.6939	28.1003	29.3701	30.6833	31.9589	33.3847	34.4602	35.2804	35.8307	36.0478	36.3515	37.0565	38.4862	39.6106	41.1971	42.8609	44.4707	46.0015	47.4509	48.208	49.1495	49.956	50.8982	51.867	52.8943
Kiribati	Male	0 to 20	Neonatal disorders	59.1429	60.3083	61.4625	61.9628	63.3888	64.5085	65.5251	66.5637	67.7014	68.2724	69.0973	69.7227	70.1919	70.7021	71.2142	71.6519	71.9528	72.1543	72.6303	73.3019	74.0274	74.8436	75.569	76.2582	76.9425	77.6973	78.4948	79.2226
Kiribati	Male	Early Neonatal	Neonatal disorders	40.7743	41.9215	42.7857	43.447	44.7495	45.963	46.7057	47.6368	48.8103	49.6539	50.4246	51.0743	51.7199	52.4352	53.025	53.9378	54.6713	55.8198	56.9275	58.1221	59.4144	60.662	61.3997	62.2163	62.9318	63.7125	64.5192	65.2835
Kiribati	Male	Late Neonatal	Neonatal disorders	35.2324	36.6053	37.6261	37.6454	39.3906	40.6935	41.4281	42.0009	43.0361	43.6752	44.3762	44.9668	45.7297	46.6183	47.426	48.7534	49.7639	51.1762	52.405	53.8837	55.4617	56.9811	57.9109	58.8858	59.8539	60.6021	61.7935	62.6202
Marshall Islands	Both	0 to 20	Neonatal disorders	85.7188	86.0431	86.2121	86.4941	86.5702	86.6111	86.3966	86.0936	85.7887	85.5492	85.1922	85.1266	85.0956	85.1821	85.3609	85.5548	85.9513	86.3146	86.7114	87.1252	87.5797	88.1013	88.5778	89.0525	89.466	89.87	90.2627	90.5727
Marshall Islands	Both	Early Neonatal	Neonatal disorders	66.9	66.7463	66.578	66.8605	67.0316	67.2968	66.9649	66.7103	66.4908	66.4395	66.1589	66.4897	66.9216	67.6214	68.4068	69.1244	70.1098	70.6935	71.1992	71.7216	72.3602	73.1715	73.9577	74.7106	75.3504	76.0631	76.7156	77.4163
Marshall Islands	Both	Late Neonatal	Neonatal disorders	66.986	66.6273	66.213	66.2903	66.0782	65.8184	64.8767	63.6773	62.4148	61.1567	59.565	58.5054	57.4996	56.9767	57.1316	57.7614	58.996	59.8801	60.6754	61.4263	62.4846	63.7217	64.783	65.8035	66.6481	67.495	68.3907	69.3625
Marshall Islands	Female	0 to 20	Neonatal disorders	84.5845	84.9061	85.0694	85.3902	85.5111	85.6086	85.4058	85.1101	84.8108	84.6138	84.315	84.3544	84.4523	84.6893	85.0644	85.4168	85.897	86.3097	86.6835	87.0618	87.4727	87.9246	88.3783	88.8349	89.2181	89.6065	89.995	90.3048
Marshall Islands	Female	Early Neonatal	Neonatal disorders	68.146	67.7823	67.42	67.5908	67.7601	68.1164	67.803	67.706	67.5872	67.7915	67.8196	68.502	69.3961	70.6521	71.9717	73.0133	74.1404	74.8385	75.2601	75.7777	76.2422	76.8023	77.3717	77.9003	78.3023	78.798	79.3019	79.8949
Marshall Islands	Female	Late Neonatal	Neonatal disorders	64.7579	64.0719	63.3438	63.3486	63.1416	62.9965	62.0123	60.6562	59.1486	57.7762	56.0079	54.7847	53.5374	52.8863	53.2349	54.0963	55.7174	57.03	57.9874	58.9195	59.8871	60.9342	61.934	62.9002	63.7076	64.6104	65.5781	66.5425
Marshall Islands	Male	0 to 20	Neonatal disorders	86.6808	87.0045	87.1769	87.4289	87.4748	87.4777	87.2601	86.9566	86.6532	86.3896	86.0002	85.8662	85.749	85.736	85.7804	85.8637	86.1998	86.52	86.9288	87.3603	87.836	88.4015	88.8857	89.3648	89.7905	90.1975	90.5871	90.8927
Marshall Islands	Male	Early Neonatal	Neonatal disorders	65.7543	65.8043	65.8218	66.2135	66.3999	66.5988	66.2641	65.8797	65.5849	65.3284	64.8051	64.8611	64.924	65.1778	65.5344	65.9981	66.8595	67.3108	67.8742	68.3393	69.0995	70.1165	71.0757	72.011	72.8437	73.7373	74.5144	75.3057
Marshall Islands	Male	Late Neonatal	Neonatal disorders	68.5955	68.4964	68.3289	68.4695	68.2653	67.9303	67.0237	65.9417	64.862	63.6865	62.2216	61.2799	60.4449	60.0104	60.0273	60.4975	61.4583	62.0256	62.6902	63.2816	64.3943	65.7674	66.8668	67.923	68.7907	69.592	70.434	71.4158
Federated States of Micronesia	Both	0 to 20	Neonatal disorders	82.8009	83.4883	84.2011	84.879	85.3535	86.0303	86.5158	87.1303	87.7478	88.3421	88.9412	89.5458	90.1293	90.8261	91.0551	91.3033	91.486	91.6628	91.8096	91.9782	92.1971	92.3751	92.5122	92.634	92.6933	92.7603	92.8711	93.0061
Federated States of Micronesia	Both	Early Neonatal	Neonatal disorders	60.8969	61.9206	63.0972	64.2273	64.9366	66.2996	67.1844	68.2142	69.329	70.4807	71.7196	73.0938	74.4953	76.1012	76.5337	77.109	77.542	77.9396	78.2605	78.6	79.1418	79.7032	80.1961	80.6325	80.8927	81.3093	81.8049	82.4411
Federated States of Micronesia	Both	Late Neonatal	Neonatal disorders	59.9643	60.9017	61.9003	62.8005	63.1271	64.0518	64.3343	64.7677	65.0603	65.3703	65.7713	66.2322	66.705	67.5548	67.4454	67.9663	68.4673	69.092	69.5468	70.0539	70.8128	71.5487	72.258	72.7462	73.0543	73.5159	74.1264	74.8329
Federated States of Micronesia	Female	0 to 20	Neonatal disorders	81.3029	82.0358	82.8251	83.5873	84.1328	84.8957	85.4424	86.1132	86.79	87.4534	88.1363	88.869	89.5486	90.3639	90.666	90.9697	91.1775	91.3477	91.4977	91.634	91.826	91.9686	92.0851	92.1868	92.2207	92.27	92.3785	92.5275
Federated States of Micronesia	Female	Early Neonatal	Neonatal disorders	62.1	63.1643	64.2784	65.421	66.1439	67.5246	68.3799	69.3785	70.3582	71.4777	72.8283	74.542	76.2948	78.3433	79.1932	79.96	80.4974	80.8633	81.1105	81.3249	81.6722	82.0412	82.3524	82.6565	82.7424	82.9639	83.3351	83.9353
Federated States of Micronesia	Female	Late Neonatal	Neonatal disorders	57.1478	58.188	59.3869	60.4815	60.9608	62.1073	62.4386	62.7952	62.8799	62.9324	63.164	63.4909	63.9099	64.8846	64.7713	65.3331	65.9356	66.6944	67.1789	67.6037	68.2276	68.7965	69.3657	69.807	70.0368	70.3835	71.0917	71.8153
Federated States of Micronesia	Male	0 to 20	Neonatal disorders	84.0631	84.7122	85.3621	85.9719	86.3902	86.9992	87.4377	88.0093	88.5811	89.1229	89.6591	90.1665	90.6789	91.2865	91.463	91.6691	91.8341	92.015	92.1559	92.3442	92.5765	92.7752	92.9226	93.0553	93.1304	93.2072	93.317	93.4397
Federated States of Micronesia	Male	Early Neonatal	Neonatal disorders	59.8086	60.7919	62.0279	63.1449	63.8436	65.1939	66.1171	67.1925	68.4541	69.6575	70.8234	71.916	73.0256	74.2446	74.3028	74.7071	75.0407	75.4661	75.8455	76.2842	76.9862	77.7035	78.3475	78.8826	79.2893	79.8761	80.4782	81.1358
Federated States of Micronesia	Male	Late Neonatal	Neonatal disorders	62.0351	62.8951	63.7438	64.5001	64.7169	65.4829	65.7409	66.2546	66.7194	67.2281	67.75	68.2972	68.7939	69.5342	69.4123	69.898	70.3267	70.8497	71.2782	71.8405	72.6954	73.551	74.359	74.8751	75.2382	75.7863	76.322	77.0175
Papua New Guinea	Both	0 to 20	Neonatal disorders	71.1914	71.6173	71.9583	72.3821	72.9772	73.4721	73.8478	74.0909	73.9297	73.8808	73.9303	73.7435	73.6105	73.4725	73.758	74.1062	74.4821	75.0373	75.5586	76.2016	76.8954	77.567	78.2231	78.8222	79.5033	80.2371	80.9161	81.5717
Papua New Guinea	Both	Early Neonatal	Neonatal disorders	57.1148	58.2024	59.0366	59.907	60.9312	61.706	62.3216	62.7683	62.8677	62.9089	62.9443	62.6463	62.4129	62.0135	62.3741	62.9154	63.3872	63.9657	64.5519	65.1848	66.0154	66.8683	67.562	68.2216	68.919	69.7657	70.4872	71.3117
Papua New Guinea	Both	Late Neonatal	Neonatal disorders	54.7951	55.7712	56.3714	57.0029	57.5495	57.6821	57.4872	56.8582	55.3353	53.4901	51.8884	49.7673	47.3505	44.9633	44.4128	44.8485	45.3272	46.4429	47.3404	48.6371	49.992	51.4454	52.7269	53.8633	55.1009	56.493	57.7308	59.0014
Papua New Guinea	Female	0 to 20	Neonatal disorders	70.8485	71.2147	71.4603	71.8419	72.374	72.8432	73.2012	73.3541	73.1573	73.0315	73.1116	73.02	73.0154	73.0274	73.5727	74.0542	74.5238	75.0976	75.5653	76.0829	76.6314	77.1373	77.5964	78.0173	78.5625	79.2273	79.8129	80.4461
Papua New Guinea	Female	Early Neonatal	Neonatal disorders	60.3455	61.437	62.2289	62.9818	63.9035	64.5951	65.1152	65.4723	65.4795	65.585	65.7177	65.6969	65.966	66.1045	66.9674	67.8531	68.3706	68.9127	69.3206	69.6771	70.1698	70.6907	71.0221	71.3493	71.6519	72.173	72.7271	73.4115
Papua New Guinea	Female	Late Neonatal	Neonatal disorders	54.5655	55.3973	55.8094	56.4843	57.0417	57.1919	56.9432	56.3123	54.565	52.5435	50.5994	48.1699	45.3409	42.6035	42.1694	42.6153	43.1277	44.4232	45.2096	46.1849	47.201	48.1487	48.9641	49.6876	50.6711	51.995	53.2006	54.461
Papua New Guinea	Male	0 to 20	Neonatal disorders	71.7908	72.26	72.6747	73.1245	73.762	74.2716	74.6594	74.9773	74.849	74.8722	74.904	74.6557	74.4433	74.2203	74.3216	74.5762	74.8768	75.3986	75.932	76.6393	77.4153	78.1881	78.9704	79.6834	80.4465	81.2126	81.9499	82.6133
Papua New Guinea	Male	Early Neonatal	Neonatal disorders	54.4088	55.4719	56.3293	57.3004	58.4069	59.253	59.9603	60.4963	60.699	60.7001	60.6705	60.1561	59.5102	58.692	58.6495	58.8965	59.3487	59.9386	60.6421	61.4708	62.5633	63.6755	64.6591	65.5826	66.6131	67.7287	68.5746	69.5187
Papua New Guinea	Male	Late Neonatal	Neonatal disorders	55.0294	56.1199	56.8705	57.4515	57.9884	58.1168	57.9778	57.3553	56.0165	54.3058	52.9715	51.0767	48.9587	46.8248	46.171	46.605	47.0623	48.0152	48.9697	50.4869	52.0713	53.8851	55.4913	56.9192	58.334	59.7685	61.0273	62.3071
Samoa	Both	0 to 20	Neonatal disorders	91.8049	91.7835	91.7842	91.8773	91.9776	92.0965	92.2744	92.4896	92.7518	92.7214	92.8143	92.9457	93.1343	93.2297	93.3325	93.4063	93.4646	93.5065	93.6399	93.7028	93.7058	93.7199	93.702	93.9616	94.1553	94.3249	94.4619	94.5966
Samoa	Both	Early Neonatal	Neonatal disorders	76.0628	76.2271	76.6852	78.0559	79.3016	80.1622	80.9866	81.9582	82.9308	83.0921	83.5039	84.0819	84.8063	85.2295	85.6405	85.9828	86.1537	86.1556	86.3011	86.2912	86.3267	86.3471	86.4114	87.3054	87.8416	87.8819	87.8686	87.9843
Samoa	Both	Late Neonatal	Neonatal disorders	76.9399	76.9408	77.2432	78.3699	79.2544	79.6239	79.9854	80.388	80.6878	80.0725	79.7095	79.5086	79.4743	79.2976	79.3289	79.5767	79.738	79.6743	79.8953	79.9788	80.0296	80.0834	80.1951	81.3904	82.0633	82.0064	81.8641	81.9762
Samoa	Female	0 to 20	Neonatal disorders	90.9807	90.9879	91.0221	91.1442	91.264	91.4061	91.5951	91.8173	92.1041	92.0737	92.1694	92.3291	92.5597	92.6879	92.8543	92.9649	93.0684	93.1347	93.2852	93.3522	93.3118	93.284	93.2269	93.4784	93.6528	93.8153	93.93	94.0578
Samoa	Female	Early Neonatal	Neonatal disorders	77.3171	77.4445	77.8805	79.1709	80.3382	81.1459	81.9455	82.8588	83.7884	83.9912	84.4497	85.0772	85.9287	86.5258	87.1058	87.5515	87.7338	87.6018	87.4968	87.2563	87.1245	87.0415	87.0349	87.8523	88.323	88.348	88.3893	88.5799
Samoa	Female	Late Neonatal	Neonatal disorders	76.3688	76.3858	76.712	77.8818	78.8395	79.3079	79.658	80.055	80.2192	79.4849	78.8812	78.4008	78.091	77.5881	77.5238	77.7914	77.9409	77.7512	77.6592	77.3336	77.1587	77.0381	77.0661	78.427	79.2339	79.223	79.1973	79.509
Samoa	Male	0 to 20	Neonatal disorders	92.4973	92.4554	92.4325	92.5037	92.5894	92.6907	92.8595	93.0682	93.3097	93.2805	93.3717	93.4822	93.6409	93.7146	93.7737	93.823	93.8479	93.8702	93.9856	94.0398	94.0715	94.113	94.1217	94.3819	94.5859	94.7572	94.9084	95.0466
Samoa	Male	Early Neonatal	Neonatal disorders	74.8826	75.0862	75.5681	77.0125	78.3303	79.2392	80.0829	81.111	82.128	82.259	82.6364	83.1827	83.806	84.0885	84.3599	84.6164	84.7876	84.9389	85.3299	85.5294	85.7041	85.8025	85.916	86.8607	87.4395	87.4798	87.4029	87.4365
Samoa	Male	Late Neonatal	Neonatal disorders	77.3278	77.3166	77.6061	78.7029	79.5348	79.8259	80.2058	80.613	81.0235	80.4882	80.3043	80.3105	80.4798	80.5461	80.6469	80.8809	81.0558	81.0909	81.5406	81.9054	82.1061	82.2761	82.445	83.5231	84.1032	84.0165	83.7936	83.7602
Solomon Islands	Both	0 to 20	Neonatal disorders	81.5952	81.7752	82.082	82.4214	82.7841	83.1914	83.4972	83.8102	83.9558	84.1172	84.1544	84.1937	84.2772	84.5578	84.8993	85.1675	85.8454	86.5032	87.2507	87.978	88.727	89.1908	89.6083	89.9112	90.2258	90.4727	90.7774	91.0822
Solomon Islands	Both	Early Neonatal	Neonatal disorders	65.9372	66.1558	66.7245	67.2624	67.9265	68.8876	69.6655	70.3826	71.1119	71.7463	71.9852	72.2305	72.5582	73.1775	73.6834	74.1671	75.3409	76.5146	77.7324	78.9021	80.109	80.7414	81.2054	81.5283	81.8208	82.1403	82.5019	82.9547
Solomon Islands	Both	Late Neonatal	Neonatal disorders	65.3062	65.5448	66.0685	66.5483	66.9566	67.5282	67.6938	67.6195	67.3517	66.7741	65.6993	64.6161	63.458	62.7088	62.5295	62.9175	64.4783	66.1858	67.912	69.6103	71.3691	72.4098	73.2239	73.7871	74.2424	74.6975	75.2492	75.8648
Solomon Islands	Female	0 to 20	Neonatal disorders	79.5232	79.738	80.0845	80.4734	80.9069	81.3725	81.7366	82.1219	82.2351	82.3869	82.4838	82.5605	82.6932	83.1229	83.6079	83.975	84.6982	85.3865	86.1453	86.8321	87.5384	87.97	88.3774	88.6858	89.0054	89.2512	89.5936	89.9412
Solomon Islands	Female	Early Neonatal	Neonatal disorders	66.5264	66.5691	66.9809	67.4325	68.0232	68.9776	69.7852	70.5473	71.3586	72.0548	72.4482	72.9201	73.5562	74.5569	75.4129	76.1395	77.2982	78.364	79.4037	80.3033	81.2288	81.7086	82.0709	82.3077	82.5387	82.8181	83.2301	83.8005
Solomon Islands	Female	Late Neonatal	Neonatal disorders	61.9886	62.1138	62.5829	63.0291	63.56	64.2531	64.4593	64.3254	63.8034	62.9088	61.3627	59.7123	57.8785	56.598	56.1759	56.6231	58.3853	60.3388	62.2651	64.0594	65.8108	66.861	67.7141	68.3604	69.0114	69.6573	70.5097	71.4453
Solomon Islands	Male	0 to 20	Neonatal disorders	83.2768	83.4295	83.7045	84.005	84.3151	84.6783	84.9404	85.2	85.3677	85.5353	85.5322	85.5468	85.5987	85.776	86.0185	86.2185	86.8555	87.48	88.2048	88.9455	89.7088	90.186	90.6026	90.8954	91.2012	91.4436	91.7178	91.989
Solomon Islands	Male	Early Neonatal	Neonatal disorders	65.3928	65.7698	66.4783	67.0928	67.8246	68.7943	69.5505	70.2343	70.8987	71.4886	71.6086	71.6779	71.7665	72.0909	72.3271	72.6219	73.8053	75.0614	76.414	77.7939	79.2212	79.9655	80.5013	80.8857	81.2172	81.5589	81.8629	82.1946
Solomon Islands	Male	Late Neonatal	Neonatal disorders	67.7426	68.0687	68.6365	69.1445	69.4706	69.9595	70.0971	70.0652	69.9731	69.6138	68.8649	68.1724	67.4771	67.0908	67.0766	67.421	68.8343	70.3637	71.9463	73.5723	75.325	76.3543	77.1409	77.65	77.9783	78.306	78.6533	79.0468
Tonga	Both	0 to 20	Neonatal disorders	90.29	90.461	90.6909	90.6685	90.6893	90.7317	90.7707	90.8595	90.9572	90.976	91.1204	91.1866	91.314	91.4859	91.7137	91.9693	92.035	92.1583	92.2601	92.4528	92.5883	92.8173	93.0067	93.1522	93.2958	93.4502	93.6031	93.733
Tonga	Both	Early Neonatal	Neonatal disorders	73.3403	74.1545	74.944	75.0396	75.2121	75.4046	75.5795	76.0159	76.4683	76.9844	77.6578	78.2333	78.9018	79.5122	80.1584	80.9427	81.1828	81.4595	81.5804	81.9289	82.1983	82.6541	82.8533	82.9802	83.0897	83.3483	83.6154	83.9237
Tonga	Both	Late Neonatal	Neonatal disorders	75.1996	75.8219	76.4155	76.234	76.0038	75.8015	75.4276	75.1987	74.7836	74.4358	74.2546	73.9634	73.7781	73.6128	73.8896	74.4815	74.7481	75.1546	75.3942	75.9226	76.3662	76.908	77.1812	77.2831	77.3519	77.5509	77.8344	78.1605
Tonga	Female	0 to 20	Neonatal disorders	89.5819	89.7872	90.0365	90.0114	90.0389	90.0887	90.1318	90.2286	90.3332	90.3359	90.4888	90.5722	90.7199	90.9151	91.1896	91.4691	91.5495	91.6972	91.8155	92.0298	92.1754	92.4158	92.6236	92.7709	92.9078	93.0594	93.2234	93.3602
Tonga	Female	Early Neonatal	Neonatal disorders	73.6039	74.4533	75.2638	75.345	75.512	75.7021	75.9421	76.4967	77.1038	77.7979	78.6056	79.339	80.1872	81.0148	81.8572	82.7273	82.9862	83.2574	83.3476	83.6189	83.8034	84.1732	84.2784	84.2978	84.26	84.3935	84.5566	84.8304
Tonga	Female	Late Neonatal	Neonatal disorders	74.0448	74.726	75.383	75.2094	74.9935	74.7078	74.2973	74.0616	73.6734	73.2069	72.7795	72.2063	71.7214	71.2488	71.3615	71.8976	72.1782	72.6909	72.9246	73.4676	73.7972	74.2511	74.4141	74.4493	74.4432	74.5921	74.8656	75.1951
Tonga	Male	0 to 20	Neonatal disorders	90.9112	91.0552	91.2696	91.249	91.2646	91.3016	91.3375	91.4203	91.5122	91.5431	91.681	91.736	91.8507	92.0085	92.2036	92.4398	92.4923	92.5936	92.6777	92.8483	92.9703	93.1852	93.3548	93.4946	93.6391	93.7923	93.9334	94.0568
Tonga	Male	Early Neonatal	Neonatal disorders	73.0922	73.8795	74.6523	74.7594	74.9362	75.1322	75.2501	75.5811	75.8937	76.2495	76.8072	77.251	77.7723	78.2062	78.6924	79.4055	79.6254	79.8981	80.0322	80.4421	80.7798	81.3001	81.5751	81.7921	82.0301	82.3949	82.7561	83.0936
Tonga	Male	Late Neonatal	Neonatal disorders	76.1123	76.6904	77.2382	77.0508	76.8113	76.6781	76.3267	76.09	75.6281	75.3484	75.3383	75.2489	75.2789	75.3365	75.7301	76.3598	76.6135	76.9386	77.1772	77.6918	78.2214	78.8279	79.1809	79.3291	79.4514	79.6871	79.9776	80.3017
Vanuatu	Both	0 to 20	Neonatal disorders	85.0417	85.2945	85.4682	85.5599	85.6619	85.7765	85.7392	85.6619	85.5977	85.4568	85.466	85.4447	85.4081	85.5011	85.613	85.6141	85.8163	85.9422	86.1619	86.355	86.6397	86.8861	87.1525	87.3766	87.5608	87.7807	87.9473	88.1856
Vanuatu	Both	Early Neonatal	Neonatal disorders	69.9919	70.3574	70.5454	70.6797	70.8488	71.1716	71.3414	71.4513	71.6647	71.8119	72.0374	72.2841	72.4428	72.8948	73.2269	73.3664	73.7486	74.0512	74.2776	74.3937	74.7841	75.0892	75.3442	75.5653	75.7335	75.9061	76.1116	76.4312
Vanuatu	Both	Late Neonatal	Neonatal disorders	71.6038	71.9321	71.9289	71.7433	71.5071	71.2288	70.6631	69.8781	69.0266	68.0173	67.012	65.8795	64.5865	63.8018	63.2694	63.1079	63.617	63.9719	64.5278	64.7561	65.303	65.7789	66.2297	66.509	66.7651	67.0348	67.3613	67.8352
Vanuatu	Female	0 to 20	Neonatal disorders	83.6443	83.9492	84.1367	84.2402	84.3425	84.4918	84.4134	84.3105	84.1951	83.9905	84.0146	84.0312	84.0554	84.2986	84.5608	84.6446	84.9018	85.0393	85.2625	85.4315	85.6664	85.8679	86.1289	86.3543	86.524	86.7398	86.9311	87.2045
Vanuatu	Female	Early Neonatal	Neonatal disorders	71.2303	71.4509	71.4926	71.4881	71.5934	71.8768	72.0014	72.0774	72.2771	72.4478	72.7981	73.3012	73.8799	74.8481	75.6775	76.1015	76.5228	76.706	76.7194	76.594	76.7631	76.9142	77.0265	77.1309	77.1557	77.1958	77.3657	77.7182
Vanuatu	Female	Late Neonatal	Neonatal disorders	70.0031	70.1917	70.1208	69.8909	69.539	69.2356	68.5393	67.5155	66.3202	64.8167	63.2941	61.6198	59.8914	59.0385	58.5528	58.4856	59.0053	59.4543	59.722	59.7332	60.1215	60.5354	60.8479	61.2142	61.4271	61.6828	62.139	62.7531
Vanuatu	Male	0 to 20	Neonatal disorders	86.2206	86.4319	86.5946	86.6771	86.7796	86.8688	86.8614	86.8029	86.7757	86.6817	86.6816	86.6358	86.56	86.5527	86.5642	86.5113	86.674	86.7881	86.9985	87.201	87.5142	87.7855	88.0476	88.2645	88.4509	88.6672	88.8109	89.0198
Vanuatu	Male	Early Neonatal	Neonatal disorders	68.8815	69.3944	69.7282	69.9945	70.2253	70.5865	70.7952	70.9368	71.1669	71.3018	71.4317	71.4715	71.2794	71.2998	71.2035	71.1005	71.4573	71.8796	72.3003	72.6264	73.1986	73.6164	73.9783	74.2856	74.5592	74.8311	75.0598	75.3431
Vanuatu	Male	Late Neonatal	Neonatal disorders	72.7743	73.2297	73.2874	73.1427	73.007	72.7526	72.2824	71.6702	71.0626	70.4008	69.7543	68.9961	68.0043	67.2652	66.6963	66.4664	66.9708	67.2594	68.0191	68.3963	69.049	69.5652	70.1083	70.3285	70.6141	70.8924	71.1286	71.5039
Central Asia	Both	0 to 20	Neonatal disorders	84.0372	84.4751	84.9035	85.3896	85.7857	86.1535	86.6387	87.1907	87.7548	88.1251	88.3164	88.4768	88.4945	88.4161	88.3881	88.4116	88.4015	88.4054	88.4443	88.5592	88.8426	89.2814	89.6817	90.0644	90.4771	90.9891	91.4833	91.8907
Central Asia	Both	Early Neonatal	Neonatal disorders	71.0434	71.1295	70.9982	70.8055	70.5319	70.3655	70.4746	70.7982	71.3052	71.6247	71.6834	71.7793	71.6956	71.6096	71.8408	72.5216	73.3571	74.2042	75.063	75.9244	76.9797	78.2501	79.2839	80.1279	80.8575	81.576	82.1165	82.5298
Central Asia	Both	Late Neonatal	Neonatal disorders	83.2179	83.1039	82.9126	82.7877	82.644	82.4506	82.1901	81.8549	81.4806	80.927	80.5238	80.3654	80.1248	79.909	80.2278	80.7545	81.157	81.6265	81.9653	82.3515	82.9348	83.6588	84.2642	84.7878	85.2275	85.7539	86.1443	86.5345
Central Asia	Female	0 to 20	Neonatal disorders	83.6005	84.0649	84.5178	85.0603	85.5481	86.0492	86.6581	87.3342	88.0101	88.4318	88.6388	88.8101	88.7984	88.6807	88.6253	88.6093	88.5524	88.508	88.5124	88.5888	88.8416	89.2746	89.6574	90.0367	90.4411	90.9583	91.4665	91.8639
Central Asia	Female	Early Neonatal	Neonatal disorders	72.9169	72.999	72.8903	72.7866	72.7313	72.8417	73.2094	73.8822	74.7509	75.2929	75.4797	75.6877	75.612	75.4797	75.5852	76.1063	76.7539	77.4501	78.1995	78.9652	79.9189	81.0887	82.0111	82.7653	83.4226	84.0928	84.5901	84.9531
Central Asia	Female	Late Neonatal	Neonatal disorders	82.5697	82.2921	81.9077	81.6373	81.4234	81.2129	80.9497	80.5681	80.0908	79.3244	78.6449	78.2585	77.7645	77.4515	77.8619	78.5749	79.0961	79.6305	79.9837	80.3594	80.9601	81.7488	82.375	82.9909	83.5116	84.125	84.6135	85.0653
Central Asia	Male	0 to 20	Neonatal disorders	84.6206	85.0312	85.4338	85.8724	86.2015	86.4741	86.869	87.3315	87.8153	88.1492	88.3311	88.4876	88.5303	88.4857	88.4805	88.5365	88.562	88.6018	88.6668	88.8094	89.1114	89.5471	89.9517	90.3284	90.7394	91.2377	91.7119	92.1165
Central Asia	Male	Early Neonatal	Neonatal disorders	69.5885	69.683	69.5393	69.2842	68.8491	68.4805	68.4024	68.4672	68.7035	68.8615	68.8354	68.8552	68.7776	68.7371	69.0711	69.872	70.8466	71.8021	72.7418	73.6722	74.8014	76.1434	77.2591	78.168	78.9505	79.701	80.2747	80.721
Central Asia	Male	Late Neonatal	Neonatal disorders	83.7836	83.7816	83.7224	83.6968	83.6021	83.4249	83.1703	82.8703	82.5675	82.1599	81.9441	81.9383	81.8673	81.7175	81.9744	82.3753	82.6963	83.1186	83.4444	83.8334	84.3989	85.0732	85.6586	86.1166	86.4991	86.9633	87.2855	87.6313
Armenia	Both	0 to 20	Neonatal disorders	85.1758	86.4234	87.415	88.1967	88.8942	89.6792	90.3859	91.2385	92.1765	92.9988	93.5256	93.9115	94.3996	94.8251	95.1298	95.5449	96.1103	96.57	96.5443	96.4321	96.3692	96.4002	96.7198	96.9664	97.1175	97.2637	97.3431	97.4765
Armenia	Both	Early Neonatal	Neonatal disorders	70.8715	71.98	72.1076	71.3915	70.65	70.9769	71.3517	72.2406	74.0061	76.0121	77.5196	78.9581	80.994	82.8624	84.4528	86.5327	89.0661	90.8369	90.9912	90.8158	90.8328	91.1915	92.2503	92.9568	93.2849	93.5258	93.5493	93.7332
Armenia	Both	Late Neonatal	Neonatal disorders	77.8877	78.662	79.0174	79.2889	79.8746	81.1044	82.0904	83.1582	83.9959	84.8475	85.3012	85.5621	86.9289	88.571	89.4863	90.3766	91.573	92.6738	92.9408	93.0524	93.1627	93.3595	93.9584	94.3004	94.504	94.7603	94.8189	94.9451
Armenia	Female	0 to 20	Neonatal disorders	84.474	85.8193	86.9307	87.7928	88.6153	89.5212	90.3835	91.3352	92.4851	93.4461	94.0008	94.54	94.9353	95.3282	95.491	95.7481	96.1707	96.5553	96.4984	96.2753	96.1702	96.118	96.3444	96.5065	96.645	96.8364	96.9556	97.1297
Armenia	Female	Early Neonatal	Neonatal disorders	70.564	71.4948	71.5388	70.7429	70.0246	70.5088	70.9672	72.1045	74.6454	77.5449	79.5519	81.7173	83.7157	85.4689	86.5779	88.0609	89.9932	91.4274	91.577	91.3079	91.3337	91.5368	92.2844	92.7457	93.0269	93.3706	93.4916	93.7115
Armenia	Female	Late Neonatal	Neonatal disorders	84.9888	86.3562	87.3706	88.1268	89.2261	90.6061	91.9032	92.8451	92.9502	92.5183	91.7567	91.4118	91.6034	92.5284	92.6322	92.7714	93.5223	94.3363	94.4022	94.0591	93.953	93.9539	94.4066	94.6291	94.7285	94.8788	94.9184	95.0454
Armenia	Male	0 to 20	Neonatal disorders	85.9531	87.1113	88.0045	88.7182	89.3227	90.0167	90.6129	91.3885	92.1768	92.8968	93.3988	93.6868	94.2274	94.666	95.0536	95.5568	96.1928	96.6843	96.6806	96.6391	96.6051	96.6845	97.0471	97.334	97.4872	97.6031	97.6572	97.7626
Armenia	Male	Early Neonatal	Neonatal disorders	71.1229	72.3658	72.5601	71.9102	71.1612	71.3819	71.7089	72.4323	73.6611	75.0451	76.2108	77.142	79.1893	81.1131	83.0126	85.4985	88.4409	90.4421	90.5965	90.4848	90.4924	90.9616	92.2421	93.1243	93.4855	93.6505	93.601	93.7581
Armenia	Male	Late Neonatal	Neonatal disorders	73.4601	73.8502	73.8085	73.8268	74.1508	75.353	76.2376	77.4591	78.8309	80.4836	81.685	82.3168	84.3494	86.3666	87.7424	89.0664	90.5043	91.7567	92.139	92.5273	92.767	93.0803	93.7623	94.1743	94.4387	94.7561	94.8243	94.947
Azerbaijan	Both	0 to 20	Neonatal disorders	81.4927	82.6894	83.8671	84.7993	85.3094	85.5801	85.8401	86.0856	86.1286	86.0333	85.9456	85.9143	85.46	84.7714	84.22	84.2372	84.2498	84.4695	84.7664	85.0659	85.3578	85.6805	85.9782	86.3147	86.7241	87.2007	87.7632	88.3656
Azerbaijan	Both	Early Neonatal	Neonatal disorders	70.3537	71.4639	72.2068	72.2241	71.5611	70.6164	69.2588	67.7369	65.6017	63.6133	62.1167	61.4276	59.9421	58.5314	58.1788	59.5437	60.9498	62.6795	64.7368	66.3602	67.5976	68.5622	69.3694	70.0537	70.6674	71.1888	71.7293	72.3685
Azerbaijan	Both	Late Neonatal	Neonatal disorders	80.0582	81.2037	81.9692	82.2407	82.0997	81.8253	81.193	80.4588	79.1809	78.12	77.6992	77.6947	77.3047	76.6779	76.5896	77.6455	78.7557	80.146	81.2461	82.1639	82.8647	83.3527	83.7831	84.0997	84.4194	84.6634	84.9736	85.3271
Azerbaijan	Female	0 to 20	Neonatal disorders	82.1725	83.4752	84.7176	85.8049	86.7114	87.5593	88.302	89.0966	89.4774	89.3948	89.1882	88.918	88.3013	87.4533	86.813	86.6869	86.5785	86.6659	86.8441	87.0113	87.1871	87.3948	87.6442	87.9401	88.3247	88.7448	89.255	89.7645
Azerbaijan	Female	Early Neonatal	Neonatal disorders	74.8989	75.962	76.6551	76.9582	77.2158	77.7082	77.8636	78.1652	77.7193	76.4684	75.2259	74.303	72.7879	71.2543	70.5777	71.2155	71.9848	73.0236	74.4348	75.5388	76.3555	77.0062	77.6132	78.1611	78.6493	79.0729	79.5033	79.9083
Azerbaijan	Female	Late Neonatal	Neonatal disorders	81.0574	82.2026	82.9316	83.1424	82.9802	82.7862	82.0443	81.4326	80.0205	78.0967	76.4607	74.9039	73.0049	71.1527	70.6747	71.8916	73.3799	75.1701	76.6693	77.8596	78.7871	79.4745	80.0863	80.6292	81.1505	81.5277	82.0474	82.4907
Azerbaijan	Male	0 to 20	Neonatal disorders	81.4987	82.5947	83.697	84.5072	84.7497	84.6395	84.5809	84.4778	84.3173	84.2377	84.2468	84.3899	84.0724	83.5303	83.0674	83.1937	83.2976	83.596	83.9648	84.3465	84.707	85.1017	85.422	85.7808	86.1954	86.6976	87.2796	87.9228
Azerbaijan	Male	Early Neonatal	Neonatal disorders	66.9475	68.1108	68.9156	68.7565	67.4589	65.5048	63.089	60.3327	57.0142	54.5926	52.9647	52.4887	51.0854	49.8001	49.7016	51.5956	53.4283	55.602	58.0794	60.0379	61.5433	62.7121	63.6405	64.412	65.1154	65.6982	66.323	67.142
Azerbaijan	Male	Late Neonatal	Neonatal disorders	79.5907	80.735	81.5296	81.8545	81.7427	81.4316	80.8824	80.0953	78.9156	78.4113	78.7517	79.7001	80.2324	80.3545	80.4988	81.4391	82.3102	83.4462	84.3009	85.0455	85.6007	85.9621	86.2758	86.4509	86.6426	86.799	86.9757	87.2655
Georgia	Both	0 to 20	Neonatal disorders	83.3193	84.0173	84.5188	84.4459	84.3479	84.5888	84.8851	85.1576	85.5961	86.0551	86.2914	86.601	86.7658	86.9633	87.1284	87.8506	89.0032	89.3609	89.6832	90.128	90.9014	91.4229	91.8224	92.2493	92.8733	93.4458	93.8116	94.2157
Georgia	Both	Early Neonatal	Neonatal disorders	56.3347	56.7588	55.541	52.6661	50.9817	50.617	50.3222	49.938	49.7715	50.6807	52.2858	54.8747	57.7743	60.5057	63.0115	66.5641	71.0291	73.7798	76.1791	78.6214	81.283	83.0653	84.39	85.7867	87.243	88.2953	88.7649	89.1845
Georgia	Both	Late Neonatal	Neonatal disorders	82.9545	82.3231	81.1897	79.2346	77.5164	76.8663	76.2549	75.1873	73.6221	71.949	70.4576	69.7065	69.8026	71.2273	73.262	75.6276	77.4699	77.6094	77.9068	78.3944	79.4179	79.8312	80.0545	80.4088	81.3277	82.129	82.3234	82.878
Georgia	Female	0 to 20	Neonatal disorders	82.159	83.0113	83.6442	83.7984	83.9781	84.5703	85.1234	85.5201	86.0381	86.5352	86.789	86.9485	86.8994	86.7058	86.4739	87.0745	88.1641	88.4889	88.7815	89.1695	89.937	90.4482	90.8503	91.2686	91.9777	92.6196	93.0175	93.4674
Georgia	Female	Early Neonatal	Neonatal disorders	59.4261	60.159	59.4476	57.5912	57.0285	57.8332	58.5972	59.2744	60.1727	61.6006	63.4039	65.5634	67.3687	68.1537	68.6974	70.8707	74.2753	76.4655	78.4335	80.4585	82.6802	84.1685	85.2936	86.51	87.8658	88.8012	89.2568	89.7278
Georgia	Female	Late Neonatal	Neonatal disorders	78.1301	76.6329	74.5556	71.7414	69.327	68.525	67.8368	66.3636	63.9894	61.4036	59.4436	58.2958	59.1287	62.393	66.4178	70.7283	73.8653	74.8897	75.8987	77.0459	78.5558	79.3527	79.8405	80.4256	81.6296	82.5256	82.7494	83.3358
Georgia	Male	0 to 20	Neonatal disorders	84.4407	85.0199	85.4248	85.2098	84.9373	84.9478	85.0841	85.2891	85.6871	86.1249	86.359	86.7625	87.0637	87.5011	87.9033	88.6797	89.8361	90.2011	90.5298	90.9942	91.7479	92.26	92.6458	93.0643	93.6187	94.1323	94.4677	94.8325
Georgia	Male	Early Neonatal	Neonatal disorders	53.8146	54.0124	52.4112	48.7824	46.2909	45.0867	44.0595	42.9618	42.0654	42.6209	44.1148	47.0393	50.7637	54.9436	58.8997	63.4472	68.6656	71.804	74.4991	77.2256	80.2071	82.2057	83.6755	85.1988	86.7294	87.8675	88.339	88.7044
Georgia	Male	Late Neonatal	Neonatal disorders	86.3224	86.2824	85.7889	84.4143	83.1519	82.5844	82.0024	81.1807	80.1328	79.0471	77.8548	77.3667	76.9851	77.2111	77.9481	79.0474	80.0447	79.6146	79.4435	79.4851	80.1714	80.3175	80.353	80.5376	81.2419	81.9573	82.1177	82.6296
Kazakhstan	Both	0 to 20	Neonatal disorders	89.8251	90.0567	90.2759	90.6855	90.9907	91.3925	91.7506	92.0617	92.3772	92.5068	92.4627	92.2523	91.905	91.4672	90.9639	90.591	90.2321	89.9578	89.6056	89.6917	90.1894	91.1467	92.0901	93.1086	93.9942	94.62	94.9343	95.2576
Kazakhstan	Both	Early Neonatal	Neonatal disorders	76.6586	76.393	76.0514	75.9213	75.6911	75.7675	75.6628	75.7317	76.5589	77.3027	77.5334	77.1453	76.6039	76.4208	76.4225	76.7758	77.2525	77.9856	78.2377	78.9989	80.5817	83.2505	85.8266	88.2825	90.1101	91.0755	91.2187	91.3863
Kazakhstan	Both	Late Neonatal	Neonatal disorders	83.5939	83.0043	82.3791	82.3894	82.7552	83.461	83.6032	83.8375	84.2646	84.5186	84.302	83.5929	82.745	82.0255	81.5128	81.4164	81.4449	81.6302	81.137	81.0823	81.6554	83.1305	84.4791	85.9699	87.139	87.8848	87.8928	88.0976
Kazakhstan	Female	0 to 20	Neonatal disorders	89.5483	89.7232	89.8367	90.1834	90.5303	90.9833	91.3526	91.6756	91.9852	92.1091	92.0338	91.8139	91.4514	90.9992	90.4803	90.0619	89.6821	89.3736	88.9761	89.0567	89.5759	90.5567	91.5515	92.6337	93.5667	94.2329	94.5752	94.9191
Kazakhstan	Female	Early Neonatal	Neonatal disorders	78.818	78.4348	77.8727	77.5341	77.3433	77.5073	77.363	77.4306	78.1663	78.8209	78.9367	78.6108	78.1411	77.9613	77.9628	78.3112	78.8127	79.5256	79.789	80.5468	82.0471	84.4693	86.8601	89.1479	90.8472	91.7475	91.8628	92.0112
Kazakhstan	Female	Late Neonatal	Neonatal disorders	82.0703	81.1372	80.0974	79.9715	80.5865	81.5356	81.7421	82.1037	82.6022	83.0684	82.9756	82.2824	81.3186	80.5314	80.0214	80.0576	80.2313	80.4826	80.0237	80.052	80.7376	82.305	83.724	85.2891	86.5302	87.2799	87.3253	87.5286
Kazakhstan	Male	0 to 20	Neonatal disorders	90.2228	90.4848	90.7668	91.2088	91.4828	91.8451	92.188	92.4851	92.797	92.9275	92.9054	92.7075	92.3792	91.9613	91.48	91.1498	90.8149	90.5698	90.2546	90.3432	90.8179	91.737	92.625	93.5779	94.4136	94.999	95.2884	95.591
Kazakhstan	Male	Early Neonatal	Neonatal disorders	74.9793	74.8096	74.6415	74.6772	74.4205	74.4288	74.3598	74.4288	75.3238	76.1334	76.4571	76.0218	75.4306	75.2528	75.2606	75.618	76.0694	76.8104	77.0467	77.802	79.4446	82.3022	85.0198	87.6036	89.531	90.547	90.7153	90.8987
Kazakhstan	Male	Late Neonatal	Neonatal disorders	84.7414	84.3861	84.0419	84.1426	84.3403	84.8797	84.9783	85.1251	85.5012	85.6128	85.3155	84.6045	83.8414	83.176	82.6694	82.4868	82.4179	82.555	82.0402	81.9272	82.4196	83.818	85.1078	86.5361	87.648	88.386	88.3706	88.5755
Kyrgyzstan	Both	0 to 20	Neonatal disorders	78.9352	79.7641	80.8714	81.8105	82.5733	83.4486	84.7574	86.0434	87.2869	87.9222	87.8301	87.4769	86.8944	86.3815	85.8171	85.2806	84.9484	84.8929	85.5656	85.9893	86.6473	87.4992	87.8132	87.6007	87.584	88.2572	89.3851	89.6989
Kyrgyzstan	Both	Early Neonatal	Neonatal disorders	60.5141	60.7014	61.1221	61.189	61.0266	61.8252	64.1084	66.2595	68.495	69.3169	68.1724	66.4489	64.1864	62.3859	60.6177	59.7468	59.96	60.7731	63.6561	65.8697	68.3649	71.0397	71.9403	71.2815	70.8399	72.0539	74.2134	74.5046
Kyrgyzstan	Both	Late Neonatal	Neonatal disorders	80.759	80.8746	81.3267	81.5746	81.5365	81.6863	82.3506	82.7318	82.8455	82.6445	82.2428	82.2555	82.7325	83.8808	84.7649	85.6114	86.2925	87.4211	88.8928	89.8412	90.9222	91.7314	91.9168	91.4556	90.8763	90.9617	91.5517	91.4965
Kyrgyzstan	Female	0 to 20	Neonatal disorders	78.0993	78.9141	80.0363	81.087	81.8968	82.7523	84.0045	85.2955	86.5206	87.1021	87.0528	86.6721	86.0006	85.2923	84.5961	83.977	83.5574	83.6037	84.3867	84.8718	85.5189	86.4206	86.714	86.4891	86.4455	87.1862	88.3868	88.7202
Kyrgyzstan	Female	Early Neonatal	Neonatal disorders	62.9077	63.0422	63.4829	63.8257	63.7959	64.4189	66.2726	68.1571	70.12	70.8186	69.9165	68.4451	66.015	63.7746	61.6525	60.5459	60.6473	61.7193	64.7459	67.0677	69.5051	72.1122	72.8533	72.1341	71.5698	72.6376	74.6687	74.9776
Kyrgyzstan	Female	Late Neonatal	Neonatal disorders	77.8436	77.2668	77.1837	77.0153	76.5769	76.7513	77.7754	78.7558	79.2678	79.1421	78.5621	77.9282	78.5169	79.9786	81.3445	82.7156	83.8544	85.2869	86.9562	88.021	88.8601	89.5402	89.7287	89.4463	89.0286	89.3002	90.005	89.9506
Kyrgyzstan	Male	0 to 20	Neonatal disorders	79.8751	80.6976	81.7773	82.6302	83.3492	84.2239	85.5479	86.8125	88.047	88.7063	88.5908	88.264	87.7505	87.374	86.9061	86.4344	86.1691	86.0505	86.6413	87.0206	87.6726	88.473	88.7924	88.5924	88.5953	89.2105	90.2658	90.5611
Kyrgyzstan	Male	Early Neonatal	Neonatal disorders	58.67	58.9167	59.3349	59.1977	58.9413	59.8809	62.4991	64.8532	67.2862	68.1873	66.8515	64.9347	62.806	61.3435	59.8441	59.1539	59.4518	60.0673	62.8458	64.9755	67.5156	70.2402	71.2675	70.6599	70.3217	71.652	73.906	74.183
Kyrgyzstan	Male	Late Neonatal	Neonatal disorders	82.8543	83.4269	84.226	84.744	84.9669	85.0958	85.5151	85.4984	85.3524	85.1054	84.8249	85.2609	85.6577	86.5859	87.1436	87.6384	88.0155	88.9364	90.2652	91.1287	92.356	93.2403	93.421	92.8473	92.1692	92.133	92.6427	92.5879
Mongolia	Both	0 to 20	Neonatal disorders	69.875	71.8793	73.5551	74.9251	75.9302	76.9858	78.2451	79.4985	80.8377	81.758	82.3187	82.7856	83.2678	83.6104	83.7796	83.8447	83.8675	83.8507	83.9526	84.0244	84.2099	84.7764	85.2356	85.6159	86.112	87.0183	87.7882	88.4239
Mongolia	Both	Early Neonatal	Neonatal disorders	56.461	57.1493	56.9426	56.3083	55.2199	55.204	55.8078	56.4632	57.4819	58.1401	58.3992	58.9369	59.7621	60.6352	61.6622	62.7899	64.1037	65.4302	66.8968	68.0845	69.3788	71.3079	72.7228	73.6096	74.3521	75.5567	76.3383	77.0141
Mongolia	Both	Late Neonatal	Neonatal disorders	74.3102	74.9814	75.1307	75.065	74.7164	74.8221	75.3277	75.8738	76.4218	76.5368	76.2529	75.5959	74.9081	74.4113	74.2332	74.5381	75.7016	77.1104	78.5361	79.7183	80.9245	82.1254	83.0127	83.5153	83.9609	84.7013	85.1853	85.6015
Mongolia	Female	0 to 20	Neonatal disorders	69.2586	71.4139	73.1941	74.5775	75.6212	76.619	77.8304	78.9979	80.2544	81.059	81.5892	82.1239	82.6923	83.0867	83.2831	83.4494	83.4176	83.4268	83.536	83.6319	83.8566	84.4715	84.9185	85.3183	85.8398	86.7974	87.6168	88.2572
Mongolia	Female	Early Neonatal	Neonatal disorders	56.16	56.9358	56.7255	56.0228	54.8799	54.8688	55.5173	56.2923	57.4739	58.2087	58.7044	59.6467	60.8993	62.0695	63.2065	64.4505	65.5294	66.7096	68.0377	69.145	70.457	72.346	73.7657	74.6361	75.4204	76.6868	77.5551	78.2658
Mongolia	Female	Late Neonatal	Neonatal disorders	80.5885	81.2554	81.4754	81.4818	81.3055	81.2248	81.445	81.7492	82.0082	81.8994	81.4628	80.8492	80.2571	79.9264	79.8008	80.3897	81.8363	83.6979	85.3966	86.7958	88.012	88.9254	89.4272	89.7279	90.0149	90.5372	90.9069	91.1888
Mongolia	Male	0 to 20	Neonatal disorders	70.6304	72.5015	74.0813	75.4324	76.3973	77.4915	78.7787	80.0946	81.4916	82.4972	83.0823	83.5106	83.9423	84.2598	84.4184	84.4208	84.4877	84.4575	84.5533	84.6078	84.7649	85.2883	85.7479	86.1028	86.5698	87.4211	88.1417	88.7619
Mongolia	Male	Early Neonatal	Neonatal disorders	56.6426	57.2646	57.0663	56.491	55.4486	55.4327	56.0033	56.5639	57.4503	58.0477	58.1195	58.3431	58.8386	59.4817	60.4291	61.4705	62.9699	64.4071	65.9768	67.2233	68.5024	70.4651	71.8735	72.7714	73.4762	74.623	75.3269	75.9691
Mongolia	Male	Late Neonatal	Neonatal disorders	70.1755	70.8488	70.969	70.8912	70.4261	70.6753	71.3882	72.0744	72.8099	73.064	72.881	72.1844	71.4588	70.8662	70.6769	70.7977	71.7794	72.8621	74.0791	75.0963	76.287	77.6531	78.792	79.4114	79.9518	80.8188	81.3467	81.8266
Tajikistan	Both	0 to 20	Neonatal disorders	78.0688	78.7808	79.1454	79.4888	79.8006	80.2271	80.8212	81.6848	82.5601	83.4076	83.9844	84.5858	85.2259	85.7647	86.1262	86.4293	86.5741	86.5989	86.5196	86.4692	86.4144	86.4084	86.398	86.3514	86.4919	86.7407	87.052	87.4896
Tajikistan	Both	Early Neonatal	Neonatal disorders	71.3053	71.6819	71.1348	70.4522	69.9134	69.9138	70.0679	70.5268	70.9564	71.1856	71.1775	71.2979	71.7664	72.1148	72.492	73.5692	74.6304	74.9253	74.9745	75.2921	75.416	75.3319	75.0247	74.7018	74.9899	75.4303	75.7987	76.5021
Tajikistan	Both	Late Neonatal	Neonatal disorders	84.605	84.9249	84.7671	84.4163	84.0026	83.7957	83.6651	83.7647	83.9487	83.9547	83.9898	84.1445	84.3871	84.4353	84.4506	84.8749	85.4183	85.4835	85.398	85.5964	85.6957	85.6249	85.4454	85.2586	85.4117	85.6638	86.0114	86.4189
Tajikistan	Female	0 to 20	Neonatal disorders	76.465	77.2306	77.6841	78.1673	78.5214	79.1067	79.8397	80.8425	81.8017	82.7899	83.5584	84.3676	85.1222	85.7319	86.103	86.3464	86.4811	86.4916	86.3753	86.3003	86.2262	86.2066	86.1813	86.1423	86.308	86.59	86.9161	87.3127
Tajikistan	Female	Early Neonatal	Neonatal disorders	70.9509	71.243	70.6869	70.0034	69.4508	69.5005	69.7411	70.3805	70.9791	71.5004	72.013	72.7987	73.7813	74.583	75.2333	76.3435	77.2729	77.547	77.6254	77.8896	77.9732	77.9108	77.6805	77.4076	77.7194	78.1517	78.5027	79.1033
Tajikistan	Female	Late Neonatal	Neonatal disorders	85.6494	85.9138	85.7141	85.3593	84.9812	84.7801	84.6839	84.8003	84.8583	84.6355	84.2376	84.0117	83.9526	83.698	83.3821	83.4811	83.8404	83.653	83.2855	83.2576	83.3545	83.2946	83.0892	82.9704	83.2003	83.5397	84.0276	84.4497
Tajikistan	Male	0 to 20	Neonatal disorders	79.4859	80.1449	80.4378	80.6674	80.9427	81.2392	81.725	82.4869	83.3008	84.054	84.5012	84.9681	85.5376	86.0351	86.3979	86.7441	86.8966	86.9334	86.8874	86.8574	86.8214	86.8317	86.8381	86.7923	86.9168	87.1376	87.4382	87.8941
Tajikistan	Male	Early Neonatal	Neonatal disorders	71.5548	71.9986	71.4601	70.7792	70.2496	70.2129	70.3019	70.6228	70.9262	70.9369	70.5324	70.1416	70.208	70.1961	70.3527	71.3895	72.5712	72.8886	72.9183	73.2846	73.4485	73.3542	72.9847	72.6291	72.9021	73.3508	73.7409	74.5193
Tajikistan	Male	Late Neonatal	Neonatal disorders	84.0199	84.3799	84.2586	83.9171	83.4813	83.2725	83.1193	83.215	83.4729	83.6314	83.9616	84.3685	84.803	85.0471	85.2849	85.9232	86.5854	86.8202	86.9238	87.2708	87.3709	87.2935	87.1324	86.9022	87.0029	87.1951	87.447	87.8409
Turkmenistan	Both	0 to 20	Neonatal disorders	75.0192	74.6498	74.8741	75.5534	76.2762	76.4244	76.5658	77.2432	78.0131	78.7379	79.3289	79.8148	80.1904	80.6582	81.2272	81.6386	81.9409	82.258	82.6671	83.1532	84.0348	84.8544	85.7626	86.6911	87.5694	88.2861	89.0753	89.6823
Turkmenistan	Both	Early Neonatal	Neonatal disorders	61.2657	59.9558	59.392	59.3772	58.9517	56.724	54.3176	53.1896	53.0957	53.7654	54.5958	55.6398	56.6694	57.9028	59.1782	60.352	61.899	63.9482	66.1404	68.2018	70.7097	72.8234	74.5401	75.9806	77.3258	78.1124	78.9454	79.696
Turkmenistan	Both	Late Neonatal	Neonatal disorders	82.4389	81.378	81.1651	81.4913	81.9812	81.1752	79.7866	78.8726	77.9274	76.6921	75.7125	74.7638	73.4783	72.7195	72.3673	72.0116	72.0499	72.8459	74.2162	75.4837	77.2122	78.9454	80.404	81.7424	82.8863	83.679	84.5442	85.2827
Turkmenistan	Female	0 to 20	Neonatal disorders	74.892	74.6673	75.0401	75.6972	76.4101	76.5873	76.7822	77.5338	78.4599	79.1599	79.5846	79.9349	79.9406	80.0853	80.4382	80.7609	80.9626	81.1703	81.6237	82.2066	83.1842	84.1195	85.1583	86.186	87.1236	87.8605	88.7143	89.3381
Turkmenistan	Female	Early Neonatal	Neonatal disorders	63.4185	62.3635	62.0966	62.2017	62.0918	60.1356	57.9433	57.063	57.2017	57.6938	58.3196	59.2437	59.7986	60.5994	61.4249	62.3377	63.5697	65.2688	67.4038	69.623	72.2391	74.5387	76.4219	77.9709	79.228	80.0277	80.8501	81.572
Turkmenistan	Female	Late Neonatal	Neonatal disorders	81.8852	81.0246	80.9678	81.309	81.7382	80.9064	79.495	78.3671	77.3842	75.7283	74.0871	72.9109	71.1596	70.3574	70.3547	70.5808	70.8817	71.6863	72.9155	73.8539	75.3066	76.9175	78.3309	79.8175	81.1633	82.093	83.1065	83.9975
Turkmenistan	Male	0 to 20	Neonatal disorders	75.3805	74.9288	75.0655	75.7838	76.5336	76.6685	76.7718	77.3785	78.0186	78.7406	79.45	80.0474	80.6999	81.4001	82.1164	82.5907	82.9566	83.3382	83.7091	84.1238	84.9274	85.6599	86.4679	87.3168	88.1359	88.8278	89.5563	90.14
Turkmenistan	Male	Early Neonatal	Neonatal disorders	59.5435	58.0469	57.2605	57.1702	56.5075	54.0753	51.5133	50.1859	49.9191	50.7445	51.7349	52.8728	54.2642	55.8208	57.4422	58.8204	60.6103	62.9321	65.1742	67.1197	69.5484	71.5215	73.1125	74.4666	75.8826	76.6519	77.4903	78.2572
Turkmenistan	Male	Late Neonatal	Neonatal disorders	82.9219	81.7361	81.4285	81.7467	82.278	81.4973	80.1358	79.3694	78.4623	77.5148	76.9877	76.1981	75.2359	74.513	73.9306	73.1952	73.0633	73.8502	75.3052	76.7806	78.6766	80.4747	81.95	83.1788	84.1771	84.8728	85.6311	86.2598
Uzbekistan	Both	0 to 20	Neonatal disorders	85.5983	85.7596	85.949	86.3586	86.7732	87.0772	87.6175	88.2185	88.8379	89.2281	89.5209	89.8645	90.0502	90.091	90.3372	90.4674	90.4657	90.4894	90.5365	90.596	90.7535	91.0068	91.2642	91.5522	91.8427	92.3353	92.8266	93.2388
Uzbekistan	Both	Early Neonatal	Neonatal disorders	74.8245	74.6812	74.5279	74.6153	74.6953	74.6444	75.1569	75.8263	76.4992	76.8603	77.1099	77.5	77.6056	77.4979	77.8828	78.3065	78.6985	79.259	79.8165	80.3335	80.9476	81.6652	82.3058	82.9476	83.4286	84.136	84.7647	85.2944
Uzbekistan	Both	Late Neonatal	Neonatal disorders	85.4649	85.0335	84.5851	84.2612	83.8765	83.2065	82.6761	81.8637	81.0626	80.0175	79.4568	79.5247	79.3103	78.8873	79.6405	80.208	80.2264	80.4694	80.718	80.904	81.2679	81.8056	82.349	82.8286	83.1234	83.7532	84.309	84.8778
Uzbekistan	Female	0 to 20	Neonatal disorders	85.41	85.5835	85.8074	86.2699	86.7263	87.1272	87.788	88.4968	89.2564	89.7372	90.0591	90.4338	90.6178	90.6725	90.9495	91.0943	91.0714	91.04	91.0505	91.0564	91.164	91.41	91.6141	91.8683	92.1119	92.5732	93.058	93.4554
Uzbekistan	Female	Early Neonatal	Neonatal disorders	76.7449	76.6453	76.5871	76.7842	77.0165	77.1679	77.941	78.9507	80.0589	80.7368	81.06	81.4456	81.5029	81.398	81.7183	82.1171	82.4491	82.9128	83.3781	83.8079	84.3495	85.0237	85.5303	86.0544	86.4676	87.1154	87.6796	88.1549
Uzbekistan	Female	Late Neonatal	Neonatal disorders	83.5516	82.9968	82.3749	81.8828	81.3204	80.5215	79.9475	78.9402	77.9982	76.8362	76.2101	76.4026	76.0794	75.6543	76.605	77.3605	77.3519	77.5674	77.7449	77.8461	78.1903	78.8293	79.3585	79.8889	80.2045	80.9727	81.6599	82.3955
Uzbekistan	Male	0 to 20	Neonatal disorders	85.9452	86.0955	86.2548	86.6181	86.9987	87.2324	87.6836	88.2041	88.7224	89.0504	89.3221	89.6438	89.8307	89.8663	90.089	90.2145	90.2341	90.3073	90.3869	90.4927	90.6903	90.949	91.2409	91.5467	91.8671	92.374	92.8592	93.2731
Uzbekistan	Male	Early Neonatal	Neonatal disorders	73.3226	73.1464	72.9191	72.9196	72.8824	72.6875	73.0065	73.418	73.7629	73.8888	74.1039	74.516	74.6834	74.5988	75.0514	75.5006	75.9403	76.5738	77.2088	77.7973	78.4665	79.2119	79.9566	80.6847	81.2113	81.9527	82.6265	83.1855
Uzbekistan	Male	Late Neonatal	Neonatal disorders	86.8558	86.5104	86.1816	85.973	85.7106	85.1317	84.6345	83.9586	83.2577	82.2989	81.7862	81.7709	81.6296	81.2116	81.8279	82.2673	82.303	82.5612	82.8529	83.0909	83.4633	83.9295	84.4755	84.9164	85.1946	85.729	86.1946	86.6502
Central Europe	Both	0 to 20	Neonatal disorders	95.5778	95.9015	96.041	96.2651	96.2689	96.6016	96.8063	97.0713	97.2736	97.4167	97.5419	97.6525	97.7169	97.7795	97.8469	97.9514	98.0485	98.1384	98.1964	98.2665	98.4033	98.5212	98.5822	98.6142	98.6494	98.7217	98.7652	98.8744
Central Europe	Both	Early Neonatal	Neonatal disorders	82.9982	83.7943	84.036	84.5572	84.2645	85.5839	86.3602	87.6037	88.6245	89.2741	89.7799	90.3311	90.6267	90.9847	91.474	92.1813	92.8527	93.4999	93.9405	94.279	94.7366	95.1088	95.2922	95.4159	95.5277	95.7573	95.8078	96.067
Central Europe	Both	Late Neonatal	Neonatal disorders	85.2712	85.9005	85.8287	86.139	85.8562	86.8072	87.1635	87.84	88.4856	89.0915	89.4211	89.8667	90.0739	90.4626	90.9521	91.5647	92.1248	92.6255	93.0266	93.3627	93.7596	94.0237	94.0123	93.8945	93.9284	94.0682	94.0797	94.4184
Central Europe	Female	0 to 20	Neonatal disorders	95.5153	95.8216	95.954	96.1631	96.1603	96.4843	96.698	96.9733	97.1693	97.2876	97.4209	97.5257	97.5899	97.6495	97.7131	97.8134	97.9027	97.9887	98.0411	98.1069	98.242	98.361	98.4256	98.4565	98.5018	98.5844	98.6339	98.7481
Central Europe	Female	Early Neonatal	Neonatal disorders	84.9863	85.62	85.822	86.241	85.9562	87.1069	87.8277	88.9653	89.8353	90.309	90.7631	91.211	91.4523	91.7578	92.1701	92.7712	93.3517	93.9264	94.3156	94.6149	95.021	95.3507	95.5222	95.6323	95.7623	95.9854	96.0433	96.2889
Central Europe	Female	Late Neonatal	Neonatal disorders	85.1124	85.702	85.6005	85.801	85.4596	86.3349	86.7337	87.404	88.0126	88.4312	88.874	89.3059	89.5062	89.8551	90.3923	91.0405	91.6162	92.1524	92.5486	92.8532	93.244	93.5018	93.5297	93.447	93.5778	93.8199	93.8552	94.2065
Central Europe	Male	0 to 20	Neonatal disorders	95.6846	96.0165	96.1596	96.3917	96.4006	96.7342	96.9304	97.1846	97.3886	97.5461	97.6641	97.7774	97.8413	97.9054	97.9748	98.0804	98.1812	98.2723	98.3333	98.4052	98.5408	98.6559	98.7137	98.7458	98.774	98.8384	98.8772	98.9811
Central Europe	Male	Early Neonatal	Neonatal disorders	81.2513	82.1911	82.466	83.0811	82.7852	84.2503	85.0803	86.4185	87.5714	88.3706	88.9176	89.5587	89.9045	90.3111	90.869	91.6667	92.4145	93.123	93.6071	93.9792	94.48	94.8875	95.0809	95.2152	95.3117	95.5467	95.5909	95.8605
Central Europe	Male	Late Neonatal	Neonatal disorders	85.3768	86.037	85.9878	86.3804	86.1426	87.149	87.4764	88.1585	88.8316	89.5721	89.8186	90.2753	90.4903	90.9089	91.3645	91.9519	92.5001	92.9755	93.3796	93.737	94.137	94.4045	94.365	94.2229	94.1883	94.2551	94.2492	94.5773
Albania	Both	0 to 20	Neonatal disorders	91.5104	91.6682	91.8011	91.9339	91.9773	92.1272	92.2313	92.3945	93.0896	91.6883	92.8657	93.4824	93.9256	94.3832	94.7933	95.084	95.3508	95.6323	95.7819	96.0097	96.1827	96.2338	96.3295	96.4205	96.4483	96.5385	96.5643	96.614
Albania	Both	Early Neonatal	Neonatal disorders	81.086	81.4258	81.4243	81.4294	81.2823	81.3819	81.2432	81.1563	83.6417	81.1704	77.7513	81.43	82.1199	83.1319	83.8626	84.1727	84.7166	85.5764	86.1216	87.1309	88.0538	88.6574	89.3964	90.0482	90.4285	90.7801	91.1396	91.3422
Albania	Both	Late Neonatal	Neonatal disorders	93.2579	93.6308	93.8433	93.9935	93.7729	93.4524	92.8542	92.1851	92.7729	90.8964	88.5586	90.2502	90.1786	90.1539	90.016	89.5728	89.3968	89.6983	90.0166	90.7822	91.6092	91.9237	92.4155	92.8616	93.0985	93.3146	93.5499	93.6916
Albania	Female	0 to 20	Neonatal disorders	90.3407	90.5128	90.6383	90.7549	90.7466	90.9149	91.0321	91.2138	91.977	90.3224	91.6607	92.2947	92.7027	93.077	93.4244	93.6598	93.9094	94.2193	94.3741	94.6151	94.8425	94.8799	94.9893	95.0845	95.1141	95.2198	95.2357	95.2884
Albania	Female	Early Neonatal	Neonatal disorders	81.205	81.477	81.3993	81.2506	80.9474	81.0089	80.8252	80.7041	83.2519	80.5978	76.6964	80.1402	80.3634	80.8254	81.099	81.0071	81.3999	82.2801	82.8515	83.9377	85.0746	85.8312	86.7722	87.5984	88.0927	88.5514	89.0121	89.3049
Albania	Female	Late Neonatal	Neonatal disorders	92.0497	92.1227	91.9694	91.6807	90.8556	89.9957	88.7076	87.2024	87.6435	83.9877	79.2445	81.929	81.6224	81.4854	81.1703	80.3708	80.0432	80.6338	81.2378	82.6241	84.2691	84.9454	85.9129	86.7876	87.3023	87.7525	88.2364	88.5631
Albania	Male	0 to 20	Neonatal disorders	92.4345	92.5789	92.7127	92.8522	92.9278	93.0621	93.1548	93.3023	93.9421	92.7316	93.783	94.3801	94.8414	95.348	95.7921	96.114	96.3863	96.6434	96.7848	96.9983	97.1308	97.1862	97.2685	97.3509	97.3757	97.4507	97.4783	97.5206
Albania	Male	Early Neonatal	Neonatal disorders	80.9224	81.3259	81.3837	81.5184	81.4961	81.6279	81.5261	81.4671	83.9086	81.5768	78.5296	82.3949	83.4422	84.8678	85.9374	86.5446	87.1986	88.0446	88.5664	89.5195	90.2839	90.777	91.3697	91.8947	92.1931	92.4667	92.7504	92.8871
Albania	Male	Late Neonatal	Neonatal disorders	94.1141	94.6906	95.1521	95.5977	95.7851	95.8302	95.6952	95.5885	96.2577	95.5718	94.8283	95.8254	95.8719	95.8791	95.8197	95.604	95.5181	95.6258	95.7528	96.1171	96.4115	96.5009	96.6887	96.863	96.9296	96.9965	97.0758	97.1062
Bosnia and Herzegovina	Both	0 to 20	Neonatal disorders	94.4636	94.6917	94.2662	94.116	94.2418	94.3501	94.9042	95.8967	96.6049	97.182	97.337	97.6826	97.6004	97.9251	98.1273	98.1134	98.0674	98.1329	98.0535	98.0816	98.0708	98.2079	98.317	98.4592	98.627	98.4406	98.3939	98.5224
Bosnia and Herzegovina	Both	Early Neonatal	Neonatal disorders	80.3447	81.3051	79.2697	77.6019	77.6743	77.4152	79.0879	83.561	86.8831	89.0227	89.2752	90.5343	89.7785	91.231	92.1904	92.1906	92.1305	92.7254	92.4514	92.5473	92.3508	93.0781	94.7331	96.9087	97.8709	97.0318	96.5463	96.6172
Bosnia and Herzegovina	Both	Late Neonatal	Neonatal disorders	87.7217	86.8668	83.8428	81.3678	80.4942	79.3043	79.9807	83.4889	85.8916	87.1933	86.9544	87.6067	86.4269	87.322	88.0585	87.7739	87.8675	88.6826	88.8278	89.6582	90.4278	90.6331	86.3587	80.2109	79.1027	76.7301	75.8927	77.1213
Bosnia and Herzegovina	Female	0 to 20	Neonatal disorders	94.441	94.6941	94.3032	94.1822	94.3421	94.4924	95.0586	96.0224	96.6879	97.2376	97.3778	97.7116	97.6311	97.9422	98.1463	98.1372	98.0861	98.1427	98.0608	98.0746	98.0514	98.1726	98.2439	98.3362	98.5057	98.3291	98.2851	98.4162
Bosnia and Herzegovina	Female	Early Neonatal	Neonatal disorders	82.7145	83.7523	82.2067	80.962	81.2014	81.1378	82.6448	86.4518	89.156	90.9166	91.1054	92.069	91.1318	92.059	92.617	92.4726	92.3619	92.9283	92.643	92.7062	92.472	93.1664	94.6944	96.641	97.6378	96.955	96.6374	96.8915
Bosnia and Herzegovina	Female	Late Neonatal	Neonatal disorders	86.9138	86.3681	83.4323	81.0349	80.4245	79.4986	80.4117	84.0029	86.3344	87.5646	87.376	87.8097	86.2484	86.4699	86.6348	85.9483	85.9859	86.7896	86.8088	87.6368	88.3685	88.59	84.1274	77.9364	77.4237	75.7638	75.7815	77.7798
Bosnia and Herzegovina	Male	0 to 20	Neonatal disorders	94.5473	94.7653	94.3288	94.167	94.2725	94.3525	94.8923	95.8898	96.6148	97.1985	97.3625	97.7093	97.6284	97.9572	98.1541	98.1372	98.0948	98.1645	98.087	98.1243	98.1215	98.2662	98.3986	98.5709	98.7347	98.5455	98.4984	98.6235
Bosnia and Herzegovina	Male	Early Neonatal	Neonatal disorders	78.2475	79.1497	76.6887	74.6585	74.5918	74.172	76.0015	81.0516	84.9133	87.3758	87.6923	89.2437	88.7163	90.6278	91.8842	91.979	91.9499	92.5665	92.301	92.4196	92.2479	93	94.7448	97.0824	98.0287	97.0817	96.4639	96.3659
Bosnia and Herzegovina	Male	Late Neonatal	Neonatal disorders	88.2915	87.2097	84.1174	81.5866	80.5227	79.1439	79.6595	83.1033	85.5669	86.9155	86.6422	87.488	86.6407	87.9927	89.0362	88.9566	89.0815	89.8924	90.1069	90.929	91.7096	91.9105	87.8231	81.8138	80.385	77.5904	76.1325	76.6715
Bulgaria	Both	0 to 20	Neonatal disorders	96.9495	96.8968	96.9252	97.2633	97.0884	97.3948	97.2953	97.0903	97.1695	96.9669	97.121	97.1637	97.2893	97.3484	97.3237	97.4538	97.4564	97.4225	97.3839	97.2273	97.2449	97.4648	97.626	97.7507	97.78	98.034	98.207	98.3016
Bulgaria	Both	Early Neonatal	Neonatal disorders	88.5802	87.6367	87.1436	88.1839	87.007	88.4407	87.8629	86.9273	87.8669	87.7864	88.9184	89.18	89.737	90.155	90.3822	91.3453	91.7708	91.988	92.0414	91.4924	91.3518	91.8897	92.3085	92.6319	92.6085	93.3526	93.7102	93.6965
Bulgaria	Both	Late Neonatal	Neonatal disorders	86.0057	85.1024	84.8217	85.9187	84.366	85.103	83.9968	82.3755	83.3753	83.1306	84.226	84.3283	85.3117	86.3707	87.2152	88.6052	89.2413	89.5303	89.8747	89.5562	89.3662	89.8355	90.3304	90.9526	90.8829	91.4809	91.7697	91.7311
Bulgaria	Female	0 to 20	Neonatal disorders	96.9397	96.852	96.8629	97.2022	97.0342	97.3526	97.2645	97.0089	97.0432	96.8191	96.9709	97.0366	97.1666	97.2264	97.1751	97.2652	97.2768	97.2936	97.2928	97.1713	97.2067	97.4148	97.552	97.6563	97.7185	97.9858	98.1724	98.2694
Bulgaria	Female	Early Neonatal	Neonatal disorders	90.1746	89.2752	88.7766	89.6894	88.6102	89.9318	89.4765	88.487	89.1821	89.0741	90.0593	90.3875	90.9294	91.3063	91.3744	92.0233	92.4042	92.7397	92.9032	92.463	92.336	92.7606	93.074	93.3873	93.5232	94.2606	94.6546	94.7071
Bulgaria	Female	Late Neonatal	Neonatal disorders	85.5352	84.2911	84.0308	85.2645	83.9084	84.8874	83.7495	81.6889	82.2604	81.7638	82.9087	83.0869	83.9473	85.1158	86.1743	87.7793	88.5303	88.7325	88.8402	88.3435	88.1437	88.7943	89.2824	89.7751	89.9698	90.8111	91.2756	91.381
Bulgaria	Male	0 to 20	Neonatal disorders	97.004	96.9764	97.0168	97.3497	97.1735	97.4679	97.3629	97.1952	97.3029	97.1175	97.2706	97.2971	97.4178	97.4762	97.4696	97.624	97.6209	97.5542	97.4923	97.3154	97.3207	97.5452	97.7187	97.8546	97.8619	98.1024	98.2625	98.3535
Bulgaria	Male	Early Neonatal	Neonatal disorders	87.2173	86.2324	85.7372	86.8849	85.6365	87.1608	86.4894	85.594	86.7408	86.6825	87.9402	88.1469	88.7182	89.1709	89.5238	90.7464	91.2153	91.353	91.3381	90.7227	90.5813	91.204	91.6999	92.0204	91.8577	92.5934	92.9036	92.8108
Bulgaria	Male	Late Neonatal	Neonatal disorders	86.3567	85.696	85.4023	86.4011	84.7113	85.2755	84.1979	82.8941	84.1942	84.1288	85.1877	85.2362	86.306	87.2846	87.9721	89.2063	89.7626	90.122	90.6332	90.4376	90.2558	90.6014	91.0972	91.8019	91.5523	91.9759	92.1332	91.979
Croatia	Both	0 to 20	Neonatal disorders	96.8342	96.8638	96.7997	96.9266	96.9511	97.1765	97.3489	97.3887	97.6761	97.8469	97.9657	98.0368	98.1739	98.3286	98.4022	98.5007	98.5964	98.6113	98.7084	98.6757	98.8001	98.8825	99.0019	98.9473	98.9994	99.0084	99.0212	99.1233
Croatia	Both	Early Neonatal	Neonatal disorders	85.2564	85.442	85.2663	86.0568	86.4872	87.8591	88.8352	89.0173	89.9655	90.2449	90.4078	90.4574	91.0771	91.8934	92.3746	92.9953	93.662	93.9368	94.5888	94.564	95.2528	95.6939	96.2443	95.934	96.1192	96.1271	96.1496	96.588
Croatia	Both	Late Neonatal	Neonatal disorders	88.5934	88.2763	87.6369	87.9853	88.2558	89.5265	90.3025	90.0737	91.0413	91.7117	92.399	92.9615	93.4769	94.0797	94.6654	95.4433	95.8956	95.7038	95.8205	95.4027	95.5199	95.5009	95.7575	95.3663	95.486	95.3852	95.3697	95.9433
Croatia	Female	0 to 20	Neonatal disorders	96.7906	96.8688	96.8586	97.0188	97.061	97.2378	97.3914	97.4264	97.6809	97.7964	97.9171	97.9607	98.0872	98.2159	98.2799	98.3432	98.4566	98.4872	98.5919	98.5423	98.6553	98.7208	98.8376	98.7888	98.8474	98.8714	98.8849	98.9939
Croatia	Female	Early Neonatal	Neonatal disorders	86.8736	87.2091	87.342	88.1903	88.5741	89.57	90.3513	90.5343	91.3221	91.4108	91.5597	91.4994	92.0425	92.6851	93.1221	93.5463	94.2455	94.58	95.186	95.1033	95.6412	95.9113	96.3477	96.0831	96.3188	96.4357	96.4889	96.8865
Croatia	Female	Late Neonatal	Neonatal disorders	89.2035	89.0779	88.6211	89.0743	89.6053	91.001	91.6778	91.2451	91.8163	91.8954	92.517	92.9085	93.2813	93.5474	93.8708	94.358	94.8328	94.7697	95.0394	94.6529	94.8351	94.9543	95.308	95.0075	95.0291	94.9176	94.8103	95.3924
Croatia	Male	0 to 20	Neonatal disorders	96.903	96.8917	96.7863	96.8835	96.8916	97.1503	97.3358	97.3795	97.6897	97.8997	98.0173	98.1076	98.2516	98.4237	98.5038	98.6266	98.7104	98.7166	98.8091	98.7895	98.9196	99.0116	99.1304	99.0732	99.1202	99.1194	99.1315	99.2269
Croatia	Male	Early Neonatal	Neonatal disorders	83.7973	83.8218	83.3463	84.0667	84.5198	86.2221	87.3876	87.5772	88.6791	89.134	89.3158	89.4654	90.1535	91.1302	91.6526	92.4572	93.1074	93.3473	94.051	94.0817	94.9012	95.4856	96.1329	95.7838	95.9262	95.8414	95.8382	96.311
Croatia	Male	Late Neonatal	Neonatal disorders	88.1226	87.6399	86.8401	87.0895	87.1444	88.3078	89.1669	89.1004	90.3831	91.5177	92.2637	92.9601	93.5851	94.4455	95.2316	96.2301	96.6653	96.3755	96.3799	95.9395	96.0102	95.8926	96.0794	95.6244	95.8135	95.7199	95.7698	96.3371
Czech Republic	Both	0 to 20	Neonatal disorders	96.0482	96.2601	96.6305	97.0819	97.4326	97.7011	98.0429	98.1517	98.3847	98.535	98.604	98.6429	98.5791	98.625	98.6244	98.6693	98.6516	98.6632	98.7866	98.8664	98.9637	99.0349	99.0907	99.1331	99.1492	99.1578	99.1087	99.327
Czech Republic	Both	Early Neonatal	Neonatal disorders	84.9528	85.7386	87.3325	89.19	90.3611	91.3685	93.0456	93.8901	95.0506	95.6821	96.0535	96.4145	96.446	96.7535	96.8852	97.1453	97.2616	97.455	97.8529	98.0155	98.0657	98.0281	98.0009	98.0814	98.1099	98.1245	97.9971	98.5592
Czech Republic	Both	Late Neonatal	Neonatal disorders	84.4722	84.8912	85.1281	85.5706	85.4148	85.0762	85.8809	86.0428	87.6753	89.3018	90.1919	90.6467	90.345	90.5663	90.6965	91.3646	91.6652	92.1236	92.9944	93.4827	94.1728	94.8786	95.4665	95.8576	95.9922	95.99	95.6516	96.5254
Czech Republic	Female	0 to 20	Neonatal disorders	95.9729	96.1384	96.4809	96.9451	97.3245	97.5829	97.9408	98.0631	98.2905	98.442	98.5203	98.549	98.4967	98.5853	98.6097	98.6971	98.679	98.6964	98.7829	98.8265	98.9025	98.9881	99.0658	99.1224	99.1511	99.1698	99.13	99.3407
Czech Republic	Female	Early Neonatal	Neonatal disorders	86.7062	87.2151	88.5244	90.2098	91.3583	92.3079	93.8832	94.6585	95.6633	96.2007	96.508	96.7601	96.7818	97.1477	97.4064	97.7796	97.9123	98.0428	98.2427	98.2189	98.2056	98.2409	98.3188	98.4663	98.555	98.618	98.5329	98.9891
Czech Republic	Female	Late Neonatal	Neonatal disorders	85.8579	85.6074	85.4546	85.5872	85.3187	84.6235	85.5251	85.715	87.3453	88.99	89.9211	90.2857	90.1512	90.7309	91.0105	91.7358	92.1346	92.8527	93.7476	94.1406	94.6262	95.1635	95.6731	95.9873	96.0476	95.9921	95.6073	96.5562
Czech Republic	Male	0 to 20	Neonatal disorders	96.1603	96.3968	96.78	97.2157	97.5433	97.8138	98.1408	98.2397	98.4746	98.6228	98.6846	98.7298	98.6598	98.6767	98.6597	98.6759	98.6589	98.6663	98.8128	98.915	99.0244	99.0848	99.1255	99.1579	99.1652	99.1672	99.1124	99.3318
Czech Republic	Male	Early Neonatal	Neonatal disorders	83.346	84.3709	86.2196	88.237	89.4327	90.4941	92.2704	93.1821	94.4866	95.2039	95.6331	96.0896	96.1299	96.3892	96.4136	96.5788	96.6817	96.9289	97.496	97.8172	97.9216	97.8213	97.7039	97.7282	97.7046	97.679	97.5147	98.1688
Czech Republic	Male	Late Neonatal	Neonatal disorders	83.3753	84.3081	84.8268	85.5077	85.4328	85.3582	86.0927	86.2405	87.8842	89.5046	90.3676	90.8901	90.4655	90.424	90.4487	91.076	91.3047	91.5769	92.4258	92.9889	93.8267	94.6549	95.3013	95.7475	95.9385	95.9758	95.6726	96.4927
Hungary	Both	0 to 20	Neonatal disorders	95.1105	95.086	95.7739	96.3096	96.6348	96.9305	97.0816	97.2631	97.3201	97.5107	97.3894	97.5981	97.7895	97.9036	98.0732	98.1769	98.2693	98.3077	98.4008	98.5533	98.6342	98.7074	98.7121	98.6908	98.7273	98.7283	98.9085	98.9835
Hungary	Both	Early Neonatal	Neonatal disorders	77.9692	78.1718	81.3774	83.8099	85.447	86.945	87.5021	88.292	88.5429	89.5826	89.2607	90.3347	91.1832	91.7008	92.583	93.2903	93.8318	94.0188	94.3765	94.8825	95.1614	95.5781	95.8022	95.964	96.2225	96.2133	96.799	96.9914
Hungary	Both	Late Neonatal	Neonatal disorders	83.378	82.8119	84.0479	84.9547	85.6106	86.3953	86.6504	87.1151	87.5312	88.7403	88.5459	89.5873	90.5103	91.2194	91.9664	92.2987	92.7574	92.9064	93.1729	93.6169	93.5874	93.4975	93.2562	92.8881	92.9689	92.9397	93.7955	94.1032
Hungary	Female	0 to 20	Neonatal disorders	94.8516	94.8773	95.5983	96.1559	96.4999	96.7934	96.9466	97.1319	97.1694	97.32	97.1668	97.379	97.5964	97.7296	97.9152	98.0237	98.1061	98.1226	98.199	98.3593	98.437	98.5105	98.5354	98.5356	98.5879	98.6023	98.7946	98.8773
Hungary	Female	Early Neonatal	Neonatal disorders	79.6767	80.0088	82.9737	85.2805	86.7987	88.0847	88.6105	89.3689	89.538	90.3484	89.9761	90.9631	91.8412	92.4135	93.2325	93.8196	94.2136	94.275	94.5427	95.0147	95.227	95.54	95.7902	96.0037	96.3292	96.4138	96.9995	97.1756
Hungary	Female	Late Neonatal	Neonatal disorders	82.7199	82.3494	83.7099	84.5865	85.4259	86.5215	86.8801	87.2655	87.4323	88.3341	88.0325	89.1165	89.9442	90.5047	91.3709	92.0227	92.6516	92.8439	93.0977	93.5846	93.6266	93.6767	93.6108	93.4128	93.4791	93.3118	94.0746	94.4063
Hungary	Male	0 to 20	Neonatal disorders	95.3597	95.3002	95.9559	96.4688	96.7765	97.0694	97.2176	97.396	97.4664	97.6814	97.584	97.7865	97.9563	98.056	98.2123	98.3114	98.409	98.4616	98.5642	98.7093	98.7907	98.8625	98.8539	98.8191	98.8446	98.8366	99.0056	99.074
Hungary	Male	Early Neonatal	Neonatal disorders	76.4529	76.5431	79.9599	82.5011	84.2484	85.9296	86.5197	87.343	87.6713	88.9062	88.6283	89.7728	90.5923	91.0646	91.9986	92.809	93.4764	93.7697	94.2043	94.7419	95.0774	95.5819	95.7846	95.9037	96.1072	96.0183	96.6038	96.8109
Hungary	Male	Late Neonatal	Neonatal disorders	83.855	83.1439	84.2875	85.2139	85.7415	86.2963	86.4805	87.0084	87.6082	89.0403	88.924	89.932	90.9202	91.7352	92.3949	92.4933	92.8296	92.9482	93.2271	93.6426	93.562	93.373	93.0066	92.5137	92.6057	92.6731	93.5938	93.877
Macedonia	Both	0 to 20	Neonatal disorders	89.5183	90.4531	90.6995	91.7506	91.7548	92.601	93.9281	94.7669	95.3591	95.1777	95.504	96.078	96.1771	96.0101	96.3733	96.3184	96.435	96.642	96.3904	96.2969	96.9391	97.057	96.5923	96.4139	96.4041	96.6431	96.0966	96.8191
Macedonia	Both	Early Neonatal	Neonatal disorders	71.6406	73.752	73.9052	76.4812	75.6653	77.5019	81.1646	83.2553	85.7617	86.2231	82.9865	85.9931	87.6347	86.2876	87.335	86.9958	87.6752	88.8304	88.3255	88.2933	90.8936	91.7131	90.4073	89.8265	89.7554	90.5651	88.9957	91.1937
Macedonia	Both	Late Neonatal	Neonatal disorders	71.5411	73.3585	73.7357	76.724	76.7164	79.0631	82.7815	84.9264	87.3676	87.7405	84.688	87.0943	88.386	87.0353	87.5856	86.7419	86.5661	86.9543	86.1683	86.1023	88.2978	88.473	87.3315	87.8964	88.3822	89.3676	87.729	89.8781
Macedonia	Female	0 to 20	Neonatal disorders	87.7396	88.9272	89.3483	90.6197	90.7054	91.6507	93.109	94.0663	94.7725	94.6194	95.0289	95.6549	95.7398	95.5536	95.943	95.8696	95.9896	96.2147	95.9195	95.8111	96.4993	96.5854	96.0565	95.8745	95.8765	96.11	95.4954	96.3387
Macedonia	Female	Early Neonatal	Neonatal disorders	70.6295	72.9911	73.5648	76.515	75.9202	77.6482	81.2257	83.4192	86.0583	86.6463	83.5396	86.4126	87.9418	86.6306	87.628	87.2551	87.9179	89.0575	88.5623	88.5517	91.0443	91.7075	90.4381	89.9903	89.9706	90.6373	89.0709	91.3028
Macedonia	Female	Late Neonatal	Neonatal disorders	63.7059	66.095	66.6616	70.3116	70.4541	73.5345	78.1654	81.0504	84.72	85.8804	82.8287	85.6669	87.1313	85.5924	86.1668	85.2121	84.9903	85.3859	84.2264	83.9057	86.2814	86.3922	84.9681	85.4191	85.8652	86.9956	85.1046	87.7883
Macedonia	Male	0 to 20	Neonatal disorders	90.8728	91.6256	91.7533	92.6421	92.5927	93.359	94.5773	95.3247	95.8346	95.6403	95.9053	96.4341	96.5402	96.3885	96.7269	96.6846	96.7966	96.9876	96.7689	96.6865	97.2864	97.4225	97.0083	96.8357	96.8181	97.0561	96.5637	97.1942
Macedonia	Male	Early Neonatal	Neonatal disorders	72.3959	74.3163	74.1441	76.4341	75.4448	77.3679	81.1002	83.1102	85.5116	85.8677	82.5246	85.636	87.3642	85.9841	87.0688	86.7514	87.4441	88.6106	88.0958	88.0467	90.7404	91.6864	90.3474	89.658	89.5434	90.4701	88.8938	91.0701
Macedonia	Male	Late Neonatal	Neonatal disorders	76.9809	78.4055	78.6571	81.1809	81.0738	82.9107	85.9915	87.6279	89.2293	89.0713	86.0378	88.1366	89.3017	88.0835	88.6125	87.8477	87.7048	88.0843	87.559	87.6689	89.7315	89.9511	89.0095	89.6518	90.1634	91.0458	89.5889	91.3605
Montenegro	Both	0 to 20	Neonatal disorders	94.2608	94.9511	94.8961	94.8381	94.8065	95.0643	95.0728	95.1426	95.2178	95.2555	95.3006	95.3356	95.6643	95.957	96.2821	96.4293	96.6104	96.9158	97.1204	97.373	97.5705	98.0254	98.1681	98.3058	98.3919	98.733	98.7464	98.7703
Montenegro	Both	Early Neonatal	Neonatal disorders	82.0599	84.3226	84.0313	83.7181	83.553	84.4467	84.5619	84.9228	85.3246	85.5987	85.85	86.0728	87.1569	88.022	88.9115	89.2082	89.4523	89.8248	89.6977	89.7769	90.2193	92.2314	92.8623	93.4764	93.8992	95.3302	95.3902	95.4993
Montenegro	Both	Late Neonatal	Neonatal disorders	83.2255	85.2038	84.9439	84.7318	84.6321	85.466	85.5426	85.8672	86.2166	86.4468	86.7109	86.8489	87.7149	88.2823	88.998	89.3486	89.6415	90.0464	90.0647	90.3138	90.5743	92.2556	92.6995	93.1877	93.4634	94.934	94.9527	95.0617
Montenegro	Female	0 to 20	Neonatal disorders	93.2455	94.0653	94.0161	93.9465	93.9021	94.1994	94.237	94.361	94.4772	94.5514	94.6333	94.6955	95.0909	95.4197	95.8126	96.0341	96.3075	96.7069	96.9186	97.1304	97.3161	97.7945	97.9536	98.095	98.1211	98.4264	98.4064	98.434
Montenegro	Female	Early Neonatal	Neonatal disorders	81.1061	83.502	83.2532	82.9156	82.6989	83.6112	83.7929	84.2614	84.7224	85.0429	85.3569	85.6233	86.7861	87.68	88.719	89.2761	90.065	91.0302	91.0402	90.8325	91.0484	92.8506	93.4316	93.9647	94.1219	95.1906	95.0917	95.2012
Montenegro	Female	Late Neonatal	Neonatal disorders	80.326	82.6756	82.4133	82.1427	82.0063	82.9992	83.203	83.6635	84.1544	84.4745	84.8859	85.2245	86.4381	87.3255	88.3887	88.8229	88.4913	88.0481	87.7036	88.0434	88.4288	90.5617	91.2438	91.8974	91.9983	93.4132	93.2879	93.4162
Montenegro	Male	0 to 20	Neonatal disorders	95.0315	95.6253	95.5683	95.5189	95.4959	95.7231	95.7137	95.7485	95.7965	95.8106	95.8315	95.849	96.1285	96.3921	96.6677	96.7654	96.8865	97.1289	97.3258	97.5977	97.797	98.2255	98.3547	98.4864	98.6054	98.9573	98.9901	99.0112
Montenegro	Male	Early Neonatal	Neonatal disorders	82.71	84.8869	84.5667	84.2732	84.1471	85.0286	85.0944	85.3738	85.7306	85.9688	86.1727	86.3643	87.3888	88.2335	89.015	89.1211	88.9685	88.9153	88.6916	88.9935	89.6081	91.7719	92.4419	93.1146	93.7279	95.423	95.598	95.7052
Montenegro	Male	Late Neonatal	Neonatal disorders	85.2126	86.9422	86.688	86.515	86.4402	87.1653	87.1611	87.3966	87.6517	87.8212	87.9886	87.9941	88.6324	88.9882	89.4771	89.7742	90.4601	91.3975	91.647	91.8392	92.0205	93.401	93.6909	94.0698	94.4508	95.9395	96.0483	96.1437
Poland	Both	0 to 20	Neonatal disorders	95.6155	95.9276	96.2797	96.5344	96.336	96.8828	97.1565	97.6384	97.8827	98.0248	98.1887	98.3113	98.3815	98.446	98.4429	98.4502	98.4488	98.3795	98.324	98.3898	98.5804	98.7238	98.778	98.8429	98.9054	98.9781	98.9962	99.0925
Poland	Both	Early Neonatal	Neonatal disorders	80.5351	81.7437	82.9661	83.8174	82.164	84.4817	85.8116	88.4099	89.7291	90.6208	91.6512	92.3486	92.7278	93.158	93.4249	93.8145	94.1531	94.258	94.3766	94.7194	95.3811	95.8498	95.9827	96.2266	96.495	96.7506	96.7685	97.0767
Poland	Both	Late Neonatal	Neonatal disorders	84.9917	85.1281	85.506	85.9096	84.7572	86.7557	87.4708	88.9939	89.5466	89.7243	90.3653	90.8453	91.2238	91.8972	92.433	92.9843	93.5111	93.6882	93.8955	94.3291	94.8684	95.192	95.2312	95.3013	95.4394	95.6438	95.6266	95.9889
Poland	Female	0 to 20	Neonatal disorders	95.4982	95.7665	96.09	96.303	96.0794	96.613	96.9074	97.4257	97.6985	97.8635	98.0347	98.1526	98.2251	98.2919	98.288	98.3032	98.2908	98.2062	98.1398	98.2057	98.3977	98.5616	98.6258	98.6878	98.7681	98.8675	98.8914	98.9852
Poland	Female	Early Neonatal	Neonatal disorders	82.7459	83.5819	84.4614	85.0183	83.3683	85.329	86.5727	89.0292	90.3347	91.2488	92.1694	92.7673	93.1011	93.5053	93.7425	94.125	94.4	94.4802	94.593	94.9318	95.5502	96.0436	96.2007	96.4061	96.6825	96.9473	96.9747	97.2424
Poland	Female	Late Neonatal	Neonatal disorders	84.7125	84.9197	85.3609	85.7016	84.5166	86.3465	87.2407	88.8106	89.4422	89.6778	90.4401	90.9242	91.3312	92.0249	92.5942	93.2146	93.6724	93.7722	93.8403	94.1671	94.6321	94.9373	94.9844	95.0755	95.3707	95.8409	95.8895	96.1965
Poland	Male	0 to 20	Neonatal disorders	95.7735	96.1107	96.4753	96.7539	96.5762	97.1211	97.3767	97.8251	98.0463	98.1708	98.3267	98.4504	98.5178	98.5797	98.5776	98.5795	98.5852	98.5271	98.4796	98.544	98.7303	98.8576	98.9044	98.97	99.02	99.0744	99.0887	99.1844
Poland	Male	Early Neonatal	Neonatal disorders	78.6443	80.175	81.6837	82.7868	81.1333	83.7474	85.1518	87.8673	89.1998	90.0715	91.1917	91.9731	92.3916	92.8456	93.14	93.536	93.9264	94.0512	94.1746	94.5226	95.2206	95.6704	95.7843	96.0598	96.3229	96.5721	96.5834	96.9234
Poland	Male	Late Neonatal	Neonatal disorders	85.2092	85.2999	85.6369	86.0882	84.9655	87.0817	87.6688	89.155	89.6478	89.7813	90.3306	90.8077	91.1688	91.8281	92.3396	92.8429	93.4164	93.6467	93.951	94.4579	95.0472	95.3828	95.4151	95.472	95.5006	95.5184	95.4567	95.857
Romania	Both	0 to 20	Neonatal disorders	97.2197	97.4963	97.4063	97.3731	97.3406	97.5472	97.3655	97.1764	97.26	97.4616	97.4706	97.5378	97.6098	97.5629	97.4726	97.5863	97.727	97.9985	98.131	98.2866	98.4281	98.5435	98.5884	98.6144	98.599	98.7047	98.8289	98.902
Romania	Both	Early Neonatal	Neonatal disorders	90.9253	90.7656	89.6549	89.1061	88.869	89.7146	88.8463	88.3096	88.9883	89.847	89.9211	90.1352	90.3174	90.0985	89.9545	90.8611	91.7653	93.0777	93.7888	94.4492	94.8334	95.0564	94.992	94.8696	94.6576	94.9199	95.0735	94.9038
Romania	Both	Late Neonatal	Neonatal disorders	87.8482	88.9276	88.727	88.9389	89.0454	89.8819	89.2023	88.7801	89.1681	90.2964	90.7251	90.9386	91.0227	90.8999	90.8125	91.5751	92.2133	93.1767	93.6004	94.0145	94.2915	94.4969	94.4712	94.4928	94.3892	94.5837	94.713	94.5129
Romania	Female	0 to 20	Neonatal disorders	97.3388	97.6	97.5064	97.4542	97.4186	97.6215	97.4464	97.2614	97.3017	97.441	97.4274	97.4708	97.5485	97.4994	97.4113	97.5238	97.6541	97.9168	98.0543	98.2057	98.3439	98.4433	98.4856	98.5051	98.4871	98.5825	98.7206	98.7992
Romania	Female	Early Neonatal	Neonatal disorders	92.573	92.4587	91.5521	91.0459	90.884	91.6708	90.949	90.4283	90.7755	91.2539	91.1865	91.3053	91.4811	91.3337	91.2373	92.0508	92.8084	93.909	94.5356	95.1218	95.4457	95.5838	95.5036	95.3665	95.1389	95.3036	95.4342	95.279
Romania	Female	Late Neonatal	Neonatal disorders	88.1614	89.1653	88.86	88.85	88.7337	89.4045	88.6592	88.3692	88.9283	90.013	90.4685	90.5962	90.7745	90.5585	90.5745	91.3185	91.979	93.0265	93.5743	93.9523	94.2204	94.3496	94.3395	94.3224	94.3191	94.5102	94.6851	94.4579
Romania	Male	0 to 20	Neonatal disorders	97.1786	97.4637	97.3805	97.3624	97.3339	97.5401	97.3577	97.1699	97.2811	97.5213	97.5454	97.6282	97.6966	97.6538	97.5656	97.6788	97.8238	98.0955	98.2221	98.3774	98.5182	98.6414	98.6872	98.7168	98.7037	98.8141	98.9264	98.9947
Romania	Male	Early Neonatal	Neonatal disorders	89.5113	89.3157	88.0372	87.4561	87.1592	88.0587	87.0717	86.5312	87.4814	88.6557	88.8489	89.1415	89.333	89.0573	88.8755	89.8619	90.8866	92.3705	93.1478	93.8678	94.3018	94.5948	94.5441	94.4338	94.2361	94.5808	94.756	94.5773
Romania	Male	Late Neonatal	Neonatal disorders	87.6248	88.7613	88.6391	89.0112	89.2804	90.2339	89.6039	89.0904	89.3551	90.5135	90.9248	91.1995	91.2192	91.1641	91.0012	91.7756	92.3959	93.2992	93.6331	94.0691	94.3509	94.6095	94.5719	94.6212	94.4491	94.6471	94.7445	94.5673
Serbia	Both	0 to 20	Neonatal disorders	93.632	94.982	94.5306	94.64	94.9195	94.9828	95.5712	96.1681	96.3754	97.0575	96.9427	96.729	96.6667	96.7912	97.184	97.6451	98.0507	98.3798	98.6902	98.71	98.7453	98.7898	98.9535	98.9005	98.9212	98.9774	98.986	99.0316
Serbia	Both	Early Neonatal	Neonatal disorders	74.2492	80.1094	79.2078	78.2718	79.611	80.3964	82.1767	84.2453	83.548	84.9669	86.9548	85.5546	85.0376	86.0543	87.8753	89.53	91.2056	92.6936	94.2062	94.3727	94.6167	94.883	95.7012	95.5174	95.5264	95.7431	95.6418	95.7069
Serbia	Both	Late Neonatal	Neonatal disorders	74.915	80.5039	79.7239	78.8992	80.2127	80.8265	82.1965	84.0193	83.1526	84.5883	86.8797	85.6373	85.2217	86.2988	87.9545	89.2489	90.5493	91.7092	93.089	93.3001	93.4834	93.5492	94.2296	93.907	93.8157	93.9368	93.705	93.7301
Serbia	Female	0 to 20	Neonatal disorders	94.283	95.4988	95.1017	95.2064	95.451	95.508	96.0437	96.5839	96.7761	97.3782	97.2741	97.0897	97.0116	97.1054	97.4367	97.8246	98.1747	98.471	98.7486	98.7428	98.7566	98.7843	98.9475	98.9042	98.9238	98.9682	98.9747	99.0223
Serbia	Female	Early Neonatal	Neonatal disorders	79.4991	84.1991	83.4949	82.7884	83.8643	84.4992	85.9661	87.6298	87.0856	88.1798	89.7676	88.6867	88.2141	88.921	90.2829	91.4545	92.7535	93.9918	95.2139	95.2426	95.3712	95.5405	96.2854	96.1781	96.189	96.3419	96.2469	96.3191
Serbia	Female	Late Neonatal	Neonatal disorders	76.8507	81.9477	81.1166	80.24	81.3699	81.9449	83.2868	85.0663	84.249	85.4548	87.6707	86.4891	85.9386	86.8376	88.3646	89.4402	90.5942	91.7196	93.0916	93.2208	93.3545	93.3709	94.1103	93.8509	93.7906	93.8578	93.6368	93.7189
Serbia	Male	0 to 20	Neonatal disorders	93.0664	94.5374	94.0462	94.1616	94.4766	94.5518	95.1896	95.8391	96.0593	96.8046	96.6914	96.4571	96.4066	96.5529	96.9946	97.5102	97.9591	98.3137	98.6497	98.6893	98.7416	98.7986	98.9624	98.9036	98.9254	98.9901	99.0004	99.0445
Serbia	Male	Early Neonatal	Neonatal disorders	68.9177	76	74.9352	73.7875	75.4165	76.3799	78.4929	80.9847	80.1442	81.8963	84.3016	82.6005	82.0404	83.3509	85.6049	87.7169	89.7489	91.4781	93.2665	93.5595	93.907	94.2606	95.1468	94.8941	94.9018	95.173	95.0639	95.1213
Serbia	Male	Late Neonatal	Neonatal disorders	72.8991	79.0158	78.2961	77.5082	79.016	79.6877	81.1146	83.0068	82.0919	83.7459	86.1399	84.8405	84.5267	85.7587	87.5311	89.0156	90.446	91.6472	93.0453	93.3222	93.5443	93.6478	94.2863	93.9146	93.7954	93.96	93.7175	93.6946
Slovakia	Both	0 to 20	Neonatal disorders	95.4929	95.4489	95.8546	96.4139	96.7187	96.9413	97.1775	97.517	97.6402	97.7914	97.8925	98.2096	98.1512	98.0179	98.0224	98.0153	98.0884	98.1132	98.0891	98.0015	98.0803	98.229	98.1916	98.1976	98.1167	98.1496	98.2027	98.3796
Slovakia	Both	Early Neonatal	Neonatal disorders	82.6798	81.9127	83.014	84.8625	85.7545	86.6717	88.0431	89.9579	90.6459	91.2997	91.5873	92.892	92.7697	92.6063	93.1386	93.5732	94.2018	94.6408	94.9376	94.9654	95.3707	95.7814	95.4322	95.2169	94.8441	94.9468	95.0781	95.5457
Slovakia	Both	Late Neonatal	Neonatal disorders	84.4544	84.1771	84.9547	86.0762	85.922	85.2271	84.6924	85.274	85.6152	86.6783	87.6381	89.8849	90.1216	89.874	90.2332	90.3096	90.7042	91.0077	91.1993	91.0219	91.3223	91.9257	91.9323	92.2158	91.9502	91.9722	91.9375	92.4134
Slovakia	Female	0 to 20	Neonatal disorders	95.3769	95.3222	95.7476	96.309	96.5997	96.8024	97.0326	97.371	97.4926	97.6412	97.7077	97.9958	97.92	97.7732	97.7702	97.757	97.839	97.872	97.8507	97.7642	97.8497	98.0163	97.9594	97.9497	97.8632	97.907	97.9707	98.1667
Slovakia	Female	Early Neonatal	Neonatal disorders	84.6943	83.9785	84.9821	86.6237	87.3695	88.0925	89.2721	90.9446	91.5913	92.1508	92.1909	93.1111	92.9598	92.8883	93.4356	93.8677	94.515	95.0162	95.2997	95.3083	95.6652	96.0629	95.6359	95.2939	94.9213	95.0215	95.1648	95.6298
Slovakia	Female	Late Neonatal	Neonatal disorders	84.5471	84.152	84.979	86.0941	85.9518	85.2893	84.8158	85.3636	85.521	86.4676	87.2683	89.6128	89.7583	89.2533	89.3873	89.3289	89.6063	89.6893	89.9071	89.9571	90.5178	91.3574	91.6111	92.2159	92.1002	92.1621	92.0794	92.5048
Slovakia	Male	0 to 20	Neonatal disorders	95.6582	95.6212	96.0055	96.5528	96.8612	97.0919	97.3271	97.6608	97.7832	97.9335	98.055	98.3859	98.3404	98.2198	98.2299	98.2271	98.2932	98.3124	98.2874	98.2013	98.274	98.4079	98.3834	98.3989	98.3235	98.3488	98.3938	98.5546
Slovakia	Male	Early Neonatal	Neonatal disorders	80.9504	80.1354	81.318	83.3384	84.3514	85.4292	86.9649	89.0907	89.8158	90.5498	91.0456	92.6771	92.5828	92.3492	92.8742	93.3141	93.9293	94.3167	94.6243	94.6661	95.1107	95.5322	95.2454	95.1335	94.7598	94.8649	94.9875	95.4585
Slovakia	Male	Late Neonatal	Neonatal disorders	84.4042	84.2096	84.9485	86.0713	85.9059	85.1817	84.6024	85.2119	85.6906	86.836	87.9166	90.094	90.4007	90.3382	90.8572	91.029	91.503	91.9575	92.1302	91.795	91.9121	92.3483	92.1845	92.2448	91.8747	91.8696	91.87	92.38
Slovenia	Both	0 to 20	Neonatal disorders	97.767	97.9504	98.1536	98.3927	98.5474	98.7125	98.8082	98.8715	98.8988	98.92	98.9196	98.965	98.9661	98.9491	98.9199	98.8607	98.93	98.9975	99.0389	99.063	99.0531	99.1016	99.2487	99.2364	99.3758	99.4432	99.465	99.5508
Slovenia	Both	Early Neonatal	Neonatal disorders	89.8654	90.5217	91.2761	92.2633	92.8851	93.646	94.106	94.3661	94.3858	94.5071	94.6238	95.0269	95.2085	95.3373	95.3728	95.3588	95.968	96.5315	96.9383	97.1687	97.2247	97.4207	97.9588	97.9498	98.5162	98.787	98.8229	99.0285
Slovenia	Both	Late Neonatal	Neonatal disorders	93.4895	93.6518	93.9755	94.4902	95.0632	95.8186	96.3914	96.8326	97.1755	97.3527	97.2787	97.2804	97.2738	97.0801	97.0403	96.8672	97.0426	97.2736	97.4328	97.4784	97.2127	97.0448	97.2151	96.6583	96.7174	96.6029	96.4675	96.8961
Slovenia	Female	0 to 20	Neonatal disorders	97.7367	97.9576	98.1375	98.3475	98.4937	98.6657	98.7915	98.8995	98.9027	98.9067	98.9081	98.9223	98.9287	98.8736	98.8003	98.7218	98.788	98.8772	98.9054	98.9551	98.9522	99.0016	99.1502	99.1278	99.2871	99.3603	99.3868	99.4787
Slovenia	Female	Early Neonatal	Neonatal disorders	90.8984	91.634	92.2793	93.0788	93.5938	94.3397	94.8016	95.1975	95.1397	95.1707	95.3315	95.6061	95.7675	95.7129	95.5771	95.4661	96.0141	96.6166	96.9995	97.2812	97.3533	97.5433	98.0406	97.9973	98.5722	98.8232	98.8608	99.0626
Slovenia	Female	Late Neonatal	Neonatal disorders	94.2528	94.506	94.6142	94.9032	95.4067	96.1011	96.9269	97.6719	97.8106	97.9317	97.6487	97.3774	97.4077	97.1291	97.0013	96.9302	97.1503	97.4462	97.4761	97.6317	97.3394	97.0876	97.1123	96.5334	96.6438	96.5609	96.4171	96.8076
Slovenia	Male	0 to 20	Neonatal disorders	97.828	97.9881	98.2053	98.4595	98.6173	98.7749	98.8492	98.8809	98.9204	98.9509	98.9484	99.0142	99.0129	99.0222	99.0227	98.9773	99.0472	99.0991	99.1478	99.1551	99.1409	99.1879	99.3309	99.3253	99.4492	99.5115	99.53	99.6101
Slovenia	Male	Early Neonatal	Neonatal disorders	88.9738	89.5846	90.431	91.5779	92.292	93.0665	93.5253	93.6644	93.7338	93.9219	93.9975	94.5131	94.7181	95.0002	95.18	95.2461	95.9068	96.4392	96.8665	97.0546	97.0976	97.2991	97.8733	97.8927	98.4532	98.7414	98.777	98.9863
Slovenia	Male	Late Neonatal	Neonatal disorders	92.961	93.0679	93.5501	94.2242	94.8444	95.6374	96.0307	96.2498	96.7272	96.9367	97.0093	97.2087	97.177	97.048	97.0727	96.8281	96.9711	97.1554	97.4053	97.3722	97.127	97.0175	97.2912	96.7506	96.7739	96.6383	96.5103	96.9649
Eastern Europe	Both	0 to 20	Neonatal disorders	96.6053	96.8736	97.1329	97.1539	97.1923	97.3549	97.5346	97.5987	97.7106	97.7496	97.7752	97.7894	97.893	97.9547	98.0417	98.1181	98.1057	98.0628	98.1058	98.1609	98.2435	98.2105	98.0826	98.2067	98.3426	98.5526	98.7249	98.8492
Eastern Europe	Both	Early Neonatal	Neonatal disorders	87.0687	87.3255	87.3453	86.5277	86.3269	86.9045	87.3505	87.3272	87.8366	87.9804	88.4955	89.1357	90.1868	90.958	91.6651	92.1755	92.4883	92.8486	93.4288	93.8336	94.2448	94.2405	93.8779	94.2807	94.6297	95.1774	95.4785	95.5634
Eastern Europe	Both	Late Neonatal	Neonatal disorders	90.6789	90.778	90.8621	90.4817	90.3917	90.8401	91.157	91.1745	91.4739	91.5774	91.8617	92.1882	92.8287	93.3623	93.9527	94.3793	94.5892	94.7815	95.1047	95.3172	95.5523	95.5412	95.2396	95.5086	95.7022	96.0782	96.3004	96.3575
Eastern Europe	Female	0 to 20	Neonatal disorders	96.7279	96.9888	97.2277	97.2413	97.2679	97.423	97.6031	97.6723	97.7882	97.8312	97.8434	97.8303	97.9074	97.9512	98.0297	98.0944	98.0697	98.0082	98.0336	98.0758	98.1478	98.1073	97.9702	98.0892	98.2252	98.4436	98.6236	98.7534
Eastern Europe	Female	Early Neonatal	Neonatal disorders	88.7766	88.9764	88.9105	88.1521	87.9261	88.4463	88.9287	89.0239	89.566	89.7765	90.2033	90.6545	91.4739	92.0851	92.6903	93.1287	93.3601	93.6001	94.037	94.3304	94.6468	94.6095	94.2457	94.5951	94.9086	95.4354	95.7319	95.8232
Eastern Europe	Female	Late Neonatal	Neonatal disorders	91.1245	91.2317	91.3621	90.9562	90.8189	91.2759	91.5806	91.614	91.9593	92.0826	92.2795	92.4828	93.0153	93.4981	94.0112	94.311	94.429	94.5211	94.7766	94.957	95.2025	95.2362	94.9436	95.2316	95.4614	95.8722	96.1066	96.1831
Eastern Europe	Male	0 to 20	Neonatal disorders	96.554	96.8224	97.0921	97.1174	97.1635	97.3305	97.5102	97.5731	97.6843	97.7232	97.76	97.7936	97.9143	97.9878	98.0794	98.163	98.1598	98.1308	98.1858	98.2492	98.3378	98.3102	98.1904	98.3158	98.4494	98.6504	98.8148	98.9333
Eastern Europe	Male	Early Neonatal	Neonatal disorders	85.6092	85.916	86.0085	85.1407	84.9617	85.5884	86.0074	85.8891	86.3736	86.4642	87.0545	87.8506	89.0934	89.9976	90.7903	91.3607	91.7457	92.2145	92.9217	93.4233	93.9129	93.9334	93.5701	94.0139	94.3902	94.9539	95.2577	95.3362
Eastern Europe	Male	Late Neonatal	Neonatal disorders	90.3734	90.4685	90.5209	90.1599	90.1053	90.5476	90.8732	90.8802	91.1469	91.2374	91.5838	91.9962	92.7112	93.2792	93.9227	94.437	94.7131	94.9793	95.3519	95.5881	95.8158	95.7739	95.4674	95.7213	95.8882	96.2375	96.4495	96.4919
Belarus	Both	0 to 20	Neonatal disorders	96.9679	97.147	97.2953	97.4205	97.5433	97.68	97.838	97.9776	98.0649	98.1338	98.1937	98.2588	98.3076	98.332	98.3389	98.3439	98.3587	98.3677	98.4179	98.4455	98.4807	98.5301	98.5949	98.6638	98.7543	98.8426	98.9159	99.0179
Belarus	Both	Early Neonatal	Neonatal disorders	85.8671	85.9579	85.92	85.8383	85.7791	85.9262	86.3225	86.8808	87.366	87.8507	88.4331	89.0997	89.7281	90.2549	90.7664	91.3213	91.9351	92.4788	93.1008	93.4968	93.8742	94.2468	94.6207	94.9129	95.2129	95.4511	95.5584	95.79
Belarus	Both	Late Neonatal	Neonatal disorders	90.4002	90.4593	90.458	90.4163	90.3959	90.538	90.8838	91.3323	91.6573	91.9931	92.3126	92.684	92.9839	93.2314	93.4843	93.7429	94.0544	94.276	94.6756	94.9383	95.1855	95.4374	95.6788	95.8761	96.0939	96.2486	96.3144	96.446
Belarus	Female	0 to 20	Neonatal disorders	97.1281	97.2852	97.4161	97.5077	97.6263	97.7615	97.9107	98.035	98.1163	98.1767	98.2415	98.279	98.3169	98.3218	98.3232	98.3216	98.3272	98.3254	98.3582	98.3755	98.4197	98.4792	98.5347	98.5979	98.6864	98.7718	98.8423	98.9406
Belarus	Female	Early Neonatal	Neonatal disorders	88.1399	88.154	88.0728	87.8808	87.8534	88.0099	88.3817	88.8182	89.2315	89.649	90.209	90.6531	91.1502	91.5391	91.9493	92.404	92.9136	93.3508	93.8547	94.1886	94.5562	94.9214	95.2267	95.4713	95.7212	95.9218	96.0028	96.1879
Belarus	Female	Late Neonatal	Neonatal disorders	90.9586	90.9613	90.9593	90.8211	90.8319	91.0153	91.3677	91.8177	92.1808	92.5076	92.9037	93.1361	93.3521	93.5022	93.7414	93.9495	94.1956	94.3765	94.6986	94.9247	95.226	95.5357	95.7491	95.9324	96.1677	96.3345	96.3989	96.5191
Belarus	Male	0 to 20	Neonatal disorders	96.9031	97.096	97.2545	97.4015	97.5267	97.6631	97.827	97.9766	98.0683	98.143	98.2006	98.2824	98.3367	98.3733	98.3833	98.3923	98.4125	98.4284	98.4892	98.5234	98.5523	98.5945	98.6647	98.7366	98.8272	98.9163	98.9906	99.0933
Belarus	Male	Early Neonatal	Neonatal disorders	83.9886	84.1446	84.1439	84.1516	84.0657	84.2096	84.6314	85.2984	85.8506	86.3908	86.9917	87.8334	88.5613	89.1914	89.7795	90.4129	91.1085	91.7395	92.4569	92.9021	93.2879	93.6686	94.101	94.4348	94.7805	95.0516	95.1829	95.4547
Belarus	Male	Late Neonatal	Neonatal disorders	90.0377	90.1402	90.1405	90.1651	90.1218	90.2365	90.5805	91.0285	91.3325	91.6763	91.9436	92.4074	92.7587	93.0676	93.3279	93.6184	93.9728	94.217	94.6691	94.9574	95.1657	95.3772	95.6387	95.8466	96.0525	96.2003	96.2704	96.4114
Estonia	Both	0 to 20	Neonatal disorders	97.2929	97.5264	97.5805	97.7343	97.8129	97.9092	98.3203	98.5485	98.7067	98.7295	98.82	98.8937	99.014	99.01	99.039	99.0962	99.1742	99.1939	99.2672	99.3771	99.4646	99.6103	99.6354	99.723	99.7405	99.7493	99.7819	99.8131
Estonia	Both	Early Neonatal	Neonatal disorders	87.6131	87.766	87.0032	87.0763	87.0663	87.4719	90.0662	91.7105	92.8368	93.2314	93.9825	94.608	95.2025	95.2447	95.6232	96.1486	96.697	96.8986	97.2397	97.7085	98.0566	98.6513	98.7171	99.062	99.0937	99.0832	99.1915	99.2898
Estonia	Both	Late Neonatal	Neonatal disorders	88.9859	88.5792	87.2985	86.6053	86.1475	86.081	87.9631	88.4328	89.0938	89.227	90.0149	90.7645	92.4749	93.3245	93.9491	94.4599	95.217	95.7466	96.553	97.2769	97.6802	98.1808	98.1012	98.4533	98.5763	98.7206	98.872	98.9798
Estonia	Female	0 to 20	Neonatal disorders	97.419	97.6236	97.6632	97.7724	97.8449	97.9248	98.2608	98.4531	98.5918	98.6055	98.7152	98.7729	98.9261	98.9377	98.9639	99.0207	99.0903	99.0885	99.1524	99.2611	99.3642	99.5159	99.5206	99.6159	99.6321	99.6422	99.6776	99.7151
Estonia	Female	Early Neonatal	Neonatal disorders	89.6542	89.7231	89.0715	89.0119	88.9588	89.1984	91.0849	92.315	93.3165	93.6333	94.4019	94.8286	95.4368	95.4672	95.8034	96.3099	96.8221	96.9857	97.2689	97.6771	98.064	98.657	98.6521	98.9607	98.9268	98.8653	98.9636	99.0744
Estonia	Female	Late Neonatal	Neonatal disorders	89.7267	89.2107	87.8588	86.8836	86.508	86.527	88.0132	88.4707	88.7657	88.9016	90.0111	90.8596	93.0394	94.234	94.831	95.1881	95.6219	95.8148	96.5356	97.2201	97.4985	97.7595	97.5544	98.0579	98.3813	98.7007	98.8813	98.9859
Estonia	Male	0 to 20	Neonatal disorders	97.2525	97.5003	97.5627	97.7445	97.8263	97.933	98.3893	98.6392	98.8084	98.8381	98.9152	98.9975	99.0938	99.0792	99.1088	99.1652	99.2479	99.2818	99.3602	99.4688	99.5445	99.6831	99.7205	99.8013	99.8194	99.8271	99.8572	99.8838
Estonia	Male	Early Neonatal	Neonatal disorders	85.9016	86.1201	85.2557	85.4372	85.4644	85.9992	89.1835	91.1818	92.4171	92.8794	93.6187	94.4052	94.9845	95.0312	95.4421	95.9857	96.5685	96.8053	97.1962	97.7165	98.0341	98.6314	98.755	99.13	99.215	99.2458	99.3626	99.4513
Estonia	Male	Late Neonatal	Neonatal disorders	88.4801	88.1507	86.9201	86.4276	85.914	85.7821	87.9462	88.4286	89.3541	89.4898	90.0511	90.7235	92.0908	92.6806	93.3142	93.9363	94.9298	95.7046	96.5717	97.3224	97.8123	98.4785	98.4868	98.7321	98.7145	98.7353	98.8656	98.9748
Latvia	Both	0 to 20	Neonatal disorders	97.4241	97.4734	97.6031	97.8535	98.0069	98.0829	98.1922	98.3426	98.4335	98.5815	98.6859	98.713	98.7148	98.7054	98.6898	98.7045	98.6812	98.663	98.7423	98.7864	98.8586	98.8825	98.944	99.0554	99.1786	99.2536	99.2997	99.3559
Latvia	Both	Early Neonatal	Neonatal disorders	91.2699	90.8813	90.6597	90.8892	91.0321	90.9424	91.3047	91.8512	92.3847	93.2882	93.9986	94.2517	94.2695	94.2373	94.3053	94.5371	94.6706	94.6468	94.8495	94.7167	94.7609	94.7765	95.1781	95.9765	96.6368	96.976	97.0965	97.1885
Latvia	Both	Late Neonatal	Neonatal disorders	92.6857	91.6502	90.4811	89.8953	88.739	87.4645	86.6714	87.3892	88.2157	89.9361	91.5241	92.3369	92.6217	92.8769	93.0267	93.5332	93.7624	93.7654	94.1947	94.3748	94.7674	95.182	95.7841	96.3943	97.1233	97.6124	97.7945	97.8358
Latvia	Female	0 to 20	Neonatal disorders	97.4105	97.3944	97.4059	97.549	97.5818	97.6525	97.7276	97.9395	98.0967	98.3252	98.4694	98.5442	98.573	98.5833	98.5768	98.5925	98.584	98.5478	98.6175	98.66	98.7593	98.7869	98.8602	98.9769	99.1245	99.2074	99.2658	99.3277
Latvia	Female	Early Neonatal	Neonatal disorders	92.2399	91.6072	90.9623	90.6984	90.2791	89.9874	90.0589	90.7737	91.664	92.946	93.8443	94.269	94.2827	94.1001	93.9232	93.9584	94.2054	94.2913	94.7054	94.7844	95.0167	95.0432	95.4705	96.199	96.8972	97.2643	97.4342	97.5413
Latvia	Female	Late Neonatal	Neonatal disorders	92.857	91.831	90.3258	89.305	87.4623	86.1869	85.0211	86.1468	86.9922	89.0581	90.635	91.4125	91.3017	91.1894	91.017	91.7991	92.6483	93.1458	93.9842	94.414	94.9477	95.3205	95.9337	96.6084	97.3329	97.6875	97.8452	97.8995
Latvia	Male	0 to 20	Neonatal disorders	97.4652	97.559	97.7692	98.0906	98.3248	98.4033	98.534	98.6402	98.6853	98.7775	98.8538	98.8489	98.8317	98.8083	98.7856	98.7989	98.7662	98.7616	98.8473	98.8925	98.9459	98.9672	99.0197	99.1254	99.23	99.2977	99.3338	99.384
Latvia	Male	Early Neonatal	Neonatal disorders	90.3985	90.2128	90.3475	90.9917	91.6077	91.6863	92.2908	92.6989	92.9389	93.532	94.0896	94.2085	94.2442	94.3318	94.5607	94.9123	94.9789	94.896	94.9501	94.6381	94.517	94.526	94.9075	95.7643	96.3922	96.706	96.7814	96.8546
Latvia	Male	Late Neonatal	Neonatal disorders	92.5501	91.5063	90.5815	90.3111	89.6506	88.3775	87.8539	88.2818	89.0948	90.5652	92.1621	93.0039	93.558	94.0212	94.3101	94.6234	94.5028	94.2228	94.3814	94.3639	94.6373	95.0843	95.6777	96.2396	96.9683	97.5515	97.7487	97.7762
Lithuania	Both	0 to 20	Neonatal disorders	97.5253	97.217	97.1585	97.3768	97.7065	98.0348	98.38	98.6041	98.8077	98.967	99.0885	99.1828	99.2343	99.2409	99.2298	99.2229	99.2194	99.2248	99.2364	99.2584	99.3207	99.3818	99.4469	99.4558	99.4286	99.3938	99.3764	99.4243
Lithuania	Both	Early Neonatal	Neonatal disorders	89.2569	87.6888	86.7098	86.8262	87.7956	89.4103	91.2581	92.3101	93.2926	94.0884	94.6854	95.15	95.4534	95.5869	95.6841	95.8833	96.1597	96.5467	96.9465	97.2889	97.6864	97.9482	98.2015	98.2348	98.1365	98.0411	98.0343	98.2273
Lithuania	Both	Late Neonatal	Neonatal disorders	91.1599	89.2999	87.8891	87.3436	87.7532	88.7616	90.523	91.7311	92.8571	93.549	94.0481	94.3546	94.4652	94.5066	94.5066	94.6989	95.0262	95.3765	95.6927	95.8354	96.1088	96.2815	96.5774	96.7931	96.8467	96.7839	96.6757	96.9078
Lithuania	Female	0 to 20	Neonatal disorders	97.4126	97.1327	97.1026	97.2655	97.5954	97.9003	98.2434	98.4455	98.6526	98.8167	98.9636	99.0747	99.1292	99.1256	99.0952	99.0847	99.0688	99.056	99.0647	99.0993	99.1627	99.2349	99.3047	99.323	99.3101	99.2805	99.2737	99.3202
Lithuania	Female	Early Neonatal	Neonatal disorders	90.1884	88.8675	88.0266	88.0004	88.8825	90.25	91.9081	92.7038	93.5368	94.2526	94.8818	95.3742	95.6388	95.689	95.6975	95.8709	96.1101	96.4528	96.8463	97.2196	97.6474	97.9019	98.1539	98.1999	98.1802	98.18	98.2229	98.3973
Lithuania	Female	Late Neonatal	Neonatal disorders	91.2409	89.5056	88.333	87.4231	87.717	88.2762	90.0426	90.9905	92.1716	93.0114	93.7725	94.4254	94.8134	95.0622	95.0566	95.259	95.2895	95.2441	95.3292	95.4457	95.6715	95.9704	96.3062	96.6209	96.7281	96.5542	96.4587	96.6864
Lithuania	Male	0 to 20	Neonatal disorders	97.6573	97.3373	97.2624	97.5112	97.8336	98.169	98.5083	98.7411	98.9382	99.091	99.1943	99.2761	99.3246	99.3373	99.3381	99.3336	99.3376	99.3537	99.3667	99.3807	99.4404	99.4932	99.5536	99.5568	99.5218	99.4848	99.4617	99.509
Lithuania	Male	Early Neonatal	Neonatal disorders	88.5092	86.7484	85.665	85.8943	86.9339	88.7448	90.7409	91.9966	93.0983	93.9574	94.531	94.9733	95.3045	95.5013	95.6649	95.8825	96.1872	96.6092	97.0149	97.3344	97.7084	97.9758	98.23	98.2535	98.0939	97.9247	97.8784	98.0859
Lithuania	Male	Late Neonatal	Neonatal disorders	91.1662	89.2354	87.6744	87.3784	87.8676	89.17	90.9159	92.2917	93.3733	93.9629	94.2849	94.361	94.2862	94.1879	94.1865	94.3655	94.8863	95.5008	95.9689	96.1288	96.4316	96.5193	96.7863	96.9338	96.9507	96.962	96.8458	97.0784
Moldova	Both	0 to 20	Neonatal disorders	94.3239	94.7557	95.0567	95.2455	95.2786	95.4085	95.7504	96.0971	96.3585	96.6661	96.9899	97.3357	97.6655	97.7861	97.853	97.837	97.7438	97.5372	97.2627	97.0592	97.0019	96.9962	97.0744	97.1077	97.2044	97.2702	97.4358	97.6404
Moldova	Both	Early Neonatal	Neonatal disorders	81.164	81.6858	81.9977	81.824	80.849	80.2867	80.7907	81.5677	82.4713	83.8104	85.5896	87.5054	89.2774	90.0348	90.4482	90.5923	90.4011	89.7889	88.8773	88.2276	88.1623	88.1983	88.5006	88.5853	88.8309	88.9974	89.4085	90.094
Moldova	Both	Late Neonatal	Neonatal disorders	85.5893	85.8269	85.896	86.1969	85.9319	86.236	87.4943	88.8094	88.6209	89.0196	89.5178	90.142	90.8735	91.0153	91.6199	91.9621	92.3556	92.353	92.193	92.1559	92.297	92.2975	92.3446	92.1028	92.1864	92.0485	92.5449	93.0057
Moldova	Female	0 to 20	Neonatal disorders	93.9943	94.4135	94.705	94.9653	95.0247	95.2186	95.6618	96.0573	96.3301	96.6362	96.9058	97.1851	97.5123	97.6452	97.7882	97.7692	97.6498	97.4071	97.0521	96.8129	96.7214	96.6792	96.7038	96.7109	96.8253	96.8642	97.0862	97.3405
Moldova	Female	Early Neonatal	Neonatal disorders	80.9675	81.2305	81.3885	81.4241	80.5636	80.327	81.2985	82.4028	83.2652	84.4361	85.8698	87.3402	89.0166	89.8181	90.6902	90.9161	90.7392	90.1478	89.1489	88.5239	88.4103	88.3444	88.4801	88.459	88.7174	88.8065	89.3269	90.0751
Moldova	Female	Late Neonatal	Neonatal disorders	86.216	86.708	87.026	87.6362	87.4933	87.9151	89.3279	90.4822	90.5949	91.3676	91.6808	92.0712	92.6926	92.7804	93.1854	93.2842	93.2604	92.95	92.2717	91.9518	91.918	91.6826	91.3833	90.9784	91.2239	90.8124	91.6156	92.281
Moldova	Male	0 to 20	Neonatal disorders	94.6161	95.0526	95.3583	95.4962	95.5111	95.5958	95.8664	96.1799	96.4348	96.7416	97.0986	97.4826	97.808	97.9176	97.9319	97.9183	97.8454	97.6685	97.4541	97.2793	97.2464	97.2645	97.3753	97.4245	97.5079	97.5895	97.7153	97.8835
Moldova	Male	Early Neonatal	Neonatal disorders	81.2605	81.9909	82.4278	82.087	81.0185	80.1949	80.3356	80.8626	81.8143	83.2945	85.3502	87.6131	89.4579	90.1782	90.2232	90.298	90.0974	89.4695	88.6298	87.964	87.9393	88.0577	88.4897	88.6581	88.8918	89.1187	89.4431	90.0785
Moldova	Male	Late Neonatal	Neonatal disorders	85.1978	85.2672	85.1657	85.2568	84.9119	85.1368	86.2945	87.7274	87.3525	87.5085	88.1349	88.9071	89.6946	89.8524	90.5781	91.0778	91.7632	91.9768	92.1759	92.3366	92.5977	92.7585	93.0404	92.9109	92.8832	92.9326	93.217	93.5341
Russian Federation	Both	0 to 20	Neonatal disorders	96.6089	96.9528	97.2387	97.1756	97.1753	97.3367	97.5094	97.5145	97.6043	97.609	97.5891	97.552	97.6534	97.7381	97.8899	98.0347	98.0664	98.0763	98.1454	98.198	98.2923	98.2154	97.9985	98.1163	98.2837	98.594	98.7906	98.9098
Russian Federation	Both	Early Neonatal	Neonatal disorders	87.1201	87.5645	87.4888	86.1382	85.8768	86.5935	86.9757	86.6502	87.1191	87.0919	87.5156	88.0893	89.27	90.2416	91.22	91.9081	92.382	93.0441	93.7817	94.1825	94.6055	94.4506	93.8255	94.2062	94.6314	95.4583	95.824	95.8804
Russian Federation	Both	Late Neonatal	Neonatal disorders	91.4049	91.6554	91.69	90.9315	90.7219	91.178	91.3576	91.0943	91.2891	91.2149	91.4364	91.7458	92.444	93.0616	93.7592	94.2664	94.5894	95.0039	95.427	95.6432	95.9015	95.8102	95.3293	95.5671	95.8216	96.4382	96.72	96.7626
Russian Federation	Female	0 to 20	Neonatal disorders	96.7676	97.1019	97.3679	97.3073	97.2993	97.4404	97.5947	97.587	97.6596	97.6556	97.6264	97.579	97.6595	97.7292	97.8639	97.9936	98.0127	98.0017	98.0559	98.0983	98.1824	98.0983	97.8731	97.9853	98.1562	98.481	98.6863	98.8118
Russian Federation	Female	Early Neonatal	Neonatal disorders	88.9074	89.3173	89.2108	88.0264	87.7762	88.3469	88.6487	88.3457	88.7071	88.6726	89.0469	89.5476	90.5314	91.3357	92.1415	92.7204	93.1188	93.666	94.307	94.6507	94.9955	94.825	94.2314	94.5487	94.9199	95.6894	96.0255	96.0691
Russian Federation	Female	Late Neonatal	Neonatal disorders	91.6992	91.9013	91.9677	91.1856	90.9196	91.4249	91.6683	91.4781	91.7419	91.7152	91.873	92.0623	92.6596	93.2886	93.9785	94.3961	94.6475	94.9852	95.3398	95.5135	95.768	95.6951	95.1816	95.3781	95.6398	96.3	96.5835	96.6223
Russian Federation	Male	0 to 20	Neonatal disorders	96.5229	96.8695	97.1668	97.1023	97.1076	97.2833	97.4694	97.4868	97.5915	97.6055	97.5947	97.5665	97.6817	97.7761	97.9379	98.0914	98.1319	98.1565	98.2354	98.2946	98.3944	98.3235	98.1154	98.2351	98.3976	98.6933	98.881	98.9941
Russian Federation	Male	Early Neonatal	Neonatal disorders	85.5967	86.0762	86.03	84.5432	84.2745	85.1129	85.5623	85.2172	85.7747	85.753	86.2181	86.8532	88.1979	89.3077	90.4301	91.2086	91.7463	92.5053	93.325	93.7745	94.2625	94.12	93.4687	93.9032	94.3752	95.2521	95.6442	95.7132
Russian Federation	Male	Late Neonatal	Neonatal disorders	91.2064	91.4938	91.5083	90.7693	90.6013	91.0224	91.1569	90.843	90.9889	90.8816	91.1477	91.5409	92.3083	92.9155	93.6164	94.1853	94.5583	95.0266	95.4976	95.7439	96.0044	95.9004	95.4445	95.7113	95.9611	96.5462	96.8269	96.8734
Ukraine	Both	0 to 20	Neonatal disorders	96.6384	96.7368	96.9745	97.1772	97.2848	97.4535	97.6238	97.795	97.9547	98.046	98.157	98.2769	98.3927	98.4027	98.3244	98.2204	98.0659	97.8512	97.8396	97.9359	98.0055	98.0845	98.1746	98.3607	98.42	98.3358	98.4595	98.608
Ukraine	Both	Early Neonatal	Neonatal disorders	87.4684	87.3265	87.7338	88.0326	88.0117	88.4166	88.8972	89.3945	89.9503	90.2951	90.9913	91.8674	92.7249	93.0415	92.9675	92.9129	92.7156	92.1878	92.3662	92.8818	93.3144	93.7301	94.0508	94.6037	94.6813	94.1992	94.2719	94.3852
Ukraine	Both	Late Neonatal	Neonatal disorders	89.0517	88.9514	89.5347	90.1214	90.3587	90.8729	91.3785	91.8318	92.4085	92.8429	93.2375	93.6062	94.1815	94.589	94.9156	95.092	94.8802	94.3511	94.3105	94.4843	94.6204	94.7906	94.9189	95.3461	95.2703	94.7269	94.7089	94.7674
Ukraine	Female	0 to 20	Neonatal disorders	96.7245	96.8194	97.0321	97.2085	97.293	97.4851	97.7089	97.9433	98.1721	98.3086	98.3892	98.4289	98.4858	98.4612	98.3893	98.2798	98.1132	97.888	97.8542	97.927	97.9781	98.0468	98.13	98.3126	98.356	98.2623	98.3865	98.5356
Ukraine	Female	Early Neonatal	Neonatal disorders	89.1518	88.9138	89.0952	89.2196	89.0501	89.5796	90.4248	91.3561	92.3716	93.0567	93.5745	93.9263	94.3769	94.5229	94.5165	94.4785	94.1728	93.4961	93.3267	93.4652	93.6778	94.0274	94.3014	94.8421	94.9304	94.5577	94.7442	94.9805
Ukraine	Female	Late Neonatal	Neonatal disorders	89.9371	89.9768	90.6023	91.1459	91.3656	91.798	92.0766	92.4121	92.9514	93.2735	93.4615	93.6746	94.0898	94.2358	94.2617	94.1993	93.866	93.1158	92.9549	93.0705	93.2433	93.605	93.9722	94.6759	94.7257	94.2027	94.2502	94.468
Ukraine	Male	0 to 20	Neonatal disorders	96.6273	96.7203	96.967	97.1831	97.3039	97.454	97.5865	97.7144	97.8269	97.8889	98.022	98.1969	98.3517	98.386	98.3039	98.206	98.0626	97.8589	97.8641	97.975	98.0567	98.1413	98.2347	98.42	98.4888	98.4116	98.5328	98.6787
Ukraine	Male	Early Neonatal	Neonatal disorders	86.0104	85.9423	86.5362	86.977	87.0797	87.3812	87.5611	87.7048	87.8779	87.9439	88.797	90.1092	91.3055	91.7684	91.6388	91.5712	91.4926	91.1407	91.6442	92.4654	93.0616	93.5211	93.8724	94.4297	94.4927	93.917	93.8811	93.8631
Ukraine	Male	Late Neonatal	Neonatal disorders	88.4203	88.2139	88.7637	89.3788	89.6318	90.2054	90.8751	91.4133	92.0141	92.5323	93.077	93.5561	94.2459	94.8412	95.3823	95.7292	95.6034	95.2216	95.2425	95.4255	95.5245	95.5798	95.5659	95.8211	95.6694	95.1172	95.0501	94.9834
High-income Asia Pacific	Both	0 to 20	Neonatal disorders	99.0357	99.0803	99.0992	99.1094	99.1133	99.1448	99.1785	99.2009	99.2079	99.2084	99.2233	99.2531	99.3	99.3309	99.3899	99.4457	99.479	99.5133	99.5493	99.592	99.6001	99.6151	99.6321	99.6662	99.6818	99.7106	99.7331	99.7443
High-income Asia Pacific	Both	Early Neonatal	Neonatal disorders	95.1044	95.4673	95.6923	95.8734	96.0677	96.303	96.5444	96.6961	96.7015	96.7407	96.8596	96.9522	97.0169	97.1209	97.363	97.5843	97.7863	97.9968	98.1623	98.3661	98.4108	98.4651	98.5104	98.6172	98.6344	98.7411	98.8284	98.8701
High-income Asia Pacific	Both	Late Neonatal	Neonatal disorders	95.4575	95.6841	95.8469	95.9609	96.0137	96.1307	96.2913	96.3799	96.3315	96.302	96.3772	96.3975	96.3932	96.4395	96.634	96.8593	97.0782	97.3121	97.5139	97.7315	97.7958	97.8821	97.9623	98.0874	98.1466	98.2707	98.3475	98.3699
High-income Asia Pacific	Female	0 to 20	Neonatal disorders	98.8797	98.9255	98.9423	98.955	98.9562	98.9871	99.0188	99.0399	99.0456	99.0487	99.0704	99.1158	99.1786	99.2102	99.2689	99.3259	99.3629	99.404	99.4495	99.5037	99.5121	99.5257	99.5441	99.5833	99.6022	99.6368	99.6618	99.6746
High-income Asia Pacific	Female	Early Neonatal	Neonatal disorders	94.9791	95.3193	95.5155	95.6991	95.8856	96.1116	96.3446	96.4947	96.5032	96.5669	96.7285	96.8554	96.9445	97.0476	97.2745	97.4906	97.6886	97.9075	98.0946	98.3284	98.3705	98.4073	98.448	98.5655	98.5896	98.7135	98.798	98.837
High-income Asia Pacific	Female	Late Neonatal	Neonatal disorders	94.9795	95.2397	95.4124	95.58	95.6353	95.7612	95.9252	96.0225	95.9687	95.9256	96.0328	96.0887	96.0927	96.1644	96.3472	96.5716	96.8108	97.1216	97.3451	97.5845	97.6539	97.7434	97.8336	97.9711	98.0312	98.166	98.2404	98.2643
High-income Asia Pacific	Male	0 to 20	Neonatal disorders	99.1585	99.2015	99.2215	99.2299	99.2357	99.2669	99.3013	99.3241	99.3319	99.3307	99.341	99.3604	99.3962	99.4262	99.484	99.538	99.568	99.5973	99.6263	99.6607	99.6684	99.6841	99.6998	99.7299	99.7431	99.7675	99.788	99.7979
High-income Asia Pacific	Male	Early Neonatal	Neonatal disorders	95.1918	95.5729	95.821	96.0003	96.2008	96.4433	96.6911	96.844	96.8471	96.8672	96.9527	97.0183	97.0637	97.1686	97.4225	97.648	97.8529	98.0566	98.2045	98.3842	98.4308	98.4992	98.5481	98.6465	98.6583	98.7514	98.8411	98.885
High-income Asia Pacific	Male	Late Neonatal	Neonatal disorders	95.811	96.0133	96.1687	96.2459	96.2968	96.4067	96.5639	96.6458	96.6014	96.5814	96.6346	96.6303	96.6204	96.6491	96.85	97.0739	97.2773	97.4565	97.6416	97.8425	97.9028	97.9864	98.0595	98.175	98.2334	98.3496	98.4276	98.4492
Brunei	Both	0 to 20	Neonatal disorders	97.1948	97.205	97.3029	97.3868	97.4822	97.6037	97.7277	97.7771	97.822	97.7928	97.7041	97.6803	97.6096	97.5507	97.5681	97.6344	97.7165	97.7628	97.8017	97.8241	97.8568	97.8196	97.8071	97.8494	97.9005	97.9126	97.9653	98.001
Brunei	Both	Early Neonatal	Neonatal disorders	90.9673	90.8745	91.1124	91.2749	91.4631	91.7717	92.0804	92.1298	92.1315	91.9831	91.6412	91.4977	91.1694	90.8211	90.7466	90.8825	91.0984	91.2994	91.5248	91.7908	92.1417	92.2158	92.4165	92.7256	92.9909	93.0724	93.274	93.4449
Brunei	Both	Late Neonatal	Neonatal disorders	93.8012	93.7158	93.7991	93.8622	93.9441	94.1197	94.302	94.2586	94.1465	93.8641	93.4739	93.2271	92.8548	92.474	92.2671	92.1751	92.1106	91.9901	91.9319	91.8766	91.88	91.6801	91.6086	91.7632	91.9587	92.0047	92.2459	92.5044
Brunei	Female	0 to 20	Neonatal disorders	97.1125	97.12	97.2208	97.3091	97.41	97.5461	97.6861	97.7284	97.7797	97.7383	97.642	97.6231	97.5217	97.4704	97.4883	97.5479	97.5997	97.6524	97.6861	97.7206	97.7635	97.7322	97.7306	97.7715	97.8102	97.8095	97.861	97.893
Brunei	Female	Early Neonatal	Neonatal disorders	91.4677	91.3695	91.5887	91.7587	91.9488	92.2343	92.5441	92.5339	92.5469	92.3393	91.9932	91.8405	91.4101	91.128	91.0679	91.169	91.2734	91.5028	91.7046	92.0225	92.4512	92.5813	92.8571	93.2107	93.5249	93.6591	93.8836	94.0572
Brunei	Female	Late Neonatal	Neonatal disorders	93.4895	93.4043	93.4615	93.5443	93.6321	93.8041	94.0203	93.9296	93.8254	93.5132	93.1124	92.888	92.4508	92.0982	91.8778	91.7504	91.5756	91.4959	91.4194	91.3743	91.4225	91.2116	91.1371	91.1636	91.1767	91.0416	91.2597	91.5141
Brunei	Male	0 to 20	Neonatal disorders	97.3088	97.3212	97.4146	97.4931	97.5823	97.6896	97.7984	97.8494	97.8876	97.8651	97.7819	97.7545	97.706	97.6435	97.6614	97.7322	97.834	97.8758	97.9184	97.9338	97.9606	97.9221	97.9043	97.9481	98.0074	98.0283	98.0812	98.1189
Brunei	Male	Early Neonatal	Neonatal disorders	90.604	90.516	90.7663	90.9192	91.1031	91.4292	91.7343	91.8276	91.8178	91.712	91.3701	91.2348	90.985	90.5853	90.5019	90.6657	90.965	91.1435	91.3876	91.6151	91.9038	91.9361	92.0796	92.3568	92.5845	92.6259	92.8108	92.9785
Brunei	Male	Late Neonatal	Neonatal disorders	94.0719	93.9862	94.0862	94.1335	94.2094	94.386	94.5432	94.5304	94.4132	94.1518	93.7716	93.5131	93.1867	92.7899	92.5946	92.5279	92.5366	92.3896	92.3442	92.284	92.2559	92.0659	91.9957	92.2329	92.5455	92.7094	92.9636	93.2224
Japan	Both	0 to 20	Neonatal disorders	99.2671	99.3089	99.321	99.3236	99.3315	99.3675	99.4108	99.4329	99.454	99.5193	99.5542	99.5958	99.6276	99.6509	99.6869	99.7036	99.7189	99.7466	99.766	99.8044	99.8167	99.8291	99.8341	99.8551	99.8593	99.8839	99.9071	99.9238
Japan	Both	Early Neonatal	Neonatal disorders	95.3314	95.717	95.915	96.0635	96.3178	96.6145	96.9589	97.156	97.2327	97.5939	97.8192	98.0174	98.1414	98.2609	98.4161	98.4706	98.5792	98.7464	98.8338	99.0101	99.046	99.0616	99.0442	99.1164	99.0913	99.1776	99.2648	99.3364
Japan	Both	Late Neonatal	Neonatal disorders	96.3996	96.5929	96.6817	96.7657	96.8386	96.9928	97.2092	97.3197	97.38	97.7121	97.948	98.1327	98.2054	98.32	98.4593	98.5122	98.6163	98.7826	98.8684	99.0197	99.0896	99.1488	99.1748	99.2455	99.2577	99.3377	99.4093	99.4608
Japan	Female	0 to 20	Neonatal disorders	99.1478	99.1952	99.2083	99.2167	99.2245	99.2625	99.3043	99.3255	99.3428	99.413	99.4522	99.4965	99.5311	99.5547	99.5897	99.6087	99.623	99.6589	99.6849	99.7335	99.7435	99.7512	99.7562	99.7813	99.7885	99.8218	99.8483	99.8667
Japan	Female	Early Neonatal	Neonatal disorders	95.2683	95.6477	95.828	95.9944	96.2449	96.5308	96.851	97.0334	97.0893	97.4475	97.6905	97.8946	98.0148	98.1238	98.2666	98.3322	98.4346	98.6118	98.7244	98.9364	98.9596	98.9462	98.9243	99.0134	99.0027	99.1202	99.2114	99.2803
Japan	Female	Late Neonatal	Neonatal disorders	96.2296	96.4801	96.595	96.7647	96.8511	97.0159	97.2207	97.3202	97.3588	97.6746	97.9135	98.0882	98.146	98.2592	98.3642	98.3915	98.48	98.7056	98.7893	98.9275	98.9734	99.0233	99.0617	99.1367	99.1625	99.2604	99.3334	99.3918
Japan	Male	0 to 20	Neonatal disorders	99.362	99.3994	99.4106	99.4095	99.4173	99.4513	99.4948	99.5171	99.5402	99.6011	99.6327	99.6718	99.7011	99.7239	99.7598	99.7746	99.7903	99.8122	99.8268	99.8579	99.8713	99.8864	99.8914	99.9094	99.9116	99.9301	99.9507	99.966
Japan	Male	Early Neonatal	Neonatal disorders	95.3667	95.7575	95.97	96.1043	96.3618	96.6673	97.0313	97.2403	97.3336	97.6978	97.9094	98.1031	98.2304	98.3585	98.5237	98.5695	98.6832	98.8426	98.91	99.0577	99.1038	99.1426	99.1287	99.1875	99.1509	99.2123	99.2963	99.3703
Japan	Male	Late Neonatal	Neonatal disorders	96.5344	96.6872	96.7577	96.7824	96.8457	96.9917	97.2151	97.3324	97.4079	97.7494	97.9821	98.1727	98.2555	98.3707	98.5325	98.6023	98.7162	98.8407	98.9273	99.0864	99.1723	99.2377	99.255	99.3224	99.325	99.3924	99.4626	99.509
South Korea	Both	0 to 20	Neonatal disorders	98.6172	98.6609	98.6902	98.7138	98.7062	98.728	98.7466	98.7702	98.7555	98.6446	98.6015	98.5692	98.6365	98.6767	98.7841	98.9249	98.9923	99.0357	99.1037	99.1542	99.1501	99.1712	99.2084	99.259	99.2873	99.3198	99.339	99.3372
South Korea	Both	Early Neonatal	Neonatal disorders	94.8697	95.1605	95.4123	95.6244	95.7047	95.8316	95.9054	95.9676	95.8507	95.2967	94.978	94.633	94.5185	94.5139	94.9586	95.5578	95.9333	96.2234	96.5901	96.8918	96.9813	97.1638	97.3245	97.4765	97.529	97.6651	97.7719	97.7723
South Korea	Both	Late Neonatal	Neonatal disorders	93.905	94.1889	94.4845	94.6432	94.6401	94.69	94.7585	94.7801	94.5353	93.7994	93.2795	92.6441	92.3282	92.0572	92.3403	92.9451	93.3749	93.7316	94.2416	94.673	94.7944	95.0274	95.2144	95.4173	95.5057	95.7109	95.8345	95.8397
South Korea	Female	0 to 20	Neonatal disorders	98.4036	98.4389	98.4587	98.4788	98.4609	98.475	98.4903	98.5109	98.5004	98.3892	98.3519	98.3524	98.4609	98.5012	98.6088	98.7459	98.8253	98.8692	98.9532	99.0184	99.0193	99.0441	99.0856	99.1441	99.1771	99.2093	99.2302	99.2288
South Korea	Female	Early Neonatal	Neonatal disorders	94.6542	94.8996	95.1081	95.3034	95.3584	95.4708	95.5546	95.636	95.5665	95.0854	94.8377	94.574	94.5553	94.5815	95.0047	95.5524	95.9241	96.212	96.5944	96.9207	97.0331	97.2147	97.3735	97.527	97.574	97.698	97.7864	97.7808
South Korea	Female	Late Neonatal	Neonatal disorders	92.9122	93.2034	93.4905	93.6595	93.6259	93.6759	93.7663	93.8248	93.608	92.8417	92.3497	91.7795	91.4884	91.2943	91.6198	92.2834	92.7939	93.2718	93.8609	94.3984	94.5955	94.8579	95.0527	95.3025	95.3665	95.5585	95.6703	95.662
South Korea	Male	0 to 20	Neonatal disorders	98.7835	98.8324	98.8677	98.8933	98.8925	98.9189	98.9393	98.9643	98.9472	98.839	98.793	98.7408	98.7804	98.8197	98.9249	99.0652	99.1234	99.1656	99.222	99.262	99.2546	99.2729	99.3067	99.3512	99.3756	99.4076	99.4253	99.4233
South Korea	Male	Early Neonatal	Neonatal disorders	95.0284	95.3544	95.6395	95.8642	95.9634	96.101	96.167	96.2148	96.0608	95.4499	95.0757	94.6661	94.4752	94.4454	94.906	95.5459	95.9236	96.215	96.569	96.8509	96.9215	97.105	97.2669	97.4178	97.4753	97.6213	97.7433	97.7487
South Korea	Male	Late Neonatal	Neonatal disorders	94.6155	94.8919	95.1895	95.3397	95.3561	95.4053	95.4586	95.4561	95.1946	94.4843	93.9494	93.275	92.9444	92.622	92.8735	93.4324	93.8047	94.0742	94.5263	94.882	94.9498	95.1607	95.3416	95.5091	95.614	95.8281	95.9603	95.9754
Singapore	Both	0 to 20	Neonatal disorders	98.4941	98.7518	98.8949	99.0183	99.1396	99.258	99.3242	99.3713	99.3431	99.2269	99.427	99.7759	99.8025	99.8143	99.7966	99.7473	99.7508	99.7881	99.7993	99.8166	99.8299	99.8101	99.8279	99.9045	99.9745	100	99.991	99.9755
Singapore	Both	Early Neonatal	Neonatal disorders	93.6213	94.6513	95.2003	95.7298	96.1536	96.5455	96.73	96.9254	96.8653	96.8601	98.0953	99.0135	98.6817	98.5279	98.4772	98.4819	98.6932	98.9038	98.9659	99.0231	99.0906	99.0783	99.2363	99.467	99.7979	99.9885	100	99.9603
Singapore	Both	Late Neonatal	Neonatal disorders	95.0948	95.8224	96.2114	96.5774	96.8832	97.1695	97.2604	97.3841	97.2604	97.1189	98.0527	98.8617	98.6092	98.5484	98.5577	98.5918	98.7429	98.9078	98.9495	98.997	99.0629	99.0407	99.1699	99.3415	99.7191	99.9781	100	99.9506
Singapore	Female	0 to 20	Neonatal disorders	98.0969	98.3801	98.5355	98.6694	98.8418	99.004	99.0912	99.1504	99.0907	98.9365	99.2329	99.6982	99.7447	99.7621	99.7496	99.7099	99.7278	99.7863	99.7985	99.8115	99.8234	99.8121	99.8268	99.9034	99.972	100	99.9866	99.9733
Singapore	Female	Early Neonatal	Neonatal disorders	93.0217	94.0107	94.5203	95.033	95.5714	96.0498	96.2905	96.5138	96.3844	96.3755	97.8875	98.972	98.6904	98.5309	98.5026	98.5665	98.812	99.0739	99.1241	99.1346	99.1646	99.1656	99.2952	99.5194	99.8198	100	99.9923	99.9601
Singapore	Female	Late Neonatal	Neonatal disorders	94.1099	94.867	95.2465	95.6409	96.1012	96.5277	96.6571	96.8179	96.5577	96.3779	97.6057	98.6447	98.4611	98.4461	98.4989	98.5797	98.7659	98.9791	99.0083	99.017	99.0668	99.0767	99.1796	99.2954	99.677	100	100	99.9593
Singapore	Male	0 to 20	Neonatal disorders	98.7727	99.0072	99.1387	99.2517	99.341	99.4313	99.4836	99.5223	99.5115	99.4199	99.5614	99.8348	99.8494	99.8572	99.8365	99.7821	99.7758	99.7976	99.8066	99.8251	99.8378	99.8117	99.831	99.9063	99.9765	100	99.9941	99.9773
Singapore	Male	Early Neonatal	Neonatal disorders	94.066	95.1205	95.6953	96.235	96.5783	96.9085	97.0531	97.2282	97.2176	97.2148	98.2491	99.0445	98.6762	98.5258	98.457	98.4152	98.5982	98.7678	98.8369	98.9295	99.0261	99.0044	99.1848	99.4207	99.7751	99.9734	100	99.9549
Singapore	Male	Late Neonatal	Neonatal disorders	95.7753	96.4729	96.8613	97.2047	97.4127	97.6096	97.6758	97.7751	97.7373	97.6216	98.3603	99.0151	98.7229	98.6331	98.6134	98.6154	98.7403	98.8701	98.9187	98.9912	99.067	99.0242	99.17	99.3775	99.7493	99.9638	100	99.9455
Australasia	Both	0 to 20	Neonatal disorders	97.1575	97.4379	97.4862	97.6792	97.792	97.9368	97.9614	98.0461	98.1403	98.0727	98.0865	98.0979	98.0906	98.1317	98.1244	98.0659	98.0956	98.1538	98.1704	98.1547	98.1738	98.3016	98.4291	98.4389	98.5179	98.5752	98.6419	98.6575
Australasia	Both	Early Neonatal	Neonatal disorders	88.947	90.1112	90.2285	90.9886	91.2842	91.6705	91.6475	91.917	92.1668	91.7638	91.7981	91.8067	91.6916	91.8508	91.9103	91.7759	92.1307	92.5996	92.7516	92.5925	92.5815	93.0819	93.5599	93.4668	93.6962	93.9552	94.3073	94.4287
Australasia	Both	Late Neonatal	Neonatal disorders	93.8229	94.4156	94.4007	94.7151	94.7777	94.9444	94.838	94.9234	95.0643	94.8472	94.898	94.9622	94.9995	95.2218	95.3183	95.2806	95.3712	95.5814	95.7536	95.8251	95.8905	96.2568	96.6483	96.7074	96.9015	97.0109	97.1759	97.2228
Australasia	Female	0 to 20	Neonatal disorders	96.9709	97.2731	97.3241	97.5206	97.6204	97.7569	97.7627	97.8385	97.9301	97.855	97.8728	97.8842	97.879	97.9213	97.9158	97.8635	97.8908	97.9577	97.9792	97.966	97.9833	98.0983	98.2144	98.2099	98.2937	98.3621	98.4368	98.4617
Australasia	Female	Early Neonatal	Neonatal disorders	89.5633	90.6535	90.771	91.4921	91.7191	91.9935	91.8771	92.0634	92.26	91.8646	91.9279	91.9315	91.8276	91.9727	92.0616	92.0147	92.3578	92.7974	92.9493	92.827	92.8082	93.1949	93.5719	93.4185	93.601	93.8334	94.1828	94.3199
Australasia	Female	Late Neonatal	Neonatal disorders	94.1368	94.7713	94.788	95.0718	95.0618	95.1872	95.0112	95.0883	95.2099	94.9847	95.071	95.1329	95.2212	95.4443	95.5314	95.4484	95.4953	95.7814	95.9634	96.0062	96.0316	96.2874	96.5693	96.574	96.7578	96.8981	97.0879	97.1575
Australasia	Male	0 to 20	Neonatal disorders	97.3297	97.5921	97.6386	97.8268	97.9468	98.0945	98.1313	98.2206	98.3147	98.2532	98.2641	98.2752	98.2665	98.3063	98.2979	98.2366	98.2674	98.3189	98.3321	98.3148	98.3349	98.4687	98.6014	98.6201	98.6945	98.7434	98.8037	98.8129
Australasia	Male	Early Neonatal	Neonatal disorders	88.393	89.628	89.7495	90.5449	90.8975	91.3768	91.4308	91.7678	92.0616	91.6512	91.6601	91.6729	91.5479	91.7189	91.7548	91.5478	91.9112	92.4057	92.558	92.3671	92.3624	92.9584	93.5207	93.4779	93.7471	94.0291	94.3852	94.4946
Australasia	Male	Late Neonatal	Neonatal disorders	93.6028	94.1681	94.1355	94.4719	94.5916	94.7866	94.7265	94.8162	94.9692	94.7588	94.7835	94.8487	94.8496	95.0732	95.1759	95.17	95.2901	95.4424	95.6061	95.6974	95.7909	96.2372	96.7064	96.8055	97.007	97.0947	97.2415	97.273
Australia	Both	0 to 20	Neonatal disorders	97.2409	97.5335	97.5461	97.7857	97.8921	97.991	98.0349	98.1147	98.1684	98.0905	98.1342	98.1278	98.1327	98.1556	98.1459	98.0327	98.0621	98.138	98.1681	98.1631	98.2026	98.3334	98.4776	98.4878	98.6015	98.5995	98.6206	98.652
Australia	Both	Early Neonatal	Neonatal disorders	88.1329	89.4266	89.4643	90.4749	90.8809	91.2182	91.2885	91.5856	91.758	91.3482	91.57	91.5355	91.4866	91.5622	91.585	91.2482	91.6539	92.2567	92.4765	92.3891	92.5202	93.0958	93.6915	93.6169	93.9925	93.9801	94.1301	94.3265
Australia	Both	Late Neonatal	Neonatal disorders	93.622	94.3347	94.2535	94.6338	94.6822	94.7183	94.6205	94.6439	94.6803	94.3904	94.5054	94.5824	94.7151	94.9818	95.1087	94.9473	95.033	95.2778	95.5047	95.627	95.7236	96.0939	96.5417	96.6005	96.8962	96.9258	97.021	97.1102
Australia	Female	0 to 20	Neonatal disorders	97.0844	97.3913	97.4089	97.6478	97.7393	97.8269	97.8461	97.921	97.9803	97.9057	97.951	97.9412	97.9431	97.9626	97.9558	97.8461	97.867	97.9551	97.989	98.0014	98.0471	98.1648	98.2915	98.281	98.4019	98.4065	98.4342	98.4746
Australia	Female	Early Neonatal	Neonatal disorders	88.8352	90.0252	90.0776	90.9975	91.3137	91.5639	91.5497	91.7884	91.9434	91.5526	91.7735	91.7267	91.674	91.7637	91.8269	91.5875	91.9605	92.5175	92.7213	92.7051	92.8561	93.3173	93.7983	93.6182	93.9323	93.906	94.063	94.2683
Australia	Female	Late Neonatal	Neonatal disorders	94.1395	94.8617	94.818	95.1018	95.0143	94.9561	94.7143	94.7645	94.8309	94.6188	94.7619	94.8163	94.9317	95.1326	95.2008	95.0198	95.0781	95.456	95.7017	95.834	95.9145	96.1745	96.4962	96.5172	96.8146	96.8782	96.9938	97.0975
Australia	Male	0 to 20	Neonatal disorders	97.3869	97.6672	97.6775	97.9148	98.0304	98.1353	98.1952	98.2773	98.3262	98.2474	98.2892	98.285	98.2917	98.3167	98.3051	98.1918	98.2262	98.2927	98.3197	98.3026	98.3376	98.475	98.6284	98.6521	98.7591	98.7527	98.7693	98.7944
Australia	Male	Early Neonatal	Neonatal disorders	87.4825	88.8785	88.91	90.0014	90.4844	90.8954	91.0367	91.3821	91.5693	91.1428	91.3647	91.3402	91.2944	91.3572	91.3475	90.928	91.3591	92.0016	92.2343	92.0848	92.1991	92.873	93.5665	93.5818	94.0109	94.0109	94.157	94.3478
Australia	Male	Late Neonatal	Neonatal disorders	93.2357	93.9486	93.8473	94.2985	94.4527	94.556	94.5572	94.5604	94.5742	94.2301	94.3239	94.4173	94.5629	94.8784	95.0465	94.8987	95.0023	95.1461	95.3568	95.4694	95.5771	96.0305	96.5702	96.6583	96.9533	96.9594	97.0396	97.12
New Zealand	Both	0 to 20	Neonatal disorders	96.8007	97.0316	97.2329	97.2323	97.3735	97.7114	97.6585	97.7657	98.0264	98.001	97.8947	97.9784	97.9229	98.0378	98.0411	98.1923	98.2226	98.2128	98.1778	98.1211	98.0608	98.1752	98.2341	98.238	98.171	98.4726	98.7315	98.68
New Zealand	Both	Early Neonatal	Neonatal disorders	91.9362	92.6398	93.0936	92.9097	92.7909	93.3628	92.9654	93.1235	93.6657	93.3002	92.6298	92.8123	92.4368	92.9015	93.0707	93.699	93.8803	93.8435	93.7293	93.2873	92.7124	92.9113	92.8914	92.7066	92.2967	93.7491	95.0036	94.8092
New Zealand	Both	Late Neonatal	Neonatal disorders	94.4956	94.6472	94.9007	94.9706	95.0985	95.777	95.6298	95.9447	96.4861	96.5423	96.3683	96.4033	96.0699	96.1071	96.0659	96.493	96.614	96.7012	96.6606	96.5319	96.4833	96.8565	97.0341	97.1035	96.859	97.3219	97.8073	97.6828
New Zealand	Female	0 to 20	Neonatal disorders	96.4592	96.7464	96.9498	96.9662	97.106	97.4562	97.4078	97.4914	97.7199	97.6432	97.5475	97.648	97.615	97.7533	97.755	97.9302	97.9821	97.9649	97.9366	97.8197	97.7206	97.8207	97.887	97.9017	97.8213	98.1638	98.4446	98.3994
New Zealand	Female	Early Neonatal	Neonatal disorders	92.3823	93.0833	93.4813	93.4199	93.296	93.6602	93.1198	93.09	93.4455	93.0377	92.4902	92.6981	92.3855	92.7385	92.9029	93.6044	93.8531	93.8375	93.7831	93.2261	92.4964	92.5578	92.4574	92.4055	91.9847	93.4024	94.6396	94.4708
New Zealand	Female	Late Neonatal	Neonatal disorders	94.0322	94.3312	94.5999	94.8925	95.2009	96.0677	96.1465	96.3172	96.6567	96.3737	96.2538	96.3587	96.3362	96.6346	96.7685	97.0643	97.0877	97.0325	96.9655	96.6463	96.4493	96.7019	96.8238	96.7577	96.4273	96.92	97.4586	97.3794
New Zealand	Male	0 to 20	Neonatal disorders	97.0956	97.2855	97.4802	97.4685	97.6073	97.9294	97.8749	97.9941	98.2689	98.2761	98.1657	98.2371	98.1688	98.2665	98.2706	98.4034	98.4199	98.4152	98.3777	98.3594	98.3244	98.4445	98.4973	98.4945	98.4374	98.7062	98.9452	98.8911
New Zealand	Male	Early Neonatal	Neonatal disorders	91.5863	92.2892	92.7866	92.5067	92.3892	93.1229	92.8371	93.14	93.8283	93.4956	92.7268	92.8894	92.4627	93.0174	93.19	93.7612	93.8898	93.8376	93.6791	93.3279	92.8739	93.1796	93.2221	92.934	92.5324	94.0119	95.2796	95.0652
New Zealand	Male	Late Neonatal	Neonatal disorders	94.8493	94.8999	95.1416	95.0621	95.0679	95.6136	95.3148	95.7215	96.3933	96.6783	96.4683	96.4542	95.9083	95.7698	95.6096	96.1248	96.313	96.4979	96.4788	96.483	96.5344	96.9851	97.1982	97.3575	97.1724	97.6115	98.0574	97.9034
Western Europe	Both	0 to 20	Neonatal disorders	96.7257	96.8767	97.0847	97.2862	97.4558	97.5786	97.6212	97.716	97.8229	97.8566	97.8969	97.9342	97.9898	98.0097	98.0753	98.1442	98.1744	98.2029	98.2516	98.2884	98.3542	98.4305	98.4953	98.5447	98.5761	98.6004	98.6583	98.7033
Western Europe	Both	Early Neonatal	Neonatal disorders	88.307	88.8406	89.5308	90.1494	90.6793	91.1502	91.3869	91.7698	92.1444	92.31	92.4973	92.6298	92.8917	93.0704	93.3728	93.679	93.8657	94.0151	94.2099	94.3123	94.4858	94.6984	94.8576	94.9662	95.0494	95.1212	95.332	95.4761
Western Europe	Both	Late Neonatal	Neonatal disorders	90.0369	90.2722	90.6426	91.0202	91.3316	91.6081	91.6908	91.8504	92.0461	92.0923	92.1457	92.1645	92.3258	92.4697	92.694	92.9736	93.1379	93.2885	93.5136	93.6574	93.8576	94.1321	94.3332	94.4905	94.599	94.7117	94.9211	95.0826
Western Europe	Female	0 to 20	Neonatal disorders	96.5149	96.6645	96.8739	97.0794	97.2466	97.36	97.384	97.4705	97.5815	97.6135	97.6516	97.6948	97.7599	97.7804	97.8559	97.9404	97.975	97.9976	98.0376	98.0679	98.1379	98.2246	98.2996	98.3578	98.3928	98.4214	98.4885	98.5442
Western Europe	Female	Early Neonatal	Neonatal disorders	89.0572	89.5254	90.1394	90.6951	91.1579	91.5556	91.7072	92.0131	92.3567	92.4995	92.6601	92.786	93.0572	93.2266	93.5246	93.8523	94.048	94.1642	94.3194	94.3899	94.5626	94.776	94.9403	95.0434	95.1152	95.1809	95.3985	95.5502
Western Europe	Female	Late Neonatal	Neonatal disorders	89.8197	90.0608	90.4216	90.806	91.1093	91.3881	91.4281	91.5901	91.8013	91.8498	91.9021	91.932	92.0975	92.2268	92.4773	92.8111	92.9763	93.1156	93.3312	93.4435	93.628	93.9221	94.1569	94.3764	94.5143	94.6543	94.8915	95.0744
Western Europe	Male	0 to 20	Neonatal disorders	96.9263	97.0761	97.2799	97.4753	97.6438	97.7709	97.8251	97.9238	98.0262	98.0607	98.1016	98.1341	98.1822	98.2009	98.2586	98.316	98.3431	98.3752	98.4289	98.4691	98.5311	98.5991	98.6562	98.6989	98.7273	98.7483	98.7991	98.8359
Western Europe	Male	Early Neonatal	Neonatal disorders	87.6615	88.2512	89.0066	89.6794	90.2662	90.7977	91.1052	91.5512	91.9512	92.1365	92.3455	92.483	92.7362	92.922	93.2278	93.5161	93.6962	93.8742	94.1021	94.2311	94.4056	94.618	94.7736	94.8871	94.9792	95.0559	95.2606	95.3985
Western Europe	Male	Late Neonatal	Neonatal disorders	90.2167	90.4495	90.8273	91.2001	91.5181	91.7929	91.9062	92.064	92.2477	92.2927	92.347	92.3573	92.5128	92.6643	92.8682	93.1091	93.2728	93.4323	93.6646	93.8308	94.0415	94.3011	94.4779	94.5916	94.6792	94.772	94.9602	95.1049
Andorra	Both	0 to 20	Neonatal disorders	98.059	97.9789	97.9102	98.0991	98.2383	98.3576	98.4671	98.5736	98.6785	98.7995	98.8982	98.9843	99.0747	98.964	98.9128	98.9153	98.9667	98.9991	99.0563	99.1315	99.2064	99.2715	99.338	99.4261	99.5123	99.6105	99.61	99.6307
Andorra	Both	Early Neonatal	Neonatal disorders	91.2812	91.755	91.6757	92.3679	92.5602	93.3781	93.7681	94.6096	94.9442	95.6503	95.5959	95.8363	96.2799	96.0235	95.798	95.447	95.5423	95.4112	95.9663	96.0731	96.4698	96.6638	96.8233	97.099	97.5371	98.0749	97.7752	97.8313
Andorra	Both	Late Neonatal	Neonatal disorders	93.0789	93.4042	93.2158	93.6283	93.7056	94.2982	94.5671	95.1888	95.4282	95.9629	95.8969	96.0879	96.4661	96.29	96.1173	95.8237	95.9054	95.7688	96.2308	96.3068	96.6113	96.7355	96.854	97.0865	97.4629	97.9629	97.6788	97.722
Andorra	Female	0 to 20	Neonatal disorders	97.7829	97.6751	97.6633	97.8481	98.0363	98.1357	98.2902	98.3849	98.5158	98.6664	98.7783	98.8734	98.9672	98.8537	98.8055	98.8029	98.8565	98.8953	98.9559	99.0437	99.1276	99.1955	99.2714	99.3685	99.4634	99.5653	99.5644	99.5866
Andorra	Female	Early Neonatal	Neonatal disorders	91.2825	92.0265	92.0734	92.6811	92.4348	93.3427	93.9182	94.5289	95.2735	96.0063	95.8343	96.0967	96.4596	96.2957	96.1832	95.5706	95.7347	95.7115	96.3541	96.6549	96.898	96.9804	97.2609	97.573	97.9459	98.3374	98.1013	98.1033
Andorra	Female	Late Neonatal	Neonatal disorders	92.8227	93.3414	93.3359	93.6773	93.503	94.0961	94.5698	95.0211	95.5656	96.1801	96.0221	96.2055	96.5597	96.4604	96.3826	95.8519	95.9801	95.9059	96.4632	96.7057	96.8884	96.9221	97.136	97.4147	97.7425	98.1338	97.8914	97.8776
Andorra	Male	0 to 20	Neonatal disorders	98.2832	98.2199	98.1162	98.3026	98.4103	98.5387	98.6167	98.7298	98.8136	98.9122	99.0013	99.0794	99.1665	99.0596	99.0071	99.0153	99.0648	99.0924	99.146	99.2105	99.2783	99.3406	99.3991	99.4792	99.5577	99.6515	99.6513	99.6701
Andorra	Male	Early Neonatal	Neonatal disorders	91.2802	91.4775	91.2991	92.0485	92.6673	93.3975	93.6309	94.6724	94.6134	95.2901	95.372	95.5887	96.1123	95.7664	95.4229	95.349	95.3843	95.1526	95.6067	95.4772	96.06	96.3772	96.3979	96.6211	97.1281	97.8268	97.4608	97.5781
Andorra	Male	Late Neonatal	Neonatal disorders	93.3107	93.4391	93.1279	93.5767	93.9185	94.4792	94.5958	95.3489	95.3036	95.7701	95.811	95.9991	96.4054	96.1622	95.8965	95.8426	95.8844	95.6932	96.0541	95.9382	96.3832	96.6021	96.6169	96.7927	97.2193	97.83	97.5058	97.6041
Austria	Both	0 to 20	Neonatal disorders	96.9786	96.9951	97.0381	97.3445	97.5294	97.8343	98.0683	98.2875	98.3977	98.5258	98.5105	98.5025	98.5749	98.515	98.5933	98.6976	98.8475	98.945	98.9824	98.9984	99.0088	99.0901	99.1722	99.1842	99.1816	99.1717	99.1597	99.2066
Austria	Both	Early Neonatal	Neonatal disorders	89.4419	89.8699	90.1167	91.1037	91.5602	92.4562	93.0604	93.6186	93.8145	94.1376	93.9249	93.8525	94.1951	93.9757	94.3075	94.6846	95.2415	95.5873	95.6974	95.7374	95.7902	96.1821	96.5727	96.6661	96.7243	96.7341	96.7422	96.9515
Austria	Both	Late Neonatal	Neonatal disorders	89.658	89.7558	89.9174	90.8837	91.2282	92.039	92.6969	93.3605	93.5319	93.933	93.7904	93.8332	94.3001	94.121	94.6563	95.2564	95.9814	96.4394	96.7395	96.896	97.1238	97.5872	97.9961	98.1741	98.2659	98.3205	98.2849	98.37
Austria	Female	0 to 20	Neonatal disorders	96.7172	96.7438	96.8098	97.1208	97.2973	97.6008	97.8154	98.0353	98.1731	98.3324	98.3567	98.3883	98.4637	98.3835	98.4465	98.5545	98.7184	98.8219	98.8304	98.8357	98.8406	98.9273	99.0184	99.0349	99.0274	99.0192	99.0014	99.0634
Austria	Female	Early Neonatal	Neonatal disorders	90.0779	90.604	90.8932	91.7473	92.1229	92.871	93.2502	93.7186	93.8886	94.2795	94.1926	94.2845	94.5552	94.2692	94.4921	94.8641	95.4287	95.7726	95.7781	95.7605	95.7844	96.1382	96.5395	96.6322	96.6764	96.7182	96.6932	96.9358
Austria	Female	Late Neonatal	Neonatal disorders	89.0463	89.0732	89.4293	90.626	91.0654	91.8786	92.4146	92.9341	93.3463	93.813	93.9557	94.2551	94.8045	94.729	95.188	95.6636	96.2832	96.6981	96.8248	96.9354	97.1248	97.6134	97.9591	98.1792	98.2388	98.294	98.2673	98.3729
Austria	Male	0 to 20	Neonatal disorders	97.2065	97.2178	97.2461	97.5446	97.7323	98.0321	98.2733	98.4877	98.5782	98.684	98.6444	98.6123	98.6813	98.6361	98.7224	98.8221	98.9603	99.0524	99.1069	99.1292	99.1427	99.2186	99.2931	99.3021	99.3023	99.2917	99.2836	99.3198
Austria	Male	Early Neonatal	Neonatal disorders	88.8818	89.2267	89.443	90.5415	91.0654	92.0855	92.8755	93.511	93.7307	94.001	93.6881	93.484	93.8875	93.7212	94.1423	94.5231	95.0754	95.4254	95.6216	95.7076	95.7841	96.2062	96.5891	96.6833	96.7525	96.7366	96.7703	96.953
Austria	Male	Late Neonatal	Neonatal disorders	90.1115	90.2572	90.2804	91.0826	91.359	92.1668	92.9122	93.6774	93.6802	94.0369	93.6994	93.5635	93.9717	93.7246	94.3122	94.9982	95.7923	96.2812	96.7011	96.8895	97.1428	97.587	98.0351	98.184	98.2966	98.3502	98.3082	98.3778
Belgium	Both	0 to 20	Neonatal disorders	95.6087	95.6653	95.8268	96.052	96.3236	96.8107	97.2013	97.288	97.4596	97.5937	97.6395	97.7607	97.8761	97.9055	98.0046	97.9341	97.9045	97.8985	98.0308	98.1125	98.1357	98.1918	98.1545	98.261	98.3646	98.4587	98.5455	98.584
Belgium	Both	Early Neonatal	Neonatal disorders	85.9363	86.1273	86.2891	86.5382	87.0783	88.6683	90.066	90.3508	90.9862	91.4668	91.6545	92.0502	92.4379	92.5645	93.0346	92.913	92.8941	92.9295	93.4008	93.6897	93.7315	93.8861	93.6792	93.9617	94.2199	94.4491	94.734	94.8895
Belgium	Both	Late Neonatal	Neonatal disorders	88.2526	88.3504	88.5013	88.8318	89.2288	90.3867	91.4566	91.5881	91.9235	92.292	92.3993	92.7177	92.986	93.1226	93.3958	93.2361	93.2272	93.3429	93.8922	94.2347	94.3987	94.5335	94.3575	94.6041	94.8338	95.1134	95.3515	95.4588
Belgium	Female	0 to 20	Neonatal disorders	95.5365	95.5701	95.7237	95.9459	96.2544	96.7216	97.0693	97.1375	97.3037	97.4159	97.443	97.5902	97.6981	97.7272	97.8109	97.7385	97.7191	97.7174	97.8717	97.9433	97.9628	98.0436	98.0126	98.1324	98.2652	98.3891	98.488	98.5325
Belgium	Female	Early Neonatal	Neonatal disorders	87.1224	87.2471	87.4083	87.6761	88.3067	89.7104	90.8922	91.0358	91.5846	91.9611	92.1067	92.5807	92.9228	92.9919	93.3662	93.2227	93.2185	93.2854	93.7353	93.941	93.9621	94.1565	93.9898	94.2971	94.6194	94.9089	95.1979	95.3577
Belgium	Female	Late Neonatal	Neonatal disorders	88.2097	88.3706	88.5038	88.7167	89.1515	90.2513	91.0806	91.1181	91.3494	91.5531	91.564	91.7988	91.9703	92.2162	92.5999	92.5571	92.7125	92.9192	93.6327	93.9353	94.0989	94.2613	93.9934	94.1684	94.3539	94.7729	95.0934	95.2472
Belgium	Male	0 to 20	Neonatal disorders	95.7344	95.807	95.9715	96.1953	96.438	96.9299	97.341	97.438	97.6093	97.7551	97.8134	97.915	98.0333	98.0622	98.1699	98.102	98.0667	98.058	98.1737	98.2608	98.2858	98.3247	98.2831	98.3787	98.4608	98.5333	98.6105	98.644
Belgium	Male	Early Neonatal	Neonatal disorders	84.9552	85.1982	85.3606	85.5937	86.0609	87.8019	89.3686	89.7738	90.4787	91.0479	91.2689	91.6025	92.0267	92.1996	92.7471	92.6437	92.6128	92.6211	93.11	93.468	93.5258	93.6476	93.4058	93.6654	93.8708	94.0508	94.3313	94.48
Belgium	Male	Late Neonatal	Neonatal disorders	88.3284	88.3772	88.5396	88.9543	89.3232	90.516	91.7488	91.9453	92.3524	92.8347	93.0088	93.384	93.7186	93.7785	93.9738	93.7334	93.6094	93.6612	94.0936	94.4632	94.6266	94.7405	94.6286	94.923	95.184	95.3628	95.5412	95.6137
Cyprus	Both	0 to 20	Neonatal disorders	95.83	96.0601	96.4304	96.7705	97.0121	97.191	97.3653	97.5781	97.8057	98.0217	98.2217	98.3937	98.5178	98.6325	98.7266	98.803	98.9137	98.9691	98.9827	99.0006	99.0574	99.1016	99.1471	99.2463	99.2522	99.223	99.2062	99.2268
Cyprus	Both	Early Neonatal	Neonatal disorders	85.3443	86.1204	87.2107	87.9634	88.3275	88.6193	88.9954	89.7022	90.5546	91.5308	92.6038	93.4797	94.0467	94.5631	94.989	95.3281	95.6579	95.7923	95.893	96.2084	96.7126	97.072	97.3177	97.6168	97.4527	97.1405	96.9897	97.1252
Cyprus	Both	Late Neonatal	Neonatal disorders	88.0208	88.5932	89.4037	89.9169	90.1328	90.2356	90.4551	90.9279	91.5551	92.3102	93.1939	93.8869	94.2893	94.6597	95.0159	95.2571	95.5521	95.6577	95.7718	96.1025	96.6054	96.9513	97.2008	97.4749	97.2968	96.9638	96.7932	96.9263
Cyprus	Female	0 to 20	Neonatal disorders	95.8188	96.0311	96.4055	96.7541	96.9932	97.1596	97.3148	97.5225	97.758	97.9776	98.1874	98.3489	98.4767	98.5887	98.6954	98.7584	98.865	98.9216	98.9579	98.9934	99.0665	99.1246	99.1812	99.2801	99.289	99.2548	99.2372	99.2552
Cyprus	Female	Early Neonatal	Neonatal disorders	85.7679	86.4841	87.4872	88.2278	88.5868	88.8888	89.1946	89.9106	90.7714	91.7296	92.8092	93.6101	94.1471	94.6249	95.0514	95.3594	95.6762	95.8276	96.0057	96.3882	96.914	97.2899	97.5553	97.8508	97.7125	97.4123	97.2707	97.3989
Cyprus	Female	Late Neonatal	Neonatal disorders	89.3782	89.8775	90.6517	91.2361	91.5123	91.5872	91.714	92.1196	92.7446	93.4418	94.2504	94.8008	95.1913	95.5114	95.8844	96.0118	96.2609	96.325	96.4872	96.8301	97.3089	97.6534	97.8902	98.1043	97.9705	97.6581	97.4901	97.5765
Cyprus	Male	0 to 20	Neonatal disorders	95.8962	96.1391	96.5031	96.8332	97.0739	97.259	97.444	97.6558	97.874	98.0832	98.2728	98.4502	98.571	98.6871	98.7726	98.8566	98.9679	99.0212	99.0188	99.0242	99.0686	99.1023	99.1395	99.2376	99.2412	99.2156	99.1998	99.222
Cyprus	Male	Early Neonatal	Neonatal disorders	84.9066	85.7371	86.9126	87.678	88.0485	88.3271	88.767	89.4611	90.3067	91.3003	92.3712	93.318	93.9187	94.4729	94.9037	95.2691	95.6117	95.7316	95.7671	96.0253	96.5122	96.8593	97.0894	97.3933	97.2054	96.8834	96.7262	96.8681
Cyprus	Male	Late Neonatal	Neonatal disorders	86.9977	87.6278	88.4682	88.924	89.0914	89.219	89.5101	90.0251	90.649	91.4428	92.3816	93.1885	93.6079	94.0241	94.3759	94.7015	95.0296	95.166	95.2434	95.5612	96.0803	96.4246	96.6843	97.0031	96.7925	96.4465	96.275	96.4458
Denmark	Both	0 to 20	Neonatal disorders	96.073	96.1001	96.3523	96.6609	96.6459	96.8211	96.8537	97.0077	97.2485	97.4438	97.302	97.3091	97.3982	97.3672	97.3629	97.4204	97.7233	97.6225	97.7088	98.0425	98.1471	98.2288	98.2767	98.2264	98.1071	98.1725	98.2505	98.2871
Denmark	Both	Early Neonatal	Neonatal disorders	85.8128	86.1979	87.0955	88.4236	88.3504	88.9554	88.9071	89.3796	90.1121	90.6854	90.0263	89.8681	89.8738	89.5081	89.41	89.548	90.6855	90.2003	90.5757	91.9997	92.3043	92.5333	92.5751	92.3137	91.8547	92.3469	92.888	93.1904
Denmark	Both	Late Neonatal	Neonatal disorders	89.5505	89.8986	91.0339	92.0225	92.0998	92.5585	92.5888	92.4666	92.764	93.1831	92.8995	92.9753	93.3681	93.5722	93.4735	93.4217	94.0605	93.7008	93.5927	94.1614	94.0371	93.9003	93.7586	93.4373	93.0187	93.3463	93.8338	94.1558
Denmark	Female	0 to 20	Neonatal disorders	95.721	95.7674	95.9968	96.2824	96.2417	96.497	96.4897	96.6457	96.9316	97.174	97.001	97.0148	97.0884	97.0643	97.0697	97.1155	97.4507	97.3051	97.3994	97.7383	97.8305	97.9274	97.9681	97.9088	97.7779	97.8616	97.9622	98.0084
Denmark	Female	Early Neonatal	Neonatal disorders	86.5195	86.912	87.6017	88.8673	88.7974	89.4985	89.3442	89.6917	90.4322	90.9984	90.2296	90.0059	89.9551	89.6144	89.5563	89.6338	90.8134	90.2338	90.5472	91.8783	92.1283	92.383	92.4337	92.1716	91.7438	92.2667	92.8265	93.1155
Denmark	Female	Late Neonatal	Neonatal disorders	88.4742	89.1016	90.4144	91.4381	91.6545	92.4731	92.4585	92.5164	93.0667	93.7542	93.6547	94.0336	94.3388	94.4897	94.5	94.4519	94.9442	94.401	94.1842	94.4014	94.0823	93.8688	93.6235	93.2331	92.728	93.0638	93.5981	93.9212
Denmark	Male	0 to 20	Neonatal disorders	96.3828	96.4007	96.662	96.9801	96.9822	97.1039	97.1603	97.3095	97.5159	97.6769	97.557	97.5599	97.6563	97.6201	97.61	97.6736	97.9495	97.8793	97.9576	98.2815	98.3916	98.4621	98.5136	98.4701	98.361	98.4134	98.4756	98.505
Denmark	Male	Early Neonatal	Neonatal disorders	85.1972	85.5872	86.6586	88.0409	87.9659	88.4962	88.5324	89.1022	89.8184	90.3948	89.8233	89.7196	89.7707	89.3821	89.2488	89.4365	90.5396	90.1355	90.5632	92.0686	92.4195	92.6283	92.6634	92.4033	91.9192	92.3891	92.9174	93.232
Denmark	Male	Late Neonatal	Neonatal disorders	90.3367	90.4906	91.4997	92.4616	92.4434	92.65	92.7094	92.4615	92.5758	92.8021	92.3888	92.2476	92.6939	92.935	92.7554	92.7	93.4425	93.2148	93.1827	94.0054	94.0166	93.9356	93.867	93.5978	93.2456	93.5679	94.0231	94.3454
Finland	Both	0 to 20	Neonatal disorders	98.5083	98.544	98.6955	98.8742	98.9541	99.0776	99.1632	99.2183	99.2708	99.3253	99.3698	99.4242	99.4413	99.4045	99.3663	99.4092	99.4763	99.4861	99.511	99.5526	99.5876	99.6049	99.6353	99.7182	99.6979	99.7532	99.7449	99.7362
Finland	Both	Early Neonatal	Neonatal disorders	93.8579	93.9395	94.5847	95.281	95.5136	95.979	96.2814	96.4062	96.5749	96.8225	97.0274	97.3163	97.4516	97.3039	97.1753	97.436	97.828	97.8876	98.0442	98.2784	98.4741	98.5682	98.7117	99.0858	98.9569	99.2271	99.1671	99.1293
Finland	Both	Late Neonatal	Neonatal disorders	96.1424	96.3015	96.6781	97.0963	97.2089	97.3815	97.5325	97.67	97.8095	97.9964	98.1172	98.3359	98.4629	98.4256	98.3525	98.5498	98.8041	98.8668	98.9449	99.0757	99.1777	99.2221	99.3101	99.5769	99.451	99.5948	99.5495	99.5269
Finland	Female	0 to 20	Neonatal disorders	98.3767	98.423	98.5883	98.7671	98.8431	98.9548	99.044	99.0962	99.1504	99.2218	99.2868	99.3555	99.3738	99.3433	99.2955	99.3423	99.4194	99.4372	99.4513	99.4878	99.515	99.5151	99.5372	99.6203	99.5842	99.6442	99.6359	99.6285
Finland	Female	Early Neonatal	Neonatal disorders	94.2267	94.3415	94.9633	95.5847	95.773	96.1107	96.3713	96.461	96.6013	96.8515	97.1291	97.4704	97.5664	97.4303	97.2501	97.538	97.933	98.0408	98.1533	98.3494	98.4793	98.49	98.5618	98.9072	98.7033	98.9613	98.9018	98.8811
Finland	Female	Late Neonatal	Neonatal disorders	96.0571	96.2892	96.6495	96.9825	97.0743	97.2059	97.3985	97.5859	97.7346	98.0126	98.1935	98.4175	98.6526	98.7821	98.7821	98.8957	99.1313	99.1868	99.1475	99.2668	99.3423	99.3286	99.3975	99.5952	99.4365	99.5476	99.4955	99.4704
Finland	Male	0 to 20	Neonatal disorders	98.6261	98.6553	98.7955	98.9706	99.0519	99.1802	99.2623	99.3181	99.3686	99.4117	99.4429	99.487	99.5024	99.4623	99.4306	99.4699	99.5289	99.5332	99.5641	99.6081	99.6471	99.6746	99.7095	99.7903	99.7803	99.8315	99.8234	99.8141
Finland	Male	Early Neonatal	Neonatal disorders	93.5374	93.5946	94.2624	95.0214	95.2913	95.8596	96.197	96.3494	96.5417	96.7883	96.9377	97.1862	97.3507	97.1921	97.1027	97.3417	97.7317	97.7534	97.9447	98.2089	98.457	98.6168	98.8172	99.2145	99.1448	99.4252	99.3646	99.3135
Finland	Male	Late Neonatal	Neonatal disorders	96.2146	96.3229	96.7109	97.1863	97.3136	97.5135	97.6369	97.7409	97.8739	97.999	98.0797	98.2925	98.3459	98.1947	98.0713	98.3219	98.5866	98.6539	98.8108	98.9489	99.0679	99.1511	99.2517	99.5642	99.4614	99.6268	99.5861	99.5653
France	Both	0 to 20	Neonatal disorders	96.6054	96.6509	96.8826	97.0295	97.1039	97.2811	97.306	97.252	97.2615	97.2406	97.0912	97.0486	97.2502	97.2969	97.3781	97.4996	97.4798	97.5539	97.5374	97.5526	97.5722	97.7169	97.7072	97.7004	97.8388	97.8989	98.0005	98.0931
France	Both	Early Neonatal	Neonatal disorders	88.6325	88.7739	89.361	89.6273	89.911	90.8075	91.0734	90.9885	91.1759	91.3183	91.0943	91.1301	91.723	91.9069	92.2702	92.7696	92.7509	92.9027	92.7548	92.8177	92.8419	93.2858	93.1359	92.9956	93.3877	93.4423	93.6511	93.8691
France	Both	Late Neonatal	Neonatal disorders	88.2441	88.2038	88.6099	88.9145	89.1588	89.885	89.9265	89.4759	89.3014	89.2112	88.553	88.1915	88.6852	88.6793	88.8439	89.2808	89.2023	89.5025	89.5016	89.625	89.6102	90.1051	89.9474	89.8684	90.3274	90.4364	90.7282	91.0533
France	Female	0 to 20	Neonatal disorders	96.4365	96.4475	96.6619	96.8044	96.8509	96.9962	96.9802	96.9117	96.9185	96.8843	96.7282	96.7129	96.9814	97.0765	97.1904	97.3311	97.3001	97.3272	97.2535	97.213	97.2071	97.3502	97.3361	97.3269	97.4806	97.5617	97.695	97.8164
France	Female	Early Neonatal	Neonatal disorders	89.077	89.0803	89.6273	89.8944	90.0971	90.8516	90.9765	90.8639	91.0511	91.1917	90.986	91.0395	91.7755	92.0892	92.5135	93.0363	93.0143	93.0475	92.828	92.779	92.7638	93.1383	92.9639	92.7955	93.1289	93.2023	93.4461	93.6732
France	Female	Late Neonatal	Neonatal disorders	88.2924	88.1521	88.6188	88.928	89.0541	89.6703	89.679	89.2089	89.0435	88.8993	88.2826	88.0119	88.6146	88.713	88.9473	89.4301	89.2397	89.3566	89.2258	89.1446	88.9364	89.407	89.2865	89.2723	89.7883	89.9818	90.318	90.6922
France	Male	0 to 20	Neonatal disorders	96.7727	96.8443	97.0884	97.2378	97.3303	97.5255	97.5765	97.5334	97.5442	97.5322	97.3904	97.3298	97.4807	97.4908	97.5451	97.6502	97.6411	97.7505	97.7763	97.8282	97.8635	98.0053	97.9987	97.9934	98.1189	98.1647	98.244	98.3163
France	Male	Early Neonatal	Neonatal disorders	88.2521	88.5157	89.1425	89.4149	89.7653	90.7729	91.1474	91.0826	91.2695	91.4093	91.1696	91.1908	91.6644	91.7353	92.0455	92.5178	92.5066	92.7667	92.6867	92.8441	92.9016	93.398	93.2673	93.1485	93.585	93.6252	93.8073	94.0185
France	Male	Late Neonatal	Neonatal disorders	88.2611	88.3079	88.6881	88.9914	89.3216	90.1233	90.1859	89.7506	89.5647	89.5084	88.8252	88.397	88.7971	88.6994	88.7965	89.196	89.2069	89.6573	89.7658	90.039	90.1569	90.6635	90.485	90.3653	90.7816	90.834	91.0939	91.3822
Germany	Both	0 to 20	Neonatal disorders	97.5742	97.8417	98.064	98.2121	98.3186	98.3599	98.3962	98.4584	98.5919	98.6021	98.6139	98.6608	98.6954	98.669	98.7045	98.7825	98.7817	98.7252	98.8231	98.8434	98.8458	98.8383	98.9067	98.8716	98.8346	98.7744	98.8587	98.8834
Germany	Both	Early Neonatal	Neonatal disorders	93.3253	93.7201	94.0861	94.3223	94.4544	94.5052	94.7046	94.8294	95.1697	95.2249	95.2055	95.1649	95.2864	95.2088	95.2761	95.5773	95.6274	95.4619	95.8456	95.9333	95.9514	95.9163	96.2027	96.1152	96.0562	95.9028	96.2612	96.3312
Germany	Both	Late Neonatal	Neonatal disorders	93.1599	93.6104	94.1267	94.5479	94.8156	95.0276	95.3054	95.4349	95.7181	95.7849	95.7742	95.7495	95.9159	95.9146	95.9719	96.2607	96.3227	96.196	96.588	96.7594	96.8478	96.8639	97.1376	97.1115	97.0844	96.9336	97.1741	97.2187
Germany	Female	0 to 20	Neonatal disorders	97.3595	97.6358	97.8651	98.0164	98.1232	98.1527	98.1734	98.2378	98.3809	98.3834	98.3862	98.4382	98.4791	98.4433	98.4857	98.5807	98.5902	98.5313	98.6356	98.66	98.654	98.6319	98.7039	98.6673	98.623	98.5519	98.647	98.6933
Germany	Female	Early Neonatal	Neonatal disorders	93.5966	93.9248	94.2353	94.4601	94.5702	94.6002	94.7602	94.8545	95.1665	95.16	95.1176	95.0584	95.1558	95.0318	95.0636	95.3784	95.4574	95.2805	95.6303	95.6993	95.6939	95.6056	95.8673	95.7869	95.711	95.5185	95.9271	96.0504
Germany	Female	Late Neonatal	Neonatal disorders	93.0726	93.5367	94.007	94.3571	94.536	94.7453	94.9593	95.1238	95.4268	95.5206	95.4539	95.4311	95.6599	95.6338	95.7096	96.0304	96.1409	96.0431	96.4884	96.6851	96.7865	96.7734	97.0464	97.0681	97.1096	96.9866	97.2412	97.3072
Germany	Male	0 to 20	Neonatal disorders	97.769	98.0247	98.2373	98.3803	98.4843	98.5319	98.577	98.6363	98.7607	98.7754	98.7923	98.8349	98.8646	98.8442	98.8745	98.9402	98.9334	98.8799	98.9714	98.9881	98.9957	98.9971	99.0617	99.0284	98.9967	98.9445	99.0202	99.0308
Germany	Male	Early Neonatal	Neonatal disorders	93.1041	93.5514	93.9609	94.207	94.3567	94.4231	94.6533	94.8025	95.164	95.2675	95.2653	95.2389	95.3784	95.335	95.428	95.7189	95.7474	95.5902	95.9983	96.1002	96.1362	96.1403	96.4449	96.3528	96.3075	96.184	96.5058	96.5352
Germany	Male	Late Neonatal	Neonatal disorders	93.2671	93.7057	94.249	94.7158	95.0418	95.2535	95.5714	95.677	95.9455	95.9938	96.0202	95.9949	96.1187	96.1332	96.1781	96.4437	96.4744	96.3304	96.6845	96.8377	96.9164	96.9507	97.2217	97.1643	97.0918	96.9225	97.15	97.1769
Greece	Both	0 to 20	Neonatal disorders	95.7858	96.1665	96.3877	96.3972	96.4616	96.4988	96.6972	96.9422	97.0773	97.2983	97.6178	97.8267	97.9053	98.2015	98.2551	98.3572	98.4595	98.5504	98.7232	98.6608	98.6286	98.8083	98.9358	98.8335	98.7306	98.7215	98.6958	98.8637
Greece	Both	Early Neonatal	Neonatal disorders	78.8586	81.4313	83.241	83.3906	83.9049	84.2367	85.3073	86.4983	87.2188	88.4238	90.0486	91.2571	91.7566	93.1129	93.465	94.0844	94.6853	95.2188	96.0155	95.7795	95.4934	95.9464	96.2148	95.61	95.176	95.1558	94.9861	95.6711
Greece	Both	Late Neonatal	Neonatal disorders	74.1439	76.5852	78.3632	78.2554	78.459	78.7261	79.8095	80.8086	81.7217	83.0841	85.0581	86.5187	86.9802	88.8157	89.3938	90.1556	90.7859	91.2489	92.1469	91.8287	91.5622	92.3564	92.9714	92.5299	92.0473	92.1395	91.9696	92.8855
Greece	Female	0 to 20	Neonatal disorders	95.4045	95.8095	96.0445	96.0762	96.1026	96.135	96.3319	96.5576	96.6897	96.9441	97.2981	97.5511	97.6108	97.9277	97.9918	98.1167	98.246	98.3728	98.5598	98.49	98.4797	98.7085	98.8594	98.7747	98.697	98.6901	98.6657	98.8264
Greece	Female	Early Neonatal	Neonatal disorders	79.9145	82.4421	84.294	84.5649	84.9638	85.286	86.1541	87.1229	87.6907	88.8483	90.3914	91.5666	91.9446	93.191	93.5807	94.2172	94.8434	95.4205	96.1153	95.8436	95.6456	96.1959	96.4964	96.026	95.707	95.6845	95.5195	96.1209
Greece	Female	Late Neonatal	Neonatal disorders	72.0849	74.9499	76.529	76.5444	76.5548	76.7516	78.0395	78.9732	80.0507	81.7587	84.0142	86.09	86.3292	88.1307	88.8225	89.7	90.3853	91.0959	92.1662	91.9712	91.8697	92.8068	93.5061	93.1589	92.8705	92.9803	92.8797	93.6724
Greece	Male	0 to 20	Neonatal disorders	96.1068	96.4643	96.6723	96.666	96.7562	96.797	96.9945	97.2499	97.3862	97.5828	97.8744	98.0512	98.1401	98.4169	98.4628	98.5485	98.6313	98.697	98.8565	98.7996	98.7536	98.8976	99.0074	98.8952	98.7771	98.767	98.7413	98.9121
Greece	Male	Early Neonatal	Neonatal disorders	77.8798	80.4713	82.231	82.268	82.8757	83.221	84.4859	85.8898	86.7626	88.0229	89.7202	90.9608	91.5654	93.0176	93.3381	93.9447	94.5263	95.0225	95.9039	95.6956	95.3326	95.705	95.9464	95.2256	94.6946	94.6787	94.5074	95.267
Greece	Male	Late Neonatal	Neonatal disorders	75.6245	77.7376	79.6513	79.4329	79.7768	80.1	81.0467	82.1139	82.9219	84.0472	85.8246	86.8369	87.4575	89.3202	89.8092	90.4865	91.0793	91.3601	92.1306	91.7184	91.3258	92.0154	92.5717	92.0608	91.4402	91.524	91.3103	92.3232
Iceland	Both	0 to 20	Neonatal disorders	97.3912	97.5455	97.6802	97.8297	97.9581	98.0708	98.2229	98.3826	98.5578	98.7089	98.8121	98.9256	99.0289	99.1065	99.1768	99.2294	99.2706	99.305	99.3446	99.4017	99.4672	99.529	99.5727	99.6023	99.6251	99.6408	99.659	99.6447
Iceland	Both	Early Neonatal	Neonatal disorders	89.9359	90.6175	91.072	91.6897	92.1795	92.5588	93.1263	93.7555	94.4209	95.0906	95.5373	96.0782	96.4811	96.831	97.187	97.4518	97.6572	97.8266	98.0537	98.3152	98.5592	98.7843	98.9021	98.9955	99.0465	99.0855	99.1407	99.1505
Iceland	Both	Late Neonatal	Neonatal disorders	94.2538	94.5238	94.6218	94.806	94.9046	94.8737	94.9374	95.1339	95.3786	95.6449	95.79	96.1356	96.3174	96.5046	96.7203	96.8919	97.0171	97.129	97.2388	97.3961	97.5422	97.6556	97.6875	97.719	97.7485	97.7721	97.877	97.756
Iceland	Female	0 to 20	Neonatal disorders	97.4803	97.6516	97.783	97.9434	98.072	98.1629	98.2801	98.4627	98.6328	98.7802	98.8612	98.954	99.0394	99.0918	99.1599	99.1967	99.2375	99.2738	99.3106	99.3563	99.4056	99.4535	99.49	99.5149	99.5318	99.5428	99.5611	99.5606
Iceland	Female	Early Neonatal	Neonatal disorders	91.8418	92.5555	92.9474	93.5656	94.0253	94.2472	94.5842	95.2113	95.7365	96.296	96.6398	96.9609	97.1946	97.3943	97.6814	97.8222	97.9888	98.1487	98.3193	98.512	98.6676	98.8019	98.8432	98.8887	98.9049	98.9153	98.9666	99.0175
Iceland	Female	Late Neonatal	Neonatal disorders	94.2456	94.394	94.3816	94.5814	94.7398	94.6931	94.7383	95.0689	95.2874	95.5776	95.6791	96.0827	96.3414	96.5427	96.834	97.0377	97.1988	97.3305	97.4413	97.6109	97.7688	97.8924	97.9764	98.0636	98.1133	98.1474	98.2599	98.2617
Iceland	Male	0 to 20	Neonatal disorders	97.3437	97.4857	97.623	97.7669	97.8945	98.0227	98.1997	98.3429	98.5199	98.6718	98.7896	98.9165	99.0314	99.1256	99.1968	99.2602	99.3019	99.3348	99.3757	99.4405	99.517	99.5877	99.636	99.6684	99.695	99.7138	99.7318	99.7081
Iceland	Male	Early Neonatal	Neonatal disorders	88.1624	88.8185	89.3484	89.9728	90.4739	91.0176	91.8033	92.4358	93.2377	93.9962	94.517	95.2649	95.8253	96.3038	96.7205	97.0996	97.3415	97.5189	97.7977	98.119	98.4396	98.7449	98.9303	99.0653	99.1466	99.2109	99.2697	99.2442
Iceland	Male	Late Neonatal	Neonatal disorders	94.2129	94.5818	94.7717	94.9434	94.9899	94.9765	95.0562	95.1535	95.425	95.6697	95.8423	96.1519	96.277	96.4538	96.6129	96.762	96.8656	96.9644	97.0761	97.2224	97.3579	97.4642	97.4595	97.4461	97.4548	97.4771	97.5787	97.3673
Ireland	Both	0 to 20	Neonatal disorders	97.2537	97.4707	97.7453	97.8716	97.8982	97.7262	97.6787	97.6482	97.676	97.5748	97.5651	97.4597	97.6461	97.7657	97.9527	98.1354	98.153	98.1833	98.0944	98.211	98.2034	98.3303	98.434	98.4764	98.5699	98.6232	98.7475	98.7816
Ireland	Both	Early Neonatal	Neonatal disorders	87.8498	88.8133	89.9776	90.4688	90.6827	90.0984	90.3372	90.6538	91.0461	90.976	91.0996	90.9379	91.807	92.3522	93.1592	93.9003	94.1634	94.5006	94.3142	94.6346	94.5287	94.7713	94.9243	94.9001	95.0902	95.156	95.547	95.6093
Ireland	Both	Late Neonatal	Neonatal disorders	94.4421	94.7163	95.0455	95.2053	95.1187	94.6246	94.455	94.4316	94.6633	94.3361	94.6788	94.5072	95.1156	95.3079	95.6567	96.1645	96.3968	96.7166	96.6085	96.8365	96.6467	96.7334	96.6769	96.5621	96.6378	96.7393	97.0559	97.1177
Ireland	Female	0 to 20	Neonatal disorders	97.1351	97.3528	97.6359	97.7678	97.8084	97.6566	97.5494	97.4945	97.5724	97.4638	97.4729	97.3717	97.5722	97.6964	97.8551	98.0273	98.0588	98.0767	97.9813	98.0988	98.0703	98.189	98.2769	98.3316	98.4261	98.4976	98.6384	98.6852
Ireland	Female	Early Neonatal	Neonatal disorders	89.0107	89.8895	91.0004	91.4797	91.7277	91.2767	91.2746	91.4604	91.975	91.8954	92.0488	91.8446	92.6644	93.233	93.8284	94.3924	94.656	94.8795	94.6765	94.9503	94.8013	95.0136	95.097	95.1026	95.3019	95.4092	95.7996	95.8879
Ireland	Female	Late Neonatal	Neonatal disorders	94.746	94.9477	95.2305	95.3329	95.3013	94.9024	94.6227	94.6586	94.9808	94.6577	95.0408	94.8898	95.3661	95.3341	95.6527	96.2216	96.5585	96.9328	96.9895	97.3204	97.1202	97.2036	97.0099	96.8912	96.9113	97.0379	97.3505	97.4245
Ireland	Male	0 to 20	Neonatal disorders	97.3808	97.5946	97.8602	97.9809	97.9979	97.8152	97.8076	97.7934	97.7876	97.6925	97.6691	97.5613	97.7318	97.8466	98.0497	98.2368	98.2457	98.2844	98.2031	98.3187	98.3258	98.4562	98.5681	98.6015	98.6925	98.7325	98.843	98.8669
Ireland	Male	Early Neonatal	Neonatal disorders	86.815	87.8568	89.0641	89.5691	89.7528	89.0531	89.4977	89.9246	90.216	90.1457	90.2397	90.115	91.0235	91.5439	92.5338	93.4322	93.697	94.1393	93.9682	94.3345	94.2667	94.5337	94.7492	94.6999	94.8813	94.9105	95.3022	95.3391
Ireland	Male	Late Neonatal	Neonatal disorders	94.2151	94.5419	94.9021	95.1057	94.9818	94.4176	94.3281	94.2587	94.425	94.0946	94.4044	94.2142	94.9166	95.2733	95.6419	96.1062	96.2627	96.5474	96.323	96.4821	96.3022	96.3909	96.4342	96.3226	96.4366	96.5192	96.8334	96.8829
Israel	Both	0 to 20	Neonatal disorders	95.5858	95.8023	95.8639	96.2726	96.5637	96.7602	96.9143	96.9364	97.0121	97.1523	97.3423	97.5204	97.5259	97.6536	97.9088	98.0684	98.1707	98.2755	98.3033	98.3569	98.431	98.5209	98.5703	98.6987	98.7304	98.771	98.8153	98.8963
Israel	Both	Early Neonatal	Neonatal disorders	85.572	86.6102	87.0172	88.4803	89.5068	90.2241	90.8936	91.0852	91.3996	91.7486	92.3968	92.9527	93.0241	93.5503	94.284	94.7042	94.9755	95.2778	95.3515	95.48	95.6498	95.8606	95.9915	96.4003	96.4844	96.6023	96.7107	96.9497
Israel	Both	Late Neonatal	Neonatal disorders	86.4311	86.7877	86.6121	87.6943	88.3658	89.1338	89.8333	90.0474	90.3044	90.7207	91.2113	91.834	91.7285	92.0408	92.7442	93.1313	93.4566	93.9143	94.0805	94.3782	94.6273	94.8668	94.9169	95.2122	95.1996	95.2238	95.3306	95.5691
Israel	Female	0 to 20	Neonatal disorders	95.0783	95.3401	95.4669	95.9201	96.2307	96.4478	96.5983	96.6377	96.7251	96.8698	97.0527	97.2272	97.2126	97.3089	97.5808	97.7754	97.9075	98.0145	98.0248	98.0705	98.1605	98.2677	98.3301	98.4833	98.5137	98.5585	98.6126	98.7098
Israel	Female	Early Neonatal	Neonatal disorders	85.8033	86.8818	87.4352	88.9555	89.9901	90.6449	91.3163	91.546	91.8029	92.0837	92.6161	93.138	93.1309	93.5481	94.2578	94.7129	95.028	95.3673	95.353	95.4088	95.5931	95.7743	95.9306	96.3504	96.4092	96.5128	96.6283	96.8776
Israel	Female	Late Neonatal	Neonatal disorders	85.2146	85.7846	85.6624	86.8341	87.4831	88.3369	89.0037	89.2776	89.5669	90.0641	90.6537	91.1993	91.0016	91.2337	91.9734	92.4881	92.8051	93.1352	93.3695	93.7753	94.1519	94.5083	94.5824	94.9606	94.9086	94.9329	95.0604	95.2784
Israel	Male	0 to 20	Neonatal disorders	96.0014	96.1833	96.1991	96.5703	96.8422	97.0216	97.1771	97.188	97.2555	97.3908	97.5824	97.7601	97.7788	97.9249	98.1645	98.2985	98.3795	98.4808	98.5196	98.5773	98.6395	98.7167	98.7567	98.8667	98.8987	98.9358	98.973	99.0418
Israel	Male	Early Neonatal	Neonatal disorders	85.3574	86.3631	86.6494	88.0661	89.0855	89.8536	90.5213	90.6815	91.0418	91.4465	92.1901	92.7719	92.9074	93.5269	94.2801	94.6727	94.9095	95.1798	95.3262	95.5161	95.6727	95.9095	96.0203	96.4218	96.5272	96.6573	96.7608	96.9921
Israel	Male	Late Neonatal	Neonatal disorders	87.3344	87.5406	87.3263	88.3376	89.0196	89.725	90.4443	90.6157	90.8491	91.2067	91.6256	92.3004	92.2603	92.6276	93.3039	93.5999	93.9297	94.4765	94.5938	94.8137	94.9721	95.1288	95.162	95.3997	95.416	95.4416	95.5327	95.7859
Italy	Both	0 to 20	Neonatal disorders	95.1311	95.2081	95.3932	95.8412	96.2051	96.3939	96.4672	96.6795	96.9729	97.0538	97.2999	97.3042	97.4522	97.6202	97.6645	97.7805	97.8131	97.891	97.9089	97.9463	98.1274	98.2887	98.3667	98.4525	98.5536	98.6421	98.7506	98.8171
Italy	Both	Early Neonatal	Neonatal disorders	78.7866	80.0263	81.5284	83.6049	85.2132	86.3062	86.821	87.815	88.7696	89.0714	90.0685	90.1768	90.7853	91.6265	91.9258	92.3822	92.5661	92.8981	92.9603	93.0366	93.4856	93.9114	94.0393	94.2159	94.4396	94.6349	95.0149	95.2358
Italy	Both	Late Neonatal	Neonatal disorders	84.2827	84.4248	84.8376	85.6692	86.2877	86.4368	86.3831	86.7482	87.4006	87.4702	88.2908	88.3168	88.7842	89.5382	89.7404	90.1348	90.2558	90.476	90.5038	90.4796	90.9315	91.5204	91.7443	92.037	92.2826	92.4782	92.9102	93.1907
Italy	Female	0 to 20	Neonatal disorders	94.4656	94.5539	94.7357	95.21	95.6028	95.7865	95.8439	96.0589	96.3799	96.4805	96.7644	96.7704	96.9376	97.1126	97.1574	97.3099	97.3458	97.4343	97.4532	97.5051	97.7325	97.9329	98.05	98.1804	98.3018	98.3986	98.5195	98.5941
Italy	Female	Early Neonatal	Neonatal disorders	79.6488	80.6917	81.9964	83.8026	85.2141	86.1714	86.5972	87.5586	88.5359	88.9482	89.9977	90.1088	90.7476	91.5069	91.7922	92.2847	92.5067	92.8151	92.9148	93.0336	93.5605	94.0246	94.2436	94.4981	94.724	94.8918	95.2307	95.4258
Italy	Female	Late Neonatal	Neonatal disorders	82.4915	82.5147	82.777	83.6973	84.5174	84.7618	84.6584	85.1283	85.8941	85.958	86.8616	86.8653	87.3374	88.108	88.3103	88.8781	89.0831	89.304	89.2286	89.0814	89.4967	90.1273	90.4999	91.0539	91.3242	91.4739	92.0123	92.3579
Italy	Male	0 to 20	Neonatal disorders	95.6687	95.7366	95.9184	96.3383	96.6745	96.861	96.9416	97.1462	97.4155	97.4826	97.6994	97.7028	97.8351	97.9935	98.0359	98.1273	98.1569	98.2267	98.2438	98.2717	98.4207	98.5544	98.6075	98.6649	98.7509	98.8318	98.9298	98.9895
Italy	Male	Early Neonatal	Neonatal disorders	78.1045	79.5097	81.1688	83.4552	85.2149	86.4109	86.9929	88.01	88.945	89.1583	90.1126	90.22	90.8045	91.7113	92.0228	92.4519	92.6062	92.9568	92.9876	93.0291	93.416	93.8112	93.8664	93.9815	94.2042	94.4212	94.8325	95.0731
Italy	Male	Late Neonatal	Neonatal disorders	85.6009	85.8225	86.3279	87.0922	87.5727	87.6585	87.6381	87.9321	88.5043	88.5766	89.335	89.3758	89.8365	90.5741	90.7745	91.0501	91.1145	91.3322	91.4289	91.4873	91.9611	92.5181	92.64	92.7535	92.9809	93.2065	93.5632	93.7974
Luxembourg	Both	0 to 20	Neonatal disorders	97.2468	97.3585	97.5464	97.7635	97.9228	98.1041	98.1972	98.3153	98.3866	98.5236	98.6573	98.7148	98.7874	98.8789	98.9911	99.0958	99.1811	99.2481	99.3029	99.3245	99.3296	99.3603	99.4103	99.4093	99.4316	99.4643	99.4879	99.5027
Luxembourg	Both	Early Neonatal	Neonatal disorders	91.1503	91.5469	92.1993	92.9791	93.46	94.0335	94.2601	94.5885	94.7008	95.0335	95.3936	95.5408	95.8261	96.1644	96.6237	97.0365	97.3784	97.6652	97.8922	97.9566	97.9371	98.0531	98.2711	98.2597	98.331	98.4433	98.5408	98.628
Luxembourg	Both	Late Neonatal	Neonatal disorders	91.8413	92.2896	92.839	93.4739	93.8986	94.3769	94.6007	94.9125	95.0063	95.255	95.5325	95.5733	95.6603	95.883	96.2152	96.4943	96.7359	96.9832	97.2299	97.3662	97.4493	97.6577	97.9126	97.9665	98.0732	98.1897	98.2638	98.3439
Luxembourg	Female	0 to 20	Neonatal disorders	97.2064	97.3069	97.4852	97.7154	97.8629	98.0457	98.1481	98.2728	98.3556	98.5054	98.6203	98.6716	98.7492	98.8454	98.9542	99.0688	99.1589	99.2265	99.2857	99.3042	99.3103	99.3449	99.3997	99.4053	99.4302	99.4669	99.4958	99.5123
Luxembourg	Female	Early Neonatal	Neonatal disorders	92.1538	92.4564	92.9989	93.788	94.1392	94.6381	94.8399	95.1381	95.26	95.6028	95.8374	95.9275	96.1727	96.4788	96.8919	97.3015	97.6382	97.9237	98.1454	98.2083	98.2045	98.3437	98.5606	98.5866	98.6797	98.8137	98.9238	99.0087
Luxembourg	Female	Late Neonatal	Neonatal disorders	91.4299	91.9698	92.6606	93.3948	93.8779	94.5329	94.8738	95.2822	95.528	95.9008	96.2419	96.4388	96.6563	96.8888	97.1976	97.4947	97.7205	97.9356	98.1241	98.2102	98.2376	98.3502	98.5145	98.521	98.5528	98.6282	98.6981	98.7697
Luxembourg	Male	0 to 20	Neonatal disorders	97.2992	97.4213	97.6158	97.8237	97.9897	98.1675	98.252	98.3641	98.4258	98.5517	98.6972	98.7588	98.8276	98.9159	99.0308	99.128	99.209	99.275	99.3253	99.3492	99.3541	99.3814	99.4272	99.422	99.4419	99.4717	99.4917	99.5047
Luxembourg	Male	Early Neonatal	Neonatal disorders	90.2051	90.6963	91.4541	92.2292	92.8335	93.4693	93.7135	94.0709	94.1725	94.4925	94.9623	95.1591	95.4817	95.8575	96.3631	96.7808	97.1274	97.4113	97.6413	97.7075	97.6765	97.7723	97.9942	97.9505	98.0037	98.0953	98.1836	98.2717
Luxembourg	Male	Late Neonatal	Neonatal disorders	92.1058	92.4945	92.9387	93.5091	93.8912	94.235	94.3784	94.6208	94.5926	94.7492	94.9766	94.896	94.8898	95.1235	95.4826	95.75	95.9996	96.2615	96.5463	96.7206	96.8476	97.126	97.4527	97.543	97.7065	97.8514	97.9287	98.0144
Malta	Both	0 to 20	Neonatal disorders	94.9816	95.1876	95.4051	95.7626	95.9473	96.0978	96.2263	96.6414	96.9871	97.2054	97.496	97.6508	97.7012	97.7107	97.6698	97.6294	97.6405	97.5515	97.4644	97.4838	97.4576	97.4215	97.4198	97.3535	97.3363	97.3321	97.357	97.4711
Malta	Both	Early Neonatal	Neonatal disorders	79.529	80.0262	80.3637	81.2985	81.4701	81.846	82.3687	83.9917	85.2726	85.7516	86.8404	87.3502	87.5521	87.742	87.6445	87.574	87.8283	87.6953	87.6639	88.1608	88.3254	88.4812	88.6952	88.5911	88.7298	89.0133	89.286	89.865
Malta	Both	Late Neonatal	Neonatal disorders	82.6795	83.2199	83.7077	84.6375	85.4233	86.1486	86.7292	88.1287	89.2212	89.7008	90.37	90.6831	90.8124	90.9836	91.0516	91.077	91.4197	91.3646	91.4204	91.8325	91.8766	91.8917	92.1149	92.1208	92.2066	92.2195	92.3215	92.5918
Malta	Female	0 to 20	Neonatal disorders	94.7229	94.924	95.1012	95.4859	95.7137	95.8517	95.9831	96.4141	96.8342	97.0277	97.2917	97.4487	97.5307	97.5442	97.4547	97.4424	97.4144	97.3278	97.1653	97.1709	97.1082	97.0281	97.0262	96.9407	96.8928	96.9154	96.9554	97.0935
Malta	Female	Early Neonatal	Neonatal disorders	80.9097	81.3917	81.4407	82.3939	82.8084	83.1721	83.7503	85.2563	86.8377	87.1243	87.9644	88.3911	88.7332	88.9276	88.5789	88.6163	88.634	88.5186	88.1873	88.6513	88.6882	88.7103	88.9267	88.7433	88.6989	89.0491	89.3218	89.8916
Malta	Female	Late Neonatal	Neonatal disorders	83.449	83.9633	84.3656	85.1522	85.3615	85.7024	85.8704	87.0421	88.2036	88.3979	89.0645	89.2788	89.4025	89.6401	89.7329	89.932	90.1178	90.1906	90.1261	90.5651	90.5439	90.5341	90.8512	90.8578	91.0194	91.2393	91.4503	91.8046
Malta	Male	0 to 20	Neonatal disorders	95.254	95.4608	95.6998	96.0336	96.186	96.3416	96.4661	96.8633	97.1557	97.3836	97.684	97.8338	97.8634	97.8693	97.8606	97.8034	97.8384	97.7499	97.7117	97.7393	97.7365	97.729	97.7278	97.6752	97.6779	97.6566	97.6714	97.7678
Malta	Male	Early Neonatal	Neonatal disorders	78.3738	78.8829	79.4605	80.387	80.3683	80.7508	81.2324	82.9593	83.9798	84.6146	85.8929	86.475	86.57	86.7488	86.8592	86.7056	87.156	87.0095	87.2124	87.733	87.9976	88.2583	88.4704	88.4332	88.7232	88.9518	89.2248	89.8136
Malta	Male	Late Neonatal	Neonatal disorders	82.2067	82.7611	83.3092	84.3453	85.5238	86.5149	87.3793	88.933	89.9706	90.6455	91.313	91.6946	91.8277	91.9523	92.0027	91.9068	92.3583	92.2146	92.354	92.7463	92.8361	92.8693	93.0255	93.0308	93.0627	92.9292	92.9544	93.1638
Netherlands	Both	0 to 20	Neonatal disorders	96.8865	97.0551	97.2291	97.295	97.5148	97.6077	97.5663	97.6874	97.6004	97.5472	97.5269	97.544	97.6573	97.8296	97.9992	97.9541	98.1354	98.2519	98.2989	98.304	98.3599	98.4668	98.4544	98.4758	98.5028	98.6052	98.5653	98.6124
Netherlands	Both	Early Neonatal	Neonatal disorders	88.3178	89.2673	90.0244	90.3157	91.0417	91.3203	91.0219	91.4913	91.2241	91.0526	90.9497	90.9053	91.1924	91.7011	92.2046	91.8407	92.5058	93.0294	93.2805	93.3435	93.5837	93.9905	93.8792	93.9716	94.1471	94.5513	94.3501	94.57
Netherlands	Both	Late Neonatal	Neonatal disorders	92.4251	92.489	92.6597	92.5632	92.961	93.0809	92.9248	93.4077	93.3579	93.3428	93.3025	93.3548	93.4552	93.6859	93.8965	93.3703	93.5662	93.7252	93.699	93.6177	93.6719	93.8831	93.614	93.5023	93.5039	93.9605	93.8159	94.1201
Netherlands	Female	0 to 20	Neonatal disorders	96.9197	97.065	97.2393	97.3006	97.5052	97.5799	97.5065	97.5866	97.4732	97.3767	97.3072	97.3158	97.4482	97.625	97.8099	97.7761	97.966	98.0973	98.1514	98.1478	98.2039	98.3178	98.3107	98.334	98.3489	98.4564	98.421	98.4804
Netherlands	Female	Early Neonatal	Neonatal disorders	89.8558	90.6727	91.3469	91.5635	92.1851	92.415	92.0492	92.3098	91.9526	91.6563	91.42	91.3711	91.6984	92.1839	92.6634	92.3652	92.9702	93.4267	93.6645	93.6884	93.9251	94.3198	94.2352	94.3174	94.4433	94.7921	94.623	94.8549
Netherlands	Female	Late Neonatal	Neonatal disorders	93.0215	93.0781	93.2409	93.1635	93.5295	93.549	93.3246	93.6881	93.5813	93.3497	93.1947	93.1917	93.2919	93.4661	93.7137	93.3797	93.6806	93.9168	93.9359	93.8334	93.7742	93.9466	93.7172	93.6838	93.6735	94.1648	94.0855	94.4252
Netherlands	Male	0 to 20	Neonatal disorders	96.9131	97.0943	97.2626	97.3285	97.558	97.6627	97.6449	97.7954	97.7285	97.7068	97.7202	97.7428	97.8423	98.0096	98.166	98.115	98.2872	98.3907	98.4318	98.4421	98.4968	98.597	98.5811	98.6005	98.6343	98.7311	98.6886	98.7264
Netherlands	Male	Early Neonatal	Neonatal disorders	86.9612	88.0066	88.8276	89.1816	90.0044	90.3255	90.0899	90.752	90.568	90.5135	90.5258	90.4858	90.7427	91.2748	91.7998	91.3783	92.0931	92.6726	92.9314	93.0269	93.2699	93.6873	93.5524	93.6524	93.8655	94.3164	94.084	94.2927
Netherlands	Male	Late Neonatal	Neonatal disorders	91.976	92.0373	92.2063	92.0888	92.5126	92.7048	92.6047	93.1883	93.1899	93.3427	93.3867	93.48	93.5819	93.8543	94.0385	93.3806	93.5009	93.6014	93.539	93.4699	93.6034	93.841	93.5427	93.3722	93.3788	93.8087	93.6155	93.8873
Norway	Both	0 to 20	Neonatal disorders	97.2601	97.5079	97.7342	97.9678	98.0949	98.3461	98.437	98.509	98.6065	98.6165	98.7271	98.8127	98.8835	98.938	99.0271	99.0584	99.0735	99.1227	99.1629	99.1517	99.2635	99.3501	99.3668	99.392	99.4089	99.4327	99.485	99.4841
Norway	Both	Early Neonatal	Neonatal disorders	89.7536	90.6957	91.5095	92.3675	92.8538	93.8758	94.1938	94.4077	94.6953	94.6361	94.9826	95.2095	95.3847	95.5548	95.9209	96.0517	96.1171	96.3452	96.5315	96.4734	96.9506	97.2986	97.3145	97.3858	97.4282	97.5287	97.7879	97.8181
Norway	Both	Late Neonatal	Neonatal disorders	92.9083	93.4321	93.8603	94.3845	94.6028	95.2392	95.4569	95.5739	95.7822	95.7517	96.0504	96.2387	96.3807	96.5603	96.8641	96.9636	97.0173	97.2132	97.3455	97.3204	97.6589	97.9168	97.939	98.004	98.0304	98.1072	98.3209	98.346
Norway	Female	0 to 20	Neonatal disorders	96.6946	96.9758	97.2572	97.5545	97.7193	98.0436	98.1487	98.2092	98.3335	98.3276	98.4377	98.52	98.6192	98.7033	98.8085	98.8568	98.8888	98.9573	99.0205	99.0176	99.1444	99.2341	99.2322	99.2408	99.2472	99.2893	99.3521	99.3527
Norway	Female	Early Neonatal	Neonatal disorders	89.3781	90.3253	91.2073	92.1423	92.7114	93.8258	94.1304	94.271	94.5937	94.4754	94.758	94.9281	95.1865	95.4443	95.827	96.0113	96.1382	96.4196	96.6814	96.6535	97.1222	97.4293	97.3608	97.3467	97.3358	97.4934	97.7643	97.7957
Norway	Female	Late Neonatal	Neonatal disorders	91.9241	92.4922	93.0309	93.7169	94.0425	94.8618	95.1423	95.2196	95.5169	95.4446	95.6877	95.8045	95.9885	96.2212	96.5252	96.6416	96.7302	96.9369	97.1119	97.1365	97.4976	97.7489	97.7078	97.7144	97.6882	97.8119	98.0266	98.0568
Norway	Male	0 to 20	Neonatal disorders	97.6745	97.895	98.0833	98.2743	98.3766	98.5795	98.6593	98.7346	98.814	98.832	98.9385	99.0227	99.0757	99.1123	99.1895	99.2107	99.2162	99.2535	99.2801	99.265	99.3647	99.4464	99.4722	99.5052	99.5271	99.5404	99.5851	99.5834
Norway	Male	Early Neonatal	Neonatal disorders	90.0523	90.9879	91.7523	92.5547	92.9813	93.9358	94.2614	94.524	94.7847	94.7651	95.1542	95.4194	95.5352	95.6425	95.996	96.0888	96.111	96.3017	96.4349	96.3568	96.8386	97.2144	97.2896	97.4205	97.4999	97.5606	97.8111	97.8405
Norway	Male	Late Neonatal	Neonatal disorders	93.6219	94.1105	94.4659	94.8855	95.0357	95.5524	95.7282	95.8655	96.0155	96.0087	96.3351	96.5628	96.6763	96.8203	97.1193	97.207	97.2388	97.4256	97.5303	97.476	97.7955	98.0533	98.1136	98.2128	98.2705	98.3177	98.5271	98.5486
Portugal	Both	0 to 20	Neonatal disorders	94.9149	95.123	95.7428	96.1833	96.683	96.8552	96.9137	96.9895	97.1248	97.1971	97.2021	97.3919	97.399	97.7386	97.8884	97.9672	98.1555	98.2353	98.2393	98.2219	98.5365	98.5142	98.5723	98.7091	98.7345	98.6672	98.6203	98.8113
Portugal	Both	Early Neonatal	Neonatal disorders	76.021	77.4337	80.7801	82.965	85.1552	86.1218	86.7843	87.4863	88.2375	88.8006	88.9099	89.7514	89.6772	90.9581	91.483	91.7385	92.4799	92.6611	92.6568	92.5076	93.8103	93.4446	93.3824	93.8247	93.889	93.6451	93.504	94.4698
Portugal	Both	Late Neonatal	Neonatal disorders	85.1571	84.8232	85.9075	86.4209	87.6086	88.0577	88.3848	88.7331	89.5952	89.9728	89.9865	90.618	90.5322	91.8111	92.3241	92.5585	93.1885	93.5253	93.5506	93.4699	94.4334	94.1961	94.084	94.3156	94.4108	94.2794	94.1458	94.8677
Portugal	Female	0 to 20	Neonatal disorders	95.0881	95.2756	95.8693	96.2771	96.7601	96.9505	96.9757	97.0227	97.1452	97.2106	97.2114	97.4295	97.416	97.7388	97.9134	98.0086	98.1786	98.2535	98.2602	98.2624	98.5624	98.5591	98.6431	98.7878	98.7983	98.7447	98.7073	98.8806
Portugal	Female	Early Neonatal	Neonatal disorders	79.6844	80.7412	83.5137	85.3518	87.1956	88.0912	88.563	89.0154	89.6247	90.1704	90.2919	91.0513	90.977	92.1317	92.7043	93.0072	93.613	93.7628	93.7702	93.7257	94.8542	94.6236	94.6818	95.1235	95.1421	94.9591	94.8535	95.6096
Portugal	Female	Late Neonatal	Neonatal disorders	86.2747	86.1543	87.3477	87.7235	88.8043	89.2441	89.4855	89.9154	90.8467	91.29	91.16	92.0155	91.7905	92.7475	93.2547	93.4649	93.9748	94.2581	94.2941	94.2908	95.1563	95.0242	95.0705	95.3655	95.4148	95.3186	95.2151	95.8236
Portugal	Male	0 to 20	Neonatal disorders	94.7522	94.9777	95.6235	96.0916	96.6061	96.7656	96.8497	96.9481	97.0932	97.1733	97.1818	97.3503	97.3758	97.7302	97.8615	97.9282	98.131	98.2138	98.2144	98.1821	98.5092	98.4723	98.5105	98.6419	98.679	98.6011	98.5466	98.7512
Portugal	Male	Early Neonatal	Neonatal disorders	72.1691	73.9377	77.8867	80.434	82.9888	84.0443	84.8857	85.8328	86.7323	87.3054	87.3994	88.3395	88.2619	89.6777	90.1621	90.3766	91.2523	91.4628	91.4359	91.1758	92.6614	92.1527	91.9704	92.4182	92.5293	92.2274	92.0563	93.2428
Portugal	Male	Late Neonatal	Neonatal disorders	83.9417	83.4257	84.417	85.066	86.365	86.8401	87.2506	87.5299	88.3502	88.6555	88.7805	89.2484	89.2842	90.8613	91.3847	91.6438	92.3884	92.7698	92.7768	92.6186	93.6862	93.3521	93.0975	93.2903	93.4229	93.2659	93.0895	93.9304
Spain	Both	0 to 20	Neonatal disorders	97.1585	97.2864	97.3316	97.5108	97.7435	97.904	97.848	97.9129	97.9357	97.896	97.829	97.8349	97.6986	97.6325	97.6399	97.7035	97.7947	97.7933	97.889	98.0403	98.135	98.221	98.371	98.545	98.4969	98.6119	98.6496	98.694
Spain	Both	Early Neonatal	Neonatal disorders	87.7334	88.7191	89.201	90.1181	91.2622	92.0641	92.2195	92.8826	93.3343	93.6636	93.8868	94.2135	94.0709	94.1551	94.3259	94.6059	94.9152	94.9021	95.0286	95.1912	95.1417	95.136	95.3374	95.7008	95.3923	95.757	95.8694	95.9295
Spain	Both	Late Neonatal	Neonatal disorders	87.1481	87.8614	88.1562	88.9035	89.7569	90.2953	90.0369	90.2356	90.0931	89.971	89.8648	89.9492	89.4607	89.4425	89.6488	90.0372	90.4182	90.2566	90.4663	90.915	91.121	91.3897	91.9827	92.6207	92.4016	92.9356	93.0536	93.1091
Spain	Female	0 to 20	Neonatal disorders	97.0771	97.2042	97.2524	97.4493	97.6767	97.8095	97.727	97.7652	97.7683	97.7082	97.625	97.6417	97.5314	97.4719	97.5068	97.5931	97.6773	97.6399	97.7078	97.8417	97.9205	98.0167	98.1895	98.3871	98.3542	98.4881	98.5366	98.5838
Spain	Female	Early Neonatal	Neonatal disorders	88.9207	89.7959	90.163	90.9728	91.967	92.646	92.6471	93.1659	93.5288	93.7731	93.9455	94.3038	94.266	94.3896	94.6397	94.949	95.2598	95.1964	95.2804	95.3741	95.2763	95.2895	95.5674	95.9189	95.7006	96.0654	96.1919	96.2338
Spain	Female	Late Neonatal	Neonatal disorders	87.0749	87.7178	88.0614	88.9398	89.9015	90.5116	90.2554	90.4276	90.1831	90.0206	89.8277	89.8181	89.4275	89.3618	89.642	90.1161	90.4166	90.0853	90.2788	90.7913	90.9541	91.266	91.9176	92.6049	92.4354	93.0514	93.1802	93.2366
Spain	Male	0 to 20	Neonatal disorders	97.241	97.368	97.4106	97.5728	97.8081	97.9907	97.9551	98.0399	98.0769	98.0537	97.999	97.9964	97.8422	97.7708	97.7575	97.8039	97.9002	97.9265	98.0418	98.2043	98.3093	98.3876	98.5204	98.6759	98.6185	98.7191	98.7485	98.7901
Spain	Male	Early Neonatal	Neonatal disorders	86.5983	87.6918	88.2952	89.3133	90.5956	91.5051	91.8037	92.5996	93.1316	93.5387	93.807	94.1067	93.8699	93.9168	94.0139	94.2696	94.5775	94.609	94.7673	94.9906	94.9836	94.9627	95.0972	95.4765	95.0885	95.4569	95.5552	95.6326
Spain	Male	Late Neonatal	Neonatal disorders	87.1326	87.9096	88.1782	88.8376	89.6164	90.1062	89.8594	90.0855	90.0206	89.9376	89.8962	90.0432	89.4736	89.4805	89.6258	89.9501	90.3859	90.3543	90.5743	90.9739	91.2198	91.4574	92.0012	92.6104	92.3552	92.8253	92.9346	92.9905
Sweden	Both	0 to 20	Neonatal disorders	97.3298	97.3925	97.6702	97.9538	98.2406	98.5364	98.6655	98.7871	98.8242	98.8503	98.8156	98.7098	98.7215	98.7503	98.8188	98.9512	98.9297	99.0093	99.017	98.9363	98.9532	99.0544	98.9148	98.8966	99.0272	98.9685	98.9468	99.0639
Sweden	Both	Early Neonatal	Neonatal disorders	90.9039	91.1741	92.0747	92.8189	93.5655	94.3467	94.5476	94.836	94.9314	95.0774	95.0247	94.6697	94.899	95.1516	95.4848	96.1165	96.1167	96.5261	96.6353	96.4488	96.5849	96.9309	96.3932	96.3068	96.7838	96.5939	96.5624	96.9554
Sweden	Both	Late Neonatal	Neonatal disorders	94.4524	94.3504	94.5922	94.9252	95.2045	95.652	95.764	96.0424	96.0124	96.0191	95.838	95.5323	95.649	95.8366	96.1735	96.6013	96.5631	96.7959	96.8615	96.5795	96.588	96.894	96.5189	96.6233	97.0199	96.8191	96.6977	97.0341
Sweden	Female	0 to 20	Neonatal disorders	97.1828	97.2785	97.5397	97.8635	98.1605	98.4557	98.6112	98.7626	98.8064	98.8272	98.7656	98.6368	98.6466	98.6673	98.7316	98.8704	98.8507	98.9308	98.9424	98.8767	98.9123	99.0382	98.8941	98.8831	99.0036	98.9395	98.9091	99.0287
Sweden	Female	Early Neonatal	Neonatal disorders	91.7103	91.9862	92.6821	93.4049	94.0903	94.761	95.0454	95.4246	95.5628	95.6178	95.366	94.908	95.1068	95.3038	95.5833	96.203	96.206	96.6008	96.7486	96.6495	96.843	97.2615	96.7963	96.7599	97.1586	96.9871	96.9438	97.2857
Sweden	Female	Late Neonatal	Neonatal disorders	94.7896	94.7503	94.9925	95.4815	95.8009	96.1214	96.2413	96.4386	96.2706	96.2546	96.1007	95.8128	95.9602	96.1705	96.5353	96.9081	96.906	97.162	97.225	96.9575	96.989	97.3073	96.8912	96.9662	97.2854	97.0337	96.8516	97.2158
Sweden	Male	0 to 20	Neonatal disorders	97.4696	97.5076	97.7922	98.0457	98.3222	98.6143	98.7243	98.8246	98.8574	98.8873	98.8704	98.7819	98.7948	98.8287	98.899	99.025	99.0025	99.0802	99.0847	98.9949	98.9991	99.0829	98.9486	98.9263	99.0616	99.008	98.9926	99.106
Sweden	Male	Early Neonatal	Neonatal disorders	90.134	90.3966	91.4814	92.2516	93.0558	93.9387	94.0693	94.2893	94.3588	94.5945	94.7132	94.4434	94.6979	94.9998	95.379	96.0218	96.0181	96.4373	96.5109	96.2436	96.3279	96.6117	96.0076	95.8771	96.4249	96.2194	96.1988	96.6391
Sweden	Male	Late Neonatal	Neonatal disorders	94.1671	94.0195	94.2607	94.4769	94.7267	95.2729	95.3856	95.735	95.8154	95.8431	95.6469	95.3307	95.4248	95.5968	95.9166	96.3836	96.3164	96.5245	96.5857	96.2867	96.2726	96.5698	96.2227	96.3499	96.8068	96.6429	96.5685	96.8863
Switzerland	Both	0 to 20	Neonatal disorders	97.4368	97.5254	97.6309	97.851	97.9772	98.0172	98.0382	98.0581	98.1192	98.1222	98.0758	98.0903	98.2065	98.2894	98.2347	98.2689	98.2463	98.2867	98.2794	98.1823	98.287	98.3418	98.3904	98.3356	98.3279	98.332	98.5006	98.583
Switzerland	Both	Early Neonatal	Neonatal disorders	90.5368	90.8746	91.0595	91.5508	91.7046	91.6378	91.5036	91.282	91.2094	90.9354	90.4677	90.2037	90.6231	90.9948	90.7413	90.8764	90.7728	91.1002	91.1989	90.8491	91.5054	91.8524	92.1316	91.9106	91.9802	92.0577	92.8563	93.207
Switzerland	Both	Late Neonatal	Neonatal disorders	95.3679	95.5281	95.6381	95.9881	96.1347	96.0739	96.015	95.9897	96.0999	96.0868	95.869	95.8794	96.0886	96.2924	96.2774	96.5327	96.672	96.9249	97.1492	97.1045	97.4229	97.4878	97.5473	97.4733	97.5065	97.4878	97.7738	97.9028
Switzerland	Female	0 to 20	Neonatal disorders	97.1257	97.2136	97.3328	97.5653	97.679	97.7243	97.7725	97.7881	97.8738	97.8857	97.8147	97.8006	97.9119	98.0069	97.9392	97.9647	97.9089	97.9593	97.9316	97.8456	97.969	98.0473	98.0984	98.0503	98.0458	98.026	98.2165	98.3113
Switzerland	Female	Early Neonatal	Neonatal disorders	90.8315	91.173	91.2607	91.7209	91.811	91.7279	91.6827	91.4624	91.5111	91.312	90.7247	90.2783	90.5888	90.9339	90.6087	90.6831	90.5043	90.8488	90.8819	90.6241	91.2655	91.6583	91.9519	91.8087	91.8804	91.8825	92.6662	93.0089
Switzerland	Female	Late Neonatal	Neonatal disorders	95.4124	95.584	95.837	96.2504	96.3556	96.367	96.2796	96.1087	96.0021	95.8481	95.6304	95.6483	95.8282	96.0787	96.1168	96.3614	96.386	96.6349	96.808	96.865	97.2513	97.4286	97.4064	97.307	97.3718	97.3194	97.6333	97.7666
Switzerland	Male	0 to 20	Neonatal disorders	97.6879	97.776	97.8708	98.0799	98.2122	98.2481	98.2511	98.2736	98.318	98.3154	98.2859	98.3183	98.4353	98.5088	98.4634	98.5026	98.5018	98.5351	98.541	98.4386	98.5291	98.5677	98.6137	98.5557	98.546	98.5655	98.7168	98.7897
Switzerland	Male	Early Neonatal	Neonatal disorders	90.2139	90.5508	90.8237	91.3475	91.5607	91.5089	91.3012	91.083	90.9137	90.58	90.215	90.1028	90.614	91.0085	90.8131	91	90.9578	91.2714	91.4255	90.998	91.6695	91.98	92.2483	91.9631	92.0314	92.1713	92.9843	93.3433
Switzerland	Male	Late Neonatal	Neonatal disorders	95.313	95.4642	95.4697	95.7777	95.9553	95.8439	95.8101	95.8955	96.1679	96.2572	96.0412	96.0463	96.2763	96.4462	96.3924	96.6556	96.8771	97.1328	97.3935	97.2762	97.5453	97.53	97.6487	97.593	97.6037	97.609	97.8749	98.0012
United Kingdom	Both	0 to 20	Neonatal disorders	96.7835	96.9132	97.1717	97.2679	97.3544	97.3959	97.3723	97.5151	97.6254	97.6705	97.7816	97.8543	97.8639	97.7544	97.8439	97.8727	97.8619	97.9022	97.9605	98.016	98.1151	98.1801	98.3055	98.4251	98.4766	98.4847	98.5254	98.5228
United Kingdom	Both	Early Neonatal	Neonatal disorders	88.6349	89.1251	89.952	90.0896	90.1967	90.1834	89.9695	90.4602	90.7784	90.6653	90.8532	91.1248	91.2846	91.0127	91.5881	91.8802	92.0447	92.3747	92.741	92.9215	93.2449	93.5018	93.8958	94.2206	94.3519	94.4113	94.5789	94.6004
United Kingdom	Both	Late Neonatal	Neonatal disorders	91.3614	91.5903	92.0148	91.9764	91.9521	91.8207	91.4857	91.6877	91.8048	91.5992	91.696	91.8577	91.9587	91.7881	92.2857	92.6094	92.8497	93.2196	93.5967	93.7622	94.0426	94.2698	94.5987	94.8412	94.9505	94.9971	95.1475	95.1648
United Kingdom	Female	0 to 20	Neonatal disorders	96.6786	96.8052	97.0592	97.1472	97.2279	97.2632	97.2314	97.3629	97.4809	97.5358	97.651	97.7164	97.7177	97.5913	97.6843	97.7218	97.7129	97.7498	97.7991	97.8452	97.962	98.0502	98.1843	98.3013	98.3573	98.3648	98.4094	98.4088
United Kingdom	Female	Early Neonatal	Neonatal disorders	89.7039	90.1576	90.8856	90.9715	91.058	91.0139	90.7793	91.1457	91.4294	91.3552	91.5179	91.7348	91.8599	91.5789	92.1098	92.424	92.5799	92.8458	93.1382	93.2741	93.6215	93.9327	94.2957	94.5459	94.6736	94.7402	94.901	94.9278
United Kingdom	Female	Late Neonatal	Neonatal disorders	91.5742	91.8315	92.2371	92.1774	92.138	92.0227	91.6956	91.9012	92.0588	91.9241	92.033	92.1151	92.1226	91.8978	92.3651	92.697	92.9289	93.368	93.739	93.8304	94.1383	94.4039	94.7859	95.061	95.2007	95.2332	95.3855	95.4131
United Kingdom	Male	0 to 20	Neonatal disorders	96.9026	97.0331	97.2908	97.3913	97.4806	97.5259	97.5084	97.6567	97.7603	97.7984	97.9052	97.9816	97.9965	97.8999	97.9857	98.0081	97.9962	98.0384	98.1022	98.1634	98.2494	98.2981	98.416	98.5357	98.5835	98.5921	98.6297	98.6259
United Kingdom	Male	Early Neonatal	Neonatal disorders	87.6694	88.1905	89.1016	89.2831	89.4078	89.4201	89.2234	89.8227	90.1727	90.0263	90.2362	90.5545	90.7428	90.4763	91.0912	91.3656	91.5381	91.9253	92.3571	92.5775	92.882	93.0938	93.5163	93.9065	94.0415	94.0958	94.2696	94.2866
United Kingdom	Male	Late Neonatal	Neonatal disorders	91.19	91.3967	91.8338	91.811	91.7982	91.6534	91.312	91.5115	91.5995	91.3403	91.4285	91.6468	91.8154	91.683	92.2037	92.5216	92.7691	93.0899	93.4737	93.6952	93.9567	94.1565	94.4473	94.6666	94.7549	94.8126	94.9621	94.9721
Southern Latin America	Both	0 to 20	Neonatal disorders	89.0123	89.5479	90.252	90.7965	91.4284	91.753	91.9978	92.4911	92.579	93.0982	93.4235	93.7265	93.6455	93.84	94.328	94.838	95.037	94.9529	95.0401	95.1885	95.2953	95.3743	95.5702	95.6064	95.6312	95.9462	96.0244	96.1295
Southern Latin America	Both	Early Neonatal	Neonatal disorders	70.0435	71.4847	73.1133	74.2246	75.9738	76.827	77.3579	78.8742	78.9676	80.5688	81.6582	82.7621	82.6849	83.2458	84.5515	85.9066	86.4967	86.5211	87.2083	87.8993	88.3429	88.5344	88.9765	89.0779	89.2705	90.059	90.1461	90.3782
Southern Latin America	Both	Late Neonatal	Neonatal disorders	78.7345	79.5678	80.2309	80.1761	80.6327	80.6643	80.7949	81.7964	81.9428	83.1685	83.908	84.5518	84.0389	83.7165	84.0602	84.3552	84.2432	83.7542	84.1987	85.0511	85.5494	85.8729	86.5556	86.732	87.0002	88.0881	88.1881	88.4672
Southern Latin America	Female	0 to 20	Neonatal disorders	88.5555	89.0128	89.673	90.2163	90.8549	91.1954	91.4721	92.0038	92.1423	92.6925	93.0183	93.3014	93.2031	93.3841	93.9142	94.4936	94.7041	94.5946	94.6417	94.7994	94.9054	94.9788	95.1761	95.2126	95.2604	95.6045	95.6912	95.7946
Southern Latin America	Female	Early Neonatal	Neonatal disorders	72.3913	73.4084	74.7616	75.7158	77.2282	77.8992	78.4598	79.9958	80.2717	81.8835	82.8817	83.8541	83.799	84.2981	85.5476	86.8858	87.4419	87.3789	87.9252	88.5734	88.9805	89.1904	89.5997	89.724	89.9678	90.6932	90.7584	90.9294
Southern Latin America	Female	Late Neonatal	Neonatal disorders	77.6617	78.1363	78.5268	78.4194	79.0798	79.3982	79.7392	80.792	81.1246	82.4472	83.2407	83.8656	83.3358	83.0463	83.515	84.0249	84.0324	83.5311	83.759	84.4043	84.7465	84.9366	85.5124	85.5722	85.8838	87.1116	87.2874	87.5833
Southern Latin America	Male	0 to 20	Neonatal disorders	89.4661	90.0615	90.7957	91.3413	91.963	92.2716	92.4902	92.9457	92.9954	93.4823	93.8002	94.1123	94.0439	94.2446	94.6967	95.1521	95.3431	95.2789	95.3931	95.5334	95.639	95.7209	95.9128	95.9489	95.9588	96.2492	96.3211	96.4257
Southern Latin America	Male	Early Neonatal	Neonatal disorders	67.9123	69.791	71.696	72.9745	74.9382	75.9474	76.4445	77.923	77.8435	79.4128	80.5677	81.7798	81.6727	82.2772	83.6273	85.0002	85.6283	85.7401	86.5588	87.2982	87.7777	87.9547	88.4271	88.5139	88.6685	89.5141	89.622	89.9078
Southern Latin America	Male	Late Neonatal	Neonatal disorders	79.474	80.6028	81.4791	81.4759	81.8	81.6409	81.6217	82.5709	82.5658	83.7061	84.3978	85.0495	84.5404	84.186	84.4321	84.5696	84.3776	83.914	84.5314	85.538	86.1486	86.5663	87.3229	87.583	87.8218	88.8112	88.8594	89.128
Argentina	Both	0 to 20	Neonatal disorders	86.5656	87.1033	88.0257	88.6546	89.3881	89.7336	89.9721	90.5431	90.6408	91.3226	91.6927	92.0816	91.8447	92.1652	92.9066	93.5986	93.8701	93.782	93.8749	94.0952	94.2241	94.3777	94.6665	94.6881	94.764	95.1804	95.2584	95.3747
Argentina	Both	Early Neonatal	Neonatal disorders	64.0257	65.7575	67.9275	69.0187	71.0495	72.0073	72.5213	74.4244	74.7374	76.9195	78.2257	79.6859	79.4068	80.4096	82.3358	83.9846	84.6123	84.6282	85.362	86.2498	86.7521	87.156	87.793	87.8308	88.1915	89.1322	89.1258	89.3114
Argentina	Both	Late Neonatal	Neonatal disorders	74.2029	75.2007	76.3854	76.5353	77.2423	77.2496	77.2883	78.616	78.9764	80.6838	81.5895	82.471	81.5138	80.9559	81.2861	81.3845	80.9045	80.0736	80.489	81.6858	82.3815	82.9332	83.8284	83.9171	84.3828	85.8882	86.0123	86.3026
Argentina	Female	0 to 20	Neonatal disorders	86.0757	86.4877	87.3188	87.9193	88.6598	89.023	89.3232	89.9793	90.1348	90.851	91.2229	91.5838	91.3381	91.6305	92.4287	93.2179	93.48	93.3487	93.3759	93.609	93.7237	93.8514	94.133	94.1472	94.2538	94.7048	94.7908	94.9102
Argentina	Female	Early Neonatal	Neonatal disorders	67.2664	68.2808	69.8973	70.6892	72.3663	73.0842	73.7116	75.8254	76.4168	78.5738	79.7689	81.0887	80.9083	81.8252	83.6553	85.2687	85.8134	85.6823	86.2153	87.0243	87.4586	87.8279	88.395	88.4322	88.8199	89.661	89.6264	89.7631
Argentina	Female	Late Neonatal	Neonatal disorders	73.124	73.5641	74.2984	74.2577	75.2676	75.7383	76.0139	77.3389	77.8701	79.7045	80.7357	81.6433	80.728	80.2321	80.7931	81.2267	80.888	79.9693	80.0292	80.9296	81.3229	81.5825	82.3161	82.2978	82.8975	84.6223	84.8484	85.152
Argentina	Male	0 to 20	Neonatal disorders	87.06	87.6997	88.688	89.3387	90.0618	90.3907	90.5814	91.0796	91.1311	91.7729	92.1324	92.5356	92.3068	92.6425	93.3344	93.9497	94.2296	94.1749	94.3149	94.5246	94.6613	94.83	95.1189	95.1459	95.2013	95.5877	95.66	95.7726
Argentina	Male	Early Neonatal	Neonatal disorders	60.985	63.4999	66.2266	67.6245	69.974	71.1344	71.5423	73.2412	73.2819	75.4457	76.826	78.3989	78.0137	79.0739	81.0736	82.7568	83.4737	83.6438	84.5763	85.553	86.1214	86.5564	87.2558	87.2999	87.6447	88.6739	88.6932	88.923
Argentina	Male	Late Neonatal	Neonatal disorders	74.8706	76.3638	77.9099	78.214	78.7236	78.4244	78.2931	79.5952	79.8021	81.3942	82.1965	83.0499	82.0462	81.4251	81.5704	81.414	80.8408	80.1088	80.8229	82.2505	83.1654	83.9229	84.9305	85.097	85.4706	86.8219	86.877	87.1596
Chile	Both	0 to 20	Neonatal disorders	93.9784	94.6312	94.9314	95.4443	95.8816	96.1736	96.3477	96.6172	96.5965	96.7677	97.0167	97.1664	97.4704	97.4951	97.3863	97.4651	97.4511	97.3465	97.3597	97.296	97.4083	97.3807	97.4209	97.4943	97.3844	97.5239	97.6522	97.7535
Chile	Both	Early Neonatal	Neonatal disorders	82.3556	83.9818	84.6444	86.1638	87.4401	88.1845	88.5236	89.1578	88.6657	89.0709	89.9563	90.4892	91.5154	91.279	90.5032	90.6513	90.7583	90.6584	90.9988	90.9391	91.4091	91.2042	91.2297	91.5195	91.2007	91.7276	92.2027	92.6249
Chile	Both	Late Neonatal	Neonatal disorders	88.6586	89.7891	89.6391	89.7305	89.9288	90.2266	90.4948	90.8733	90.4384	90.5372	90.9239	90.9618	91.7674	92.2362	92.2829	92.8756	93.1281	92.9733	93.1387	92.978	93.1549	93.0242	93.2232	93.5854	93.3346	93.513	93.6932	94.003
Chile	Female	0 to 20	Neonatal disorders	93.5971	94.2328	94.5442	95.0846	95.5354	95.8498	96.0148	96.2471	96.2909	96.5181	96.795	96.9383	97.2295	97.259	97.1465	97.2219	97.2489	97.1478	97.153	97.0748	97.1972	97.1923	97.2434	97.3254	97.229	97.3908	97.5265	97.6152
Chile	Female	Early Neonatal	Neonatal disorders	83.1002	84.5066	85.2522	86.7224	88.0126	88.7642	88.9985	89.2361	88.8919	89.5836	90.5238	90.9212	91.7501	91.4299	90.6692	90.8307	91.0715	91.0289	91.3579	91.3067	91.7476	91.6606	91.7048	92.0365	91.8609	92.4342	92.877	93.1776
Chile	Female	Late Neonatal	Neonatal disorders	88.0803	89.1114	88.9033	89.0681	89.0246	88.9797	89.428	90.2714	90.1777	90.1949	90.4504	90.4402	91.3045	91.9667	91.9355	92.3493	92.7259	92.7196	92.8205	92.4246	92.6948	92.8375	93.0873	93.3391	92.9015	92.9816	93.1177	93.4319
Chile	Male	0 to 20	Neonatal disorders	94.3269	94.9844	95.2751	95.764	96.1866	96.4577	96.6352	96.9229	96.861	96.993	97.2196	97.3703	97.6766	97.6976	97.5932	97.673	97.6325	97.5276	97.5446	97.4908	97.5937	97.5521	97.5843	97.6512	97.5344	97.6567	97.7777	97.8855
Chile	Male	Early Neonatal	Neonatal disorders	81.7035	83.5163	84.1105	85.6779	86.9489	87.6939	88.1166	89.0642	88.4553	88.6324	89.4769	90.1222	91.3064	91.1362	90.3499	90.4877	90.4878	90.3407	90.6855	90.6168	91.1102	90.8076	90.8187	91.0753	90.6395	91.1289	91.632	92.1553
Chile	Male	Late Neonatal	Neonatal disorders	89.1004	90.2968	90.1882	90.2303	90.5938	91.1234	91.2685	91.3288	90.6633	90.8167	91.2912	91.3639	92.1253	92.4627	92.5619	93.2714	93.4383	93.1823	93.3885	93.3875	93.4984	93.1795	93.3411	93.7786	93.6571	93.9029	94.112	94.4173
Uruguay	Both	0 to 20	Neonatal disorders	92.0073	92.1914	92.5855	92.418	92.8902	93.1374	93.7275	94.3132	94.7542	95.1298	95.387	95.56	95.4988	95.2011	95.7472	96.2978	96.7062	96.7384	97.1259	97.558	97.5131	97.3512	97.3013	97.4198	97.5662	97.6164	97.5248	97.5778
Uruguay	Both	Early Neonatal	Neonatal disorders	76.8834	77.3651	78.7357	78.7424	80.6516	81.648	83.5066	85.3205	86.2208	86.8697	87.1725	87.3106	86.5688	84.8495	86.3411	88.3066	89.5598	89.3473	90.8274	92.606	92.4349	91.6919	91.4195	91.7276	92.1733	92.38	92.1193	92.3248
Uruguay	Both	Late Neonatal	Neonatal disorders	80.3599	80.3499	79.858	76.9843	76.6413	76.6171	77.5567	78.2534	78.8451	79.5258	80.1451	80.9592	81.6053	81.5643	83.3113	84.1266	85.7088	86.6871	88.3569	89.7028	89.6851	89.6033	89.9629	90.8252	91.2617	91.1607	90.5292	90.5589
Uruguay	Female	0 to 20	Neonatal disorders	91.9462	92.1569	92.6318	92.5477	92.9726	93.1425	93.7347	94.2934	94.7249	95.0557	95.2449	95.4001	95.3064	95.0275	95.6167	96.2524	96.6443	96.6448	96.9835	97.4365	97.4566	97.3715	97.3581	97.5119	97.6355	97.696	97.6065	97.652
Uruguay	Female	Early Neonatal	Neonatal disorders	78.9761	79.7156	81.1833	81.3847	82.7598	83.2824	84.9805	86.797	87.4247	87.6944	87.669	87.7662	87.1868	85.8148	87.4605	89.539	90.6855	90.2372	91.2859	92.87	92.8569	92.4183	92.363	92.93	93.3653	93.5193	93.2291	93.3795
Uruguay	Female	Late Neonatal	Neonatal disorders	79.0783	78.5061	77.7897	75.1694	75.4713	76.26	77.493	77.6665	78.6889	80.2205	80.9683	81.5219	81.5146	80.9717	82.4432	83.6705	85.0912	85.878	87.5694	89.2481	89.6439	89.7156	89.9142	90.3184	90.4143	90.4528	89.9074	90.0215
Uruguay	Male	0 to 20	Neonatal disorders	92.1643	92.3304	92.6654	92.4465	92.9441	93.2394	93.8225	94.4169	94.8554	95.2567	95.5567	95.741	95.7078	95.4069	95.9184	96.4052	96.8164	96.8662	97.2757	97.6848	97.5975	97.387	97.3128	97.404	97.5613	97.6022	97.5095	97.5663
Uruguay	Male	Early Neonatal	Neonatal disorders	75.1939	75.4742	76.7848	76.6413	78.9702	80.3363	82.322	84.1332	85.2521	86.1951	86.7546	86.9284	86.0614	84.0753	85.4556	87.3398	88.6728	88.6403	90.4494	92.3797	92.0874	91.1109	90.6685	90.7719	91.2185	91.4669	91.2278	91.4717
Uruguay	Male	Late Neonatal	Neonatal disorders	81.3286	81.6998	81.3595	78.331	77.5559	76.9829	77.7194	78.7679	79.0644	79.1758	79.7135	80.6995	81.7883	82.0738	83.992	84.5294	86.2044	87.3022	88.9463	90.0638	89.776	89.5907	90.048	91.2056	91.8645	91.6708	90.9834	90.9555
High-income North America	Both	0 to 20	Neonatal disorders	96.0311	96.2863	96.5373	96.6664	96.829	97.0668	97.2115	97.248	97.2592	97.2702	97.3061	97.3762	97.3368	97.3349	97.4061	97.3617	97.3818	97.4178	97.5521	97.7326	97.8751	97.8977	97.9103	97.901	97.929	97.9549	97.9924	98.0651
High-income North America	Both	Early Neonatal	Neonatal disorders	85.6016	86.575	87.2622	87.4883	87.8573	88.5201	88.7994	88.786	88.8097	88.8946	89.0986	89.3368	89.0769	89.0629	89.3292	89.1699	89.3326	89.3835	89.6422	89.9932	90.3103	90.3136	90.3502	90.303	90.5004	90.6036	90.6979	91.043
High-income North America	Both	Late Neonatal	Neonatal disorders	92.4847	92.9485	93.2536	93.2974	93.3295	93.4884	93.4652	93.2755	93.1115	92.9506	92.9656	93.0455	92.8867	92.883	93.0196	92.8833	92.9824	93.0585	93.2282	93.4929	93.8188	93.9534	94.0371	94.0592	94.1675	94.1906	94.2153	94.3861
High-income North America	Female	0 to 20	Neonatal disorders	95.6805	95.9458	96.2103	96.3418	96.5064	96.7588	96.9128	96.9515	96.9611	96.9875	97.0268	97.1062	97.0697	97.0686	97.1448	97.0905	97.1107	97.1518	97.2933	97.4845	97.6404	97.6628	97.6752	97.6597	97.6922	97.7133	97.7569	97.8364
High-income North America	Female	Early Neonatal	Neonatal disorders	85.916	86.8308	87.4527	87.6181	87.9395	88.5578	88.8257	88.81	88.8389	88.9676	89.1829	89.4468	89.2285	89.2331	89.4999	89.3329	89.5118	89.584	89.8289	90.1498	90.4805	90.478	90.5064	90.4382	90.6367	90.7033	90.8124	91.1444
High-income North America	Female	Late Neonatal	Neonatal disorders	92.3905	92.8113	93.1121	93.1428	93.1697	93.3177	93.2505	93.0631	92.8832	92.7457	92.7353	92.7842	92.6078	92.623	92.8026	92.6606	92.6999	92.7634	92.9338	93.2195	93.5056	93.6279	93.6722	93.6742	93.7911	93.784	93.8002	93.9912
High-income North America	Male	0 to 20	Neonatal disorders	96.3354	96.5796	96.8173	96.9427	97.1012	97.3251	97.4612	97.4957	97.5079	97.5088	97.5417	97.6044	97.5637	97.5612	97.6277	97.5906	97.61	97.6418	97.7688	97.9389	98.07	98.0922	98.1046	98.0995	98.1241	98.1525	98.1854	98.2523
High-income North America	Male	Early Neonatal	Neonatal disorders	85.3167	86.3421	87.086	87.3637	87.7722	88.4722	88.7611	88.7504	88.7704	88.8216	89.0171	89.2341	88.9394	88.9091	89.173	89.018	89.1662	89.1985	89.4673	89.8425	90.1483	90.1562	90.1999	90.1695	90.3663	90.4996	90.5813	90.9379
High-income North America	Male	Late Neonatal	Neonatal disorders	92.5814	93.0752	93.3838	93.4388	93.4752	93.6411	93.6485	93.4593	93.3078	93.1327	93.1652	93.2652	93.1183	93.0996	93.2043	93.0707	93.2094	93.2927	93.4594	93.7082	94.0595	94.2021	94.313	94.3492	94.4512	94.4954	94.5259	94.6819
Canada	Both	0 to 20	Neonatal disorders	96.2093	96.5132	96.7001	96.6414	96.6483	96.8448	97.1022	97.2588	97.4335	97.4548	97.4626	97.3932	97.3737	97.377	97.3658	97.2544	97.2474	97.0885	97.0949	97.2604	97.3214	97.4487	97.3325	97.1393	97.2289	97.2615	97.3387	97.4301
Canada	Both	Early Neonatal	Neonatal disorders	84.4974	85.727	86.2532	85.6269	85.2363	85.6125	86.4295	86.7009	87.1862	87.3754	87.6775	87.6217	87.7718	87.992	88.2719	88.0863	88.5325	88.4213	88.6292	89.2074	89.4188	90.042	89.6323	88.9379	89.3315	89.4874	89.6969	89.9945
Canada	Both	Late Neonatal	Neonatal disorders	92.7312	93.4785	93.7864	93.2777	93.072	93.2074	93.4733	93.4649	93.4043	92.9865	92.2105	91.0199	90.3135	89.991	89.9854	89.6917	89.9314	89.7125	89.6189	90.0656	90.2059	90.7462	90.5115	89.8922	90.3578	90.4857	90.6651	90.83
Canada	Female	0 to 20	Neonatal disorders	95.9661	96.2509	96.437	96.37	96.3397	96.5502	96.7959	96.9258	97.0979	97.1504	97.1615	97.0944	97.0651	97.0503	97.0236	96.9052	96.916	96.7497	96.7405	96.9125	96.9833	97.1449	97.0358	96.8323	96.9246	96.9681	97.0575	97.1667
Canada	Female	Early Neonatal	Neonatal disorders	85.1978	86.2183	86.5979	85.9359	85.4181	85.7927	86.4642	86.5503	86.9815	87.3426	87.699	87.7337	87.9254	88.0495	88.3206	88.176	88.6779	88.6167	88.7588	89.242	89.4644	90.1451	89.8333	89.1643	89.5418	89.6746	89.9297	90.2237
Canada	Female	Late Neonatal	Neonatal disorders	92.8633	93.5803	93.8752	93.5189	93.3541	93.5491	93.7508	93.7593	93.5318	93.0977	92.1829	90.7515	89.8145	89.3366	89.2092	88.8887	89.1173	88.8651	88.8501	89.2594	89.4323	90.076	89.8553	89.2214	89.6675	89.8221	90.048	90.2691
Canada	Male	0 to 20	Neonatal disorders	96.4364	96.7478	96.9315	96.8789	96.9109	97.0955	97.3568	97.5289	97.7027	97.7038	97.7096	97.6397	97.6268	97.641	97.6401	97.5351	97.515	97.3626	97.3799	97.5375	97.5908	97.6933	97.5741	97.3901	97.4762	97.5006	97.5682	97.6459
Canada	Male	Early Neonatal	Neonatal disorders	83.8764	85.2824	85.9333	85.3356	85.0488	85.4279	86.3671	86.7925	87.3231	87.3763	87.6365	87.5075	87.6223	87.9196	88.2048	87.9837	88.3815	88.2244	88.4882	89.1466	89.3486	89.9248	89.4323	88.7129	89.1164	89.2942	89.4598	89.7617
Canada	Male	Late Neonatal	Neonatal disorders	92.6522	93.4187	93.7396	93.1215	92.8872	92.9812	93.2926	93.2776	93.344	92.9432	92.268	91.2481	90.7017	90.4839	90.5623	90.2869	90.5317	90.3365	90.1831	90.6573	90.7725	91.2377	90.9904	90.384	90.8634	90.971	91.1154	91.2405
United States	Both	0 to 20	Neonatal disorders	96.0216	96.2733	96.5286	96.6707	96.8438	97.0841	97.2207	97.2488	97.2488	97.259	97.2967	97.3758	97.3351	97.3329	97.4092	97.369	97.3906	97.4385	97.5809	97.7625	97.9104	97.9267	97.9473	97.9498	97.9744	98	98.0352	98.1069
United States	Both	Early Neonatal	Neonatal disorders	85.6797	86.636	87.3328	87.6098	88.0233	88.7007	88.9456	88.9111	88.9037	88.9811	89.178	89.4308	89.1489	89.1219	89.3884	89.2312	89.3795	89.4418	89.7059	90.0446	90.3699	90.3342	90.4005	90.3968	90.5814	90.6818	90.7685	91.1168
United States	Both	Late Neonatal	Neonatal disorders	92.4779	92.9232	93.2273	93.3054	93.3513	93.5108	93.4694	93.2687	93.0988	92.952	93.0097	93.1569	93.0273	93.039	93.185	93.0593	93.1542	93.2547	93.4472	93.7085	94.0522	94.1656	94.2721	94.338	94.425	94.4434	94.46	94.63
United States	Female	0 to 20	Neonatal disorders	95.6636	95.9275	96.1973	96.3425	96.5205	96.7755	96.9227	96.9549	96.9533	96.9778	97.019	97.1078	97.0708	97.0704	97.153	97.1026	97.1234	97.1772	97.3282	97.5209	97.6825	97.6965	97.7166	97.7133	97.7424	97.7623	97.8033	97.8811
United States	Female	Early Neonatal	Neonatal disorders	85.9689	86.8763	87.5129	87.7287	88.1005	88.7314	88.9724	88.9457	88.946	89.0596	89.2652	89.5404	89.3001	89.2976	89.5653	89.398	89.5605	89.643	89.8964	90.2092	90.5487	90.5028	90.5541	90.5266	90.7135	90.776	90.8754	91.2099
United States	Female	Late Neonatal	Neonatal disorders	92.368	92.7693	93.0696	93.125	93.1633	93.3083	93.2243	93.0259	92.8499	92.7292	92.7683	92.8961	92.7606	92.8013	92.9996	92.8697	92.903	92.9933	93.1841	93.4704	93.7712	93.8652	93.93	93.9758	94.0729	94.0577	94.0626	94.25
United States	Male	0 to 20	Neonatal disorders	96.3311	96.5706	96.8118	96.9494	97.1163	97.3426	97.4699	97.4949	97.4961	97.4969	97.5315	97.6029	97.5603	97.5568	97.6275	97.5945	97.6163	97.6592	97.7931	97.9642	98.1002	98.1177	98.1383	98.1446	98.1657	98.1945	98.2254	98.2918
United States	Male	Early Neonatal	Neonatal disorders	85.4161	86.4166	87.1657	87.4949	87.9431	88.6594	88.9078	88.8677	88.8547	88.9043	89.0945	89.3288	89.0122	88.9641	89.2276	89.0766	89.2121	89.257	89.5284	89.8878	90.2015	90.1738	90.2528	90.2684	90.4519	90.5833	90.6594	91.0196
United States	Male	Late Neonatal	Neonatal disorders	92.5863	93.0625	93.3696	93.4655	93.5172	93.6862	93.6746	93.4741	93.3098	93.1467	93.2168	93.3758	93.2499	93.24	93.3476	93.2233	93.3593	93.465	93.6563	93.8986	94.2701	94.3965	94.5316	94.6115	94.6911	94.733	94.7579	94.9149
Caribbean	Both	0 to 20	Neonatal disorders	85.7437	86.0679	86.3513	86.5128	86.7512	86.8477	87.1502	87.3143	87.6704	87.9427	88.1413	88.3948	88.7468	88.9667	89.0907	89.1955	89.2309	89.2075	89.2713	89.2147	89.1906	89.1065	89.1109	89.1866	89.5475	89.9367	90.2955	90.6816
Caribbean	Both	Early Neonatal	Neonatal disorders	69.4594	70.2994	70.8415	70.889	70.955	70.9145	71.4692	71.601	71.95	72.1585	72.2167	72.3908	72.8268	72.9638	72.9327	72.7973	72.6345	72.7566	73.4257	73.6757	73.6295	73.4223	73.5842	73.8198	74.5548	75.2182	75.6012	76.1086
Caribbean	Both	Late Neonatal	Neonatal disorders	69.6923	69.3921	70.0762	71.1584	72.2851	72.3877	72.7323	72.9529	73.565	73.7281	73.7661	73.9319	74.3334	74.3984	74.2106	74.2724	74.6794	75.2698	76.2303	76.8343	77.1889	77.0506	77.0473	77.2159	77.8688	78.499	78.9468	79.4323
Caribbean	Female	0 to 20	Neonatal disorders	85.1809	85.3662	85.6652	85.8703	86.0514	85.9331	85.9834	86.1074	86.5783	86.9172	87.1104	87.3257	87.6486	87.8138	87.9	88.0147	88.0633	88.0928	88.268	88.3018	88.3167	88.2621	88.2788	88.384	88.7777	89.1936	89.5818	89.9975
Caribbean	Female	Early Neonatal	Neonatal disorders	71.5397	71.6471	72.1402	72.4355	72.5291	71.977	71.8519	71.8791	72.5113	72.8586	72.8985	72.987	73.2832	73.279	73.189	73.1789	73.1828	73.5161	74.5239	75.03	75.1269	75.0506	75.2471	75.5128	76.2081	76.8353	77.1588	77.6314
Caribbean	Female	Late Neonatal	Neonatal disorders	67.7821	68.7738	69.4496	69.7932	70.2406	70.0018	70.2503	70.5046	71.2075	71.391	71.4032	71.4265	71.7848	71.8641	71.4457	70.9074	70.7812	71.2227	72.199	72.7941	73.0367	72.7285	72.6795	73.0029	73.7664	74.5657	75.1099	75.6932
Caribbean	Male	0 to 20	Neonatal disorders	86.2902	86.7088	86.9786	87.1082	87.3869	87.6318	88.1059	88.2964	88.5694	88.7929	88.9944	89.2727	89.6425	89.9001	90.0495	90.1463	90.1717	90.111	90.0958	89.976	89.9247	89.8206	89.8169	89.8712	90.2049	90.5723	90.9072	91.2684
Caribbean	Male	Early Neonatal	Neonatal disorders	67.6291	69.0802	69.67	69.5167	69.5618	69.9468	71.0594	71.2746	71.3838	71.4745	71.5451	71.7879	72.3442	72.5991	72.6156	72.3773	72.0738	72.0152	72.3924	72.4265	72.2575	71.9397	72.0743	72.2838	73.0569	73.7527	74.1986	74.7381
Caribbean	Male	Late Neonatal	Neonatal disorders	71.0834	69.8587	70.5547	72.1675	73.7778	74.1248	74.5377	74.7318	75.2758	75.42	75.4753	75.7432	76.1754	76.2317	76.2078	76.6989	77.4869	78.1839	79.1335	79.7451	80.1814	80.1667	80.1963	80.2528	80.8251	81.3328	81.7103	82.1247
Antigua and Barbuda	Both	0 to 20	Neonatal disorders	95.5027	95.3598	95.0385	94.6153	94.3561	94.1479	94.0444	94.1267	94.2506	94.365	94.505	94.6249	94.8238	95.1144	95.2159	95.5345	95.7918	96.0153	96.2827	96.4632	96.6078	96.7332	96.8466	96.915	97.0048	97.0768	97.1017	97.1274
Antigua and Barbuda	Both	Early Neonatal	Neonatal disorders	82.7242	82.3246	81.1777	79.6156	78.7644	78.1454	77.9115	78.3745	78.7363	79.0193	79.3912	79.6141	80.1738	81.0422	81.2328	82.3721	83.4215	84.4138	85.6866	86.6204	87.2991	87.885	88.3724	88.6624	88.8859	89.0966	89.1541	89.2381
Antigua and Barbuda	Both	Late Neonatal	Neonatal disorders	87.2804	87.2884	86.8936	86.168	85.6448	85.163	84.7575	84.572	84.3218	83.7955	83.2985	82.8217	82.4449	82.4178	81.808	81.9925	82.1187	82.1978	82.5348	82.4926	82.6155	82.8448	83.1348	83.3387	83.8061	84.1226	84.2743	84.5754
Antigua and Barbuda	Female	0 to 20	Neonatal disorders	96.138	95.9669	95.6107	95.1396	94.8631	94.662	94.5786	94.6956	94.8542	95.015	95.2087	95.3698	95.6048	95.9321	96.0346	96.3142	96.5576	96.7594	96.9936	97.1597	97.2938	97.4139	97.5189	97.577	97.6289	97.6835	97.6786	97.686
Antigua and Barbuda	Female	Early Neonatal	Neonatal disorders	87.5914	87.0401	85.7765	84.1557	83.2852	82.6974	82.4793	83.0055	83.4022	83.8087	84.3089	84.6995	85.3347	86.3424	86.5465	87.4433	88.3008	89.063	89.9534	90.6393	91.1616	91.6508	92.058	92.3218	92.4289	92.5717	92.5278	92.5448
Antigua and Barbuda	Female	Late Neonatal	Neonatal disorders	86.0427	86.0381	85.5805	84.7292	84.137	83.6678	83.4441	83.4951	83.6599	83.6276	83.6662	83.6891	83.8533	84.1971	83.9864	84.3828	84.843	85.2731	85.9633	86.3714	86.7626	87.1824	87.5627	87.6757	87.8548	88.1197	88.1219	88.2776
Antigua and Barbuda	Male	0 to 20	Neonatal disorders	95.125	95.0022	94.7063	94.3194	94.0727	93.8587	93.7379	93.7918	93.8884	93.9695	94.069	94.1646	94.3452	94.6171	94.7271	95.075	95.3388	95.5724	95.8533	96.0395	96.1892	96.3189	96.4394	96.5158	96.6297	96.7143	96.7609	96.7986
Antigua and Barbuda	Male	Early Neonatal	Neonatal disorders	78.634	78.3672	77.3369	75.8206	74.9848	74.3424	74.0925	74.4858	74.8207	75.0029	75.2643	75.3454	75.8725	76.6433	76.8485	78.2039	79.4091	80.5648	82.1287	83.243	84.0427	84.7046	85.259	85.5682	85.8862	86.1459	86.2909	86.4315
Antigua and Barbuda	Male	Late Neonatal	Neonatal disorders	88.1775	88.1958	87.8462	87.2103	86.7368	86.247	85.7123	85.3591	84.813	83.9293	83.0516	82.2195	81.4644	81.1884	80.3189	80.3629	80.2438	80.0579	80.1282	79.7466	79.6658	79.7517	79.9584	80.218	80.9031	81.2503	81.5089	81.903
The Bahamas	Both	0 to 20	Neonatal disorders	91.9178	92.1463	92.5302	92.9523	93.4074	93.9525	94.4165	94.9801	95.4499	95.8094	96.0182	96.1508	96.157	96.1856	96.1644	96.1488	96.2188	96.3395	96.4492	96.5673	96.6722	96.7663	96.7915	96.7978	96.8167	96.827	96.8396	96.8451
The Bahamas	Both	Early Neonatal	Neonatal disorders	77.5694	79.5025	81.6115	83.1196	84.2269	85.4221	86.5041	87.7944	88.8202	89.3805	89.5478	89.6434	89.6151	89.7768	89.7263	89.6016	89.5294	89.5359	89.4918	89.5429	89.5958	89.718	89.672	89.6794	89.8234	90.0832	90.3317	90.5257
The Bahamas	Both	Late Neonatal	Neonatal disorders	82.3843	83.01	83.8768	84.3777	84.3851	84.4908	84.4972	84.9181	85.1885	85.5059	85.3707	85.4404	85.525	86.0558	86.6066	86.9107	87.3697	87.6457	87.852	87.9689	87.975	87.8823	87.749	87.574	87.5999	87.7961	88.0106	88.1994
The Bahamas	Female	0 to 20	Neonatal disorders	91.5946	91.8337	92.2556	92.7213	93.2087	93.7636	94.2027	94.7882	95.2605	95.6324	95.8248	95.9274	95.9343	95.9334	95.8794	95.8339	95.893	96.0008	96.1007	96.1994	96.2585	96.3226	96.3197	96.3185	96.3268	96.3355	96.3493	96.3577
The Bahamas	Female	Early Neonatal	Neonatal disorders	79.7475	81.5473	83.5543	85.0419	86.1101	87.2042	88.1306	89.26	90.2029	90.7005	90.8432	90.8781	90.8201	90.8709	90.6752	90.4605	90.271	90.1511	90.0118	89.9403	89.7388	89.6555	89.4796	89.3963	89.4804	89.7113	89.9592	90.1367
The Bahamas	Female	Late Neonatal	Neonatal disorders	81.2356	81.7688	82.5855	83.0638	83.0597	83.0542	82.8661	83.305	83.523	83.9173	83.6108	83.491	83.6413	84.1856	84.8772	85.2404	85.8115	86.1279	86.4144	86.5278	86.4146	86.2184	85.9979	85.8403	85.8313	86.0517	86.3008	86.525
The Bahamas	Male	0 to 20	Neonatal disorders	92.2431	92.4637	92.8169	93.2045	93.6308	94.1614	94.636	95.1762	95.638	95.9841	96.201	96.3528	96.3593	96.4084	96.4099	96.4153	96.4907	96.6172	96.7314	96.8605	96.9955	97.1095	97.1541	97.1656	97.1919	97.2033	97.2151	97.2191
The Bahamas	Male	Early Neonatal	Neonatal disorders	75.5938	77.6596	79.8675	81.3955	82.537	83.8228	85.0443	86.479	87.5712	88.1859	88.3661	88.5072	88.5146	88.7694	88.8408	88.7856	88.8157	88.9277	88.958	89.111	89.388	89.6946	89.7626	89.8508	90.0485	90.3362	90.587	90.7984
The Bahamas	Male	Late Neonatal	Neonatal disorders	83.1892	83.8882	84.7943	85.3115	85.3263	85.5147	85.6644	86.0723	86.3806	86.6408	86.6308	86.84	86.8766	87.3991	87.8468	88.107	88.4831	88.729	88.8747	88.9927	89.0896	89.0752	89.0068	88.8185	88.8709	89.0496	89.2396	89.4029
Barbados	Both	0 to 20	Neonatal disorders	93.6384	94.0406	94.3529	94.6218	94.6865	94.7528	94.8362	94.9404	95.0444	95.1541	95.2437	95.4181	95.3348	95.1023	95.132	95.0698	95.0434	95.2817	95.5379	95.6584	95.7247	95.7617	96.0033	96.0807	96.1442	96.2195	96.2894	96.3368
Barbados	Both	Early Neonatal	Neonatal disorders	79.4887	81.2824	82.3018	82.842	82.6552	82.726	83.2342	84.0552	84.9175	85.7383	86.4161	87.1431	86.9309	85.9912	85.7424	85.264	84.936	85.4855	86.1025	86.3108	86.2749	86.1342	86.6781	86.678	86.6125	86.6931	86.8779	87.064
Barbados	Both	Late Neonatal	Neonatal disorders	88.1203	88.8959	89.2104	89.2265	88.8957	88.5996	88.4267	88.4257	88.4892	88.5579	88.5729	88.6956	88.0698	86.9981	86.559	85.9959	85.5261	85.8998	86.7001	87.1066	87.3946	87.6485	88.3205	88.3403	88.3224	88.4171	88.5596	88.7411
Barbados	Female	0 to 20	Neonatal disorders	93.0015	93.4141	93.6961	93.9175	93.9291	93.9446	94.011	94.0956	94.1767	94.2638	94.3411	94.4832	94.3463	94.0412	94.136	94.1429	94.1538	94.4602	94.804	94.9748	95.0821	95.1811	95.4662	95.5778	95.6586	95.7465	95.8357	95.8824
Barbados	Female	Early Neonatal	Neonatal disorders	80.0006	81.714	82.5098	82.8701	82.5537	82.4325	82.8587	83.6005	84.3916	85.1693	85.8377	86.4343	86.1799	85.166	85.1209	84.9213	84.7598	85.4141	86.2589	86.6261	86.746	86.863	87.511	87.6219	87.6105	87.7195	87.9083	88.0585
Barbados	Female	Late Neonatal	Neonatal disorders	87.7886	88.5739	88.8658	88.8154	88.153	87.5458	87.1968	86.9477	86.7771	86.5968	86.4154	86.2819	85.3363	83.8408	83.3358	82.6638	82.2092	82.6085	83.3469	83.5751	83.7598	84.0209	84.63	84.6331	84.5644	84.7072	84.9339	85.1992
Barbados	Male	0 to 20	Neonatal disorders	94.1686	94.5581	94.8851	95.1812	95.2794	95.3777	95.471	95.5861	95.7038	95.8269	95.9232	96.1162	96.0694	95.8883	95.8743	95.7676	95.7173	95.9068	96.1014	96.1872	96.2257	96.2222	96.431	96.4852	96.5364	96.6026	96.6584	96.7059
Barbados	Male	Early Neonatal	Neonatal disorders	78.9837	80.8486	82.0595	82.7449	82.6635	82.8971	83.4742	84.3608	85.2842	86.1425	86.8298	87.6683	87.491	86.6112	86.1945	85.4829	85.0145	85.4809	85.911	85.9929	85.8295	85.4766	85.9366	85.8477	85.7394	85.7984	85.9814	86.2027
Barbados	Male	Late Neonatal	Neonatal disorders	88.3691	89.1345	89.4608	89.5234	89.4297	89.3571	89.3089	89.4852	89.7146	89.9601	90.1142	90.4182	90.021	89.2516	88.8624	88.3779	87.8965	88.249	89.0876	89.6163	89.9751	90.225	90.9402	90.9696	90.9864	91.0463	91.1282	91.2495
Belize	Both	0 to 20	Neonatal disorders	88.254	88.9153	89.645	90.251	90.771	91.0134	91.029	90.9695	90.9624	91.0213	91.1596	91.4043	91.7368	92.1103	92.4036	92.6585	92.8632	93.0562	93.1842	93.2362	93.329	93.3577	93.6212	93.7364	93.8814	93.8962	93.8599	94.0084
Belize	Both	Early Neonatal	Neonatal disorders	74.8971	75.8161	76.7213	77.2385	77.7357	77.5965	76.9702	76.5187	76.5087	76.8603	77.4832	78.3445	79.2029	80.037	80.5917	81.0333	81.4155	81.7926	82.034	82.1113	82.3335	82.3457	82.9166	83.036	83.2583	83.259	83.183	83.798
Belize	Both	Late Neonatal	Neonatal disorders	83.9914	84.9427	85.6425	86.1023	86.4851	86.5593	86.2371	85.6657	85.5825	85.3115	84.9821	84.763	84.5893	84.4572	84.1354	83.7703	83.0661	82.2873	81.2421	79.9573	79.0067	78.0286	77.989	77.9923	78.246	78.2501	78.2851	79.1547
Belize	Female	0 to 20	Neonatal disorders	88.0934	88.701	89.4037	89.9484	90.4289	90.5606	90.5089	90.3353	90.3581	90.3418	90.4241	90.6826	90.9797	91.3943	91.6671	91.9016	92.0905	92.2168	92.2606	92.2467	92.2604	92.2371	92.4849	92.6373	92.8121	92.8476	92.8214	92.9852
Belize	Female	Early Neonatal	Neonatal disorders	77.6492	78.3401	79.0455	79.2883	79.62	79.1501	78.2887	77.6564	77.7208	77.9181	78.3201	79.1064	79.7943	80.6705	81.106	81.4402	81.5773	81.6076	81.4382	81.1165	80.9268	80.5045	80.7905	80.8791	81.0846	81.103	81.0796	81.8028
Belize	Female	Late Neonatal	Neonatal disorders	82.4464	83.2289	83.8462	84.2538	84.7866	84.892	84.6657	83.9305	84.0004	83.5624	83.2568	83.1886	83.0687	83.0333	82.81	82.5218	81.9741	81.3159	80.47	79.5047	78.9715	78.5469	79.05	79.3974	79.6809	79.9835	80.1332	80.9282
Belize	Male	0 to 20	Neonatal disorders	88.4961	89.1853	89.9208	90.5607	91.1032	91.4215	91.4853	91.5088	91.4823	91.5943	91.7705	92.0024	92.3549	92.6947	92.9997	93.2668	93.48	93.7175	93.9027	93.9996	94.1459	94.21	94.481	94.5692	94.692	94.6924	94.6494	94.7858
Belize	Male	Early Neonatal	Neonatal disorders	72.46	73.5734	74.645	75.3981	76.0255	76.1632	75.7397	75.4376	75.3628	75.8437	76.6539	77.581	78.5827	79.3747	80.0305	80.5621	81.1653	81.8461	82.4433	82.8639	83.4402	83.8245	84.644	84.7912	85.0287	85.0165	84.8999	85.4293
Belize	Male	Late Neonatal	Neonatal disorders	85.0926	86.1675	86.9282	87.4269	87.7005	87.7518	87.3584	86.9057	86.7097	86.5588	86.2108	85.8803	85.6663	85.4614	85.0632	84.6393	83.8159	82.9527	81.7599	80.247	78.9839	77.6039	77.1621	76.8961	77.1383	76.8906	76.823	77.7586
Cuba	Both	0 to 20	Neonatal disorders	96.6817	96.9837	97.3069	97.4914	97.4037	97.4488	97.7959	97.8852	97.9685	98.1365	98.1311	98.3444	98.373	98.4549	98.6071	98.6552	98.8015	98.7659	98.6938	98.6605	98.7155	98.6758	98.7744	98.8295	98.8672	98.8781	99.035	99.1153
Cuba	Both	Early Neonatal	Neonatal disorders	86.2463	87.1312	88.3526	89.0666	88.5797	88.842	90.8758	91.7283	92.171	92.832	92.7441	93.6624	93.7963	93.92	94.2506	94.2416	94.8603	94.8687	94.9661	95.17	95.5877	95.5203	95.9146	96.0876	96.19	96.1597	96.6515	96.863
Cuba	Both	Late Neonatal	Neonatal disorders	91.6014	91.4193	91.3164	91.1942	90.2778	89.6899	90.6429	90.767	90.7403	90.9195	90.3606	90.8514	90.5281	90.399	90.7203	90.601	91.3878	91.445	91.6072	92.0426	92.699	92.5485	93.0318	93.267	93.5849	93.6759	94.342	94.5888
Cuba	Female	0 to 20	Neonatal disorders	96.8153	97.1158	97.4316	97.6214	97.5446	97.577	97.8954	97.958	98.0204	98.1934	98.1555	98.3418	98.3506	98.3961	98.5326	98.5933	98.7338	98.7133	98.6671	98.6704	98.74	98.6945	98.796	98.8356	98.8477	98.8498	98.9969	99.0773
Cuba	Female	Early Neonatal	Neonatal disorders	88.3506	89.1144	90.1663	90.8102	90.4188	90.5248	92.2457	92.9476	93.3265	93.9204	93.7714	94.5532	94.6159	94.6472	94.8974	94.8845	95.4333	95.511	95.7357	96.0163	96.4301	96.4324	96.7679	96.8883	96.8586	96.7417	97.1257	97.3006
Cuba	Female	Late Neonatal	Neonatal disorders	92.0756	92.1055	92.214	92.3059	91.7075	91.1686	91.9492	91.8396	91.6453	91.9176	91.1448	91.3511	90.9125	90.4865	90.6521	90.6655	91.3056	91.4912	91.7096	92.3768	92.998	92.5671	92.9741	93.076	93.3489	93.6015	94.2828	94.5419
Cuba	Male	0 to 20	Neonatal disorders	96.6332	96.9303	97.253	97.4307	97.337	97.3893	97.7526	97.8603	97.9581	98.1215	98.1393	98.37	98.4134	98.5207	98.6822	98.7216	98.869	98.823	98.7339	98.6758	98.7194	98.6844	98.7791	98.8442	98.899	98.9158	99.0778	99.1575
Cuba	Male	Early Neonatal	Neonatal disorders	84.412	85.3902	86.7465	87.516	86.9311	87.3402	89.6385	90.6249	91.1215	91.8419	91.8096	92.8495	93.0526	93.2589	93.6641	93.6643	94.3425	94.2822	94.267	94.4048	94.8256	94.6957	95.1467	95.3634	95.5847	95.6276	96.2156	96.4647
Cuba	Male	Late Neonatal	Neonatal disorders	91.2458	90.9021	90.6369	90.3481	89.1944	88.5664	89.6484	89.941	90.0384	90.1498	89.7419	90.4537	90.2193	90.319	90.76	90.5465	91.4343	91.3961	91.5062	91.765	92.449	92.5047	93.0479	93.3843	93.7392	93.7134	94.3715	94.6127
Dominica	Both	0 to 20	Neonatal disorders	93.6749	93.7516	93.8051	93.8408	93.8606	93.9037	93.9357	93.9843	94.0106	93.9612	93.9786	93.9876	93.9706	93.893	93.8391	93.7037	93.5331	93.2996	93.08	92.674	92.2449	91.7755	91.3316	90.8865	90.6039	90.5116	90.4967	90.4562
Dominica	Both	Early Neonatal	Neonatal disorders	82.206	82.8789	83.3883	83.5074	83.2305	82.8836	82.5789	82.4343	82.2776	81.8457	81.7088	81.4308	81.0839	80.4997	79.8338	78.7957	77.9526	77.2048	76.6077	75.1657	73.5743	71.765	69.9008	68.0001	66.8267	67.0246	67.6079	68.1116
Dominica	Both	Late Neonatal	Neonatal disorders	87.0986	87.503	87.7729	87.7463	87.4022	86.9338	86.5217	86.2049	85.8489	85.3896	84.9554	84.6758	84.2763	83.7171	83.1458	82.3344	81.5841	80.8924	80.2896	78.9758	77.499	75.7281	74.2181	72.428	71.4614	71.4283	71.9708	72.4579
Dominica	Female	0 to 20	Neonatal disorders	93.3229	93.3451	93.4171	93.4765	93.4846	93.5635	93.6343	93.7692	93.8211	93.8315	93.858	93.8853	93.8264	93.7269	93.6525	93.5266	93.35	93.1452	92.9498	92.5587	92.129	91.6488	91.1743	90.7576	90.4675	90.4245	90.394	90.3459
Dominica	Female	Early Neonatal	Neonatal disorders	83.9046	84.4071	84.8946	85.0535	84.7748	84.4794	84.2045	84.22	84.0658	83.7883	83.686	83.5215	83.0883	82.518	81.8798	80.9741	80.2235	79.5754	79.096	77.8313	76.4182	74.7945	73.1152	71.5606	70.5878	70.9369	71.4451	71.8882
Dominica	Female	Late Neonatal	Neonatal disorders	86.0517	86.3903	86.7022	86.6489	86.161	85.7448	85.3557	85.1845	84.8337	84.4859	83.9727	83.615	83.0668	82.3985	81.7933	81.0083	80.2348	79.5274	78.9033	77.4294	75.7605	73.9277	72.247	70.3224	69.2558	69.3623	70.0077	70.5794
Dominica	Male	0 to 20	Neonatal disorders	94.0133	94.1269	94.1668	94.1854	94.2113	94.2268	94.2279	94.212	94.2148	94.1203	94.1295	94.1266	94.1401	94.0807	94.0451	93.9074	93.7437	93.4882	93.2493	92.8334	92.4078	91.9527	91.538	91.0789	90.8083	90.6855	90.6856	90.6566
Dominica	Male	Early Neonatal	Neonatal disorders	80.6782	81.5005	82.0327	82.1211	81.8403	81.447	81.1191	80.8356	80.6731	80.1053	79.9376	79.5669	79.2966	78.7073	78.0241	76.8795	75.9512	75.1177	74.4034	72.8062	71.0568	69.0854	67.0518	64.8523	63.5046	63.5794	64.2297	64.8027
Dominica	Male	Late Neonatal	Neonatal disorders	87.8431	88.2945	88.5348	88.528	88.2898	87.7841	87.3546	86.9299	86.5689	86.0259	85.6504	85.4293	85.1406	84.6623	84.1178	83.288	82.553	81.8687	81.2781	80.0781	78.7392	77.0119	75.6261	73.9331	73.037	72.9062	73.3733	73.8015
Dominican Republic	Both	0 to 20	Neonatal disorders	77.3789	78.1188	79.1782	79.7934	80.8167	81.2351	81.8898	82.4011	83.1224	83.5297	83.7143	84.0823	85.1134	85.6672	85.9066	86.3486	86.5368	86.9155	87.7898	87.9641	87.8662	87.4358	87.0793	86.722	87.3415	87.6675	87.9111	88.214
Dominican Republic	Both	Early Neonatal	Neonatal disorders	54.2474	56.5431	58.6246	58.9723	59.8931	60.0203	60.9522	61.1467	61.5974	61.8371	61.4094	61.6828	63.6521	64.6788	64.9521	64.8562	63.7021	63.469	65.2588	65.2591	64.663	63.6467	63.3547	63.3868	66.0962	67.5897	68.307	69.0246
Dominican Republic	Both	Late Neonatal	Neonatal disorders	52.6683	51.2002	54.3477	58.5643	62.8991	63.9389	64.4229	65.2005	66.3546	66.1829	65.4963	65.1953	66.6169	67.007	65.9272	65.809	66.1807	67.5822	70.6414	72.2189	73.0149	72.0496	71.148	70.7188	72.5733	73.7071	74.3608	75.0849
Dominican Republic	Female	0 to 20	Neonatal disorders	76.4934	76.801	78.0417	78.9584	79.9614	79.7015	79.5518	80.0651	81.3286	81.9987	82.2192	82.509	83.503	83.9798	84.1517	84.6698	84.9903	85.6526	86.9617	87.4469	87.4523	86.9873	86.6075	86.244	86.8498	87.1217	87.3266	87.5933
Dominican Republic	Female	Early Neonatal	Neonatal disorders	55.3065	55.2535	57.6278	59.4294	60.8296	59.6422	58.5376	58.7157	60.4326	61.3527	60.9172	60.9915	62.6781	63.3639	63.4052	63.7444	63.0739	63.535	66.3505	67.2172	67.0441	66.2776	66.0859	66.0468	68.571	69.8381	70.4018	71.0024
Dominican Republic	Female	Late Neonatal	Neonatal disorders	56.9326	60.2375	62.8968	63.9565	65.6015	65.3062	65.3769	66.2977	67.6699	67.3498	66.777	66.3009	67.9096	68.8158	67.4029	65.8172	65.1383	66.5867	70.1776	71.9462	72.3777	70.4498	69.2606	69.2553	71.3267	72.5518	73.2782	74.094
Dominican Republic	Male	0 to 20	Neonatal disorders	78.2979	79.3197	80.2376	80.6373	81.6634	82.5398	83.7311	84.2351	84.58	84.8043	84.9651	85.3827	86.4263	87.0265	87.307	87.6905	87.7857	87.9638	88.5235	88.475	88.3053	87.9053	87.5717	87.2285	87.856	88.2224	88.4971	88.8273
Dominican Republic	Male	Early Neonatal	Neonatal disorders	53.3119	57.4821	59.3396	58.5282	59.0814	60.2472	62.7973	63.0034	62.4424	62.1283	61.7113	62.1405	64.3388	65.6408	66.1025	65.6527	64.1093	63.3123	64.2555	63.5409	62.6067	61.3749	60.9905	61.0999	63.9694	65.6629	66.5261	67.3459
Dominican Republic	Male	Late Neonatal	Neonatal disorders	49.9647	45.1926	48.6551	55.0501	61.1966	63.1578	63.9304	64.5982	65.5909	65.518	64.7438	64.5617	65.8402	65.8901	65.024	65.9184	67.0153	68.3705	71.0377	72.4719	73.5119	73.2261	72.531	71.8002	73.5039	74.5754	75.1859	75.843
Grenada	Both	0 to 20	Neonatal disorders	93.3761	93.7853	94.0354	94.1364	94.0906	94.0627	94.0181	93.91	93.8636	93.8726	93.8598	93.8533	93.8486	94.0602	94.3111	94.595	94.8291	95.0509	95.1744	95.2845	95.2819	95.2606	95.2506	95.2446	95.3434	95.505	95.6882	95.9188
Grenada	Both	Early Neonatal	Neonatal disorders	82.4506	83.2056	83.3585	83.1474	82.5308	81.9586	81.3889	80.5759	80.0316	79.8387	79.7548	79.7148	79.7234	80.5703	81.5707	82.5964	83.4974	84.3041	84.7108	85.0186	84.8822	84.6821	84.5471	84.4094	84.4905	84.7981	85.3026	86.0539
Grenada	Both	Late Neonatal	Neonatal disorders	87.1947	87.7986	88.1245	88.2581	88.1483	88.1545	88.0999	87.8436	87.7246	87.8008	87.9441	88.0606	88.1747	88.6527	89.1216	89.623	90.0196	90.4163	90.7334	91.0612	91.2758	91.4596	91.6884	91.8483	92.0325	92.3317	92.555	92.9339
Grenada	Female	0 to 20	Neonatal disorders	92.7547	93.1487	93.4135	93.5396	93.5095	93.5008	93.5213	93.4705	93.4693	93.5105	93.5208	93.5058	93.5101	93.7006	93.8911	94.1276	94.3108	94.4795	94.5539	94.6045	94.5712	94.5438	94.5333	94.5668	94.6895	94.8927	95.1435	95.4026
Grenada	Female	Early Neonatal	Neonatal disorders	83.3035	83.9204	84.0655	83.8865	83.3254	82.8286	82.3731	81.6773	81.1858	80.9946	80.9326	80.8433	80.8373	81.504	82.2384	83.0368	83.7221	84.3172	84.5702	84.7193	84.6129	84.5077	84.484	84.5694	84.7826	85.1929	85.8501	86.593
Grenada	Female	Late Neonatal	Neonatal disorders	84.9551	85.5004	85.7874	85.8525	85.682	85.6762	85.7947	85.662	85.677	85.8815	86.1688	86.3715	86.5659	87.1568	87.6266	88.2063	88.6154	89.0484	89.3913	89.6731	89.8299	89.9458	90.0569	90.1588	90.2246	90.6133	90.926	91.3171
Grenada	Male	0 to 20	Neonatal disorders	93.883	94.2988	94.5357	94.6172	94.5599	94.5181	94.4258	94.2749	94.1929	94.1756	94.1438	94.1444	94.1327	94.3598	94.6551	94.9735	95.2438	95.5033	95.6616	95.8123	95.8316	95.8155	95.8066	95.7753	95.8569	95.9888	96.1246	96.3322
Grenada	Male	Early Neonatal	Neonatal disorders	81.6241	82.5036	82.6626	82.4245	81.7587	81.1163	80.4483	79.5321	78.9414	78.7487	78.6408	78.6443	78.6664	79.6692	80.9028	82.1263	83.217	84.2123	84.7535	85.1991	85.0385	84.7587	84.5298	84.204	84.172	84.3928	84.7688	85.5285
Grenada	Male	Late Neonatal	Neonatal disorders	88.8128	89.4615	89.817	90.0007	89.9352	89.9498	89.7678	89.4199	89.202	89.1838	89.2213	89.2748	89.3304	89.7263	90.1953	90.6397	91.028	91.3987	91.698	92.0592	92.3155	92.5484	92.8616	93.0638	93.3337	93.5693	93.7288	94.0996
Guyana	Both	0 to 20	Neonatal disorders	80.9096	81.3129	81.8299	82.2217	82.8382	83.5468	84.3789	85.1497	85.874	86.5903	87.1376	87.4443	87.5196	87.7052	87.845	88.1819	88.7062	89.0363	89.2491	89.5477	89.9916	90.1796	90.313	90.4732	90.6177	90.7473	90.8763	91.0121
Guyana	Both	Early Neonatal	Neonatal disorders	52.9157	54.0061	55.1513	56.1069	57.5495	58.981	60.4738	61.556	62.38	63.1861	63.7044	63.6743	62.7322	62.2666	61.7941	62.1415	63.4836	64.5265	65.2331	66.2796	67.8231	68.6634	69.3779	70.2165	71.1388	72.0564	72.978	73.8478
Guyana	Both	Late Neonatal	Neonatal disorders	82.0671	82.5985	83.1675	83.5745	84.0423	84.6293	85.3045	85.9338	86.4426	87.0415	87.1833	86.9304	86.2255	85.7498	85.3079	85.2964	85.6795	85.8695	86.0213	86.3223	86.7848	87.0425	87.2805	87.6254	87.9532	88.3299	88.6719	89.0306
Guyana	Female	0 to 20	Neonatal disorders	81.5258	81.8102	82.2273	82.3956	82.8681	83.44	84.1657	84.9027	85.564	86.3013	86.8696	87.2067	87.2769	87.5254	87.7594	88.2237	88.8979	89.3502	89.6331	89.9836	90.4907	90.7249	90.8824	91.0779	91.228	91.3649	91.4967	91.6293
Guyana	Female	Early Neonatal	Neonatal disorders	57.903	58.7208	59.5612	60.0182	60.9968	61.954	63.1719	64.1719	64.9341	65.7727	66.3524	66.4016	65.5803	65.4446	65.3287	66.0247	67.7084	68.8364	69.4738	70.5011	71.8783	72.6761	73.3561	74.159	75.0506	75.8551	76.646	77.4186
Guyana	Female	Late Neonatal	Neonatal disorders	81.7951	82.4364	83.1332	83.5921	84.4676	85.3515	86.1625	86.8267	87.3444	87.9048	88.245	88.145	87.5305	87.1926	86.932	87.1961	87.759	88.3883	89.1777	90.0463	91.132	91.9319	92.2736	92.6104	92.8181	93.0235	93.2217	93.4136
Guyana	Male	0 to 20	Neonatal disorders	80.508	81.0086	81.6012	82.1669	82.896	83.7107	84.6277	85.4236	86.2016	86.9059	87.4403	87.7284	87.8135	87.9584	88.0345	88.2807	88.6943	88.9298	89.0893	89.3448	89.7333	89.887	90.0021	90.1328	90.2716	90.3928	90.5193	90.656
Guyana	Male	Early Neonatal	Neonatal disorders	48.434	49.7528	51.1644	52.5425	54.3905	56.2347	57.9758	59.1355	60.0175	60.811	61.278	61.1802	60.1322	59.3777	58.5992	58.6487	59.7024	60.6739	61.4475	62.4946	64.1849	65.0542	65.7991	66.6719	67.611	68.6362	69.6859	70.6457
Guyana	Male	Late Neonatal	Neonatal disorders	82.204	82.6566	83.1307	83.5015	83.6719	84.0403	84.6234	85.2284	85.7334	86.3656	86.3626	85.9981	85.2244	84.6438	84.0652	83.8475	84.0954	83.96	83.6376	83.5172	83.4953	83.3465	83.5004	83.862	84.2738	84.7935	85.2482	85.7351
Haiti	Both	0 to 20	Neonatal disorders	74.9626	75.574	75.9594	76.281	76.541	76.9071	77.4017	77.7917	78.5021	79.169	79.8642	80.4186	80.9135	81.3664	81.6784	81.7781	81.5758	80.9923	80.0714	79.4442	79.2852	79.6225	80.2895	81.1817	82.2168	83.6241	84.9248	86.2109
Haiti	Both	Early Neonatal	Neonatal disorders	70.7613	71.2334	71.3542	71.2515	70.8881	70.7338	70.5796	70.374	70.4817	70.5685	70.9511	71.004	70.9057	70.7694	70.534	70.2531	70.2215	70.3153	70.4148	70.615	70.4964	70.6949	71.357	71.9361	72.1284	72.8359	73.295	73.9721
Haiti	Both	Late Neonatal	Neonatal disorders	64.691	65.7777	66.4776	67.0225	67.4789	67.6608	67.9551	68.1247	68.8677	69.5694	70.3682	70.9445	71.3366	71.591	71.8394	72.0036	72.3422	72.6967	72.9349	73.2083	73.2688	73.614	74.2265	74.8259	75.2336	76.0167	76.6218	77.227
Haiti	Female	0 to 20	Neonatal disorders	74.2318	74.7108	75.0129	75.2409	75.3194	75.5698	75.95	76.2289	76.8449	77.4898	78.1521	78.7339	79.246	79.7093	80.0252	80.107	79.8255	79.1121	78.0712	77.4058	77.2447	77.7365	78.4663	79.4826	80.7026	82.2501	83.7072	85.1317
Haiti	Female	Early Neonatal	Neonatal disorders	73.1305	73.4331	73.3726	73.0077	72.4302	72.0292	71.6725	71.2435	71.2013	71.191	71.5322	71.5713	71.3863	71.2013	71.027	70.7519	70.7828	70.9178	71.2025	71.5018	71.4899	71.8033	72.4845	73.1602	73.4162	74.1928	74.6142	75.3058
Haiti	Female	Late Neonatal	Neonatal disorders	56.5112	57.7261	58.6916	59.5171	60.115	60.3957	60.7731	61.0006	61.8927	62.7732	63.5151	64.0529	64.3693	64.5817	64.6902	64.5402	64.495	64.5956	64.5554	64.665	64.6398	65.1686	65.9647	66.7779	67.3524	68.4235	69.2255	70.0322
Haiti	Male	0 to 20	Neonatal disorders	75.5205	76.2506	76.7088	77.1062	77.5145	77.9722	78.5519	79.0229	79.8067	80.4887	81.2065	81.7361	82.2139	82.6562	82.9652	83.0796	82.9395	82.4567	81.6348	81.039	80.8855	81.1053	81.7268	82.5251	83.4154	84.7148	85.8924	87.0679
Haiti	Male	Early Neonatal	Neonatal disorders	68.674	69.2937	69.5725	69.6953	69.5024	69.5586	69.5629	69.5382	69.7634	69.9322	70.3399	70.4004	70.3774	70.2813	69.9864	69.7072	69.6178	69.6732	69.6064	69.7274	69.511	69.6184	70.2717	70.7627	70.9029	71.5497	72.0579	72.7219
Haiti	Male	Late Neonatal	Neonatal disorders	70.5776	71.5676	72.0677	72.4085	72.7618	72.8716	73.1067	73.2373	73.8772	74.4587	75.2968	75.9006	76.3436	76.6286	76.9765	77.3638	77.9761	78.5243	78.9653	79.3602	79.4829	79.7025	80.1828	80.6312	80.9162	81.4925	81.9558	82.4133
Jamaica	Both	0 to 20	Neonatal disorders	91.8774	91.6756	91.27	91.0086	90.809	90.71	90.5087	90.4249	90.4663	90.7326	91.0372	91.3219	91.6942	92.1244	92.3684	92.7264	92.9752	92.8686	92.8791	92.805	92.8201	92.6892	92.6896	92.6615	92.6544	92.6409	92.6725	92.7185
Jamaica	Both	Early Neonatal	Neonatal disorders	80.667	80.0681	78.8678	78.0403	77.4831	77.1846	76.4856	76.1253	76.0859	76.5408	77.06	76.9873	76.8691	77.3066	77.716	78.6373	78.6544	78.3328	78.3082	77.9762	77.8064	77.0208	76.5473	76.0733	75.954	75.9459	76.2687	76.935
Jamaica	Both	Late Neonatal	Neonatal disorders	85.3793	85.0253	84.2692	83.7269	83.2886	82.924	82.2072	81.7459	81.5913	81.8981	82.2806	82.2101	82.2229	82.6026	82.9224	83.7801	84.09	83.6282	83.5978	83.4028	83.4869	83.011	82.6616	82.2298	82.0541	82.0074	82.1729	82.6201
Jamaica	Female	0 to 20	Neonatal disorders	90.66	90.4626	90.1418	89.9373	89.7437	89.6472	89.4396	89.3658	89.4367	89.7581	90.1069	90.3683	90.7974	91.1892	91.4686	91.8927	92.1335	92.0615	92.1027	92.0308	92.0251	91.8908	91.9144	91.9121	91.9197	91.9221	91.9622	92.0217
Jamaica	Female	Early Neonatal	Neonatal disorders	80.1162	79.759	78.8579	78.272	77.823	77.593	76.9884	76.7705	76.8774	77.458	78.0939	78.0035	77.9165	78.2626	78.6418	79.5454	79.5288	79.3233	79.3827	79.1051	78.8395	78.1034	77.7029	77.2837	77.186	77.1813	77.5101	78.1419
Jamaica	Female	Late Neonatal	Neonatal disorders	82.386	81.7722	80.899	80.2307	79.7038	79.2841	78.5036	78.0706	78.0069	78.4436	78.9455	78.6902	78.6828	78.9051	79.2061	80.1554	80.3043	79.8213	79.8121	79.5336	79.4907	78.8646	78.4783	78.0124	77.8294	77.8088	78.0438	78.6178
Jamaica	Male	0 to 20	Neonatal disorders	92.8127	92.6112	92.153	91.8569	91.6575	91.5592	91.3654	91.2755	91.2952	91.5194	91.7914	92.0908	92.4222	92.8749	93.0932	93.4023	93.6515	93.5209	93.5078	93.4306	93.459	93.3327	93.317	93.2709	93.2536	93.2289	93.2546	93.2905
Jamaica	Male	Early Neonatal	Neonatal disorders	81.0419	80.2431	78.7955	77.7714	77.1295	76.7751	75.9938	75.5053	75.3306	75.6692	76.0859	76.0314	75.897	76.4234	76.8684	77.8091	77.8504	77.4216	77.3134	76.9246	76.8306	76.0012	75.4642	74.9421	74.8045	74.7951	75.1102	75.8084
Jamaica	Male	Late Neonatal	Neonatal disorders	87.5385	87.3666	86.6893	86.2323	85.8527	85.525	84.8575	84.3844	84.1717	84.3899	84.6877	84.7497	84.7736	85.2619	85.5908	86.3795	86.8043	86.3631	86.3233	86.193	86.3707	86.003	85.682	85.2769	85.1064	85.0392	85.1542	85.5098
Saint Lucia	Both	0 to 20	Neonatal disorders	92.5264	92.7573	92.9527	93.2848	93.5753	93.8269	94.1155	94.3141	94.5382	94.4576	94.6016	94.5467	94.4436	94.4131	94.3701	94.2114	94.2722	94.3199	94.3997	94.3812	94.5464	94.494	94.5818	94.8486	95.0207	95.2135	95.3825	95.5363
Saint Lucia	Both	Early Neonatal	Neonatal disorders	77.221	77.8412	78.3726	79.2743	80.0091	80.5177	81.0014	81.1972	81.4809	80.8487	81.0361	80.6108	80.1413	79.9575	79.6658	78.9562	79.29	79.5575	79.7841	79.5876	80.0679	79.6597	79.8172	80.9332	81.6813	82.4825	83.1208	83.7247
Saint Lucia	Both	Late Neonatal	Neonatal disorders	92.2534	92.4403	92.3682	92.2674	92.0673	91.793	91.3431	90.6894	90.272	89.2758	88.9347	88.3772	87.8798	87.6634	87.5026	87.2864	87.631	87.9368	88.3017	88.3497	88.7205	88.6029	88.869	89.4901	89.8771	90.2406	90.5157	90.812
Saint Lucia	Female	0 to 20	Neonatal disorders	92.46	92.7317	92.8664	93.1146	93.3056	93.485	93.7591	93.9217	94.1544	94.0545	94.1547	94.0936	93.9611	93.9327	93.8951	93.7791	93.8917	93.9856	94.1057	94.1202	94.3045	94.2846	94.4239	94.7178	94.8913	95.1057	95.2721	95.4249
Saint Lucia	Female	Early Neonatal	Neonatal disorders	79.9418	80.5946	80.9637	81.557	81.902	82.101	82.3699	82.3775	82.5729	81.9463	82.0191	81.6679	81.2091	81.0956	80.9289	80.5441	81.1177	81.5882	82.0129	82.0071	82.5377	82.2878	82.6165	83.6904	84.3812	85.141	85.7661	86.3385
Saint Lucia	Female	Late Neonatal	Neonatal disorders	90.9699	91.2169	91.066	90.8976	90.6385	90.324	90.0849	89.393	88.9695	87.6931	87.0287	86.1379	85.1676	84.608	83.9675	83.549	83.7833	83.9735	84.1744	84.097	84.5036	84.4078	84.8372	85.6792	86.1923	86.7803	87.2178	87.6888
Saint Lucia	Male	0 to 20	Neonatal disorders	92.6221	92.8222	93.0622	93.4536	93.8132	94.1131	94.4087	94.632	94.8478	94.781	94.9555	94.9066	94.8273	94.7981	94.754	94.5686	94.5926	94.6061	94.6561	94.6132	94.7626	94.6856	94.7363	94.981	95.1505	95.3263	95.498	95.6525
Saint Lucia	Male	Early Neonatal	Neonatal disorders	74.6457	75.2442	75.9099	77.0855	78.17	78.9536	79.6308	79.9966	80.3616	79.7211	80.0093	79.5205	79.0488	78.8125	78.422	77.4293	77.553	77.6386	77.685	77.3105	77.7362	77.179	77.1808	78.3317	79.1225	79.9604	80.5932	81.2107
Saint Lucia	Male	Late Neonatal	Neonatal disorders	93.175	93.3175	93.3039	93.254	93.0985	92.8528	92.2376	91.6083	91.1921	90.4032	90.3075	89.9995	89.8519	89.8854	90.071	90.0008	90.4345	90.8318	91.3211	91.4674	91.8198	91.6884	91.8357	92.2997	92.6033	92.8086	92.9669	93.1406
Saint Vincent and the Grenadines	Both	0 to 20	Neonatal disorders	90.4532	90.4805	90.5721	90.6186	90.7217	90.9317	91.0792	91.2884	91.4426	91.6151	91.7814	91.8987	91.9255	91.9455	91.9823	91.9997	91.9617	91.9984	92.1656	92.3213	92.521	92.7549	93.019	93.2668	93.5102	93.7687	93.9806	94.1651
Saint Vincent and the Grenadines	Both	Early Neonatal	Neonatal disorders	72.6236	73.0312	73.3884	73.4135	73.55	73.8531	73.9826	74.3353	74.6774	75.0634	75.3912	75.4332	75.1374	74.8803	74.8718	75.0213	75.146	75.4267	76.1051	76.6777	77.2718	77.994	78.8427	79.5405	80.142	80.7995	81.3012	81.7961
Saint Vincent and the Grenadines	Both	Late Neonatal	Neonatal disorders	80.9945	80.8519	80.6979	80.3312	79.9678	79.8667	79.3826	79.0008	78.4666	78.1414	77.7924	77.4779	76.9884	76.8159	76.8373	77.0137	76.9408	77.3303	77.8714	78.2934	78.7662	79.3211	79.7619	79.8916	80.249	80.6637	81.0094	81.4773
Saint Vincent and the Grenadines	Female	0 to 20	Neonatal disorders	89.1299	89.2589	89.4055	89.5102	89.6772	89.9375	90.1828	90.4325	90.6854	90.8925	91.1226	91.3296	91.379	91.3894	91.4555	91.5366	91.5848	91.7001	91.9688	92.2244	92.5101	92.832	93.1753	93.4595	93.7417	94.0073	94.2404	94.4248
Saint Vincent and the Grenadines	Female	Early Neonatal	Neonatal disorders	72.6875	73.2319	73.699	73.8464	74.0805	74.4738	74.7901	75.2322	75.8552	76.4113	76.9918	77.3762	77.3416	77.2275	77.4789	77.9103	78.4165	79.0287	80.0375	80.9149	81.7955	82.7454	83.8222	84.5932	85.2762	85.8877	86.4148	86.8383
Saint Vincent and the Grenadines	Female	Late Neonatal	Neonatal disorders	77.1791	77.1483	77.0855	76.7393	76.4073	76.3303	75.9536	75.546	75.0654	74.5328	74.1089	73.7183	72.9929	72.2973	72.1467	72.2067	72.1066	72.4754	73.0068	73.5243	74.0257	74.6144	75.1936	75.3245	75.828	76.3917	76.9703	77.6827
Saint Vincent and the Grenadines	Male	0 to 20	Neonatal disorders	91.4878	91.4456	91.4992	91.505	91.5623	91.7354	91.8136	91.9931	92.0779	92.2255	92.3483	92.4047	92.4193	92.4467	92.4665	92.4421	92.3495	92.3356	92.4351	92.5246	92.6655	92.8373	93.0466	93.2659	93.4797	93.7269	93.9205	94.0992
Saint Vincent and the Grenadines	Male	Early Neonatal	Neonatal disorders	72.4837	72.7815	73.0491	72.971	73.0257	73.2548	73.2284	73.5094	73.6163	73.861	73.9812	73.7397	73.2235	72.85	72.6238	72.5415	72.3538	72.3546	72.7662	73.0934	73.4438	73.974	74.6095	75.2407	75.7515	76.4156	76.8573	77.3641
Saint Vincent and the Grenadines	Male	Late Neonatal	Neonatal disorders	83.725	83.506	83.2911	82.9113	82.5272	82.41	81.8511	81.4873	80.9152	80.7374	80.4428	80.1827	79.8634	80.0647	80.2082	80.467	80.4149	80.8159	81.3632	81.7177	82.172	82.7054	83.0521	83.1838	83.4416	83.7565	83.9396	84.236
Suriname	Both	0 to 20	Neonatal disorders	80.316	80.5406	80.7017	80.7644	80.8233	81.0671	81.3733	82.0525	82.6831	83.0913	83.6652	84.015	84.4974	84.903	85.1665	85.4731	85.8582	86.2957	86.7695	87.1005	87.499	87.8851	88.2789	88.5729	88.9331	89.2301	89.3459	89.4203
Suriname	Both	Early Neonatal	Neonatal disorders	52.9648	53.2378	53.4493	53.4634	53.1655	54.2384	55.7508	58.0749	60.0407	60.8281	61.7288	61.8868	62.0017	61.6505	61.4672	61.9958	63.56	65.2424	66.4771	67.5042	68.4799	69.8335	70.6017	71.1837	71.8121	72.3034	72.1163	71.7582
Suriname	Both	Late Neonatal	Neonatal disorders	64.9054	64.3597	63.7141	63.1202	62.2772	62.4221	62.9409	64.5082	65.7914	66.1693	66.6133	66.4197	66.4469	65.9836	65.6914	66.0007	67.2106	68.5922	69.7472	70.5735	71.2769	72.5391	73.3741	74.01	74.5896	74.9859	74.798	74.5449
Suriname	Female	0 to 20	Neonatal disorders	81.0307	81.2338	81.1891	81.1746	81.1565	81.3193	81.6029	82.0621	82.7091	83.1397	83.6551	84.0641	84.5057	84.9048	85.1234	85.4414	85.8993	86.355	86.8681	87.1848	87.5032	87.7902	88.1181	88.4139	88.7017	89.0378	89.1481	89.2305
Suriname	Female	Early Neonatal	Neonatal disorders	59.861	60.0455	59.7687	59.6241	59.23	59.9954	61.2696	62.9009	64.6502	65.3926	66.0461	66.2789	66.379	66.1796	66.0053	66.5763	68.1274	69.6364	70.8507	71.7608	72.4174	73.4816	74.107	74.7159	75.165	75.7354	75.6151	75.3617
Suriname	Female	Late Neonatal	Neonatal disorders	63.8953	63.6523	62.6689	61.9659	60.9147	60.9508	61.4618	62.482	63.9019	64.4699	64.9017	64.9939	64.8802	64.327	63.7296	64.1577	65.6155	67.094	68.3176	69.1863	69.8314	70.899	71.4248	72.0903	72.4088	73.0163	72.9078	72.743
Suriname	Male	0 to 20	Neonatal disorders	79.9245	80.1713	80.4849	80.6075	80.7232	81.0264	81.3499	82.1849	82.8022	83.1964	83.8141	84.1242	84.6414	85.0552	85.3482	85.6547	85.9897	86.4134	86.8576	87.1981	87.6505	88.1031	88.5393	88.8345	89.2409	89.5097	89.6325	89.7029
Suriname	Male	Early Neonatal	Neonatal disorders	46.629	47.0023	47.6617	47.8275	47.6116	48.9735	50.715	53.6742	55.8464	56.6897	57.8253	57.9292	58.0714	57.5938	57.3935	57.9013	59.5017	61.3592	62.6154	63.749	65.0139	66.6105	67.4992	68.0599	68.8435	69.2504	69.0024	68.5459
Suriname	Male	Late Neonatal	Neonatal disorders	65.4601	64.6927	64.3045	63.7949	63.1162	63.3449	63.8792	65.8647	67.0582	67.2992	67.7572	67.3586	67.4946	67.1032	67.0416	67.2694	68.3052	69.6225	70.7416	71.5391	72.2885	73.6949	74.7566	75.3691	76.1405	76.3821	76.1324	75.8095
Trinidad and Tobago	Both	0 to 20	Neonatal disorders	91.7994	92.2245	92.4644	92.6101	92.7461	92.7059	92.8205	92.8057	92.7664	92.5269	92.2363	92.1812	92.2077	92.1996	92.5981	92.9667	93.3872	93.6681	93.5243	93.4928	93.5989	93.7729	93.7669	93.8424	93.9665	94.0711	94.1608	94.2724
Trinidad and Tobago	Both	Early Neonatal	Neonatal disorders	75.8194	76.3456	76.3475	76.3927	76.3341	75.9872	76.1975	76.0501	75.9031	75.227	74.2685	74.1143	74.5619	75.3847	77.5457	79.5287	81.701	83.1297	83.2775	83.6091	84.1899	84.6843	84.7086	84.8161	84.9695	85.035	84.9984	85.024
Trinidad and Tobago	Both	Late Neonatal	Neonatal disorders	77.4129	77.4849	77.2722	76.8532	76.6834	76.0409	76.0659	75.5735	74.9293	73.6087	73.1829	73.8772	73.826	72.9452	73.8169	74.7227	75.83	76.7139	76.3122	76.0967	76.4753	77.1572	77.2851	77.6308	77.9647	78.1481	78.1985	78.3788
Trinidad and Tobago	Female	0 to 20	Neonatal disorders	92.1261	92.4747	92.648	92.7686	92.8497	92.7328	92.8508	92.8497	92.8364	92.5909	92.3165	92.1732	92.2311	92.1657	92.5437	92.8853	93.2903	93.5203	93.4023	93.3585	93.4437	93.6869	93.6948	93.7673	93.8968	93.998	94.0867	94.1889
Trinidad and Tobago	Female	Early Neonatal	Neonatal disorders	80.3591	80.5835	80.335	80.3429	80.1166	79.5537	79.6511	79.4677	79.3139	78.5371	77.6061	77.2751	77.7064	78.337	80.077	81.6798	83.5094	84.6787	84.8265	85.1447	85.6785	86.3105	86.3354	86.415	86.541	86.6018	86.5466	86.5605
Trinidad and Tobago	Female	Late Neonatal	Neonatal disorders	77.1696	77.6805	77.6282	77.4323	77.4111	76.8275	77.1238	77.0206	76.9012	75.9833	75.6961	75.9494	76.0667	74.9635	75.8381	76.6655	77.6525	77.96	77.6494	77.2551	77.3553	78.2279	78.3543	78.6466	78.9943	79.1944	79.2311	79.4329
Trinidad and Tobago	Male	0 to 20	Neonatal disorders	91.6859	92.1563	92.4377	92.6004	92.7726	92.7838	92.8933	92.8694	92.8138	92.5813	92.2832	92.2907	92.296	92.3306	92.7373	93.1208	93.5466	93.8567	93.6978	93.6756	93.7939	93.9206	93.9062	93.983	94.1014	94.2086	94.2982	94.4166
Trinidad and Tobago	Male	Early Neonatal	Neonatal disorders	71.7545	72.5042	72.7228	72.7762	72.8643	72.7054	73.0104	72.8959	72.7578	72.1654	71.1811	71.1815	71.6642	72.6825	75.2401	77.5713	80.0541	81.7259	81.8752	82.219	82.8452	83.2313	83.2635	83.3974	83.5771	83.647	83.631	83.6674
Trinidad and Tobago	Male	Late Neonatal	Neonatal disorders	77.4968	77.2281	76.8822	76.2869	75.9961	75.3044	75.1223	74.3289	73.2877	71.6543	71.118	72.1634	72.0114	71.3188	72.2145	73.1954	74.4092	75.7433	75.2842	75.2043	75.7866	76.3369	76.4805	76.8693	77.1981	77.3711	77.4415	77.6086
Andean Latin America	Both	0 to 20	Neonatal disorders	79.0221	80.0974	81.1096	82.3465	83.5809	84.2833	84.7545	85.5764	86.4133	87.2253	87.7083	88.3181	89.0038	89.4958	89.7823	90.186	90.7253	91.3898	91.8693	92.0746	92.2627	92.71	93.1525	93.5097	93.9597	94.4495	94.6179	94.9045
Andean Latin America	Both	Early Neonatal	Neonatal disorders	68.9176	69.9983	70.9181	72.1905	73.3593	73.5944	73.5931	74.4145	75.4032	76.2492	76.4253	76.8862	77.5213	77.9561	78.283	79.0655	80.2528	81.6597	82.8209	83.3675	83.8513	84.9677	85.9863	86.8001	87.7541	88.7252	88.9475	89.5054
Andean Latin America	Both	Late Neonatal	Neonatal disorders	60.9982	62.3015	63.6462	65.2053	66.8782	67.9547	68.5989	69.3359	70.0717	71.1139	71.7791	73.0264	74.6879	75.7628	75.8419	76.5073	78.2426	80.7184	82.3986	83.4153	84.2947	85.217	86.0658	86.8339	87.6747	88.5577	88.8226	89.3535
Andean Latin America	Female	0 to 20	Neonatal disorders	77.3388	78.3694	79.3312	80.659	82.1364	83.0516	83.658	84.6643	85.719	86.694	87.2344	87.8127	88.5572	89.1659	89.3316	89.5337	90.1507	90.9857	91.4799	91.7299	91.9151	92.2256	92.5858	92.9649	93.4612	93.9934	94.1924	94.5115
Andean Latin America	Female	Early Neonatal	Neonatal disorders	69.5944	70.5336	71.2358	72.5259	73.9693	74.554	74.6648	75.6521	77.1873	78.5857	78.8413	78.9129	79.3995	80.0152	80.0375	80.2105	81.5053	83.2884	84.4649	85.098	85.6019	86.3472	87.0557	87.786	88.6725	89.5859	89.8253	90.3581
Andean Latin America	Female	Late Neonatal	Neonatal disorders	57.7682	58.3332	59.1412	60.546	62.1262	63.2555	64.2418	65.27	65.3536	65.2312	66.0604	68.6248	71.5579	73.4148	73.559	74.0642	75.7639	77.9049	79.1584	80.0598	80.6902	81.2147	82.0629	83.0661	84.2526	85.4672	85.826	86.5442
Andean Latin America	Male	0 to 20	Neonatal disorders	80.4497	81.5406	82.5704	83.7281	84.7782	85.3254	85.6936	86.3747	87.0494	87.739	88.1789	88.8083	89.4524	89.8646	90.2344	90.7692	91.2497	91.7896	92.2511	92.4222	92.6096	93.1424	93.6338	93.9709	94.383	94.8375	94.9824	95.2433
Andean Latin America	Male	Early Neonatal	Neonatal disorders	68.2744	69.4765	70.5765	71.8347	72.783	72.7338	72.6392	73.3248	73.8647	74.2587	74.3637	75.1406	75.9041	76.1925	76.7705	78.0561	79.1611	80.2688	81.4198	81.8961	82.3651	83.7869	85.0579	85.9403	86.9506	87.9708	88.1776	88.7589
Andean Latin America	Male	Late Neonatal	Neonatal disorders	63.3725	65.1909	66.9063	68.5673	70.299	71.335	71.7377	72.2671	73.4585	75.3203	75.8695	76.1847	76.945	77.4663	77.5018	78.2804	80.0373	82.7422	84.7177	85.8131	86.8652	88.0669	88.9171	89.518	90.1145	90.7642	90.9617	91.3605
Bolivia	Both	0 to 20	Neonatal disorders	65.3814	67.0899	68.6426	70.2401	71.7976	73.3217	74.8339	76.2135	77.5831	78.8043	79.9081	80.9142	81.8511	82.7661	83.5375	84.2746	84.9823	85.7266	86.5836	87.3055	87.9704	88.5846	89.1872	89.7491	90.2871	90.7841	91.2043	91.6811
Bolivia	Both	Early Neonatal	Neonatal disorders	62.139	63.7046	64.6854	65.3435	66.0454	67.0409	68.0051	68.7516	69.4807	70.0502	70.5994	70.9221	71.0884	71.2607	71.5814	72.25	73.2559	74.5693	76.3141	77.9054	79.2749	80.5287	81.7272	82.7974	83.7264	84.4055	84.7715	85.2693
Bolivia	Both	Late Neonatal	Neonatal disorders	44.2599	46.5526	48.6702	50.5301	52.6678	54.9969	56.9578	58.5127	59.8198	61.0518	61.9232	62.5537	62.8642	63.2197	63.6565	64.6316	66.2212	68.1794	70.5861	72.7258	74.5659	76.1907	77.6343	78.9732	80.135	81.0952	81.6475	82.3572
Bolivia	Female	0 to 20	Neonatal disorders	62.7025	64.5924	66.3342	68.2259	70.0396	71.7942	73.5254	75.0897	76.6102	77.9914	79.2074	80.2829	81.1932	82.0887	82.7865	83.457	84.1248	84.8538	85.7229	86.4456	87.1492	87.8395	88.5162	89.1518	89.773	90.3667	90.8486	91.3995
Bolivia	Female	Early Neonatal	Neonatal disorders	63.0031	64.6528	65.7499	66.6253	67.5822	68.8385	70.0516	71.026	72.0402	72.8577	73.5763	73.8872	73.881	73.9106	74.0358	74.4505	75.2432	76.4024	77.9651	79.3947	80.6898	81.8926	83.081	84.1437	85.0484	85.7395	86.1438	86.6426
Bolivia	Female	Late Neonatal	Neonatal disorders	35.8386	38.3046	40.5873	42.9481	45.5046	48.3232	50.6943	52.516	54.1776	55.5915	56.6333	57.3702	57.6075	57.8068	58.0384	58.9495	60.6142	62.7399	65.4303	67.8543	69.9855	71.9116	73.7087	75.3579	76.8027	78.0409	78.7813	79.6814
Bolivia	Male	0 to 20	Neonatal disorders	67.6182	69.1895	70.5979	71.968	73.3287	74.6782	76.0185	77.2536	78.5074	79.6038	80.6187	81.5592	82.505	83.4201	84.2363	85.0137	85.7444	86.4965	87.3393	88.0571	88.6894	89.2422	89.7832	90.284	90.7541	91.1708	91.5407	91.9532
Bolivia	Male	Early Neonatal	Neonatal disorders	61.3496	62.8594	63.7541	64.2341	64.7233	65.5009	66.2505	66.7983	67.2728	67.6211	68.01	68.3359	68.6577	68.9446	69.4257	70.3117	71.5028	72.9554	74.8693	76.6081	78.0447	79.3455	80.5434	81.6146	82.5651	83.2329	83.5627	84.0572
Bolivia	Male	Late Neonatal	Neonatal disorders	50.3164	52.481	54.4754	55.9822	57.8211	59.8012	61.4685	62.8316	63.8831	64.9831	65.7317	66.2847	66.6478	67.1156	67.6986	68.7182	70.252	72.0878	74.2884	76.2217	77.8515	79.2596	80.452	81.5704	82.5299	83.2918	83.7095	84.2823
Ecuador	Both	0 to 20	Neonatal disorders	87.3815	88.2546	89.1852	89.9212	89.5801	87.7254	86.1687	85.998	86.2016	86.556	87.1337	88.0174	88.8867	89.3948	89.824	90.6237	91.4293	92.1945	92.8661	93.4335	93.738	94.323	94.6824	94.8543	95.034	95.0792	95.0812	95.2628
Ecuador	Both	Early Neonatal	Neonatal disorders	75.9999	77.64	79.4374	81.197	80.4629	76.0337	72.6996	72.625	73.5002	73.8965	74.208	74.7249	75.3885	75.7308	76.3257	78.2681	80.373	82.4701	84.5754	86.4593	87.3533	88.5791	89.0019	88.9768	89.2445	89.2786	89.3111	89.8364
Ecuador	Both	Late Neonatal	Neonatal disorders	75.5676	76.6022	77.5044	77.772	77.1518	75.0912	73.8902	73.976	73.9057	73.7979	74.194	75.4102	76.2232	76.3606	76.4685	77.6935	78.7831	79.7742	80.8145	81.9964	82.9352	84.7842	85.5825	85.897	86.417	86.6596	86.6152	87.0704
Ecuador	Female	0 to 20	Neonatal disorders	86.6107	87.7487	88.764	89.4972	89.2815	87.6556	86.2512	85.8233	85.6259	85.668	86.098	87.0273	88.1547	89.0082	89.6636	90.5513	91.2929	91.9932	92.5836	93.0939	93.3215	93.8921	94.2917	94.5072	94.7196	94.7322	94.7376	94.9586
Ecuador	Female	Early Neonatal	Neonatal disorders	78.2554	80.2685	81.8203	83.1255	82.6737	79.3191	76.9172	76.7269	77.2161	77.3265	77.2423	77.5618	78.3502	79.0689	79.8564	81.556	83.199	84.8333	86.5292	88.0829	88.7537	89.779	90.1911	90.2124	90.4672	90.455	90.4606	90.9383
Ecuador	Female	Late Neonatal	Neonatal disorders	72.2298	72.7694	73.9901	75.0726	74.691	72.247	70.3317	68.6158	66.0428	63.6111	63.133	64.9038	67.5897	70.2583	72.553	74.8392	76.1619	77.5069	78.8946	80.1303	80.7385	82.4964	83.3337	83.6829	84.334	84.3701	84.3034	84.8319
Ecuador	Male	0 to 20	Neonatal disorders	88.1327	88.8053	89.6511	90.3677	89.9427	87.9575	86.3208	86.3367	86.8141	87.3739	88.041	88.8775	89.5595	89.8259	90.0988	90.8237	91.6627	92.4632	93.1806	93.7762	94.1261	94.7079	95.0339	95.1722	95.3252	95.391	95.3891	95.5381
Ecuador	Male	Early Neonatal	Neonatal disorders	74.1144	75.4499	77.4465	79.565	78.592	73.2706	69.1704	69.2115	70.3983	71.021	71.659	72.318	72.8589	72.8671	73.2769	75.4248	77.941	80.4417	82.8829	85.0432	86.1293	87.5209	87.9494	87.8808	88.1536	88.2225	88.2719	88.8383
Ecuador	Male	Late Neonatal	Neonatal disorders	77.9716	79.3483	80.0266	79.7248	78.9376	77.1502	76.4532	77.7992	79.4821	81.0018	82.0146	82.8522	82.3726	80.7288	79.2804	79.7459	80.6693	81.4101	82.2006	83.3402	84.5138	86.4261	87.1961	87.4853	87.9106	88.3024	88.274	88.6757
Peru	Both	0 to 20	Neonatal disorders	79.3271	80.3773	81.3245	82.7304	84.5874	86.1597	87.2021	88.2935	89.2708	90.1984	90.4883	90.8939	91.4546	91.8361	91.9222	92.0562	92.4338	93.0349	93.3023	93.1581	93.1216	93.4485	93.8802	94.256	94.8097	95.5127	95.678	95.949
Peru	Both	Early Neonatal	Neonatal disorders	68.9407	69.7045	70.3382	71.68	73.6994	75.3315	76.2308	77.5191	78.7624	80.0126	79.985	80.4577	81.2443	81.7783	81.9405	82.2481	83.1068	84.2607	84.8007	84.3509	84.2844	85.3368	86.5792	87.6416	88.8817	90.3364	90.5697	91.1471
Peru	Both	Late Neonatal	Neonatal disorders	62.0714	63.2288	64.5188	66.4165	68.753	70.5407	71.3659	71.9849	72.7797	74.2779	74.999	76.5609	79.1803	80.9107	80.7354	80.9677	82.9966	86.289	87.9803	88.5039	88.9571	89.1877	89.7703	90.4154	91.2469	92.3754	92.6485	93.117
Peru	Female	0 to 20	Neonatal disorders	77.7015	78.4862	79.2326	80.6977	82.8272	84.5797	85.7035	87.1396	88.5883	89.8652	90.2879	90.6245	91.2136	91.6846	91.4937	91.2505	91.8074	92.7439	93.0621	93.0199	92.9993	93.0565	93.2911	93.6599	94.2543	95.0192	95.2156	95.5074
Peru	Female	Early Neonatal	Neonatal disorders	68.9575	69.3116	69.6102	71.0493	73.3319	75.0586	75.6431	77.1021	79.3437	81.6354	81.8607	81.6918	82.2427	83.0433	82.65	82.0286	83.3908	85.51	86.3097	86.2124	86.3058	86.7697	87.457	88.3671	89.508	90.8764	91.132	91.6872
Peru	Female	Late Neonatal	Neonatal disorders	60.7327	60.7723	60.9706	62.1378	64.0774	65.9189	67.469	69.2525	69.7986	70.0769	71.438	75.2006	79.4018	81.5574	80.6386	80.1224	81.9383	84.3922	85.022	85.1719	85.1664	84.5668	85.021	85.9984	87.2962	88.9853	89.3577	90.059
Peru	Male	0 to 20	Neonatal disorders	80.6865	81.9126	82.987	84.3376	85.984	87.4137	88.3844	89.2191	89.8506	90.5203	90.7152	91.1756	91.7234	92.0511	92.3308	92.7172	92.9694	93.3339	93.5588	93.3427	93.2944	93.8024	94.3633	94.74	95.2593	95.9119	96.0541	96.3092
Peru	Male	Early Neonatal	Neonatal disorders	68.8225	69.9252	70.8338	72.1008	73.9131	75.4724	76.6275	77.7786	78.2139	78.6237	78.3861	79.3834	80.3715	80.6979	81.3138	82.3692	82.8262	83.2083	83.5384	82.8002	82.6024	84.1328	85.8253	87.013	88.336	89.8642	90.0802	90.6793
Peru	Male	Late Neonatal	Neonatal disorders	63.1039	65.0517	67.103	69.5051	72.1102	73.8545	74.1712	73.973	74.9345	77.2818	77.5517	77.5686	79.0778	80.5141	80.8675	81.622	83.7908	87.6514	90.0731	90.8558	91.6254	92.4371	93.1141	93.5202	94.0257	94.7641	94.962	95.2656
Central Latin America	Both	0 to 20	Neonatal disorders	89.8861	90.2932	90.6371	91.0624	91.5108	91.9225	92.279	92.5958	92.8777	93.2239	93.5496	93.8306	94.1193	94.3974	94.8581	95.2172	95.4887	95.6474	95.748	95.8194	95.9295	96.0158	96.1237	96.2342	96.3482	96.5065	96.6907	96.7688
Central Latin America	Both	Early Neonatal	Neonatal disorders	79.3802	80.2854	80.7429	81.2333	81.8361	82.5087	83.1019	83.5893	83.9738	84.5186	85.0746	85.5176	85.9301	86.3867	87.5275	88.4741	89.1577	89.5406	89.8608	90.0641	90.4282	90.7687	91.0705	91.3584	91.6322	91.9857	92.4345	92.6253
Central Latin America	Both	Late Neonatal	Neonatal disorders	81.7725	82.1966	82.3011	82.3732	82.4834	82.6027	82.7699	82.9434	83.2253	83.8262	84.4194	84.8863	85.2739	85.693	86.7291	87.6177	88.2164	88.4651	88.5879	88.4663	88.5169	88.6176	88.6961	88.8407	89.0968	89.5025	90.0307	90.3517
Central Latin America	Female	0 to 20	Neonatal disorders	90.146	90.5635	90.9198	91.3506	91.8	92.2314	92.5986	92.9077	93.1752	93.4886	93.7702	94.0012	94.2451	94.4897	94.924	95.2682	95.5275	95.6793	95.7776	95.8491	95.9565	96.046	96.1571	96.2641	96.3767	96.525	96.7004	96.7732
Central Latin America	Female	Early Neonatal	Neonatal disorders	81.5533	82.4533	82.9459	83.4669	84.0994	84.8078	85.4296	85.9057	86.2259	86.6257	87.0033	87.2697	87.5437	87.8858	88.865	89.6928	90.2855	90.6198	90.911	91.0995	91.4413	91.7714	92.0697	92.3346	92.579	92.8755	93.264	93.4331
Central Latin America	Female	Late Neonatal	Neonatal disorders	81.9681	82.4379	82.5915	82.65	82.6577	82.7371	82.8313	82.9241	83.2667	84.0028	84.7304	85.3013	85.7509	86.1619	87.1552	88.031	88.6062	88.8502	88.924	88.7443	88.7573	88.8446	88.9129	89.0507	89.32	89.7156	90.2293	90.5466
Central Latin America	Male	0 to 20	Neonatal disorders	89.7399	90.1408	90.476	90.897	91.3433	91.738	92.0838	92.4029	92.6929	93.0615	93.4184	93.7359	94.0571	94.3591	94.8373	95.2064	95.4856	95.6479	95.7492	95.8195	95.9314	96.0155	96.1212	96.2349	96.3506	96.5166	96.7074	96.7907
Central Latin America	Male	Early Neonatal	Neonatal disorders	77.4276	78.34	78.7666	79.2315	79.8089	80.4535	81.0218	81.516	81.9526	82.6217	83.3299	83.9227	84.4511	85.0055	86.2911	87.3462	88.113	88.5398	88.8896	89.11	89.4965	89.8491	90.1572	90.4687	90.7695	91.1747	91.6787	91.8901
Central Latin America	Male	Late Neonatal	Neonatal disorders	81.5975	81.9888	82.0552	82.1363	82.3195	82.468	82.686	82.9153	83.1506	83.6508	84.1447	84.5343	84.8725	85.2978	86.3679	87.2704	87.8907	88.1455	88.3071	88.2304	88.3093	88.4215	88.5102	88.6616	88.9106	89.3258	89.8681	90.1942
Colombia	Both	0 to 20	Neonatal disorders	90.4052	90.549	90.7838	91.1441	91.5283	91.8682	92.1629	92.3761	92.6514	92.9622	93.1934	93.4245	93.6566	93.8592	94.0537	94.2636	94.5194	94.8114	95.1137	95.395	95.7646	96.1094	96.3135	96.4866	96.5967	96.7251	96.8554	96.9575
Colombia	Both	Early Neonatal	Neonatal disorders	78.101	78.6052	79.2445	80.07	80.7605	81.2695	81.7119	81.9704	82.3236	82.8582	83.232	83.6452	84.081	84.4922	84.906	85.4045	86.0111	86.7537	87.5254	88.2143	89.2883	90.3127	90.9226	91.4564	91.7162	91.9692	92.2368	92.4404
Colombia	Both	Late Neonatal	Neonatal disorders	88.2373	88.3286	88.3893	88.2808	87.9563	87.4795	86.9288	86.3001	86.0259	86.3919	86.6685	86.9849	87.284	87.3287	87.3323	87.4077	87.6168	88.026	88.6519	89.0457	89.6024	90.1055	90.3053	90.5152	90.709	91.0022	91.2912	91.5857
Colombia	Female	0 to 20	Neonatal disorders	90.0991	90.4047	90.7711	91.2752	91.7383	92.1529	92.5037	92.726	92.9661	93.1881	93.3501	93.4963	93.6527	93.8066	93.9888	94.2067	94.4692	94.7652	95.0711	95.3792	95.758	96.1425	96.3788	96.575	96.7034	96.8259	96.9421	97.0321
Colombia	Female	Early Neonatal	Neonatal disorders	78.8639	79.7158	80.6625	81.8331	82.8431	83.6471	84.3628	84.756	85.0031	85.1396	85.1572	85.2051	85.389	85.6798	86.0549	86.5518	87.1414	87.8571	88.6044	89.3349	90.38	91.4493	92.1357	92.6982	92.9868	93.1974	93.3988	93.5489
Colombia	Female	Late Neonatal	Neonatal disorders	89.1635	89.6932	89.9881	89.8187	89.0858	88.0865	87.0192	85.9402	85.7067	86.4668	87.262	88.0647	88.7752	88.9998	89.1264	89.2689	89.5174	89.8276	90.2596	90.561	91.0272	91.5324	91.7504	91.959	92.1626	92.4176	92.6433	92.8779
Colombia	Male	0 to 20	Neonatal disorders	90.6899	90.7153	90.8505	91.1036	91.4279	91.7101	91.9621	92.1661	92.4666	92.8423	93.1237	93.4178	93.7082	93.9473	94.1515	94.3538	94.6031	94.8881	95.1834	95.4413	95.8017	96.1152	96.2953	96.4515	96.5498	96.6836	96.8248	96.9368
Colombia	Male	Early Neonatal	Neonatal disorders	77.3428	77.5531	77.926	78.4579	78.872	79.1364	79.3504	79.4947	79.9353	80.8225	81.4998	82.2248	82.8663	83.3681	83.8128	84.3094	84.933	85.7021	86.5055	87.1644	88.2759	89.2683	89.82	90.338	90.5749	90.8654	91.1945	91.4483
Colombia	Male	Late Neonatal	Neonatal disorders	87.5551	87.3257	87.2031	87.1315	87.0997	87.0095	86.8329	86.5327	86.2292	86.3077	86.2057	86.1648	86.1528	86.056	85.9545	85.9777	86.1595	86.6439	87.4185	87.887	88.5151	89.0222	89.2142	89.4273	89.621	89.9456	90.2879	90.63
Costa Rica	Both	0 to 20	Neonatal disorders	95.2255	95.4831	95.6073	95.7526	95.8753	96.0205	96.3534	96.2728	96.5254	96.699	97.0595	97.0792	97.161	97.3226	97.4618	97.5543	97.4813	97.3582	97.487	97.6738	97.5309	97.5957	97.6651	97.703	97.7558	97.8416	97.9146	97.992
Costa Rica	Both	Early Neonatal	Neonatal disorders	87.3256	87.7054	87.7809	88.0009	88.1613	88.4703	89.2674	88.7135	89.3955	89.7638	90.6878	90.3566	90.3838	90.8275	91.3114	91.6085	91.2719	90.8092	91.3724	92.1497	91.8097	92.2224	92.5619	92.7365	92.9427	93.2536	93.4933	93.7432
Costa Rica	Both	Late Neonatal	Neonatal disorders	90.3364	90.3287	90.0431	89.7961	89.6535	89.779	90.4977	90.0827	90.4793	90.6657	91.3422	91.1743	91.5109	92.2597	93.0869	93.897	94.6321	95.2588	95.8857	96.0708	95.1024	94.5891	94.2707	94.0805	94.2131	94.4679	94.7018	94.9774
Costa Rica	Female	0 to 20	Neonatal disorders	95.2005	95.4869	95.5972	95.7219	95.8505	95.9671	96.3472	96.2504	96.5061	96.6541	97.0086	97.0348	97.1271	97.2782	97.3902	97.4645	97.3861	97.2603	97.4105	97.6071	97.4424	97.4916	97.5287	97.5416	97.5997	97.7008	97.7809	97.8625
Costa Rica	Female	Early Neonatal	Neonatal disorders	88.587	88.9721	88.9767	89.1328	89.3391	89.5737	90.3944	89.8347	90.4319	90.7247	91.5516	91.2302	91.2716	91.6498	91.9933	92.1908	91.8283	91.3412	91.9062	92.656	92.2821	92.6168	92.8237	92.8785	93.0704	93.4215	93.6939	93.9527
Costa Rica	Female	Late Neonatal	Neonatal disorders	90.6505	90.8802	90.7142	90.4217	90.0851	89.9934	90.8924	90.6891	91.1362	91.1182	91.7224	91.7115	92.1587	92.7728	93.4135	94.0657	94.8379	95.5404	96.1858	96.3477	95.2926	94.7172	94.3403	94.1537	94.3632	94.6194	94.8469	95.1359
Costa Rica	Male	0 to 20	Neonatal disorders	95.2814	95.5157	95.6481	95.8059	95.9225	96.0858	96.3824	96.3157	96.5657	96.7575	97.1194	97.1335	97.2062	97.3728	97.5299	97.634	97.5654	97.445	97.5571	97.7353	97.6087	97.6845	97.777	97.8329	97.8816	97.9557	98.0236	98.0974
Costa Rica	Male	Early Neonatal	Neonatal disorders	86.1786	86.5488	86.6784	86.9491	87.0657	87.4385	88.217	87.6656	88.4263	88.8637	89.877	89.5346	89.5486	90.0515	90.6564	91.042	90.7252	90.285	90.8563	91.6644	91.3528	91.8344	92.2874	92.5641	92.7842	93.0615	93.2722	93.5128
Costa Rica	Male	Late Neonatal	Neonatal disorders	90.084	89.8982	89.5182	89.2995	89.2964	89.583	90.1691	89.5973	89.9606	90.3032	91.0348	90.7479	91.0027	91.8533	92.8211	93.7488	94.461	95.0362	95.6539	95.859	94.9536	94.4855	94.2087	94.0155	94.091	94.3435	94.5802	94.8433
El Salvador	Both	0 to 20	Neonatal disorders	87.0056	87.8538	88.6959	89.5806	90.4439	91.1564	91.748	92.3653	93.0257	93.7631	94.4023	94.9951	95.4705	95.8552	96.1744	96.4996	96.7623	96.9538	96.9938	96.9533	97.0496	97.0375	96.9997	97.0263	97.2702	97.3874	97.5041	97.6354
El Salvador	Both	Early Neonatal	Neonatal disorders	75.3902	76.9261	78.5251	80.2176	81.7655	82.9268	83.6555	84.3299	85.0635	86.0837	86.8353	87.5642	88.1943	88.7526	89.2755	90.0671	90.7768	91.3801	91.6612	91.7808	92.3988	92.652	92.7728	92.9903	93.6705	93.9609	94.1917	94.4335
El Salvador	Both	Late Neonatal	Neonatal disorders	76.7864	78.3628	79.965	81.5581	82.9373	84.014	84.7438	85.4922	86.3109	87.3923	88.1469	88.8334	89.2192	89.4733	89.7624	90.1791	90.5931	90.9392	90.893	90.7368	91.0665	91.0659	91.0676	91.2874	92.0321	92.3244	92.5164	92.76
El Salvador	Female	0 to 20	Neonatal disorders	87.5559	88.2907	89.068	89.8772	90.7045	91.3907	92.0229	92.7204	93.4514	94.1964	94.8723	95.4529	95.8544	96.1364	96.3587	96.6014	96.8108	96.9618	96.9744	96.9104	96.9743	96.945	96.893	96.9187	97.1735	97.2997	97.4254	97.5635
El Salvador	Female	Early Neonatal	Neonatal disorders	78.3537	79.6303	80.9876	82.4159	83.7005	84.6993	85.4526	86.2774	87.1854	88.2378	89.0836	89.7997	90.2595	90.5181	90.7217	91.2139	91.6993	92.1004	92.2699	92.2538	92.6973	92.8344	92.8925	93.0477	93.6444	93.823	93.9419	94.0529
El Salvador	Female	Late Neonatal	Neonatal disorders	81.0338	82.3711	83.754	85.0799	86.3089	87.2644	88.0546	88.9281	89.8094	90.778	91.5723	92.1992	92.4315	92.4175	92.3975	92.5124	92.7089	92.9618	92.957	92.8748	93.1426	93.1185	93.0463	93.1233	93.664	93.7923	93.8395	93.8964
El Salvador	Male	0 to 20	Neonatal disorders	86.6706	87.6051	88.4915	89.4306	90.315	91.0447	91.6001	92.1489	92.7463	93.4717	94.0786	94.6793	95.2085	95.6703	96.0593	96.4447	96.7457	96.9648	97.0247	97.0014	97.1211	97.1202	97.094	97.1216	97.3564	97.4658	97.5758	97.7021
El Salvador	Male	Early Neonatal	Neonatal disorders	72.7047	74.4659	76.2798	78.214	80.0069	81.32	82.0368	82.5874	83.1734	84.1811	84.8621	85.6098	86.3828	87.1942	87.9903	89.0392	89.9446	90.721	91.0907	91.3284	92.0956	92.4482	92.6287	92.9114	93.6707	94.0562	94.3728	94.7023
El Salvador	Male	Late Neonatal	Neonatal disorders	73.5614	75.3186	77.0898	78.9031	80.4052	81.5886	82.2835	82.9392	83.7073	84.8917	85.615	86.355	86.8482	87.3065	87.829	88.4607	89.0411	89.4578	89.3859	89.1729	89.5466	89.5639	89.6537	90.0246	90.9576	91.4106	91.7443	92.1497
Guatemala	Both	0 to 20	Neonatal disorders	80.8409	81.5129	82.3614	83.487	84.3528	85.157	85.8353	86.8124	87.9975	88.9365	89.4677	89.949	90.3899	91.285	92.1659	92.8704	93.3092	93.6508	94.0224	94.4501	94.7583	94.7887	94.6176	94.55	94.4735	94.4666	94.5416	94.682
Guatemala	Both	Early Neonatal	Neonatal disorders	78.3766	78.8552	79.3709	80.1938	80.6071	80.9231	81.2688	81.8259	82.4189	82.555	82.3508	82.5751	82.8577	83.9307	85.0552	85.9842	86.6049	87.348	88.4258	89.662	90.621	91.0018	90.9936	91.089	91.0607	90.9585	91.1117	91.3854
Guatemala	Both	Late Neonatal	Neonatal disorders	55.8332	56.2685	57.3474	58.8541	58.9984	59.2441	60.5072	62.5314	65.0433	66.8032	67.9115	69.3859	70.7474	72.9355	74.8959	76.5348	77.3764	77.7745	77.9075	77.7028	77.5389	76.9268	75.8174	75.4538	75.271	75.7199	76.5206	77.6118
Guatemala	Female	0 to 20	Neonatal disorders	80.694	81.3114	82.1808	83.4221	84.414	85.3044	86.0381	86.9868	88.2291	89.1319	89.4767	89.7742	90.0327	90.9065	91.8144	92.5919	93.0973	93.5202	93.9914	94.4743	94.8134	94.879	94.7394	94.6562	94.5606	94.5079	94.5526	94.6647
Guatemala	Female	Early Neonatal	Neonatal disorders	80.3168	80.7084	81.2179	82.0797	82.6514	83.0933	83.4153	83.8282	84.2965	84.2513	83.7686	83.6492	83.6391	84.6505	85.7496	86.7023	87.3616	88.1639	89.3239	90.5943	91.6239	92.1082	92.2072	92.3126	92.24	92.0944	92.194	92.4203
Guatemala	Female	Late Neonatal	Neonatal disorders	54.4089	54.2999	55.1773	56.8012	56.8561	57.0381	58.4238	60.5097	63.5774	65.6717	66.5139	67.7075	68.5387	70.6739	72.776	74.9069	76.1026	77.0834	77.6045	77.4085	77.1337	76.4347	75.2843	74.8775	74.7677	75.199	75.9533	77.0616
Guatemala	Male	0 to 20	Neonatal disorders	81.0348	81.7345	82.558	83.5826	84.347	85.0779	85.7051	86.6982	87.8275	88.7893	89.4656	90.0889	90.6715	91.5865	92.4465	93.097	93.4823	93.7612	94.0527	94.4343	94.7183	94.7232	94.5295	94.4776	94.4194	94.4524	94.5534	94.72
Guatemala	Male	Early Neonatal	Neonatal disorders	76.5836	77.137	77.6616	78.4578	78.7445	78.9526	79.3261	80.0181	80.7281	81.0251	81.0558	81.5681	82.0961	83.2262	84.3781	85.2901	85.8756	86.5667	87.5759	88.789	89.6845	89.9802	89.883	89.9687	89.9764	89.9103	90.1089	90.4236
Guatemala	Male	Late Neonatal	Neonatal disorders	56.7502	57.5902	58.8208	60.2456	60.4528	60.7603	61.9419	63.93	66.0473	67.5719	68.8806	70.5578	72.3098	74.5347	76.3957	77.6764	78.2583	78.2217	78.0643	77.8459	77.7616	77.2109	76.1222	75.7889	75.5519	76.0091	76.8532	77.9344
Honduras	Both	0 to 20	Neonatal disorders	88.3085	88.4986	88.8049	89.0824	89.2972	89.535	89.8828	90.2252	90.4898	90.787	91.3187	91.7553	92.2648	92.621	92.9114	93.1964	93.4515	93.7104	94.1662	94.4472	94.7054	95.0397	95.7608	95.933	95.9932	96.1664	96.3416	96.5241
Honduras	Both	Early Neonatal	Neonatal disorders	80.911	80.8829	81.1498	81.3819	81.4749	81.5516	81.776	81.9672	81.9759	81.9128	82.3553	82.7022	83.2507	83.5468	83.7935	84.2315	84.63	85.1854	86.3226	87.0351	87.6904	88.5951	90.4473	90.9402	91.1125	91.5671	91.9835	92.4392
Honduras	Both	Late Neonatal	Neonatal disorders	78.6166	78.3428	78.3893	78.3308	78.2528	78.1222	78.1472	78.2107	78.0948	78.2473	79.2106	80.0375	81.0544	81.6527	82.1309	82.7201	83.366	84.1589	85.4907	86.306	86.9375	87.7133	89.5474	90.0314	90.1878	90.6311	91.0533	91.5093
Honduras	Female	0 to 20	Neonatal disorders	88.7922	88.833	88.9712	89.1287	89.3659	89.6596	90.0288	90.4091	90.7145	91.0396	91.5828	91.993	92.4751	92.8035	93.0417	93.2984	93.5484	93.8112	94.2295	94.4885	94.7378	95.0481	95.7293	95.9052	95.9723	96.1472	96.3143	96.4948
Honduras	Female	Early Neonatal	Neonatal disorders	84.1586	83.8945	83.8972	83.9573	84.055	84.2481	84.5331	84.7782	84.8194	84.753	84.9274	84.97	85.1488	85.1506	85.2458	85.6808	86.1315	86.7202	87.7551	88.4161	89.037	89.7773	91.3579	91.8208	91.9962	92.4057	92.7728	93.2039
Honduras	Female	Late Neonatal	Neonatal disorders	77.6883	76.8763	76.3322	75.7986	75.7465	75.8541	76.0384	76.3217	76.4474	77.234	79.0521	80.6834	82.3853	83.4468	83.8284	83.9893	84.2188	84.6522	85.5186	85.97	86.4795	87.2773	89.149	89.7472	89.9854	90.481	90.9426	91.4592
Honduras	Male	0 to 20	Neonatal disorders	88.0347	88.3291	88.7587	89.1252	89.3196	89.5173	89.8501	90.1609	90.3887	90.6623	91.1743	91.6262	92.1507	92.5222	92.8497	93.1534	93.4096	93.6609	94.1419	94.4356	94.6993	95.0511	95.7986	95.9667	96.0211	96.1909	96.3715	96.5544
Honduras	Male	Early Neonatal	Neonatal disorders	77.9236	78.1074	78.6115	78.995	79.0898	79.0616	79.2377	79.3968	79.3941	79.3234	80.0034	80.6055	81.4846	82.0391	82.4085	82.8383	83.1916	83.7187	84.9579	85.7172	86.4015	87.4629	89.5611	90.0729	90.2357	90.7245	91.1809	91.6475
Honduras	Male	Late Neonatal	Neonatal disorders	79.1777	79.2977	79.783	80.0795	79.9815	79.6718	79.5854	79.4936	79.207	78.8937	79.2254	79.4566	79.9766	80.2319	80.787	81.6929	82.6429	83.706	85.3889	86.4782	87.2036	87.966	89.7793	90.1722	90.2612	90.663	91.0507	91.4536
Mexico	Both	0 to 20	Neonatal disorders	90.6878	90.7875	91.033	91.5698	92.2072	92.6107	92.8915	93.1652	93.4352	93.7366	94.0045	94.2287	94.5055	94.9282	95.4074	95.8298	96.1745	96.3825	96.4325	96.4241	96.4244	96.386	96.4502	96.5848	96.7389	96.9277	97.174	97.2063
Mexico	Both	Early Neonatal	Neonatal disorders	80.4249	80.6832	80.9819	81.6064	82.582	83.3494	83.8908	84.353	84.8065	85.3216	85.8856	86.3698	86.8591	87.6765	88.7655	89.8463	90.7933	91.4384	91.7237	91.6846	91.6829	91.6351	91.6797	91.9503	92.3277	92.772	93.4383	93.5473
Mexico	Both	Late Neonatal	Neonatal disorders	83.1354	83.2784	83.2878	83.5245	84.1604	84.6346	85.0023	85.2632	85.4784	85.8351	86.2289	86.5414	86.8692	87.5267	88.4932	89.5178	90.4358	91.0479	91.2933	91.1801	91.1083	91.0075	90.9849	91.2189	91.5902	92.0019	92.6876	92.845
Mexico	Female	0 to 20	Neonatal disorders	91.3447	91.4269	91.6528	92.1345	92.7253	93.1218	93.3828	93.6318	93.872	94.15	94.3868	94.5717	94.8103	95.1876	95.6229	96.008	96.3255	96.5132	96.5547	96.5397	96.5333	96.4857	96.5416	96.6642	96.8073	96.9841	97.2199	97.247
Mexico	Female	Early Neonatal	Neonatal disorders	83.376	83.6343	83.9138	84.4481	85.3079	86.0086	86.4869	86.8779	87.2349	87.6734	88.1358	88.5083	88.9047	89.5763	90.4802	91.3664	92.1401	92.6574	92.8715	92.8021	92.7807	92.7126	92.7364	92.9513	93.268	93.6415	94.2268	94.3258
Mexico	Female	Late Neonatal	Neonatal disorders	83.5489	83.7563	83.8579	84.133	84.767	85.319	85.6579	85.9006	86.1209	86.4936	86.916	87.2247	87.5285	88.1316	89.0085	89.951	90.7989	91.3443	91.5463	91.4054	91.3154	91.1912	91.1522	91.393	91.7573	92.1658	92.8467	93.0088
Mexico	Male	0 to 20	Neonatal disorders	90.1978	90.3214	90.5902	91.1735	91.8465	92.2539	92.5458	92.833	93.1208	93.4358	93.7265	93.9819	94.2892	94.7475	95.26	95.7104	96.0745	96.2966	96.3522	96.3487	96.3543	96.3237	96.3949	96.5394	96.7027	96.9011	97.1559	97.1941
Mexico	Male	Early Neonatal	Neonatal disorders	77.7687	78.0267	78.3413	79.0442	80.12	80.9455	81.5372	82.0519	82.583	83.157	83.8075	84.3896	84.9641	85.9168	87.1754	88.4388	89.5481	90.3121	90.6658	90.658	90.6749	90.6455	90.7089	91.0313	91.4642	91.9735	92.7151	92.835
Mexico	Male	Late Neonatal	Neonatal disorders	82.77	82.8657	82.8059	83.0151	83.652	84.0677	84.4542	84.7231	84.928	85.2669	85.6358	85.951	86.2971	87.0016	88.0426	89.1379	90.117	90.7864	91.0691	90.9794	90.9212	90.8386	90.83	91.0616	91.4416	91.8583	92.5513	92.7068
Nicaragua	Both	0 to 20	Neonatal disorders	85.2494	86.501	87.7254	88.836	89.7858	90.6148	91.4132	92.1546	92.8304	93.4266	93.8734	94.2481	94.5695	94.8837	95.1215	95.2817	95.4319	95.661	95.8399	95.928	95.9268	95.9208	95.9136	95.847	95.9191	96.0228	96.258	96.4732
Nicaragua	Both	Early Neonatal	Neonatal disorders	76.2952	77.6111	78.95	80.3034	81.599	82.7936	83.9794	85.2529	86.4664	87.6378	88.6019	89.3623	89.9303	90.4496	90.8418	91.0576	91.3014	91.6871	91.9551	91.9172	91.5977	91.215	90.8839	90.5332	90.5864	90.7352	91.3075	91.8639
Nicaragua	Both	Late Neonatal	Neonatal disorders	73.1513	73.4332	73.9187	74.5717	75.3802	76.0715	76.684	77.2928	77.7947	78.3632	78.8793	79.3477	79.7325	80.1478	80.4542	80.8859	81.5522	82.5758	83.4129	83.9393	84.3432	84.8824	85.3544	85.5888	86.1938	86.7026	87.6018	88.4093
Nicaragua	Female	0 to 20	Neonatal disorders	85.0422	86.4571	87.8082	89.0032	90.0634	90.9816	91.8336	92.5732	93.2587	93.8371	94.2782	94.647	94.991	95.3333	95.5666	95.6894	95.7821	95.9434	96.0615	96.0975	96.0899	96.0821	96.0892	96.0269	96.091	96.1784	96.3911	96.5886
Nicaragua	Female	Early Neonatal	Neonatal disorders	77.3789	78.9629	80.4934	82.0042	83.5026	84.8901	86.2269	87.5418	88.8077	89.9435	90.8819	91.6045	92.192	92.7215	93.0891	93.1887	93.2486	93.4157	93.5123	93.37	93.0373	92.6701	92.386	92.0819	92.1173	92.2241	92.6842	93.1472
Nicaragua	Female	Late Neonatal	Neonatal disorders	73.6791	73.7424	74.0898	74.5885	75.391	76.1101	76.7505	77.3236	77.8465	78.2412	78.5213	78.6104	78.6827	78.8168	78.8571	79.1135	79.7903	80.9362	81.9586	82.6251	83.2889	84.0305	84.7716	85.1799	85.8973	86.4184	87.3319	88.1588
Nicaragua	Male	0 to 20	Neonatal disorders	85.4595	86.5789	87.7017	88.7455	89.6136	90.379	91.1462	91.8979	92.5729	93.1846	93.6344	94.0038	94.2906	94.5617	94.7871	94.9671	95.1606	95.4463	95.6797	95.8152	95.8224	95.8197	95.8035	95.7372	95.8166	95.9327	96.1825	96.41
Nicaragua	Male	Early Neonatal	Neonatal disorders	75.2552	76.3491	77.5392	78.7706	79.9057	80.945	82.0066	83.2566	84.4291	85.6439	86.6322	87.4259	87.9616	88.4596	88.8621	89.1759	89.5772	90.1553	90.5708	90.6218	90.3144	89.9142	89.5382	89.1403	89.2057	89.3879	90.055	90.6901
Nicaragua	Male	Late Neonatal	Neonatal disorders	72.7285	73.169	73.7565	74.5262	75.3436	76.0166	76.6141	77.2512	77.7443	78.4411	79.1265	79.8622	80.4638	81.0743	81.5666	82.1277	82.7862	83.7238	84.4289	84.8554	85.0711	85.4642	85.7375	85.8437	86.3608	86.8593	87.7442	88.5422
Panama	Both	0 to 20	Neonatal disorders	93.5459	93.7893	94.018	94.2039	94.3937	94.5614	94.6792	94.7735	94.9477	95.1303	95.381	95.6591	95.9421	96.1207	96.2699	96.3531	96.3925	96.4377	96.5451	96.5604	96.5531	96.533	96.4677	96.4734	96.6114	96.7634	96.8165	96.9954
Panama	Both	Early Neonatal	Neonatal disorders	83.2364	83.8599	84.5499	85.1599	85.8308	86.4562	86.9907	87.4555	88.0482	88.5075	89.0056	89.4956	90.1164	90.5094	90.8026	90.9747	91.1307	91.2541	91.5258	91.5449	91.4794	91.4475	91.3245	91.3261	91.6374	91.9159	91.8777	92.2792
Panama	Both	Late Neonatal	Neonatal disorders	84.3398	84.1335	83.9754	83.7373	83.5361	83.2613	82.9005	82.5003	82.528	82.4835	82.9418	83.9737	84.9782	85.6198	86.2898	86.8814	87.4261	88.1016	88.8723	89.0264	89.0514	89.2055	89.2292	89.3681	89.7898	90.137	90.091	90.5284
Panama	Female	0 to 20	Neonatal disorders	93.3787	93.6071	93.8204	93.9963	94.1777	94.3436	94.4563	94.5097	94.6821	94.9105	95.1923	95.5023	95.8214	96.0096	96.1709	96.2621	96.2955	96.3484	96.4674	96.5004	96.4953	96.4758	96.3997	96.3724	96.4831	96.6271	96.6706	96.8509
Panama	Female	Early Neonatal	Neonatal disorders	84.2387	84.7973	85.4172	85.969	86.5669	87.1188	87.5747	87.9234	88.498	89.0633	89.5719	90.1034	90.723	91.1119	91.4218	91.5989	91.7326	91.815	92.0786	92.1113	92.0168	91.956	91.7857	91.6667	91.8369	92.0396	91.9693	92.3574
Panama	Female	Late Neonatal	Neonatal disorders	84.1892	83.8587	83.6212	83.3378	83.1008	82.7914	82.4192	81.7706	81.6824	81.6625	82.075	83.036	84.3343	84.9846	85.7079	86.3556	86.8593	87.7699	88.7215	89.0134	89.1961	89.4199	89.589	89.7558	90.2055	90.65	90.636	90.9902
Panama	Male	0 to 20	Neonatal disorders	93.7061	93.9601	94.1996	94.3926	94.5873	94.7541	94.8747	94.9969	95.1718	95.3203	95.5443	95.7957	96.0504	96.22	96.3582	96.4346	96.4781	96.5174	96.6178	96.6199	96.6107	96.5902	96.5341	96.5643	96.7222	96.8802	96.9415	97.1186
Panama	Male	Early Neonatal	Neonatal disorders	82.3152	82.9968	83.7484	84.4101	85.146	85.8364	86.4407	87.0049	87.6149	87.9865	88.475	88.9297	89.5527	89.9463	90.2222	90.3881	90.5633	90.722	91.0048	91.0138	90.9734	90.9678	90.8865	90.9913	91.4249	91.7693	91.7587	92.1736
Panama	Male	Late Neonatal	Neonatal disorders	84.4407	84.328	84.2263	84.0222	83.846	83.5946	83.2432	83.0247	83.1383	83.0751	83.5649	84.6442	85.4332	86.066	86.6943	87.2429	87.8166	88.3204	88.9615	89.0177	88.9308	89.038	88.9596	89.081	89.4883	89.7689	89.7021	90.2021
Venezuela	Both	0 to 20	Neonatal disorders	90.6817	92.5397	93.0761	92.7907	92.369	92.7767	93.3735	93.7221	93.4734	93.6966	94.2004	94.6547	94.9766	94.4153	95.3022	95.6387	95.6966	95.3642	95.0624	94.8392	94.8721	95.0482	95.2207	95.3232	95.4289	95.6653	95.8054	95.9023
Venezuela	Both	Early Neonatal	Neonatal disorders	77.2142	82.0503	82.5014	81.0768	79.6935	80.4541	81.6754	82.7022	82.3878	83.4711	84.8334	85.3725	85.4899	84.1024	87.9048	89.5917	89.8158	88.4002	87.0533	86.4629	86.8741	87.6773	88.454	88.7459	88.8969	89.4753	89.6957	89.8242
Venezuela	Both	Late Neonatal	Neonatal disorders	85.7361	87.8804	87.6053	86.0066	84.13	83.3785	83.2763	83.3852	83.1084	84.3231	85.8687	86.6796	86.8249	85.5524	88.728	90.0709	89.9586	88.1503	86.1182	84.597	84.3192	84.9318	85.7011	85.9227	86.1843	86.9543	87.3569	87.6888
Venezuela	Female	0 to 20	Neonatal disorders	90.4919	92.3694	92.9068	92.608	92.1416	92.551	93.1659	93.5199	93.2464	93.4404	93.9145	94.3793	94.734	94.1723	95.092	95.4475	95.4929	95.1406	94.8065	94.5482	94.565	94.7402	94.9284	95.027	95.1509	95.3953	95.5562	95.672
Venezuela	Female	Early Neonatal	Neonatal disorders	78.7634	83.2005	83.5611	82.1482	80.748	81.386	82.5422	83.585	83.3455	84.3459	85.512	85.9635	86.1024	84.8146	88.4249	90.0968	90.3077	88.9709	87.65	87.001	87.3565	88.1224	88.9133	89.216	89.3806	89.9219	90.1588	90.3106
Venezuela	Female	Late Neonatal	Neonatal disorders	84.3668	86.6089	86.2303	84.4803	82.4345	81.8882	81.968	82.1022	81.7217	83.0705	84.786	85.7367	86.016	84.6318	87.9564	89.482	89.3521	87.5324	85.3185	83.6107	83.3374	84.0109	84.788	84.9398	85.2858	86.1243	86.5908	86.98
Venezuela	Male	0 to 20	Neonatal disorders	90.935	92.7512	93.2777	93.003	92.6165	93.0191	93.5978	93.9426	93.719	93.9649	94.483	94.9219	95.2127	94.6547	95.5037	95.8239	95.8909	95.5781	95.3038	95.108	95.1529	95.3284	95.4884	95.5935	95.6847	95.9128	96.0362	96.1193
Venezuela	Male	Early Neonatal	Neonatal disorders	75.8735	81.054	81.5835	80.1477	78.7659	79.6272	80.9003	81.9117	81.5259	82.6734	84.1924	84.8005	84.8932	83.4103	87.3903	89.0974	89.3334	87.8446	86.4733	85.9338	86.3952	87.2342	88.0043	88.2927	88.4337	89.0456	89.2526	89.364
Venezuela	Male	Late Neonatal	Neonatal disorders	86.7003	88.7735	88.5718	87.0808	85.3253	84.4354	84.2106	84.2944	84.0793	85.1933	86.6176	87.3329	87.3807	86.1825	89.25	90.4646	90.3657	88.5676	86.6689	85.2833	85.0039	85.5762	86.3442	86.6153	86.8149	87.5354	87.8937	88.1913
Tropical Latin America	Both	0 to 20	Neonatal disorders	78.5583	79.8097	81.059	82.1636	83.1596	83.9412	84.551	85.0961	85.6102	86.0806	86.7036	87.3664	88.0186	88.5923	89.1038	89.6019	90.0836	90.5367	90.9879	91.4155	91.9002	92.3821	92.838	93.2612	93.6937	94.1647	94.5902	94.9096
Tropical Latin America	Both	Early Neonatal	Neonatal disorders	54.1615	55.4583	56.7001	57.8484	59.0708	60.1483	61.0584	61.8846	62.5499	63.3896	64.8915	66.659	68.3178	69.6713	70.8828	72.1153	73.4786	74.8657	76.2554	77.4956	78.7783	80.0081	81.1237	82.0688	82.9233	83.8776	84.738	85.4739
Tropical Latin America	Both	Late Neonatal	Neonatal disorders	58.7918	62.3068	65.8916	68.9313	71.1769	72.6712	73.3497	73.853	74.4587	75.0895	76.2312	77.5044	78.6532	79.5933	80.5299	81.5078	82.4736	83.4005	84.3421	85.2135	86.1077	86.9172	87.6783	88.3039	88.8678	89.4819	90.0255	90.5077
Tropical Latin America	Female	0 to 20	Neonatal disorders	78.6609	79.7961	80.9818	82.0335	82.935	83.6453	84.2043	84.712	85.1929	85.662	86.29	86.9444	87.6095	88.212	88.7486	89.2923	89.8262	90.3219	90.804	91.2371	91.7235	92.2092	92.6672	93.0898	93.5185	93.9981	94.4222	94.7439
Tropical Latin America	Female	Early Neonatal	Neonatal disorders	57.0868	57.6726	58.2553	58.9542	59.9101	60.8412	61.5743	62.3092	62.8865	63.6776	65.1357	66.8297	68.4457	69.8064	71.0353	72.3721	73.8604	75.3459	76.8044	78.0729	79.3367	80.5539	81.659	82.5766	83.3916	84.2982	85.0923	85.8207
Tropical Latin America	Female	Late Neonatal	Neonatal disorders	58.5877	64.0913	69.5539	73.9054	76.4483	78.0073	78.9213	79.5069	80.0234	80.6177	81.5749	82.6312	83.6233	84.435	85.2072	86.0073	86.7787	87.4917	88.195	88.7991	89.3746	89.9212	90.4119	90.8227	91.2499	91.7604	92.2073	92.6225
Tropical Latin America	Male	0 to 20	Neonatal disorders	78.5066	79.854	81.155	82.301	83.3698	84.2074	84.8564	85.4328	85.9739	86.4456	87.0648	87.733	88.3753	88.9259	89.4169	89.8784	90.3203	90.7392	91.1646	91.5857	92.0667	92.5445	92.9973	93.4195	93.8535	94.3166	94.7418	95.0586
Tropical Latin America	Male	Early Neonatal	Neonatal disorders	51.4231	53.3307	55.1424	56.6836	58.1401	59.3461	60.411	61.3192	62.0698	62.9564	64.5039	66.3436	68.0448	69.3958	70.5957	71.7367	72.9969	74.3026	75.6366	76.8553	78.161	79.4069	80.5371	81.5121	82.4019	83.4015	84.3214	85.0631
Tropical Latin America	Male	Late Neonatal	Neonatal disorders	58.8313	60.8847	63.0886	65.1588	67.1971	68.6423	69.1456	69.5959	70.2648	70.9264	72.2165	73.6517	74.9136	75.9443	76.9981	78.0935	79.1964	80.2804	81.3986	82.458	83.5985	84.6072	85.5761	86.3639	87.0295	87.7172	88.328	88.8543
Brazil	Both	0 to 20	Neonatal disorders	78.2982	79.5629	80.8442	81.9753	82.9903	83.7958	84.42	84.9757	85.5026	85.9857	86.6265	87.2958	87.9495	88.5267	89.0421	89.539	90.0194	90.4653	90.9143	91.3388	91.8196	92.3009	92.7545	93.1771	93.6087	94.0682	94.4991	94.8286
Brazil	Both	Early Neonatal	Neonatal disorders	53.3722	54.6328	55.8941	57.0651	58.3097	59.4239	60.3388	61.1803	61.8704	62.7598	64.3425	66.1594	67.8364	69.2046	70.4381	71.678	73.0469	74.4187	75.801	77.0267	78.2802	79.4824	80.5676	81.4965	82.3415	83.2607	84.1367	84.9108
Brazil	Both	Late Neonatal	Neonatal disorders	58.2281	61.7876	65.4432	68.5384	70.7933	72.307	72.9903	73.495	74.1074	74.7571	75.933	77.2138	78.3807	79.3438	80.2812	81.243	82.2098	83.1341	84.0763	84.9378	85.8117	86.6042	87.349	87.9657	88.5256	89.1102	89.6605	90.1661
Brazil	Female	0 to 20	Neonatal disorders	78.3455	79.4986	80.7167	81.7906	82.7061	83.4351	84.0081	84.5307	85.0283	85.5137	86.1633	86.8294	87.5032	88.1149	88.6614	89.2085	89.7419	90.2289	90.7076	91.1366	91.6201	92.1054	92.5609	92.9832	93.4131	93.8856	94.3156	94.6474
Brazil	Female	Early Neonatal	Neonatal disorders	56.1127	56.6657	57.2448	57.9215	58.868	59.8094	60.5543	61.3254	61.9424	62.7966	64.3507	66.1214	67.7867	69.1882	70.4621	71.8273	73.3329	74.8035	76.2557	77.5122	78.7493	79.9403	81.0136	81.9168	82.7298	83.6177	84.4279	85.191
Brazil	Female	Late Neonatal	Neonatal disorders	58.0157	63.6346	69.2735	73.7937	76.4334	78.0538	78.9374	79.4734	79.9642	80.5399	81.4874	82.5104	83.4858	84.2941	85.0621	85.8486	86.6189	87.326	88.0281	88.6294	89.194	89.7334	90.2167	90.6223	91.0436	91.52	91.9692	92.4035
Brazil	Male	0 to 20	Neonatal disorders	78.2773	79.6358	80.9695	82.1457	83.2382	84.1043	84.7684	85.3526	85.9043	86.3862	87.0207	87.6918	88.3304	88.8805	89.3712	89.8281	90.2682	90.6812	91.1053	91.5244	92.0007	92.4781	92.9288	93.3503	93.782	94.2307	94.661	94.988
Brazil	Male	Early Neonatal	Neonatal disorders	50.7811	52.6502	54.5023	56.1062	57.6122	58.8786	59.9423	60.8483	61.6112	62.5367	64.1524	66.0184	67.7113	69.0546	70.2569	71.3871	72.6422	73.9322	75.2576	76.4594	77.7339	78.9505	80.0518	81.0086	81.8828	82.8333	83.7688	84.5524
Brazil	Male	Late Neonatal	Neonatal disorders	58.2666	60.3106	62.5055	64.5464	66.5296	67.9628	68.4958	68.9847	69.685	70.3934	71.7521	73.2255	74.5312	75.6045	76.6617	77.7385	78.8439	79.9273	81.0474	82.0905	83.204	84.1885	85.135	85.9117	86.5752	87.2366	87.8575	88.4108
Paraguay	Both	0 to 20	Neonatal disorders	86.142	86.9018	87.1685	87.4702	87.8963	87.9721	88.159	88.4059	88.5709	88.703	88.8426	89.3279	89.9539	90.4405	90.8495	91.3887	91.9106	92.5715	93.0876	93.5908	94.169	94.6425	95.1293	95.5447	95.9819	96.7383	97.0004	97.0323
Paraguay	Both	Early Neonatal	Neonatal disorders	73.9998	75.4006	75.5611	75.7198	76.098	76.0037	76.4017	76.6881	76.6842	76.4697	76.3097	77.0697	78.4174	79.4995	80.2243	81.2909	82.544	84.295	85.7959	87.1991	88.785	90.1617	91.4288	92.384	93.2116	94.5888	94.9895	94.9552
Paraguay	Both	Late Neonatal	Neonatal disorders	72.7022	74.6027	76.1605	77.6895	79.5547	80.4402	80.8365	81.1833	81.5945	81.8222	82.2961	83.4506	84.252	84.6995	85.6471	86.993	87.9486	88.9455	89.8453	90.8267	91.9755	92.8895	93.7315	94.3429	94.8698	95.8965	96.2218	96.2347
Paraguay	Female	0 to 20	Neonatal disorders	88.4152	88.8464	88.9442	89.2698	89.6955	89.7842	89.8873	89.9458	89.9346	89.9451	89.9662	90.2823	90.7191	91.0733	91.33	91.7803	92.3354	93.0885	93.6731	94.2051	94.7513	95.2198	95.6981	96.093	96.4567	97.1118	97.3419	97.3647
Paraguay	Female	Early Neonatal	Neonatal disorders	82.2199	82.6792	82.5881	83.1939	83.9464	84.146	84.0734	83.7068	83.207	82.6448	82.1223	82.2344	82.8898	83.423	83.647	84.3443	85.4958	87.3086	88.838	90.1882	91.6354	92.9078	94.0891	94.9261	95.526	96.4918	96.769	96.7449
Paraguay	Female	Late Neonatal	Neonatal disorders	72.9904	75.1123	76.0428	76.2931	76.545	76.7048	78.3001	79.9542	81.0087	81.9954	83.1734	84.9886	86.3834	87.2864	88.1845	89.31	90.1187	90.9894	91.7068	92.3231	93.0246	93.5731	94.062	94.4609	94.93	95.9926	96.3306	96.3605
Paraguay	Male	0 to 20	Neonatal disorders	84.8	85.7722	86.1464	86.4361	86.856	86.9165	87.1553	87.5269	87.7983	88.0088	88.2258	88.818	89.5692	90.1405	90.6489	91.2421	91.7353	92.3226	92.7854	93.2573	93.8532	94.3242	94.8097	95.2314	95.7141	96.5303	96.81	96.8496
Paraguay	Male	Early Neonatal	Neonatal disorders	67.1227	69.3088	69.6731	69.4438	69.5231	69.1678	69.9649	70.7788	71.1824	71.2502	71.3892	72.6921	74.6165	76.158	77.2981	78.6708	80.0299	81.7288	83.2135	84.6711	86.3765	87.8487	89.182	90.2411	91.2537	92.9663	93.4651	93.4126
Paraguay	Male	Late Neonatal	Neonatal disorders	72.5043	74.246	76.2545	78.698	81.7224	83.13	82.6636	82.0732	82.0194	81.703	81.667	82.3468	82.7209	82.8393	83.8297	85.3311	86.3897	87.4813	88.5135	89.7603	91.2302	92.4042	93.4977	94.2592	94.826	95.8245	96.139	96.137
North Africa and Middle East	Both	0 to 20	Neonatal disorders	74.5896	75.637	76.3484	76.627	77.2036	77.8193	78.6739	79.4978	80.3071	81.1211	82.0031	82.5696	83.2326	83.5582	84.2824	84.8671	85.495	86.2913	86.8744	87.4466	88.1327	88.8525	89.5845	90.1605	90.6689	91.1845	91.796	92.2296
North Africa and Middle East	Both	Early Neonatal	Neonatal disorders	60.1641	61.0047	62.3327	62.6078	62.4715	62.9084	63.9377	64.8711	65.7179	66.5239	67.508	68.0999	68.8763	69.4766	70.3816	71.559	72.6035	73.9412	75.1202	76.0875	77.2589	78.6371	80.0524	81.1775	81.9998	82.6477	83.5037	84.1669
North Africa and Middle East	Both	Late Neonatal	Neonatal disorders	51.7742	53.8642	56.3331	57.3994	57.819	58.73	60.075	61.3394	62.4987	63.4365	64.4804	65.4139	66.6533	67.753	69.1204	70.7668	72.0714	73.5449	74.8513	75.8907	77.0297	78.1856	79.3631	80.3379	81.071	81.6518	82.605	83.31
North Africa and Middle East	Female	0 to 20	Neonatal disorders	73.8213	74.9212	75.6694	75.9335	76.5297	77.1654	77.9983	78.7993	79.5989	80.4096	81.3176	81.8866	82.5504	82.843	83.5797	84.1896	84.8598	85.7252	86.3575	86.9971	87.7337	88.4803	89.2274	89.8116	90.3266	90.8531	91.4614	91.9012
North Africa and Middle East	Female	Early Neonatal	Neonatal disorders	63.8342	64.722	66.0443	66.3195	66.2339	66.6238	67.4512	68.1918	68.8845	69.5234	70.3892	70.8468	71.5166	71.9621	72.8054	73.9027	74.9075	76.226	77.3848	78.3797	79.4915	80.7457	82.0123	83.0049	83.7297	84.2909	85.0342	85.6272
North Africa and Middle East	Female	Late Neonatal	Neonatal disorders	47.5391	49.2524	51.3805	52.1805	52.4886	53.4166	54.8746	56.2729	57.6028	58.7414	60.0344	61.1583	62.57	63.821	65.3707	67.2785	68.853	70.5671	72.0501	73.2477	74.5412	75.8969	77.2569	78.4073	79.2495	79.9273	80.9132	81.6705
North Africa and Middle East	Male	0 to 20	Neonatal disorders	75.3404	76.3384	77.0163	77.3029	77.8614	78.457	79.3202	80.1548	80.9667	81.7801	82.6391	83.2005	83.8598	84.2084	84.9212	85.4837	86.0762	86.8147	87.3561	87.8726	88.5161	89.2123	89.9284	90.4955	90.9964	91.501	92.1116	92.5386
North Africa and Middle East	Male	Early Neonatal	Neonatal disorders	56.9345	57.7371	59.0742	59.3473	59.1671	59.6454	60.8478	61.9458	62.927	63.8811	64.9697	65.6805	66.5485	67.2855	68.2446	69.4912	70.5652	71.9152	73.1045	74.0354	75.259	76.7476	78.2938	79.5371	80.4471	81.1732	82.1319	82.8622
North Africa and Middle East	Male	Late Neonatal	Neonatal disorders	54.8161	57.1802	59.8965	61.156	61.6559	62.5552	63.8187	64.9869	66.0225	66.8155	67.6798	68.4768	69.5929	70.5845	71.8214	73.2789	74.3876	75.6852	76.861	77.7838	78.8105	79.8217	80.8681	81.7163	82.3719	82.8837	83.8162	84.4852
Algeria	Both	0 to 20	Neonatal disorders	83.6734	84.4487	85.119	85.697	86.2026	86.7114	87.2013	87.6064	87.9345	88.1803	88.4093	88.7744	89.0365	89.2461	89.366	89.4832	89.6295	89.6959	89.8477	90.1093	90.5071	90.9583	91.5478	91.8452	92.115	92.5498	93.0547	93.7036
Algeria	Both	Early Neonatal	Neonatal disorders	74.4179	75.0421	75.4706	75.7612	75.9898	76.36	76.8204	77.2666	77.4612	77.5348	77.8169	78.494	78.8503	79.1135	79.2615	79.4607	79.8394	80.0615	80.4109	81.0402	82.0555	83.1548	84.5197	85.1954	85.6804	86.3903	87.1118	88.1766
Algeria	Both	Late Neonatal	Neonatal disorders	66.096	67.505	68.66	69.552	70.2872	71.0901	71.9831	72.8177	73.2586	73.7952	74.9002	76.4994	77.6718	78.6617	79.5674	80.7801	82.2339	83.493	84.7109	85.8612	86.7858	87.5873	88.5613	89.0774	89.486	90.0448	90.5388	91.2619
Algeria	Female	0 to 20	Neonatal disorders	83.3009	84.1065	84.8178	85.4495	85.9968	86.5219	87.011	87.3974	87.7128	87.9393	88.1227	88.4201	88.5884	88.7152	88.756	88.8093	88.9026	88.9752	89.124	89.4145	89.8421	90.3218	90.9469	91.2258	91.4972	91.9421	92.4622	93.1459
Algeria	Female	Early Neonatal	Neonatal disorders	77.2358	77.8072	78.1593	78.3989	78.6109	78.9309	79.2744	79.6094	79.6951	79.6732	79.8086	80.2326	80.3597	80.38	80.3289	80.3928	80.686	80.8551	81.1519	81.7616	82.7022	83.7399	85.0417	85.6718	86.1316	86.8092	87.4994	88.5272
Algeria	Female	Late Neonatal	Neonatal disorders	62.6884	64.2397	65.5651	66.6404	67.5601	68.4599	69.43	70.3251	70.7787	71.3136	72.4348	74.041	75.1503	76.0093	76.7934	77.9781	79.5148	80.8824	82.2079	83.5073	84.5635	85.5131	86.6541	87.255	87.7486	88.4374	89.0409	89.8848
Algeria	Male	0 to 20	Neonatal disorders	84.0662	84.8125	85.4449	85.972	86.4377	86.9285	87.4133	87.8277	88.1596	88.4159	88.6793	89.0946	89.4304	89.7027	89.8819	90.0472	90.2352	90.2938	90.4458	90.6817	91.054	91.4806	92.0392	92.3512	92.6183	93.0441	93.5355	94.1554
Algeria	Male	Early Neonatal	Neonatal disorders	71.8966	72.5665	73.0682	73.4064	73.6449	74.0552	74.6209	75.1619	75.4523	75.607	76.0154	76.9172	77.48	77.9651	78.2896	78.6051	79.0559	79.3222	79.7146	80.3555	81.439	82.5922	84.0118	84.7263	85.2301	85.9673	86.7137	87.8128
Algeria	Male	Late Neonatal	Neonatal disorders	68.5261	69.8346	70.8674	71.6265	72.2263	72.9607	73.7991	74.5901	75.021	75.5612	76.658	78.257	79.4801	80.5685	81.5633	82.7951	84.1882	85.3684	86.5082	87.5512	88.381	89.0759	89.9297	90.3847	90.7321	91.197	91.6119	92.2481
Bahrain	Both	0 to 20	Neonatal disorders	89.5775	90.1671	91.0222	92.0028	93.1135	94.0475	95.013	95.6779	95.9844	96.2668	96.4047	96.4829	96.6684	96.7865	96.8983	97.0828	97.2006	97.2585	97.275	97.3055	97.377	97.4697	97.4506	97.5182	97.6115	97.7951	97.9591	98.1252
Bahrain	Both	Early Neonatal	Neonatal disorders	78.3889	79.3795	80.9619	82.8866	85.2826	87.5413	89.9469	91.6089	92.571	93.4184	94.007	94.3711	95.0344	95.4738	95.8882	96.3405	96.5737	96.6523	96.6913	96.758	96.8675	96.9154	96.7462	96.6728	96.6173	96.7984	96.9334	97.0932
Bahrain	Both	Late Neonatal	Neonatal disorders	70.0332	71.1445	72.8777	75.237	78.1	80.7728	83.5729	85.3211	85.9119	86.4521	86.6423	86.64	86.8409	86.9175	87.2896	88.1317	88.7718	89.2761	89.6529	90.0987	90.6724	91.1859	91.343	91.6865	92.0464	92.515	92.871	93.2135
Bahrain	Female	0 to 20	Neonatal disorders	88.2043	88.8904	89.8092	90.8747	92.0966	93.1797	94.3244	95.1167	95.422	95.7508	95.8459	95.9287	96.1189	96.2026	96.312	96.5134	96.642	96.7249	96.7763	96.8411	96.9621	97.0961	97.1115	97.2165	97.3256	97.5263	97.7072	97.8901
Bahrain	Female	Early Neonatal	Neonatal disorders	78.6057	79.5617	81.0626	82.8652	85.125	87.3082	89.7222	91.4318	92.3901	93.2015	93.7024	94.0195	94.6761	95.0338	95.4313	95.895	96.1683	96.3182	96.4434	96.5953	96.8088	96.9361	96.8556	96.8599	96.8336	97.0027	97.1094	97.2495
Bahrain	Female	Late Neonatal	Neonatal disorders	63.5656	65.1483	67.3421	70.3535	73.8618	77.1514	80.6254	82.9362	83.8222	84.6929	84.8469	84.7963	84.9797	84.9672	85.528	86.6538	87.42	88.051	88.5589	89.1265	89.8131	90.423	90.6848	91.1424	91.5838	92.069	92.4237	92.7695
Bahrain	Male	0 to 20	Neonatal disorders	90.6372	91.154	91.9593	92.873	93.8951	94.7152	95.5447	96.1142	96.4188	96.6662	96.8321	96.9055	97.0856	97.2268	97.3394	97.51	97.619	97.6591	97.651	97.6573	97.6936	97.7564	97.7132	97.7541	97.8358	98.0056	98.1557	98.308
Bahrain	Male	Early Neonatal	Neonatal disorders	78.0984	79.1228	80.7813	82.8177	85.3396	87.6723	90.0814	91.7102	92.6795	93.561	94.2256	94.6309	95.3026	95.8131	96.2436	96.6883	96.8888	96.9069	96.8723	96.8664	96.8871	96.8674	96.6212	96.4807	96.3999	96.5904	96.7501	96.9264
Bahrain	Male	Late Neonatal	Neonatal disorders	74.7087	75.4781	76.8768	78.7672	81.1636	83.3885	85.6985	87.0392	87.4174	87.719	87.9355	87.9681	88.1818	88.3234	88.5579	89.193	89.7412	90.1528	90.4341	90.7909	91.2825	91.7259	91.8052	92.0648	92.3641	92.8206	93.1783	93.5187
Egypt	Both	0 to 20	Neonatal disorders	81.5312	82.3101	82.8921	83.5726	84.1713	84.426	85.295	86.0026	86.5586	87.0323	87.5756	88.075	88.5588	88.9217	89.3434	89.7451	90.2874	90.9317	91.7613	92.4586	93.3551	94.4142	95.5616	96.2676	96.7698	96.7315	97.158	97.341
Egypt	Both	Early Neonatal	Neonatal disorders	67.6224	67.7901	67.5886	67.7537	68.0707	68.0475	69.4457	70.544	71.5308	72.4473	73.4566	74.2383	74.9941	75.6313	76.5429	77.5118	78.9558	80.7817	82.9985	84.8159	86.947	89.6635	92.6478	94.4321	95.4558	95.1245	95.6282	95.6339
Egypt	Both	Late Neonatal	Neonatal disorders	64.7302	66.2329	67.2552	68.2303	69.3627	70.2334	71.584	71.8612	71.4541	70.7209	70.4285	71.159	72.6477	73.6128	74.6155	75.7029	76.917	78.1591	79.7227	81.0829	82.5145	83.6936	85.4819	86.8218	87.7584	87.3217	88.3979	88.9476
Egypt	Female	0 to 20	Neonatal disorders	80.8067	81.6456	82.4762	83.417	84.1783	84.5258	85.4683	86.2478	86.897	87.4499	88.0587	88.501	88.8968	89.2425	89.6448	90.0291	90.4869	91.1185	91.961	92.6781	93.5521	94.5513	95.6444	96.2995	96.7831	96.7535	97.1423	97.3217
Egypt	Female	Early Neonatal	Neonatal disorders	70.8869	71.4247	72.0544	72.9062	73.5589	73.6484	74.8643	75.8171	76.7535	77.6001	78.5673	79.0498	79.4782	79.997	80.8694	81.686	82.6513	84.0793	86.0348	87.679	89.4783	91.6657	94.0909	95.4904	96.3166	96.0054	96.3959	96.4041
Egypt	Female	Late Neonatal	Neonatal disorders	65.1398	65.4085	65.1583	65.7048	67.0124	68.1625	69.7319	70.3183	70.2938	69.8853	69.8759	70.7904	72.3402	73.2071	74.0702	75.1736	76.6424	78.1278	79.6432	80.9397	82.3518	83.7753	85.7332	87.1893	88.2012	87.9184	88.8567	89.3921
Egypt	Male	0 to 20	Neonatal disorders	82.2733	83.0029	83.4029	83.8986	84.3872	84.575	85.3736	86.0154	86.4942	86.902	87.3877	87.9212	88.4639	88.8369	89.2743	89.6827	90.2714	90.9069	91.7124	92.3816	93.2825	94.3749	95.5494	96.2853	96.7955	96.7524	97.2031	97.3872
Egypt	Male	Early Neonatal	Neonatal disorders	64.6735	64.5327	63.6009	63.1698	63.2063	63.0917	64.6572	65.8856	66.9126	67.8973	68.9417	69.9914	71.037	71.8017	72.7496	73.8464	75.6769	77.8267	80.2536	82.1955	84.6202	87.8191	91.316	93.4512	94.6554	94.3061	94.9167	94.9207
Egypt	Male	Late Neonatal	Neonatal disorders	64.3239	66.7486	68.7174	70.0103	71.0182	71.6848	72.878	72.9268	72.2306	71.2584	70.7494	71.3548	72.8107	73.8569	74.9647	76.0391	77.063	78.11	79.6963	81.0917	82.5397	83.5389	85.2143	86.4733	87.3597	86.8078	88.0008	88.5633
Iran	Both	0 to 20	Neonatal disorders	76.3162	77.6588	78.5181	79.5751	80.6209	81.4047	82.2372	83.1142	83.9771	84.803	85.3528	85.6155	85.9214	86.3742	86.9066	87.248	87.5871	87.9107	88.248	88.6099	89.0308	89.5467	90.0822	90.7434	91.6807	93.0925	94.6899	95.5968
Iran	Both	Early Neonatal	Neonatal disorders	57.6014	57.7861	56.8054	56.4486	56.5847	56.7784	58.1353	60.0484	62.2916	64.0844	63.9704	62.2392	60.9157	61.1102	62.3959	63.8745	65.5143	66.754	68.0349	69.5135	70.9917	72.5056	73.7375	75.1252	77.2063	80.4281	84.3661	86.4193
Iran	Both	Late Neonatal	Neonatal disorders	50.3168	50.9747	50.5271	51.0054	51.7521	52.3626	54.1187	56.441	59.0791	61.2208	61.32	59.7176	58.796	59.6994	61.7883	63.7044	65.7668	67.4095	69.0641	70.7256	72.3283	73.8945	75.0648	76.3241	78.0664	81.051	84.582	86.5415
Iran	Female	0 to 20	Neonatal disorders	77.1595	78.4623	79.2914	80.2674	81.2188	81.92	82.6729	83.4774	84.2798	85.0725	85.6044	85.8711	86.1883	86.6391	87.1732	87.5115	87.8593	88.1738	88.4969	88.8278	89.2106	89.6721	90.1521	90.7628	91.6557	93.0228	94.5962	95.5027
Iran	Female	Early Neonatal	Neonatal disorders	63.3677	63.4127	62.3888	61.8445	61.7612	61.7887	62.8853	64.4785	66.4156	68.0009	67.8755	66.334	65.1862	65.3587	66.5263	67.8567	69.3624	70.5095	71.6723	72.9906	74.2634	75.5346	76.5379	77.7026	79.4729	82.2131	85.6752	87.5179
Iran	Female	Late Neonatal	Neonatal disorders	45.4517	46.0333	45.4273	45.8224	46.5512	47.1092	49.0247	51.5708	54.4573	56.9023	57.1153	55.4414	54.4921	55.6032	58.0142	60.2466	62.6251	64.4912	66.3853	68.2287	69.9339	71.5764	72.8136	74.1343	75.9661	79.1053	82.8837	85.005
Iran	Male	0 to 20	Neonatal disorders	75.5173	76.8832	77.7563	78.8804	80.0081	80.8693	81.7782	82.724	83.6494	84.5151	85.0889	85.3529	85.6553	86.1185	86.659	87.0105	87.3476	87.6848	88.0372	88.4272	88.8821	89.445	90.0284	90.733	91.7082	93.1544	94.7693	95.6765
Iran	Male	Early Neonatal	Neonatal disorders	52.3867	52.7024	51.7604	51.5662	51.8896	52.2304	53.8179	56.0177	58.5444	60.5304	60.4349	58.5382	57.0641	57.288	58.6867	60.3005	62.0609	63.3809	64.7593	66.3705	68.0314	69.7599	71.1972	72.7851	75.1479	78.8005	83.1669	85.4134
Iran	Male	Late Neonatal	Neonatal disorders	53.7199	54.4423	54.1151	54.6599	55.4242	56.0787	57.725	59.8911	62.3558	64.2821	64.2992	62.7467	61.8453	62.6008	64.4606	66.1509	67.9872	69.4708	70.9522	72.4826	74.0143	75.5295	76.6544	77.8733	79.5559	82.4352	85.7931	87.6387
Iraq	Both	0 to 20	Neonatal disorders	83.9127	85.4138	84.6286	83.7162	83.5955	83.4857	83.5662	83.8355	84.2369	84.8544	85.3741	85.8577	86.008	85.9486	86.3779	86.3332	86.9062	87.8204	88.1719	88.6036	89.1501	89.8736	90.4408	90.9185	91.3487	91.8555	92.3308	92.6867
Iraq	Both	Early Neonatal	Neonatal disorders	75.883	77.5156	79.3089	77.1335	76.1788	75.7483	75.5691	75.6231	75.7877	76.2741	76.7587	77.2571	77.4295	76.9565	77.4485	77.0219	76.533	78.1319	79.3244	79.5558	80.381	81.7122	83.0261	83.7232	84.2857	85.0633	85.8743	86.6092
Iraq	Both	Late Neonatal	Neonatal disorders	63.1265	65.9312	69.9696	67.7918	66.9784	66.8029	67.0235	67.6733	68.6546	69.8297	70.8822	71.8548	72.49	72.5436	73.7364	73.7803	73.5897	75.7113	77.3823	77.907	78.8771	80.3656	81.7841	82.535	83.0641	83.8379	84.7554	85.5082
Iraq	Female	0 to 20	Neonatal disorders	82.3268	83.9238	82.9778	81.8606	81.5981	81.358	81.3401	81.5403	81.9163	82.6748	83.3909	83.9927	84.1766	84.0852	84.5258	84.4598	85.1217	86.1679	86.5871	87.2401	87.9554	88.8293	89.5074	90.1368	90.6676	91.2306	91.7246	92.0868
Iraq	Female	Early Neonatal	Neonatal disorders	79.663	81.0024	82.1497	80.029	78.9607	78.2499	77.8169	77.6386	77.6237	77.9897	78.3927	78.8177	78.9766	78.5126	78.9067	78.4231	77.9456	79.4336	80.564	80.9376	81.7579	83.0499	84.3134	85.0586	85.5996	86.3091	87.0126	87.6272
Iraq	Female	Late Neonatal	Neonatal disorders	50.4967	54.3365	59.7904	57.0247	56.2015	56.2444	56.7698	57.8029	59.2427	61.2359	63.2005	64.8044	65.7951	65.9504	67.46	67.548	67.4103	70.0804	72.2302	73.2049	74.5644	76.5238	78.363	79.5243	80.2878	81.2373	82.2749	83.1008
Iraq	Male	0 to 20	Neonatal disorders	85.1801	86.6024	85.9424	85.183	85.1643	85.1465	85.2932	85.608	86.0226	86.5353	86.9121	87.3085	87.4343	87.3981	87.8157	87.7854	88.2884	89.1003	89.4	89.6711	90.0934	90.7053	91.1907	91.558	91.9133	92.3753	92.8324	93.1813
Iraq	Male	Early Neonatal	Neonatal disorders	72.6917	74.5687	76.9007	74.6681	73.8054	73.6074	73.6253	73.8694	74.1725	74.7545	75.3054	75.8645	76.0436	75.5585	76.1339	75.7512	75.2485	76.9444	78.1871	78.284	79.1203	80.4877	81.8483	82.5044	83.0951	83.9333	84.8369	85.6851
Iraq	Male	Late Neonatal	Neonatal disorders	72.1383	74.2056	77.2243	75.4642	74.6603	74.3287	74.336	74.7201	75.3792	75.971	76.3767	76.8972	77.2799	77.2607	78.2277	78.241	78.0134	79.7414	81.0706	81.2722	81.9626	83.1135	84.2303	84.6864	85.0479	85.6981	86.531	87.2339
Jordan	Both	0 to 20	Neonatal disorders	85.655	85.6109	85.7703	85.9751	86.2403	86.4652	86.6686	86.8819	87.0812	87.3296	87.5954	87.9455	88.4272	89.0328	89.6828	90.8011	90.7129	91.2781	91.8682	92.5316	93.1355	93.5322	94.19	94.3257	94.5543	94.7989	94.9887	95.1407
Jordan	Both	Early Neonatal	Neonatal disorders	69.2446	68.8798	68.8156	68.9308	69.1962	69.4695	69.7518	69.9499	70.1294	70.5598	71.338	72.4448	73.9407	75.5586	77.176	80.2719	81.4401	81.0692	82.0114	82.9663	83.9833	84.3405	85.4394	86.227	86.009	86.5719	87.1105	87.585
Jordan	Both	Late Neonatal	Neonatal disorders	63.1272	62.396	62.1576	62.1113	62.0902	62.4352	63.1582	63.8688	64.5373	65.4536	66.5297	67.9138	69.7132	71.6094	73.5601	77.3628	79.0838	79.141	80.766	82.2487	83.4257	83.8434	85.0101	85.7477	85.505	86.0594	86.5806	87.0325
Jordan	Female	0 to 20	Neonatal disorders	84.5847	84.5322	84.7217	84.9689	85.3225	85.6364	85.9632	86.2749	86.5535	86.8617	87.1178	87.4967	87.9836	88.5788	89.2244	90.3618	90.2786	90.8612	91.4582	92.1519	92.7821	93.1992	93.8804	94.0097	94.2512	94.5089	94.7003	94.8553
Jordan	Female	Early Neonatal	Neonatal disorders	71.4041	70.8061	70.547	70.5275	70.6404	70.8533	71.1652	71.4047	71.6027	72.0537	72.8391	73.9544	75.3853	76.8603	78.3461	81.2659	82.3701	81.9451	82.7663	83.6221	84.5671	84.8754	85.9045	86.637	86.4037	86.9341	87.4414	87.892
Jordan	Female	Late Neonatal	Neonatal disorders	56.9206	56.7919	57.3684	58.1314	59.0119	60.1686	61.5943	62.8252	63.8914	65.118	66.4945	68.1428	70.0679	72.1478	74.2826	78.2455	80.2455	80.6023	82.3533	83.9084	85.1126	85.5415	86.6473	87.3152	87.0386	87.5076	87.9209	88.279
Jordan	Male	0 to 20	Neonatal disorders	86.535	86.4903	86.6197	86.7864	86.9764	87.1286	87.2349	87.372	87.5095	87.7146	88	88.3314	88.8121	89.427	90.0809	91.1832	91.0955	91.6411	92.2197	92.8528	93.4336	93.8134	94.4512	94.592	94.8095	95.043	95.2322	95.3821
Jordan	Male	Early Neonatal	Neonatal disorders	67.2047	67.0272	67.1165	67.3328	67.7264	68.0503	68.3129	68.4866	68.6647	69.0935	69.8788	70.9859	72.5448	74.2979	76.0401	79.2996	80.5264	80.1902	81.2293	82.2653	83.3466	83.7498	84.9159	85.7566	85.5547	86.1526	86.7262	87.2285
Jordan	Male	Late Neonatal	Neonatal disorders	67.5886	66.4146	65.5721	64.9194	64.2183	63.9536	64.1621	64.4996	64.8823	65.5814	66.4402	67.6324	69.3608	71.128	72.9486	76.6379	78.1547	77.9651	79.482	80.9004	82.0501	82.4644	83.6853	84.4824	84.2723	84.8946	85.5118	86.0453
Kuwait	Both	0 to 20	Neonatal disorders	96.2239	96.8586	96.1665	96.7406	95.6119	96.1089	96.7079	96.5913	96.9914	97.0084	96.9481	97.3608	96.8908	96.7452	96.8557	97.0014	97.0299	97.0335	96.9082	96.7355	97.0645	97.356	97.5577	97.738	97.7515	97.8515	98.0416	98.1685
Kuwait	Both	Early Neonatal	Neonatal disorders	87.5757	89.695	88.7564	91.8744	90.1123	91.6937	93.3762	93.4937	93.3979	93.1759	92.9053	94.1248	93.3942	93.2067	93.7222	94.4799	94.8069	94.9988	94.8425	94.5178	95.082	95.3463	95.4308	95.7	95.6297	95.4953	95.7865	96.0471
Kuwait	Both	Late Neonatal	Neonatal disorders	90.2098	90.616	88.9365	91.7225	89.7312	91.3745	93.3104	93.462	93.5359	93.1717	92.553	93.3537	92.0187	91.5321	91.5436	92.0902	91.7751	91.3759	90.4516	89.4188	90.5677	91.7062	92.2726	92.4922	92.2389	92.1119	92.5798	93.0193
Kuwait	Female	0 to 20	Neonatal disorders	95.9793	96.5245	95.7519	96.3397	94.9443	95.4586	96.1092	96.0285	96.4617	96.4582	96.4948	96.9934	96.4014	96.292	96.4788	96.6228	96.6894	96.7003	96.5317	96.3931	96.7698	97.093	97.3417	97.5696	97.6196	97.7284	97.9228	98.0516
Kuwait	Female	Early Neonatal	Neonatal disorders	88.1605	89.718	88.7211	91.7154	89.663	91.2063	92.9979	93.3014	93.2505	93.0726	93.0875	94.3627	93.5468	93.3992	94.0205	94.7443	95.0849	95.2093	94.9854	94.7523	95.3327	95.5781	95.6436	95.9136	95.8739	95.693	95.8785	96.038
Kuwait	Female	Late Neonatal	Neonatal disorders	90.599	90.8619	89.2667	91.9868	89.7515	91.2626	92.9435	93.1596	92.7852	91.9838	91.475	92.479	90.8229	90.5233	90.6419	91.0197	90.829	90.6682	89.677	88.6277	89.9574	91.2433	92.0164	92.4857	92.3779	92.148	92.4398	92.7061
Kuwait	Male	0 to 20	Neonatal disorders	96.4362	97.1259	96.4985	97.0572	96.126	96.6052	97.1612	97.0222	97.3942	97.4245	97.3008	97.6499	97.2685	97.1009	97.1589	97.3035	97.3063	97.3048	97.2099	97.0167	97.3086	97.5745	97.7417	97.8875	97.8766	97.9691	98.1531	98.2767
Kuwait	Male	Early Neonatal	Neonatal disorders	87.0181	89.6182	88.7246	91.9597	90.4345	92.0544	93.6519	93.6136	93.4803	93.221	92.7103	93.8883	93.2273	93.0065	93.4369	94.2265	94.5435	94.7902	94.6888	94.2845	94.8377	95.122	95.2292	95.5044	95.418	95.3291	95.7087	96.0485
Kuwait	Male	Late Neonatal	Neonatal disorders	89.9201	90.4297	88.6882	91.5223	89.7056	91.4455	93.5672	93.6726	94.0722	94.0246	93.3265	93.9807	92.8777	92.2575	92.1929	92.8602	92.4564	91.8856	91.0088	89.9872	91.0039	92.0404	92.4666	92.5195	92.1801	92.1394	92.7345	93.2916
Lebanon	Both	0 to 20	Neonatal disorders	87.7124	88.0241	88.3906	88.8572	89.4044	89.9222	90.5718	91.2639	92.0121	92.7454	93.4007	93.9681	94.5072	94.9558	95.3754	95.7243	95.9962	96.2272	96.4606	96.6715	96.9122	97.1252	97.405	97.271	97.2409	97.4187	97.6079	97.7483
Lebanon	Both	Early Neonatal	Neonatal disorders	76.9678	77.4136	77.8927	78.5804	79.6297	80.8599	82.1664	83.4477	84.7241	85.9535	87.1377	88.2247	89.2014	90.0884	90.836	91.4454	91.9874	92.4271	92.8405	93.2597	93.6676	94.1407	94.976	95.112	94.4454	94.1665	94.2157	94.2183
Lebanon	Both	Late Neonatal	Neonatal disorders	70.9193	71.6921	72.4974	73.4353	74.7813	76.3674	77.9398	79.4951	80.9791	82.5136	83.9349	85.2658	86.4078	87.4153	88.2446	88.9144	89.475	89.9527	90.4578	90.872	91.2867	91.8178	92.8409	92.9244	91.9862	91.5462	91.5679	91.5186
Lebanon	Female	0 to 20	Neonatal disorders	86.2665	86.7627	87.2643	87.8156	88.4444	89.0247	89.6786	90.3853	91.1433	91.8998	92.585	93.191	93.7802	94.2733	94.7438	95.1442	95.4715	95.7542	96.0254	96.2797	96.5591	96.7917	97.0859	96.9166	96.8736	97.0585	97.2533	97.3967
Lebanon	Female	Early Neonatal	Neonatal disorders	77.5677	78.1665	78.725	79.4163	80.4151	81.5307	82.6779	83.7561	84.8906	85.9675	87.0268	88.0411	88.9643	89.8326	90.5934	91.2304	91.8198	92.3175	92.7868	93.2729	93.7062	94.1867	95.009	95.1255	94.4469	94.1245	94.1062	94.055
Lebanon	Female	Late Neonatal	Neonatal disorders	67.1477	68.2448	69.3502	70.5108	72.0803	73.8483	75.5248	77.1954	78.8015	80.4409	81.9813	83.4652	84.7614	85.9443	86.9519	87.7924	88.5508	89.1918	89.8088	90.3321	90.8162	91.3787	92.4562	92.5165	91.4931	90.9535	90.8675	90.7341
Lebanon	Male	0 to 20	Neonatal disorders	88.8448	89.0172	89.2791	89.6789	90.1596	90.6256	91.2707	91.9496	92.6886	93.4021	94.032	94.5683	95.0676	95.4814	95.8617	96.1712	96.4018	96.5942	96.799	96.9776	97.1886	97.3863	97.6545	97.5474	97.5267	97.6975	97.8808	98.0176
Lebanon	Male	Early Neonatal	Neonatal disorders	76.2931	76.594	76.9944	77.6749	78.7697	80.1089	81.568	83.0454	84.4561	85.8335	87.1385	88.2962	89.3262	90.2353	90.9758	91.5653	92.0702	92.4627	92.8314	93.1943	93.5831	94.0535	94.9053	95.0596	94.4015	94.1607	94.27	94.3205
Lebanon	Male	Late Neonatal	Neonatal disorders	73.6122	74.141	74.7186	75.4893	76.6698	78.1286	79.6356	81.1163	82.5189	83.9844	85.3244	86.5473	87.5795	88.4608	89.1608	89.7069	90.1235	90.4822	90.9063	91.2421	91.6074	92.1185	93.1047	93.2071	92.332	91.9665	92.0692	92.0829
Libya	Both	0 to 20	Neonatal disorders	89.0842	89.4188	89.8952	90.3031	90.7611	91.1887	91.6717	91.9884	92.3214	92.6415	92.9375	93.2128	93.4762	93.8507	94.3523	94.9057	95.4951	96.0243	96.5071	96.8776	97.0834	97.3748	97.5753	97.6767	97.7186	97.7301	97.7248	97.7286
Libya	Both	Early Neonatal	Neonatal disorders	78.5176	78.5654	78.668	78.7139	79.1465	79.7775	80.4751	80.6687	80.9004	81.3774	82.2049	83.2587	84.2914	85.4036	86.8262	88.3783	89.9699	91.3584	92.6049	93.552	94.0308	94.6195	95.2222	95.3507	95.341	95.278	95.1888	95.1708
Libya	Both	Late Neonatal	Neonatal disorders	81.2346	81.3785	81.6298	81.735	82.1553	82.7805	83.5023	83.7491	84.0279	84.5481	85.3268	86.2946	87.1777	88.1853	89.3979	90.7029	91.9946	93.0846	94.1135	94.8824	95.2327	95.6715	96.1029	96.1283	96.057	95.938	95.7364	95.6232
Libya	Female	0 to 20	Neonatal disorders	88.2225	88.5514	89.0628	89.5246	90.0482	90.5285	91.0436	91.3738	91.713	92.0462	92.339	92.6059	92.8571	93.2138	93.7051	94.2715	94.9148	95.4856	96.0338	96.447	96.6728	96.9932	97.2093	97.3231	97.3648	97.3761	97.3667	97.364
Libya	Female	Early Neonatal	Neonatal disorders	78.7661	78.6776	78.7313	78.7582	79.2595	79.9547	80.6493	80.9185	81.2592	81.7933	82.6215	83.6207	84.5709	85.5782	86.8948	88.3607	89.9048	91.2571	92.4999	93.4314	93.8889	94.4602	95.0652	95.1893	95.1754	95.1037	95.0098	94.9814
Libya	Female	Late Neonatal	Neonatal disorders	78.7052	78.7254	78.9515	79.0928	79.6267	80.4043	81.2649	81.5989	82.0412	82.6994	83.5849	84.6501	85.5845	86.6556	87.9387	89.3526	90.8076	92.0279	93.2306	94.1158	94.5235	95.0158	95.5048	95.5484	95.4694	95.3352	95.0952	94.9631
Libya	Male	0 to 20	Neonatal disorders	89.755	90.0939	90.544	90.9119	91.3211	91.71	92.1706	92.4789	92.8087	93.1193	93.4179	93.6999	93.9722	94.3585	94.8644	95.4036	95.9482	96.4423	96.8734	97.2098	97.3994	97.6678	97.8559	97.9476	97.9896	98.0013	97.9991	98.0075
Libya	Male	Early Neonatal	Neonatal disorders	78.1715	78.3465	78.4986	78.5707	78.9506	79.5335	80.2432	80.3715	80.5032	80.9275	81.7551	82.8635	83.9756	85.1843	86.7028	88.3326	89.968	91.3897	92.6428	93.6059	94.105	94.7117	95.3147	95.448	95.4419	95.3868	95.3016	95.2932
Libya	Male	Late Neonatal	Neonatal disorders	83.0458	83.2838	83.5554	83.6349	83.9739	84.4898	85.1122	85.2959	85.4539	85.8718	86.5729	87.4715	88.3207	89.2831	90.445	91.6711	92.8448	93.8405	94.7437	95.4287	95.7374	96.1377	96.5278	96.5399	96.474	96.366	96.1929	96.0934
Morocco	Both	0 to 20	Neonatal disorders	78.8198	79.4017	80.0008	80.8075	81.7937	82.5279	83.3633	84.0614	84.7829	85.3996	85.8971	86.3528	86.674	87.0509	87.6233	88.1896	88.7957	89.5247	89.8997	90.3492	90.7891	91.0404	91.7415	92.284	92.7537	93.2212	93.6546	94.0249
Morocco	Both	Early Neonatal	Neonatal disorders	64.9616	65.0708	65.4894	66.5435	68.1084	69.0709	70.059	70.6759	71.2567	71.8518	72.324	72.782	72.9898	73.405	74.3566	75.4302	76.5992	78.0412	78.681	79.4818	80.2701	80.6182	81.9815	83.0058	83.9154	84.7952	85.609	86.3946
Morocco	Both	Late Neonatal	Neonatal disorders	53.444	56.4308	58.9851	60.9192	62.4639	63.3635	64.7224	65.9661	67.1039	68.2174	69.0369	69.8676	70.3626	70.9633	72.0812	73.2838	74.6207	76.0592	76.7439	77.6053	78.4329	78.8187	80.2863	81.3912	82.3729	83.2753	84.0904	84.8986
Morocco	Female	0 to 20	Neonatal disorders	79.1199	79.7052	80.2906	81.1434	82.1783	82.9338	83.7071	84.316	84.9941	85.5666	86.0024	86.4424	86.7727	87.1803	87.7828	88.367	89.0004	89.74	90.123	90.571	91.0045	91.2594	91.953	92.4891	92.932	93.3849	93.7931	94.1517
Morocco	Female	Early Neonatal	Neonatal disorders	69.9787	69.9567	70.2747	71.2929	72.7881	73.6978	74.5612	75.0425	75.5493	76.0516	76.4605	76.8812	77.103	77.4978	78.3505	79.3006	80.3552	81.6005	82.1435	82.8394	83.5068	83.8337	85.0045	85.8777	86.6525	87.3956	88.0858	88.7431
Morocco	Female	Late Neonatal	Neonatal disorders	49.2504	51.8743	54.1096	55.8664	57.4297	58.3303	59.6345	60.689	61.6218	62.546	63.2723	64.0477	64.5976	65.4015	66.8163	68.2936	70.025	71.7591	72.6318	73.6905	74.7144	75.2475	77.04	78.3614	79.5442	80.6054	81.556	82.5211
Morocco	Male	0 to 20	Neonatal disorders	78.8006	79.3462	79.9294	80.6778	81.612	82.3263	83.2117	83.9806	84.73	85.3791	85.9295	86.3956	86.7078	87.0549	87.5955	88.1448	88.7292	89.4439	89.8115	90.2606	90.7029	90.9515	91.6529	92.1947	92.6828	93.1564	93.6063	93.9813
Morocco	Male	Early Neonatal	Neonatal disorders	60.6382	60.8504	61.3373	62.4047	64.0226	65.04	66.135	66.8707	67.5103	68.191	68.7214	69.2104	69.3989	69.8227	70.8522	72.0409	73.3188	74.9416	75.6784	76.5782	77.4764	77.8392	79.3681	80.518	81.5393	82.5321	83.4421	84.3338
Morocco	Male	Late Neonatal	Neonatal disorders	56.4413	59.6862	62.4689	64.532	66.0648	66.9655	68.3668	69.7509	71.0397	72.2918	73.1796	74.0515	74.5083	74.9638	75.8684	76.872	77.9235	79.1488	79.6976	80.4167	81.1029	81.3826	82.6161	83.5651	84.4013	85.1893	85.9064	86.6011
Palestine	Both	0 to 20	Neonatal disorders	86.6232	86.9479	87.3087	87.6201	88.0049	88.3213	88.5547	88.7186	88.9053	89.0378	89.0292	88.8803	88.6736	88.5354	88.5375	88.6949	88.9551	89.2688	89.769	90.3045	90.8194	91.3945	92.0738	92.6686	93.2141	93.6148	94.0343	94.3143
Palestine	Both	Early Neonatal	Neonatal disorders	90.9464	90.8641	90.5217	90.0158	89.6439	89.2623	88.7176	87.9087	87.0447	86.2716	85.2993	84.199	82.9813	81.9967	81.3826	81.1437	81.1438	81.4744	82.2512	83.0811	83.9229	84.883	85.9708	87.0042	87.9387	88.7037	89.4396	89.9116
Palestine	Both	Late Neonatal	Neonatal disorders	43.2395	44.6988	46.8035	48.7262	50.8306	52.5383	54.0044	55.4577	57.0843	58.455	59.4016	60.0969	60.9266	62.1341	63.7288	65.6996	67.6696	69.4533	71.0421	72.3238	73.4972	74.7238	76.2343	77.6657	78.9935	80.1777	81.3245	82.1127
Palestine	Female	0 to 20	Neonatal disorders	85.0156	85.4583	85.9469	86.3791	86.885	87.2847	87.5544	87.7429	87.9215	88.0526	88.0516	87.9029	87.7046	87.5937	87.6523	87.8451	88.1248	88.4367	88.9389	89.4958	90.016	90.6096	91.3291	91.9655	92.5439	92.9847	93.456	93.7564
Palestine	Female	Early Neonatal	Neonatal disorders	91.1148	91.0992	90.8656	90.4901	90.2026	89.907	89.4123	88.6732	87.7718	87.0723	86.1473	85.0509	83.8406	82.8722	82.2438	81.9883	81.9263	82.1446	82.7727	83.4244	84.1169	84.9078	85.8749	86.8329	87.7109	88.4426	89.1902	89.6631
Palestine	Female	Late Neonatal	Neonatal disorders	45.476	46.9177	48.794	50.6098	52.6093	54.2408	55.5631	56.6661	57.6102	58.3257	58.6025	58.7585	59.2368	60.5056	62.2749	64.5328	66.7109	68.6132	70.3806	71.832	73.0942	74.3827	75.8787	77.2343	78.4881	79.6265	80.8304	81.6808
Palestine	Male	0 to 20	Neonatal disorders	87.9139	88.154	88.4237	88.6494	88.9466	89.2025	89.4088	89.5528	89.7427	89.8744	89.8606	89.7118	89.4996	89.3413	89.3001	89.4294	89.6721	89.9814	90.472	90.9831	91.4879	92.0441	92.6873	93.2453	93.7632	94.1306	94.5095	94.7733
Palestine	Male	Early Neonatal	Neonatal disorders	90.7599	90.6243	90.194	89.5792	89.1425	88.6907	88.1053	87.2262	86.4067	85.5675	84.5613	83.4606	82.2358	81.233	80.6292	80.4019	80.449	80.8655	81.7524	82.7227	83.6848	84.7897	85.9816	87.0807	88.0675	88.8637	89.5932	90.0682
Palestine	Male	Late Neonatal	Neonatal disorders	41.7065	43.1787	45.4529	47.4588	49.644	51.412	52.9824	54.7101	56.8375	58.6488	60.0691	61.1427	62.235	63.3967	64.8679	66.6221	68.4331	70.1182	71.5596	72.7051	73.8103	74.9909	76.51	77.994	79.3753	80.595	81.7007	82.4344
Oman	Both	0 to 20	Neonatal disorders	88.3464	89.2263	90.2293	91.3459	92.2215	93.0769	93.8741	94.6529	95.4146	96.1325	96.5302	96.9517	97.3241	97.6409	97.888	98.0025	97.8911	97.6555	97.2937	96.8699	96.5312	96.2196	95.9128	95.7022	95.6851	95.6738	95.6247	95.9177
Oman	Both	Early Neonatal	Neonatal disorders	80.7165	81.2584	82.2262	83.4149	84.5204	86.008	87.5075	89.0059	90.4768	92.0704	93.0669	93.9276	94.3617	94.4964	94.5539	94.6426	94.4544	93.9253	93.1594	92.3276	91.7155	91.1639	90.6998	90.3825	90.2708	90.0791	89.6557	90.2738
Oman	Both	Late Neonatal	Neonatal disorders	78.5359	79.5342	80.893	82.4443	83.8376	85.5535	87.2085	88.7937	90.2977	91.8671	92.8462	93.6719	94.0482	94.1207	94.1145	94.225	94.0778	93.5821	92.8726	92.0941	91.554	91.0767	90.7276	90.4636	90.3736	90.2026	89.7479	90.232
Oman	Female	0 to 20	Neonatal disorders	87.2365	88.2676	89.4143	90.6373	91.6151	92.5756	93.4597	94.2981	95.0745	95.8168	96.2476	96.6983	97.0812	97.4046	97.667	97.8071	97.6749	97.4035	97.0178	96.5766	96.2396	95.9047	95.6015	95.4053	95.4117	95.4127	95.3797	95.7036
Oman	Female	Early Neonatal	Neonatal disorders	81.7509	82.3639	83.2122	84.3756	85.3935	86.8252	88.2264	89.6465	91.015	92.4561	93.4075	94.2235	94.6487	94.8117	94.8785	94.9671	94.7724	94.2838	93.5975	92.836	92.302	91.8132	91.4203	91.1781	91.1223	90.9503	90.5795	91.1945
Oman	Female	Late Neonatal	Neonatal disorders	74.4861	75.7401	77.1847	79.0458	80.6611	82.7378	84.6877	86.6036	88.3489	90.173	91.3368	92.3362	92.8471	92.9988	92.9861	93.0916	92.8522	92.3027	91.4798	90.5476	89.9348	89.3614	88.968	88.7089	88.6647	88.4946	88.0074	88.6089
Oman	Male	0 to 20	Neonatal disorders	89.2494	90.0123	90.903	91.9359	92.7313	93.5013	94.225	94.9511	95.6961	96.3895	96.7585	97.1554	97.5193	97.8316	98.0666	98.1612	98.0658	97.8585	97.5161	97.1059	96.7672	96.4766	96.1691	95.9497	95.9155	95.8954	95.8351	96.1029
Oman	Male	Early Neonatal	Neonatal disorders	79.7217	80.1986	81.3036	82.5247	83.7249	85.263	86.8491	88.4098	89.9618	91.689	92.7222	93.6241	94.068	94.1818	94.2391	94.3338	94.1509	93.5806	92.7318	91.8265	91.1401	90.5323	90.0047	89.6218	89.4594	89.2534	88.7888	89.4079
Oman	Male	Late Neonatal	Neonatal disorders	81.4574	82.2726	83.5629	84.8896	86.1175	87.5742	89.0166	90.3673	91.6995	93.0869	93.9338	94.6343	94.9136	94.9288	94.9272	95.0408	94.9603	94.5057	93.8796	93.2136	92.7261	92.3186	92.0017	91.7334	91.6087	91.4367	91.0051	91.4034
Qatar	Both	0 to 20	Neonatal disorders	91.3973	91.8847	92.3844	92.7892	93.1802	93.5531	93.9035	94.2666	94.582	94.9046	95.2555	95.5402	95.7906	96.0268	96.238	96.3396	96.4511	96.5696	96.6687	96.7705	96.9002	97.0817	97.2796	97.4837	97.6809	97.8354	97.9873	98.1171
Qatar	Both	Early Neonatal	Neonatal disorders	81.9606	82.54	83.356	84.0894	84.6304	85.1341	85.8301	86.5746	87.2975	88.0596	88.8708	89.5699	90.0814	90.5164	90.9966	91.3563	91.8265	92.3349	92.7935	93.2169	93.6733	94.0887	94.5025	94.8869	95.1898	95.4027	95.5941	95.7785
Qatar	Both	Late Neonatal	Neonatal disorders	80.0751	80.8425	81.8796	82.7756	83.4157	84.0208	84.8236	85.6762	86.4997	87.3232	88.217	88.9607	89.6683	90.2983	90.9033	91.3181	91.7419	92.1569	92.4162	92.5717	92.704	92.9476	93.2269	93.5364	93.8589	94.1194	94.3612	94.5781
Qatar	Female	0 to 20	Neonatal disorders	90.6172	91.1893	91.7516	92.2037	92.6182	93.0198	93.398	93.7917	94.1598	94.5436	94.9259	95.2209	95.5444	95.8292	96.0837	96.1723	96.2998	96.4302	96.5102	96.5822	96.7136	96.8942	97.0871	97.2943	97.4929	97.6434	97.8028	97.9404
Qatar	Female	Early Neonatal	Neonatal disorders	82.2477	82.7777	83.5697	84.3158	84.8585	85.3562	86.0079	86.6908	87.3812	88.1159	88.9081	89.579	90.2576	90.8225	91.4199	91.7783	92.2658	92.7818	93.1968	93.5817	94.023	94.3805	94.7147	95.0315	95.2651	95.4442	95.6059	95.784
Qatar	Female	Late Neonatal	Neonatal disorders	79.5819	80.246	81.1881	82.0504	82.766	83.4377	84.261	85.1362	85.9989	86.8549	87.8151	88.6068	89.4711	90.2137	90.9102	91.2627	91.7099	92.1443	92.4155	92.6075	92.835	93.2087	93.6072	94.0277	94.4316	94.6939	94.912	95.0882
Qatar	Male	0 to 20	Neonatal disorders	92.022	92.4421	92.8911	93.2572	93.6293	93.9789	94.3068	94.6427	94.9125	95.1818	95.507	95.7846	95.9813	96.1839	96.3648	96.4769	96.5755	96.6847	96.8001	96.9279	97.058	97.2412	97.442	97.6424	97.8369	97.9933	98.1378	98.2603
Qatar	Male	Early Neonatal	Neonatal disorders	81.5504	82.1872	83.0325	83.7572	84.2958	84.8046	85.5475	86.3523	87.1087	87.9013	88.7371	89.4688	89.8358	90.162	90.5428	90.907	91.3646	91.8687	92.37	92.83	93.3006	93.7704	94.2575	94.7043	95.0706	95.3143	95.5345	95.7249
Qatar	Male	Late Neonatal	Neonatal disorders	80.3058	81.1676	82.2889	83.2163	83.7937	84.346	85.1449	85.9854	86.7783	87.5874	88.4381	89.1511	89.7461	90.2965	90.8359	91.3012	91.7083	92.1119	92.3629	92.4921	92.5523	92.6984	92.8885	93.1145	93.3761	93.6346	93.8944	94.1447
Saudi Arabia	Both	0 to 20	Neonatal disorders	64.6311	65.9493	67.8864	69.9746	71.9928	73.6263	75.2931	76.8028	78.3187	79.7416	81.0931	82.3699	83.6698	85.0857	86.5881	87.8962	89.1302	90.1557	91.1075	91.8596	92.4976	93.1052	93.6344	94.0997	94.5261	94.927	95.2828	95.6612
Saudi Arabia	Both	Early Neonatal	Neonatal disorders	51.0405	51.8309	52.9745	54.212	55.6909	56.8495	58.2623	59.558	60.8657	62.3713	64.0473	65.7056	67.5082	69.7257	72.3496	75.0158	77.7142	80.1772	82.5062	84.2762	85.7482	86.9549	87.9499	88.7064	89.3296	89.9151	90.3777	91.0441
Saudi Arabia	Both	Late Neonatal	Neonatal disorders	25.0369	27.2632	29.8798	32.4892	35.3064	37.5038	40.0372	42.4909	44.7893	47.3878	49.8118	52.2924	54.8962	57.9002	61.5989	64.9821	68.4374	71.5976	74.5756	76.8784	78.6512	80.1229	81.3076	82.2397	82.9704	83.64	84.1952	85.1736
Saudi Arabia	Female	0 to 20	Neonatal disorders	62.8564	64.0306	65.9414	68.2053	70.3205	72.0608	73.829	75.3919	76.9192	78.4298	79.8612	81.1577	82.447	83.8587	85.4035	86.7093	87.9716	89.0541	90.0878	90.9125	91.6293	92.3008	92.8917	93.3997	93.8507	94.2672	94.6264	95.013
Saudi Arabia	Female	Early Neonatal	Neonatal disorders	54.7818	55.1613	55.8706	56.7717	58.0035	59.0487	60.3878	61.7124	62.9854	64.4337	65.8266	67.1919	68.6948	70.5638	72.9653	75.3343	77.8299	80.1827	82.5369	84.342	85.877	87.1413	88.2595	89.0243	89.6289	90.1808	90.5728	91.1541
Saudi Arabia	Female	Late Neonatal	Neonatal disorders	17.5415	19.4251	21.951	24.491	27.4886	29.9434	32.9311	35.8645	38.5592	41.6732	44.3361	46.98	49.6479	52.7627	56.8199	60.4709	64.2382	67.7637	71.1724	73.9162	76.1689	78.103	79.5388	80.6231	81.4079	82.0279	82.5373	83.5146
Saudi Arabia	Male	0 to 20	Neonatal disorders	66.1436	67.5731	69.5274	71.4569	73.3931	74.9372	76.5197	77.9889	79.5	80.85	82.1333	83.3879	84.6878	86.0971	87.5573	88.8582	90.061	91.037	91.9225	92.6168	93.1943	93.753	94.2339	94.6644	95.0688	95.453	95.8004	96.1671
Saudi Arabia	Male	Early Neonatal	Neonatal disorders	47.5808	48.7734	50.3412	51.8967	53.6073	54.8677	56.3532	57.6192	58.9588	60.5141	62.449	64.3629	66.42	68.9359	71.7441	74.6656	77.5375	80.0993	82.4112	84.1567	85.5802	86.7454	87.6376	88.3941	89.0368	89.6512	90.174	90.9156
Saudi Arabia	Male	Late Neonatal	Neonatal disorders	30.3401	32.8387	35.5361	38.2017	40.8966	42.9135	45.1254	47.2421	49.2667	51.4981	53.7525	56.119	58.6804	61.6007	65.0414	68.2311	71.4612	74.3586	77.0272	79.0137	80.4421	81.5815	82.587	83.4085	84.1002	84.8058	85.3922	86.371
Syria	Both	0 to 20	Neonatal disorders	89.9286	90.3583	90.9495	91.5049	92.0478	92.6078	93.3615	94.0172	94.5887	95.183	95.788	96.1787	96.4981	97.1522	97.2483	97.3235	97.304	97.3121	97.1121	97.3493	97.4397	97.5188	97.661	97.9314	98.0737	98.2178	98.3203	98.3413
Syria	Both	Early Neonatal	Neonatal disorders	79.607	80	80.7344	81.7116	82.4709	83.2715	84.6267	85.8852	86.9878	88.4476	90.1566	91.4202	92.5504	94.3565	94.6718	94.8439	94.9166	94.6916	93.5223	93.798	93.6177	93.3539	92.9049	92.8208	93.1095	93.2794	93.773	94.0957
Syria	Both	Late Neonatal	Neonatal disorders	75.6982	76.4356	77.7056	79.1561	80.3013	81.4687	83.1032	84.7628	86.2284	87.97	89.9416	91.3328	92.5117	94.4151	94.8346	95.1357	95.3363	95.3722	94.5565	94.9597	94.8379	94.5609	94.0573	93.845	93.9541	93.9813	94.348	94.6
Syria	Female	0 to 20	Neonatal disorders	90.7213	91.1348	91.6617	92.155	92.6486	93.172	93.838	94.4008	94.8864	95.4011	95.9425	96.2799	96.5603	97.1876	97.278	97.3487	97.3163	97.3252	97.1304	97.3764	97.4655	97.5528	97.6938	97.9565	98.0909	98.2258	98.3205	98.3293
Syria	Female	Early Neonatal	Neonatal disorders	83.1561	83.4876	84.0726	84.855	85.4659	86.1255	87.2535	88.268	89.1418	90.2988	91.6782	92.6674	93.573	95.1359	95.4207	95.566	95.6156	95.4239	94.4045	94.664	94.4933	94.2495	93.772	93.5889	93.7092	93.7135	93.9818	94.077
Syria	Female	Late Neonatal	Neonatal disorders	76.8819	77.5663	78.6354	79.9346	80.9812	82.1067	83.7058	85.2618	86.652	88.2905	90.1585	91.4567	92.5715	94.4379	94.8647	95.1631	95.3488	95.3818	94.5439	94.9476	94.8103	94.5043	93.9423	93.6188	93.5781	93.4327	93.6336	93.702
Syria	Male	0 to 20	Neonatal disorders	89.437	89.8777	90.5131	91.1112	91.6846	92.2649	93.0769	93.7966	94.4282	95.076	95.7208	96.1456	96.489	97.1559	97.2561	97.3339	97.3243	97.3312	97.1279	97.3538	97.4428	97.5145	97.6548	97.9282	98.0759	98.2276	98.3372	98.3702
Syria	Male	Early Neonatal	Neonatal disorders	76.5647	77.0277	77.893	79.0388	79.9224	80.8422	82.3741	83.8252	85.1104	86.825	88.8144	90.3136	91.6369	93.6554	93.9966	94.1917	94.2834	94.0266	92.7212	93.0108	92.8237	92.5504	92.1447	92.1694	92.6249	92.9472	93.6252	94.1128
Syria	Male	Late Neonatal	Neonatal disorders	74.8477	75.6356	77.0527	78.6151	79.8295	81.0204	82.6659	84.396	85.9072	87.7187	89.7637	91.2248	92.4517	94.3862	94.7995	95.1025	95.3135	95.3505	94.5502	94.9514	94.8419	94.5905	94.1396	94.0215	94.2475	94.3978	94.8651	95.214
Tunisia	Both	0 to 20	Neonatal disorders	83.3522	84.2791	85.3256	86.2331	87.0981	88.0169	88.9956	89.8694	90.6243	91.1451	91.4703	91.7749	92.1086	92.4656	92.8877	93.1889	93.479	93.7174	93.9196	94.0774	94.1035	94.2941	94.7895	95.1474	95.5334	95.9467	96.3155	96.6186
Tunisia	Both	Early Neonatal	Neonatal disorders	71.2617	72.394	73.761	75.0389	76.2137	77.4646	78.8594	80.055	81.3487	82.2606	82.6972	83.1633	83.8148	84.4913	85.3647	86.1135	86.9013	87.6161	88.2533	88.7483	88.9443	89.4978	90.6954	91.4978	92.186	92.7982	93.3054	93.7452
Tunisia	Both	Late Neonatal	Neonatal disorders	59.0699	60.0081	61.2243	62.4574	63.5677	64.9132	66.5804	68.1317	69.9332	71.205	71.6984	72.109	72.873	73.7608	75.0453	76.1706	77.3238	78.3265	79.2361	79.9437	80.2728	81.1456	82.9004	84.0386	84.948	85.7374	86.3438	87.0172
Tunisia	Female	0 to 20	Neonatal disorders	83.3632	84.2695	85.3387	86.2046	87.0438	87.9534	88.9319	89.7577	90.4498	90.8473	90.9847	91.1142	91.3103	91.5782	91.9638	92.2614	92.5244	92.7367	92.9095	93.0387	93.0521	93.2523	93.796	94.1977	94.6418	95.1235	95.5679	95.9233
Tunisia	Female	Early Neonatal	Neonatal disorders	75.2653	76.0374	76.9858	77.8656	78.6942	79.5938	80.6949	81.611	82.5892	83.044	82.9575	82.8891	83.0628	83.3504	84.0089	84.5965	85.2127	85.7718	86.2559	86.6527	86.8359	87.4554	88.7663	89.6708	90.4631	91.1808	91.8085	92.3449
Tunisia	Female	Late Neonatal	Neonatal disorders	56.7657	58.5003	60.3257	62.1075	63.7725	65.5549	67.5695	69.2861	71.1327	72.1163	71.8647	71.5328	71.5872	71.9946	73.1009	74.3073	75.4919	76.5704	77.5587	78.3047	78.6534	79.547	81.4078	82.6706	83.6659	84.5701	85.283	86.0463
Tunisia	Male	0 to 20	Neonatal disorders	83.5	84.4393	85.4458	86.3767	87.2531	88.1706	89.1433	90.0556	90.8554	91.46	91.9123	92.3309	92.7506	93.1617	93.6036	93.903	94.21	94.4653	94.687	94.8644	94.8996	95.082	95.5389	95.8624	96.2037	96.5646	96.8765	97.1395
Tunisia	Male	Early Neonatal	Neonatal disorders	67.7798	69.237	70.9647	72.5858	74.0561	75.6185	77.2739	78.7168	80.2826	81.579	82.4377	83.3321	84.3674	85.361	86.4134	87.2994	88.2322	89.0797	89.8474	90.4276	90.6363	91.1393	92.2483	92.9701	93.5758	94.1013	94.5101	94.8694
Tunisia	Male	Late Neonatal	Neonatal disorders	60.7118	61.086	61.8758	62.7196	63.4377	64.4811	65.9142	67.3894	69.1863	70.6709	71.7067	72.6166	73.8553	75.0627	76.4643	77.5202	78.6476	79.591	80.436	81.1132	81.4254	82.2847	83.9618	85.0092	85.8584	86.5662	87.0976	87.7059
Turkey	Both	0 to 20	Neonatal disorders	71.4735	72.6948	73.8719	75.0082	75.6548	76.29	77.4735	78.5921	79.7554	81.0506	82.1149	82.8631	83.6996	84.6342	85.8513	87.1976	88.5482	89.6551	90.5463	91.1274	91.5809	92.5397	92.9745	93.1718	93.3263	93.7112	94.1092	94.7109
Turkey	Both	Early Neonatal	Neonatal disorders	49.7915	50.9061	52.4	53.9393	54.5049	55.0997	56.9472	58.4472	59.7189	61.4072	63.0103	63.7181	64.0878	65.4257	67.568	70.1115	73.1452	75.6807	77.7315	78.8929	79.7363	81.8865	82.7246	82.9391	83.0493	83.7237	84.4114	85.8941
Turkey	Both	Late Neonatal	Neonatal disorders	48.8683	52.6139	55.661	58.1256	59.6494	60.5824	61.911	63.5714	65.9952	68.0198	69.2361	69.9936	71.4665	73.3824	76.3272	79.2966	81.5978	83.2136	84.4571	85.1668	85.6499	87.0521	87.4917	87.54	87.5198	87.9515	88.4041	89.4295
Turkey	Female	0 to 20	Neonatal disorders	70.9702	72.3183	73.5623	74.6709	75.3479	75.9223	76.8607	77.7953	78.7984	79.8536	80.7769	81.501	82.3558	83.2006	84.4175	85.8464	87.3234	88.5651	89.5575	90.2174	90.7198	91.7642	92.2342	92.4508	92.5958	93.0064	93.432	94.0868
Turkey	Female	Early Neonatal	Neonatal disorders	54.4989	56.0066	57.735	59.2572	59.932	60.3664	61.3898	62.082	62.5794	63.4142	64.373	64.67	64.5682	64.9968	66.4527	68.6545	71.8031	74.6502	76.8534	78.2467	79.1413	81.2869	82.118	82.3268	82.417	83.0602	83.6961	85.1709
Turkey	Female	Late Neonatal	Neonatal disorders	45.1162	48.019	50.3231	51.94	52.7441	53.0672	54.4594	56.4485	59.362	61.7103	63.2753	64.4024	66.5239	69.3366	73.2638	77.1305	79.87	81.7057	83.167	83.9705	84.5144	86.0429	86.5148	86.5961	86.5222	86.9283	87.3566	88.4338
Turkey	Male	0 to 20	Neonatal disorders	72.1707	73.2874	74.4071	75.5558	76.1722	76.8386	78.1807	79.406	80.6686	82.1238	83.273	84.0252	84.8285	85.8093	87.0091	88.2805	89.5286	90.5299	91.341	91.8599	92.2744	93.1631	93.5685	93.7502	93.91	94.2726	94.6469	95.2047
Turkey	Male	Early Neonatal	Neonatal disorders	45.8331	46.6198	47.9108	49.4652	49.9406	50.6682	53.198	55.3536	57.2872	59.6902	61.8221	62.8706	63.6201	65.7045	68.4067	71.2277	74.1737	76.4603	78.3895	79.355	80.1557	82.3161	83.1618	83.3822	83.5084	84.2109	84.9445	86.4386
Turkey	Male	Late Neonatal	Neonatal disorders	51.6239	55.956	59.5217	62.584	64.6185	65.9834	67.2649	68.6832	70.7556	72.542	73.5075	74.0024	75.0169	76.3009	78.5526	80.888	82.874	84.3257	85.4037	86.0386	86.4742	87.7826	88.1996	88.2223	88.24	88.69	89.1611	90.1488
United Arab Emirates	Both	0 to 20	Neonatal disorders	93.5762	94.2694	94.9173	95.4614	95.9368	96.3577	96.7141	96.9237	96.9723	96.9407	96.9107	96.8555	96.7725	96.6792	96.5916	96.5535	96.5449	96.2223	95.8553	94.9704	95.0272	95.1795	95.5626	95.8881	96.2695	96.6301	96.9124	97.2173
United Arab Emirates	Both	Early Neonatal	Neonatal disorders	85.9351	87.1517	88.418	89.5384	90.5392	91.4673	92.1908	92.5004	92.4148	92.1449	91.9359	91.7407	91.577	91.4128	91.2007	90.9823	90.7373	90.5221	90.5649	89.8684	89.2767	89.3663	89.6323	90.0433	90.403	90.8801	91.2707	91.6812
United Arab Emirates	Both	Late Neonatal	Neonatal disorders	83.9676	85.1812	86.5208	87.6923	88.7531	89.6817	90.4252	90.762	90.6986	90.4581	90.2788	90.0873	89.9431	89.7861	89.5368	89.2921	88.9596	88.6771	88.7072	87.9419	86.9304	86.9414	87.1375	87.5394	87.8759	88.3442	88.708	89.0786
United Arab Emirates	Female	0 to 20	Neonatal disorders	92.2895	93.1033	93.8757	94.5293	95.1116	95.6191	96.0426	96.2922	96.3551	96.3069	96.2586	96.1934	96.0942	95.9821	95.8619	95.8188	95.8216	95.2158	94.6323	93.3185	93.6342	93.9657	94.5098	94.9508	95.4403	95.8926	96.2492	96.6329
United Arab Emirates	Female	Early Neonatal	Neonatal disorders	85.1723	86.4135	87.7325	88.9086	89.9725	90.9797	91.7589	92.0673	92.0095	91.7083	91.4755	91.2332	91.0117	90.7983	90.54	90.3068	90.0548	89.6209	89.6615	88.8771	88.2961	88.396	88.6953	89.1311	89.5504	90.0722	90.4999	90.9641
United Arab Emirates	Female	Late Neonatal	Neonatal disorders	80.9506	82.4798	84.087	85.5358	86.8564	88.0212	88.9041	89.2959	89.2107	88.9053	88.6542	88.4068	88.2176	88.033	87.7425	87.4916	87.1618	86.5276	86.5786	85.6116	84.4726	84.4894	84.8018	85.3054	85.7619	86.3334	86.7791	87.2691
United Arab Emirates	Male	0 to 20	Neonatal disorders	94.5398	95.1411	95.6954	96.1576	96.5538	96.9101	97.2161	97.3956	97.4339	97.4139	97.3967	97.3491	97.2781	97.1988	97.1344	97.1001	97.084	96.9468	96.7136	96.0942	96.0157	96.0622	96.3372	96.5826	96.8866	97.1803	97.4085	97.6555
United Arab Emirates	Male	Early Neonatal	Neonatal disorders	86.5111	87.7118	88.9387	90.0165	90.9682	91.8333	92.5126	92.8244	92.7142	92.4697	92.2798	92.124	92.0081	91.8847	91.7104	91.5038	91.264	91.2288	91.2731	90.6473	90.0448	90.1264	90.3658	90.7575	91.0696	91.5114	91.8729	92.2405
United Arab Emirates	Male	Late Neonatal	Neonatal disorders	86.1428	87.1264	88.272	89.2441	90.1182	90.8773	91.5205	91.8176	91.7701	91.5763	91.449	91.2979	91.1861	91.0492	90.8294	90.5893	90.2551	90.2232	90.2378	89.617	88.6968	88.7039	88.8184	89.1476	89.3983	89.7926	90.0979	90.3832
Yemen	Both	0 to 20	Neonatal disorders	57.36	58.0809	58.7308	59.2677	59.9819	60.8751	61.7157	62.6665	63.9127	65.4415	66.9823	68.5066	69.7645	71.056	72.3816	73.9945	75.4882	76.6903	77.8327	78.9894	80.291	81.3486	82.3711	83.3351	84.344	85.0286	85.6279	86.1479
Yemen	Both	Early Neonatal	Neonatal disorders	55.005	55.1473	55.0768	54.9796	55.1031	55.3452	55.5416	55.7578	56.404	57.5232	58.9228	60.2458	61.2604	62.3121	63.5389	65.1011	66.4517	67.3577	67.9976	68.9279	70.3646	71.5276	72.6546	73.8541	75.0076	75.6887	76.269	76.95
Yemen	Both	Late Neonatal	Neonatal disorders	42.2365	44.1245	45.7702	47.0393	48.3329	49.6865	50.9186	52.1343	53.7319	55.5642	57.4561	59.3184	60.8262	62.2394	63.93	65.9125	67.5367	68.8182	69.8641	70.9629	72.509	73.6771	74.7404	75.7993	76.7829	77.2638	77.7962	78.4406
Yemen	Female	0 to 20	Neonatal disorders	53.3052	53.7882	54.2908	54.6632	55.3724	56.4323	57.4884	58.6143	60.0653	61.8257	63.6361	65.437	66.8512	68.2964	69.8216	71.7421	73.58	75.053	76.4831	77.9198	79.3819	80.5357	81.6076	82.6204	83.6553	84.3538	84.9435	85.447
Yemen	Female	Early Neonatal	Neonatal disorders	57.8575	57.9827	57.8997	57.7131	57.7506	57.9572	58.0988	58.2936	58.9084	59.9099	61.2781	62.628	63.627	64.6415	66.0051	67.6363	69.1425	70.3005	71.1599	72.2943	73.7526	74.8579	75.8477	76.8716	77.8912	78.4404	78.904	79.4208
Yemen	Female	Late Neonatal	Neonatal disorders	32.295	33.4846	34.6396	35.7692	37.319	39.1284	40.8042	42.4013	44.4883	47.0173	49.6956	52.1882	54.0802	55.9188	58.1486	60.7065	62.7678	64.3714	65.752	67.1513	68.9617	70.3256	71.6059	72.8503	73.9631	74.4818	75.0591	75.76
Yemen	Male	0 to 20	Neonatal disorders	60.7056	61.5819	62.3247	62.9709	63.6853	64.4529	65.1294	65.9418	67.027	68.3729	69.7055	71.0196	72.1576	73.3326	74.5095	75.8893	77.1237	78.1207	79.0402	79.9761	81.1499	82.1299	83.1098	84.0256	85.0079	85.6779	86.2804	86.8081
Yemen	Male	Early Neonatal	Neonatal disorders	52.4585	52.5915	52.5111	52.4816	52.677	52.9412	53.1878	53.407	54.0767	55.3054	56.735	58.0405	59.0829	60.1866	61.2817	62.7939	64.0246	64.7107	65.1554	65.894	67.324	68.5452	69.799	71.159	72.4308	73.2474	73.934	74.7698
Yemen	Male	Late Neonatal	Neonatal disorders	49.3926	51.7818	53.7783	55.1466	56.2557	57.2758	58.1829	59.1192	60.3621	61.6865	63.0097	64.4178	65.6488	66.7555	68.0577	69.6243	70.9338	71.9841	72.7876	73.6692	75.0266	76.0547	76.9621	77.8901	78.7846	79.2434	79.7468	80.3532
South Asia	Both	0 to 20	Neonatal disorders	64.0861	65.1893	66.2478	67.5383	68.9226	70.2322	71.6429	72.689	73.7387	75.0156	76.1004	77.2318	78.409	79.4246	80.3601	81.1597	81.9686	82.7833	83.4817	84.1038	84.6346	85.2472	85.9396	86.7648	87.562	88.2378	88.9867	89.7218
South Asia	Both	Early Neonatal	Neonatal disorders	47.8461	48.6594	49.1874	49.8375	50.7594	51.8586	53.0945	53.859	54.8811	56.1358	56.7871	57.3535	58.0061	58.5788	59.1642	59.7794	60.617	61.6001	62.4756	63.2774	63.967	65.1414	66.577	67.8931	68.4496	68.6267	69.454	70.7639
South Asia	Both	Late Neonatal	Neonatal disorders	51.0533	52.4434	53.9369	55.2795	56.6535	58.0578	59.6837	60.9244	62.2134	63.6242	64.5495	65.3045	66.1594	66.9481	67.6295	68.2728	69.4382	70.6676	71.7724	72.6341	73.4176	74.4689	75.6316	76.6672	77.0891	77.3071	77.9537	78.9916
South Asia	Female	0 to 20	Neonatal disorders	58.4207	59.5772	60.6824	62.1079	63.6716	65.1604	66.7327	67.9155	69.1247	70.6301	71.9054	73.2543	74.6857	75.9304	77.0089	77.8972	78.7983	79.7246	80.5313	81.2476	81.8631	82.5804	83.3981	84.3784	85.3322	86.1329	87.016	87.8887
South Asia	Female	Early Neonatal	Neonatal disorders	49.9926	50.5663	50.9017	51.4707	52.3626	53.4176	54.498	55.1642	56.2106	57.5474	58.307	58.9618	59.7583	60.4783	61.0198	61.4487	62.1026	62.9237	63.6502	64.3114	64.869	65.9289	67.2661	68.5155	69.0364	69.188	69.9616	71.2476
South Asia	Female	Late Neonatal	Neonatal disorders	44.2464	45.5897	46.8958	47.9203	49.1998	50.8383	52.7567	54.1797	55.4604	56.5984	57.1129	57.4142	57.8241	58.2599	58.7765	59.4438	60.8062	62.3269	63.73	64.8774	65.9043	67.2561	68.7251	70.0588	70.6068	70.8615	71.6624	72.9746
South Asia	Male	0 to 20	Neonatal disorders	68.4157	69.4618	70.4689	71.6473	72.8898	74.0592	75.3376	76.2762	77.2043	78.3116	79.2549	80.2263	81.2201	82.072	82.8977	83.6239	84.3572	85.0848	85.7007	86.251	86.7177	87.2517	87.8507	88.5612	89.243	89.8259	90.4743	91.107
South Asia	Male	Early Neonatal	Neonatal disorders	45.7826	46.8027	47.4987	48.2214	49.1755	50.3182	51.6943	52.5531	53.5627	54.7603	55.3306	55.8365	56.3836	56.8468	57.4776	58.2523	59.2446	60.3635	61.3652	62.2835	63.0846	64.358	65.8808	67.2558	67.8438	68.0422	68.9179	70.2503
South Asia	Male	Late Neonatal	Neonatal disorders	55.9403	57.3665	58.9981	60.5729	62.0158	63.2512	64.6654	65.7747	67.0699	68.677	69.8956	70.9722	72.1394	73.1736	73.9664	74.5874	75.6099	76.6275	77.5171	78.1719	78.7782	79.6131	80.5553	81.3769	81.7079	81.8995	82.4361	83.2783
Afghanistan	Both	0 to 20	Neonatal disorders	36.7199	38.5592	45.739	37.7517	35.2842	36.9988	38.7488	41.1154	43.514	44.2608	49.4029	50.3859	56.4583	54.7032	58.1742	60.6076	61.7047	65.6502	67.682	69.2598	71.5469	72.7142	74.1758	75.157	75.5874	76.3693	77.3147	77.723
Afghanistan	Both	Early Neonatal	Neonatal disorders	36.3036	43.0555	56.6062	57.3543	50.4806	50.912	51.964	52.4545	52.8624	50.9229	51.8193	53.0632	57.0978	58.3676	56.7657	59.6309	58.8701	60.1235	63.0356	63.5181	65.2674	66.8965	67.9328	69.3629	69.8769	70.0211	70.9799	71.9012
Afghanistan	Both	Late Neonatal	Neonatal disorders	29.7837	38.2274	53.5911	55.0912	48.1767	48.5678	49.5627	50.1171	50.5539	48.0939	48.5451	50.0599	53.549	55.2206	52.9717	56.4022	55.7525	57.0194	60.7069	61.6808	63.9996	66.4176	67.8663	69.5883	70.2412	70.4475	71.4892	72.0749
Afghanistan	Female	0 to 20	Neonatal disorders	28.5658	30.9656	39.0285	30.1562	27.4967	29.5711	31.5833	34.3008	37.0644	37.9939	43.8425	45.0091	51.8012	49.8434	53.6802	56.4666	57.8115	62.3124	64.6886	66.6815	69.3552	70.7882	72.5496	73.7328	74.2955	75.24	76.2711	76.7441
Afghanistan	Female	Early Neonatal	Neonatal disorders	36.2844	43.2856	56.9108	57.7844	50.9403	51.3959	52.4956	53.0546	53.5288	51.6517	52.6348	53.8824	58.0341	59.3708	57.977	60.9087	60.342	61.7123	64.6984	65.4378	67.3796	69.1178	70.3077	71.7846	72.3864	72.5536	73.4918	74.3542
Afghanistan	Female	Late Neonatal	Neonatal disorders	19.633	29.6701	47.5018	49.4705	41.7414	42.2639	43.3363	43.8189	44.1089	41.1675	41.4961	43.193	47.19	49.1292	46.3473	50.2846	49.7137	51.1728	55.5332	56.8321	59.6565	62.5856	64.3733	66.439	67.2946	67.6388	68.8089	69.5122
Afghanistan	Male	0 to 20	Neonatal disorders	43.1337	44.5619	51.0552	43.7893	41.4745	42.9134	44.4606	46.5565	48.6719	49.2785	53.8631	54.7073	60.2164	58.6315	61.8093	63.9662	64.8801	68.3919	70.1647	71.4342	73.4297	74.4009	75.6338	76.461	76.797	77.4459	78.3217	78.6774
Afghanistan	Male	Early Neonatal	Neonatal disorders	36.0272	42.5898	56.1344	56.7754	49.8393	50.2528	51.2722	51.718	52.0814	50.0914	50.9265	52.1797	56.1416	57.3605	55.5853	58.401	57.4698	58.6403	61.4958	61.764	63.3592	64.9058	65.8152	67.2124	67.656	67.7877	68.7617	69.7402
Afghanistan	Male	Late Neonatal	Neonatal disorders	37.0384	44.3426	57.9332	59.0988	52.7617	53.0618	54.0018	54.6122	55.1627	53.0484	53.5888	54.9772	58.1048	59.5871	57.7222	60.789	60.0806	61.2069	64.4112	65.15	67.1073	69.1591	70.3652	71.8397	72.3506	72.4546	73.409	73.9068
Bangladesh	Both	0 to 20	Neonatal disorders	61.6876	63.3058	65.256	67.1446	68.8364	70.0975	71.3717	72.5779	73.7277	74.584	75.1446	75.5567	76.1043	76.9849	78.0084	79.1875	80.3274	81.4597	82.5748	83.5154	84.3498	85.0887	85.9828	86.9082	87.6508	88.4047	89.0276	89.6976
Bangladesh	Both	Early Neonatal	Neonatal disorders	51.346	51.9988	52.8561	53.7796	54.6377	55.1464	55.5344	55.8254	56.1707	56.0833	55.6692	55.2461	54.8446	55.0307	55.7372	56.7376	57.7345	58.6228	59.5939	60.5733	61.6164	62.6533	64.2732	66.0814	67.5653	69.2634	70.7383	72.6047
Bangladesh	Both	Late Neonatal	Neonatal disorders	40.7508	42.1602	45.0936	47.8176	50.0913	51.8837	53.8004	55.4287	56.7389	57.4942	57.7258	57.8351	58.3092	59.4142	61.0839	63.4318	65.5597	67.3885	69.0429	70.5055	71.9745	73.5261	75.2745	76.9805	78.4107	79.831	81.0636	82.4672
Bangladesh	Female	0 to 20	Neonatal disorders	57.3018	59.219	61.4753	63.6401	65.5529	67.0113	68.432	69.6868	70.7837	71.5394	72.0005	72.4036	72.9801	73.9931	75.1809	76.5935	77.9425	79.342	80.6972	81.846	82.8442	83.7266	84.7273	85.7634	86.5778	87.4212	88.1217	88.8333
Bangladesh	Female	Early Neonatal	Neonatal disorders	54.0392	54.8795	55.8288	56.8413	57.8383	58.5162	58.9735	59.0668	59.2469	59.0287	58.5741	58.1213	57.7328	57.9547	58.7266	59.6275	60.5513	61.4773	62.403	63.3275	64.2661	65.19	66.6327	68.3471	69.7686	71.3927	72.7887	74.568
Bangladesh	Female	Late Neonatal	Neonatal disorders	33.6355	35.3094	38.3612	41.1924	43.5972	45.6237	47.7682	49.5137	50.7791	51.0476	50.7382	50.6923	51.0608	52.2631	53.8768	56.3987	58.9685	61.4095	63.9816	66.1943	68.4683	70.7047	72.934	74.9768	76.6277	78.1877	79.5686	81.0674
Bangladesh	Male	0 to 20	Neonatal disorders	65.2411	66.6404	68.3577	70.0293	71.5484	72.6612	73.8216	74.9725	76.1349	77.0384	77.6517	78.0593	78.5751	79.3506	80.2448	81.246	82.2293	83.1656	84.1043	84.8929	85.6039	86.2337	87.0424	87.8789	88.5638	89.2463	89.8071	90.4421
Bangladesh	Male	Early Neonatal	Neonatal disorders	48.8436	49.3396	50.1243	50.9776	51.7149	52.0838	52.4118	52.8825	53.3655	53.3882	52.9983	52.6026	52.1847	52.344	52.9888	54.0776	55.1468	56.0028	57.0306	58.0593	59.1873	60.3202	62.0986	63.9869	65.5269	67.294	68.8455	70.7907
Bangladesh	Male	Late Neonatal	Neonatal disorders	45.8487	47.0711	49.9248	52.5748	54.7563	56.3795	58.1331	59.68	61.0245	62.1394	62.7686	62.9924	63.5435	64.5808	66.2937	68.5184	70.3254	71.7042	72.6901	73.6046	74.4878	75.5419	76.9413	78.4026	79.672	80.9939	82.1187	83.455
Bhutan	Both	0 to 20	Neonatal disorders	67.8738	67.6198	67.5137	68.9803	70.2795	72.0677	73.7142	75.6065	77.2812	78.7078	79.9603	81.0317	82.0929	83.0644	83.8686	84.5358	85.2607	86.0923	86.9693	87.817	88.7179	89.5533	90.3287	91.0048	91.6287	92.2327	92.7682	93.258
Bhutan	Both	Early Neonatal	Neonatal disorders	55.5517	52.3147	48.2368	48.5432	49.0809	51.1382	52.894	55.1627	57.0013	58.5425	60.0914	61.4254	62.6919	64.0093	65.0547	66.0872	67.5843	69.4247	71.3874	73.4211	75.4069	77.2784	78.7805	79.9264	80.9301	81.8866	82.6745	83.5044
Bhutan	Both	Late Neonatal	Neonatal disorders	52.501	49.4909	47.2434	49.1874	50.6291	53.5383	56.0594	59.0442	61.5306	63.7266	65.7969	67.509	69.1343	70.5969	71.9156	73.1338	74.6261	76.2927	78.0026	79.669	81.2827	82.6764	83.8042	84.6882	85.4875	86.2519	86.8455	87.5024
Bhutan	Female	0 to 20	Neonatal disorders	62.0783	61.8333	61.8255	63.6238	65.1914	67.3891	69.4172	71.7509	73.7846	75.5505	77.0581	78.3245	79.5678	80.6767	81.5964	82.3602	83.1937	84.1184	85.0949	86.0326	87.04	87.9803	88.8861	89.6644	90.3899	91.0894	91.7124	92.2856
Bhutan	Female	Early Neonatal	Neonatal disorders	57.2774	54.1651	50.2705	50.5531	51.0947	53.176	54.9415	57.2616	59.1088	60.6474	62.2248	63.5057	64.7191	65.9707	66.8986	67.8453	69.2027	70.9351	72.7368	74.6544	76.5197	78.2818	79.6925	80.8016	81.773	82.6894	83.4488	84.2442
Bhutan	Female	Late Neonatal	Neonatal disorders	43.5629	39.8492	37.1116	39.3061	40.8317	44.1378	46.9757	50.4007	53.2341	55.6697	57.921	59.8081	61.6691	63.3773	64.9465	66.4729	68.3527	70.4477	72.5938	74.6952	76.7334	78.5347	79.9914	81.1306	82.1549	83.115	83.863	84.6846
Bhutan	Male	0 to 20	Neonatal disorders	72.1973	71.9445	71.7781	73.0073	74.1121	75.6061	76.9795	78.5552	79.9689	81.1503	82.2143	83.1401	84.0636	84.9283	85.6422	86.2345	86.8751	87.6327	88.4298	89.2043	90.0204	90.7724	91.4478	92.0458	92.5924	93.1232	93.5919	94.0183
Bhutan	Male	Early Neonatal	Neonatal disorders	53.7923	50.4311	46.1655	46.5009	47.0434	49.0914	50.8509	53.0779	54.9184	56.4707	58.0018	59.4015	60.7313	62.1136	63.2791	64.3951	66.028	67.9682	70.0868	72.2286	74.3261	76.3001	77.8886	79.0709	80.1084	81.1036	81.9198	82.7829
Bhutan	Male	Late Neonatal	Neonatal disorders	58.9729	56.4747	54.5841	56.3487	57.7327	60.3568	62.6508	65.3198	67.5603	69.586	71.5233	73.1039	74.5568	75.8375	76.9705	77.9634	79.1715	80.523	81.9132	83.2626	84.5667	85.6648	86.5536	87.2525	87.8899	88.5126	88.9942	89.5326
India	Both	0 to 20	Neonatal disorders	67.143	68.1041	68.9287	70.0606	71.3347	72.6639	74.1078	75.0984	76.0341	77.3908	78.5827	79.8735	81.1918	82.2428	83.1591	83.9372	84.7224	85.4225	86.0542	86.5328	86.9115	87.3831	87.963	88.7235	89.6412	90.1678	90.8947	91.5845
India	Both	Early Neonatal	Neonatal disorders	50.4017	51.132	51.4059	51.7921	52.5388	53.7342	55.1473	55.9807	57.0466	58.671	59.6233	60.4909	61.4327	62.1112	62.7143	63.4296	64.3873	65.3402	66.2866	66.9598	67.4773	68.4863	69.8044	71.0743	71.8658	71.4199	72.0664	73.2211
India	Both	Late Neonatal	Neonatal disorders	55.9932	57.2839	58.4639	59.5188	60.6563	61.9574	63.5077	64.6337	65.8376	67.4499	68.619	69.7292	70.9366	71.9067	72.5956	73.1391	74.2737	75.3467	76.469	77.1157	77.6598	78.4424	79.3978	80.3546	80.9511	80.6678	81.144	82.0143
India	Female	0 to 20	Neonatal disorders	61.9889	62.9071	63.6885	64.8873	66.2852	67.7546	69.3072	70.3934	71.4719	73.0852	74.482	76.0169	77.6379	78.9468	80.0176	80.893	81.7868	82.6008	83.3452	83.9125	84.356	84.905	85.5924	86.5017	87.6056	88.2431	89.1125	89.947
India	Female	Early Neonatal	Neonatal disorders	52.6129	52.9852	53.0062	53.2751	53.935	54.9979	56.1256	56.8029	57.888	59.5913	60.5958	61.5031	62.567	63.3604	63.878	64.4179	65.2426	66.0912	66.9646	67.5643	67.9933	68.9047	70.134	71.329	72.0637	71.5817	72.1718	73.2928
India	Female	Late Neonatal	Neonatal disorders	49.5746	50.796	51.7201	52.3338	53.3007	54.8051	56.6062	57.8735	59.0288	60.3855	61.1917	61.9157	62.7849	63.5444	64.2334	64.8692	66.187	67.4995	68.852	69.7049	70.3759	71.3329	72.5091	73.7399	74.4677	74.0699	74.6504	75.7833
India	Male	0 to 20	Neonatal disorders	71.0836	72.0484	72.8809	73.946	75.1144	76.3262	77.668	78.5765	79.4032	80.5714	81.61	82.7212	83.8243	84.6946	85.4952	86.1952	86.8954	87.51	88.0587	88.4725	88.8034	89.2169	89.7178	90.3696	91.1514	91.5977	92.22	92.8045
India	Male	Early Neonatal	Neonatal disorders	48.3411	49.3749	49.8637	50.3515	51.1774	52.4897	54.1517	55.1252	56.1832	57.7548	58.6755	59.5236	60.38	60.9783	61.6602	62.5229	63.59	64.6285	65.6334	66.3663	66.9572	68.0487	69.443	70.7772	71.6179	71.2017	71.8962	73.0821
India	Male	Late Neonatal	Neonatal disorders	60.6085	61.9488	63.3127	64.6837	65.9418	67.0957	68.4631	69.4857	70.7214	72.5109	73.9313	75.306	76.7405	77.8468	78.5267	78.9997	80.0018	80.9039	81.8612	82.3622	82.8133	83.4697	84.266	85.0267	85.5269	85.3224	85.7231	86.4063
Nepal	Both	0 to 20	Neonatal disorders	55.1135	57.9903	60.8185	63.209	65.5219	67.623	69.9264	72.5377	75.1222	77.3729	79.1558	80.6812	82.2181	83.6067	84.8295	85.6843	86.4762	87.2999	88.1409	88.9517	89.6695	90.3332	90.9788	91.4823	91.8487	92.0816	92.295	92.518
Nepal	Both	Early Neonatal	Neonatal disorders	41.4823	43.641	45.8981	47.7541	49.5933	51.2187	53.2153	55.6722	58.1899	60.2351	61.6746	62.6842	63.7939	64.8184	65.8888	66.6496	67.4943	68.5566	69.9317	71.4277	72.8989	74.3325	75.896	77.2316	78.2986	79.0188	79.7182	80.6175
Nepal	Both	Late Neonatal	Neonatal disorders	50.3865	52.8922	55.0009	56.5976	58.4847	60.4859	62.5523	64.8518	67.3012	69.3443	70.6529	71.5604	72.6622	73.6821	74.8423	75.8738	77.0839	78.3648	79.5092	80.507	81.4905	82.5409	83.7175	84.7191	85.4769	85.9776	86.4821	87.0554
Nepal	Female	0 to 20	Neonatal disorders	51.3938	54.1595	57.0771	59.7187	62.3339	64.7567	67.3412	70.2656	73.1589	75.6363	77.6342	79.361	81.1448	82.7142	84.0449	84.914	85.7009	86.5281	87.4086	88.2401	88.9882	89.6865	90.3692	90.8928	91.2572	91.4834	91.6805	91.8906
Nepal	Female	Early Neonatal	Neonatal disorders	46.1927	47.9674	49.9394	51.7609	53.6037	55.3178	57.355	59.697	62.09	64.0831	65.496	66.4936	67.5645	68.5736	69.4991	70.0886	70.722	71.5582	72.7505	74.0484	75.3373	76.5962	77.9476	79.1267	80.0693	80.7068	81.3127	82.1216
Nepal	Female	Late Neonatal	Neonatal disorders	46.993	49.1681	50.9474	52.1651	53.7661	55.5988	57.4641	59.6346	61.8377	63.4813	64.4645	65.2442	66.364	67.4568	68.7886	69.9809	71.4733	73.1457	74.7927	76.2379	77.676	79.3026	81.1044	82.5621	83.5713	84.2077	84.7764	85.3459
Nepal	Male	0 to 20	Neonatal disorders	58.3132	61.2484	63.9798	66.167	68.2404	70.0923	72.1691	74.5189	76.8406	78.895	80.4967	81.8552	83.19	84.4259	85.5517	86.3866	87.1746	87.9877	88.7935	89.5839	90.2731	90.9065	91.5196	92.0046	92.3704	92.6078	92.8319	93.0621
Nepal	Male	Early Neonatal	Neonatal disorders	37.0577	39.6124	42.1557	44.0676	45.9389	47.5014	49.4617	52.0166	54.6317	56.7133	58.1754	59.2043	60.3657	61.4027	62.6064	63.5234	64.5576	65.8184	67.3565	69.0335	70.6672	72.2537	74.0068	75.4819	76.6593	77.4578	78.2443	79.2268
Nepal	Male	Late Neonatal	Neonatal disorders	52.6959	55.4782	57.8511	59.7433	61.8482	63.978	66.1972	68.5971	71.2372	73.5846	75.1402	76.147	77.2355	78.2028	79.238	80.1508	81.1534	82.1456	82.9208	83.5895	84.2408	84.8698	85.5893	86.2575	86.8318	87.2343	87.6925	88.2692
Pakistan	Both	0 to 20	Neonatal disorders	48.2094	49.5312	50.9989	52.6597	54.4488	55.6982	57.1091	58.3045	59.8508	60.9708	61.8145	62.5475	63.2671	63.9965	64.8664	65.4781	66.2138	67.5526	68.4164	69.7074	70.9206	72.2512	73.4022	74.527	74.7039	76.3131	77.3806	78.4992
Pakistan	Both	Early Neonatal	Neonatal disorders	29.6144	31.1835	32.9507	35.1467	37.4308	38.8631	40.2299	41.1352	42.455	42.9609	43.0035	43.0496	43.2902	43.8189	44.4309	44.5231	44.9056	46.2245	46.7198	47.9303	49.0392	50.8817	52.5852	53.829	53.4091	56.1546	57.9567	59.9965
Pakistan	Both	Late Neonatal	Neonatal disorders	32.5619	34.4424	36.3459	38.388	40.5796	42.4143	44.4695	46.098	47.6384	48.4728	48.7873	48.5448	48.2397	48.159	48.3658	48.5219	49.3811	51.1094	51.8697	53.3512	54.7473	56.6205	58.2632	59.2979	59.0706	61.742	63.4886	65.4938
Pakistan	Female	0 to 20	Neonatal disorders	38.0414	39.8359	41.6677	43.7906	46.0983	47.7913	49.7658	51.4187	53.3977	54.9191	56.1599	57.2098	58.1011	58.9518	59.859	60.3933	61.0511	62.3545	63.2325	64.5838	65.9618	67.5232	68.9098	70.272	70.5412	72.3944	73.5906	74.8823
Pakistan	Female	Early Neonatal	Neonatal disorders	30.8445	32.431	34.0523	36.1776	38.5578	40.2144	41.8854	43.0805	44.6574	45.5141	46.1058	46.5752	47.1944	48.1202	48.783	48.5684	48.4848	49.2891	49.2847	50.0523	50.8529	52.5395	54.1941	55.4553	55.0929	57.7289	59.4098	61.4621
Pakistan	Female	Late Neonatal	Neonatal disorders	23.8096	25.4667	27.3089	29.3388	31.6933	34.0225	36.7736	38.9161	40.7443	41.4643	41.2776	40.0645	38.5957	37.2397	36.5008	36.2959	37.3171	39.4187	40.4744	42.3371	44.1774	46.6987	48.9653	50.4257	50.3067	53.5512	55.6602	58.1081
Pakistan	Male	0 to 20	Neonatal disorders	55.7204	56.7264	57.9397	59.2804	60.7061	61.6476	62.6676	63.5479	64.7888	65.6317	66.2078	66.7225	67.3197	67.9585	68.7853	69.4324	70.2019	71.5369	72.3743	73.6006	74.6846	75.8409	76.8183	77.7689	77.8832	79.304	80.2672	81.2522
Pakistan	Male	Early Neonatal	Neonatal disorders	27.9465	29.5091	31.4326	33.7104	35.936	37.1864	38.2951	38.9689	40.079	40.2913	39.8588	39.5531	39.4876	39.6773	40.2658	40.638	41.436	43.2142	44.1669	45.7626	47.1462	49.1356	50.8926	52.1278	51.6571	54.5115	56.4425	58.4678
Pakistan	Male	Late Neonatal	Neonatal disorders	38.7309	40.8	42.7618	44.829	46.9126	48.3838	49.9247	51.1772	52.5114	53.4408	54.1377	54.6264	55.1968	56.0742	56.9858	57.4026	58.1422	59.5938	60.1303	61.3255	62.3918	63.7891	64.9773	65.7015	65.3944	67.6544	69.139	70.8278
Central Sub-Saharan Africa	Both	0 to 20	Neonatal disorders	65.4028	65.7592	66.2401	66.5985	66.8928	67.264	67.661	68.1112	68.6231	69.1612	69.5738	70.15	70.8438	71.61	72.4799	73.4775	74.3891	75.3568	76.3906	77.3248	78.4051	79.5096	80.5153	81.5934	82.5992	83.605	84.5336	85.3494
Central Sub-Saharan Africa	Both	Early Neonatal	Neonatal disorders	67.1903	67.301	67.563	67.621	67.606	67.7244	67.8094	67.8533	67.9114	67.9336	67.8714	67.8395	67.6813	67.5225	67.5464	67.8588	68.1784	68.5646	69.044	69.3806	69.9591	70.5652	71.0933	71.6999	72.2964	73.0365	73.7849	74.6068
Central Sub-Saharan Africa	Both	Late Neonatal	Neonatal disorders	78.641	78.7827	78.9664	79.0678	79.1988	79.4397	79.8568	80.1783	80.5351	80.9163	81.2213	81.6618	82.0187	82.4226	82.9093	83.4333	83.8046	84.1569	84.4078	84.5846	84.973	85.4221	85.8719	86.4369	86.9546	87.4304	88.0214	88.5457
Central Sub-Saharan Africa	Female	0 to 20	Neonatal disorders	61.4958	61.9127	62.4379	62.8129	63.1995	63.637	64.1697	64.7494	65.4359	66.2969	67.0494	68.0296	69.198	70.508	71.8361	73.1256	74.2609	75.4198	76.5724	77.5861	78.7448	79.8669	80.8923	81.9465	82.9152	83.8579	84.7473	85.4962
Central Sub-Saharan Africa	Female	Early Neonatal	Neonatal disorders	65.9828	66.1371	66.3898	66.4791	66.5487	66.7373	66.9078	67.0991	67.3155	67.6035	67.8681	68.1495	68.3658	68.6165	68.9667	69.5086	70.0008	70.578	71.1728	71.6309	72.2794	72.9543	73.5134	74.1209	74.6763	75.3525	76.0172	76.7244
Central Sub-Saharan Africa	Female	Late Neonatal	Neonatal disorders	76.9382	77.0681	77.1953	77.2232	77.2473	77.3915	77.7322	77.9398	78.2627	78.8235	79.4149	80.1844	80.9023	81.6892	82.4953	83.2142	83.6648	84.0846	84.3791	84.5804	84.9984	85.4594	85.9134	86.486	86.9807	87.4466	88.0339	88.5451
Central Sub-Saharan Africa	Male	0 to 20	Neonatal disorders	68.41	68.7218	69.1678	69.5151	69.7368	70.0566	70.3532	70.7082	71.0933	71.3939	71.557	71.8267	72.1556	72.4858	72.9818	73.7388	74.4623	75.2694	76.2013	77.0737	78.0876	79.1956	80.1962	81.3055	82.3493	83.4187	84.3874	85.267
Central Sub-Saharan Africa	Male	Early Neonatal	Neonatal disorders	68.021	68.0938	68.3662	68.3973	68.3082	68.3665	68.3822	68.301	68.2289	68.029	67.6902	67.3921	66.913	66.4002	66.1471	66.2616	66.434	66.6534	67.0308	67.2574	67.7783	68.3293	68.8422	69.4548	70.0928	70.8951	71.7281	72.6609
Central Sub-Saharan Africa	Male	Late Neonatal	Neonatal disorders	79.8394	79.9912	80.2145	80.369	80.5798	80.8905	81.365	81.771	82.1529	82.4054	82.5024	82.7023	82.7941	82.915	83.1636	83.5429	83.8557	84.1566	84.3725	84.5307	84.8973	85.3393	85.7887	86.3513	86.892	87.378	87.9767	88.517
Angola	Both	0 to 20	Neonatal disorders	51.4449	52.8137	54.2292	55.321	56.5494	57.7559	59.0795	60.2304	61.5616	62.7534	64.0422	65.7757	67.5285	69.447	71.2488	73.0365	74.8029	76.5113	78.1456	79.5114	80.768	81.9773	82.9796	83.9546	84.9676	85.9604	86.895	87.6737
Angola	Both	Early Neonatal	Neonatal disorders	58.8267	59.2655	59.8484	60.2471	60.8397	61.5996	62.414	63.1276	63.8409	64.3584	64.9009	65.694	66.3549	67.0788	67.943	68.9807	70.1168	71.1857	72.1878	72.7059	73.1345	73.5976	73.9182	74.2183	74.6831	75.236	75.893	76.6143
Angola	Both	Late Neonatal	Neonatal disorders	62.2862	62.5707	63.0088	63.4079	63.8745	64.5193	65.4615	66.3197	67.5544	68.899	70.5094	72.5878	74.2823	75.9562	77.5596	79.1001	80.5605	81.9239	83.2166	84.416	85.6969	86.979	88.0269	88.9418	89.6811	90.2146	90.7554	91.1843
Angola	Female	0 to 20	Neonatal disorders	41.6984	43.0847	44.6083	45.8166	47.2904	48.7571	50.3618	51.8704	53.8213	55.8456	58.0523	60.8606	63.8054	66.9275	69.8026	72.4671	74.8862	77.1524	79.2231	80.8941	82.3109	83.5976	84.6336	85.5924	86.5083	87.3691	88.1839	88.8101
Angola	Female	Early Neonatal	Neonatal disorders	54.1783	54.4771	54.9763	55.353	55.9243	56.7117	57.5502	58.3393	59.2332	60.2068	61.3236	62.7667	64.1825	65.6468	67.2966	69.142	70.9903	72.7457	74.3117	75.3576	76.1003	76.8022	77.3313	77.7598	78.1807	78.6667	79.2356	79.7539
Angola	Female	Late Neonatal	Neonatal disorders	59.7607	59.7827	59.9997	60.3279	60.7343	61.3805	62.3966	63.335	64.9978	67.0824	69.4784	72.336	74.6216	76.7636	78.7105	80.4619	82.0016	83.4115	84.7548	86.0078	87.2899	88.5468	89.5802	90.4413	91.0952	91.5782	92.0488	92.3889
Angola	Male	0 to 20	Neonatal disorders	58.7611	60.1023	61.4266	62.4242	63.4714	64.4872	65.6031	66.4946	67.3783	67.9682	68.5881	69.5244	70.3683	71.3298	72.2495	73.3052	74.5289	75.7659	77.0224	78.1341	79.26	80.4268	81.4291	82.4399	83.5577	84.6917	85.7531	86.6852
Angola	Male	Early Neonatal	Neonatal disorders	62.5429	63.0964	63.7466	64.1621	64.7721	65.513	66.3105	66.9632	67.521	67.6554	67.7183	67.9698	67.998	68.0981	68.2999	68.6501	69.1812	69.6624	70.1817	70.2273	70.3845	70.6496	70.7964	70.9905	71.5108	72.1305	72.8748	73.7945
Angola	Male	Late Neonatal	Neonatal disorders	64.0568	64.5388	65.1431	65.5938	66.1052	66.7474	67.6366	68.441	69.3681	70.179	71.2256	72.7311	73.986	75.3087	76.6507	78.0269	79.4302	80.7552	82.0015	83.1594	84.4426	85.7504	86.812	87.7727	88.5846	89.1577	89.7598	90.264
Central African Republic	Both	0 to 20	Neonatal disorders	63.1727	63.7045	64.1358	64.4623	64.4666	64.4378	64.1933	64.181	64.2758	64.3181	64.0738	63.7333	63.5734	63.2559	63.1816	63.1883	63.1186	63.0073	62.9985	63.5137	64.7122	66.375	67.7742	67.7586	67.7928	68.5978	69.9132	71.0138
Central African Republic	Both	Early Neonatal	Neonatal disorders	65.1819	65.5655	65.7642	65.7393	65.3119	64.7044	63.9973	63.5214	63.1204	62.6199	61.66	60.786	60.1386	59.2063	58.5174	57.939	57.2656	56.4234	55.8974	56.0175	56.6896	57.7398	58.0748	56.0262	54.0477	53.7322	54.5281	55.5503
Central African Republic	Both	Late Neonatal	Neonatal disorders	75.1129	75.56	75.9888	76.2656	76.3045	76.2333	76.0929	76.0706	76.0097	75.8414	75.3838	74.9204	74.6816	74.2851	74.0483	73.805	73.4596	72.9791	72.5274	72.6327	73.0824	73.7466	73.9715	72.7739	71.5589	71.3272	71.9257	72.7764
Central African Republic	Female	0 to 20	Neonatal disorders	62.343	62.7589	63.0446	63.2753	63.1637	62.9779	62.5645	62.2838	62.1822	62.335	62.2505	62.0675	61.9999	61.8163	61.8094	61.9365	61.9689	62.0088	62.1607	62.7799	64.0677	65.8165	67.3263	67.3424	67.3529	68.0784	69.3196	70.3144
Central African Republic	Female	Early Neonatal	Neonatal disorders	65.9718	66.0613	66.1302	65.9616	65.4166	64.6318	63.7353	62.9998	62.4076	62.054	61.261	60.517	60.0079	59.1803	58.5566	58.0652	57.3865	56.5678	56.0576	56.2243	56.9056	58.0166	58.4495	56.4925	54.5603	54.2674	55.0627	56.0869
Central African Republic	Female	Late Neonatal	Neonatal disorders	75.991	76.4923	76.9359	77.2324	77.2446	77.1566	77.037	77.0583	76.9066	76.6775	76.2805	76.0384	75.9032	75.5973	75.4183	75.1872	74.8571	74.4284	74.057	74.2533	74.7155	75.3276	75.4949	74.3434	73.0984	72.7732	73.3035	74.0463
Central African Republic	Male	0 to 20	Neonatal disorders	63.899	64.507	65.0429	65.4394	65.5292	65.6132	65.485	65.6635	65.9004	65.8453	65.469	65.0029	64.7754	64.3394	64.2035	64.0993	63.9108	63.6321	63.4468	63.8456	64.9541	66.5512	67.868	67.8334	67.9027	68.8039	70.2097	71.4348
Central African Republic	Male	Early Neonatal	Neonatal disorders	64.3986	65.0367	65.3334	65.4287	65.0939	64.6303	64.072	63.7976	63.5508	62.9228	61.8199	60.8346	60.0675	59.0435	58.2944	57.6384	56.961	56.0871	55.5394	55.6046	56.2672	57.2674	57.5243	55.3869	53.3548	53.0186	53.8153	54.8396
Central African Republic	Male	Late Neonatal	Neonatal disorders	74.5074	74.9235	75.3541	75.6156	75.6801	75.6141	75.4612	75.4066	75.3983	75.266	74.7728	74.136	73.8215	73.3483	73.0585	72.8046	72.4427	71.9135	71.3875	71.4065	71.8432	72.5391	72.7988	71.562	70.3776	70.2167	70.8485	71.7797
Congo	Both	0 to 20	Neonatal disorders	83.0896	83.0408	82.8637	82.6731	82.4085	82.1283	81.8069	81.4501	81.0529	80.7741	80.7862	81.0713	81.6586	82.4272	83.3043	84.1283	85.0502	85.8938	86.7683	87.6095	88.3632	89.1101	89.79	90.4575	90.9792	91.4575	91.9185	92.0886
Congo	Both	Early Neonatal	Neonatal disorders	75.0194	74.907	74.626	74.3346	73.9859	73.6181	73.2682	72.8216	72.3755	72.0442	72.1251	72.315	72.7364	73.1847	73.901	74.6249	75.5477	76.1669	76.9654	77.6657	78.2793	78.9813	79.5968	80.2729	80.6791	81.1871	81.8213	81.953
Congo	Both	Late Neonatal	Neonatal disorders	88.1144	88.098	87.9726	87.7884	87.5976	87.4649	87.3432	87.2513	87.1749	87.2798	87.5533	88.0296	88.5072	88.9636	89.4281	89.9093	90.4224	90.8207	91.162	91.5286	91.8699	92.2357	92.4743	92.6992	92.8842	93.0937	93.3865	93.4753
Congo	Female	0 to 20	Neonatal disorders	80.9623	80.923	80.7102	80.4405	80.0971	79.743	79.2901	78.7943	78.2492	78.0079	78.1229	78.656	79.7036	80.9933	82.3723	83.6235	84.8545	85.9437	86.9867	87.9804	88.806	89.5492	90.2344	90.8969	91.3922	91.8458	92.3056	92.4811
Congo	Female	Early Neonatal	Neonatal disorders	74.1863	74.1264	73.843	73.4459	73.0372	72.6395	72.1682	71.6124	71.0595	70.8825	71.1746	71.5967	72.314	73.1085	74.2333	75.4688	76.7825	77.7831	78.8354	79.8172	80.5199	81.2048	81.7925	82.4067	82.7839	83.2362	83.8269	83.9602
Congo	Female	Late Neonatal	Neonatal disorders	88.1927	88.208	88.0415	87.7938	87.5388	87.3525	87.1834	87.1005	86.9737	87.1078	87.4454	88.033	88.6486	89.1907	89.7251	90.2509	90.7608	91.153	91.5214	91.92	92.2888	92.6471	92.8965	93.1402	93.349	93.5612	93.8624	93.9581
Congo	Male	0 to 20	Neonatal disorders	84.7397	84.6836	84.5317	84.3979	84.1904	83.9643	83.7402	83.4871	83.2002	82.8975	82.8384	82.9439	83.1831	83.5372	84.0022	84.4732	85.1449	85.7913	86.5353	87.2614	87.9565	88.7103	89.3838	90.0538	90.5993	91.0979	91.5578	91.7205
Congo	Male	Early Neonatal	Neonatal disorders	75.5557	75.3966	75.1171	74.9185	74.6196	74.2736	74.0262	73.6689	73.3139	72.8478	72.7477	72.7382	72.9071	73.0553	73.4191	73.6937	74.2812	74.5625	75.1443	75.597	76.1362	76.8591	77.5046	78.2415	78.6695	79.2272	79.9021	80.0309
Congo	Male	Late Neonatal	Neonatal disorders	88.0128	87.9673	87.8734	87.7318	87.5868	87.4935	87.4079	87.3135	87.2766	87.3619	87.589	87.9815	88.3525	88.7389	89.1449	89.591	90.1038	90.5099	90.8271	91.1711	91.4926	91.8663	92.0998	92.3119	92.4776	92.685	92.9718	93.0547
Democratic Republic of the Congo	Both	0 to 20	Neonatal disorders	67.4621	67.6569	68.0244	68.2926	68.4425	68.6936	68.9441	69.2645	69.625	70.0681	70.2761	70.5653	70.9936	71.4674	72.102	72.9335	73.6164	74.4022	75.3008	76.1184	77.1693	78.2493	79.2674	80.4587	81.5329	82.595	83.5445	84.4224
Democratic Republic of the Congo	Both	Early Neonatal	Neonatal disorders	69.4119	69.461	69.7005	69.7142	69.5893	69.6083	69.544	69.4013	69.2827	69.1792	68.9362	68.6325	68.1665	67.696	67.4125	67.4909	67.525	67.7153	68.0431	68.3168	68.9618	69.5996	70.2083	71.0338	71.7858	72.6527	73.441	74.3393
Democratic Republic of the Congo	Both	Late Neonatal	Neonatal disorders	83.2006	83.3405	83.5101	83.5945	83.7056	83.921	84.2803	84.4929	84.6378	84.7727	84.7097	84.6787	84.6538	84.7143	84.8996	85.1532	85.1883	85.2235	85.1231	84.9107	84.9617	85.0796	85.3136	85.8251	86.3406	86.8418	87.4754	88.0517
Democratic Republic of the Congo	Female	0 to 20	Neonatal disorders	64.5412	64.8709	65.323	65.6326	65.9163	66.2561	66.697	67.1719	67.6655	68.3392	68.7664	69.303	70.0203	70.8689	71.7766	72.6852	73.4264	74.2563	75.1331	75.9233	77.0162	78.0751	79.0989	80.2539	81.3124	82.3368	83.2793	84.1234
Democratic Republic of the Congo	Female	Early Neonatal	Neonatal disorders	69.0077	69.1849	69.453	69.5496	69.5815	69.7304	69.8336	69.9344	70.0266	70.1598	70.1954	70.1287	69.9513	69.8224	69.7342	69.8351	69.8479	70.0471	70.3203	70.5558	71.1809	71.8277	72.3907	73.1579	73.8597	74.6592	75.3604	76.1675
Democratic Republic of the Congo	Female	Late Neonatal	Neonatal disorders	81.3411	81.536	81.6834	81.689	81.6777	81.7655	82.0046	82.0261	81.9963	82.1606	82.2501	82.4273	82.719	83.1711	83.6986	84.1606	84.2806	84.3978	84.3356	84.1322	84.2255	84.3762	84.6282	85.1743	85.6948	86.213	86.8814	87.4815
Democratic Republic of the Congo	Male	0 to 20	Neonatal disorders	69.7137	69.8075	70.1084	70.3489	70.3916	70.5752	70.6869	70.8982	71.17	71.4472	71.5014	71.6063	71.8244	72.0057	72.4231	73.1904	73.8158	74.559	75.4692	76.3094	77.3206	78.4331	79.4517	80.679	81.768	82.8664	83.8242	84.7334
Democratic Republic of the Congo	Male	Early Neonatal	Neonatal disorders	69.5738	69.5106	69.7293	69.6712	69.4066	69.3123	69.1137	68.7628	68.4706	68.1706	67.6901	67.1829	66.4669	65.6952	65.2453	65.303	65.3546	65.533	65.9022	66.2078	66.8731	67.5058	68.168	69.0517	69.851	70.7834	71.6606	72.6477
Democratic Republic of the Congo	Male	Late Neonatal	Neonatal disorders	84.5217	84.6224	84.8065	84.9484	85.1503	85.4594	85.9078	86.2608	86.5336	86.6472	86.4724	86.2892	86.0323	85.8052	85.7371	85.8374	85.8099	85.7836	85.6537	85.4342	85.4531	85.5474	85.7702	86.2589	86.776	87.2675	87.8798	88.4437
Equatorial Guinea	Both	0 to 20	Neonatal disorders	57.0792	55.8528	55.3709	55.2218	55.2642	55.8826	57.6655	62.5878	66.0796	68.9944	71.8976	75.0013	77.311	78.9171	80.4502	81.3683	82.5016	83.5477	84.5769	85.3542	86.2381	87.0656	87.7294	88.766	89.5656	90.4688	91.1146	91.4086
Equatorial Guinea	Both	Early Neonatal	Neonatal disorders	61.5348	60.7898	60.5329	60.3524	60.1522	60.3292	61.1091	64.5621	66.6277	68.2278	70.1563	72.5997	74.272	75.2902	76.2951	76.8271	77.7903	78.486	79.1147	79.6053	80.1987	80.5804	80.8088	81.7233	82.3997	83.1869	83.6517	83.6541
Equatorial Guinea	Both	Late Neonatal	Neonatal disorders	76.8637	76.8026	77.1669	77.4843	77.7853	78.3763	79.5401	81.8472	83.3345	84.5343	85.9244	87.4541	88.5347	89.3569	90.3557	90.4658	90.4879	91.0232	91.6897	91.8929	92.4419	93.1643	93.4337	93.8148	93.6501	93.9899	94.0526	94.0523
Equatorial Guinea	Female	0 to 20	Neonatal disorders	55.4405	53.982	53.3568	53.0358	52.8205	53.232	54.8689	59.8928	63.5414	66.7805	70.0288	73.4288	75.9749	77.7633	79.4066	80.4532	81.6768	82.738	83.8424	84.6871	85.6329	86.5285	87.2157	88.2563	89.0509	89.9444	90.611	90.9023
Equatorial Guinea	Female	Early Neonatal	Neonatal disorders	62.4278	61.6344	61.3517	61.0789	60.7894	60.8138	61.4167	64.6934	66.6948	68.3726	70.4796	73.0558	74.8739	76.0659	77.206	77.8761	78.8799	79.6056	80.312	80.8571	81.5001	81.9313	82.2246	83.0949	83.7363	84.4751	84.9222	84.9591
Equatorial Guinea	Female	Late Neonatal	Neonatal disorders	77.869	77.7014	77.9216	78.0895	78.242	78.5963	79.5652	81.5851	82.9791	84.2495	85.8091	87.4734	88.7022	89.6461	90.6959	90.8968	90.9673	91.4642	92.0912	92.314	92.8839	93.6245	93.9268	94.298	94.1709	94.5078	94.5797	94.5864
Equatorial Guinea	Male	0 to 20	Neonatal disorders	58.4753	57.4529	57.0956	57.091	57.3413	58.1184	60.0064	64.8168	68.1692	70.8319	73.4706	76.3515	78.4826	79.9529	81.407	82.2314	83.2933	84.3223	85.2848	86.0054	86.8387	87.6127	88.2598	89.2864	90.0867	90.9913	91.6166	91.9125
Equatorial Guinea	Male	Early Neonatal	Neonatal disorders	60.595	59.8943	59.6608	59.5654	59.4393	59.7498	60.6871	64.3016	66.433	67.9808	69.7709	72.1166	73.6724	74.5462	75.4397	75.8537	76.7868	77.4558	78.0093	78.4552	79.0072	79.3506	79.5209	80.4747	81.1816	82.0132	82.4966	82.4694
Equatorial Guinea	Male	Late Neonatal	Neonatal disorders	76.0957	76.119	76.6006	77.0371	77.4414	78.2141	79.519	82.041	83.5982	84.7542	86.0233	87.4561	88.4251	89.1574	90.115	90.1588	90.1441	90.7029	91.3957	91.5824	92.1137	92.8232	93.0677	93.4552	93.2621	93.6039	93.6615	93.6569
Gabon	Both	0 to 20	Neonatal disorders	84.6211	85.1729	85.6466	86.0732	86.3824	86.6289	86.8725	87.0749	87.2948	87.5018	87.7945	88.1284	88.4621	88.739	88.8865	88.9542	88.8608	88.7334	88.697	88.587	88.4915	88.5627	88.8504	89.4271	89.8848	90.2564	90.6659	90.99
Gabon	Both	Early Neonatal	Neonatal disorders	74.8777	75.0452	75.2366	75.4092	75.4807	75.4655	75.42	75.365	75.3542	75.3314	75.599	75.961	76.2736	76.4867	76.5385	76.642	76.3761	75.913	75.5671	74.9273	74.3062	74.0877	74.1685	74.9609	75.6293	76.1299	76.6684	77.1173
Gabon	Both	Late Neonatal	Neonatal disorders	87.8825	88.4251	88.8913	89.2895	89.641	89.9579	90.2703	90.5284	90.5756	90.3932	90.1556	90.079	89.8378	89.4089	88.73	88.0444	87.4745	86.9404	86.6957	86.5391	86.4419	86.6027	86.8423	87.3612	87.7061	87.7776	88.1432	88.447
Gabon	Female	0 to 20	Neonatal disorders	85.7193	86.3237	86.8459	87.265	87.5064	87.6097	87.6693	87.6783	87.7089	87.8086	88.0831	88.4614	88.877	89.2217	89.438	89.5453	89.4219	89.2432	89.139	88.9805	88.8398	88.9003	89.1801	89.7432	90.181	90.546	90.9421	91.2466
Gabon	Female	Early Neonatal	Neonatal disorders	77.4287	77.7476	78.0617	78.2569	78.2968	78.105	77.7431	77.3349	77.0241	76.7775	76.968	77.339	77.7413	77.9991	78.0861	78.2308	77.8994	77.3733	76.9272	76.2235	75.552	75.3723	75.5314	76.326	77.0127	77.5801	78.1352	78.6124
Gabon	Female	Late Neonatal	Neonatal disorders	89.855	90.2902	90.6508	90.9236	91.1546	91.3166	91.4812	91.5753	91.5364	91.4124	91.2958	91.2874	91.1433	90.7956	90.2294	89.6058	88.9907	88.3373	87.9767	87.7344	87.5682	87.6324	87.7758	88.2508	88.5604	88.6174	88.974	89.2658
[truncated: 714 more rows]
