# Supplementary material for: Global, regional, and national burden and quality of care index in children and adolescents: A systematic analysis for the global burden of disease study 1990–2017
Source: PLoS One. 2022 Apr 26;17(4):e0267596. doi: 10.1371/journal.pone.0267596 (PMC9041858; doi:10.1371/journal.pone.0267596)
Supplement: S1 File — (ZIP) [file pone.0267596.s001.zip › eTable 3- Respiratory.xlsx]

## Sheet: eTable 3- Respiratory
location_name	sex_name	age_name	cause_name	pca_score1990	pca_score1991	pca_score1992	pca_score1993	pca_score1994	pca_score1995	pca_score1996	pca_score1997	pca_score1998	pca_score1999	pca_score2000	pca_score2001	pca_score2002	pca_score2003	pca_score2004	pca_score2005	pca_score2006	pca_score2007	pca_score2008	pca_score2009	pca_score2010	pca_score2011	pca_score2012	pca_score2013	pca_score2014	pca_score2015	pca_score2016	pca_score2017
Global	Both	0 to 20	Respiratory infections and tuberculosis	75.8763	76.3663	76.9188	77.5082	78.1093	78.6604	79.2299	79.6833	80.1368	80.6414	81.1414	81.6957	82.2742	82.7856	83.2221	83.6704	84.1174	84.6065	85.0994	85.5625	86.0111	86.3665	86.7465	87.1715	87.6091	88.0058	88.4478	88.8937
Global	Both	1 to 4	Respiratory infections and tuberculosis	83.786	84.197	84.5322	84.8344	85.1095	85.376	85.686	85.9269	86.1568	86.4309	86.7656	87.2104	87.6351	87.99	88.3106	88.6439	88.94	89.2923	89.7065	90.0907	90.5008	90.8076	91.1024	91.4259	91.7334	92.0223	92.3004	92.6263
Global	Both	10 to 14	Respiratory infections and tuberculosis	72.1326	72.1165	71.9241	72.3913	73.2403	73.7091	74.5904	75.164	75.4891	75.2803	75.4001	76.2556	77.8276	78.9548	78.7317	78.7927	79.5526	80.189	80.6386	80.8224	80.887	81.2986	82.158	82.8789	83.5096	84.274	84.6686	85.1087
Global	Both	15 to 19	Respiratory infections and tuberculosis	81.8702	81.7433	81.6141	81.8301	82.2848	82.5967	83.112	83.122	82.9716	82.9433	83.1512	83.8437	84.4037	84.7845	84.9765	85.265	85.8308	86.4052	86.6403	86.8233	86.9752	87.2528	87.8094	88.2582	88.6169	89.0974	89.2667	89.4115
Global	Both	5 to 9	Respiratory infections and tuberculosis	72.1108	71.92	71.9888	72.4057	73.5887	74.3305	75.1129	75.5087	76.0898	77.2895	77.8398	78.2573	79.8517	81.1046	80.8159	80.8434	81.6139	82.4271	82.8876	83.3043	83.7434	84.1401	84.6303	85.2462	85.9481	86.6622	87.0717	87.5237
Global	Both	Early Neonatal	Respiratory infections and tuberculosis	73.949	73.7895	73.6309	73.6224	73.7976	73.9385	74.118	74.1276	74.1433	74.3423	74.5849	74.8798	75.1673	75.4838	75.8872	76.3446	76.7963	77.2753	77.7221	78.1704	78.5459	78.9978	79.6138	80.3401	80.8729	81.1426	81.8378	82.5313
Global	Both	Late Neonatal	Respiratory infections and tuberculosis	68.5377	69.131	69.8295	70.5489	71.3907	72.1438	72.9183	73.4837	74.0144	74.6594	75.3188	76.0423	76.7756	77.4523	78.1304	78.8235	79.5159	80.2663	80.9736	81.6409	82.2023	82.7287	83.3792	84.1371	84.7847	85.1558	85.9323	86.6763
Global	Both	Post Neonatal	Respiratory infections and tuberculosis	75.3801	75.6903	76.1451	76.6828	77.2024	77.6996	78.0818	78.4309	78.8729	79.3592	79.8631	80.3632	80.8885	81.5058	82.1248	82.7024	83.2541	83.8685	84.4586	84.9808	85.4745	85.8288	86.2327	86.7015	87.174	87.4829	88.0545	88.6761
Global	Female	0 to 20	Respiratory infections and tuberculosis	73.9787	74.4996	75.0797	75.7139	76.3745	76.9657	77.5962	78.1048	78.6048	79.1227	79.6505	80.2761	80.9154	81.4692	81.9383	82.4115	82.9003	83.433	83.9554	84.4383	84.9094	85.3339	85.7687	86.2332	86.7198	87.1616	87.6466	88.1176
Global	Female	1 to 4	Respiratory infections and tuberculosis	81.8928	82.354	82.7505	83.1134	83.4344	83.7373	84.0954	84.3752	84.6425	84.9602	85.3442	85.8724	86.3669	86.782	87.1559	87.5352	87.8779	88.2693	88.712	89.1229	89.5768	89.9803	90.3418	90.7184	91.0794	91.4085	91.7245	92.0642
Global	Female	10 to 14	Respiratory infections and tuberculosis	74.1142	73.8938	73.4261	74.026	75.1609	75.6774	76.6543	77.2458	77.4609	76.9481	77.1011	78.0217	79.3424	80.4185	80.3614	80.1352	80.6859	81.2337	81.6295	81.8808	82.1031	82.6165	83.6368	84.4027	84.9734	85.789	86.1604	86.5564
Global	Female	15 to 19	Respiratory infections and tuberculosis	75.5159	75.5744	75.2493	75.6483	76.3053	76.7297	77.2221	77.4263	77.6229	77.4853	77.6067	78.5874	79.2342	79.6329	80.1982	80.7829	81.8031	82.6634	83.1458	83.4451	83.5112	83.9158	84.7982	85.3329	85.7139	86.3975	86.6163	86.8178
Global	Female	5 to 9	Respiratory infections and tuberculosis	73.8053	73.0652	73.0192	73.4666	75.0464	75.8518	76.5113	76.9618	77.5869	78.332	78.758	79.2639	80.8997	82.345	82.0372	81.7962	82.6279	83.6955	84.1733	84.5063	84.7982	85.2138	85.6193	86.072	86.723	87.4479	87.8415	88.2627
Global	Female	Early Neonatal	Respiratory infections and tuberculosis	73.0514	72.9032	72.7683	72.8354	73.0932	73.3006	73.5426	73.6048	73.6958	73.9747	74.2797	74.6435	75.0197	75.3915	75.7556	76.1357	76.5205	76.9524	77.3779	77.8069	78.1551	78.5959	79.2151	79.9245	80.4582	80.7188	81.4169	82.1081
Global	Female	Late Neonatal	Respiratory infections and tuberculosis	68.1817	68.6301	69.082	69.5598	70.321	71.1086	71.9771	72.5986	73.1018	73.6213	74.1354	74.7222	75.3209	75.8737	76.4912	77.1993	77.9622	78.8087	79.5943	80.3232	80.9419	81.5342	82.2493	83.0525	83.742	84.1317	84.9518	85.7267
Global	Female	Post Neonatal	Respiratory infections and tuberculosis	75.1479	75.4861	75.9403	76.4625	76.9506	77.4122	77.8079	78.1747	78.6165	79.0892	79.5848	80.1111	80.6502	81.2441	81.8485	82.4314	82.9816	83.5897	84.1647	84.6665	85.1371	85.5139	85.9222	86.3865	86.8609	87.169	87.733	88.3261
Global	Male	0 to 20	Respiratory infections and tuberculosis	77.4816	77.9454	78.4737	79.0251	79.5758	80.0924	80.6105	81.0172	81.4311	81.9226	82.3983	82.8933	83.4211	83.897	84.3062	84.7332	85.1453	85.5975	86.065	86.5103	86.9391	87.2379	87.5725	87.9643	88.3611	88.7202	89.1263	89.5504
Global	Male	1 to 4	Respiratory infections and tuberculosis	85.4228	85.7878	86.0676	86.3155	86.5492	86.783	87.0504	87.2575	87.4554	87.6919	87.9835	88.355	88.7186	89.0209	89.2947	89.5875	89.8419	90.1589	90.5471	90.9069	91.278	91.4995	91.7355	92.0118	92.2717	92.5247	92.7689	93.0819
Global	Male	10 to 14	Respiratory infections and tuberculosis	76.6129	76.7897	76.8951	77.1269	77.5104	77.8232	78.4101	78.8329	79.1822	79.2976	79.3594	79.9602	81.403	82.3209	81.9998	82.3114	83.0887	83.6599	84.0552	84.135	84.0412	84.2658	84.7811	85.2952	85.8357	86.3773	86.7022	87.0812
Global	Male	15 to 19	Respiratory infections and tuberculosis	86.1127	85.8784	85.8734	85.9731	86.2935	86.5288	87.0446	86.9321	86.5704	86.6049	86.8566	87.3577	87.8526	88.2154	88.1822	88.2882	88.5682	88.9568	89.0376	89.1459	89.3448	89.5394	89.8871	90.273	90.6093	90.9562	91.092	91.1995
Global	Male	5 to 9	Respiratory infections and tuberculosis	73.5199	73.9381	74.1154	74.4445	75.0598	75.6436	76.4632	76.7525	77.2172	78.7579	79.3755	79.6513	81.0162	81.9182	81.6866	81.9993	82.613	83.0572	83.4439	83.8999	84.4433	84.7731	85.2954	86.0116	86.6847	87.3033	87.6816	88.1132
Global	Male	Early Neonatal	Respiratory infections and tuberculosis	74.6011	74.4361	74.2625	74.2026	74.3215	74.4161	74.5514	74.5223	74.4836	74.625	74.8229	75.0685	75.2922	75.5688	75.9992	76.5101	77.0079	77.5191	77.9791	78.4395	78.8331	79.2919	79.9057	80.6446	81.1765	81.4512	82.145	82.8413
Global	Male	Late Neonatal	Respiratory infections and tuberculosis	69.3098	70.0085	70.8905	71.7888	72.6811	73.3955	74.084	74.5957	75.1388	75.8719	76.6355	77.4556	78.2838	79.0479	79.7636	80.4343	81.0605	81.7233	82.3577	82.9659	83.4735	83.9398	84.5293	85.24	85.8447	86.1957	86.9259	87.6343
Global	Male	Post Neonatal	Respiratory infections and tuberculosis	76.7504	77.0212	77.4549	77.9808	78.5033	79.0082	79.361	79.6788	80.1009	80.5769	81.0646	81.5183	82.0071	82.6161	83.2189	83.7649	84.2921	84.883	85.4585	85.974	86.4649	86.7828	87.1637	87.614	88.0621	88.3571	88.9078	89.5244
East Asia	Both	0 to 20	Respiratory infections and tuberculosis	78.625	78.9525	79.7152	80.6973	81.6404	82.3914	83.0217	83.5958	84.1875	84.7553	85.4036	86.0616	86.6842	87.3126	87.8015	88.2924	88.8436	89.4726	90.0486	90.5882	90.954	91.1957	91.4369	91.6786	91.8613	92.0373	92.2932	92.5593
East Asia	Both	1 to 4	Respiratory infections and tuberculosis	88.961	89.2658	89.52	89.7266	89.986	90.2862	90.6173	90.9879	91.3375	91.6789	92.0594	92.4403	92.8115	93.1654	93.4619	93.7578	94.0921	94.5144	94.9158	95.274	95.4999	95.6292	95.7441	95.8529	95.9436	96.0524	96.1451	96.2278
East Asia	Both	10 to 14	Respiratory infections and tuberculosis	76.599	76.7477	76.4776	77.0023	77.8387	78.2257	79.2403	80.5097	81.5325	82.1659	83.2199	85.0247	87.3694	89.4335	90.1507	90.7393	91.4708	91.9781	91.9723	91.4702	91.4509	91.6526	91.6305	91.372	91.2835	91.3368	91.5627	92.0397
East Asia	Both	15 to 19	Respiratory infections and tuberculosis	89.0028	89.1172	89.2637	89.4065	89.6117	89.8925	90.026	90.0067	89.865	90.0287	90.2851	90.7159	91.0734	91.4951	91.8329	92.1903	92.6851	93.2868	93.8479	94.3082	94.5563	94.7125	94.8125	94.7892	94.8	94.8284	94.8203	94.7425
East Asia	Both	5 to 9	Respiratory infections and tuberculosis	73.1587	73.1107	72.2587	72.2251	73.1346	73.4132	74.0889	75.4281	78.1832	80.2902	81.8827	83.7735	86.5122	88.9459	89.5495	89.9636	90.6984	91.1297	90.8093	90.7381	91.135	91.3773	91.4946	91.6432	91.781	91.9136	92.1281	92.4565
East Asia	Both	Early Neonatal	Respiratory infections and tuberculosis	82.0726	81.5101	81.4763	81.9972	82.4914	82.6563	82.5177	82.4325	82.5443	82.7593	83.2265	83.5911	83.9454	84.7545	85.5383	86.2606	87.096	88.135	89.1198	90.0864	90.6846	91.047	91.625	92.3265	92.7712	92.9278	93.6797	94.3194
East Asia	Both	Late Neonatal	Respiratory infections and tuberculosis	79.0343	78.5086	78.7277	79.5932	80.3399	80.6605	80.6982	80.8653	81.2544	81.7878	82.5918	83.286	83.935	85.0249	86.0542	86.9783	87.9719	89.1489	90.2572	91.2983	91.9368	92.3179	92.8849	93.5451	93.9559	94.0778	94.6763	95.1932
East Asia	Both	Post Neonatal	Respiratory infections and tuberculosis	73.2521	72.3758	72.5389	73.7891	75.1843	76.0634	76.5619	77.2915	78.1998	79.2397	80.5916	81.7583	82.8441	84.355	85.7077	86.8513	87.9496	89.1383	90.1909	91.1726	91.7652	92.1003	92.6254	93.2896	93.7134	93.7934	94.4233	94.99
East Asia	Female	0 to 20	Respiratory infections and tuberculosis	76.6675	77.1507	78.0529	79.1748	80.244	81.0852	81.8427	82.5386	83.2356	83.8652	84.5976	85.3351	86.0251	86.6943	87.2079	87.7166	88.2931	88.9836	89.6268	90.2272	90.6225	90.8719	91.1179	91.3587	91.545	91.7218	91.9752	92.2356
East Asia	Female	1 to 4	Respiratory infections and tuberculosis	87.5612	87.936	88.2463	88.4995	88.8058	89.1643	89.5686	90.0261	90.4579	90.8827	91.3543	91.8131	92.2504	92.6449	92.9608	93.2742	93.6273	94.0875	94.5252	94.9205	95.1694	95.3118	95.441	95.5587	95.6586	95.7777	95.8792	95.9646
East Asia	Female	10 to 14	Respiratory infections and tuberculosis	81.6562	81.9428	81.9081	82.5454	83.462	83.4581	84.4272	86.0043	87.0265	86.3232	86.5714	87.6586	89.636	91.2694	91.8802	92.4153	92.9233	93.2824	93.3043	92.8794	92.8475	92.9192	92.7974	92.5524	92.5165	92.6852	92.9413	93.2937
East Asia	Female	15 to 19	Respiratory infections and tuberculosis	87.0647	87.2213	87.173	87.1048	87.3085	87.4509	87.5396	87.6124	87.9405	88.4231	88.7285	89.08	89.4153	89.8621	90.233	90.6752	91.2879	91.9911	92.5641	93.1	93.3952	93.7013	93.9431	93.8575	93.8073	93.8327	93.8342	93.7605
East Asia	Female	5 to 9	Respiratory infections and tuberculosis	79.2673	79.2653	78.5978	78.7136	79.5043	79.3574	79.999	81.5167	83.8758	84.9552	85.8743	87.0458	89.0574	90.8481	91.3442	91.7035	92.2577	92.7277	92.4768	92.4399	92.7112	92.7455	92.6951	92.785	92.9535	93.0635	93.2373	93.5576
East Asia	Female	Early Neonatal	Respiratory infections and tuberculosis	81.3644	80.8138	80.8125	81.3772	81.8558	81.9931	81.8921	81.8319	81.986	82.2314	82.6996	83.0887	83.447	84.251	85.0337	85.7814	86.67	87.7922	88.8549	89.8845	90.5331	90.9324	91.5353	92.2504	92.6966	92.8578	93.6053	94.2346
East Asia	Female	Late Neonatal	Respiratory infections and tuberculosis	77.5235	77.0729	77.3725	78.3726	79.2179	79.6021	79.7164	79.9243	80.3429	80.9053	81.7257	82.4699	83.1602	84.2662	85.292	86.2277	87.2666	88.525	89.7096	90.8194	91.4963	91.8854	92.4606	93.1437	93.5746	93.7112	94.3509	94.8893
East Asia	Female	Post Neonatal	Respiratory infections and tuberculosis	72.3462	71.5901	71.7941	73.0963	74.5445	75.4668	76.0615	76.8926	77.8901	79.0328	80.5103	81.7803	82.9238	84.4593	85.8251	86.999	88.1371	89.3921	90.5271	91.5782	92.2105	92.5668	93.0727	93.6779	94.0636	94.1417	94.6856	95.1699
East Asia	Male	0 to 20	Respiratory infections and tuberculosis	80.2521	80.4593	81.1108	81.9795	82.8197	83.4967	84.0251	84.5019	85.009	85.5257	86.1059	86.6996	87.2676	87.8613	88.3286	88.8034	89.3326	89.9113	90.4336	90.9248	91.2669	91.5017	91.7381	91.979	92.1579	92.332	92.5877	92.8558
East Asia	Male	1 to 4	Respiratory infections and tuberculosis	90.1159	90.3586	90.5633	90.7279	90.9449	91.1935	91.4616	91.7588	92.0399	92.3126	92.6189	92.9366	93.2538	93.5738	93.8531	94.1329	94.45	94.8402	95.2114	95.5391	95.7462	95.8649	95.9681	96.0695	96.1527	96.253	96.3383	96.4184
East Asia	Male	10 to 14	Respiratory infections and tuberculosis	77.2475	77.2375	76.817	77.1222	77.7045	78.3629	79.1994	79.9229	80.7273	82.3948	83.9177	85.9448	88.085	90.0647	90.7182	91.2264	91.9928	92.5182	92.4934	92.0402	92.0377	92.3053	92.3732	92.1611	92.0486	91.9943	92.1465	92.6234
East Asia	Male	15 to 19	Respiratory infections and tuberculosis	90.4209	90.5064	90.7614	91.0242	91.225	91.5799	91.7342	91.6563	91.2408	91.2142	91.4345	91.8964	92.2554	92.6499	92.9592	93.2582	93.6734	94.2044	94.7497	95.1578	95.3745	95.4413	95.4591	95.4744	95.5209	95.5508	95.5378	95.4603
East Asia	Male	5 to 9	Respiratory infections and tuberculosis	69.8163	69.7438	68.8198	68.6573	69.5996	70.2875	70.9377	71.9741	74.8471	77.7539	79.8437	82.2333	85.3827	88.1774	88.8201	89.2424	90.074	90.4221	90.0691	89.9736	90.451	90.8693	91.1363	91.3262	91.4205	91.5609	91.7914	92.0922
East Asia	Male	Early Neonatal	Respiratory infections and tuberculosis	82.5979	82.0344	81.983	82.4752	82.9803	83.1654	83.0041	82.9049	82.992	83.1902	83.6588	84.0099	84.3665	85.1828	85.97	86.6765	87.4733	88.4483	89.3707	90.2851	90.8433	91.1768	91.7335	92.4217	92.8622	93.0128	93.765	94.4098
East Asia	Male	Late Neonatal	Respiratory infections and tuberculosis	80.5359	79.9651	80.1207	80.8704	81.53	81.7974	81.7776	81.9117	82.2726	82.7754	83.5532	84.1984	84.806	85.8644	86.8766	87.7741	88.7156	89.8112	90.8433	91.815	92.4135	92.7812	93.3315	93.9625	94.3508	94.4595	95.0166	95.5081
East Asia	Male	Post Neonatal	Respiratory infections and tuberculosis	75.2745	74.337	74.456	75.6023	76.8864	77.6868	78.082	78.6944	79.4871	80.3946	81.5819	82.6113	83.6002	85.0208	86.2997	87.3647	88.3788	89.4588	90.3962	91.2764	91.8087	92.1094	92.6241	93.3033	93.737	93.8138	94.4833	95.09
China	Both	0 to 20	Respiratory infections and tuberculosis	78.3401	78.6728	79.4557	80.4648	81.4372	82.2164	82.8745	83.4737	84.09	84.6821	85.3526	86.0295	86.6689	87.3121	87.8106	88.3125	88.8768	89.5206	90.1124	90.6636	91.0361	91.2822	91.5251	91.7672	91.9486	92.1234	92.38	92.648
China	Both	1 to 4	Respiratory infections and tuberculosis	88.8712	89.1795	89.4331	89.6379	89.8981	90.2035	90.5452	90.9286	91.2901	91.6467	92.0421	92.4341	92.8148	93.1758	93.4767	93.778	94.1196	94.5509	94.9649	95.3271	95.553	95.6812	95.7935	95.899	95.9867	96.0921	96.1818	96.2618
China	Both	10 to 14	Respiratory infections and tuberculosis	76.237	76.3748	76.0852	76.6275	77.5056	77.927	79.0014	80.3359	81.4017	82.0593	83.1394	84.9843	87.3901	89.5172	90.258	90.8687	91.6238	92.1401	92.1323	91.6008	91.5711	91.7775	91.7448	91.4645	91.3603	91.4046	91.631	92.1168
China	Both	15 to 19	Respiratory infections and tuberculosis	89.0083	89.1187	89.2643	89.4067	89.615	89.9022	90.0418	90.0257	89.8821	90.0542	90.3226	90.7681	91.135	91.5678	91.915	92.2821	92.7909	93.413	93.9987	94.4812	94.7464	94.9185	95.0287	95.0111	95.0297	95.0663	95.0627	94.9844
China	Both	5 to 9	Respiratory infections and tuberculosis	72.5971	72.5821	71.7418	71.7303	72.6785	72.9657	73.6454	75.0001	77.8213	79.9834	81.6201	83.5719	86.4159	88.9477	89.5714	89.9949	90.7525	91.1937	90.8573	90.7701	91.1704	91.4157	91.5279	91.672	91.8064	91.9343	92.1484	92.4804
China	Both	Early Neonatal	Respiratory infections and tuberculosis	81.9323	81.3379	81.2854	81.8091	82.3141	82.4875	82.3482	82.2643	82.3864	82.6081	83.0924	83.4752	83.8435	84.6744	85.4767	86.2201	87.0784	88.1451	89.1544	90.1455	90.7557	91.1236	91.7091	92.4233	92.8709	93.0314	93.7923	94.4341
China	Both	Late Neonatal	Respiratory infections and tuberculosis	78.7882	78.2198	78.4177	79.2916	80.055	80.3875	80.4261	80.6028	81.0123	81.5621	82.3939	83.1188	83.7936	84.9178	85.9761	86.9278	87.9484	89.1559	90.2911	91.3572	92.0073	92.3923	92.9651	93.6344	94.046	94.1686	94.7703	95.2856
China	Both	Post Neonatal	Respiratory infections and tuberculosis	72.8298	71.8858	72.0225	73.292	74.7257	75.641	76.1574	76.9128	77.8736	78.966	80.3616	81.5769	82.7158	84.2817	85.6781	86.8591	87.9878	89.2057	90.2836	91.2842	91.8852	92.2196	92.7394	93.4032	93.8234	93.8983	94.5252	95.0873
China	Female	0 to 20	Respiratory infections and tuberculosis	76.3184	76.8133	77.7422	78.8972	80.0013	80.875	81.666	82.3923	83.1184	83.7757	84.5339	85.293	86.0017	86.6865	87.21	87.7299	88.3203	89.0283	89.6911	90.3057	90.7093	90.9633	91.2111	91.4519	91.6367	91.8119	92.0655	92.3275
China	Female	1 to 4	Respiratory infections and tuberculosis	87.4369	87.8169	88.1266	88.3772	88.6835	89.048	89.4649	89.938	90.3847	90.8295	91.3207	91.7942	92.2441	92.6476	92.9687	93.2888	93.6506	94.1217	94.5743	94.9747	95.224	95.3654	95.4922	95.6061	95.7026	95.8181	95.9165	95.9993
China	Female	10 to 14	Respiratory infections and tuberculosis	81.4056	81.6913	81.65	82.3101	83.2657	83.2741	84.2943	85.9371	86.9954	86.2776	86.5305	87.6402	89.6714	91.3577	91.9887	92.5453	93.0691	93.4339	93.4577	93.0065	92.9668	93.0383	92.9038	92.64	92.5914	92.7538	93.01	93.3668
China	Female	15 to 19	Respiratory infections and tuberculosis	87.0626	87.2169	87.1609	87.0842	87.2893	87.4338	87.529	87.6092	87.953	88.4572	88.777	89.1417	89.485	89.9422	90.322	90.7761	91.4058	92.1332	92.733	93.2949	93.6101	93.9391	94.1983	94.116	94.0715	94.1022	94.1067	94.0307
China	Female	5 to 9	Respiratory infections and tuberculosis	78.8665	78.8882	78.2249	78.3595	79.1809	79.0285	79.6784	81.2264	83.65	84.7566	85.6992	86.9073	88.9998	90.8663	91.3812	91.7504	92.324	92.8074	92.5456	92.4932	92.7645	92.7953	92.7368	92.8219	92.989	93.0923	93.2648	93.5893
China	Female	Early Neonatal	Respiratory infections and tuberculosis	81.2001	80.6154	80.5942	81.162	81.6504	81.7939	81.6911	81.6319	81.7967	82.0488	82.5341	82.9437	83.317	84.1443	84.947	85.7175	86.6321	87.787	88.8784	89.9356	90.5983	91.004	91.6158	92.345	92.7946	92.9596	93.7168	94.3489
China	Female	Late Neonatal	Respiratory infections and tuberculosis	77.2295	76.7338	77.0102	78.0211	78.886	79.2825	79.3981	79.6169	80.0578	80.6384	81.4896	82.2699	82.9898	84.1345	85.1926	86.1588	87.2288	88.5235	89.7399	90.8785	91.5687	91.9618	92.5431	93.2366	93.6688	93.806	94.4499	94.987
China	Female	Post Neonatal	Respiratory infections and tuberculosis	71.8782	71.0523	71.2263	72.547	74.0337	74.9913	75.6043	76.4638	77.518	78.7188	80.2465	81.5702	82.771	84.3665	85.78	86.9944	88.1663	89.455	90.6204	91.6939	92.336	92.6916	93.1917	93.7946	94.1751	94.2482	94.7871	95.2656
China	Male	0 to 20	Respiratory infections and tuberculosis	80.0174	80.2251	80.892	81.7828	82.6479	83.3496	83.9016	84.3992	84.9275	85.4655	86.065	86.6757	87.259	87.8669	88.3436	88.8292	89.3705	89.9621	90.4972	90.9979	91.3456	91.5847	91.8226	92.0642	92.2419	92.4151	92.6718	92.9419
China	Male	1 to 4	Respiratory infections and tuberculosis	90.0534	90.298	90.5021	90.6652	90.8833	91.1363	91.4134	91.7209	92.0114	92.2958	92.6133	92.9395	93.2639	93.5897	93.8726	94.1567	94.48	94.8779	95.2599	95.5909	95.7977	95.9152	96.0159	96.1143	96.1947	96.2918	96.3742	96.4517
China	Male	10 to 14	Respiratory infections and tuberculosis	76.8749	76.8473	76.4	76.7138	77.3306	78.0347	78.9252	79.6993	80.5432	82.2616	83.8224	85.8954	88.0894	90.1266	90.8016	91.3278	92.1192	92.6545	92.6249	92.1465	92.1336	92.4089	92.4697	92.2381	92.1111	92.0479	92.201	92.6881
China	Male	15 to 19	Respiratory infections and tuberculosis	90.4335	90.5141	90.7716	91.0381	91.2426	91.606	91.7656	91.6881	91.2609	91.235	91.4654	91.9421	92.3109	92.7166	93.0355	93.3426	93.7696	94.3184	94.8865	95.3139	95.5455	95.6236	95.6473	95.6694	95.7245	95.7638	95.756	95.6791
China	Male	5 to 9	Respiratory infections and tuberculosis	69.1605	69.1274	68.2218	68.083	69.0679	69.7771	70.4275	71.4654	74.4008	77.3837	79.5326	81.9991	85.2643	88.1668	88.8285	89.2586	90.1132	90.4671	90.0948	89.9846	90.4678	90.8944	91.159	91.3451	91.4344	91.5725	91.8035	92.1069
China	Male	Early Neonatal	Respiratory infections and tuberculosis	82.4738	81.8802	81.8111	82.3062	82.8226	83.0178	82.8567	82.7593	82.8567	83.0618	83.5474	83.9154	84.2853	85.1221	85.9268	86.6533	87.4707	88.47	89.4138	90.3504	90.9191	91.2575	91.8208	92.5205	92.9634	93.118	93.8783	94.5247
China	Male	Late Neonatal	Respiratory infections and tuberculosis	80.3294	79.7185	79.8548	80.6111	81.2851	81.5639	81.5448	81.6875	82.0671	82.5848	83.3873	84.0588	84.6889	85.7773	86.8152	87.7377	88.7027	89.8242	90.8792	91.8727	92.4813	92.8529	93.4085	94.0474	94.4362	94.5457	95.1051	95.5949
China	Male	Post Neonatal	Respiratory infections and tuberculosis	74.908	73.9077	74.0044	75.1696	76.49	77.3253	77.7372	78.3725	79.212	80.1653	81.3894	82.4613	83.4976	84.967	86.284	87.3823	88.4229	89.5273	90.4854	91.3812	91.9204	92.2205	92.7303	93.4105	93.8416	93.9136	94.5814	95.1845
North Korea	Both	0 to 20	Respiratory infections and tuberculosis	85.3261	85.2946	85.2659	85.2456	85.0915	84.7602	84.3014	83.9851	83.7611	83.4773	83.3608	83.3741	83.4597	83.6635	83.9371	84.1826	84.459	84.7889	85.0116	85.3563	85.6617	85.8871	86.1317	86.3597	86.5688	86.7885	87.0021	87.1469
North Korea	Both	1 to 4	Respiratory infections and tuberculosis	91.5246	91.597	91.6758	91.7228	91.7217	91.6701	91.5068	91.3819	91.2969	91.1134	91.0531	91.097	91.1607	91.2712	91.4531	91.6625	91.866	92.1051	92.1402	92.3845	92.604	92.7641	92.9499	93.1245	93.2599	93.4186	93.5709	93.6913
North Korea	Both	10 to 14	Respiratory infections and tuberculosis	82.905	82.9325	83.042	83.0822	83.0032	82.8486	82.51	82.2425	82.0969	81.8791	81.7785	81.8009	81.8493	82.0047	82.2108	82.4276	82.6331	83.0506	83.2464	83.6863	84.1459	84.4554	84.8722	85.2816	85.627	86.009	86.3596	86.628
North Korea	Both	15 to 19	Respiratory infections and tuberculosis	86.9942	87.0066	87.0256	86.9936	86.8933	86.7606	86.5088	86.2119	85.9362	85.6372	85.3777	85.1696	85.0146	84.9065	84.868	84.8997	84.9741	85.127	85.2253	85.3591	85.4538	85.4623	85.4936	85.4723	85.3975	85.3406	85.2736	85.1837
North Korea	Both	5 to 9	Respiratory infections and tuberculosis	85.4136	85.4689	85.5975	85.6798	85.692	85.6526	85.4371	85.3491	85.3578	85.2013	85.154	85.1878	85.2012	85.2685	85.3758	85.5776	85.8047	86.1812	86.269	86.7701	87.237	87.5635	87.9451	88.2551	88.434	88.6671	88.8858	89.066
North Korea	Both	Early Neonatal	Respiratory infections and tuberculosis	85.9082	86.0074	86.0393	86.0882	86.0006	85.5362	84.9215	84.5795	84.2251	83.8889	83.5804	83.3921	83.3855	83.7543	84.1993	84.3396	84.5013	84.7115	84.9624	85.1909	85.4061	85.5368	85.7516	85.9399	86.1713	86.4321	86.7333	87.0123
North Korea	Both	Late Neonatal	Respiratory infections and tuberculosis	85.8556	86.0427	86.1719	86.2964	86.243	85.7918	85.2005	84.8738	84.566	84.289	84.0574	83.9494	84.0081	84.4364	84.9313	85.1561	85.4129	85.735	86.102	86.4465	86.7638	86.9925	87.2736	87.5296	87.8034	88.0902	88.3982	88.6639
North Korea	Both	Post Neonatal	Respiratory infections and tuberculosis	84.9599	84.9653	84.9235	84.8744	84.6113	83.8718	82.9549	82.437	82.0222	81.5187	81.2168	81.0718	81.0861	81.6044	82.1695	82.3986	82.7112	83.1147	83.4749	84.0071	84.519	84.9318	85.3857	85.8629	86.3369	86.8358	87.3319	87.7083
North Korea	Female	0 to 20	Respiratory infections and tuberculosis	84.8545	84.8218	84.785	84.7565	84.5909	84.262	83.81	83.488	83.2698	82.9723	82.8637	82.9121	83.0369	83.2805	83.5803	83.8505	84.1332	84.4628	84.6608	85.0076	85.3183	85.5575	85.8103	86.0537	86.2696	86.499	86.7297	86.8847
North Korea	Female	1 to 4	Respiratory infections and tuberculosis	91.1738	91.2473	91.3324	91.3873	91.388	91.3277	91.1607	91.033	90.9517	90.7502	90.6842	90.7378	90.8124	90.925	91.1109	91.3182	91.5258	91.78	91.8164	92.0867	92.3255	92.4927	92.6875	92.8764	93.0166	93.1876	93.3522	93.4747
North Korea	Female	10 to 14	Respiratory infections and tuberculosis	85.3257	85.3427	85.4217	85.445	85.3467	85.2092	84.892	84.6601	84.5242	84.3057	84.2035	84.24	84.3084	84.4859	84.6867	84.8857	85.0446	85.3778	85.4719	85.8373	86.2411	86.5081	86.8521	87.2094	87.5051	87.8526	88.1993	88.479
North Korea	Female	15 to 19	Respiratory infections and tuberculosis	85.4341	85.3929	85.3597	85.2847	85.1077	84.8912	84.5397	84.1401	83.7895	83.3971	83.0679	82.8049	82.6352	82.5408	82.5137	82.5599	82.6174	82.7475	82.8067	82.9506	83.0873	83.166	83.2509	83.3117	83.3267	83.376	83.4144	83.4182
North Korea	Female	5 to 9	Respiratory infections and tuberculosis	87.2843	87.3428	87.4584	87.5318	87.5464	87.5393	87.3477	87.2942	87.339	87.1876	87.1612	87.23	87.2805	87.3633	87.4672	87.6222	87.7749	88.0585	88.0079	88.3927	88.7698	89.0254	89.3233	89.5835	89.7184	89.9213	90.1245	90.3103
North Korea	Female	Early Neonatal	Respiratory infections and tuberculosis	85.917	86.0074	86.0364	86.1023	86.0149	85.5788	85.0087	84.6803	84.3575	84.052	83.7611	83.5578	83.5349	83.8693	84.3016	84.4722	84.6579	84.8914	85.1653	85.4136	85.6375	85.783	85.9919	86.1826	86.4072	86.6588	86.9462	87.2107
North Korea	Female	Late Neonatal	Respiratory infections and tuberculosis	85.7669	85.9641	86.0993	86.2314	86.1774	85.7589	85.2021	84.8611	84.5266	84.2241	83.9414	83.7748	83.7836	84.1232	84.5564	84.7669	85.0138	85.3371	85.7055	86.0555	86.372	86.6011	86.868	87.1279	87.408	87.7067	88.0276	88.303
North Korea	Female	Post Neonatal	Respiratory infections and tuberculosis	85.1222	85.1833	85.1878	85.1678	84.9461	84.2972	83.4841	83.0318	82.6717	82.2051	81.9565	81.8771	81.9183	82.4017	82.9219	83.1757	83.5134	83.9418	84.3118	84.8592	85.3679	85.7901	86.2386	86.7046	87.1546	87.6234	88.0896	88.43
North Korea	Male	0 to 20	Respiratory infections and tuberculosis	85.708	85.6816	85.6647	85.6555	85.5152	85.1854	84.7245	84.4162	84.1895	83.9192	83.7975	83.7824	83.8348	84.0039	84.2539	84.4781	84.7493	85.0804	85.3248	85.6685	85.9695	86.1829	86.4199	86.6345	86.8374	87.0481	87.2468	87.3818
North Korea	Male	1 to 4	Respiratory infections and tuberculosis	91.7991	91.8705	91.9434	91.9834	91.9806	91.9365	91.7764	91.6539	91.5652	91.3975	91.3421	91.3773	91.4312	91.5393	91.7179	91.929	92.1293	92.3553	92.39	92.6115	92.8138	92.9676	93.1452	93.3071	93.4382	93.5859	93.7273	93.8457
North Korea	Male	10 to 14	Respiratory infections and tuberculosis	84.3924	84.4362	84.5611	84.6176	84.5823	84.4527	84.176	83.9396	83.8202	83.6541	83.5788	83.5823	83.599	83.6943	83.8548	84.0362	84.2377	84.6407	84.8899	85.3014	85.7085	85.9865	86.3756	86.7395	87.0519	87.3785	87.6511	87.847
North Korea	Male	15 to 19	Respiratory infections and tuberculosis	87.8863	87.9601	88.0443	88.0717	88.0562	88.0117	87.8578	87.6559	87.448	87.2283	87.0276	86.867	86.7287	86.6148	86.5709	86.595	86.6848	86.8546	86.9812	87.1103	87.1804	87.144	87.141	87.0686	86.9398	86.8178	86.686	86.5379
North Korea	Male	5 to 9	Respiratory infections and tuberculosis	84.9923	85.0402	85.1695	85.2531	85.2624	85.1938	84.9788	84.8642	84.8331	84.6896	84.6249	84.6162	84.5863	84.6272	84.7241	84.9527	85.2358	85.672	85.9047	86.475	86.9854	87.3507	87.778	88.1056	88.3112	88.5495	88.7587	88.9103
North Korea	Male	Early Neonatal	Respiratory infections and tuberculosis	85.9241	86.027	86.0602	86.0948	86.0055	85.5164	84.8645	84.5097	84.1279	83.7666	83.4417	83.2651	83.2734	83.6742	84.1334	84.2511	84.3935	84.5844	84.8154	85.0263	85.2347	85.3535	85.5721	85.758	85.9942	86.2619	86.5738	86.8643
North Korea	Male	Late Neonatal	Respiratory infections and tuberculosis	86.1376	86.3123	86.4335	86.5482	86.4944	86.0202	85.4059	85.0924	84.8085	84.5543	84.3692	84.3124	84.4127	84.9111	85.452	85.6852	85.9464	86.2625	86.623	86.9576	87.271	87.4959	87.7847	88.0336	88.2984	88.5715	88.8648	89.1189
North Korea	Male	Post Neonatal	Respiratory infections and tuberculosis	85.5387	85.4933	85.4111	85.3372	85.0484	84.2604	83.2909	82.7362	82.2899	81.7765	81.4401	81.2426	81.2344	81.7647	82.3472	82.5441	82.8195	83.1803	83.5138	84.0063	84.4985	84.8828	85.3204	85.7854	86.2593	86.7623	87.2624	87.6536
Taiwan	Both	0 to 20	Respiratory infections and tuberculosis	88.2999	88.698	89.0414	89.4025	89.7423	90.0184	90.3971	90.7417	91.0605	91.3809	91.7153	92.0971	92.4584	92.7947	93.0629	93.2666	93.4206	93.5766	93.7292	93.8789	93.9572	93.9711	94.0801	94.25	94.3665	94.452	94.5616	94.6535
Taiwan	Both	1 to 4	Respiratory infections and tuberculosis	92.1361	92.4008	92.6266	92.8684	93.117	93.3089	93.5331	93.7392	93.9577	94.1887	94.4251	94.7378	95.0951	95.4791	95.7869	96.0337	96.2162	96.3564	96.4731	96.6206	96.7238	96.7709	96.8685	96.9881	97.0531	97.1059	97.159	97.2003
Taiwan	Both	10 to 14	Respiratory infections and tuberculosis	86.5606	87.3928	87.9147	88.6125	89.2172	89.5479	90.2665	90.81	91.2243	91.7577	92.3629	92.978	93.4587	93.7095	94.0274	94.1819	94.5979	95.0354	95.2178	95.3549	95.359	95.2159	95.2316	95.276	95.5272	95.7689	95.7633	95.8284
Taiwan	Both	15 to 19	Respiratory infections and tuberculosis	89.841	90.3429	90.6911	91.041	91.3737	91.7321	92.0762	92.3741	92.6878	93.0062	93.199	93.4371	93.717	93.8635	93.9589	94.085	94.3583	94.6107	94.7622	94.9212	94.9967	95.0062	95.1073	95.1981	95.2877	95.2761	95.2462	95.2543
Taiwan	Both	5 to 9	Respiratory infections and tuberculosis	88.4587	89.1045	89.5338	90.0235	90.5155	90.7959	91.2758	91.5713	91.9509	92.3924	92.7231	93.1754	93.5869	93.9836	94.3533	94.6594	95.0134	95.0879	95.1887	95.2828	95.4989	95.4476	95.4395	95.5544	95.7991	96.0665	96.169	96.1985
Taiwan	Both	Early Neonatal	Respiratory infections and tuberculosis	89.6774	89.9648	90.2451	90.527	90.8087	91.0408	91.3299	91.6558	91.978	92.331	92.6852	93.1166	93.5634	94.0278	94.3877	94.7211	95.0167	95.2724	95.5031	95.7347	95.8877	95.9538	96.1497	96.294	96.3739	96.4017	96.478	96.5227
Taiwan	Both	Late Neonatal	Respiratory infections and tuberculosis	89.5536	89.9148	90.2221	90.5773	90.9104	91.1784	91.5329	91.8611	92.2061	92.5592	92.9288	93.3621	93.8073	94.2355	94.6067	94.9375	95.2205	95.4871	95.7088	95.9319	96.0791	96.1608	96.3218	96.4799	96.554	96.6107	96.6816	96.7254
Taiwan	Both	Post Neonatal	Respiratory infections and tuberculosis	89.8458	90.2702	90.6135	91.0303	91.3884	91.6318	91.9988	92.3301	92.6519	92.9796	93.3349	93.7534	94.1509	94.5686	94.9021	95.2139	95.4679	95.6851	95.8445	96.0354	96.1368	96.1541	96.3158	96.4882	96.5389	96.5769	96.6366	96.7027
Taiwan	Female	0 to 20	Respiratory infections and tuberculosis	87.7572	88.1348	88.4782	88.8356	89.1883	89.4605	89.85	90.2122	90.5447	90.8677	91.2225	91.6368	92.0338	92.4123	92.7078	92.9326	93.1004	93.2694	93.4331	93.6021	93.6792	93.7069	93.8186	93.9984	94.1288	94.2291	94.3412	94.4342
Taiwan	Female	1 to 4	Respiratory infections and tuberculosis	91.6745	91.9211	92.146	92.3853	92.6415	92.8279	93.0749	93.3052	93.543	93.7856	94.0373	94.3806	94.7638	95.1879	95.5165	95.7734	95.9616	96.1099	96.236	96.3905	96.497	96.5482	96.6439	96.7733	96.8486	96.8982	96.949	96.9855
Taiwan	Female	10 to 14	Respiratory infections and tuberculosis	88.4055	89.0598	89.4342	89.981	90.6094	90.9333	91.4728	91.8883	92.2901	92.7083	93.3204	93.967	94.3927	94.5296	94.907	95.061	95.5643	95.9881	96.1514	96.3521	96.2262	96.1133	96.0651	95.967	96.199	96.5861	96.6886	96.7386
Taiwan	Female	15 to 19	Respiratory infections and tuberculosis	87.9986	88.5427	88.9771	89.3955	89.8601	90.2274	90.5732	90.9629	91.3857	91.73	91.9775	92.2096	92.5353	92.7692	92.9582	93.0417	93.37	93.6762	93.8534	94.0208	94.0964	94.1217	94.2359	94.3324	94.3705	94.4611	94.452	94.4711
Taiwan	Female	5 to 9	Respiratory infections and tuberculosis	89.9881	90.4759	90.8541	91.3012	91.8173	92.1039	92.479	92.7317	92.9693	93.3173	93.6593	94.0687	94.452	94.8197	95.0699	95.3235	95.5586	95.6707	95.7694	95.9872	96.1707	96.0785	95.9044	95.9279	96.1566	96.5483	96.6406	96.619
Taiwan	Female	Early Neonatal	Respiratory infections and tuberculosis	89.3816	89.6662	89.9265	90.1982	90.4795	90.7137	91.0009	91.338	91.6608	91.9906	92.3486	92.7997	93.2715	93.7708	94.1683	94.5107	94.817	95.0757	95.2936	95.5569	95.7007	95.7646	95.9837	96.1507	96.2281	96.2655	96.3539	96.3996
Taiwan	Female	Late Neonatal	Respiratory infections and tuberculosis	89.0192	89.3683	89.6856	90.0516	90.3703	90.6516	91.0154	91.348	91.6969	92.0295	92.4123	92.8576	93.3576	93.8545	94.264	94.6152	94.9139	95.1765	95.3966	95.6425	95.8052	95.8784	96.0599	96.2184	96.294	96.3651	96.4422	96.4899
Taiwan	Female	Post Neonatal	Respiratory infections and tuberculosis	89.8159	90.1989	90.5292	90.9208	91.2787	91.5095	91.863	92.1849	92.4942	92.8021	93.1506	93.5812	94.0027	94.4464	94.7949	95.1167	95.3696	95.5912	95.7672	95.9807	96.0972	96.1498	96.3219	96.4955	96.5632	96.5985	96.6471	96.7082
Taiwan	Male	0 to 20	Respiratory infections and tuberculosis	88.7646	89.1796	89.5231	89.8874	90.2165	90.4957	90.8648	91.1944	91.5012	91.8184	92.1355	92.49	92.8211	93.122	93.3672	93.553	93.6954	93.8407	93.9843	94.1182	94.1975	94.2001	94.3068	94.4681	94.5731	94.6466	94.7537	94.8442
Taiwan	Male	1 to 4	Respiratory infections and tuberculosis	92.5051	92.7844	93.0101	93.2526	93.4939	93.69	93.8945	94.0796	94.2816	94.503	94.726	95.0119	95.3467	95.696	95.9857	96.2236	96.4011	96.534	96.6425	96.7838	96.8838	96.9271	97.0261	97.137	97.1927	97.2478	97.3028	97.348
Taiwan	Male	10 to 14	Respiratory infections and tuberculosis	87.7692	88.5794	89.1224	89.8045	90.2525	90.5187	91.2422	91.7837	92.1187	92.6396	93.1033	93.5524	93.9761	94.275	94.4681	94.5893	94.8326	95.1848	95.3459	95.3974	95.5211	95.3851	95.4566	95.6206	95.8328	95.8879	95.7853	95.8476
Taiwan	Male	15 to 19	Respiratory infections and tuberculosis	91.1318	91.6004	91.8935	92.1982	92.4471	92.7935	93.1299	93.3669	93.6091	93.9053	94.0619	94.2999	94.5485	94.6431	94.6843	94.8363	95.0732	95.2904	95.4251	95.5766	95.6498	95.6492	95.7396	95.8246	95.9411	95.8712	95.8294	95.8289
Taiwan	Male	5 to 9	Respiratory infections and tuberculosis	88.0307	88.7728	89.2096	89.6904	90.1022	90.3478	90.8869	91.1967	91.6853	92.1774	92.4602	92.9086	93.3065	93.6921	94.1505	94.48	94.9213	94.9493	95.0427	94.9963	95.2234	95.223	95.3932	95.5931	95.8272	95.932	96.0342	96.1151
Taiwan	Male	Early Neonatal	Respiratory infections and tuberculosis	89.9695	90.2591	90.556	90.8459	91.1266	91.3555	91.6449	91.9608	92.2807	92.6506	92.9993	93.4119	93.8347	94.2676	94.5928	94.916	95.2016	95.4541	95.6935	95.8997	96.0591	96.1256	96.3027	96.4284	96.5094	96.5283	96.5949	96.6383
Taiwan	Male	Late Neonatal	Respiratory infections and tuberculosis	90.1425	90.508	90.8026	91.1436	91.4831	91.7361	92.0779	92.3974	92.7342	93.0988	93.4522	93.8692	94.2629	94.6288	94.9635	95.2726	95.5387	95.8044	96.024	96.2253	96.3578	96.4452	96.5872	96.7427	96.8145	96.8585	96.9233	96.9632
Taiwan	Male	Post Neonatal	Respiratory infections and tuberculosis	90.3729	90.8127	91.1501	91.5682	91.9084	92.1504	92.5112	92.8344	93.1512	93.4802	93.824	94.2112	94.5685	94.9429	95.247	95.5347	95.777	95.9795	96.1161	96.2778	96.3606	96.3455	96.4899	96.6528	96.6857	96.7239	96.7905	96.8579
Southeast Asia	Both	0 to 20	Respiratory infections and tuberculosis	76.4878	77.3957	78.34	79.2189	80.0942	80.8957	81.6932	82.3544	82.8408	83.4722	84.2414	84.8198	85.3752	85.9073	86.4312	86.9845	87.5599	88.1538	88.6348	89.1531	89.6678	90.1076	90.4931	90.8412	91.1311	91.4249	91.7367	91.9801
Southeast Asia	Both	1 to 4	Respiratory infections and tuberculosis	83.9567	84.7392	85.5645	86.4467	87.3735	88.1255	88.7302	89.175	89.5155	90.0235	90.5949	91.0063	91.3802	91.7361	92.0278	92.4229	92.8649	93.3074	93.6267	94.0009	94.3579	94.6446	94.8743	95.0923	95.2602	95.4508	95.6265	95.7636
Southeast Asia	Both	10 to 14	Respiratory infections and tuberculosis	67.5111	68.4745	69.3365	70.7195	71.8992	72.9483	74.1083	75.06	75.808	76.6197	77.5069	78.1257	78.7013	79.331	79.6357	80.031	80.5024	80.9933	81.2171	81.489	82.0322	82.5001	83.0583	83.6771	84.173	84.4855	84.9755	85.5435
Southeast Asia	Both	15 to 19	Respiratory infections and tuberculosis	77.3817	77.8995	78.347	79.0708	79.8299	80.4859	81.2594	81.9004	82.4394	82.801	83.1558	83.5057	83.7704	84.0368	84.2752	84.5463	84.8694	85.1815	85.3754	85.582	85.9039	86.2189	86.5662	86.9011	87.1907	87.4018	87.7088	87.9684
Southeast Asia	Both	5 to 9	Respiratory infections and tuberculosis	69.6001	70.7099	72.1144	73.9464	75.8485	76.9968	78.1339	79.1602	79.8523	80.6521	81.6588	82.1996	82.7636	83.4588	84.0411	84.6339	85.2802	85.9917	86.4317	86.8132	87.3662	87.8731	88.2523	88.6458	88.9228	89.1627	89.4236	89.7367
Southeast Asia	Both	Early Neonatal	Respiratory infections and tuberculosis	80.7832	80.9032	81.1124	81.2605	81.4123	81.5739	81.8894	82.2322	82.4256	82.6496	83.3609	83.8944	84.5844	85.3248	86.2198	86.8313	87.3162	87.8095	88.2309	88.6695	89.1336	89.5578	89.8929	90.2515	90.526	90.7385	91.0539	91.2851
Southeast Asia	Both	Late Neonatal	Respiratory infections and tuberculosis	73.0298	74.1042	75.2679	76.3944	77.5066	78.5518	79.7121	80.7658	81.5916	82.4076	83.3203	84.0426	84.7565	85.4927	86.3483	87.0959	87.8086	88.5123	89.1394	89.7137	90.2197	90.6308	90.924	91.1791	91.4268	91.636	91.9739	92.238
Southeast Asia	Both	Post Neonatal	Respiratory infections and tuberculosis	75.5153	76.1548	76.7831	77.2145	77.6621	78.2467	78.9514	79.5406	79.9988	80.7906	81.7715	82.5498	83.3262	84.0117	84.7098	85.4556	86.2353	87.045	87.73	88.4665	89.1781	89.7661	90.2667	90.6602	90.9976	91.376	91.7776	92.0879
Southeast Asia	Female	0 to 20	Respiratory infections and tuberculosis	76.0838	76.946	77.8566	78.7296	79.6	80.3874	81.1799	81.855	82.3705	82.9788	83.7361	84.2975	84.88	85.45	86.0049	86.5869	87.1955	87.8131	88.3015	88.8451	89.3979	89.8634	90.2347	90.5753	90.8582	91.1627	91.468	91.7006
Southeast Asia	Female	1 to 4	Respiratory infections and tuberculosis	82.7694	83.6561	84.6229	85.6104	86.611	87.4156	88.0378	88.4686	88.77	89.2249	89.7954	90.2393	90.6839	91.1121	91.452	91.8805	92.3566	92.8205	93.137	93.53	93.9312	94.2702	94.5186	94.7543	94.9352	95.1376	95.3223	95.4619
Southeast Asia	Female	10 to 14	Respiratory infections and tuberculosis	72.5919	73.1543	73.7574	75.2686	76.448	77.4523	78.5103	79.2836	79.8935	80.4613	81.1782	81.6345	82.1209	82.7665	83.1279	83.5428	83.9705	84.3879	84.5072	84.7397	85.1903	85.5939	85.9757	86.2891	86.6321	86.9529	87.3901	87.8168
Southeast Asia	Female	15 to 19	Respiratory infections and tuberculosis	69.7196	70.4493	71.1027	72.2015	73.3566	74.4507	75.5516	76.3613	77.1392	77.6092	78.1023	78.5275	78.9957	79.5263	80.0042	80.5246	81.0992	81.6431	81.9348	82.255	82.6628	83.0534	83.4923	83.8112	84.0934	84.3428	84.665	84.9628
Southeast Asia	Female	5 to 9	Respiratory infections and tuberculosis	74.6614	75.3091	76.4213	77.9014	79.5693	80.6626	81.6928	82.4869	82.8966	83.3723	84.2451	84.6465	85.1797	85.9466	86.5309	87.1465	87.7405	88.3155	88.5963	88.9853	89.4333	89.8288	90.1076	90.3604	90.5484	90.8071	91.0361	91.2475
Southeast Asia	Female	Early Neonatal	Respiratory infections and tuberculosis	82.2992	82.4461	82.663	82.7965	82.923	83.0398	83.2572	83.4463	83.5242	83.5341	84.1195	84.6133	85.3503	86.1653	87.1366	87.757	88.1802	88.5769	88.9114	89.2704	89.651	90.0345	90.3391	90.6578	90.8772	91.0876	91.4056	91.6302
Southeast Asia	Female	Late Neonatal	Respiratory infections and tuberculosis	72.7465	73.7441	74.8233	75.9323	77.0779	78.2273	79.5319	80.735	81.7775	82.6472	83.5618	84.1946	84.7971	85.4527	86.2837	87.0795	87.88	88.6508	89.3443	89.9414	90.4343	90.8312	91.1083	91.3581	91.5896	91.8102	92.1404	92.3885
Southeast Asia	Female	Post Neonatal	Respiratory infections and tuberculosis	77.6664	78.0474	78.4035	78.6372	78.9066	79.3029	79.8918	80.4894	81.0098	81.7716	82.6694	83.3645	84.1266	84.8115	85.5107	86.2326	86.9958	87.7915	88.4683	89.1981	89.9146	90.4748	90.8944	91.2445	91.5451	91.9018	92.2551	92.5205
Southeast Asia	Male	0 to 20	Respiratory infections and tuberculosis	76.8858	77.827	78.7953	79.6761	80.5531	81.3636	82.1635	82.8122	83.2745	83.923	84.6994	85.2893	85.8203	86.3191	86.8157	87.3441	87.892	88.4668	88.9419	89.4397	89.9229	90.341	90.7367	91.0896	91.3842	91.669	91.9849	92.236
Southeast Asia	Male	1 to 4	Respiratory infections and tuberculosis	84.9704	85.661	86.3615	87.1509	88.0119	88.7171	89.3054	89.7617	90.1356	90.6885	91.26	91.6428	91.9552	92.2484	92.4983	92.8637	93.2752	93.6984	94.019	94.3761	94.6941	94.935	95.148	95.3503	95.5064	95.6864	95.8539	95.9883
Southeast Asia	Male	10 to 14	Respiratory infections and tuberculosis	70.1946	71.3014	72.2015	73.152	74.0626	74.9135	75.9024	76.8001	77.5041	78.3524	79.1918	79.8167	80.3417	80.8132	80.9977	81.2859	81.6924	82.1428	82.4152	82.666	83.1722	83.5933	84.1839	84.9356	85.4559	85.691	86.117	86.6819
Southeast Asia	Male	15 to 19	Respiratory infections and tuberculosis	82.5301	82.9053	83.2154	83.6925	84.1908	84.5636	85.1187	85.6413	86.0222	86.3087	86.5712	86.8673	87.0041	87.1074	87.1976	87.3141	87.4802	87.6476	87.7794	87.9145	88.1779	88.4406	88.7254	89.0614	89.348	89.5317	89.821	90.0514
Southeast Asia	Male	5 to 9	Respiratory infections and tuberculosis	67.7072	69.1739	70.7229	72.7123	74.64	75.7129	76.8311	77.9835	78.8939	79.9433	80.975	81.6007	82.1323	82.6714	83.1849	83.6863	84.3168	85.0953	85.6568	85.9916	86.5926	87.1581	87.5989	88.0935	88.4313	88.6256	88.8904	89.2722
Southeast Asia	Male	Early Neonatal	Respiratory infections and tuberculosis	79.7773	79.8854	80.094	80.2564	80.429	80.6226	81.0049	81.4499	81.7196	82.0857	82.8798	83.4356	84.0859	84.7668	85.6026	86.2039	86.7314	87.2934	87.7762	88.2705	88.7913	89.2422	89.5976	89.9836	90.2956	90.5104	90.8249	91.0621
Southeast Asia	Male	Late Neonatal	Respiratory infections and tuberculosis	73.667	74.7871	76.0006	77.1253	78.1957	79.1446	80.1751	81.096	81.7401	82.5008	83.3971	84.1764	84.9633	85.7482	86.6077	87.3048	87.9378	88.5796	89.1468	89.6962	90.2058	90.6219	90.9232	91.1789	91.4361	91.6338	91.9727	92.246
Southeast Asia	Male	Post Neonatal	Respiratory infections and tuberculosis	74.777	75.6164	76.4566	77.0439	77.6285	78.3513	79.1248	79.6789	80.0616	80.8427	81.8506	82.6647	83.4155	84.0673	84.7296	85.4608	86.2186	87.0033	87.664	88.3724	89.0471	89.6324	90.1808	90.5945	90.9495	91.33	91.7554	92.0913
Cambodia	Both	0 to 20	Respiratory infections and tuberculosis	40.2052	41.5481	42.9864	44.309	45.9626	48.0846	50.3962	52.9582	55.4239	58.0248	60.6748	63.0753	64.8305	66.8818	68.8811	70.9165	72.7752	74.6386	76.3741	77.9385	79.2113	80.4352	81.2261	82.2218	82.8599	83.7095	84.5244	85.252
Cambodia	Both	1 to 4	Respiratory infections and tuberculosis	68.8386	70.1865	71.5503	72.8292	74.0944	75.3761	76.7764	78.3609	79.6978	80.8039	81.7312	82.5089	82.466	83.1173	84.0096	85.0788	86.0976	87.2717	88.3197	89.2634	89.9521	90.5827	90.8008	91.3782	91.6129	92.067	92.5133	92.9366
Cambodia	Both	10 to 14	Respiratory infections and tuberculosis	55.5426	56.377	56.9732	57.3077	57.6978	58.1935	58.9156	59.799	60.7152	61.9815	63.4741	64.9802	66.0856	67.5567	68.9166	70.2282	71.5099	72.5734	73.6318	74.5598	75.3972	76.2489	76.9911	77.8933	78.586	79.39	80.1562	80.8842
Cambodia	Both	15 to 19	Respiratory infections and tuberculosis	71.1965	71.7199	71.999	72.1338	72.3148	72.6953	73.1624	73.74	74.2547	75.0167	76.0268	76.9687	77.8966	78.9115	79.82	80.5941	81.4142	82.0359	82.7067	83.2171	83.7361	84.2116	84.692	85.187	85.5746	85.9624	86.322	86.5939
Cambodia	Both	5 to 9	Respiratory infections and tuberculosis	61.9331	62.2668	62.441	62.419	62.5615	62.8877	63.5808	64.6104	65.577	66.8568	68.3346	69.6479	70.1648	71.4185	72.7872	74.3049	75.8023	77.198	78.5063	79.6784	80.6934	81.6954	82.3104	83.2241	83.7434	84.4293	85.1138	85.7995
Cambodia	Both	Early Neonatal	Respiratory infections and tuberculosis	56.4489	56.988	57.2851	57.3846	57.5158	57.8945	57.9568	57.982	58.1407	58.635	59.3682	59.9106	60.7609	61.6837	62.6483	63.944	65.2475	66.7091	68.3039	69.8816	71.1127	72.409	73.4656	74.5792	75.3984	76.4553	77.1756	77.9056
Cambodia	Both	Late Neonatal	Respiratory infections and tuberculosis	31.0791	34.5035	37.8683	40.8698	43.6258	46.4267	48.7653	50.7932	52.7245	54.846	57.2804	59.4422	61.6027	63.647	65.5832	67.5584	69.442	71.2525	72.9398	74.3897	75.5991	76.8781	77.9503	78.9953	79.7891	80.6826	81.4542	82.2036
Cambodia	Both	Post Neonatal	Respiratory infections and tuberculosis	46.4149	45.0571	43.7815	42.3421	41.1749	40.647	40.6757	41.1368	42.2941	44.528	47.5641	50.6769	53.3271	56.4789	59.7438	63.2247	66.4298	69.5368	72.349	74.7476	76.7053	78.5104	79.6752	80.9019	81.6661	82.5892	83.4905	84.2509
Cambodia	Female	0 to 20	Respiratory infections and tuberculosis	37.5128	38.5746	39.8169	40.9945	42.6058	44.7785	47.4102	50.3417	53.0684	55.8576	58.6665	61.1587	62.9713	65.2119	67.4746	69.8134	72.0557	74.2783	76.2872	78.0552	79.4558	80.7709	81.5679	82.5862	83.1933	83.9617	84.7524	85.4289
Cambodia	Female	1 to 4	Respiratory infections and tuberculosis	65.7218	67.0093	68.3322	69.5744	70.9499	72.3643	74.1124	75.9637	77.5109	78.8311	79.9055	80.7126	80.4864	81.0571	81.9565	83.1182	84.3408	85.7376	86.9669	88.0674	88.8141	89.5201	89.7608	90.4321	90.7004	91.1865	91.6949	92.166
Cambodia	Female	10 to 14	Respiratory infections and tuberculosis	60.5299	61.179	61.6893	62.0337	62.3802	62.867	63.478	64.352	65.2787	66.4394	67.968	69.4662	70.573	72.0576	73.3824	74.7319	75.95	77.1254	78.3318	79.4528	80.416	81.4001	82.0957	82.8981	83.4769	84.1078	84.6605	85.1268
Cambodia	Female	15 to 19	Respiratory infections and tuberculosis	57.926	58.6546	59.1155	59.3607	59.7337	60.4228	61.1139	62.0846	63.0169	64.3385	66.0591	67.6239	69.1707	70.8202	72.3672	73.6736	74.951	76.0506	77.2086	78.1491	79.0308	79.9297	80.728	81.5036	82.0496	82.5239	82.9444	83.2333
Cambodia	Female	5 to 9	Respiratory infections and tuberculosis	65.1995	65.1997	65.1652	65.0159	65.0168	65.1848	65.7563	66.7233	67.6438	68.8105	70.2176	71.5559	72.0663	73.4465	74.9978	76.679	78.3018	80.0233	81.6372	83.0681	84.175	85.1846	85.6934	86.4423	86.806	87.2739	87.7212	88.1495
Cambodia	Female	Early Neonatal	Respiratory infections and tuberculosis	58.1739	58.8316	59.1942	59.2683	59.1392	59.0543	58.6062	58.1029	57.9641	58.4336	59.3798	60.2762	61.4951	62.5717	63.407	64.3	65.2846	66.4458	67.7885	69.1544	70.2237	71.3952	72.4419	73.6337	74.5586	75.5452	76.3472	77.1616
Cambodia	Female	Late Neonatal	Respiratory infections and tuberculosis	33.7205	36.1074	38.7026	41.0204	43.0428	45.2815	47.5627	49.7717	51.9776	54.2188	56.6611	58.8513	61.1342	63.5177	66.0503	68.5734	71.0604	73.3348	75.2686	76.7892	78.0337	79.2598	80.2675	81.1974	81.8936	82.599	83.2927	83.9186
Cambodia	Female	Post Neonatal	Respiratory infections and tuberculosis	46.8959	45.4563	44.0763	42.6185	41.4462	41.0871	41.3725	42.0976	43.2682	45.3704	48.3626	51.4436	54.2649	57.7548	61.4088	65.2617	68.8958	72.3688	75.4095	77.941	79.9718	81.754	82.8252	83.915	84.5244	85.2382	85.9683	86.5441
Cambodia	Male	0 to 20	Respiratory infections and tuberculosis	42.5582	44.1346	45.7326	47.1711	48.8545	50.9287	52.9765	55.2338	57.4813	59.9215	62.4351	64.753	66.4545	68.3462	70.1277	71.9145	73.4631	75.0347	76.5457	77.9423	79.1096	80.2585	81.0423	82.0171	82.6786	83.5899	84.4212	85.1876
Cambodia	Male	1 to 4	Respiratory infections and tuberculosis	71.561	72.9433	74.3318	75.628	76.792	77.954	79.0579	80.4133	81.5705	82.4926	83.292	84.0451	84.1656	84.8912	85.7788	86.772	87.6099	88.592	89.4822	90.2885	90.9255	91.4871	91.6837	92.1777	92.3806	92.8032	93.1933	93.5724
Cambodia	Male	10 to 14	Respiratory infections and tuberculosis	61.0539	61.8658	62.4027	62.6516	62.9896	63.3804	64.0374	64.7279	65.4266	66.4967	67.6195	68.7915	69.6459	70.7724	71.8565	72.8403	73.8927	74.6251	75.3232	75.8819	76.4253	76.9717	77.5874	78.3725	79.0053	79.775	80.5506	81.339
Cambodia	Male	15 to 19	Respiratory infections and tuberculosis	80.029	80.3921	80.5383	80.5845	80.6352	80.8042	81.1094	81.4098	81.6402	82.0267	82.5597	83.0873	83.6208	84.2223	84.729	85.164	85.6906	86.0109	86.3747	86.6201	86.9136	87.1337	87.4196	87.7404	88.0264	88.3534	88.6686	88.9228
Cambodia	Male	5 to 9	Respiratory infections and tuberculosis	62.864	63.4915	63.8474	63.9444	64.2063	64.6494	65.3878	66.3774	67.2903	68.5529	69.9339	71.071	71.5251	72.4966	73.511	74.6803	75.8737	76.7718	77.6141	78.3836	79.1876	80.0707	80.7286	81.7126	82.3379	83.1749	84.0301	84.9069
Cambodia	Male	Early Neonatal	Respiratory infections and tuberculosis	55.3312	55.7907	56.0495	56.1744	56.488	57.1819	57.6006	58.0042	58.3874	58.9185	59.5195	59.8192	60.3999	61.1916	62.22	63.7754	65.2929	66.9548	68.7125	70.426	71.7627	73.1386	74.1963	75.2526	75.9962	77.0954	77.7546	78.4237
Cambodia	Male	Late Neonatal	Respiratory infections and tuberculosis	30.1704	34.3197	38.2167	41.6912	44.966	48.1543	50.5066	52.3755	54.0799	56.0852	58.4769	60.5788	62.6051	64.3503	65.7889	67.3064	68.6954	70.1216	71.59	72.9532	74.1172	75.4188	76.5245	77.6404	78.4958	79.5175	80.3336	81.1645
Cambodia	Male	Post Neonatal	Respiratory infections and tuberculosis	48.5105	47.2895	46.1651	44.8094	43.6998	43.0505	42.8555	43.0674	44.1612	46.4047	49.337	52.3311	54.7084	57.4159	60.1842	63.1747	65.8564	68.494	70.9687	73.1369	74.9358	76.6828	77.8775	79.167	80.035	81.0995	82.1101	83.0009
Indonesia	Both	0 to 20	Respiratory infections and tuberculosis	77.2423	78.4164	79.6253	80.5984	81.5156	82.4736	83.3279	83.9038	84.1496	84.842	85.7881	86.4479	87.0457	87.6441	88.1659	88.7682	89.3209	89.8622	90.2976	90.8285	91.3667	91.8273	92.2137	92.5123	92.8361	93.068	93.2395	93.3475
Indonesia	Both	1 to 4	Respiratory infections and tuberculosis	83.5425	84.4723	85.4648	86.573	87.7949	88.8244	89.4591	89.7807	89.9681	90.6605	91.5097	92.0836	92.6378	93.1717	93.5479	94.0546	94.4831	94.8241	95.0462	95.3551	95.6764	95.9535	96.1777	96.3712	96.5692	96.7178	96.8028	96.8446
Indonesia	Both	10 to 14	Respiratory infections and tuberculosis	70.6922	71.995	73.1187	74.1303	75.3057	76.6171	77.9297	78.8751	79.2646	79.8396	80.6262	81.2492	81.8505	82.4717	82.9412	83.5233	83.9937	84.4486	84.7465	85.2177	85.8088	86.4518	87.0843	87.5936	88.2311	88.6119	89.0067	89.3435
Indonesia	Both	15 to 19	Respiratory infections and tuberculosis	76.4838	77.225	77.8925	78.5166	79.3191	80.2336	81.1482	81.8058	82.0871	82.276	82.5072	82.7729	83.0483	83.3519	83.5555	83.8763	84.162	84.4697	84.6061	84.8761	85.1962	85.573	86.003	86.3464	86.6636	86.7914	87.0824	87.309
Indonesia	Both	5 to 9	Respiratory infections and tuberculosis	77.1821	78.3418	79.3243	80.2135	81.2308	82.3467	83.5148	84.3672	84.7453	85.5091	86.5224	87.2342	87.9358	88.6309	89.1123	89.6838	90.1246	90.5147	90.7683	91.134	91.5576	91.9753	92.3219	92.6105	92.9613	93.2231	93.3935	93.5138
Indonesia	Both	Early Neonatal	Respiratory infections and tuberculosis	84.094	83.5241	83.1301	82.7485	82.4116	82.2235	82.506	83.0881	83.4412	84.321	85.4658	86.3692	87.2215	88.0629	88.9586	89.6734	90.1911	90.6198	90.924	91.2416	91.6025	91.9969	92.2839	92.5444	92.8491	92.9526	93.1392	93.255
Indonesia	Both	Late Neonatal	Respiratory infections and tuberculosis	70.1166	70.9355	72.0241	73.1636	74.2833	75.554	77.1431	78.7446	79.9465	81.4574	82.9814	84.062	84.9721	85.9242	86.9849	87.8944	88.6853	89.4461	90.0905	90.7292	91.2464	91.6719	91.9495	92.1071	92.3609	92.4333	92.6653	92.8342
Indonesia	Both	Post Neonatal	Respiratory infections and tuberculosis	73.7854	75.1844	76.5952	77.3185	77.873	78.8314	79.7933	80.3583	80.5282	81.3742	82.7178	83.7639	84.7218	85.6143	86.3447	87.0836	87.7767	88.5311	89.1634	89.9124	90.6695	91.2887	91.8272	92.2208	92.6863	93.0754	93.338	93.5306
Indonesia	Female	0 to 20	Respiratory infections and tuberculosis	77.062	78.1612	79.3137	80.2834	81.2174	82.1608	83.0105	83.6346	83.9833	84.6891	85.5844	86.2287	86.8731	87.5367	88.0896	88.6854	89.2062	89.6898	90.061	90.5461	91.0769	91.5426	91.9036	92.1834	92.4835	92.7169	92.8737	92.9645
Indonesia	Female	1 to 4	Respiratory infections and tuberculosis	82.7059	83.785	84.9865	86.2104	87.5076	88.5858	89.1959	89.4146	89.4798	90.0276	90.8257	91.4849	92.2255	92.9314	93.4112	93.9396	94.3274	94.5862	94.7176	94.9699	95.2966	95.6131	95.8525	96.0515	96.2529	96.4095	96.4961	96.5307
Indonesia	Female	10 to 14	Respiratory infections and tuberculosis	73.3896	74.429	75.3631	76.2893	77.4527	78.7759	80.078	81.0206	81.3992	81.9317	82.679	83.2202	83.9621	84.7386	85.3527	86.0228	86.5435	86.9837	87.2272	87.63	88.1364	88.6819	89.1018	89.4208	89.8032	90.04	90.3569	90.6403
Indonesia	Female	15 to 19	Respiratory infections and tuberculosis	65.48	66.6455	67.7039	68.6426	69.9392	71.3949	72.8401	73.8867	74.3299	74.6768	75.1369	75.424	76.0659	76.7716	77.3487	78.0606	78.7114	79.2693	79.5177	79.9679	80.4084	80.8747	81.4283	81.8009	82.096	82.3269	82.6317	82.8754
Indonesia	Female	5 to 9	Respiratory infections and tuberculosis	79.5035	80.313	81.0482	81.8041	82.7846	83.9056	84.983	85.7726	86.1636	86.8802	87.8091	88.4715	89.2529	90.0374	90.5863	91.188	91.6242	91.9834	92.1545	92.4418	92.7779	93.1118	93.3678	93.567	93.7679	93.9222	94.024	94.0925
Indonesia	Female	Early Neonatal	Respiratory infections and tuberculosis	85.1994	84.7621	84.4665	84.2001	84.0318	83.9742	84.1832	84.4841	84.5917	84.9695	85.7235	86.5871	87.5755	88.6216	89.6921	90.4705	90.9472	91.3132	91.5856	91.8731	92.1942	92.5406	92.7889	92.9685	93.2138	93.3057	93.4879	93.5991
Indonesia	Female	Late Neonatal	Respiratory infections and tuberculosis	70.3895	71.536	72.8638	74.3924	75.9362	77.6598	79.5828	81.4156	82.9825	84.5185	85.8414	86.5209	86.8879	87.3684	88.0584	88.8116	89.6191	90.4499	91.2079	91.8872	92.3597	92.6841	92.8563	92.9469	93.1248	93.1892	93.376	93.5145
Indonesia	Female	Post Neonatal	Respiratory infections and tuberculosis	76.6809	77.5446	78.4333	78.8648	79.1908	79.8423	80.6696	81.4049	81.9085	82.8963	84.1056	85.032	85.9469	86.8362	87.5417	88.1928	88.7769	89.3972	89.9015	90.5243	91.2009	91.761	92.2002	92.5363	92.9317	93.2894	93.5073	93.6542
Indonesia	Male	0 to 20	Respiratory infections and tuberculosis	77.4707	78.7002	79.9497	80.9221	81.823	82.7897	83.6454	84.1816	84.3459	85.0259	86.0088	86.6775	87.2341	87.7758	88.269	88.8737	89.4509	90.0377	90.5242	91.0902	91.6323	92.0869	92.4919	92.8044	93.1456	93.3757	93.558	93.6791
Indonesia	Male	1 to 4	Respiratory infections and tuberculosis	84.2465	85.0457	85.8555	86.862	88.0171	89.0031	89.6585	90.0687	90.3615	91.1779	92.0704	92.571	92.9644	93.348	93.6327	94.1197	94.5838	94.9966	95.2973	95.6547	95.9705	96.213	96.4235	96.6115	96.8057	96.9466	97.0294	97.0765
Indonesia	Male	10 to 14	Respiratory infections and tuberculosis	74.83	76.0737	77.1118	77.9692	78.8868	79.8876	80.91	81.6425	81.9529	82.4352	83.0781	83.6329	83.9718	84.3131	84.5468	84.9181	85.2377	85.6042	85.8853	86.3128	86.8464	87.431	88.1097	88.6732	89.393	89.8156	90.1902	90.4981
Indonesia	Male	15 to 19	Respiratory infections and tuberculosis	83.7325	84.1924	84.6023	85.0135	85.4885	86.0438	86.6046	87.0001	87.1658	87.2445	87.3266	87.5677	87.6156	87.6723	87.6495	87.732	87.7962	87.9487	88.016	88.1731	88.4137	88.7269	89.0718	89.3879	89.7084	89.7713	90.0442	90.2527
Indonesia	Male	5 to 9	Respiratory infections and tuberculosis	77.2968	78.6881	79.8162	80.7427	81.682	82.6641	83.7925	84.6127	84.9347	85.6607	86.6462	87.3294	87.8686	88.3915	88.7479	89.2231	89.6207	90.0017	90.3152	90.7223	91.1885	91.6453	92.0459	92.3936	92.858	93.1997	93.4196	93.5776
Indonesia	Male	Early Neonatal	Respiratory infections and tuberculosis	83.3521	82.6937	82.2323	81.772	81.3188	81.0414	81.3773	82.1562	82.6811	83.9057	85.317	86.2429	86.9913	87.6791	88.4426	89.107	89.6532	90.1279	90.4559	90.7952	91.1835	91.6105	91.9245	92.241	92.5877	92.7018	92.8949	93.0176
Indonesia	Male	Late Neonatal	Respiratory infections and tuberculosis	70.3674	70.918	71.8025	72.6182	73.3885	74.2847	75.5893	76.987	77.8846	79.3544	81.0136	82.3868	83.695	84.9906	86.3194	87.3346	88.1002	88.7963	89.3437	89.9436	90.4905	90.9902	91.3485	91.5595	91.8728	91.9541	92.2224	92.4167
Indonesia	Male	Post Neonatal	Respiratory infections and tuberculosis	72.4876	74.2928	76.0955	77.0413	77.7696	78.9504	79.9848	80.3749	80.2459	80.9295	82.3272	83.4271	84.3714	85.2164	85.927	86.7053	87.4626	88.3024	89.0202	89.8466	90.6402	91.283	91.885	92.3119	92.8187	93.2181	93.5088	93.7332
Laos	Both	0 to 20	Respiratory infections and tuberculosis	27.5366	29.973	32.8611	35.5048	38.1054	40.5632	42.7788	45.0841	47.3991	49.8914	52.2684	54.1801	55.5543	57.2761	59.1303	60.9483	62.9368	65.2626	65.8141	67.5807	69.4098	71.082	72.3158	73.8914	75.2231	76.4834	77.7802	79.0257
Laos	Both	1 to 4	Respiratory infections and tuberculosis	61.0933	62.7237	64.692	66.4173	68.1366	69.7541	71.1136	72.4922	73.8714	75.3991	76.969	78.0395	78.3214	79.2625	80.3967	81.5021	82.721	84.3503	83.6528	84.7082	85.8369	86.8816	87.4739	88.4469	89.2107	89.9208	90.6798	91.419
Laos	Both	10 to 14	Respiratory infections and tuberculosis	40.244	41.0978	42.4182	43.8226	45.3091	46.9096	48.6583	50.3452	52.1055	54.0068	55.7243	57.3013	58.7493	60.6176	62.603	64.4868	66.4731	68.7093	69.5711	71.3523	73.0589	74.6008	75.8129	77.0383	78.0766	78.9943	79.8355	80.6348
Laos	Both	15 to 19	Respiratory infections and tuberculosis	70.2033	70.6021	71.1269	71.6678	72.2596	72.8828	73.6011	74.1899	74.83	75.3799	75.6596	76.0922	76.7302	77.4819	78.3003	79.0931	80.063	81.0832	81.8732	82.8129	83.6908	84.5258	85.2524	85.9468	86.5266	87.089	87.6375	88.1335
Laos	Both	5 to 9	Respiratory infections and tuberculosis	43.8131	44.6339	45.9277	47.2452	48.7105	50.2394	51.9311	53.655	55.4914	57.5031	59.4637	61.1369	62.0635	63.7915	65.7432	67.5937	69.522	71.9505	71.6971	73.3757	75.1449	76.7919	77.8401	79.2032	80.3691	81.3916	82.3847	83.4017
Laos	Both	Early Neonatal	Respiratory infections and tuberculosis	59.4053	60.0547	60.8824	61.6939	62.2989	62.9783	63.7519	64.66	65.6109	66.2919	66.7359	67.206	67.8115	68.4075	69.0841	69.7558	70.5513	71.4579	72.481	73.6365	74.6642	75.5882	76.3651	77.4257	78.191	78.9255	79.6195	80.3386
Laos	Both	Late Neonatal	Respiratory infections and tuberculosis	39.5771	41.7567	44.0476	46.0824	47.7426	49.4379	51.4851	53.5423	55.4403	57.0792	58.257	59.4923	60.9359	62.3711	63.7812	65.2801	67.0744	68.9211	70.7352	72.4961	74.0848	75.4739	76.7012	78.0914	79.238	80.2827	81.3097	82.1881
Laos	Both	Post Neonatal	Respiratory infections and tuberculosis	17.6693	19.2914	21.5039	23.374	25.0777	26.7655	28.2456	29.9788	31.7863	34.0356	36.2643	37.9997	39.2202	40.7188	42.4244	44.1434	46.364	49.252	50.3721	52.8005	55.4901	58.0427	60.0048	62.331	64.385	66.2877	68.1912	69.9778
Laos	Female	0 to 20	Respiratory infections and tuberculosis	28.6974	31.0439	33.8098	36.297	38.7774	41.1024	43.5041	45.932	48.3235	50.81	53.131	55.1541	56.5187	58.2753	60.1419	61.9286	63.8532	66.1218	66.468	68.1461	69.9133	71.5689	72.7594	74.2302	75.5211	76.7508	78.0221	79.2218
Laos	Female	1 to 4	Respiratory infections and tuberculosis	57.428	59.0914	61.1333	62.8417	64.5655	66.1172	67.7831	69.4946	71.1309	72.7813	74.3674	75.6978	76.0862	77.192	78.5497	79.8662	81.2616	83.1377	82.3627	83.5172	84.7546	85.9573	86.6236	87.6693	88.5066	89.2787	90.1027	90.8482
Laos	Female	10 to 14	Respiratory infections and tuberculosis	47.4937	48.1954	49.3189	50.5379	51.8826	53.3174	54.9099	56.4831	58.1486	59.8125	61.4232	62.8288	64.0095	65.678	67.4892	69.1781	70.9107	72.8713	73.3234	74.7886	76.1734	77.4343	78.3299	79.3133	80.1723	80.9903	81.8071	82.6057
Laos	Female	15 to 19	Respiratory infections and tuberculosis	58.3905	58.8863	59.4882	60.0874	60.7788	61.5451	62.5649	63.4596	64.4362	65.1943	65.6644	66.2741	67.0124	68.0626	69.2718	70.4437	71.8991	73.3659	74.4331	75.7467	76.929	78.0262	78.9494	79.8617	80.6343	81.4311	82.2269	82.9808
Laos	Female	5 to 9	Respiratory infections and tuberculosis	51.5283	52.1919	53.3187	54.36	55.597	56.875	58.3186	59.8374	61.497	63.2522	65.0062	66.4289	67.0737	68.5904	70.3576	71.9629	73.5878	75.6589	75.0452	76.3567	77.8495	79.2653	80.0223	81.1381	82.1323	83.0176	83.9994	85.0353
Laos	Female	Early Neonatal	Respiratory infections and tuberculosis	60.541	61.2143	62.0552	62.949	63.6431	64.3948	65.1168	65.9202	66.8987	67.5416	67.9217	68.3691	69.0243	69.7333	70.5787	71.3788	72.2053	73.13	74.0826	75.0635	75.9191	76.7222	77.4159	78.2828	79.0223	79.7844	80.4994	81.2358
Laos	Female	Late Neonatal	Respiratory infections and tuberculosis	51.9235	53.5358	55.3392	57.0055	58.3986	59.7429	61.2933	62.9404	64.4898	65.6389	66.3818	67.1397	67.9884	68.8662	69.6997	70.574	71.69	72.8912	74.1522	75.3982	76.6547	77.7909	78.8113	79.9276	80.9285	81.877	82.7701	83.5651
Laos	Female	Post Neonatal	Respiratory infections and tuberculosis	26.0911	27.6349	29.6104	31.2132	32.6704	34.1236	35.7196	37.403	39.0446	41.0876	43.0637	44.7652	45.9374	47.3928	48.8928	50.3058	52.2753	54.6985	55.5901	57.6873	60.0902	62.3357	64.0798	66.0656	67.8742	69.5492	71.256	72.8207
Laos	Male	0 to 20	Respiratory infections and tuberculosis	26.7239	29.2447	32.2394	35.0152	37.7156	40.28	42.3447	44.5506	46.8019	49.2939	51.7098	53.5196	54.8917	56.5732	58.4049	60.2372	62.2733	64.6401	65.3603	67.1955	69.0716	70.7527	72.0191	73.6765	75.038	76.3204	77.6355	78.9162
Laos	Male	1 to 4	Respiratory infections and tuberculosis	64.329	65.9321	67.8364	69.576	71.2912	72.9693	74.0533	75.1336	76.2835	77.6988	79.2516	80.092	80.2812	81.0734	82.0109	82.9286	83.9884	85.396	84.7681	85.7348	86.7657	87.6684	88.1937	89.1014	89.7993	90.454	91.1544	91.8867
Laos	Male	10 to 14	Respiratory infections and tuberculosis	47.1908	47.991	49.192	50.4476	51.725	53.1104	54.6012	56.0047	57.4494	59.1323	60.5535	61.9237	63.282	64.9009	66.5873	68.2174	69.9806	71.959	73.0027	74.6691	76.2792	77.7275	78.9553	80.1226	81.088	81.888	82.5576	83.1734
Laos	Male	15 to 19	Respiratory infections and tuberculosis	78.1569	78.4729	78.9216	79.393	79.8897	80.3946	80.8971	81.276	81.6857	82.0924	82.2434	82.5656	83.1247	83.6799	84.246	84.7944	85.4484	86.1732	86.7737	87.4634	88.1362	88.794	89.3855	89.9341	90.3855	90.7961	91.1828	91.5126
Laos	Male	5 to 9	Respiratory infections and tuberculosis	42.1521	43.0454	44.3656	45.8232	47.3588	48.9742	50.7294	52.4677	54.2758	56.3227	58.2705	60.0115	61.1277	62.8743	64.7893	66.6812	68.7058	71.2296	71.4009	73.2764	75.1332	76.8332	78.0715	79.5375	80.7501	81.7982	82.6841	83.559
Laos	Male	Early Neonatal	Respiratory infections and tuberculosis	58.6452	59.285	60.109	60.8713	61.4227	62.0579	62.8705	63.8555	64.7976	65.5106	65.9988	66.4813	67.0456	67.5551	68.106	68.6836	69.4552	70.3492	71.4192	72.6901	73.8332	74.8359	75.6638	76.8492	77.6275	78.3367	79.0083	79.7064
Laos	Male	Late Neonatal	Respiratory infections and tuberculosis	31.0248	33.6133	36.2421	38.5254	40.3683	42.3161	44.72	47.0718	49.2346	51.239	52.7326	54.2969	56.1523	57.9601	59.7628	61.7028	63.9915	66.3165	68.5271	70.6638	72.483	74.0425	75.4126	76.9906	78.2304	79.3289	80.4391	81.3629
Laos	Male	Post Neonatal	Respiratory infections and tuberculosis	14.0255	15.647	17.971	19.9956	21.8447	23.6672	24.9864	26.6986	28.5889	30.929	33.2895	34.9743	36.1814	37.6374	39.4334	41.3389	43.6643	46.829	48.0976	50.705	53.5174	56.2229	58.2841	60.8002	62.9717	64.9866	66.9717	68.872
Malaysia	Both	0 to 20	Respiratory infections and tuberculosis	92.2946	92.5927	92.7733	92.984	93.2536	93.4766	93.8248	93.9137	94.1597	94.2774	94.6315	94.805	94.9104	94.956	95.0003	95.0504	95.174	95.1706	95.1404	95.1304	95.3226	95.3882	95.4212	95.5789	95.5662	95.5752	95.8084	95.9725
Malaysia	Both	1 to 4	Respiratory infections and tuberculosis	95.3482	95.5876	95.7104	95.825	95.9876	96.1457	96.365	96.4056	96.5461	96.5577	96.775	96.9108	96.979	97.0612	97.1334	97.1771	97.2844	97.3149	97.341	97.3709	97.5276	97.5953	97.6368	97.7575	97.7907	97.8035	97.9284	98.0328
Malaysia	Both	10 to 14	Respiratory infections and tuberculosis	82.9682	83.394	83.9733	84.0923	84.235	84.2048	84.8286	84.5522	85.2438	85.2584	86.8513	88.0948	88.252	87.7964	87.868	88.4709	89.3049	89.2737	88.9567	88.6096	89.4188	89.5776	89.2644	89.7293	89.1356	88.6557	89.2876	89.6728
Malaysia	Both	15 to 19	Respiratory infections and tuberculosis	89.1599	89.3578	89.259	89.1531	88.8537	88.2446	88.5252	88.9999	89.6496	89.9863	90.4688	90.8117	90.9418	90.7656	90.9703	91.2909	91.5738	91.5856	91.3389	91.0287	91.2137	91.306	91.3264	91.5357	91.435	91.4427	91.6719	91.8936
Malaysia	Both	5 to 9	Respiratory infections and tuberculosis	88.2456	88.8981	89.5885	90.2599	90.9253	91.3121	91.8711	91.6557	92.1504	91.9244	92.7328	93.0774	93.3148	93.3225	93.2686	93.1953	93.659	93.8021	93.6805	93.4166	94.1767	94.3635	94.0852	94.4556	93.9369	93.4626	94.0395	94.2827
Malaysia	Both	Early Neonatal	Respiratory infections and tuberculosis	92.263	92.5134	92.6529	92.8573	93.0957	93.2992	93.6329	93.7093	93.9491	94.0762	94.3982	94.5637	94.7953	94.8941	94.9559	95.0301	95.2038	95.163	95.1114	95.1109	95.3847	95.4758	95.507	95.7325	95.7086	95.7243	96.0248	96.2144
Malaysia	Both	Late Neonatal	Respiratory infections and tuberculosis	92.7165	93.0521	93.28	93.5615	93.8597	94.1043	94.4687	94.5925	94.8461	94.9968	95.2579	95.4074	95.6105	95.7251	95.8063	95.8827	96.0238	96.0196	95.9985	96.0048	96.181	96.2506	96.2758	96.4174	96.378	96.3565	96.5961	96.7348
Malaysia	Both	Post Neonatal	Respiratory infections and tuberculosis	92.5391	92.9548	93.2164	93.5094	93.8343	94.1066	94.5352	94.6424	94.9262	95.1343	95.5423	95.7532	95.9257	96.0004	96.0523	96.111	96.2597	96.2281	96.1697	96.2072	96.4585	96.5153	96.5473	96.6944	96.6164	96.6099	96.8589	96.9968
Malaysia	Female	0 to 20	Respiratory infections and tuberculosis	92.0711	92.4035	92.5872	92.8155	93.1138	93.352	93.7018	93.79	94.027	94.1391	94.4859	94.6601	94.7588	94.8188	94.8644	94.9114	95.0399	95.0516	95.0362	95.0361	95.2276	95.3026	95.344	95.5058	95.5042	95.5178	95.7443	95.9101
Malaysia	Female	1 to 4	Respiratory infections and tuberculosis	95.135	95.4062	95.5384	95.6634	95.841	96.018	96.2451	96.2777	96.4184	96.4335	96.6517	96.791	96.8589	96.9437	97.0219	97.0692	97.1814	97.2119	97.2342	97.2635	97.4272	97.4964	97.5429	97.6693	97.7078	97.7273	97.8589	97.9676
Malaysia	Female	10 to 14	Respiratory infections and tuberculosis	85.6874	86.3326	86.1667	86.1177	86.3872	86.4172	87.2822	86.9061	87.1957	87.3562	88.9544	90.0059	89.9104	89.7723	89.6402	89.9645	90.9475	91.0905	90.9264	90.7128	91.2729	91.3604	91.1432	91.5777	91.2367	90.9243	91.3394	91.6796
Malaysia	Female	15 to 19	Respiratory infections and tuberculosis	86.8315	87.4351	87.4292	87.4533	87.6802	87.4808	87.8445	88.4456	89.1613	89.4177	89.8565	90.2069	90.3291	90.5692	90.5562	90.4701	90.6494	90.7204	90.537	90.2424	90.3901	90.7971	90.7863	90.9798	90.81	90.8174	90.9957	91.1938
Malaysia	Female	5 to 9	Respiratory infections and tuberculosis	90.0774	90.7811	91.2455	91.8429	92.5905	92.9251	93.2083	93.1135	93.5894	93.4177	94.0865	94.3915	94.5082	94.3154	94.3154	94.2962	94.5781	94.8435	94.8029	94.6101	95.1249	95.0138	94.744	95.0834	94.7456	94.3904	94.8804	95.166
Malaysia	Female	Early Neonatal	Respiratory infections and tuberculosis	92.3669	92.581	92.6907	92.8789	93.1066	93.3068	93.6399	93.7319	93.9803	94.1139	94.4405	94.6134	94.8466	94.962	95.0408	95.1271	95.306	95.2858	95.2595	95.2682	95.513	95.5991	95.6188	95.8211	95.7981	95.8116	96.1054	96.2902
Malaysia	Female	Late Neonatal	Respiratory infections and tuberculosis	92.4048	92.7245	92.9382	93.2092	93.5084	93.7846	94.1905	94.3343	94.6057	94.7628	95.028	95.1823	95.3886	95.5092	95.5948	95.6736	95.8247	95.8194	95.7925	95.8051	96.0014	96.0841	96.1228	96.2712	96.2393	96.2124	96.4561	96.609
Malaysia	Female	Post Neonatal	Respiratory infections and tuberculosis	92.8998	93.2759	93.5278	93.8069	94.1133	94.3569	94.7449	94.855	95.1134	95.3004	95.6621	95.8587	96.0208	96.093	96.1565	96.2097	96.3466	96.3335	96.2925	96.3355	96.5664	96.6314	96.673	96.811	96.7587	96.7577	96.9743	97.1016
Malaysia	Male	0 to 20	Respiratory infections and tuberculosis	92.4941	92.7636	92.9411	93.1371	93.3829	93.5932	93.9392	94.0288	94.2819	94.4038	94.7626	94.9351	95.0455	95.0793	95.1223	95.1744	95.2936	95.2784	95.2367	95.2191	95.4111	95.4688	95.4952	95.6491	95.628	95.6336	95.8715	96.0337
Malaysia	Male	1 to 4	Respiratory infections and tuberculosis	95.4997	95.7112	95.8255	95.9309	96.0802	96.2218	96.4341	96.4814	96.6214	96.6301	96.8461	96.9786	97.0469	97.1267	97.1936	97.2342	97.3373	97.3677	97.3971	97.4275	97.5781	97.6445	97.6816	97.7971	97.8258	97.8328	97.9518	98.0522
Malaysia	Male	10 to 14	Respiratory infections and tuberculosis	84.2628	84.3905	85.5188	85.7655	85.76	85.6832	85.9454	85.8265	86.7284	86.6091	87.8351	88.9697	89.3201	88.6813	88.9211	89.6391	90.1485	89.9691	89.5891	89.203	90.0534	90.2402	89.9127	90.2992	89.6141	89.0939	89.7779	90.117
Malaysia	Male	15 to 19	Respiratory infections and tuberculosis	90.7967	90.7464	90.5952	90.4131	89.8065	88.9652	89.1922	89.5801	90.1775	90.5565	91.057	91.3919	91.5258	91.1106	91.444	92	92.339	92.3169	92.0421	91.7328	91.9354	91.8447	91.8827	92.0976	92.0422	92.049	92.3036	92.533
Malaysia	Male	5 to 9	Respiratory infections and tuberculosis	87.5933	88.1158	88.9646	89.6369	90.1393	90.5377	91.3229	91.0083	91.4677	91.2126	92.0745	92.4216	92.7581	92.9756	92.872	92.7512	93.3523	93.3513	93.1599	92.8539	93.7828	94.2608	94.0065	94.3673	93.7208	93.178	93.7797	93.9509
Malaysia	Male	Early Neonatal	Respiratory infections and tuberculosis	92.1985	92.4795	92.6445	92.8632	93.1104	93.3167	93.6503	93.7136	93.9447	94.0652	94.3822	94.5409	94.7694	94.8548	94.9027	94.9673	95.1371	95.0818	95.0124	95.006	95.3009	95.3952	95.4343	95.6764	95.6513	95.6677	95.9721	96.1651
Malaysia	Male	Late Neonatal	Respiratory infections and tuberculosis	93.0728	93.4171	93.6534	93.9395	94.2328	94.4487	94.7745	94.8804	95.1158	95.2587	95.5122	95.6555	95.8526	95.9604	96.0366	96.1096	96.2409	96.2376	96.2217	96.2227	96.3803	96.4384	96.4526	96.5867	96.5418	96.525	96.7577	96.8829
Malaysia	Male	Post Neonatal	Respiratory infections and tuberculosis	92.5849	93.016	93.2739	93.5652	93.8908	94.1752	94.6187	94.7179	95.0102	95.2265	95.6554	95.8684	96.0415	96.1143	96.1533	96.2137	96.3656	96.3192	96.2482	96.279	96.5363	96.5832	96.6052	96.7534	96.6568	96.6457	96.9111	97.0518
Maldives	Both	0 to 20	Respiratory infections and tuberculosis	88.7213	89.5168	90.2877	90.9435	91.5007	92.023	92.3836	92.6172	93.0008	93.3804	93.7078	93.9972	94.2675	94.4723	94.659	94.8259	94.9258	95.1382	95.3715	95.6086	95.8309	96.0298	96.2243	96.3974	96.5401	96.6689	96.7772	96.8559
Maldives	Both	1 to 4	Respiratory infections and tuberculosis	91.6988	92.3567	92.996	93.5403	94.019	94.4803	94.7302	94.8149	95.1511	95.5252	95.8639	96.1863	96.5144	96.7392	96.9051	97.0411	97.0198	97.1565	97.3169	97.4718	97.602	97.6959	97.7884	97.8645	97.9236	97.9841	98.0375	98.0772
Maldives	Both	10 to 14	Respiratory infections and tuberculosis	84.769	85.5559	86.6138	87.7889	88.6968	90.0831	90.8692	91.0315	91.1738	91.3749	91.4022	91.6512	91.9832	91.9703	92.3036	92.8937	93.61	94.1775	94.7965	95.4544	95.8612	96.2452	96.5754	96.7912	96.9662	97.1079	97.2285	97.316
Maldives	Both	15 to 19	Respiratory infections and tuberculosis	90.2854	91.3134	92.2407	93.0964	93.5709	94.0054	94.4378	94.4684	94.5659	94.9919	95.3073	95.6687	95.869	95.9078	96.0543	96.2705	96.5357	96.7836	97.0086	97.184	97.3362	97.4833	97.6	97.6847	97.7601	97.8218	97.8738	97.9092
Maldives	Both	5 to 9	Respiratory infections and tuberculosis	84.4163	85.4717	86.8021	87.9426	88.6523	89.1924	89.5881	89.7303	90.236	90.7047	91.1096	91.5759	91.9468	92.0687	92.4659	92.9339	93.5384	94.2671	94.7414	95.0612	95.4717	95.8104	96.0987	96.3502	96.5025	96.6328	96.7579	96.8692
Maldives	Both	Early Neonatal	Respiratory infections and tuberculosis	89.7788	90.165	90.549	90.8612	91.1694	91.4799	91.7747	92.0181	92.2052	92.3507	92.5423	92.7744	93.0523	93.4426	93.8906	94.2756	94.6849	95.081	95.4227	95.7094	95.9456	96.1502	96.3447	96.525	96.6738	96.8119	96.9379	97.0483
Maldives	Both	Late Neonatal	Respiratory infections and tuberculosis	90.9523	91.4715	91.9661	92.3893	92.7839	93.1587	93.5186	93.8479	94.1404	94.3887	94.6194	94.831	95.0086	95.1952	95.3987	95.5729	95.7595	95.9666	96.1652	96.3584	96.5324	96.689	96.8417	96.9871	97.106	97.2198	97.3229	97.4163
Maldives	Both	Post Neonatal	Respiratory infections and tuberculosis	89.6014	90.2045	90.7813	91.2815	91.7654	92.2641	92.6238	92.8523	93.1924	93.5497	93.9293	94.3181	94.7315	95.0895	95.3842	95.6188	95.7344	95.9853	96.2355	96.4742	96.6848	96.8748	97.0619	97.2333	97.378	97.5046	97.6143	97.6961
Maldives	Female	0 to 20	Respiratory infections and tuberculosis	87.5882	88.5033	89.3842	90.1115	90.7222	91.3142	91.6956	91.94	92.388	92.8115	93.1913	93.5286	93.8519	94.0772	94.2729	94.4594	94.5509	94.7712	95.0291	95.2938	95.5459	95.7714	95.9881	96.1823	96.3397	96.487	96.6155	96.7137
Maldives	Female	1 to 4	Respiratory infections and tuberculosis	90.6977	91.5124	92.2682	92.887	93.4272	93.9375	94.1973	94.2373	94.6204	95.0587	95.457	95.8363	96.2217	96.4639	96.6281	96.7651	96.7007	96.8461	97.027	97.2058	97.3603	97.4678	97.5733	97.6587	97.7229	97.8024	97.8759	97.9349
Maldives	Female	10 to 14	Respiratory infections and tuberculosis	86.5357	86.735	87.5681	88.5278	89.3255	90.3137	91.0007	91.6441	92.1842	92.1732	92.2494	92.4175	92.3732	91.9405	92.2737	92.9775	93.9058	94.503	95.2442	95.9141	96.2518	96.5684	96.8101	97.0341	97.2254	97.3629	97.4862	97.5778
Maldives	Female	15 to 19	Respiratory infections and tuberculosis	86.4181	88.0188	89.4021	90.6193	91.3519	92.4716	93.0895	93.2825	93.4975	93.9354	94.4171	94.9146	95.1846	95.189	95.2256	95.4794	95.8012	96.0202	96.2816	96.495	96.6631	96.8275	96.9608	97.082	97.1933	97.2816	97.3585	97.4194
Maldives	Female	5 to 9	Respiratory infections and tuberculosis	82.5795	83.7285	85.3793	86.4401	87.1515	88.1687	88.568	89.132	90.1712	90.5977	91.1536	91.8373	92.6623	93.033	93.3581	93.7843	94.0837	94.4368	94.796	95.1675	95.4929	95.7515	96.0062	96.2515	96.4148	96.5826	96.74	96.8857
Maldives	Female	Early Neonatal	Respiratory infections and tuberculosis	88.9473	89.3643	89.7642	90.0835	90.3957	90.7248	91.0235	91.2782	91.4657	91.6229	91.8418	92.1304	92.4825	92.956	93.4852	93.9272	94.3868	94.8239	95.1967	95.5163	95.7894	96.0123	96.2256	96.4278	96.5956	96.7487	96.8906	97.0111
Maldives	Female	Late Neonatal	Respiratory infections and tuberculosis	91.575	91.9929	92.3772	92.7128	93.0251	93.3296	93.6111	93.8601	94.0706	94.2487	94.4166	94.5744	94.677	94.7777	94.9178	95.0291	95.1819	95.3739	95.5825	95.8058	96.0122	96.2027	96.3861	96.57	96.7177	96.8593	97.0002	97.1214
Maldives	Female	Post Neonatal	Respiratory infections and tuberculosis	89.5126	90.1272	90.7193	91.2268	91.7004	92.1861	92.5356	92.7376	93.0664	93.429	93.8242	94.2565	94.7356	95.1554	95.4885	95.7564	95.8722	96.1155	96.3527	96.5681	96.7682	96.9493	97.1307	97.2922	97.4245	97.5368	97.6367	97.715
Maldives	Male	0 to 20	Respiratory infections and tuberculosis	89.6642	90.3619	91.042	91.6385	92.1511	92.6157	92.9585	93.1825	93.5133	93.8566	94.1413	94.3919	94.6192	94.8072	94.9864	95.137	95.2428	95.4477	95.6603	95.8748	96.0727	96.2502	96.4267	96.5824	96.7128	96.8262	96.9181	96.9805
Maldives	Male	1 to 4	Respiratory infections and tuberculosis	92.5459	93.0642	93.601	94.0798	94.5041	94.9214	95.1623	95.2851	95.5797	95.8964	96.1819	96.4541	96.7318	96.9409	97.1076	97.2421	97.2579	97.3863	97.5282	97.6624	97.7715	97.8536	97.935	98.0035	98.0584	98.1029	98.1394	98.1629
Maldives	Male	10 to 14	Respiratory infections and tuberculosis	86.5145	87.6541	88.6769	89.7823	90.584	92.0126	92.7095	92.4047	92.1601	92.5082	92.4863	92.754	93.3502	93.7167	93.968	94.3184	94.6832	95.0969	95.4721	95.9751	96.3508	96.7082	97.0414	97.2026	97.3251	97.4384	97.5299	97.5942
Maldives	Male	15 to 19	Respiratory infections and tuberculosis	92.8222	93.4835	94.1123	94.7294	95.0362	95.0474	95.3596	95.2955	95.3245	95.7357	95.9458	96.2172	96.3713	96.4313	96.6423	96.8335	97.0627	97.324	97.5248	97.6761	97.8155	97.9483	98.0516	98.114	98.1677	98.2123	98.2482	98.2668
Maldives	Male	5 to 9	Respiratory infections and tuberculosis	88.1105	88.9232	89.7375	90.8175	91.4395	91.4185	91.7675	91.457	91.3512	91.8135	92.0142	92.1955	92.0488	91.9008	92.328	92.787	93.6329	94.6598	95.1989	95.4312	95.8829	96.2648	96.5565	96.7866	96.9116	96.9919	97.0715	97.1373
Maldives	Male	Early Neonatal	Respiratory infections and tuberculosis	90.3928	90.7595	91.134	91.4415	91.75	92.0491	92.3422	92.5777	92.7661	92.904	93.0763	93.2667	93.4905	93.8208	94.2083	94.5508	94.9234	95.2894	95.6079	95.8705	96.0787	96.2697	96.4496	96.6129	96.7467	96.8724	96.985	97.0868
Maldives	Male	Late Neonatal	Respiratory infections and tuberculosis	90.5939	91.1839	91.76	92.2457	92.699	93.1246	93.5421	93.9307	94.2848	94.5853	94.8626	95.1142	95.3492	95.6022	95.8536	96.0759	96.286	96.5021	96.6899	96.8552	97	97.1267	97.2523	97.3644	97.4582	97.5483	97.6193	97.689
Maldives	Male	Post Neonatal	Respiratory infections and tuberculosis	90.178	90.7423	91.2786	91.7484	92.2185	92.7051	93.0563	93.2972	93.6307	93.9661	94.3141	94.6462	94.9826	95.2691	95.5158	95.71	95.8196	96.0654	96.3152	96.563	96.7728	96.9618	97.1452	97.3171	97.4657	97.5987	97.7118	97.7929
Myanmar	Both	0 to 20	Respiratory infections and tuberculosis	56.7741	57.4615	58.4403	59.4855	60.6546	61.7412	62.5269	63.5455	64.5074	65.6282	66.8939	68.2267	69.5221	70.6908	71.8769	73.3801	75.0232	76.7625	78.2143	79.7243	81.2024	82.4251	83.3425	84.213	84.9801	85.724	86.3438	86.9393
Myanmar	Both	1 to 4	Respiratory infections and tuberculosis	75.5187	75.8965	76.5284	77.1718	77.9155	78.6387	79.1176	79.8028	80.3059	81.0522	81.9417	82.882	83.775	84.3934	84.8606	85.6606	86.6628	87.7939	88.5265	89.5076	90.5029	91.342	91.8062	92.2678	92.6613	93.1054	93.3631	93.6948
Myanmar	Both	10 to 14	Respiratory infections and tuberculosis	49.1733	49.4754	50.0748	50.9209	52.0602	53.258	54.3688	55.5243	56.5447	57.8065	59.2241	60.7029	62.0881	63.3557	64.5308	66.1773	67.9043	69.7245	71.1801	72.651	74.1955	75.4979	76.6612	77.6523	78.5097	79.33	80.1096	80.8387
Myanmar	Both	15 to 19	Respiratory infections and tuberculosis	61.3981	61.6934	62.2466	62.9103	63.8113	64.8122	65.7383	66.6354	67.5125	68.5484	69.6027	70.7496	71.8181	72.9065	74.0273	75.3642	76.729	78.0644	79.2332	80.2592	81.2885	82.2172	83.1708	83.9706	84.7355	85.4481	86.1032	86.6035
Myanmar	Both	5 to 9	Respiratory infections and tuberculosis	58.6384	58.9195	59.4908	60.1681	61.1173	62.0216	62.7122	63.5449	64.1217	65.0538	66.1791	67.4364	68.6157	69.4729	70.1603	71.459	72.9423	74.641	75.7965	77.2015	78.8433	80.2627	81.2341	82.0614	82.8053	83.5657	84.1496	84.8342
Myanmar	Both	Early Neonatal	Respiratory infections and tuberculosis	62.3959	62.6951	63.0845	63.5911	64.2492	64.7637	65.1963	65.6121	66.0658	66.4939	67.0631	67.6669	68.2748	68.8709	69.4996	70.2004	71.025	71.9762	72.9373	73.9354	75.1623	76.3199	77.5447	78.5623	79.4309	80.1469	80.8286	81.3889
Myanmar	Both	Late Neonatal	Respiratory infections and tuberculosis	51.3744	52.4502	53.7693	55.2756	56.7981	58.1185	59.2483	60.388	61.6283	62.8699	64.293	65.6589	67.0324	68.544	70.2907	72.2078	74.1563	76.0374	77.7077	79.0773	80.2878	81.2619	82.1898	83.0202	83.7801	84.4765	85.1811	85.7962
Myanmar	Both	Post Neonatal	Respiratory infections and tuberculosis	48.6576	49.1321	49.9659	50.8424	51.9013	52.8375	53.3354	54.0748	54.8926	55.8569	57.0841	58.4557	59.7194	60.8832	62.3209	64.245	66.3684	68.6413	70.6266	72.664	74.8284	76.7483	78.2495	79.6716	80.8786	81.9666	82.8918	83.761
Myanmar	Female	0 to 20	Respiratory infections and tuberculosis	52.9941	53.6882	54.7293	55.8309	57.0755	58.2719	59.176	60.3434	61.4221	62.6864	64.108	65.6122	67.0671	68.3521	69.6021	71.2151	73.0164	74.8991	76.4162	78.0452	79.6505	81.0015	81.9128	82.8487	83.6739	84.5087	85.1806	85.8164
Myanmar	Female	1 to 4	Respiratory infections and tuberculosis	70.0363	70.4516	71.2044	71.9752	72.8573	73.7231	74.3123	75.1823	75.7948	76.72	77.846	79.0657	80.201	80.9782	81.5282	82.5148	83.7955	85.2491	86.1527	87.4353	88.7611	89.8876	90.4732	91.069	91.5421	92.0818	92.3554	92.7305
Myanmar	Female	10 to 14	Respiratory infections and tuberculosis	62.7508	62.7745	63.1158	63.6097	64.3905	65.1854	65.9527	66.8216	67.5701	68.5346	69.6801	70.8853	72.0916	73.0204	74.0328	75.3063	76.5977	77.9387	78.902	80.0054	81.1879	82.356	83.2905	84.1321	84.8465	85.5795	86.269	86.8831
Myanmar	Female	15 to 19	Respiratory infections and tuberculosis	47.6748	48.1344	48.9402	49.9249	51.2149	52.5814	53.9535	55.2624	56.5766	58.1412	59.751	61.56	63.2218	64.7848	66.5089	68.369	70.2834	72.0354	73.5248	74.9621	76.3785	77.8453	79.2476	80.4389	81.5354	82.5784	83.5301	84.2399
Myanmar	Female	5 to 9	Respiratory infections and tuberculosis	69.8301	69.8042	70.048	70.3354	70.8482	71.3453	71.6894	72.1978	72.4579	73.0423	73.8323	74.7719	75.6887	76.1814	76.6837	77.6866	78.8856	80.2569	81.1138	82.3181	83.7244	85.0917	85.9871	86.7354	87.4216	88.161	88.7034	89.2594
Myanmar	Female	Early Neonatal	Respiratory infections and tuberculosis	67.4157	67.5794	67.8472	68.2522	68.7474	69.104	69.5006	69.8924	70.299	70.6396	71.133	71.6661	72.2451	72.7897	73.4025	74.094	74.8514	75.7492	76.6722	77.5812	78.6455	79.6667	80.6821	81.5555	82.3028	82.9167	83.504	83.9752
Myanmar	Female	Late Neonatal	Respiratory infections and tuberculosis	41.0216	42.2405	43.7171	45.4394	47.2624	48.8952	50.2561	51.6296	53.0908	54.5507	56.2209	57.8392	59.507	61.3762	63.5607	66.0236	68.5439	70.9613	73.1348	74.9492	76.584	77.924	79.1526	80.2738	81.2566	82.1382	82.9897	83.69
Myanmar	Female	Post Neonatal	Respiratory infections and tuberculosis	50.2263	50.5302	51.2262	51.9558	52.8935	53.7695	54.2829	55.0602	55.8744	56.9107	58.1199	59.4658	60.6779	61.802	63.0721	64.8139	66.7779	68.8506	70.6041	72.3881	74.2924	76.0109	77.2223	78.5312	79.6904	80.8054	81.7678	82.6361
Myanmar	Male	0 to 20	Respiratory infections and tuberculosis	59.9598	60.6412	61.5677	62.5647	63.6688	64.6638	65.3514	66.2461	67.1101	68.1105	69.2457	70.4348	71.5955	72.6665	73.7977	75.2074	76.7171	78.3337	79.7286	81.1369	82.5069	83.6213	84.5403	85.3553	86.0734	86.7413	87.3169	87.8779
Myanmar	Male	1 to 4	Respiratory infections and tuberculosis	80.4733	80.8033	81.3147	81.8353	82.4441	83.0274	83.406	83.9299	84.3329	84.9133	85.5928	86.2899	86.9568	87.4341	87.8267	88.4574	89.2066	90.0435	90.6207	91.3277	92.024	92.6044	92.958	93.2983	93.6195	93.977	94.2195	94.511
Myanmar	Male	10 to 14	Respiratory infections and tuberculosis	48.1697	48.646	49.3278	50.3031	51.5052	52.7915	53.966	55.1236	56.1652	57.4216	58.7702	60.1732	61.3889	62.6658	63.7152	65.3317	67.0853	68.9452	70.5354	72.026	73.5607	74.6958	75.8188	76.7172	77.5091	78.2222	78.9031	79.5723
Myanmar	Male	15 to 19	Respiratory infections and tuberculosis	70.6191	70.8129	71.2012	71.6551	72.294	73.0508	73.686	74.304	74.8921	75.5784	76.2637	76.9781	77.651	78.4254	79.1453	80.1299	81.128	82.177	83.1237	83.8752	84.646	85.2264	85.8868	86.432	86.9801	87.4772	87.9379	88.2999
Myanmar	Male	5 to 9	Respiratory infections and tuberculosis	51.4029	51.9817	52.8392	53.8572	55.1685	56.3985	57.3792	58.4575	59.3096	60.5036	61.8553	63.3044	64.6213	65.7677	66.5701	68.0352	69.6485	71.5047	72.8473	74.3024	76.004	77.3124	78.2562	79.0749	79.7945	80.4956	81.0665	81.8122
Myanmar	Male	Early Neonatal	Respiratory infections and tuberculosis	58.8699	59.2569	59.7237	60.2968	61.0707	61.6933	62.1502	62.5858	63.0758	63.5688	64.1873	64.8376	65.4604	66.0919	66.7365	67.4516	68.3355	69.3355	70.3278	71.3999	72.751	74.0119	75.3873	76.5083	77.4599	78.2489	78.9955	79.6157
Myanmar	Male	Late Neonatal	Respiratory infections and tuberculosis	60.3467	61.3108	62.4925	63.8006	65.0593	66.1199	67.0473	67.9909	69.0339	70.086	71.2904	72.4403	73.5679	74.7781	76.1466	77.5921	79.0465	80.4629	81.7031	82.6922	83.537	84.1986	84.8724	85.4558	86.0253	86.5648	87.1421	87.6779
Myanmar	Male	Post Neonatal	Respiratory infections and tuberculosis	49.6404	50.2507	51.1726	52.1431	53.2641	54.2123	54.674	55.3448	56.1295	56.9832	58.1699	59.4998	60.7505	61.894	63.4166	65.4159	67.5845	69.9325	72.0343	74.2051	76.5022	78.5128	80.2022	81.6573	82.8498	83.8606	84.7085	85.5365
Philippines	Both	0 to 20	Respiratory infections and tuberculosis	78.2215	79.186	80.1715	81.3116	82.5128	83.2181	84.2596	85.0574	85.6887	86.1623	86.7104	86.9309	87.2444	87.5161	87.8781	88.0986	88.3132	88.6152	88.843	89.0233	89.1869	89.3461	89.6075	89.8243	89.9176	90.2151	90.755	91.1474
Philippines	Both	1 to 4	Respiratory infections and tuberculosis	82.0467	83.0877	84.1839	85.3975	86.6839	87.536	88.5329	89.2291	89.7938	90.2659	90.5909	90.6671	90.6785	90.6673	90.6809	90.7767	91.0778	91.5439	92.0283	92.4297	92.7279	92.9304	93.2161	93.4414	93.578	93.8876	94.2756	94.5514
Philippines	Both	10 to 14	Respiratory infections and tuberculosis	47.6561	48.9726	50.2626	55.1927	58.4503	60.0459	62.0099	63.6278	64.986	66.8771	68.32	68.809	69.5796	70.5705	70.2552	70.0589	70.1382	70.4706	69.9873	69.3868	69.4433	69.3311	69.8966	70.7575	71.2366	71.1429	71.7829	72.9732
Philippines	Both	15 to 19	Respiratory infections and tuberculosis	75.6847	76.3997	76.7985	79.1018	80.8773	81.532	82.5145	83.0132	83.8697	84.3549	84.6377	84.7787	84.7504	84.7396	84.6426	84.2045	84.0687	83.9345	83.7165	83.4663	83.6493	83.7434	83.9144	84.2261	84.5737	84.8384	85.2664	85.6083
Philippines	Both	5 to 9	Respiratory infections and tuberculosis	32.9863	34.9503	39.3805	46.7966	54.383	57.4175	60.3639	63.3549	65.613	67.5902	69.9439	70.7152	71.553	72.5386	73.2646	73.7514	74.3888	75.4805	76.019	75.9821	76.2885	76.6489	77.0038	77.4774	77.7081	77.9434	78.55	79.4754
Philippines	Both	Early Neonatal	Respiratory infections and tuberculosis	86.3682	87.1263	88.0774	88.5421	88.7635	88.7291	88.8412	88.5974	88.0239	86.5699	86.9242	86.7337	87.2765	88.1361	89.5689	89.947	89.9761	90.2293	90.3773	90.6256	90.9041	91.1102	91.192	91.4418	91.4208	91.5137	91.9601	92.247
Philippines	Both	Late Neonatal	Respiratory infections and tuberculosis	86.5442	87.7528	89.0136	89.9049	90.7917	91.1494	91.7659	91.9868	91.9578	91.3617	91.2156	91.0324	91.1143	91.253	91.6065	91.7256	91.7622	91.9525	92.152	92.3196	92.521	92.6712	92.6988	92.7854	92.803	92.968	93.3919	93.694
Philippines	Both	Post Neonatal	Respiratory infections and tuberculosis	84.6719	84.7251	84.6309	84.6597	84.9125	85.0177	85.6973	86.3611	86.9562	87.5749	88.0842	88.225	88.4227	88.48	88.7189	88.9401	89.1796	89.5189	89.8087	90.0849	90.2981	90.4983	90.7641	90.8864	90.8996	91.1971	91.8305	92.2539
Philippines	Female	0 to 20	Respiratory infections and tuberculosis	78.0164	78.9668	79.953	81.1285	82.2966	82.9797	83.9767	84.6905	85.2031	85.4942	86.0525	86.1565	86.4654	86.7393	87.1458	87.4382	87.7601	88.1836	88.5227	88.8399	89.1308	89.3267	89.5639	89.7551	89.8407	90.1628	90.6953	91.0705
Philippines	Female	1 to 4	Respiratory infections and tuberculosis	81.2111	82.4296	83.7416	85.1675	86.5762	87.4974	88.4952	89.1683	89.6618	90.0288	90.3345	90.2802	90.1634	90.0479	89.9722	90.0153	90.3631	90.9042	91.466	91.9217	92.2685	92.5016	92.7888	93.0292	93.1929	93.5159	93.9395	94.238
Philippines	Female	10 to 14	Respiratory infections and tuberculosis	55.4101	55.0735	55.5902	61.782	65.0476	66.7023	68.4994	69.5761	70.552	71.6295	72.7721	73.0149	73.377	74.3916	74.3084	74.2453	74.2688	74.5127	73.8598	73.359	73.3761	73.2687	73.6734	73.6619	74.0465	74.4855	75.247	76.0678
Philippines	Female	15 to 19	Respiratory infections and tuberculosis	72.1178	72.5266	72.6046	75.8698	77.9806	79.115	80.2873	80.5146	81.9019	82.2605	82.3912	82.3986	82.1189	81.9779	81.773	81.2855	81.165	81.2475	80.9877	80.6675	80.8415	80.8096	81.0018	81.0669	81.4009	81.5826	82.0272	82.4799
Philippines	Female	5 to 9	Respiratory infections and tuberculosis	44.5689	44.8063	48.3195	54.4139	61.0452	64.1667	67.1077	69.3047	70.2772	71.064	73.4697	74.0122	74.8171	76.2398	76.8602	77.4999	78.2039	78.8644	78.8748	79.0794	79.3476	79.5545	79.7487	79.8451	79.9358	80.6074	81.2903	81.9353
Philippines	Female	Early Neonatal	Respiratory infections and tuberculosis	86.2627	87.0601	88.0589	88.4759	88.6206	88.5418	88.6142	88.3656	87.839	86.3994	86.9434	86.6727	87.1786	88.0056	89.4879	89.8602	89.7689	89.8165	89.756	89.8563	90.0054	90.225	90.363	90.6916	90.6301	90.8397	91.375	91.7059
Philippines	Female	Late Neonatal	Respiratory infections and tuberculosis	85.79	86.8816	88.0673	88.811	89.5946	89.9182	90.6862	91.0925	91.2103	90.6019	90.6268	90.5348	90.8376	91.1629	91.7512	92.0314	92.0435	92.0569	92.066	92.0617	92.1188	92.2569	92.318	92.4408	92.481	92.6971	93.1669	93.4702
Philippines	Female	Post Neonatal	Respiratory infections and tuberculosis	86.7002	86.628	86.3196	86.1043	86.0783	85.9617	86.402	86.853	87.2195	87.5426	87.9855	87.9854	88.2249	88.2831	88.6397	89.0161	89.4899	90.151	90.7567	91.3456	91.8181	92.0633	92.2558	92.3469	92.3363	92.595	93.1079	93.441
Philippines	Male	0 to 20	Respiratory infections and tuberculosis	78.463	79.4353	80.4171	81.5252	82.7491	83.4705	84.5446	85.4068	86.1301	86.746	87.2845	87.5959	87.9117	88.1809	88.5066	88.6701	88.801	89.0088	89.1517	89.2282	89.2948	89.4258	89.705	89.9405	90.0395	90.3168	90.8591	91.2617
Philippines	Male	1 to 4	Respiratory infections and tuberculosis	82.7412	83.6297	84.539	85.5684	86.7486	87.5417	88.5384	89.2548	89.8805	90.4418	90.783	90.9694	91.0891	91.166	91.2557	91.395	91.6564	92.0591	92.4766	92.8316	93.0881	93.2644	93.5477	93.7598	93.8731	94.1709	94.5282	94.7843
Philippines	Male	10 to 14	Respiratory infections and tuberculosis	52.4726	54.9688	56.6571	59.3376	61.8489	63.0328	64.7043	66.4416	67.8335	70.0226	71.406	72.0055	72.968	73.715	73.2641	72.9935	73.1077	73.4474	73.2293	72.6785	72.7612	72.6696	73.2509	74.6769	75.1294	74.5946	74.9835	76.2288
Philippines	Male	15 to 19	Respiratory infections and tuberculosis	78.4165	79.2888	79.8627	81.5372	83.0677	83.4214	84.2651	84.9109	85.4339	85.9832	86.3518	86.5734	86.6992	86.7699	86.7429	86.3496	86.2119	85.9607	85.776	85.575	85.7577	85.9215	86.0764	86.5199	86.8653	87.1687	87.5713	87.8392
Philippines	Male	5 to 9	Respiratory infections and tuberculosis	28.5229	32.0833	36.9689	44.9125	52.6209	55.2144	57.8252	61.2984	64.6387	67.6305	69.6572	70.5753	71.3486	71.7665	72.517	72.79	73.2907	74.7085	75.7245	75.4519	75.7647	76.2387	76.7145	77.5084	77.8525	77.6336	78.0999	79.2022
Philippines	Male	Early Neonatal	Respiratory infections and tuberculosis	86.483	87.2196	88.143	88.6435	88.9189	88.9163	89.0552	88.8129	88.2057	86.7407	86.9655	86.8264	87.3932	88.2743	89.6725	90.0533	90.1633	90.5548	90.8436	91.1913	91.5558	91.7525	91.7962	91.9928	91.9988	92.0124	92.3969	92.6537
Philippines	Male	Late Neonatal	Respiratory infections and tuberculosis	87.3471	88.6254	89.9215	90.9077	91.8551	92.2302	92.7218	92.8008	92.663	92.0871	91.8148	91.5655	91.4783	91.4734	91.6439	91.6398	91.695	92.0165	92.3571	92.6512	92.9568	93.1131	93.1153	93.1732	93.1738	93.2972	93.6788	93.9746
Philippines	Male	Post Neonatal	Respiratory infections and tuberculosis	83.6504	83.8143	83.9154	84.1576	84.6395	84.929	85.7801	86.5911	87.3501	88.1892	88.7314	88.9853	89.138	89.1917	89.3211	89.4026	89.4351	89.4873	89.4954	89.4932	89.4772	89.6303	89.9455	90.0881	90.123	90.4371	91.1397	91.6204
Sri Lanka	Both	0 to 20	Respiratory infections and tuberculosis	91.2943	91.9103	92.0986	92.6205	92.6949	92.8435	92.8446	92.8017	93.1281	93.2404	93.3242	93.4458	93.6954	93.8543	94.0742	93.659	94.3321	94.6462	94.7621	94.743	94.9706	95.1061	95.2599	95.4165	95.4237	95.6584	95.7756	95.8559
Sri Lanka	Both	1 to 4	Respiratory infections and tuberculosis	94.1864	94.6866	94.8346	95.3127	95.4137	95.5841	95.6324	95.6381	95.8978	95.9856	96.0339	96.0464	96.1616	96.2095	96.2858	95.8455	96.4063	96.6867	96.8253	96.8594	97.0341	97.122	97.2264	97.3365	97.3321	97.4839	97.5726	97.6463
Sri Lanka	Both	10 to 14	Respiratory infections and tuberculosis	85.8656	87.3518	87.6142	88.5432	88.3455	88.3736	88.2865	88.1744	89.6356	90.1296	90.3275	90.9087	91.5845	91.7774	92.2115	91.0994	92.4801	92.9981	92.9643	92.5457	93.012	93.1679	93.358	93.6777	93.364	94.0183	94.34	94.6128
Sri Lanka	Both	15 to 19	Respiratory infections and tuberculosis	90.6013	91.1802	91.396	91.5717	91.5597	91.5241	91.5824	91.592	92.174	92.3591	92.4191	92.768	93.0735	93.1661	93.3387	93.3399	93.6199	93.7382	93.7839	93.9246	94.1502	94.2278	94.3927	94.6537	94.6882	94.9178	95.0918	95.2658
Sri Lanka	Both	5 to 9	Respiratory infections and tuberculosis	88.9473	90.192	90.3627	91.373	91.2355	91.5352	91.4764	91.3917	92.5866	92.909	93.0894	93.478	93.9358	94.0969	94.4258	93.22	94.5895	95.027	95.0023	94.6052	94.8887	94.9712	95.0698	95.2369	94.8978	95.4057	95.6259	95.8141
Sri Lanka	Both	Early Neonatal	Respiratory infections and tuberculosis	91.2843	92.0839	92.4493	93.0946	93.3037	93.5351	93.6237	93.6818	93.9798	94.0792	94.1559	94.311	94.5217	94.6625	94.8051	94.4016	95.0406	95.2801	95.3734	95.3222	95.5744	95.7564	95.9497	96.1516	96.1883	96.4238	96.5679	96.6879
Sri Lanka	Both	Late Neonatal	Respiratory infections and tuberculosis	91.9378	92.6714	92.9469	93.5844	93.73	93.8885	93.904	93.8651	94.1836	94.2937	94.3634	94.5352	94.7877	94.9268	95.1265	94.6501	95.3244	95.594	95.6679	95.575	95.765	95.9114	96.0495	96.2235	96.1844	96.4458	96.5806	96.6907
Sri Lanka	Both	Post Neonatal	Respiratory infections and tuberculosis	92.1536	92.9374	93.2068	93.8496	93.9039	94.0257	93.9357	93.7759	94.1281	94.2113	94.2764	94.383	94.6638	94.8329	95.0913	94.5563	95.328	95.642	95.6999	95.5935	95.8513	96.0013	96.1882	96.346	96.3315	96.6531	96.8075	96.9265
Sri Lanka	Female	0 to 20	Respiratory infections and tuberculosis	91.1066	91.7488	91.9645	92.4922	92.5796	92.736	92.7268	92.6786	92.9998	93.0949	93.1711	93.2942	93.546	93.7224	93.9392	93.5526	94.2447	94.5681	94.7066	94.7008	94.9282	95.066	95.2194	95.3681	95.3738	95.5937	95.6993	95.7702
Sri Lanka	Female	1 to 4	Respiratory infections and tuberculosis	93.9305	94.4596	94.6026	95.1104	95.2157	95.3974	95.446	95.4436	95.7181	95.8144	95.8705	95.8883	96.0177	96.0863	96.1753	95.7532	96.3475	96.635	96.7819	96.8334	97.0102	97.0911	97.1971	97.3021	97.2933	97.4392	97.5181	97.5895
Sri Lanka	Female	10 to 14	Respiratory infections and tuberculosis	90.8011	91.5858	91.7154	91.8653	91.7561	91.8718	91.777	91.6592	92.683	93.0186	93.1514	93.5368	94.0111	94.1502	94.3005	93.6309	94.5833	95.0359	95.1333	94.7077	95.0899	95.3633	95.4986	95.592	95.3944	95.7949	96.0066	96.1958
Sri Lanka	Female	15 to 19	Respiratory infections and tuberculosis	90.232	90.7039	90.927	90.7614	90.9271	91.0546	91.21	91.2879	91.827	92.0212	92.2099	92.682	93.0374	93.2374	93.4654	93.6343	93.8555	94.069	94.2803	94.1678	94.3695	94.6062	94.7567	94.8747	94.8697	95.0638	95.2027	95.3519
Sri Lanka	Female	5 to 9	Respiratory infections and tuberculosis	92.7589	93.4438	93.5653	93.784	93.6683	93.8777	93.8243	93.6937	94.5222	94.6677	94.8128	95.1757	95.4598	95.5709	95.6512	94.9687	95.8735	96.1451	96.1887	96.0517	96.1786	96.2392	96.2842	96.3521	96.157	96.4017	96.5106	96.6191
Sri Lanka	Female	Early Neonatal	Respiratory infections and tuberculosis	91.6635	92.3901	92.7195	93.3249	93.5064	93.7062	93.7462	93.7565	94.034	94.1038	94.1649	94.3076	94.5161	94.6567	94.8047	94.358	95.0809	95.3344	95.4496	95.4176	95.6755	95.8739	96.07	96.2685	96.311	96.5474	96.6903	96.8099
Sri Lanka	Female	Late Neonatal	Respiratory infections and tuberculosis	91.763	92.5214	92.8201	93.4499	93.5923	93.7432	93.7567	93.7121	94.0109	94.1033	94.1573	94.3242	94.5772	94.7151	94.9179	94.4603	95.1457	95.4391	95.523	95.439	95.644	95.7912	95.9306	96.1053	96.064	96.336	96.4802	96.5979
Sri Lanka	Female	Post Neonatal	Respiratory infections and tuberculosis	92.3207	93.065	93.3332	93.9593	94.0118	94.1186	94.0291	93.9095	94.2726	94.3484	94.4082	94.5173	94.7823	94.9551	95.1833	94.6963	95.4299	95.7271	95.8036	95.7203	95.9597	96.1037	96.2804	96.4418	96.4342	96.7396	96.8876	97.0015
Sri Lanka	Male	0 to 20	Respiratory infections and tuberculosis	91.4578	92.0491	92.213	92.7276	92.7904	92.9323	92.9422	92.9045	93.2356	93.3628	93.4535	93.574	93.8214	93.9652	94.1873	93.7489	94.4056	94.712	94.8097	94.7802	95.0081	95.1418	95.2959	95.4591	95.4679	95.7146	95.8413	95.9295
Sri Lanka	Male	1 to 4	Respiratory infections and tuberculosis	94.374	94.8486	95.0008	95.4525	95.5496	95.7098	95.7579	95.7709	96.0173	96.0976	96.1391	96.1468	96.2494	96.2789	96.3439	95.8877	96.4188	96.6927	96.8242	96.8433	97.0162	97.1103	97.2135	97.3281	97.3276	97.4847	97.5818	97.6576
Sri Lanka	Male	10 to 14	Respiratory infections and tuberculosis	84.4249	86.2054	86.5253	87.9565	87.7142	87.648	87.5837	87.4988	89.0306	89.5585	89.7738	90.4028	91.1111	91.3125	91.9176	90.6505	92.1207	92.5875	92.4479	92.1399	92.5828	92.5976	92.7948	93.2507	92.9017	93.639	93.9876	94.2738
Sri Lanka	Male	15 to 19	Respiratory infections and tuberculosis	91.028	91.646	91.8454	92.2157	92.0928	91.9542	91.9511	91.9159	92.5085	92.6808	92.6557	92.9158	93.1799	93.2007	93.3338	93.2264	93.5439	93.6074	93.5597	93.8634	94.108	94.0911	94.27	94.616	94.6767	94.9254	95.117	95.2994
Sri Lanka	Male	5 to 9	Respiratory infections and tuberculosis	86.0609	87.7555	87.957	89.6973	89.5527	89.91	89.8533	89.8257	91.2741	91.75	91.9474	92.3179	92.9124	93.1104	93.6721	92.046	93.7576	94.3243	94.2308	93.6029	94.0224	94.1184	94.2648	94.5202	94.0672	94.8007	95.1154	95.3682
Sri Lanka	Male	Early Neonatal	Respiratory infections and tuberculosis	91.0137	91.867	92.2586	92.9351	93.1654	93.4209	93.5457	93.6398	93.9543	94.0766	94.1654	94.3309	94.5431	94.6842	94.8233	94.4469	95.0251	95.2525	95.327	95.2589	95.5054	95.6746	95.8648	96.0686	96.0992	96.3335	96.4777	96.5972
Sri Lanka	Male	Late Neonatal	Respiratory infections and tuberculosis	92.1903	92.8941	93.1472	93.7826	93.929	94.0918	94.109	94.0757	94.4061	94.5294	94.6109	94.7843	95.0327	95.1707	95.365	94.8798	95.5355	95.7818	95.8463	95.7473	95.9222	96.0657	96.2007	96.3714	96.3345	96.5832	96.7084	96.8105
Sri Lanka	Male	Post Neonatal	Respiratory infections and tuberculosis	92.3817	93.1641	93.4219	94.0495	94.1027	94.2321	94.1459	93.958	94.2845	94.3709	94.4376	94.5366	94.8177	94.9751	95.2477	94.6946	95.4638	95.778	95.8168	95.6948	95.9567	96.1048	96.2918	96.4389	96.4191	96.7396	96.8922	97.0099
Thailand	Both	0 to 20	Respiratory infections and tuberculosis	87.3682	88.0619	88.6807	89.177	89.5792	89.9182	90.2514	90.6204	90.8614	91.0132	91.3217	91.5751	91.8304	92.1147	92.4053	92.6822	92.9109	93.1488	93.3835	93.5958	93.8182	93.9851	94.081	94.2391	94.2973	94.3546	94.3886	94.5124
Thailand	Both	1 to 4	Respiratory infections and tuberculosis	92.8864	93.4116	93.8838	94.2457	94.5017	94.6508	94.7562	94.8876	94.9828	94.9529	95.1225	95.2693	95.4194	95.5577	95.6802	95.7914	95.9006	96.0243	96.1504	96.2855	96.4524	96.5699	96.6245	96.7336	96.7664	96.7897	96.7925	96.8809
Thailand	Both	10 to 14	Respiratory infections and tuberculosis	77.8928	78.8185	79.5246	79.4776	79.3487	80.1641	81.3754	82.9176	84.4908	84.9014	85.3708	85.3839	85.2101	85.8628	86.0638	86.3869	86.4306	86.6858	87.2429	87.6848	88.3389	88.9203	88.9287	89.2733	89.0794	89.0258	88.9328	89.2432
Thailand	Both	15 to 19	Respiratory infections and tuberculosis	85.6777	85.6464	85.6721	85.4401	85.4634	85.7293	86.3921	87.7873	89.0286	89.4016	89.9861	90.6423	90.7196	90.6683	90.6667	91.0311	91.2584	91.3545	91.3934	91.4391	91.3973	91.5659	91.6859	91.7817	91.6457	91.6989	91.616	91.7713
Thailand	Both	5 to 9	Respiratory infections and tuberculosis	76.8583	78.716	80.2457	81.3718	82.5913	83.5339	84.1602	84.6526	84.3223	84.1643	83.9225	83.0848	83.0798	84.9276	86.8801	88.4867	89.4969	90.3586	91.0896	91.4456	91.9064	92.2972	92.4043	92.6554	92.5741	92.4368	92.1098	92.125
Thailand	Both	Early Neonatal	Respiratory infections and tuberculosis	85.7579	86.3809	86.8827	87.388	87.8872	88.3668	88.7978	89.1903	89.3045	89.807	90.3454	90.7354	91.0818	91.4334	91.9337	92.4487	92.8929	93.2994	93.6362	93.9242	94.2168	94.4473	94.5637	94.7689	94.8402	94.9079	94.9182	95.045
Thailand	Both	Late Neonatal	Respiratory infections and tuberculosis	84.2756	85.2961	86.1077	86.8818	87.6402	88.3524	88.9864	89.5424	89.7895	90.3514	90.945	91.3709	91.7535	92.1528	92.6729	93.1821	93.6175	94.0153	94.3567	94.6275	94.9121	95.1463	95.2435	95.4236	95.465	95.5183	95.5327	95.6237
Thailand	Both	Post Neonatal	Respiratory infections and tuberculosis	86.5594	87.5748	88.3781	89.0661	89.6526	90.1133	90.4877	90.8377	91.028	91.1929	91.6059	91.8527	92.073	92.3343	92.7176	93.1485	93.5394	93.9442	94.3401	94.7264	95.1108	95.364	95.5009	95.7053	95.7321	95.7546	95.7537	95.8722
Thailand	Female	0 to 20	Respiratory infections and tuberculosis	87.7738	88.4178	88.9875	89.4406	89.8182	90.125	90.4207	90.7452	90.9997	91.0892	91.3161	91.4978	91.7093	91.9796	92.2755	92.5582	92.8146	93.0706	93.3249	93.5575	93.7803	93.9517	94.0562	94.2217	94.2954	94.3606	94.3969	94.5182
Thailand	Female	1 to 4	Respiratory infections and tuberculosis	92.5587	93.1205	93.6348	94.0226	94.3105	94.4707	94.5921	94.7317	94.8405	94.7868	94.9469	95.0878	95.2374	95.3886	95.5192	95.6419	95.8064	95.9839	96.1507	96.314	96.486	96.6142	96.6755	96.7806	96.8204	96.8458	96.8481	96.9318
Thailand	Female	10 to 14	Respiratory infections and tuberculosis	83.2889	84.3624	85.0613	85.2762	85.616	86.2573	87.0622	88.0349	89.6912	89.6665	89.3185	88.795	88.1634	88.3824	88.367	88.5425	88.55	88.6476	89.1042	89.5689	90.3224	90.8479	90.6355	90.9027	90.6486	90.4861	90.3234	90.5208
Thailand	Female	15 to 19	Respiratory infections and tuberculosis	84.5323	85.0048	85.5881	85.9229	86.5185	87.3655	87.9076	88.7651	89.973	90.01	90.045	90.3384	90.1843	90.0918	89.9421	90.3442	90.6482	90.7281	90.6338	90.6559	90.5303	90.6507	90.821	90.9338	90.6849	90.7378	90.6672	90.8654
Thailand	Female	5 to 9	Respiratory infections and tuberculosis	81.2305	83.1922	84.6681	85.6798	86.7282	87.4734	87.993	88.2575	88.0425	87.5485	86.623	85.2337	84.9608	86.7067	88.8534	90.3745	91.2152	91.9802	92.8653	93.3816	93.5685	93.6761	93.7108	93.9923	94.2922	94.222	94.0149	94.091
Thailand	Female	Early Neonatal	Respiratory infections and tuberculosis	87.1896	87.717	88.1253	88.5286	88.9283	89.3252	89.6768	90.0189	90.1295	90.4807	90.8791	91.1659	91.4319	91.7267	92.1937	92.6721	93.0906	93.4653	93.785	94.0574	94.3391	94.5656	94.6976	94.913	95.0094	95.0993	95.1381	95.2737
Thailand	Female	Late Neonatal	Respiratory infections and tuberculosis	87.3227	87.9954	88.508	88.9953	89.456	89.9146	90.3256	90.693	90.8015	91.1413	91.507	91.7636	92.0083	92.3069	92.7667	93.2145	93.6394	94.0293	94.3539	94.604	94.8719	95.1013	95.2114	95.3979	95.4642	95.5387	95.5695	95.6699
Thailand	Female	Post Neonatal	Respiratory infections and tuberculosis	88.0425	88.8521	89.475	90.0137	90.4829	90.8456	91.1457	91.434	91.6407	91.7535	92.0951	92.3032	92.5105	92.761	93.1358	93.5386	93.9241	94.3008	94.6553	95.0162	95.3752	95.618	95.7629	95.9515	95.9947	96.0269	96.0309	96.1445
Thailand	Male	0 to 20	Respiratory infections and tuberculosis	87.0536	87.7909	88.4529	88.9869	89.4114	89.778	90.1413	90.545	90.7746	90.9758	91.3486	91.6586	91.9482	92.2427	92.528	92.7989	93.0039	93.2259	93.4435	93.6381	93.8593	94.0218	94.1104	94.2621	94.3079	94.3588	94.3909	94.5162
Thailand	Male	1 to 4	Respiratory infections and tuberculosis	93.1368	93.6308	94.0664	94.4059	94.6344	94.7739	94.8656	94.9898	95.073	95.0638	95.2415	95.3932	95.5432	95.6699	95.7849	95.886	95.9468	96.0235	96.1139	96.2242	96.3863	96.4946	96.5428	96.6551	96.682	96.7034	96.7069	96.7997
Thailand	Male	10 to 14	Respiratory infections and tuberculosis	77.909	78.4932	79.0437	78.7681	78.239	79.0275	80.3345	82.044	83.1862	83.8961	85.001	85.5005	85.7796	86.6765	87.0289	87.4129	87.4811	87.8241	88.3474	88.6697	89.0864	89.5867	89.7931	90.1292	90.0349	90.0916	90.0836	90.4257
Thailand	Male	15 to 19	Respiratory infections and tuberculosis	86.6412	86.3038	86.003	85.4468	85.1486	85.0773	85.8037	87.4783	88.7003	89.2625	90.157	91.016	91.2336	91.2102	91.2979	91.6304	91.802	91.9013	92.0198	92.0766	92.0863	92.2827	92.3724	92.4599	92.4002	92.4572	92.3713	92.4987
Thailand	Male	5 to 9	Respiratory infections and tuberculosis	74.7977	76.3324	77.7487	78.8785	80.1476	81.1997	81.8723	82.5539	82.143	82.3622	82.8667	82.7038	82.981	84.7218	86.2453	87.7558	88.8267	89.6903	90.1746	90.321	91.0149	91.6581	91.8293	92.0193	91.5465	91.3539	90.9389	90.8867
Thailand	Male	Early Neonatal	Respiratory infections and tuberculosis	84.7317	85.4442	86.0277	86.6126	87.1859	87.7225	88.2067	88.633	88.7505	89.3525	89.984	90.4424	90.8434	91.2321	91.7549	92.2948	92.7572	93.1876	93.5364	93.8358	94.1354	94.3678	94.4722	94.6696	94.7213	94.772	94.7597	94.8796
Thailand	Male	Late Neonatal	Respiratory infections and tuberculosis	82.1608	83.4471	84.4871	85.4732	86.4446	87.3373	88.1278	88.8177	89.1643	89.8863	90.6444	91.1934	91.6757	92.1459	92.7052	93.255	93.6922	94.0909	94.4403	94.7237	95.0176	95.2521	95.3374	95.5096	95.5304	95.5656	95.5666	95.6484
Thailand	Male	Post Neonatal	Respiratory infections and tuberculosis	85.8736	87.032	87.9653	88.7544	89.4203	89.946	90.3677	90.7557	90.923	91.1254	91.5817	91.8497	92.07	92.3262	92.6978	93.1326	93.5097	93.9202	94.3342	94.7247	95.1139	95.364	95.4876	95.6963	95.7074	95.7201	95.7148	95.8323
Timor-Leste	Both	0 to 20	Respiratory infections and tuberculosis	42.9047	45.3528	47.7079	50.1501	52.4916	54.8312	56.9636	60.0291	62.6555	64.7403	66.8302	69.4167	71.6034	73.2341	74.3106	76.2221	78.4779	79.8453	81.4786	83.0327	84.1337	85.0946	85.6347	86.3074	86.6355	86.8892	87.0611	87.4352
Timor-Leste	Both	1 to 4	Respiratory infections and tuberculosis	64.7261	67.1337	69.0399	70.7566	72.3826	74.2567	75.7662	77.8308	79.2888	80.4434	81.3845	82.786	83.9973	84.8396	84.9839	85.9609	87.2537	87.7181	88.7055	89.8	90.4015	91.0045	91.1004	91.539	91.7931	92.0514	92.1087	92.468
Timor-Leste	Both	10 to 14	Respiratory infections and tuberculosis	60.6878	61.7297	62.9088	64.246	65.757	67.176	68.3847	70.2721	71.7204	72.8004	73.6515	74.8679	75.8845	76.5166	76.8125	77.9048	79.3573	80.0793	81.1532	82.2062	82.8885	83.4778	83.6908	84.0504	84.135	84.2259	84.2023	84.4616
Timor-Leste	Both	15 to 19	Respiratory infections and tuberculosis	78.2138	78.8694	79.5965	80.3048	80.9071	81.3494	81.8143	82.4318	82.921	83.0818	83.2058	83.4498	83.6623	83.7551	84.146	84.8616	85.854	86.5482	87.2338	87.7932	88.2776	88.6362	88.8664	89.0261	89.0504	89.1047	89.1343	89.2022
Timor-Leste	Both	5 to 9	Respiratory infections and tuberculosis	64.7352	65.837	67.0982	68.6065	70.1505	71.7413	73.0052	75.261	76.9817	78.4758	79.3083	80.4073	81.1467	81.3987	80.8897	81.6485	82.9946	83.3575	84.3808	85.5828	86.1405	86.7193	86.6279	86.9672	87.0997	87.2949	87.2111	87.5412
Timor-Leste	Both	Early Neonatal	Respiratory infections and tuberculosis	79.8482	80.5122	81.1698	81.8042	82.3629	82.6042	82.6532	82.7528	83.0119	83.0854	83.4401	83.8842	84.1958	84.341	84.5898	84.917	85.4787	85.8989	86.2778	86.6353	87.0804	87.5217	87.9878	88.3742	88.5476	88.7161	88.9104	89.1425
Timor-Leste	Both	Late Neonatal	Respiratory infections and tuberculosis	68.701	70.3357	71.7435	73.1399	74.7565	76.5172	78.235	80.0041	81.5986	82.6773	83.8612	85.0696	85.9713	86.6154	87.2633	87.8901	88.6704	89.3037	89.9158	90.4525	90.9734	91.409	91.8067	92.1217	92.2585	92.3709	92.5001	92.6094
Timor-Leste	Both	Post Neonatal	Respiratory infections and tuberculosis	46.7818	47.7974	48.9477	50.563	52.2742	53.8705	55.2891	57.8136	60.3056	62.522	65.2024	68.2343	70.5759	72.0576	72.8744	74.3974	76.4478	77.7241	79.1581	80.6327	81.9828	83.1938	83.9488	84.736	84.9922	85.1064	85.322	85.7997
Timor-Leste	Female	0 to 20	Respiratory infections and tuberculosis	42.8772	45.2082	47.4362	49.7731	52.0545	54.4045	56.5152	59.5948	62.2067	64.304	66.3581	69.0045	71.2618	72.9613	74.0291	75.956	78.2326	79.5622	81.1608	82.6917	83.7506	84.7179	85.1934	85.8447	86.1702	86.4241	86.6022	87.0115
Timor-Leste	Female	1 to 4	Respiratory infections and tuberculosis	57.7827	60.9445	63.4141	65.659	67.811	70.2415	72.2985	74.9991	76.9792	78.5587	79.8239	81.5537	83.022	84.0308	84.2842	85.4144	86.831	87.3513	88.381	89.5017	90.0797	90.7193	90.7621	91.1918	91.4326	91.6694	91.7113	92.0706
Timor-Leste	Female	10 to 14	Respiratory infections and tuberculosis	62.9964	64.0211	65.1721	66.4434	67.908	69.2564	70.2958	71.965	73.3304	74.4884	75.3968	76.6538	77.7422	78.4142	78.7095	79.7691	81.3161	82.122	83.2187	84.2756	84.9774	85.6502	85.9157	86.3162	86.4265	86.5459	86.585	86.8702
Timor-Leste	Female	15 to 19	Respiratory infections and tuberculosis	66.6571	67.7463	68.9377	70.1334	71.233	72.0102	72.7569	73.7688	74.6981	75.1651	75.5708	76.069	76.5945	76.8455	77.4742	78.5528	80.1774	81.3306	82.4409	83.3503	84.2336	84.9289	85.4083	85.7723	85.874	85.9886	86.1136	86.3031
Timor-Leste	Female	5 to 9	Respiratory infections and tuberculosis	67.938	69.0778	70.3201	71.6878	73.0209	74.3979	75.4036	77.2319	78.6599	80.055	80.8233	81.8972	82.6822	82.9634	82.5142	83.2834	84.7892	85.3111	86.4204	87.648	88.2163	88.8133	88.7215	89.0026	89.0939	89.2832	89.1936	89.4662
Timor-Leste	Female	Early Neonatal	Respiratory infections and tuberculosis	77.8356	78.7869	79.7302	80.6575	81.4682	81.9114	82.1128	82.316	82.6177	82.6595	83.0028	83.4754	83.8299	84.0475	84.376	84.7435	85.3545	85.8081	86.2427	86.7012	87.2684	87.8205	88.382	88.8495	89.0668	89.2819	89.4882	89.7015
Timor-Leste	Female	Late Neonatal	Respiratory infections and tuberculosis	62.8707	65.7008	68.2968	70.7384	73.2169	75.6596	77.8948	80.0881	82.0898	83.4898	84.878	86.145	87.0773	87.7706	88.3911	88.939	89.5999	90.1564	90.6665	91.0935	91.4845	91.8007	92.0857	92.3117	92.4145	92.501	92.6116	92.7042
Timor-Leste	Female	Post Neonatal	Respiratory infections and tuberculosis	59.7162	59.4816	59.5495	60.0307	60.703	61.3467	61.9077	63.4587	65.0439	66.5599	68.5829	71.1713	73.2135	74.6052	75.3504	76.6839	78.4918	79.587	80.8063	82.066	83.2288	84.2795	84.8607	85.5151	85.7037	85.7838	85.964	86.4118
Timor-Leste	Male	0 to 20	Respiratory infections and tuberculosis	43.2231	45.7475	48.1825	50.6849	53.0515	55.3621	57.4923	60.5269	63.1472	65.2091	67.3152	69.8381	71.9541	73.5181	74.5952	76.4888	78.7243	80.1222	81.782	83.3526	84.4853	85.4385	86.029	86.7172	87.0467	87.2997	87.4663	87.811
Timor-Leste	Male	1 to 4	Respiratory infections and tuberculosis	71.0314	72.7444	74.1316	75.3646	76.5047	77.8675	78.8769	80.3504	81.3331	82.0977	82.7453	83.8513	84.8322	85.524	85.5698	86.4085	87.5899	88.0042	88.9542	90.0253	90.648	91.2184	91.3623	91.809	92.0753	92.3521	92.4233	92.7825
Timor-Leste	Male	10 to 14	Respiratory infections and tuberculosis	67.2424	68.0717	69.0263	70.1387	71.3685	72.5465	73.6488	75.3192	76.5311	77.3092	77.9236	78.8377	79.5605	80.0169	80.2485	81.1226	82.1557	82.6372	83.4464	84.2589	84.7694	85.1521	85.2714	85.5134	85.5556	85.5995	85.5237	85.6982
Timor-Leste	Male	15 to 19	Respiratory infections and tuberculosis	85.3731	85.7369	86.1643	86.5702	86.8846	87.1399	87.4501	87.8488	88.096	88.1073	88.0861	88.1927	88.2385	88.2528	88.5018	88.9845	89.573	89.9737	90.3869	90.7203	90.9548	91.1037	91.1791	91.2126	91.1889	91.2037	91.1744	91.1664
Timor-Leste	Male	5 to 9	Respiratory infections and tuberculosis	65.3116	66.2586	67.4025	68.8908	70.4841	72.1202	73.5139	75.9623	77.7965	79.2195	80.0235	81.0195	81.6221	81.8119	81.2993	81.9591	82.9786	83.1334	83.9503	84.9888	85.4734	85.9677	85.8883	86.251	86.4124	86.5917	86.524	86.8763
Timor-Leste	Male	Early Neonatal	Respiratory infections and tuberculosis	81.2919	81.7491	82.2022	82.6249	83.0021	83.0973	83.0393	83.067	83.3016	83.4011	83.7645	84.1858	84.4634	84.5514	84.7378	85.0332	85.5582	85.9528	86.2901	86.5729	86.9291	87.2911	87.6896	88.0196	88.163	88.2996	88.4871	88.7344
Timor-Leste	Male	Late Neonatal	Respiratory infections and tuberculosis	73.9105	74.5367	74.9511	75.4745	76.367	77.5503	78.8263	80.2305	81.4771	82.2851	83.2874	84.4266	85.2867	85.8738	86.5285	87.2081	88.0745	88.7611	89.4467	90.0647	90.6824	91.2091	91.6928	92.0759	92.2386	92.3708	92.5141	92.636
Timor-Leste	Male	Post Neonatal	Respiratory infections and tuberculosis	37.7982	39.8855	41.9223	44.4713	47.0146	49.3892	51.4995	54.7732	57.9637	60.7015	63.8376	67.1082	69.5994	71.0793	71.9114	73.53	75.7033	77.0831	78.6434	80.2441	81.7012	83.0016	83.8802	84.7523	85.0603	85.2024	85.4423	85.9272
Vietnam	Both	0 to 20	Respiratory infections and tuberculosis	78.5173	79.2113	79.9513	80.6868	81.4272	82.1545	82.8745	83.5359	84.0847	84.5554	84.9264	85.2541	85.6189	85.8565	86.0847	86.3657	86.6543	86.9949	87.3347	87.7087	88.1143	88.5186	88.953	89.3603	89.7241	90.0211	90.3062	90.5364
Vietnam	Both	1 to 4	Respiratory infections and tuberculosis	86.8266	87.2343	87.6765	88.1065	88.5406	88.9854	89.4609	89.9181	90.2995	90.6445	90.9334	91.2215	91.5823	91.7939	91.9881	92.2677	92.4995	92.7429	92.9282	93.1464	93.3994	93.6549	93.91	94.1431	94.3477	94.4958	94.674	94.8399
Vietnam	Both	10 to 14	Respiratory infections and tuberculosis	77.3841	77.7799	78.2203	78.6974	79.2334	79.8483	80.5305	81.274	82.0349	82.7925	83.4916	84.1274	84.6774	85.1095	85.5416	86.014	86.5122	87.0453	87.5446	88.0223	88.4474	88.7975	89.1799	89.5294	89.8437	90.1349	90.3757	90.6
Vietnam	Both	15 to 19	Respiratory infections and tuberculosis	79.9128	80.2599	80.6237	80.9731	81.3594	81.7941	82.2561	82.75	83.2091	83.6249	83.9528	84.2435	84.468	84.6885	84.9356	85.2473	85.6013	86.0616	86.5283	86.9128	87.2872	87.6519	88.0222	88.3711	88.6826	88.9929	89.296	89.5455
Vietnam	Both	5 to 9	Respiratory infections and tuberculosis	84.3054	84.5777	84.8931	85.2344	85.6272	86.074	86.5744	87.1168	87.6394	88.1347	88.5871	88.9691	89.3073	89.5	89.698	89.9736	90.2564	90.5755	90.8601	91.1701	91.478	91.7518	92.0557	92.3423	92.6008	92.8245	93.0525	93.2702
Vietnam	Both	Early Neonatal	Respiratory infections and tuberculosis	75.9182	76.4393	77.0365	77.7109	78.4789	79.287	80.0957	80.8755	81.6058	82.2724	82.9293	83.6636	84.3757	84.9968	85.5476	86.0108	86.3892	86.6914	86.9634	87.2543	87.6275	88.0042	88.4251	88.8396	89.239	89.6138	89.9709	90.2837
Vietnam	Both	Late Neonatal	Respiratory infections and tuberculosis	73.2416	74.4274	75.5332	76.626	77.748	78.9246	80.071	81.1438	82.1032	82.9315	83.5909	84.2336	84.8306	85.3341	85.7699	86.1514	86.5381	86.9263	87.3036	87.6934	88.1349	88.5593	89.0012	89.4037	89.7863	90.1453	90.4957	90.7954
Vietnam	Both	Post Neonatal	Respiratory infections and tuberculosis	79.2148	79.5432	80.0129	80.6039	81.3248	82.159	83.1075	84.0354	84.8681	85.6402	86.2941	86.8788	87.5198	87.9189	88.2558	88.6049	88.8889	89.1526	89.3789	89.6384	89.9614	90.3095	90.6714	90.9938	91.2744	91.505	91.754	92.0005
Vietnam	Female	0 to 20	Respiratory infections and tuberculosis	79.4458	80.1232	80.8317	81.5258	82.212	82.8755	83.5354	84.1363	84.6323	85.0594	85.3999	85.6906	85.9961	86.1616	86.3314	86.5755	86.8405	87.1626	87.4878	87.8458	88.2405	88.6372	89.0648	89.4636	89.8133	90.0992	90.366	90.5754
Vietnam	Female	1 to 4	Respiratory infections and tuberculosis	86.7256	87.1896	87.7043	88.2203	88.725	89.2372	89.7719	90.2681	90.6728	91.0258	91.2871	91.5168	91.8214	91.9812	92.1524	92.4362	92.683	92.949	93.1552	93.3852	93.6386	93.8872	94.1322	94.3492	94.5279	94.6566	94.8119	94.9455
Vietnam	Female	10 to 14	Respiratory infections and tuberculosis	82.4442	82.8414	83.2675	83.7145	84.1854	84.6909	85.2634	85.8652	86.4417	86.9952	87.5116	87.9995	88.4411	88.8125	89.192	89.5892	89.9902	90.4142	90.7984	91.141	91.4417	91.6763	91.9446	92.1918	92.4095	92.6066	92.7602	92.9041
Vietnam	Female	15 to 19	Respiratory infections and tuberculosis	75.5021	76.134	76.7742	77.3972	78.0355	78.6665	79.31	79.9834	80.6083	81.1703	81.7029	82.2077	82.6436	83.0882	83.5568	84.058	84.5539	85.1196	85.6533	86.0893	86.5198	86.9108	87.3014	87.6599	87.9821	88.2944	88.5797	88.8179
Vietnam	Female	5 to 9	Respiratory infections and tuberculosis	87.9656	88.2561	88.5501	88.8409	89.1517	89.484	89.8536	90.2313	90.5591	90.8654	91.1433	91.3934	91.6361	91.7929	91.9634	92.2039	92.4604	92.7496	92.9973	93.2474	93.4774	93.6694	93.8736	94.0671	94.2373	94.3742	94.5117	94.6318
Vietnam	Female	Early Neonatal	Respiratory infections and tuberculosis	79.7222	80.2172	80.7224	81.2406	81.7811	82.3123	82.8396	83.3369	83.7968	84.2506	84.7796	85.444	86.1371	86.7815	87.3632	87.8427	88.2303	88.539	88.8226	89.1073	89.4429	89.7898	90.1563	90.5005	90.8319	91.1444	91.4375	91.6901
Vietnam	Female	Late Neonatal	Respiratory infections and tuberculosis	76.403	76.8862	77.3061	77.7582	78.3516	79.1925	80.1991	81.2095	82.1143	82.9091	83.5557	84.1966	84.8114	85.3566	85.8427	86.2563	86.7061	87.1422	87.5651	87.9994	88.4909	88.9793	89.4359	89.8513	90.2315	90.5924	90.9198	91.2038
Vietnam	Female	Post Neonatal	Respiratory infections and tuberculosis	81.5117	81.9385	82.4736	83.0593	83.7273	84.4448	85.2309	85.9867	86.6604	87.2876	87.853	88.3549	88.8476	89.0969	89.2808	89.4967	89.6691	89.8369	89.9919	90.1836	90.4557	90.769	91.1223	91.4455	91.7326	91.9708	92.2265	92.4725
Vietnam	Male	0 to 20	Respiratory infections and tuberculosis	77.7432	78.4394	79.1977	79.9604	80.7415	81.5214	82.2939	83.0092	83.6055	84.1162	84.5149	84.8754	85.2926	85.5937	85.8738	86.1879	86.4994	86.8605	87.2184	87.6102	88.0275	88.4397	88.8811	89.2965	89.6731	89.9798	90.2806	90.5278
Vietnam	Male	1 to 4	Respiratory infections and tuberculosis	86.8685	87.2209	87.5925	87.9392	88.3053	88.6874	89.11	89.5331	89.894	90.2327	90.5485	90.8931	91.3102	91.5732	91.7916	92.0704	92.2921	92.519	92.6905	92.9022	93.1574	93.4204	93.6852	93.9325	94.1596	94.3242	94.5218	94.715
Vietnam	Male	10 to 14	Respiratory infections and tuberculosis	77.6445	77.9469	78.3034	78.6995	79.1727	79.7503	80.3808	81.0938	81.8616	82.6431	83.3568	83.9849	84.5102	84.8973	85.2826	85.7158	86.1966	86.721	87.2251	87.7292	88.1795	88.5603	88.9664	89.3363	89.6733	89.9903	90.2595	90.508
Vietnam	Male	15 to 19	Respiratory infections and tuberculosis	82.881	83.0383	83.22	83.39	83.6115	83.9186	84.2659	84.6493	85.0072	85.3359	85.5394	85.6992	85.7951	85.8813	85.9963	86.1953	86.4693	86.8705	87.3049	87.6627	88.0025	88.3458	88.697	89.0336	89.3335	89.6326	89.9433	90.1912
Vietnam	Male	5 to 9	Respiratory infections and tuberculosis	82.0161	82.228	82.5263	82.8798	83.3163	83.8389	84.4299	85.0946	85.7736	86.4216	87.0127	87.4944	87.8983	88.1104	88.3167	88.5989	88.8807	89.2009	89.5006	89.8465	90.21	90.5472	90.9289	91.2876	91.6153	91.9098	92.2108	92.5086
Vietnam	Male	Early Neonatal	Respiratory infections and tuberculosis	73.1784	73.7079	74.3593	75.1457	76.0788	77.0865	78.0951	79.0807	80.0224	80.8557	81.6179	82.4107	83.1366	83.7392	84.2698	84.7274	85.1072	85.4152	85.6864	85.9866	86.3879	86.7829	87.2376	87.6976	88.1428	88.5605	88.9618	89.32
Vietnam	Male	Late Neonatal	Respiratory infections and tuberculosis	71.1293	72.8188	74.4272	76.0049	77.5287	78.959	80.205	81.3188	82.3188	83.1708	83.8365	84.4743	85.0485	85.5106	85.8997	86.2518	86.5864	86.9373	87.2769	87.6298	88.0283	88.3967	88.8207	89.2061	89.584	89.9355	90.2979	90.6047
Vietnam	Male	Post Neonatal	Respiratory infections and tuberculosis	78.1215	78.3297	78.6989	79.2618	79.9925	80.8945	81.9443	82.9832	83.9279	84.8015	85.5093	86.1478	86.8986	87.4199	87.8843	88.342	88.7171	89.0605	89.3439	89.6551	90.0096	90.3713	90.7233	91.0294	91.2909	91.5036	91.7344	91.97
Oceania	Both	0 to 20	Respiratory infections and tuberculosis	78.7763	79.166	79.62	80.159	80.6256	81.0118	81.2888	81.5419	81.468	81.5193	81.5834	81.5802	81.5444	81.5487	81.5006	81.3706	81.361	81.5274	81.7754	82.0794	82.3845	82.7217	83.0353	83.3415	83.743	84.2299	84.4994	84.8629
Oceania	Both	1 to 4	Respiratory infections and tuberculosis	86.1158	86.4373	86.8178	87.2891	87.6685	87.9714	88.1748	88.3429	88.1842	88.1863	88.2389	88.2766	88.3127	88.4382	88.4966	88.3895	88.3169	88.414	88.6382	88.9339	89.1863	89.483	89.7452	89.9674	90.2737	90.6498	90.7817	91.0216
Oceania	Both	10 to 14	Respiratory infections and tuberculosis	50.0799	50.5636	51.3912	52.5528	53.6571	54.6103	55.5234	56.3343	56.2579	56.2032	56.1973	56.2412	56.2265	56.4094	56.5268	56.3426	56.1926	56.4414	56.779	57.3287	57.8348	58.4997	59.0628	59.5491	60.5139	61.4984	62.0093	62.6637
Oceania	Both	15 to 19	Respiratory infections and tuberculosis	62.702	62.9947	63.4594	64.1106	64.9159	65.6212	66.4293	67.2186	67.7405	68.0663	68.3341	68.439	68.393	68.3697	68.3265	68.3404	68.4786	68.6342	68.8706	69.174	69.375	69.7094	70.0763	70.4966	70.9591	71.4642	71.9331	72.3756
Oceania	Both	5 to 9	Respiratory infections and tuberculosis	62.3722	62.721	63.3676	64.4676	65.2815	65.9921	66.4294	66.7119	65.8215	65.5525	65.6528	65.7621	65.847	66.3341	66.3913	65.686	65.2176	65.4251	65.895	66.4789	66.9969	67.5827	67.9534	68.0691	68.767	69.7464	69.6896	70.1078
Oceania	Both	Early Neonatal	Respiratory infections and tuberculosis	80.8208	81.2295	81.634	81.9935	82.3538	82.6976	82.97	83.2358	83.4601	83.6474	83.8088	83.9201	84.0568	84.203	84.4066	84.6472	84.8538	85.0881	85.3596	85.5917	85.8364	86.0539	86.2643	86.4943	86.7249	86.9707	87.2013	87.4433
Oceania	Both	Late Neonatal	Respiratory infections and tuberculosis	81.4192	81.8457	82.2616	82.6276	82.9033	83.0821	83.1658	83.1889	83.0877	82.8751	82.5738	82.1908	81.7905	81.4732	81.461	81.683	81.9838	82.3713	82.7916	83.1954	83.6026	83.9745	84.3125	84.6693	85.0242	85.3856	85.7265	86.0668
Oceania	Both	Post Neonatal	Respiratory infections and tuberculosis	79.8954	80.4003	80.9278	81.5095	82.0119	82.4286	82.7021	82.9333	82.8805	82.9671	83.0901	83.1541	83.1673	83.1747	83.1148	83.0252	83.1439	83.4348	83.7407	84.0815	84.4646	84.8405	85.1802	85.516	85.9054	86.361	86.6252	86.9616
Oceania	Female	0 to 20	Respiratory infections and tuberculosis	79.0425	79.387	79.8012	80.2876	80.7155	81.0717	81.3281	81.5748	81.5093	81.5407	81.5819	81.5493	81.4768	81.4416	81.3587	81.1911	81.1584	81.3052	81.5499	81.8745	82.2183	82.6123	82.9743	83.3277	83.7752	84.2901	84.584	84.9544
Oceania	Female	1 to 4	Respiratory infections and tuberculosis	86.0241	86.311	86.6484	87.0658	87.4069	87.6817	87.8636	88.0207	87.87	87.847	87.8745	87.8997	87.9263	88.0402	88.1041	88.0017	87.9398	88.037	88.2541	88.5484	88.8144	89.1405	89.4219	89.6648	89.9878	90.3702	90.5257	90.7716
Oceania	Female	10 to 14	Respiratory infections and tuberculosis	61.3538	61.6687	62.3513	63.3087	64.2544	65.0245	65.8408	66.6619	66.6088	66.5769	66.5727	66.5712	66.6563	67.0332	67.2489	67.0334	66.8949	67.033	67.1854	67.5797	67.9608	68.5446	68.9948	69.3757	70.149	70.9677	71.339	71.8077
Oceania	Female	15 to 19	Respiratory infections and tuberculosis	54.739	55.2247	55.9204	56.7588	57.7937	58.6819	59.7231	60.7286	61.4695	62.0384	62.5772	62.8314	62.8155	62.9033	62.9375	63.0072	63.1581	63.3247	63.5135	63.8305	64.105	64.556	65.0686	65.6275	66.278	66.9413	67.5172	68.1307
Oceania	Female	5 to 9	Respiratory infections and tuberculosis	69.3999	69.6973	70.2808	71.2371	72.0321	72.6841	73.0903	73.4369	72.7346	72.545	72.6082	72.718	72.8681	73.3613	73.4557	72.8649	72.4528	72.5655	72.8287	73.2412	73.6385	74.1177	74.4288	74.5366	75.1749	76.0363	75.9948	76.3753
Oceania	Female	Early Neonatal	Respiratory infections and tuberculosis	81.561	81.9195	82.2714	82.5872	82.9218	83.2528	83.5334	83.8088	84.0453	84.264	84.4671	84.6543	84.9157	85.1823	85.4723	85.7434	85.9298	86.0932	86.2431	86.3587	86.4887	86.6141	86.761	86.9347	87.1183	87.3296	87.546	87.7858
Oceania	Female	Late Neonatal	Respiratory infections and tuberculosis	82.2835	82.6457	83.0031	83.3208	83.5948	83.8015	83.929	84.0009	83.9529	83.7599	83.4437	83.0205	82.5715	82.2196	82.1882	82.4007	82.7151	83.0586	83.3379	83.5756	83.823	84.0627	84.2993	84.5798	84.8875	85.2129	85.535	85.8764
Oceania	Female	Post Neonatal	Respiratory infections and tuberculosis	81.515	81.9335	82.3815	82.8613	83.2815	83.6296	83.8608	84.0783	84.0615	84.152	84.2567	84.2748	84.2081	84.1079	83.9551	83.8049	83.8716	84.1277	84.4727	84.8736	85.3324	85.7925	86.1935	86.5875	87.0229	87.4891	87.7623	88.0744
Oceania	Male	0 to 20	Respiratory infections and tuberculosis	78.6464	79.0716	79.5561	80.136	80.6322	81.0423	81.3352	81.5934	81.5142	81.582	81.6645	81.6839	81.6757	81.7088	81.6872	81.5869	81.5963	81.7792	82.0313	82.3195	82.5935	82.8848	83.1585	83.4249	83.7868	84.2475	84.4945	84.8475
Oceania	Male	1 to 4	Respiratory infections and tuberculosis	86.1755	86.5266	86.944	87.4615	87.8736	88.2007	88.4226	88.6004	88.4351	88.4588	88.5328	88.5808	88.6246	88.7597	88.8128	88.7015	88.62	88.7172	88.948	89.2451	89.4857	89.7569	90.0022	90.2062	90.4974	90.8672	90.9781	91.2119
Oceania	Male	10 to 14	Respiratory infections and tuberculosis	51.1409	51.6939	52.4762	53.5742	54.5792	55.4946	56.2834	56.9023	56.8223	56.7566	56.7515	56.8236	56.7206	56.6876	56.7025	56.6044	56.4934	56.8103	57.2615	57.8326	58.3411	58.9263	59.453	59.9096	60.8115	61.709	62.2038	62.8606
Oceania	Male	15 to 19	Respiratory infections and tuberculosis	68.3696	68.5357	68.8487	69.3741	70.0253	70.6105	71.2639	71.9079	72.2877	72.4647	72.5681	72.5818	72.5183	72.4258	72.3366	72.3111	72.4394	72.5875	72.8557	73.1568	73.3165	73.5815	73.8546	74.1831	74.5198	74.9144	75.3038	75.6243
Oceania	Male	5 to 9	Respiratory infections and tuberculosis	59.2191	59.5879	60.2305	61.3582	62.1022	62.7946	63.2165	63.4055	62.4274	62.1168	62.2504	62.3498	62.3614	62.7834	62.7938	62.0537	61.5811	61.8647	62.4955	63.1889	63.7703	64.3958	64.7835	64.8884	65.5665	66.5547	66.4809	66.8845
Oceania	Male	Early Neonatal	Respiratory infections and tuberculosis	80.3313	80.7771	81.2207	81.6117	81.99	82.342	82.6066	82.8621	83.0738	83.2323	83.361	83.4188	83.4672	83.5292	83.671	83.889	84.1125	84.4013	84.7625	85.0773	85.4019	85.6817	85.9339	86.2009	86.4614	86.7274	86.9644	87.2032
Oceania	Male	Late Neonatal	Respiratory infections and tuberculosis	81.0215	81.4913	81.9477	82.3458	82.6184	82.7722	82.8196	82.802	82.6586	82.4326	82.1452	81.7963	81.4375	81.1501	81.1509	81.3767	81.6656	82.0851	82.6156	83.1483	83.6771	84.1479	84.5605	84.9714	85.3572	85.7406	86.0901	86.4224
Oceania	Male	Post Neonatal	Respiratory infections and tuberculosis	79.4365	79.9938	80.567	81.2119	81.7616	82.2191	82.5169	82.7478	82.6633	82.7403	82.8722	82.9722	83.054	83.1548	83.18	83.1479	83.3082	83.6181	83.8774	84.1509	84.451	84.7355	85.0063	85.2746	85.6048	86.029	86.2715	86.6106
Fiji	Both	0 to 20	Respiratory infections and tuberculosis	86.5676	86.6945	87.0846	86.9301	87.0046	87.0874	87.0859	87.1031	86.8954	86.893	86.9614	86.9345	86.9749	86.8775	86.6784	86.7801	86.8691	87	87.1969	87.4291	87.6893	87.9966	88.3587	88.5682	88.7684	88.958	89.14	89.265
Fiji	Both	1 to 4	Respiratory infections and tuberculosis	90.8594	90.8867	91.1332	91.0293	91.1051	91.1835	91.215	91.2688	90.8973	90.8574	90.8933	90.8871	90.9823	91.0003	90.9575	91.0825	91.1153	91.1074	91.2616	91.496	91.7612	92.0527	92.3886	92.5387	92.6823	92.8012	92.9372	93.0309
Fiji	Both	10 to 14	Respiratory infections and tuberculosis	75.9813	75.4223	75.6582	74.9421	74.5243	74.0043	73.4991	73.1644	72.8794	71.6838	71.0115	70.6717	71.1283	72.3782	74.4938	76.1015	76.5135	76.7496	77.2896	77.8239	77.5524	77.1102	76.4703	76.2702	77.1426	77.4697	77.545	78.1488
Fiji	Both	15 to 19	Respiratory infections and tuberculosis	81.5209	81.5893	81.7471	81.6569	81.8429	81.8889	81.8022	81.4353	81.7196	81.4159	81.1144	81.4469	82.1014	82.2785	82.4773	82.5597	83.306	83.9057	84.1899	84.6506	84.3628	84.3393	84.5342	84.6794	84.8142	84.9636	85.1209	85.2538
Fiji	Both	5 to 9	Respiratory infections and tuberculosis	81.3128	81.3138	81.902	81.2469	80.4151	80.1923	79.4605	78.1516	77.0048	76.7431	77.9468	77.976	77.6827	78.6904	79.9027	80.908	81.4876	82.1507	83.3654	84.3137	85.6208	86.5174	86.8372	86.8854	86.2005	86.0036	85.6716	84.8297
Fiji	Both	Early Neonatal	Respiratory infections and tuberculosis	85.6935	85.9706	86.5327	86.484	86.6609	86.852	86.9023	87.0313	87.0955	87.2231	87.3475	87.432	87.6724	87.8911	88.0676	88.4341	88.6425	88.8987	89.1645	89.416	89.642	89.8324	90.0591	90.1776	90.25	90.3167	90.3849	90.4433
Fiji	Both	Late Neonatal	Respiratory infections and tuberculosis	87.5019	87.763	88.199	88.2121	88.2357	88.2165	88.1002	87.9879	87.6971	87.4118	87.225	87.0302	86.9373	86.7728	86.5999	86.9583	87.2916	87.7495	88.1949	88.5882	88.8668	89.1058	89.3872	89.5196	89.5596	89.5882	89.6327	89.6665
Fiji	Both	Post Neonatal	Respiratory infections and tuberculosis	86.708	86.9859	87.5471	87.4055	87.5905	87.7583	87.8112	87.893	87.7947	87.9203	88.0787	88.142	88.2628	88.067	87.6585	87.7532	87.959	88.2387	88.4793	88.7323	89.0405	89.389	89.779	90.0022	90.2054	90.3715	90.4908	90.5464
Fiji	Female	0 to 20	Respiratory infections and tuberculosis	86.3466	86.4758	86.8652	86.7114	86.798	86.8683	86.8541	86.8885	86.6744	86.6537	86.6579	86.595	86.63	86.5264	86.2999	86.3458	86.3808	86.438	86.6026	86.8382	87.1795	87.571	87.9557	88.2415	88.5252	88.7961	89.0217	89.1584
Fiji	Female	1 to 4	Respiratory infections and tuberculosis	90.9443	91.0045	91.2547	91.1833	91.2664	91.3415	91.3767	91.4279	91.0697	91.0307	91.052	91.0466	91.1485	91.1798	91.1431	91.208	91.241	91.2121	91.3362	91.5593	91.8298	92.1222	92.4122	92.5632	92.7164	92.848	93.001	93.1059
Fiji	Female	10 to 14	Respiratory infections and tuberculosis	79.3011	78.779	78.8849	78.2281	78.2054	77.5318	77.1613	77.6742	77.1641	75.3002	73.5799	72.5049	73.3169	75.6999	78.7826	80.6918	81.5306	81.8522	82.5483	82.7232	83.2292	84.0747	83.8574	83.7837	83.796	83.8384	83.565	83.1896
Fiji	Female	15 to 19	Respiratory infections and tuberculosis	76.4696	77.0382	77.4326	77.4263	77.6084	77.7411	77.5025	76.8198	76.9452	76.7231	76.8338	77.4846	77.7402	78.1522	78.9697	79.6148	80.5089	80.5135	79.9164	79.8881	79.3475	79.449	79.7103	79.9595	80.4955	80.8479	81.1681	81.667
Fiji	Female	5 to 9	Respiratory infections and tuberculosis	84.1986	84.0147	84.5597	84.0262	83.9618	83.9781	83.5759	83.4335	82.4321	81.8232	81.4678	80.9614	81.1241	82.225	83.4257	84.8056	85.3619	85.6792	86.2066	86.5231	87.636	88.2058	88.6543	88.7896	88.0905	87.922	87.7349	86.9716
Fiji	Female	Early Neonatal	Respiratory infections and tuberculosis	85.7465	85.991	86.5307	86.4223	86.5615	86.733	86.7826	86.8971	86.9359	87.0474	87.1897	87.329	87.6704	88.0323	88.3562	88.8039	89.071	89.3105	89.5181	89.6613	89.7977	89.9224	90.0882	90.1876	90.2042	90.2237	90.2967	90.3746
Fiji	Female	Late Neonatal	Respiratory infections and tuberculosis	87.575	87.8065	88.1771	88.2035	88.2918	88.3868	88.3871	88.3651	88.1762	87.9143	87.6573	87.3622	87.1394	86.8347	86.5823	86.963	87.5573	88.1718	88.58	88.8178	88.9351	89.0186	89.1356	89.2101	89.2277	89.2679	89.336	89.3859
Fiji	Female	Post Neonatal	Respiratory infections and tuberculosis	87.0606	87.3132	87.8411	87.6974	87.845	87.962	87.9701	88.0291	87.9616	88.114	88.2556	88.2792	88.3392	88.0388	87.4924	87.416	87.4512	87.6184	87.9176	88.2966	88.7938	89.2985	89.7567	90.1035	90.4765	90.7757	90.9407	91.0021
Fiji	Male	0 to 20	Respiratory infections and tuberculosis	86.7721	86.8983	87.2887	87.1351	87.2001	87.2934	87.3026	87.3064	87.1052	87.1181	87.2389	87.2406	87.2843	87.1907	87.0129	87.1589	87.2921	87.4836	87.7072	87.937	88.1314	88.3697	88.7119	88.8583	88.9894	89.1111	89.2551	89.3678
Fiji	Male	1 to 4	Respiratory infections and tuberculosis	90.756	90.755	90.9981	90.866	90.9353	91.0173	91.0455	91.1033	90.7219	90.6824	90.7313	90.7243	90.8118	90.8164	90.7668	90.9421	90.9743	90.9842	91.1655	91.41	91.6705	91.9607	92.3358	92.4851	92.6199	92.7274	92.8474	92.9304
Fiji	Male	10 to 14	Respiratory infections and tuberculosis	78.277	77.817	78.1213	77.5188	76.8315	76.5781	76.0663	75.0236	75.0146	74.717	75.1737	75.5981	75.6151	75.5195	76.2426	77.1949	77.1189	77.2338	77.5174	78.2696	77.3564	75.8419	74.9647	74.684	76.132	76.6352	76.9975	78.3568
Fiji	Male	15 to 19	Respiratory infections and tuberculosis	84.9714	84.7273	84.737	84.5977	84.7833	84.7751	84.7839	84.6192	84.9971	84.649	84.0986	84.2294	85.1178	85.1466	84.9621	84.6985	85.3388	86.2909	87.1103	87.861	87.7351	87.6356	87.7847	87.8614	87.748	87.7689	87.821	87.725
Fiji	Male	5 to 9	Respiratory infections and tuberculosis	80.2992	80.4995	81.0667	80.3615	78.815	78.3664	77.3754	74.9935	73.8352	73.973	76.6796	77.2684	76.5267	77.3145	78.3935	78.8857	79.4256	80.3807	82.1826	83.6868	85.0464	86.1834	86.3296	86.2795	85.6907	85.4868	85.0395	84.2136
Fiji	Male	Early Neonatal	Respiratory infections and tuberculosis	85.6596	85.9638	86.5461	86.5428	86.7477	86.9529	87	87.1349	87.2122	87.3461	87.4552	87.5014	87.6724	87.7894	87.8599	88.1677	88.3345	88.606	88.9161	89.247	89.5361	89.7725	90.0413	90.1732	90.2852	90.3854	90.4506	90.494
Fiji	Male	Late Neonatal	Respiratory infections and tuberculosis	87.6186	87.9011	88.385	88.3877	88.3594	88.2488	88.0403	87.8573	87.4867	87.1867	87.0593	86.9479	86.9585	86.9074	86.7997	87.134	87.2498	87.5761	88.0473	88.5637	88.9705	89.3318	89.7419	89.9189	89.9762	89.9944	90.0183	90.0379
Fiji	Male	Post Neonatal	Respiratory infections and tuberculosis	87.0345	87.3227	87.8879	87.7546	87.9642	88.1693	88.2593	88.3574	88.2361	88.3317	88.4973	88.5927	88.7617	88.6679	88.4022	88.6457	88.9953	89.3607	89.5373	89.6642	89.789	89.9818	90.2926	90.3952	90.4375	90.477	90.5492	90.5965
Kiribati	Both	0 to 20	Respiratory infections and tuberculosis	76.1515	76.7113	77.2588	77.779	78.4589	79.0476	79.3909	79.7413	80.117	79.933	80.1437	80.3474	80.6077	80.8926	81.3022	81.5215	81.7523	81.5661	81.8602	82.1974	82.5449	82.965	83.5048	83.9343	84.3288	84.7558	85.0757	85.3411
Kiribati	Both	1 to 4	Respiratory infections and tuberculosis	82.3214	82.8031	83.2315	83.6295	84.1246	84.5793	84.8816	85.1957	85.5394	85.1931	85.4323	85.7032	86.0541	86.4514	87.0534	87.3342	87.6317	87.3074	87.6407	87.9985	88.3236	88.7142	89.2682	89.6188	89.9357	90.2823	90.5062	90.6889
Kiribati	Both	10 to 14	Respiratory infections and tuberculosis	51.4879	51.9849	52.65	51.2255	52.018	52.3501	52.849	53.2502	53.5932	52.713	52.8736	53.3322	53.9245	54.6239	55.6606	56.2338	56.7862	56.2711	56.734	57.3852	57.9952	58.713	59.7893	60.5582	61.3233	62.3362	63.19	64.0687
Kiribati	Both	15 to 19	Respiratory infections and tuberculosis	56.1548	56.2857	56.7131	54.9305	55.2572	55.0653	55.6081	55.9454	56.1345	56.1269	56.5064	56.9879	57.3672	57.9468	58.1481	58.5721	58.9767	59.2045	59.6744	59.9677	60.3094	60.6675	61.1468	61.6715	62.1483	62.7955	63.423	64.0921
Kiribati	Both	5 to 9	Respiratory infections and tuberculosis	66.5648	67.0633	67.6845	66.8665	67.7626	68.3661	68.5389	68.681	68.8013	66.8594	66.7651	67.182	67.8251	68.7539	70.3205	70.7819	71.2325	69.558	69.9056	70.3996	70.8358	71.4201	72.6377	73.1355	73.7077	74.5202	75.0271	75.5362
Kiribati	Both	Early Neonatal	Respiratory infections and tuberculosis	81.5479	81.8759	82.1869	82.614	82.9161	83.1994	83.4346	83.6816	83.9338	84.1576	84.3832	84.5777	84.8048	85.036	85.2665	85.5305	85.7796	86.0666	86.3814	86.665	86.9177	87.1377	87.3156	87.5183	87.682	87.8386	87.9531	88.0527
Kiribati	Both	Late Neonatal	Respiratory infections and tuberculosis	81.3024	81.6206	81.9176	82.4179	82.7822	83.1212	83.3343	83.5644	83.7865	83.9497	84.1124	84.2295	84.427	84.6575	84.9252	85.2574	85.5822	85.9499	86.3224	86.6643	86.976	87.244	87.4655	87.7233	87.9368	88.1322	88.2953	88.423
Kiribati	Both	Post Neonatal	Respiratory infections and tuberculosis	78.4488	78.984	79.4511	80.0213	80.6809	81.2961	81.5568	81.8352	82.1623	82.0656	82.2716	82.4874	82.7824	83.1075	83.5355	83.8564	84.1997	84.2455	84.6348	85.0508	85.447	85.8562	86.2954	86.6788	87.0193	87.378	87.6511	87.8679
Kiribati	Female	0 to 20	Respiratory infections and tuberculosis	76.0289	76.505	77.0452	77.3917	78.064	78.6131	78.9647	79.36	79.7932	79.6708	79.9002	80.1139	80.3715	80.6683	81.039	81.2466	81.4776	81.3256	81.614	81.9446	82.3033	82.7281	83.2583	83.6714	84.0584	84.4756	84.8005	85.0671
Kiribati	Female	1 to 4	Respiratory infections and tuberculosis	83.0281	83.4042	83.7738	84.1529	84.5816	84.9519	85.1997	85.4929	85.8209	85.5904	85.8244	86.0995	86.4431	86.8365	87.341	87.5941	87.8586	87.6495	87.9275	88.243	88.5499	88.9067	89.38	89.7001	89.9875	90.3092	90.5347	90.711
Kiribati	Female	10 to 14	Respiratory infections and tuberculosis	63.6829	63.9627	64.8201	62.5437	63.4074	63.7251	64.4227	65.1277	65.8387	65.3341	65.7429	66.2381	66.9479	67.6607	68.7045	69.2232	69.7403	69.2818	69.4093	69.8369	70.2293	70.662	71.412	71.8587	72.3285	72.9228	73.4296	73.9618
Kiribati	Female	15 to 19	Respiratory infections and tuberculosis	46.3322	46.7385	48.4335	43.7395	44.7665	44.5939	45.7884	46.7603	47.4629	47.3653	48.0905	48.69	49.3041	50.2622	50.5222	50.9614	51.4253	51.478	51.9358	51.9428	52.1283	52.3181	52.7799	53.1388	53.5421	54.0757	54.6012	55.2237
Kiribati	Female	5 to 9	Respiratory infections and tuberculosis	68.2732	68.6474	69.3999	67.7412	68.7151	69.3102	69.7623	70.2365	70.8079	69.2476	69.518	70.0468	70.8635	71.9783	73.504	74.0024	74.4769	72.924	73.2027	73.6077	73.9944	74.5394	75.6891	76.133	76.648	77.4132	77.8948	78.4003
Kiribati	Female	Early Neonatal	Respiratory infections and tuberculosis	81.8093	82.1101	82.3987	82.8377	83.1537	83.473	83.742	84.0332	84.334	84.5994	84.8592	85.0811	85.3322	85.5839	85.8146	86.0611	86.2653	86.4844	86.7085	86.9247	87.13	87.3263	87.4949	87.6808	87.8395	88.0159	88.1543	88.2985
Kiribati	Female	Late Neonatal	Respiratory infections and tuberculosis	81.0505	81.3352	81.6099	82.1223	82.5313	82.9308	83.2058	83.4988	83.7647	83.9537	84.1077	84.1982	84.359	84.5671	84.8141	85.1418	85.4629	85.8014	86.1006	86.3829	86.6515	86.8996	87.1139	87.3671	87.6043	87.8175	88.0252	88.2042
Kiribati	Female	Post Neonatal	Respiratory infections and tuberculosis	79.0552	79.5526	80.0338	80.476	81.1269	81.7167	81.9904	82.3059	82.6601	82.5981	82.798	83.0074	83.2609	83.5535	83.9125	84.1958	84.523	84.5579	84.9425	85.3501	85.7627	86.1927	86.6485	87.0278	87.3883	87.7566	88.05	88.2987
Kiribati	Male	0 to 20	Respiratory infections and tuberculosis	76.2907	76.923	77.4778	78.141	78.8257	79.4451	79.7801	80.0917	80.4166	80.1813	80.3761	80.5717	80.8353	81.1119	81.5537	81.784	82.0161	81.805	82.1048	82.4476	82.7841	83.1975	83.7411	84.1805	84.5774	85.0089	85.3214	85.5822
Kiribati	Male	1 to 4	Respiratory infections and tuberculosis	81.6715	82.2494	82.7305	83.1451	83.6972	84.2239	84.5745	84.9073	85.2648	84.8167	85.0607	85.3265	85.6818	86.0801	86.7679	87.0737	87.4034	86.9811	87.3662	87.7631	88.105	88.5251	89.1487	89.5257	89.8682	90.2356	90.4574	90.6446
Kiribati	Male	10 to 14	Respiratory infections and tuberculosis	51.0901	51.6915	52.0269	51.7412	52.2777	52.5408	52.7299	52.7358	52.6266	51.5988	51.5091	51.8411	52.2212	52.8027	53.6312	54.1492	54.6035	54.1452	54.7921	55.4903	56.1156	56.8962	57.9905	58.8424	59.66	60.8135	61.7771	62.7579
Kiribati	Male	15 to 19	Respiratory infections and tuberculosis	63.0509	63.0102	62.6389	62.6932	62.5756	62.3744	62.4999	62.434	62.294	62.3411	62.5006	62.9119	63.1593	63.5193	63.6982	64.1229	64.4903	64.8168	65.2785	65.7274	66.1432	66.5832	67.0491	67.653	68.1537	68.8493	69.5212	70.2023
Kiribati	Male	5 to 9	Respiratory infections and tuberculosis	68.5754	69.1357	69.5264	69.7041	70.3973	70.9334	70.7896	70.5618	70.1868	68.0668	67.5914	67.8393	68.2188	68.837	70.2614	70.6281	70.9999	69.396	69.7778	70.3089	70.7474	71.3061	72.4533	72.9506	73.5174	74.2845	74.7582	75.2107
Kiribati	Male	Early Neonatal	Respiratory infections and tuberculosis	81.3959	81.7463	82.0746	82.4943	82.7869	83.0434	83.2521	83.4632	83.6748	83.864	84.0618	84.2352	84.4456	84.6622	84.8926	85.1707	85.4577	85.8025	86.1915	86.5288	86.8166	87.0515	87.233	87.4436	87.6071	87.7422	87.8334	87.8911
Kiribati	Male	Late Neonatal	Respiratory infections and tuberculosis	81.7755	82.1161	82.4269	82.9092	83.2327	83.5174	83.6767	83.8511	84.0331	84.172	84.3383	84.4744	84.6996	84.9455	85.2267	85.5588	85.884	86.2738	86.7036	87.0907	87.4336	87.7138	87.9376	88.1947	88.3854	88.5629	88.6865	88.7688
Kiribati	Male	Post Neonatal	Respiratory infections and tuberculosis	78.9473	79.4904	79.9223	80.579	81.2152	81.824	82.0605	82.2922	82.5789	82.4552	82.6564	82.8671	83.1857	83.5251	83.9947	84.3344	84.6765	84.7308	85.1075	85.5127	85.8771	86.2496	86.6543	87.0236	87.3308	87.6642	87.9066	88.0834
Marshall Islands	Both	0 to 20	Respiratory infections and tuberculosis	84.4492	84.5835	84.7047	84.8631	84.9136	84.9187	84.7814	84.629	84.4747	84.3856	84.2639	84.3219	84.4024	84.4324	84.5927	84.7944	85.1371	85.4701	85.8801	86.279	86.6307	86.9908	87.3917	87.7551	88.0589	88.3302	88.6084	88.8114
Marshall Islands	Both	1 to 4	Respiratory infections and tuberculosis	89.6772	89.8337	90.0182	90.2309	90.3276	90.4022	90.3789	90.3388	90.2322	90.1721	90.0962	90.1078	90.1298	90.0766	90.1839	90.319	90.5569	90.7849	91.1078	91.4001	91.6193	91.8511	92.1183	92.3589	92.5709	92.745	92.9433	93.0789
Marshall Islands	Both	10 to 14	Respiratory infections and tuberculosis	74.0785	73.4433	72.1759	71.4811	71.4228	70.7805	71.1453	72.0056	72.3147	71.7056	71.6682	72.5072	72.4358	72.667	73.0435	73.4459	73.9343	74.4879	75.0787	75.62	76.1948	76.8031	77.4192	78.0118	78.5141	78.9851	79.4894	79.9098
Marshall Islands	Both	15 to 19	Respiratory infections and tuberculosis	75.5292	74.9456	73.9495	73.1779	73.2764	73.1716	73.4209	73.6032	73.7183	73.7033	73.9113	74.4532	74.83	75.1334	75.4443	75.7876	76.101	76.5397	76.9569	77.3833	77.8581	78.3561	78.8399	79.3244	79.7479	80.1504	80.5473	80.9397
Marshall Islands	Both	5 to 9	Respiratory infections and tuberculosis	81.0481	81.042	81.4769	81.9531	82.2148	82.6793	82.3886	81.8052	81.3652	81.6321	81.6432	81.6106	81.8279	81.8228	82.0376	82.2872	82.6553	82.9934	83.4148	83.7768	84.1089	84.4867	84.9148	85.3076	85.598	85.861	86.1526	86.3426
Marshall Islands	Both	Early Neonatal	Respiratory infections and tuberculosis	83.1306	83.278	83.3564	83.5279	83.6398	83.7336	83.6505	83.5755	83.6234	83.7049	83.6889	83.9263	84.2652	84.6614	85.1074	85.4826	85.8703	86.2089	86.5564	86.8995	87.2109	87.5176	87.8163	88.1285	88.4015	88.6851	88.9773	89.209
Marshall Islands	Both	Late Neonatal	Respiratory infections and tuberculosis	84.9551	85.0824	85.1612	85.2726	85.2751	85.2017	84.9132	84.5808	84.2706	83.9453	83.5162	83.3521	83.2947	83.3893	83.6988	84.0666	84.5528	84.9964	85.4513	85.8964	86.2893	86.6798	87.0698	87.4395	87.7594	88.0735	88.3999	88.6744
Marshall Islands	Both	Post Neonatal	Respiratory infections and tuberculosis	84.2651	84.3957	84.5471	84.8116	84.9553	85.0399	84.9241	84.7905	84.6878	84.6962	84.6592	84.841	85.0525	85.1967	85.4459	85.7333	86.1818	86.5772	87.0218	87.44	87.8321	88.2329	88.6961	89.1041	89.4508	89.7675	90.0929	90.3354
Marshall Islands	Female	0 to 20	Respiratory infections and tuberculosis	84.3454	84.4313	84.5242	84.6587	84.6777	84.6634	84.5086	84.3564	84.2088	84.1427	84.04	84.0958	84.1674	84.18	84.3217	84.5244	84.8772	85.2163	85.6534	86.0727	86.4557	86.8434	87.2697	87.6515	87.9706	88.2481	88.533	88.7341
Marshall Islands	Female	1 to 4	Respiratory infections and tuberculosis	89.5419	89.6799	89.8225	89.98	90.0069	90.0042	89.9139	89.8221	89.6746	89.5794	89.4598	89.4256	89.4016	89.3037	89.3786	89.4992	89.7613	90.0081	90.3664	90.6976	90.9599	91.2295	91.5426	91.8227	92.0654	92.2669	92.4894	92.6461
Marshall Islands	Female	10 to 14	Respiratory infections and tuberculosis	77.7424	77.3605	77.1514	77.102	77.081	77.0543	76.8299	76.6676	76.4105	76.4253	76.4901	76.8109	77.0675	77.2965	77.6344	77.9707	78.416	78.91	79.4328	79.8995	80.4259	80.977	81.5358	82.0786	82.5272	82.9348	83.3658	83.7127
Marshall Islands	Female	15 to 19	Respiratory infections and tuberculosis	67.6521	67.2807	67.173	67.175	67.23	67.3573	67.2164	67.1508	67.0844	67.2526	67.5254	68.0183	68.4135	68.7761	69.1166	69.5057	69.9753	70.5595	71.1069	71.6693	72.3048	72.999	73.6599	74.3195	74.9149	75.4951	76.0633	76.6685
Marshall Islands	Female	5 to 9	Respiratory infections and tuberculosis	83.0061	82.8813	82.9248	83.2005	83.3472	83.4856	83.3614	83.2286	82.9832	82.9976	83.0188	83.2576	83.3736	83.3813	83.6434	83.9467	84.3609	84.7314	85.1988	85.5812	85.9425	86.3294	86.7828	87.1832	87.4724	87.7343	88.0251	88.1872
Marshall Islands	Female	Early Neonatal	Respiratory infections and tuberculosis	83.5239	83.6651	83.7616	83.9672	84.127	84.2722	84.247	84.2322	84.337	84.492	84.5921	84.9474	85.4193	85.9546	86.4675	86.8648	87.1953	87.4388	87.6656	87.8636	88.0674	88.2865	88.5051	88.7475	88.9631	89.1925	89.4545	89.6755
Marshall Islands	Female	Late Neonatal	Respiratory infections and tuberculosis	85.3613	85.4959	85.6106	85.7505	85.8246	85.8487	85.6808	85.4668	85.2524	84.9995	84.6362	84.4664	84.3886	84.4866	84.789	85.1651	85.641	86.0277	86.3837	86.6829	86.9681	87.2709	87.5733	87.8697	88.1472	88.4264	88.7178	88.9759
Marshall Islands	Female	Post Neonatal	Respiratory infections and tuberculosis	85.1437	85.2574	85.3977	85.6563	85.8059	85.9014	85.8149	85.7194	85.6584	85.7049	85.7021	85.8666	86.033	86.1056	86.2794	86.5195	86.9219	87.2931	87.7486	88.1946	88.6276	89.061	89.5412	89.954	90.3081	90.626	90.939	91.1652
Marshall Islands	Male	0 to 20	Respiratory infections and tuberculosis	84.5644	84.7395	84.8837	85.0616	85.1377	85.1579	85.0347	84.8809	84.7203	84.6111	84.4736	84.5325	84.6199	84.6636	84.8385	85.038	85.3712	85.699	86.0866	86.4683	86.7936	87.1298	87.5082	87.8549	88.1447	88.4096	88.6812	88.8842
Marshall Islands	Male	1 to 4	Respiratory infections and tuberculosis	89.7676	89.9404	90.1612	90.4212	90.5781	90.7196	90.7544	90.7593	90.6885	90.6597	90.6227	90.675	90.7375	90.7241	90.8601	91.0083	91.2251	91.4355	91.7262	91.9837	92.1644	92.3625	92.5892	92.7953	92.9801	93.1299	93.3063	93.4234
Marshall Islands	Male	10 to 14	Respiratory infections and tuberculosis	76.4765	75.7558	73.7932	72.6578	72.579	71.5113	72.3463	73.9659	74.7344	73.6873	73.5662	74.6919	74.3307	74.5097	74.8325	75.199	75.6111	76.0896	76.6055	77.0913	77.5761	78.0948	78.6194	79.1183	79.5522	79.973	80.4292	80.8176
Marshall Islands	Male	15 to 19	Respiratory infections and tuberculosis	80.8174	80.1208	78.6104	77.3848	77.5061	77.2574	77.7405	78.0703	78.294	78.1664	78.3307	78.8927	79.2525	79.5147	79.8024	80.1106	80.3223	80.663	80.9917	81.3254	81.6914	82.0569	82.4205	82.7855	83.0925	83.3752	83.6568	83.9067
Marshall Islands	Male	5 to 9	Respiratory infections and tuberculosis	81.0383	81.1618	81.9676	82.6011	82.9543	83.7112	83.2766	82.284	81.6902	82.1984	82.2	81.883	82.1863	82.1713	82.3093	82.4724	82.7473	83.0103	83.3307	83.6276	83.8893	84.2128	84.5632	84.9018	85.1602	85.3945	85.6533	85.8524
Marshall Islands	Male	Early Neonatal	Respiratory infections and tuberculosis	82.8687	83.0206	83.0866	83.2331	83.3104	83.367	83.2419	83.1239	83.1297	83.1571	83.0598	83.2164	83.4643	83.7632	84.1611	84.5195	84.9506	85.3615	85.7985	86.2454	86.6321	86.9971	87.3478	87.7059	88.0167	88.3364	88.6464	88.881
Marshall Islands	Male	Late Neonatal	Respiratory infections and tuberculosis	84.8601	84.9787	85.0273	85.1135	85.0573	84.9053	84.5247	84.104	83.7254	83.349	82.8709	82.7121	82.6703	82.7569	83.066	83.4224	83.911	84.3985	84.931	85.4895	85.9646	86.4189	86.8706	87.2919	87.6379	87.9718	88.3184	88.5987
Marshall Islands	Male	Post Neonatal	Respiratory infections and tuberculosis	84.2571	84.3964	84.5482	84.8029	84.9344	85.0038	84.8663	84.7032	84.5675	84.5404	84.4731	84.661	84.9021	85.1029	85.4072	85.7229	86.1914	86.591	87.0071	87.3824	87.7209	88.0743	88.501	88.8865	89.2104	89.5099	89.8302	90.0732
Federated States of Micronesia	Both	0 to 20	Respiratory infections and tuberculosis	81.4334	82.0011	82.5213	83.0565	83.456	83.9598	84.3682	84.8187	85.2226	85.6234	86.0081	86.426	86.8639	87.309	87.5402	87.6732	87.8183	87.94	88.0819	88.2093	88.3748	88.4714	88.5777	88.725	88.8744	88.9793	89.1734	89.3483
Federated States of Micronesia	Both	1 to 4	Respiratory infections and tuberculosis	87.9405	88.3567	88.7172	89.0924	89.3734	89.6842	89.9581	90.247	90.4933	90.738	90.9664	91.2244	91.4905	91.8021	92.0217	92.1352	92.3217	92.471	92.6597	92.8266	93.0022	93.0416	93.0882	93.2162	93.3522	93.3788	93.5189	93.5996
Federated States of Micronesia	Both	10 to 14	Respiratory infections and tuberculosis	69.2747	69.8518	70.437	71.0882	71.6185	72.3567	72.9571	73.6547	74.3751	75.1548	75.9887	76.863	77.7356	78.6338	79.0802	79.3828	79.665	79.9262	80.1595	80.4025	80.755	81.0542	81.3862	81.7566	82.0958	82.4417	82.9489	83.1854
Federated States of Micronesia	Both	15 to 19	Respiratory infections and tuberculosis	73.1355	73.5486	73.9924	74.504	74.9587	75.5502	76.0644	76.6193	77.2088	77.8497	78.582	79.3183	80.0578	80.8297	81.2459	81.573	81.7841	81.9699	82.109	82.2563	82.4573	82.6959	82.9471	83.1564	83.3352	83.5189	83.7763	84.1085
Federated States of Micronesia	Both	5 to 9	Respiratory infections and tuberculosis	76.4347	76.9289	77.3938	77.9209	78.3322	78.8445	79.3224	79.8735	80.3569	80.8977	81.4334	82.0119	82.612	83.2285	83.5253	83.6237	83.8672	84.1477	84.4503	84.8137	85.3712	85.747	86.0791	86.4013	86.6086	86.6186	86.8203	86.8582
Federated States of Micronesia	Both	Early Neonatal	Respiratory infections and tuberculosis	81.1336	81.6241	82.1515	82.6516	83.0175	83.5485	83.943	84.3598	84.7605	85.1641	85.597	86.0962	86.6656	87.3095	87.6559	87.9507	88.1786	88.4071	88.6533	88.8626	89.0891	89.3051	89.5011	89.6925	89.8685	90.0673	90.2707	90.4874
Federated States of Micronesia	Both	Late Neonatal	Respiratory infections and tuberculosis	82.8569	83.3357	83.8271	84.2508	84.5202	84.8828	85.0971	85.317	85.4861	85.6454	85.8455	86.1012	86.4574	86.9486	87.1834	87.4401	87.6651	87.8999	88.1802	88.4078	88.6602	88.898	89.1048	89.2959	89.4684	89.6735	89.8857	90.1235
Federated States of Micronesia	Both	Post Neonatal	Respiratory infections and tuberculosis	80.6986	81.379	82.0147	82.7049	83.2175	83.9142	84.4792	85.121	85.7144	86.3014	86.8606	87.4366	87.9897	88.493	88.6835	88.8286	89.0384	89.2445	89.4702	89.6958	89.9763	90.169	90.3494	90.546	90.7199	90.849	91.0534	91.2416
Federated States of Micronesia	Female	0 to 20	Respiratory infections and tuberculosis	81.2709	81.8087	82.2935	82.8096	83.203	83.6987	84.1064	84.5586	84.9663	85.3767	85.7691	86.2003	86.6541	87.1111	87.3518	87.4885	87.6259	87.7422	87.8703	88.0014	88.1757	88.2827	88.4076	88.5734	88.7475	88.8751	89.0989	89.2956
Federated States of Micronesia	Female	1 to 4	Respiratory infections and tuberculosis	87.6323	88.0408	88.3883	88.7622	89.0517	89.3779	89.6612	89.9583	90.2134	90.4658	90.7026	90.9789	91.2624	91.587	91.8153	91.9409	92.129	92.2779	92.459	92.6216	92.7977	92.8414	92.8985	93.0307	93.1764	93.2167	93.3698	93.4662
Federated States of Micronesia	Female	10 to 14	Respiratory infections and tuberculosis	74.6606	75.1503	75.6203	76.1576	76.6483	77.2912	77.8204	78.4601	79.1219	79.8694	80.6549	81.4831	82.2774	83.1043	83.5084	83.7685	83.9765	84.1701	84.3293	84.5047	84.7661	84.9723	85.2432	85.5543	85.8594	86.1443	86.5836	86.7674
Federated States of Micronesia	Female	15 to 19	Respiratory infections and tuberculosis	64.7149	65.3067	65.8944	66.6249	67.2975	68.1339	68.8918	69.684	70.575	71.5469	72.6694	73.7612	74.8657	75.9681	76.5224	76.9698	77.2374	77.474	77.6377	77.8724	78.1607	78.497	78.8573	79.1521	79.3946	79.6328	80.0105	80.4891
Federated States of Micronesia	Female	5 to 9	Respiratory infections and tuberculosis	78.4691	78.9498	79.3925	79.9278	80.3768	80.966	81.5058	82.1744	82.7703	83.4439	84.1049	84.8011	85.5101	86.2035	86.5306	86.6427	86.857	87.0859	87.3255	87.6313	88.121	88.4558	88.771	89.0721	89.2699	89.2937	89.4887	89.5293
Federated States of Micronesia	Female	Early Neonatal	Respiratory infections and tuberculosis	81.674	82.19	82.718	83.2153	83.5805	84.0875	84.4649	84.8757	85.2833	85.6956	86.1503	86.6681	87.2612	87.9021	88.2809	88.5852	88.7834	88.9805	89.1423	89.2901	89.4514	89.6139	89.7649	89.9233	90.0677	90.2332	90.4162	90.6264
Federated States of Micronesia	Female	Late Neonatal	Respiratory infections and tuberculosis	83.3399	83.8335	84.3111	84.7353	85.0459	85.4225	85.6621	85.8966	86.0835	86.2361	86.4086	86.6151	86.9003	87.3038	87.5286	87.7917	88.0196	88.2361	88.4419	88.6108	88.7932	88.9762	89.1415	89.3086	89.4637	89.6484	89.8407	90.0772
Federated States of Micronesia	Female	Post Neonatal	Respiratory infections and tuberculosis	81.8756	82.5093	83.0907	83.7238	84.1936	84.8217	85.3348	85.9221	86.4691	87.0145	87.5239	88.035	88.4956	88.8904	89.016	89.1265	89.312	89.5182	89.7571	90.022	90.3403	90.5754	90.7921	91.0227	91.232	91.3959	91.6248	91.8244
Federated States of Micronesia	Male	0 to 20	Respiratory infections and tuberculosis	81.6072	82.2007	82.7504	83.3018	83.7058	84.2153	84.6229	85.0705	85.4701	85.8617	86.2382	86.6432	87.0651	87.497	87.7186	87.8474	87.9978	88.1235	88.2764	88.4004	88.5582	88.6461	88.7365	88.868	88.9964	89.0821	89.2505	89.4061
Federated States of Micronesia	Male	1 to 4	Respiratory infections and tuberculosis	88.1855	88.6076	88.9783	89.3535	89.6262	89.923	90.1885	90.4697	90.7082	90.946	91.1671	91.4091	91.6597	91.9592	92.1709	92.2734	92.4581	92.6074	92.8026	92.9729	93.148	93.1836	93.2212	93.3452	93.4728	93.4875	93.6162	93.6831
Federated States of Micronesia	Male	10 to 14	Respiratory infections and tuberculosis	71.1984	71.7311	72.2931	72.91	73.3584	74.0204	74.5525	75.1469	75.7592	76.3903	77.0751	77.7846	78.5252	79.2726	79.6497	79.9177	80.2054	80.4708	80.7229	80.9784	81.3349	81.6493	81.9566	82.2937	82.5839	82.9059	83.3547	83.5811
Federated States of Micronesia	Male	15 to 19	Respiratory infections and tuberculosis	78.8221	79.1137	79.4574	79.8229	80.1336	80.5617	80.9151	81.3119	81.7039	82.1288	82.6079	83.1123	83.6158	84.1714	84.4956	84.7422	84.9135	85.0635	85.184	85.2742	85.4173	85.5914	85.7708	85.9238	86.06	86.2065	86.3846	86.6198
Federated States of Micronesia	Male	5 to 9	Respiratory infections and tuberculosis	76.8713	77.3232	77.757	78.214	78.5395	78.9133	79.273	79.6387	79.9487	80.2871	80.6281	81.0146	81.4282	81.8891	82.1186	82.1895	82.4364	82.7381	83.0719	83.4543	84.0167	84.3927	84.7055	85.0133	85.2077	85.2046	85.3917	85.4239
Federated States of Micronesia	Male	Early Neonatal	Respiratory infections and tuberculosis	80.7938	81.2596	81.7808	82.2776	82.6398	83.1856	83.591	84.0115	84.4065	84.8028	85.2186	85.7051	86.2561	86.901	87.2239	87.5116	87.7622	88.0132	88.3209	88.5741	88.8466	89.0999	89.3285	89.543	89.7409	89.963	90.1806	90.4014
Federated States of Micronesia	Male	Late Neonatal	Respiratory infections and tuberculosis	82.7419	83.1953	83.6859	84.0993	84.3292	84.6738	84.866	85.0723	85.2264	85.3893	85.6077	85.8963	86.3009	86.8529	87.0903	87.337	87.5568	87.8043	88.1414	88.4134	88.7188	88.9971	89.2344	89.4421	89.6261	89.8445	90.0701	90.3051
Federated States of Micronesia	Male	Post Neonatal	Respiratory infections and tuberculosis	80.5926	81.2793	81.9309	82.6384	83.1642	83.8886	84.4726	85.1324	85.7394	86.3359	86.9126	87.5188	88.127	88.7019	88.9402	89.1084	89.3293	89.5255	89.7287	89.9086	90.1427	90.2886	90.4283	90.5854	90.72	90.8126	90.9859	91.155
Papua New Guinea	Both	0 to 20	Respiratory infections and tuberculosis	76.2832	76.7903	77.3434	78.0904	78.7006	79.1976	79.5748	79.9091	79.8824	80.0042	80.1007	80.1258	80.1003	80.1207	80.0676	79.9243	79.9139	80.1498	80.4376	80.7859	81.144	81.5277	81.864	82.2198	82.6901	83.2766	83.5864	84.0134
Papua New Guinea	Both	1 to 4	Respiratory infections and tuberculosis	84.7445	85.1626	85.6243	86.2502	86.724	87.0972	87.3571	87.5639	87.4525	87.5193	87.5851	87.6324	87.6562	87.7705	87.7841	87.6436	87.5463	87.712	87.9685	88.3014	88.5991	88.9334	89.202	89.4614	89.8153	90.274	90.4194	90.6941
Papua New Guinea	Both	10 to 14	Respiratory infections and tuberculosis	41.0489	41.8392	42.9614	44.7489	46.3531	47.745	49.1001	50.303	50.3982	50.6414	50.8178	51.0178	51.0668	51.2501	51.2268	50.9483	50.8244	51.278	51.7489	52.4595	53.1842	54.0469	54.7607	55.3727	56.5018	57.7168	58.3366	59.1138
Papua New Guinea	Both	15 to 19	Respiratory infections and tuberculosis	57.328	57.7956	58.4591	59.4503	60.565	61.5209	62.6371	63.7483	64.4265	64.9223	65.3284	65.4692	65.4167	65.4447	65.4517	65.5348	65.7021	65.9088	66.219	66.5949	66.8991	67.335	67.7912	68.3217	68.8993	69.5152	70.0676	70.5765
Papua New Guinea	Both	5 to 9	Respiratory infections and tuberculosis	55.2679	55.7747	56.6181	58.3232	59.6139	60.6703	61.4642	62.0818	61.2206	61.0728	61.1562	61.3865	61.5952	62.1411	62.0392	61.1173	60.5217	60.8794	61.4075	62.0611	62.6542	63.3249	63.7335	63.9181	64.8894	66.2266	66.2334	66.8542
Papua New Guinea	Both	Early Neonatal	Respiratory infections and tuberculosis	79.5494	80.0268	80.4658	80.9051	81.329	81.7266	82.0524	82.3578	82.6136	82.8253	83.0182	83.1592	83.3267	83.4985	83.7429	84.0115	84.2297	84.4704	84.7493	84.9874	85.2444	85.4816	85.7082	85.9617	86.2211	86.4994	86.7616	87.0368
Papua New Guinea	Both	Late Neonatal	Respiratory infections and tuberculosis	79.7432	80.2636	80.7479	81.2131	81.5704	81.8063	81.9393	81.9929	81.9069	81.6914	81.3712	80.963	80.5371	80.2062	80.2434	80.5067	80.8353	81.2509	81.6991	82.1383	82.5892	83.0136	83.3955	83.8036	84.2205	84.6472	85.0478	85.4454
Papua New Guinea	Both	Post Neonatal	Respiratory infections and tuberculosis	77.918	78.5271	79.1291	79.878	80.4867	80.9899	81.333	81.6044	81.5574	81.6764	81.821	81.9124	81.9427	81.9845	81.9445	81.8484	81.9714	82.3195	82.6565	83.0326	83.4636	83.8821	84.2439	84.6191	85.0631	85.5986	85.9038	86.2952
Papua New Guinea	Female	0 to 20	Respiratory infections and tuberculosis	76.7163	77.1634	77.6645	78.3446	78.9016	79.3605	79.7095	80.0288	80.0137	80.1075	80.1767	80.1661	80.0925	80.0607	79.9634	79.7786	79.7432	79.9631	80.2474	80.6162	81.0116	81.4529	81.8395	82.2448	82.7613	83.376	83.7103	84.1429
Papua New Guinea	Female	1 to 4	Respiratory infections and tuberculosis	84.6519	85.023	85.4306	85.9824	86.4067	86.7463	86.9804	87.1756	87.0808	87.1168	87.153	87.1866	87.1983	87.2939	87.3124	87.1848	87.1017	87.2724	87.5246	87.8572	88.1726	88.5431	88.837	89.1224	89.4958	89.9635	90.1359	90.4159
Papua New Guinea	Female	10 to 14	Respiratory infections and tuberculosis	54.9517	55.5227	56.4387	57.9134	59.2011	60.3148	61.5043	62.5715	62.6771	62.9671	63.2067	63.3683	63.4364	63.6868	63.6308	63.2236	63.0235	63.2756	63.4746	63.9869	64.4745	65.1345	65.674	66.1441	67.0921	68.1192	68.5913	69.2023
Papua New Guinea	Female	15 to 19	Respiratory infections and tuberculosis	48.5891	49.2308	50.1618	51.4701	52.9053	54.0951	55.5012	56.8979	57.8338	58.5928	59.2511	59.5379	59.5923	59.7465	59.8019	59.921	60.0894	60.3692	60.6948	61.1185	61.5249	62.0814	62.6917	63.3744	64.1414	64.928	65.5907	66.2663
Papua New Guinea	Female	5 to 9	Respiratory infections and tuberculosis	64.1227	64.5603	65.2928	66.7763	67.9052	68.8171	69.4722	69.9892	69.3113	69.2637	69.4206	69.6597	69.8612	70.3674	70.291	69.4531	68.9056	69.1465	69.4558	69.9258	70.3591	70.897	71.2011	71.3458	72.2217	73.3787	73.373	73.9224
Papua New Guinea	Female	Early Neonatal	Respiratory infections and tuberculosis	80.4436	80.8538	81.2231	81.6095	82.0015	82.382	82.7151	83.0301	83.2977	83.5438	83.7778	83.9972	84.2971	84.5909	84.918	85.2116	85.4042	85.5688	85.7174	85.8334	85.968	86.1032	86.26	86.45	86.657	86.8982	87.1402	87.4072
Papua New Guinea	Female	Late Neonatal	Respiratory infections and tuberculosis	80.8549	81.2899	81.7005	82.0945	82.433	82.6839	82.8498	82.9469	82.9106	82.71	82.3732	81.9226	81.447	81.0847	81.1031	81.3515	81.6791	82.0366	82.3272	82.5865	82.8647	83.144	83.4167	83.7383	84.0993	84.4819	84.8562	85.2503
Papua New Guinea	Female	Post Neonatal	Respiratory infections and tuberculosis	79.9066	80.4011	80.8989	81.5127	82.0164	82.4357	82.7265	82.9818	82.9779	83.0966	83.2191	83.2567	83.1926	83.1126	82.9711	82.8162	82.8901	83.2024	83.5787	84.0117	84.5123	85.0103	85.4305	85.8593	86.3373	86.8687	87.1735	87.5291
Papua New Guinea	Male	0 to 20	Respiratory infections and tuberculosis	76.0465	76.6	77.1918	77.9894	78.6392	79.1659	79.5642	79.9102	79.8756	80.0204	80.1385	80.1905	80.2008	80.2589	80.2392	80.1285	80.1385	80.3875	80.6797	81.0123	81.3403	81.6775	81.9723	82.2863	82.7163	83.2759	83.5626	83.9793
Papua New Guinea	Male	1 to 4	Respiratory infections and tuberculosis	84.8084	85.2666	85.7745	86.4636	86.9796	87.3815	87.6635	87.8802	87.7546	87.8476	87.9386	87.9972	88.0309	88.161	88.1701	88.0185	87.9091	88.0706	88.3313	88.6646	88.9471	89.25	89.4964	89.7328	90.0694	90.5192	90.6406	90.9099
Papua New Guinea	Male	10 to 14	Respiratory infections and tuberculosis	41.8714	42.7099	43.7781	45.4658	47.0057	48.3567	49.5473	50.5978	50.6594	50.7982	50.8768	51.061	51.0754	51.1532	51.1807	51.1021	51.0897	51.6482	52.282	53.0117	53.7858	54.6275	55.3222	55.9058	56.9254	58.0203	58.6009	59.3347
Papua New Guinea	Male	15 to 19	Respiratory infections and tuberculosis	63.6163	63.9651	64.4485	65.2265	66.1232	66.9229	67.8438	68.7636	69.2766	69.613	69.8665	69.9172	69.8004	69.7459	69.7198	69.7687	69.931	70.0927	70.3978	70.7538	71	71.364	71.72	72.1477	72.5943	73.0889	73.5569	73.943
Papua New Guinea	Male	5 to 9	Respiratory infections and tuberculosis	51.051	51.5826	52.4504	54.1942	55.5084	56.5945	57.442	58.0985	57.1516	56.9309	56.9391	57.1388	57.3378	57.8585	57.7398	56.8398	56.2619	56.6999	57.3927	58.1584	58.8462	59.5731	60.04	60.2373	61.1942	62.5642	62.5723	63.1886
Papua New Guinea	Male	Early Neonatal	Respiratory infections and tuberculosis	78.9621	79.4885	79.979	80.4559	80.9016	81.3098	81.6279	81.9221	82.1645	82.3437	82.5034	82.5891	82.6631	82.7505	82.9364	83.186	83.4245	83.7227	84.0965	84.4203	84.7615	85.0675	85.3401	85.6354	85.9286	86.2289	86.5021	86.7784
Papua New Guinea	Male	Late Neonatal	Respiratory infections and tuberculosis	79.1868	79.7647	80.3001	80.8131	81.1789	81.3988	81.5026	81.5181	81.3917	81.1659	80.86	80.4872	80.1034	79.8003	79.849	80.1199	80.4487	80.9065	81.4774	82.0556	82.6371	83.1695	83.6312	84.1005	84.554	85.0079	85.4223	85.8148
Papua New Guinea	Male	Post Neonatal	Respiratory infections and tuberculosis	77.2331	77.9138	78.58	79.4136	80.0838	80.6367	81.0092	81.2797	81.1933	81.3039	81.4586	81.5911	81.7018	81.8478	81.8996	81.8596	82.0219	82.3876	82.6773	82.9875	83.339	83.6685	83.9632	84.2731	84.6657	85.1792	85.4687	85.8698
Samoa	Both	0 to 20	Respiratory infections and tuberculosis	87.5844	87.7551	87.9388	88.1551	88.3899	88.6439	88.9051	89.1988	89.4966	89.5817	89.7356	89.874	90.0154	90.1099	90.1748	90.2213	90.2887	90.3827	90.4951	90.5944	90.5749	90.6023	90.6258	90.7848	90.9574	91.1283	91.2331	91.3119
Samoa	Both	1 to 4	Respiratory infections and tuberculosis	91.1543	91.3196	91.4719	91.6283	91.8079	92.0017	92.2006	92.4073	92.6003	92.5629	92.6563	92.7683	92.9135	93.0657	93.1836	93.2501	93.3399	93.4364	93.5682	93.6679	93.6121	93.6249	93.6503	93.7956	93.979	94.166	94.2723	94.3283
Samoa	Both	10 to 14	Respiratory infections and tuberculosis	76.2332	76.5047	77.0447	77.429	78.1417	79.2089	80.7856	81.477	82.2108	82.6223	83.1413	83.6075	84.044	84.3702	84.6451	84.9002	85.2167	85.824	86.106	86.8723	86.9562	87.418	87.4662	87.6641	87.8401	88.0372	88.2069	88.332
Samoa	Both	15 to 19	Respiratory infections and tuberculosis	82.8388	82.8136	83.0333	83.2075	83.208	83.2512	82.8166	83.2065	83.6531	83.9824	84.3427	84.6504	84.9443	85.1751	85.3824	85.615	85.9579	86.3043	86.5166	86.8667	87.0098	87.1412	87.2146	87.3127	87.4103	87.5293	87.6671	87.8094
Samoa	Both	5 to 9	Respiratory infections and tuberculosis	83.0453	83.3598	83.8316	84.4856	84.9551	85.4273	85.7442	86.2471	86.7609	86.8658	87.1869	87.5233	87.8703	88.1248	88.3082	88.4476	88.7697	89.2205	89.4585	90.0478	90.0143	90.0602	90.0926	90.3347	90.5735	90.8291	90.9885	91.1197
Samoa	Both	Early Neonatal	Respiratory infections and tuberculosis	86.7927	87.0301	87.3214	87.7283	88.1064	88.426	88.7273	89.0319	89.3334	89.4902	89.6718	89.867	90.0845	90.2527	90.4195	90.5729	90.6953	90.8126	90.9457	91.0489	91.1449	91.2264	91.3146	91.5169	91.6721	91.7668	91.831	91.9061
Samoa	Both	Late Neonatal	Respiratory infections and tuberculosis	88.0307	88.2037	88.4109	88.712	88.9822	89.1927	89.3891	89.5837	89.7747	89.822	89.8925	89.973	90.076	90.1366	90.2499	90.3842	90.5037	90.6239	90.784	90.9042	91.0008	91.081	91.1691	91.4241	91.6085	91.6984	91.7733	91.8628
Samoa	Both	Post Neonatal	Respiratory infections and tuberculosis	88.5271	88.7291	88.9692	89.3234	89.6657	89.9446	90.2001	90.4668	90.7359	90.8207	90.9878	91.1663	91.3559	91.4833	91.5833	91.6717	91.7588	91.8573	91.9834	92.0821	92.1121	92.1776	92.2548	92.4805	92.6649	92.7798	92.8384	92.9074
Samoa	Female	0 to 20	Respiratory infections and tuberculosis	87.3515	87.5261	87.718	87.9463	88.1977	88.4648	88.7492	89.0577	89.3658	89.4631	89.6192	89.7548	89.8863	89.9692	90.0166	90.0573	90.1287	90.231	90.346	90.4808	90.4747	90.5277	90.5724	90.7447	90.9288	91.1139	91.2303	91.3153
Samoa	Female	1 to 4	Respiratory infections and tuberculosis	91.2411	91.417	91.5744	91.7368	91.9213	92.1074	92.2881	92.4795	92.6531	92.6297	92.7213	92.8306	92.9701	93.1166	93.2323	93.3022	93.3917	93.4849	93.6056	93.703	93.6631	93.6851	93.7201	93.8613	94.0372	94.2145	94.3223	94.3804
Samoa	Female	10 to 14	Respiratory infections and tuberculosis	79.2845	79.5001	80.062	80.6565	81.2248	81.8046	82.4595	83.1376	83.8367	84.2635	84.7904	85.2485	85.6644	85.9842	86.2576	86.4948	87.0626	88.0307	88.2461	89.6159	89.6228	89.9989	90.0352	90.1853	90.3218	90.4899	90.6293	90.7222
Samoa	Female	15 to 19	Respiratory infections and tuberculosis	77.7314	77.4807	77.8114	78.2345	78.588	79.0088	79.5852	80.1941	80.8846	81.3942	81.9219	82.3473	82.7268	82.9639	83.1228	83.314	83.877	84.3452	84.4878	85.146	85.1805	85.25	85.28	85.4708	85.6404	85.8365	86.0704	86.3257
Samoa	Female	5 to 9	Respiratory infections and tuberculosis	83.278	83.6127	84.1254	84.6583	85.1378	85.6837	86.2357	86.7332	87.247	87.357	87.7044	88.0665	88.4424	88.7248	88.9244	89.0779	89.4935	90.0433	90.2826	91.1778	91.1533	91.3986	91.4244	91.6396	91.8561	92.0951	92.2422	92.3646
Samoa	Female	Early Neonatal	Respiratory infections and tuberculosis	86.8833	87.1309	87.4286	87.8276	88.1965	88.5091	88.8032	89.1056	89.4106	89.5808	89.7739	89.976	90.2099	90.4041	90.5839	90.7493	90.8766	90.9781	91.0949	91.1811	91.2583	91.3346	91.4192	91.6142	91.7642	91.853	91.9244	92.013
Samoa	Female	Late Neonatal	Respiratory infections and tuberculosis	87.9544	88.1424	88.3588	88.66	88.9379	89.1626	89.3643	89.5732	89.7684	89.8402	89.9073	89.9577	90.0264	90.0637	90.1591	90.2914	90.42	90.5365	90.6782	90.7726	90.8513	90.912	90.9876	91.2288	91.4078	91.4962	91.5759	91.6795
Samoa	Female	Post Neonatal	Respiratory infections and tuberculosis	88.8935	89.1005	89.3445	89.6822	90.0059	90.2715	90.5171	90.7754	91.0344	91.1222	91.2806	91.4327	91.5799	91.665	91.7221	91.7881	91.8605	91.9631	92.11	92.2396	92.3011	92.4076	92.5194	92.7624	92.9671	93.1026	93.1832	93.2646
Samoa	Male	0 to 20	Respiratory infections and tuberculosis	87.8191	87.9837	88.1589	88.364	88.5842	88.8263	89.0676	89.3482	89.6359	89.7112	89.8624	90.0021	90.1499	90.2521	90.3297	90.3801	90.4442	90.5319	90.6426	90.7141	90.684	90.6905	90.6959	90.8424	91.0035	91.1606	91.2535	91.3249
Samoa	Male	1 to 4	Respiratory infections and tuberculosis	91.0418	91.1981	91.3469	91.4986	91.6743	91.8751	92.0903	92.3117	92.5217	92.4729	92.568	92.6821	92.8313	92.9883	93.1078	93.1704	93.2611	93.3603	93.5014	93.6024	93.5315	93.5358	93.5521	93.7006	93.8906	94.0862	94.1912	94.2455
Samoa	Male	10 to 14	Respiratory infections and tuberculosis	78.7557	79.012	79.4095	79.5211	80.1982	81.453	83.485	84.0316	84.6307	84.9369	85.3341	85.7024	86.0598	86.3192	86.5345	86.7472	86.7671	86.9149	87.1955	87.2536	87.3901	87.8231	87.8679	88.0609	88.2273	88.3992	88.5494	88.6672
Samoa	Male	15 to 19	Respiratory infections and tuberculosis	86.2634	86.3689	86.5196	86.55	86.3531	86.1828	85.1921	85.4418	85.7302	85.9441	86.1977	86.4287	86.6635	86.8778	87.1034	87.347	87.5455	87.8086	88.0568	88.2198	88.4218	88.5857	88.6813	88.7213	88.7708	88.838	88.9102	88.9748
Samoa	Male	5 to 9	Respiratory infections and tuberculosis	84.57	84.839	85.2206	85.9265	86.3325	86.681	86.7219	87.1735	87.6314	87.7198	87.9801	88.2539	88.5333	88.7336	88.8827	88.9928	89.1807	89.4747	89.6841	89.8911	89.8535	89.6877	89.723	89.9645	90.1983	90.4407	90.5937	90.7182
Samoa	Male	Early Neonatal	Respiratory infections and tuberculosis	86.7571	86.9832	87.2664	87.6766	88.0597	88.3836	88.689	88.9941	89.292	89.4377	89.6108	89.8025	90.0087	90.1583	90.3161	90.4606	90.58	90.7113	90.8581	90.975	91.0854	91.1694	91.259	91.4647	91.6216	91.7192	91.7756	91.8377
Samoa	Male	Late Neonatal	Respiratory infections and tuberculosis	88.2699	88.4261	88.6207	88.9162	89.1753	89.3711	89.5609	89.7421	89.928	89.9554	90.0279	90.131	90.2595	90.3371	90.4628	90.5964	90.7075	90.8301	91.0041	91.1441	91.2543	91.349	91.4457	91.7077	91.8933	91.9828	92.0522	92.1284
Samoa	Male	Post Neonatal	Respiratory infections and tuberculosis	88.7638	88.9513	89.1754	89.5268	89.8689	90.1459	90.398	90.6602	90.9258	91.0042	91.1707	91.3637	91.5816	91.7397	91.8724	91.976	92.0718	92.162	92.2638	92.3309	92.3316	92.3582	92.4015	92.6014	92.7594	92.8507	92.8873	92.9419
Solomon Islands	Both	0 to 20	Respiratory infections and tuberculosis	79.1774	79.5088	79.9395	80.3808	80.8035	81.215	81.5014	81.8301	81.4764	81.4453	81.5345	81.5528	81.5951	81.9029	82.2815	82.3088	82.5568	82.6334	83.0159	83.4486	83.7487	84.1403	84.61	84.8564	85.2606	85.4519	85.8368	86.1857
Solomon Islands	Both	1 to 4	Respiratory infections and tuberculosis	86.1692	86.4845	86.8591	87.2186	87.5355	87.8202	88.0081	88.2541	87.6445	87.4651	87.5545	87.6084	87.7624	88.2831	88.8725	88.9322	89.0622	88.9189	89.1324	89.4176	89.4881	89.7393	90.1168	90.1969	90.4941	90.4458	90.7146	90.9718
Solomon Islands	Both	10 to 14	Respiratory infections and tuberculosis	50.498	51.0965	52.0291	52.9559	53.9604	55.0548	55.8572	56.6785	56.2104	56.5276	56.8113	57.0032	57.1241	57.6697	58.4981	58.7046	59.0209	58.9769	59.3639	59.9396	60.279	61.096	62.027	62.5004	63.2201	63.5423	64.2695	64.8318
Solomon Islands	Both	15 to 19	Respiratory infections and tuberculosis	56.0404	56.4394	57.0645	57.7929	58.5653	59.5246	60.3531	61.1159	61.6079	62.2122	62.6053	62.7886	62.7677	62.8559	62.9967	63.1912	63.4282	63.6807	64.1089	64.4698	64.9646	65.6476	66.2881	66.8206	67.3786	67.9073	68.4662	68.9781
Solomon Islands	Both	5 to 9	Respiratory infections and tuberculosis	66.44	67.0474	67.8743	68.6971	69.4619	70.1616	70.5827	71.104	69.5333	69.2181	69.4563	69.6083	69.8997	70.9606	72.355	72.4291	72.6258	72.1149	72.4081	72.906	72.9504	73.4772	74.3123	74.3828	74.9273	74.6581	75.1399	75.598
Solomon Islands	Both	Early Neonatal	Respiratory infections and tuberculosis	80.5423	80.8759	81.2651	81.6635	82.0598	82.4876	82.8264	83.1341	83.4015	83.6032	83.6598	83.725	83.796	83.9201	84.0329	84.1731	84.4598	84.814	85.2646	85.6538	86.0353	86.2963	86.5611	86.8062	87.068	87.391	87.6824	87.9589
Solomon Islands	Both	Late Neonatal	Respiratory infections and tuberculosis	82.4055	82.7313	83.0987	83.4283	83.7006	83.9647	84.1127	84.1924	84.1777	84.0471	83.753	83.4523	83.1432	82.9707	82.9271	83.0408	83.4181	83.8903	84.4679	84.9815	85.4867	85.8435	86.1677	86.4745	86.7752	87.1303	87.4572	87.7637
Solomon Islands	Both	Post Neonatal	Respiratory infections and tuberculosis	80.896	81.3108	81.8051	82.3263	82.8361	83.3207	83.6731	84.0484	83.942	84.0308	84.1528	84.1937	84.2439	84.4336	84.6513	84.6358	84.9055	85.1144	85.5398	86.0117	86.4276	86.8523	87.3129	87.6194	88.0225	88.3215	88.7046	89.0457
Solomon Islands	Female	0 to 20	Respiratory infections and tuberculosis	78.7317	79.0233	79.4167	79.8367	80.2415	80.637	80.9282	81.2843	80.8944	80.8631	80.9637	80.9591	80.9871	81.2997	81.6919	81.6896	81.9201	81.9591	82.3398	82.8082	83.1487	83.6082	84.1533	84.4407	84.9041	85.0993	85.5151	85.899
Solomon Islands	Female	1 to 4	Respiratory infections and tuberculosis	85.5639	85.8574	86.208	86.5534	86.8633	87.1471	87.3443	87.6115	86.9733	86.7939	86.9076	86.9605	87.1246	87.6951	88.336	88.4007	88.5389	88.3709	88.5748	88.8756	88.9523	89.2272	89.64	89.7295	90.0633	90	90.2948	90.5879
Solomon Islands	Female	10 to 14	Respiratory infections and tuberculosis	59.4886	59.8435	60.5427	61.279	62.089	63.0125	63.737	64.4903	64.0704	64.3942	64.6727	64.8095	64.9222	65.41	66.1789	66.3641	66.6458	66.5596	66.8083	67.3174	67.6794	68.4524	69.3515	69.8256	70.5125	70.8232	71.4946	72.0477
Solomon Islands	Female	15 to 19	Respiratory infections and tuberculosis	44.2886	44.7126	45.4666	46.3712	47.3722	48.6797	49.8601	50.9762	51.6805	52.5712	53.1717	53.4292	53.4217	53.6091	53.777	53.9844	54.2652	54.5748	55.0402	55.4361	56.1542	57.0652	58.0925	58.8543	59.6684	60.4321	61.2094	62.0376
Solomon Islands	Female	5 to 9	Respiratory infections and tuberculosis	71.024	71.5385	72.2698	73.0322	73.7509	74.4595	74.8974	75.4395	74.0986	73.8735	74.1717	74.3488	74.6441	75.6533	76.9121	76.9722	77.1851	76.7554	77.0125	77.4785	77.613	78.1975	79.0397	79.2122	79.782	79.6373	80.1252	80.616
Solomon Islands	Female	Early Neonatal	Respiratory infections and tuberculosis	81.0264	81.3595	81.7322	82.1145	82.4917	82.9056	83.2436	83.5579	83.8444	84.0798	84.1973	84.342	84.5246	84.7627	84.962	85.126	85.3479	85.5861	85.8664	86.114	86.3687	86.5742	86.8076	87.0266	87.291	87.5999	87.9201	88.2389
Solomon Islands	Female	Late Neonatal	Respiratory infections and tuberculosis	82.6645	82.9699	83.314	83.6456	83.9425	84.2331	84.4365	84.5709	84.5994	84.4957	84.201	83.8711	83.5216	83.3197	83.2639	83.3647	83.6975	84.0829	84.5076	84.876	85.2629	85.5691	85.8713	86.1783	86.4994	86.8641	87.2268	87.589
Solomon Islands	Female	Post Neonatal	Respiratory infections and tuberculosis	81.7888	82.1785	82.6365	83.116	83.5815	84.002	84.3124	84.6567	84.5258	84.5944	84.6884	84.6782	84.6736	84.7692	84.9165	84.8357	85.0335	85.1847	85.5938	86.0925	86.5519	87.0542	87.5854	87.9571	88.4251	88.7595	89.1789	89.5564
Solomon Islands	Male	0 to 20	Respiratory infections and tuberculosis	79.5955	79.9617	80.4239	80.8828	81.3195	81.7431	82.0244	82.3291	82.0051	81.973	82.0517	82.0874	82.1392	82.4405	82.8057	82.856	83.118	83.2261	83.6104	84.0146	84.2818	84.6181	85.0256	85.2378	85.5923	85.7777	86.1348	86.4517
Solomon Islands	Male	1 to 4	Respiratory infections and tuberculosis	86.675	87.0084	87.4027	87.7735	88.0957	88.3806	88.5603	88.7878	88.2042	88.0252	88.094	88.1486	88.2938	88.7708	89.315	89.3704	89.4929	89.3711	89.5922	89.8635	89.9285	90.159	90.5054	90.5774	90.8425	90.8072	91.0527	91.2782
Solomon Islands	Male	10 to 14	Respiratory infections and tuberculosis	53.4676	54.1769	55.1254	56.0223	56.9808	57.9825	58.6662	59.3558	58.9481	59.178	59.3993	59.5952	59.6904	60.1687	60.8621	61.041	61.3235	61.3367	61.7662	62.2784	62.521	63.1946	63.9415	64.3052	64.8881	65.1402	65.7476	66.1802
Solomon Islands	Male	15 to 19	Respiratory infections and tuberculosis	64.1396	64.5174	65.0526	65.6585	66.2756	67.0016	67.5974	68.1259	68.4761	68.8905	69.1454	69.2754	69.2434	69.2631	69.3842	69.5662	69.7727	69.9859	70.3862	70.7226	71.0698	71.6028	71.9919	72.3753	72.766	73.1387	73.5533	73.8576
Solomon Islands	Male	5 to 9	Respiratory infections and tuberculosis	65.3487	65.9887	66.8247	67.6185	68.3451	68.9575	69.3145	69.757	68.1311	67.7618	67.9108	68.0188	68.2705	69.2599	70.6317	70.7113	70.8693	70.3356	70.6353	71.1147	71.06	71.4667	72.2014	72.1551	72.6134	72.2389	72.6587	73.0256
Solomon Islands	Male	Early Neonatal	Respiratory infections and tuberculosis	80.2282	80.5613	80.9618	81.3719	81.7814	82.219	82.5575	82.859	83.1111	83.2868	83.2999	83.3096	83.3013	83.3433	83.3922	83.5157	83.8546	84.2992	84.8784	85.3727	85.8468	86.1444	86.4276	86.687	86.9396	87.2645	87.5246	87.7591
Solomon Islands	Male	Late Neonatal	Respiratory infections and tuberculosis	82.4623	82.7991	83.1797	83.5033	83.752	83.9909	84.0927	84.1283	84.0803	83.9304	83.6404	83.366	83.0919	82.9434	82.9092	83.0321	83.4418	83.9791	84.674	85.2971	85.8899	86.281	86.617	86.9177	87.196	87.5357	87.8262	88.0799
Solomon Islands	Male	Post Neonatal	Respiratory infections and tuberculosis	81.0274	81.4451	81.9472	82.4806	83.0054	83.525	83.8977	84.2809	84.2013	84.3028	84.4442	84.5283	84.624	84.8878	85.1581	85.2015	85.5227	85.7734	86.1934	86.6199	86.9783	87.3151	87.6924	87.9273	88.2537	88.5058	88.8375	89.1272
Tonga	Both	0 to 20	Respiratory infections and tuberculosis	87.7806	87.887	88.0686	88.1515	88.2639	88.3984	88.5225	88.7153	88.9243	88.9199	89.0921	89.2146	89.3154	89.4261	89.5863	89.7248	89.8067	89.9208	90.0798	90.2383	90.3151	90.4763	90.6211	90.7501	90.8722	90.9887	91.102	91.1989
Tonga	Both	1 to 4	Respiratory infections and tuberculosis	90.9462	91.0507	91.2276	91.326	91.4526	91.5662	91.6775	91.8402	92.0111	91.8754	92.02	92.1498	92.2727	92.4276	92.6486	92.8046	92.899	93.0115	93.1617	93.3036	93.3766	93.5196	93.6464	93.7666	93.8847	94.001	94.1116	94.1994
Tonga	Both	10 to 14	Respiratory infections and tuberculosis	83.103	83.2726	83.7287	84.0228	84.1666	84.5252	84.8154	84.8824	84.4789	84.115	84.2893	84.4755	84.566	84.6732	84.8461	84.9184	84.9765	85.0668	85.3119	85.4942	85.5079	85.7608	85.9867	86.2337	86.4577	86.7041	86.9794	87.2396
Tonga	Both	15 to 19	Respiratory infections and tuberculosis	85.257	85.1699	85.5956	85.9434	86.0821	86.5899	86.8309	86.6652	86.1177	85.5047	85.5254	85.5569	85.0365	84.9977	85.1009	85.1762	85.3831	85.5141	85.9544	86.1817	86.0639	86.2483	86.4142	86.5883	86.757	86.9342	87.1429	87.3369
Tonga	Both	5 to 9	Respiratory infections and tuberculosis	86.1322	86.2407	86.6051	86.541	86.6099	87.2901	87.0625	86.8801	87.1877	87.2901	87.3364	87.3228	87.4948	87.5547	87.6499	87.7493	87.7516	87.8166	88.0352	88.234	88.2588	88.5327	88.7755	88.9978	89.2226	89.4651	89.7294	89.9795
Tonga	Both	Early Neonatal	Respiratory infections and tuberculosis	86.4527	86.7455	87.0484	87.1818	87.3396	87.5212	87.6952	87.9303	88.1754	88.4348	88.7124	88.9553	89.1876	89.4042	89.6132	89.8835	90.013	90.1686	90.3094	90.5148	90.6975	90.905	91.0868	91.256	91.4213	91.5863	91.7595	91.9099
Tonga	Both	Late Neonatal	Respiratory infections and tuberculosis	87.9401	88.1616	88.3857	88.4914	88.5866	88.6751	88.7413	88.8366	88.9099	88.9808	89.076	89.1125	89.1379	89.1822	89.2903	89.5271	89.6414	89.8172	89.9537	90.1814	90.3674	90.5838	90.7714	90.9389	91.0877	91.2415	91.4086	91.5717
Tonga	Both	Post Neonatal	Respiratory infections and tuberculosis	88.8897	89.0748	89.2997	89.4108	89.5529	89.6793	89.8087	90.0248	90.2637	90.2821	90.4898	90.6617	90.8144	90.935	91.0791	91.203	91.2954	91.4227	91.5974	91.7643	91.8484	92.0315	92.1963	92.334	92.4684	92.5991	92.7247	92.8465
Tonga	Female	0 to 20	Respiratory infections and tuberculosis	87.9941	88.0757	88.2331	88.3075	88.4074	88.5261	88.6522	88.8505	89.0781	89.1049	89.2971	89.4258	89.5054	89.6091	89.7573	89.8756	89.9646	90.0751	90.2349	90.3938	90.4735	90.6331	90.7804	90.9108	91.0355	91.1526	91.2677	91.3629
Tonga	Female	1 to 4	Respiratory infections and tuberculosis	91.6607	91.7508	91.8939	91.9899	92.1111	92.2179	92.3284	92.4869	92.645	92.5521	92.6794	92.8024	92.9067	93.0424	93.2322	93.3506	93.4402	93.5319	93.6558	93.7708	93.8378	93.9551	94.0674	94.1785	94.2913	94.4016	94.5094	94.5991
Tonga	Female	10 to 14	Respiratory infections and tuberculosis	86.0192	86.2621	86.6791	86.8431	86.9339	87.2104	87.4378	87.5198	87.1855	87.1823	87.9095	88.4372	88.3313	88.5211	88.7166	88.7325	88.7836	88.8846	88.9738	89.1167	89.2454	89.4533	89.6338	89.8387	90.0005	90.1731	90.3562	90.5319
Tonga	Female	15 to 19	Respiratory infections and tuberculosis	82.6799	82.5838	83.0797	83.2378	83.3653	83.8203	84.0554	84.0426	83.9564	83.6502	84.6081	85.1897	84.1749	84.3044	84.627	84.8368	85.1098	85.2852	85.7617	86.0608	85.9579	86.1826	86.4048	86.6011	86.8119	87.0383	87.2876	87.5383
Tonga	Female	5 to 9	Respiratory infections and tuberculosis	87.1322	87.2534	87.6311	87.5831	87.581	88.0569	88.0602	87.9533	88.2444	88.4889	88.5633	88.5683	88.8178	88.8949	88.961	88.9867	88.948	88.9962	89.216	89.4279	89.4538	89.7378	89.9972	90.2249	90.4529	90.692	90.9507	91.1975
Tonga	Female	Early Neonatal	Respiratory infections and tuberculosis	86.5773	86.8452	87.1368	87.2703	87.4292	87.6168	87.811	88.0768	88.3588	88.6577	88.9701	89.2583	89.5375	89.8103	90.0709	90.3469	90.492	90.6317	90.7495	90.9048	91.0416	91.2016	91.3557	91.499	91.6411	91.7783	91.937	92.0785
Tonga	Female	Late Neonatal	Respiratory infections and tuberculosis	87.9012	88.0932	88.2939	88.4117	88.533	88.6537	88.7711	88.9218	89.0572	89.1725	89.2762	89.2915	89.2766	89.2892	89.3913	89.6237	89.7684	89.9526	90.0687	90.2541	90.3967	90.5718	90.7269	90.864	90.995	91.1431	91.3009	91.4603
Tonga	Female	Post Neonatal	Respiratory infections and tuberculosis	89.4574	89.5938	89.7849	89.8874	90.0168	90.1253	90.2416	90.4424	90.674	90.684	90.8693	91.0156	91.1321	91.2142	91.3181	91.409	91.4914	91.6154	91.8113	91.997	92.1067	92.3095	92.4892	92.6472	92.8025	92.9417	93.0766	93.2011
Tonga	Male	0 to 20	Respiratory infections and tuberculosis	87.6464	87.773	87.9735	88.0638	88.1861	88.3327	88.4552	88.6428	88.8366	88.8081	88.9643	89.0824	89.2004	89.3154	89.4839	89.636	89.7105	89.8258	89.9815	90.1364	90.2069	90.3641	90.5016	90.6239	90.7381	90.8491	90.9551	91.0484
Tonga	Male	1 to 4	Respiratory infections and tuberculosis	90.3114	90.4288	90.6352	90.7367	90.8682	90.9869	91.1006	91.2672	91.4492	91.276	91.4346	91.5674	91.7031	91.868	92.111	92.2936	92.3873	92.5137	92.6846	92.8492	92.9251	93.0888	93.2272	93.3543	93.4757	93.5964	93.7084	93.7944
Tonga	Male	10 to 14	Respiratory infections and tuberculosis	84.1459	84.2085	84.5944	84.9414	85.1006	85.4533	85.7374	85.7776	85.4079	84.8063	84.4492	84.2952	84.547	84.5583	84.6718	84.7743	84.8254	84.8881	85.2113	85.38	85.2757	85.491	85.6827	85.8821	86.0819	86.315	86.5868	86.8489
Tonga	Male	15 to 19	Respiratory infections and tuberculosis	87.126	87.0486	87.4219	87.8729	88.0127	88.5379	88.7743	88.5179	87.7007	86.9145	86.3665	86.0699	85.8748	85.7446	85.7247	85.7291	85.9046	86.0167	86.4301	86.6103	86.483	86.6282	86.742	86.8794	86.9939	87.1108	87.2567	87.3739
Tonga	Male	5 to 9	Respiratory infections and tuberculosis	86.5499	86.63	86.938	86.8636	86.9966	87.811	87.3692	87.1287	87.4185	87.3631	87.3763	87.3462	87.421	87.4575	87.5727	87.7381	87.784	87.8623	88.0574	88.2225	88.2462	88.479	88.6761	88.8665	89.0611	89.2777	89.5157	89.7391
Tonga	Male	Early Neonatal	Respiratory infections and tuberculosis	86.3849	86.7008	87.0151	87.1501	87.3077	87.4855	87.6421	87.85	88.0617	88.2861	88.5364	88.745	88.9439	89.12	89.2908	89.5561	89.6741	89.842	89.9997	90.2416	90.4576	90.6998	90.9008	91.0885	91.2695	91.4554	91.6389	91.7959
Tonga	Male	Late Neonatal	Respiratory infections and tuberculosis	88.1496	88.393	88.6332	88.7282	88.8014	88.8633	88.8869	88.9356	88.9563	88.9881	89.073	89.1244	89.1801	89.2477	89.3579	89.5943	89.6818	89.8491	90.0008	90.2604	90.4793	90.7263	90.9378	91.1275	91.2888	91.4447	91.617	91.7808
Tonga	Male	Post Neonatal	Respiratory infections and tuberculosis	88.9349	89.1542	89.3985	89.5116	89.6577	89.7931	89.9276	90.1462	90.3792	90.4028	90.6194	90.8047	90.9809	91.129	91.301	91.4479	91.5445	91.6686	91.816	91.9585	92.0158	92.1727	92.3167	92.4294	92.5389	92.6555	92.7669	92.8802
Vanuatu	Both	0 to 20	Respiratory infections and tuberculosis	82.4215	82.612	82.7413	82.8479	82.9974	83.0963	83.0801	83.009	82.8727	82.424	82.4056	82.3843	82.3665	82.4643	82.8177	82.7252	82.8174	82.6553	82.9013	83.1932	83.4955	83.8318	84.314	84.6534	84.7795	85.0696	85.0396	85.2165
Vanuatu	Both	1 to 4	Respiratory infections and tuberculosis	88.3628	88.5382	88.6757	88.7989	88.9517	89.0377	89.0271	88.9413	88.7681	88.1825	88.159	88.2115	88.3406	88.5984	89.2203	89.2227	89.302	88.986	89.1814	89.4409	89.6483	89.8975	90.3308	90.5745	90.5753	90.8006	90.581	90.6844
Vanuatu	Both	10 to 14	Respiratory infections and tuberculosis	71.3366	71.5569	71.7439	71.885	72.1851	72.4282	72.5775	72.6976	72.7813	72.5219	72.7805	72.914	72.9327	73.0683	73.6402	73.6157	73.7735	73.5894	73.9447	74.3234	74.7053	75.0616	75.6168	75.9804	76.0483	76.3174	76.2186	76.3861
Vanuatu	Both	15 to 19	Respiratory infections and tuberculosis	72.392	72.6559	72.8952	73.097	73.4598	73.8225	74.1502	74.4116	74.6595	74.8171	75.1586	75.3499	75.3876	75.5181	75.7043	75.8343	76.0973	76.2617	76.5652	76.8833	77.2303	77.5203	77.85	78.1192	78.271	78.429	78.5073	78.6837
Vanuatu	Both	5 to 9	Respiratory infections and tuberculosis	78.7066	78.9257	79.0949	79.2877	79.6217	79.8519	79.8767	79.7913	79.5552	78.6185	78.7033	78.8482	79.0384	79.4671	80.6659	80.6107	80.6019	79.8301	80.0371	80.3433	80.6065	80.9629	81.6974	82.0608	81.9302	82.217	81.7197	81.8484
Vanuatu	Both	Early Neonatal	Respiratory infections and tuberculosis	81.3094	81.5924	81.8152	82.0021	82.1865	82.374	82.468	82.5455	82.6448	82.6847	82.7507	82.8196	82.8784	83.0436	83.1989	83.3181	83.5582	83.8629	84.1855	84.4625	84.7515	85.0107	85.2424	85.4757	85.6753	85.8564	86.0228	86.1599
Vanuatu	Both	Late Neonatal	Respiratory infections and tuberculosis	83.5167	83.7358	83.8785	83.9649	84.0063	84.0055	83.9081	83.7452	83.5402	83.2517	82.9656	82.6422	82.2478	82.0381	81.9469	81.9555	82.2206	82.5802	82.9856	83.319	83.7054	84.0415	84.3396	84.6295	84.8599	85.0624	85.2511	85.4213
Vanuatu	Both	Post Neonatal	Respiratory infections and tuberculosis	83.2742	83.5474	83.7514	83.9293	84.1402	84.2935	84.3059	84.244	84.1155	83.7828	83.8039	83.819	83.8361	83.9263	84.1674	84.0672	84.2015	84.1687	84.448	84.7563	85.1032	85.4699	85.9447	86.3039	86.4708	86.7667	86.8197	87.0209
Vanuatu	Female	0 to 20	Respiratory infections and tuberculosis	82.0867	82.2768	82.4003	82.5101	82.6702	82.7727	82.7571	82.6696	82.5019	81.9949	81.9669	81.9394	81.9365	82.0315	82.3961	82.2849	82.3818	82.2034	82.4903	82.8378	83.1836	83.5696	84.1164	84.4917	84.6453	84.9634	84.9272	85.1078
Vanuatu	Female	1 to 4	Respiratory infections and tuberculosis	87.8511	88.0311	88.1682	88.2904	88.4577	88.5442	88.5294	88.4284	88.2281	87.5855	87.5616	87.6181	87.7861	88.0794	88.7489	88.7541	88.845	88.4975	88.7082	88.9791	89.188	89.4594	89.9378	90.2057	90.2062	90.4545	90.2287	90.345
Vanuatu	Female	10 to 14	Respiratory infections and tuberculosis	76.7955	76.9869	77.1772	77.3438	77.6619	77.9347	78.1006	78.2154	78.2765	77.9665	78.1871	78.3041	78.3786	78.5647	79.1463	79.1438	79.3096	79.1746	79.558	79.9447	80.3135	80.5889	81.1099	81.4263	81.4989	81.7085	81.5636	81.6595
Vanuatu	Female	15 to 19	Respiratory infections and tuberculosis	64.5101	64.9392	65.3525	65.7316	66.3442	66.9733	67.518	67.9744	68.3594	68.5624	69.0704	69.3423	69.4158	69.6459	69.9723	70.102	70.4539	70.6412	71.0116	71.4392	71.9317	72.3155	72.7851	73.18	73.4327	73.662	73.7374	74.0451
Vanuatu	Female	5 to 9	Respiratory infections and tuberculosis	81.5438	81.8135	82.0385	82.2674	82.658	82.9414	82.9919	82.9184	82.6696	81.7497	81.8397	81.9976	82.2065	82.6507	83.7935	83.7613	83.8016	83.1292	83.3733	83.705	83.9971	84.3444	85.0636	85.4208	85.3284	85.6053	85.16	85.2806
Vanuatu	Female	Early Neonatal	Respiratory infections and tuberculosis	81.7567	82.0371	82.2579	82.4469	82.6412	82.8402	82.9591	83.0669	83.1978	83.2767	83.4052	83.565	83.7416	84.0287	84.2862	84.4737	84.7114	84.955	85.1911	85.3796	85.5738	85.7513	85.9209	86.0947	86.2454	86.3885	86.5502	86.6969
Vanuatu	Female	Late Neonatal	Respiratory infections and tuberculosis	83.6737	83.8763	84.0182	84.1197	84.204	84.2643	84.2629	84.1921	84.0718	83.848	83.6027	83.2894	82.8987	82.6568	82.572	82.6115	82.8993	83.2307	83.5423	83.7748	84.0565	84.3013	84.5267	84.7596	84.9593	85.1512	85.3473	85.5321
Vanuatu	Female	Post Neonatal	Respiratory infections and tuberculosis	84.0906	84.3371	84.5155	84.679	84.874	85.0014	85.0062	84.9408	84.8121	84.4948	84.4996	84.4927	84.4842	84.5078	84.6761	84.533	84.6365	84.6221	84.9584	85.3443	85.7694	86.2133	86.7427	87.1455	87.3686	87.6985	87.7814	87.9763
Vanuatu	Male	0 to 20	Respiratory infections and tuberculosis	82.7466	82.9347	83.0678	83.171	83.3111	83.407	83.3913	83.3352	83.2265	82.8277	82.8175	82.8006	82.7693	82.8665	83.2082	83.1302	83.2176	83.069	83.2814	83.5275	83.7933	84.088	84.5166	84.8252	84.9276	85.194	85.1688	85.341
Vanuatu	Male	1 to 4	Respiratory infections and tuberculosis	88.7841	88.9548	89.0919	89.2153	89.3554	89.4406	89.4338	89.3614	89.212	88.6764	88.6534	88.7024	88.7982	89.0252	89.6051	89.605	89.6743	89.3857	89.5679	89.8169	90.0227	90.2524	90.6462	90.8687	90.8694	91.0744	90.86	90.9519
Vanuatu	Male	10 to 14	Respiratory infections and tuberculosis	72.7662	72.9662	73.118	73.2114	73.4325	73.5947	73.695	73.7942	73.8783	73.7229	73.9522	74.0631	74.0153	74.0631	74.4923	74.4522	74.5697	74.3872	74.6392	74.927	75.2305	75.576	76.0315	76.3551	76.3956	76.6596	76.63	76.8243
Vanuatu	Male	15 to 19	Respiratory infections and tuberculosis	77.7575	77.9171	78.045	78.1335	78.3349	78.5261	78.7139	78.8515	79.0114	79.138	79.3699	79.5062	79.5188	79.5825	79.6759	79.8015	80.003	80.1497	80.4069	80.6516	80.9008	81.1259	81.3624	81.5465	81.6295	81.738	81.8145	81.9019
Vanuatu	Male	5 to 9	Respiratory infections and tuberculosis	78.0377	78.1783	78.2692	78.4011	78.6367	78.7839	78.7788	78.6921	78.4987	77.655	77.7267	77.843	77.993	78.3568	79.4778	79.406	79.3471	78.5617	78.7072	78.9517	79.1543	79.4792	80.1458	80.4744	80.3181	80.5848	80.0909	80.2128
Vanuatu	Male	Early Neonatal	Respiratory infections and tuberculosis	81.0209	81.3052	81.5294	81.715	81.8911	82.0705	82.1468	82.2029	82.28	82.2911	82.312	82.314	82.2869	82.3595	82.4369	82.5047	82.7491	83.1028	83.4927	83.8358	84.192	84.5065	84.779	85.0509	85.2814	85.4848	85.6478	85.7712
Vanuatu	Male	Late Neonatal	Respiratory infections and tuberculosis	83.6389	83.8659	84.0062	84.0783	84.0844	84.035	83.8638	83.6323	83.3659	83.033	82.7193	82.39	81.993	81.8052	81.7045	81.6852	81.9293	82.3104	82.7907	83.2034	83.6693	84.0729	84.4237	84.7532	85.0036	85.2096	85.387	85.5403
Vanuatu	Male	Post Neonatal	Respiratory infections and tuberculosis	83.364	83.6461	83.8612	84.0427	84.2569	84.426	84.4452	84.3902	84.2688	83.9383	83.9729	84.0061	84.0431	84.186	84.4792	84.4208	84.5763	84.5287	84.7446	84.9706	85.2324	85.5134	85.9181	86.2209	86.3298	86.5818	86.6033	86.8004
Central Asia	Both	0 to 20	Respiratory infections and tuberculosis	53.0054	54.9071	56.1456	57.3025	58.4586	59.7953	61.3015	62.9001	64.427	66.2399	68.0617	69.6658	70.9538	71.9263	72.5533	73.1039	73.6714	74.1471	74.5544	74.944	75.4693	75.9937	76.4839	76.9318	77.7127	78.705	79.6511	80.5305
Central Asia	Both	1 to 4	Respiratory infections and tuberculosis	63.5625	65.2126	66.1621	66.9426	67.538	68.2124	69.0244	70.0695	71.2343	72.6663	74.0885	75.4902	76.6627	77.5972	78.4252	79.2346	80.043	80.8324	81.5671	82.1776	82.8527	83.4368	84.0075	84.4561	84.9718	85.572	86.0778	86.4927
Central Asia	Both	10 to 14	Respiratory infections and tuberculosis	61.3664	60.0314	57.4551	54.2425	50.8304	49.0932	49.5043	49.5089	49.2333	51.313	53.3748	55.7546	57.9064	59.6853	60.6322	60.5407	61.8241	62.6352	63.4864	64.0406	64.4209	64.4734	65.2118	65.265	65.6423	65.7176	66.7486	67.6156
Central Asia	Both	15 to 19	Respiratory infections and tuberculosis	83.732	83.1178	81.9195	80.5958	79.8473	79.1922	78.6035	78.3084	78.4741	79.3576	79.7903	80.2863	80.7215	81.3713	81.9673	81.8172	82.2438	82.6525	83.0079	83.4446	83.9039	84.2272	84.3382	84.3393	84.7423	84.7322	84.7888	84.8854
Central Asia	Both	5 to 9	Respiratory infections and tuberculosis	55.8404	56.7469	55.3372	52.0941	48.4364	46.5374	46.2781	44.7734	43.7166	45.7723	48.3607	50.5492	52.5647	54.7136	56.199	57.2217	59.1216	60.0587	60.2842	60.9419	61.4311	61.9752	63.0118	64.0898	66.1824	67.0029	67.6802	68.5285
Central Asia	Both	Early Neonatal	Respiratory infections and tuberculosis	43.5748	44.212	43.4915	42.2481	40.8936	40.7496	42.0668	44.5879	47.5384	51.3921	54.5476	56.5794	58.5116	60.2	60.9803	62.442	64.5084	66.2179	67.5532	68.714	69.5953	70.3171	70.8035	71.0878	71.7897	72.5207	72.9096	73.2776
Central Asia	Both	Late Neonatal	Respiratory infections and tuberculosis	43.9271	44.1064	43.4075	42.4083	41.3305	40.6184	40.5991	40.9388	41.0971	42.7934	45.6247	48.0006	50.04	51.7732	52.7383	54.2116	56.1816	58.0649	59.8402	61.4104	62.8174	64.0074	64.8497	65.5302	66.445	67.4263	67.9973	68.5652
Central Asia	Both	Post Neonatal	Respiratory infections and tuberculosis	44.8381	45.0443	44.4062	43.6559	43.295	43.3427	43.3675	43.6455	44.1942	45.3746	47.1717	49.1725	51.0984	52.9678	54.8684	57.0541	59.1996	61.2852	63.2363	64.9437	66.7234	68.4186	69.7628	70.8478	72.0448	73.2577	74.0939	74.7417
Central Asia	Female	0 to 20	Respiratory infections and tuberculosis	51.8256	53.9338	55.3268	56.5421	57.6558	58.9745	60.46	61.9901	63.4207	65.1415	66.9398	68.5923	69.8855	70.9018	71.574	72.1549	72.696	73.166	73.5318	73.9162	74.4539	75.0203	75.555	76.0655	76.8777	77.9417	78.9464	79.8561
Central Asia	Female	1 to 4	Respiratory infections and tuberculosis	62.8622	64.5814	65.619	66.505	67.1325	67.8779	68.8059	69.9609	71.2597	72.7283	74.1373	75.5167	76.6655	77.6034	78.4116	79.2117	79.9662	80.7113	81.3896	81.9719	82.6039	83.2049	83.7767	84.2381	84.7614	85.3969	85.9188	86.318
Central Asia	Female	10 to 14	Respiratory infections and tuberculosis	66.5896	65.5074	63.1854	59.4026	55.7382	54.4875	56.2262	56.5995	56.0783	57.5695	59.0329	61.0703	63.2511	64.8647	65.7288	65.8111	66.912	67.8993	68.754	69.4502	70.3262	70.711	71.1748	71.4958	72.2684	72.7682	73.1911	73.7003
Central Asia	Female	15 to 19	Respiratory infections and tuberculosis	81.0737	80.6897	79.1673	77.0887	76.4006	76.3441	76.231	75.7652	75.7502	76.3373	76.808	77.0098	77.3111	77.9078	78.3875	78.3101	79.0408	79.7564	80.145	80.6104	81.1806	81.6585	82.0975	82.5811	82.8652	82.8966	83.0432	83.188
Central Asia	Female	5 to 9	Respiratory infections and tuberculosis	61.6114	63.0261	61.8751	58.0737	53.9351	52.4923	52.9641	51.8927	51.0296	53.3541	55.9161	57.9694	59.3795	60.9855	62.862	64.4043	65.3829	66.5592	66.8702	67.5561	68.6377	69.5877	70.5981	71.6368	73.1381	74.0015	74.7804	75.3366
Central Asia	Female	Early Neonatal	Respiratory infections and tuberculosis	41.8689	42.5328	41.6727	40.4466	39.4843	40.0462	42.1154	45.4907	49.2678	53.3169	56.3241	58.215	59.9565	61.3784	61.864	62.9311	64.6731	66.1608	67.4845	68.7808	69.7788	70.6566	71.3877	71.8082	72.6707	73.5634	74.0919	74.6424
Central Asia	Female	Late Neonatal	Respiratory infections and tuberculosis	41.5836	41.5795	40.5755	39.3101	37.9911	37.2322	37.4427	38.0888	38.3421	39.5487	41.5011	43.1399	44.6123	46.0755	47.0354	48.5724	50.6042	52.5122	54.2407	55.8603	57.3914	58.7392	59.853	60.8235	62.0344	63.3029	64.0573	64.8482
Central Asia	Female	Post Neonatal	Respiratory infections and tuberculosis	47.1941	47.6103	47.2578	46.664	46.1171	45.6902	45.0486	44.5702	44.3422	45.0114	46.6909	48.8442	50.7856	52.7805	54.747	56.933	59.1124	61.2191	63.1056	64.7867	66.5223	68.1984	69.5531	70.6801	71.8773	73.1047	73.9919	74.672
Central Asia	Male	0 to 20	Respiratory infections and tuberculosis	54.1351	55.8656	56.9769	58.084	59.2702	60.6159	62.1319	63.7768	65.373	67.2509	69.0837	70.6425	71.9205	72.8537	73.4427	73.9682	74.5571	75.0389	75.4809	75.8759	76.3913	76.8818	77.3363	77.7345	78.4873	79.4187	80.314	81.1642
Central Asia	Male	1 to 4	Respiratory infections and tuberculosis	64.1706	65.7595	66.6322	67.3211	67.8893	68.5022	69.2145	70.1654	71.2158	72.6176	74.0516	75.4725	76.665	77.5963	78.4408	79.2575	80.1113	80.9378	81.7196	82.3533	83.0634	83.6322	84.2006	84.6377	85.1457	85.7155	86.2066	86.6335
Central Asia	Male	10 to 14	Respiratory infections and tuberculosis	65.3429	64.0849	61.8699	59.9156	57.5163	55.7341	54.8434	54.5102	54.5203	56.6579	58.7919	60.9378	62.5682	64.089	64.8944	64.6668	65.826	66.2983	66.9615	67.2721	67.1354	66.8895	67.7085	67.5189	67.4678	67.1539	68.4862	69.4686
Central Asia	Male	15 to 19	Respiratory infections and tuberculosis	85.7405	85.0057	84.0295	83.1874	82.4232	81.4312	80.5744	80.3846	80.6491	81.6823	82.0803	82.7364	83.2399	83.9031	84.5532	84.3635	84.599	84.8173	85.1476	85.5587	85.945	86.1711	86.0918	85.8158	86.2809	86.2514	86.2571	86.3256
Central Asia	Male	5 to 9	Respiratory infections and tuberculosis	54.7898	55.0504	53.5328	51.2635	48.5441	46.3848	45.382	43.595	42.4566	43.9857	46.2993	48.3768	50.7977	53.2705	54.1758	54.5429	57.1941	57.7853	57.9057	58.4696	58.3028	58.376	59.3273	60.3275	62.7885	63.4733	63.9683	65.0159
Central Asia	Male	Early Neonatal	Respiratory infections and tuberculosis	44.7837	45.4345	44.8421	43.613	42.0106	41.3992	42.2091	44.1494	46.5342	50.2544	53.5084	55.6398	57.7067	59.5795	60.5652	62.2918	64.5732	66.4334	67.7805	68.8556	69.6613	70.278	70.599	70.7811	71.354	71.94	72.1784	72.33
Central Asia	Male	Late Neonatal	Respiratory infections and tuberculosis	46.6392	46.9663	46.5217	45.748	44.875	44.2112	44.016	44.1165	44.2003	46.2422	49.696	52.5926	55.0263	56.9271	57.8702	59.2585	61.1358	62.9524	64.7156	66.2072	67.4892	68.5403	69.172	69.6337	70.3252	71.0906	71.5294	71.9336
Central Asia	Male	Post Neonatal	Respiratory infections and tuberculosis	45.395	45.4177	44.5684	43.7246	43.5454	44.0015	44.5954	45.5038	46.685	48.2427	50.0549	51.8336	53.6565	55.3331	57.0891	59.1722	61.1888	63.159	65.0718	66.7206	68.4533	70.0853	71.3585	72.3587	73.5004	74.6453	75.4009	75.9918
Armenia	Both	0 to 20	Respiratory infections and tuberculosis	78.8846	80.9499	82.2446	83.6715	85.1346	86.6572	87.9494	89.1381	89.9917	90.4442	90.8816	91.2935	91.8297	92.2663	92.5003	92.7386	93.2009	93.4086	93.3237	93.099	92.8897	92.831	93.0455	93.2907	93.5408	93.7205	93.9105	94.1943
Armenia	Both	1 to 4	Respiratory infections and tuberculosis	89.4232	90.0573	90.4491	90.8779	91.3191	91.7705	92.1141	92.4868	92.861	93.0387	93.2903	93.4638	93.7706	93.9125	94.0739	94.2796	94.6112	94.8261	94.8461	94.6851	94.6112	94.5811	94.6971	94.7666	94.8572	94.9606	94.9924	95.1047
Armenia	Both	10 to 14	Respiratory infections and tuberculosis	86.8875	88.3472	87.8213	87.8886	88.2279	89.0566	90.5562	90.8384	90.7169	91.3623	92.4033	93.2258	93.4573	92.9738	92.1451	92.4832	92.5124	92.4117	91.8396	90.5964	90.0604	90.4332	90.7472	91.4005	92.1385	92.3842	91.8713	91.9452
Armenia	Both	15 to 19	Respiratory infections and tuberculosis	95.1935	95.1561	94.4303	94.3723	94.3706	93.6607	93.989	94.6334	95.1693	95.7923	96.3131	96.4199	96.3802	96.6491	96.5727	96.1464	95.9361	95.9902	95.5072	95.0223	94.9013	95.2913	95.7952	96.0891	96.2556	96.3685	96.021	96.0126
Armenia	Both	5 to 9	Respiratory infections and tuberculosis	82.1866	83.4559	83.0941	83.345	83.4432	84.3448	85.9279	87.3188	88.7786	89.5626	89.9892	90.724	90.2409	89.435	89.5507	89.7193	90.6623	91.3774	91.0647	90.622	91.0127	91.2204	91.698	91.5961	90.9845	89.8581	89.6414	90.4956
Armenia	Both	Early Neonatal	Respiratory infections and tuberculosis	73.9476	75.8084	75.9938	75.898	75.6772	76.5044	77.6422	79.0642	80.7803	81.8318	83.3299	84.749	86.0665	86.8839	87.4707	88.5147	90.0378	90.2023	89.8865	89.3721	88.8203	88.5909	88.5554	88.7983	89.1501	89.2785	89.7755	90.1877
Armenia	Both	Late Neonatal	Respiratory infections and tuberculosis	72.2785	74.6057	75.4001	76.5949	78.2962	80.5268	82.7635	84.4211	85.5406	85.7553	86.3155	86.853	88.04	89.2346	89.573	89.7968	90.6789	90.9188	90.8375	90.583	90.1882	89.9595	89.9881	90.1638	90.484	90.7435	91.077	91.4111
Armenia	Both	Post Neonatal	Respiratory infections and tuberculosis	65.7927	68.0114	68.7876	69.5329	70.9095	73.339	75.5485	77.7454	79.1468	79.7411	80.4593	81.4669	83.2865	85.0896	86.1749	87.1821	88.61	89.342	89.4274	89.2901	89.1034	89.2337	89.8593	90.4661	90.9549	91.2586	91.5263	91.8469
Armenia	Female	0 to 20	Respiratory infections and tuberculosis	77.5504	79.8596	81.5382	83.233	84.8021	86.6688	87.9998	89.257	89.9843	90.3701	90.6178	91.068	91.5933	92.1195	92.4242	92.7505	93.2754	93.4905	93.3903	93.2143	93.025	93.0331	93.2377	93.528	93.7805	93.9801	94.1602	94.3991
Armenia	Female	1 to 4	Respiratory infections and tuberculosis	89.5115	90.3593	90.9809	91.5702	92.0731	92.6215	93.0299	93.4049	93.8218	94.0549	94.2332	94.4683	94.5933	94.6274	94.6392	94.7341	94.9834	95.1406	95.0967	94.9744	94.9232	94.9667	95.0646	95.2045	95.3175	95.3688	95.358	95.3958
Armenia	Female	10 to 14	Respiratory infections and tuberculosis	90.3067	91.0592	90.836	91.22	91.7419	92.416	93.3083	93.7528	93.7382	93.5173	94.7316	95.4607	95.596	94.1528	93.4374	94.2231	93.8158	93.3472	92.5705	92.2862	92.0451	91.5895	91.8572	93.0703	93.7532	93.3248	92.2692	92.2497
Armenia	Female	15 to 19	Respiratory infections and tuberculosis	94.3232	94.641	94.5515	94.9577	95.4967	95.6298	95.7266	95.8235	96.2064	96.4786	96.7874	96.8592	96.6478	96.9586	97.1479	96.6699	96.3406	96.1272	95.4355	94.8453	94.5493	95.1413	96.0456	96.7513	96.8252	96.8449	96.8478	96.8814
Armenia	Female	5 to 9	Respiratory infections and tuberculosis	84.9539	85.8121	85.7261	86.177	86.0663	87.1503	88.9465	90.5511	91.7519	91.5567	90.8565	92.2491	93.046	92.5605	92.5513	92.2157	92.9197	93.1642	92.666	91.755	92.5925	93.4038	93.6084	93.191	92.8531	93.121	93.2649	93.7441
Armenia	Female	Early Neonatal	Respiratory infections and tuberculosis	69.8074	71.5018	71.5197	71.31	70.6314	71.8652	72.7957	74.6233	76.8565	79.0074	81.4225	83.5561	85.4406	86.2722	86.6466	87.6588	89.3499	89.4879	89.0154	88.5945	87.818	87.5746	87.511	87.7879	88.2133	88.5237	89.1314	89.6261
Armenia	Female	Late Neonatal	Respiratory infections and tuberculosis	77.0313	79.287	80.5428	82.0589	83.7888	86.1686	88.0083	89.2469	89.3215	88.8439	88.5388	88.4642	89.1795	90.064	90.1497	90.2025	90.9314	91.0812	90.9194	90.7313	90.3179	90.2365	90.3997	90.7135	90.965	91.17	91.4076	91.6662
Armenia	Female	Post Neonatal	Respiratory infections and tuberculosis	64.302	66.6369	67.7688	68.6246	69.8874	72.8331	74.852	76.9863	77.7036	77.9381	77.9495	78.965	80.9037	83.4393	85.1256	86.7205	88.5359	89.4541	89.6407	89.6128	89.4717	89.6788	90.2359	90.8385	91.2775	91.5845	91.8319	92.1056
Armenia	Male	0 to 20	Respiratory infections and tuberculosis	80.0139	81.8734	82.8502	84.0519	85.4219	86.6571	87.9126	89.0401	89.9947	90.5002	91.0942	91.4742	92.0192	92.3821	92.5586	92.7266	93.1396	93.3441	93.2761	93.0176	92.7986	92.6933	92.9196	93.1335	93.3838	93.5503	93.7486	94.0654
Armenia	Male	1 to 4	Respiratory infections and tuberculosis	89.3155	89.7593	89.9428	90.2271	90.6112	90.9771	91.2713	91.6497	92.0006	92.1442	92.4705	92.6019	93.0633	93.2945	93.578	93.8742	94.2731	94.5372	94.612	94.4204	94.3288	94.2392	94.3708	94.3843	94.4578	94.6062	94.6749	94.8498
Armenia	Male	10 to 14	Respiratory infections and tuberculosis	86.6142	88.3987	87.7153	87.469	87.5545	88.3239	90.0371	90.0853	89.8816	91.1995	91.8297	92.5504	92.8212	93.3749	92.6352	92.4744	92.9167	93.1864	92.9319	91.1209	90.4592	91.4701	91.7541	91.7861	92.4085	93.1731	93.2388	93.3787
Armenia	Male	15 to 19	Respiratory infections and tuberculosis	95.8248	95.5766	94.4864	94.1436	93.8071	92.5962	93.0475	94.003	94.6084	95.4243	96.0573	96.1769	96.2452	96.4812	96.2366	95.8532	95.7238	95.9479	95.6061	95.1976	95.1956	95.4632	95.7255	95.7835	96.0194	96.2005	95.6739	95.6467
Armenia	Male	5 to 9	Respiratory infections and tuberculosis	81.2306	82.7856	82.1631	82.1603	82.4698	83.0602	84.2134	85.1921	86.7564	88.5249	90.1438	90.0687	88.268	87.2404	87.5041	88.2014	89.2998	90.4235	90.3386	90.4201	90.3214	89.9036	90.6044	90.8313	90.0118	87.6071	87.0504	88.1843
Armenia	Male	Early Neonatal	Respiratory infections and tuberculosis	76.9461	78.9352	79.2367	79.2088	79.3011	79.8173	81.0841	82.1994	83.5429	83.8236	84.6831	85.6094	86.5394	87.3477	88.0785	89.1429	90.5503	90.7321	90.5228	89.9441	89.5469	89.3253	89.3098	89.5282	89.8277	89.8214	90.2323	90.5771
Armenia	Male	Late Neonatal	Respiratory infections and tuberculosis	68.8432	71.2174	71.6584	72.624	74.3364	76.4731	79.0457	81.0654	82.9788	83.7221	84.9325	85.919	87.4319	88.8296	89.3475	89.6912	90.6694	90.9692	90.9482	90.6496	90.2745	89.9392	89.864	89.9315	90.2934	90.5855	90.9822	91.3644
Armenia	Male	Post Neonatal	Respiratory infections and tuberculosis	68.7137	70.7226	71.1474	71.7565	73.1602	75.0262	77.2867	79.4251	81.3148	82.1642	83.4123	84.3616	86.0009	87.1314	87.6828	88.1677	89.2145	89.7615	89.7606	89.5409	89.326	89.388	90.0405	90.6228	91.1292	91.4161	91.6879	92.0318
Azerbaijan	Both	0 to 20	Respiratory infections and tuberculosis	29.7597	32.3341	35.6322	39.2544	42.7577	46.3645	49.4648	52.51	54.8192	57.499	60.5148	63.6551	65.1911	66	66.3051	66.9303	67.8876	68.8058	69.1585	69.3613	69.4786	69.7418	70.0611	70.6109	71.3419	72.2151	73.3763	74.7307
Azerbaijan	Both	1 to 4	Respiratory infections and tuberculosis	61.0091	62.8283	64.4577	65.9879	67.2271	68.3811	69.2857	70.14	70.6149	71.5437	73.0318	74.6797	75.3115	75.5265	75.685	76.5684	77.663	79.034	80.0455	80.8244	81.4505	82.1677	82.8118	83.4563	84.0918	84.6502	85.289	85.9747
Azerbaijan	Both	10 to 14	Respiratory infections and tuberculosis	54.6377	51.2787	45.2012	41.5041	37.3685	36.6007	37.4451	38.1968	39.8048	42.7717	45.2888	47.8716	52.7695	55.1761	53.8818	54.2198	62.1432	64.1166	64.0418	65.4578	65.8394	66.219	67.3211	67.0162	65.8161	67.4711	68.8966	69.2364
Azerbaijan	Both	15 to 19	Respiratory infections and tuberculosis	82.7379	82.4553	81.3784	80.7465	80.5779	80.447	80.4027	80.0624	79.9719	80.2739	80.1812	80.6135	81.5887	82.6129	83.7839	83.4921	83.8917	85.048	85.181	85.4683	85.6038	85.8818	86.3416	86.4501	86.4068	86.8153	86.2772	85.9987
Azerbaijan	Both	5 to 9	Respiratory infections and tuberculosis	34.9641	32.2336	29.5568	26.0098	19.4941	15.6588	10.2378	4.72186	1.72201	3.27902	4.91556	9.40246	13.4642	19.1131	22.8006	22.4335	38.3559	46.1479	46.1128	48.8499	50.1789	51.5786	54.2384	55.9879	57.3524	59.3059	58.3295	58.0206
Azerbaijan	Both	Early Neonatal	Respiratory infections and tuberculosis	8.76504	8.58337	8.6219	8.37484	7.95605	8.57872	9.32553	11.4247	12.7676	15.9033	20.2065	25.8722	28.8412	32.4256	37.2472	43.3175	48.5706	53.5529	55.6493	57.0196	57.4743	57.8311	57.9583	58.5528	58.839	59.113	59.5394	60.1749
Azerbaijan	Both	Late Neonatal	Respiratory infections and tuberculosis	0	0.868276	1.69489	1.91436	1.80024	2.76939	3.44023	4.66466	4.49725	7.04993	12.334	18.4916	20.6954	22.1265	24.2739	27.8688	31.0756	34.7233	38.1597	40.744	42.3431	43.5966	44.7457	45.9916	47.1177	48.1013	49.4905	51.0486
Azerbaijan	Both	Post Neonatal	Respiratory infections and tuberculosis	6.3305	7.97477	8.96983	9.73458	11.1033	13.5008	14.9313	16.3289	16.3107	18.3479	23.0134	29.1996	32.2578	34.3541	36.155	39.4287	42.4833	45.8817	49.1877	51.7356	53.5366	55.1297	56.556	58.004	59.435	60.718	62.2401	63.8202
Azerbaijan	Female	0 to 20	Respiratory infections and tuberculosis	25.0195	28.2574	32.1438	36.2205	39.995	43.4964	46.465	49.4354	51.657	54.3194	57.3201	60.4261	61.8567	62.4803	62.5612	63.1054	63.685	64.4525	64.7862	64.8904	64.924	65.121	65.379	65.9169	66.7339	67.6437	69.0034	70.6218
Azerbaijan	Female	1 to 4	Respiratory infections and tuberculosis	62.9848	64.8663	66.5935	68.0484	68.9555	69.6237	70.1325	70.6448	70.9492	71.8878	73.3957	75.0495	75.6793	75.9228	76.0498	76.8613	77.9333	79.2682	80.2498	81.0177	81.6529	82.3521	83.0058	83.6354	84.2841	84.8248	85.4614	86.1337
Azerbaijan	Female	10 to 14	Respiratory infections and tuberculosis	61.305	58.4376	52.4992	48.9919	45.6371	44.5176	45.384	45.9656	47.8638	51.1526	52.9368	54.7191	61.0161	64.1248	63.0404	63.4695	67.3295	68.2285	69.1764	70.0586	70.723	71.4081	72.0486	73.1707	73.5972	73.7716	73.9061	73.9059
Azerbaijan	Female	15 to 19	Respiratory infections and tuberculosis	82.6653	81.9742	80.7922	79.7556	78.8157	78.4445	78.5472	78.4788	78.5507	79.2965	79.6538	79.648	80.1207	80.4514	81.1889	81.6032	82.599	83.6753	84.0417	84.4136	84.8208	85.2696	85.708	86.5146	86.8004	86.8919	87.002	87.0129
Azerbaijan	Female	5 to 9	Respiratory infections and tuberculosis	40.3463	38.929	37.0326	34.3753	30.6647	27.0164	19.7728	16.095	14.0794	16.9897	19.8474	22.0025	23.2422	26.1507	31.8593	35.6601	41.719	49.0651	51.5316	53.764	55.2771	57.1969	58.5447	59.0189	59.0257	59.0523	58.59	58.587
Azerbaijan	Female	Early Neonatal	Respiratory infections and tuberculosis	7.36466	6.97278	6.04908	6.10677	8.93463	14.0288	19.9554	25.9379	29.2697	30.9659	32.1525	35.625	36.6793	38.455	40.9321	45.1346	48.884	52.6734	54.7079	56.143	56.7469	57.2011	57.6176	58.2498	58.8538	59.4832	60.0583	61.007
Azerbaijan	Female	Late Neonatal	Respiratory infections and tuberculosis	2.10518	3.10676	3.86964	4.18174	4.62858	6.14516	7.81224	9.75255	8.72978	6.37683	4.56271	5.11878	1.96458	0	1.18311	5.47512	9.27157	13.7338	17.9764	21.2238	23.2138	24.6884	26.3146	27.8908	29.5328	31.1428	33.1996	35.6283
Azerbaijan	Female	Post Neonatal	Respiratory infections and tuberculosis	0	2.06531	3.48424	4.09436	4.26926	4.7609	4.24246	3.60142	2.10367	4.18748	9.89771	17.3693	21.158	23.7218	25.5703	29.1187	32.6998	36.7034	40.4481	43.3661	45.4535	47.264	49.0158	50.7747	52.5517	54.1171	56.0034	57.8363
Azerbaijan	Male	0 to 20	Respiratory infections and tuberculosis	33.8252	35.8651	38.6812	41.9242	45.1938	48.8664	52.0564	55.1466	57.5146	60.1949	63.2095	66.362	67.9735	68.9233	69.4013	70.0839	71.3259	72.3459	72.7001	72.9702	73.1367	73.4367	73.7878	74.3307	74.9826	75.8133	76.8112	77.9568
Azerbaijan	Male	1 to 4	Respiratory infections and tuberculosis	59.3484	61.1104	62.6514	64.2418	65.7669	67.3404	68.5869	69.7386	70.361	71.2874	72.7627	74.4101	75.0501	75.2485	75.4379	76.3834	77.4956	78.8924	79.9255	80.7104	81.3266	82.0552	82.6898	83.3443	83.9678	84.5388	85.1776	85.8716
Azerbaijan	Male	10 to 14	Respiratory infections and tuberculosis	58.8303	55.7933	50.9881	47.9679	44.0717	43.8026	44.4348	45.1677	46.1416	48.1344	50.7377	53.4559	55.9416	57.1465	55.9589	56.1609	65.9828	68.4766	67.5229	69.0981	69.1593	69.2022	70.4609	69.0352	66.7534	69.2876	71.4749	72.0209
Azerbaijan	Male	15 to 19	Respiratory infections and tuberculosis	83.3767	83.3007	82.2784	81.8671	82.128	82.1293	81.9793	81.4795	81.289	81.3191	80.9596	81.6552	82.9096	84.326	85.7279	85.0195	85.0497	86.225	86.2163	86.4449	86.4333	86.6218	87.0994	86.8231	86.6205	87.2177	86.3637	85.9659
Azerbaijan	Male	5 to 9	Respiratory infections and tuberculosis	36.7497	32.9553	29.7725	25.7056	17.0011	13.415	10.5495	3.74054	0.0518684	0	0.171447	6.59297	13.1245	20.9484	22.1267	17.5693	41.6847	49.0314	46.5034	49.4367	50.4398	51.1823	54.829	57.6285	60.1604	63.7687	62.4038	61.842
Azerbaijan	Male	Early Neonatal	Respiratory infections and tuberculosis	9.89735	9.86318	10.5336	10.1097	7.68343	5.56605	3.14791	2.90109	3.08972	7.15814	13.3697	20.3797	24.5611	29.2506	35.4933	42.6676	48.8023	54.4838	56.6061	57.9246	58.2757	58.5528	58.4569	58.984	58.9953	58.9426	59.1453	59.4067
Azerbaijan	Male	Late Neonatal	Respiratory infections and tuberculosis	0	0.785836	1.68708	1.88284	1.3967	1.97498	1.92363	2.63318	3.1285	9.25118	19.634	29.7554	35.7728	39.6182	42.4044	45.4038	48.0871	51.0617	53.8343	55.9095	57.2052	58.3091	59.1748	60.191	60.9967	61.5971	62.569	63.5289
Azerbaijan	Male	Post Neonatal	Respiratory infections and tuberculosis	16.2559	17.4202	17.9797	18.8087	21.0916	24.9515	27.9324	30.9346	32.1055	33.9528	37.5011	42.301	44.547	46.1014	47.721	50.5732	53.0382	55.7789	58.5483	60.6638	62.1419	63.4772	64.5815	65.7247	66.8212	67.8305	69.0064	70.308
Georgia	Both	0 to 20	Respiratory infections and tuberculosis	73.5416	75.482	76.8479	78.0048	79.7603	80.9011	81.4131	82.215	82.5889	83.0278	83.6924	84.9025	86.6773	88.2741	89.7405	90.4212	90.7761	91.2573	91.3777	91.7071	91.8672	92.0938	92.3283	92.565	92.9995	93.0878	93.1645	93.3485
Georgia	Both	1 to 4	Respiratory infections and tuberculosis	85.3946	86.0412	86.5015	86.6836	87.0801	87.3907	87.0699	87.0298	86.965	86.9851	86.7016	87.1999	88.2347	89.275	90.3679	90.6432	91.1741	91.7119	91.8956	92.1937	92.3748	92.5868	92.8139	92.9422	93.1647	93.2619	93.3114	93.4326
Georgia	Both	10 to 14	Respiratory infections and tuberculosis	56.7897	54.4913	57.0343	62.3132	67.2516	70.6631	72.8503	75.5414	77.5927	78.4391	77.6001	76.683	80.5882	84.2886	86.2458	86.4063	86.4238	86.1291	84.9513	84.7748	84.6944	84.8865	84.8492	84.9159	86.043	86.4564	85.8152	87.0248
Georgia	Both	15 to 19	Respiratory infections and tuberculosis	83.0454	81.8344	81.7361	83.537	86.3674	87.4544	87.2133	87.834	88.5285	87.4424	86.1122	84.5992	86.8961	89.3981	90.6244	91.1034	91.4924	91.8332	91.6326	91.7079	91.6826	92.2226	92.9497	93.112	93.257	93.4159	93.0982	93.2187
Georgia	Both	5 to 9	Respiratory infections and tuberculosis	53.8819	51.7332	51.4588	54.384	61.9377	66.1844	68.6851	72.3864	75.2568	77.448	77.9677	78.6096	83.1061	86.5126	87.6053	86.2786	86.6557	87.3165	86.8684	87.2221	87.2901	88.0183	88.5791	88.4721	89.235	89.5412	89.2483	89.8867
Georgia	Both	Early Neonatal	Respiratory infections and tuberculosis	57.6034	61.0261	62.1728	63.8138	67.7253	69.4774	70.7896	72.3816	70.4596	69.2057	70.9035	73.6469	77.4581	80.5752	83.5772	84.3025	86.338	88.4106	89.6106	91.0881	91.2064	91.5425	91.8059	92.2734	92.7418	92.9748	93.0133	93.108
Georgia	Both	Late Neonatal	Respiratory infections and tuberculosis	71.8131	73.2558	73.5045	74.1824	76.4916	77.9227	79.0312	80.0966	78.4156	76.3424	76.2619	77.734	80.9947	84.5194	87.5283	88.7525	89.3404	89.9557	89.9824	90.4609	90.658	90.8543	90.9624	91.4645	92.1206	92.3222	92.3277	92.4488
Georgia	Both	Post Neonatal	Respiratory infections and tuberculosis	52.3119	54.8474	54.8711	54.082	55.526	56.7615	57.1507	58.3582	59.0539	61.19	64.9673	70.0473	75.6164	80.3079	84.549	87.1143	87.7143	88.6231	89.0144	89.6129	89.9803	90.3021	90.6257	91.0009	91.6758	91.6405	91.7659	91.9219
Georgia	Female	0 to 20	Respiratory infections and tuberculosis	73.746	75.626	76.9444	77.9263	79.5246	80.6324	80.9614	81.5963	81.7849	81.9395	82.4817	83.6334	85.3542	87.1143	88.792	89.7663	90.2482	90.7975	90.8951	91.2463	91.4598	91.6789	91.8978	92.2605	92.8109	92.833	92.9163	93.0728
Georgia	Female	1 to 4	Respiratory infections and tuberculosis	84.6323	85.6495	86.3129	86.5412	86.9025	87.1759	86.7406	86.5865	86.3577	86.1074	85.8712	86.3545	87.3712	88.4286	89.429	90.0314	90.7138	91.3781	91.5019	91.8602	92.0007	92.1888	92.3513	92.5661	92.8475	92.9676	93.0033	93.1163
Georgia	Female	10 to 14	Respiratory infections and tuberculosis	62.915	58.6614	59.217	64.249	69.7084	74.0917	76.7587	79.2948	81.6862	82.3864	81.075	79.7611	81.6774	83.9099	86.1895	87.2378	88.9561	88.9653	87.2872	86.8056	86.7575	86.6371	87.4526	87.9671	89.9808	90.3822	90.524	90.6768
Georgia	Female	15 to 19	Respiratory infections and tuberculosis	81.5221	80.595	81.6334	83.6117	84.7996	86.6692	86.2357	85.5042	85.0822	84.0815	82.0594	78.9898	81.7311	85.3921	88.1072	89.0395	90.4065	91.0573	90.9402	91.2776	91.253	91.5811	91.8605	92.071	92.3248	91.7161	91.6183	91.6345
Georgia	Female	5 to 9	Respiratory infections and tuberculosis	60.0602	59.5833	59.2809	61.595	68.8349	73.2051	75.3273	78.7474	81.7557	82.6464	82.7819	82.8463	84.8425	86.7115	88.0643	88.303	89.0019	89.2789	87.8857	87.8326	87.8768	87.5989	88.2569	88.8749	90.0865	89.6758	89.761	89.9955
Georgia	Female	Early Neonatal	Respiratory infections and tuberculosis	56.8224	60.1293	61.5178	63.4358	68.1336	70.791	72.5282	74.6693	74.0712	73.9151	75.4748	78.2009	81.0717	82.8739	84.6322	84.904	86.4679	88.2521	89.2372	90.5857	90.7973	91.1425	91.3689	91.9189	92.4339	92.6888	92.6962	92.7754
Georgia	Female	Late Neonatal	Respiratory infections and tuberculosis	65.8769	66.6321	66.2799	66.9966	70.3133	72.569	74.212	75.7502	73.4048	70.204	69.4718	71.144	75.3678	80.7078	85.2386	86.9711	87.7703	88.4426	88.845	89.5206	90.0528	90.48	90.7524	91.3966	92.1387	92.3531	92.3136	92.3919
Georgia	Female	Post Neonatal	Respiratory infections and tuberculosis	58.0692	59.9077	59.5674	58.0184	58.3214	58.6097	57.9007	58.1029	57.6915	58.6935	62.0267	67.0699	72.7814	78.2178	83.1613	86.2803	87.1045	88.2224	88.7459	89.4072	89.908	90.2777	90.5685	91.0652	91.8088	91.6591	91.7569	91.8736
Georgia	Male	0 to 20	Respiratory infections and tuberculosis	73.5145	75.4906	76.8837	78.1692	80.0374	81.1967	81.8498	82.7792	83.2978	83.9598	84.7186	85.9694	87.7786	89.2382	90.5304	90.9779	91.2329	91.6599	91.7979	92.1091	92.2286	92.4594	92.7037	92.8464	93.1925	93.3287	93.3999	93.6024
Georgia	Male	1 to 4	Respiratory infections and tuberculosis	86.0311	86.3597	86.6462	86.7883	87.2151	87.5584	87.3365	87.3933	87.466	87.7084	87.3843	87.8914	88.9367	89.9598	91.1225	91.1356	91.5437	91.9795	92.2104	92.4597	92.6724	92.903	93.1813	93.2389	93.4128	93.4904	93.5502	93.6772
Georgia	Male	10 to 14	Respiratory infections and tuberculosis	61.0149	61.0101	64.769	69.072	72.4086	74.1572	75.4032	77.6151	78.8815	79.6641	79.4511	79.1102	83.9449	88.1474	89.3476	88.6536	87.128	86.6483	86.1917	86.3256	86.2405	86.6539	85.9197	85.6075	85.7616	86.0954	84.9473	86.7553
Georgia	Male	15 to 19	Respiratory infections and tuberculosis	84.4868	83.1457	82.3838	84.0076	87.6826	88.2721	88.1431	89.5348	90.8702	89.7605	88.8779	88.3375	90.3121	92.0533	92.3594	92.5575	92.3634	92.5193	92.2829	92.2181	92.2058	92.8573	93.8156	93.9506	94.0368	94.604	94.184	94.3555
Georgia	Male	5 to 9	Respiratory infections and tuberculosis	52.6588	49.0034	48.7899	52.0165	59.0144	62.6287	65.234	68.796	71.1802	74.4972	75.3667	76.5532	83.1376	87.7331	88.4256	85.6601	85.68	86.6551	87.1836	87.8911	87.9706	89.5937	90.0004	89.2066	89.4578	90.4352	89.8132	90.7849
Georgia	Male	Early Neonatal	Respiratory infections and tuberculosis	57.8934	61.4952	62.527	64.0401	67.4509	68.6267	69.7138	70.99	68.259	66.3589	68.1897	70.9702	75.3819	79.3104	83.0618	84.0574	86.3653	88.6026	89.9297	91.4815	91.5435	91.8735	92.1618	92.5758	93.0168	93.2355	93.2958	93.401
Georgia	Male	Late Neonatal	Respiratory infections and tuberculosis	76.909	78.8511	79.5361	80.1398	81.5978	82.3536	83.0088	83.6769	82.4979	81.2727	81.6481	82.9377	85.4357	87.5731	89.4217	90.2556	90.6794	91.2427	90.9997	91.3287	91.2793	91.3036	91.289	91.6765	92.2559	92.4426	92.4791	92.6256
Georgia	Male	Post Neonatal	Respiratory infections and tuberculosis	49.6706	52.6964	53.0438	52.9398	55.2867	57.2654	58.5463	60.5164	62.0671	65.0057	68.9579	73.8329	79.0293	82.9149	86.3971	88.403	88.7964	89.4965	89.7641	90.285	90.5282	90.7961	91.131	91.3895	91.9763	92.0349	92.1765	92.3563
Kazakhstan	Both	0 to 20	Respiratory infections and tuberculosis	78.0914	79.137	79.7545	80.4153	81.2341	82.0761	83.0085	83.8566	84.6939	85.3294	85.735	86.0876	86.4831	86.9637	87.4179	87.7733	88.1641	88.5426	88.8692	89.2483	89.7802	90.5148	91.065	91.4739	91.9919	92.4231	92.6897	93.0266
Kazakhstan	Both	1 to 4	Respiratory infections and tuberculosis	82.2845	83.2799	83.6991	83.7187	83.8221	84.1902	84.8557	85.5426	86.3296	87.0282	87.5644	88.0597	88.5701	89.0533	89.4443	89.8315	90.269	90.6684	91.0903	91.4505	91.873	92.346	92.751	93.1509	93.5415	93.8255	93.9481	94.119
Kazakhstan	Both	10 to 14	Respiratory infections and tuberculosis	78.2692	78.0096	78.3114	77.8992	77.0325	75.9195	75.7047	76.1357	77.0542	78.8331	79.9181	81.3123	82.4504	83.2336	84.3728	84.7432	85.2621	87.0154	88.8049	89.595	89.5963	90.1251	91.3779	91.0916	91.1778	90.954	90.8489	91.5791
Kazakhstan	Both	15 to 19	Respiratory infections and tuberculosis	88.0009	87.1096	86.1276	85.2089	84.0223	82.019	80.71	80.6867	81.2045	82.6391	83.3697	84.3609	85.2482	85.9556	87.0425	87.6741	88.5338	89.6614	90.7259	91.726	92.3692	92.9658	93.5675	93.7121	93.9947	94.205	94.3213	94.409
Kazakhstan	Both	5 to 9	Respiratory infections and tuberculosis	77.7819	78.1495	78.6059	79.0039	78.5516	77.6699	77.4253	77.2292	77.2555	78.0668	79.1529	80.0559	81.0618	82.3136	83.4596	84.3875	85.8062	87.7429	88.6441	88.9787	89.3821	89.9431	90.1616	90.3139	90.3693	90.2055	90.435	90.9375
Kazakhstan	Both	Early Neonatal	Respiratory infections and tuberculosis	72.9942	74.2686	74.87	74.7892	74.6772	74.4755	75.076	75.8101	77.4461	78.7991	79.4632	79.8532	80.5132	81.8626	83.4828	84.6748	85.6648	86.4162	87.2736	87.6078	87.8982	88.4144	88.4443	87.4051	87.3411	87.6671	88.2934	88.7248
Kazakhstan	Both	Late Neonatal	Respiratory infections and tuberculosis	68.7973	69.456	69.6387	69.9554	70.7096	71.3652	72.3263	73.2854	74.9946	76.6187	77.8145	78.6981	79.698	81.2921	83.0332	84.315	85.3984	86.3561	87.1807	87.6604	88.1193	88.8261	89.1769	89.0804	89.4311	89.6996	89.8014	89.9766
Kazakhstan	Both	Post Neonatal	Respiratory infections and tuberculosis	71.6085	71.6272	71.2911	71.4454	72.3411	73.3872	73.9535	74.4934	75.4617	76.1843	76.53	76.6633	77.0887	78.164	79.4481	80.7697	82.1378	83.3936	84.3225	85.2679	86.4385	87.9115	89.0354	89.9812	90.7637	91.2365	91.2737	91.3872
Kazakhstan	Female	0 to 20	Respiratory infections and tuberculosis	77.575	78.7448	79.4473	80.1314	80.831	81.6505	82.6267	83.4982	84.3574	84.9716	85.3757	85.6527	86.0215	86.542	87.0005	87.3308	87.7081	88.0818	88.3829	88.7342	89.2826	90.051	90.6332	91.0477	91.603	92.0882	92.3325	92.6683
Kazakhstan	Female	1 to 4	Respiratory infections and tuberculosis	81.7158	82.3611	82.4768	82.465	82.5823	83.0397	83.7837	84.5816	85.4552	86.1325	86.6826	87.0876	87.6682	88.2672	88.7182	89.1289	89.6004	90.0651	90.5331	90.8935	91.3236	91.8228	92.227	92.6279	93.0682	93.3977	93.5063	93.6773
Kazakhstan	Female	10 to 14	Respiratory infections and tuberculosis	81.0946	81.3056	81.3182	79.9954	78.7239	77.4827	77.8757	78.136	78.9938	80.5543	81.6921	82.6998	83.5193	84.3506	85.664	86.1681	86.7318	88.2637	89.595	90.2922	90.1717	90.6432	91.7298	91.4922	91.5059	91.5232	91.2597	92.0839
Kazakhstan	Female	15 to 19	Respiratory infections and tuberculosis	87.5207	87.1561	86.7265	85.2248	83.5624	82.142	81.7986	81.4798	81.745	82.1223	82.4624	83.1891	83.6882	84.1008	85.2933	85.9107	87.0219	88.2978	88.8554	89.7883	90.5035	91.3966	92.1287	92.5431	92.7188	92.9042	93.0147	93.2481
Kazakhstan	Female	5 to 9	Respiratory infections and tuberculosis	81.1323	81.4616	81.3172	81.1214	80.2662	79.8628	80.0569	80.2548	80.655	81.645	82.7071	83.2239	83.8084	84.952	85.6632	86.4334	87.6956	89.1036	89.9937	90.2054	90.8471	91.234	90.8148	90.9149	91.0886	91.4091	91.7702	91.9198
Kazakhstan	Female	Early Neonatal	Respiratory infections and tuberculosis	72.1868	73.3048	73.8887	73.8444	73.712	73.5748	74.3118	75.0324	76.6294	78.103	79.0545	79.5476	80.2271	81.5512	83.1453	84.2199	85.1236	85.8595	86.732	87.0446	87.3935	88.0029	88.0961	86.9479	86.9585	87.4681	88.1018	88.581
Kazakhstan	Female	Late Neonatal	Respiratory infections and tuberculosis	65.8675	65.9605	65.7318	66.2496	67.3342	68.2715	69.5908	70.6834	72.5129	74.2743	75.7002	76.8472	78.18	80.1796	82.1678	83.5059	84.5894	85.5864	86.4409	86.9172	87.4264	88.222	88.7432	88.738	89.1853	89.6391	89.7242	89.9167
Kazakhstan	Female	Post Neonatal	Respiratory infections and tuberculosis	72.7005	73.5215	73.9163	74.3584	74.9477	75.6658	76.0354	76.4332	77.2235	77.7893	77.9513	77.8344	78.0339	78.9553	80.0518	81.1573	82.3888	83.5529	84.4142	85.289	86.4226	87.8566	88.9895	89.8804	90.6324	91.083	91.0904	91.1986
Kazakhstan	Male	0 to 20	Respiratory infections and tuberculosis	78.616	79.5612	80.1119	80.7537	81.66	82.5139	83.4067	84.2305	85.045	85.6915	86.0952	86.5026	86.9156	87.3609	87.8093	88.1816	88.5812	88.962	89.3076	89.7065	90.2229	90.9274	91.4499	91.8522	92.3384	92.7257	93.0077	93.3433
Kazakhstan	Male	1 to 4	Respiratory infections and tuberculosis	82.7421	84.0242	84.6916	84.7363	84.8275	85.1213	85.7212	86.3163	87.0315	87.7475	88.2719	88.8415	89.2946	89.6826	90.0245	90.3915	90.7999	91.1452	91.5283	91.8883	92.3042	92.7546	93.1588	93.5569	93.9055	94.152	94.285	94.4548
Kazakhstan	Male	10 to 14	Respiratory infections and tuberculosis	80.5749	79.9549	80.4489	80.9394	80.6247	79.873	79.1714	79.6569	80.4226	81.995	82.7885	84.2113	85.3767	85.9416	86.6674	86.8355	87.1967	88.749	90.5375	91.2302	91.3383	91.7991	92.9161	92.6514	92.783	92.4002	92.4576	92.943
Kazakhstan	Male	15 to 19	Respiratory infections and tuberculosis	88.6916	87.5326	86.278	85.7258	84.8485	82.5806	80.7614	80.8922	81.5206	83.4991	84.4232	85.5214	86.6028	87.4494	88.44	89.0577	89.7461	90.7551	92.0899	93.1021	93.6857	94.0934	94.6029	94.5881	94.9242	95.1429	95.2596	95.2608
Kazakhstan	Male	5 to 9	Respiratory infections and tuberculosis	76.7541	77.1201	78.14	79.0987	79.1048	77.8346	77.1713	76.5971	76.242	76.7815	77.771	78.9662	80.2875	81.509	82.9738	83.9596	85.3794	87.6381	88.4505	88.8739	88.991	89.6677	90.5111	90.7004	90.6304	89.9939	90.0649	90.8714
Kazakhstan	Male	Early Neonatal	Respiratory infections and tuberculosis	73.5744	74.9741	75.5976	75.5014	75.412	75.1665	75.6759	76.4197	78.0832	79.3571	79.8245	80.1441	80.787	82.1533	83.7946	85.0715	86.1221	86.8861	87.733	88.08	88.3296	88.7814	88.767	87.7989	87.681	87.876	88.4857	88.8702
Kazakhstan	Male	Late Neonatal	Respiratory infections and tuberculosis	71.5053	72.5726	73.0527	73.2117	73.707	74.1428	74.8234	75.6672	77.2573	78.7509	79.7567	80.4331	81.1724	82.4414	83.9695	85.1893	86.2536	87.1662	87.9547	88.4287	88.8429	89.4732	89.6941	89.5335	89.8064	89.9335	90.0421	90.198
Kazakhstan	Male	Post Neonatal	Respiratory infections and tuberculosis	72.0291	71.4023	70.4932	70.4088	71.5131	72.7757	73.4761	74.1092	75.1768	75.9923	76.4717	76.8006	77.386	78.5375	79.9131	81.3495	82.7657	84.0396	84.9827	85.9426	87.0895	88.5258	89.5909	90.5375	91.3082	91.7765	91.8355	91.9475
Kyrgyzstan	Both	0 to 20	Respiratory infections and tuberculosis	48.2379	52.2472	54.989	57.3219	59.6035	61.675	62.8825	64.0396	65.6386	67.4423	69.7512	71.3305	72.5349	73.6753	74.7055	75.3851	76.0363	77.1258	78.933	80.0325	81.1844	82.5368	83.2572	83.6101	84.4871	85.3356	86.0482	86.2693
Kyrgyzstan	Both	1 to 4	Respiratory infections and tuberculosis	62.8018	66.0564	68.9819	71.3893	73.4871	74.804	75.3046	75.8777	76.5143	77.4304	78.4769	78.913	78.8864	78.8183	78.9522	79.244	79.8426	80.7231	82.1474	82.9043	83.6317	84.5503	85.1099	85.3097	85.6478	86.1149	86.5685	86.6754
Kyrgyzstan	Both	10 to 14	Respiratory infections and tuberculosis	55.9225	54.9021	54.567	54.0219	51.9004	52.1181	51.37	51.0834	51.5143	55.3544	59.848	61.914	62.4655	63.5635	65.1601	65.5258	67.0935	70.6728	73.1992	75.3069	78.1643	80.0128	79.7579	79.5904	79.1665	79.3265	78.6077	78.2695
Kyrgyzstan	Both	15 to 19	Respiratory infections and tuberculosis	81.3707	81.3394	80.8151	80.8281	81.2132	80.1536	79.8319	79.9375	79.6116	81.187	82.9216	83.4783	83.2209	83.4585	83.8203	83.7501	84.3198	85.632	86.4934	87.5535	88.4835	89.0394	89.3015	89.6227	90.0218	90.2957	90.3713	90.4133
Kyrgyzstan	Both	5 to 9	Respiratory infections and tuberculosis	47.5939	51.3497	53.8107	53.8049	52.0293	50.5898	51.0299	52.8124	54.5925	56.6459	58.3696	61.0535	63.1419	65.4579	66.7484	68.2365	69.3248	71.6186	73.7251	75.008	76.7694	78.4136	78.4073	79.136	80.4742	81.5198	81.7394	81.7288
Kyrgyzstan	Both	Early Neonatal	Respiratory infections and tuberculosis	24.8336	27.6552	27.9026	27.3679	26.918	28.8434	34.2304	42.3247	52.3393	60.8968	68.1091	70.0315	70.725	71.1537	71.8921	72.9943	74.4132	75.2131	77.524	79.1631	80.6134	82.582	83.8625	84.8737	87.4423	88.293	87.932	87.5894
Kyrgyzstan	Both	Late Neonatal	Respiratory infections and tuberculosis	28.7684	31.7421	33.239	33.862	33.8628	34.0754	35.364	38.2219	42.3037	47.0054	53.0304	57.2395	60.7929	63.9947	66.7678	68.4854	70.3782	72.9277	76.3535	78.2197	79.8504	81.7324	82.4326	82.7565	83.657	84.2319	84.594	84.4606
Kyrgyzstan	Both	Post Neonatal	Respiratory infections and tuberculosis	43.0296	45.8737	46.1779	46.0677	46.7374	48.431	47.9866	45.9628	44.7104	44.4204	46.1077	48.3004	50.9459	53.8151	56.4657	58.5997	60.5022	63.3506	67.3895	70.1449	73.0655	75.9802	77.4398	77.9737	79.1468	80.3664	81.426	81.4803
Kyrgyzstan	Female	0 to 20	Respiratory infections and tuberculosis	47.6217	51.7956	54.7655	57.0781	59.3456	61.5988	62.8481	64.0478	65.6823	67.2974	69.3926	71.1877	72.2818	73.5029	74.6747	75.4743	76.1543	77.2145	78.9004	79.9725	81.0939	82.4369	83.0545	83.2982	84.1552	85.091	85.8667	86.1439
Kyrgyzstan	Female	1 to 4	Respiratory infections and tuberculosis	60.8671	64.5323	67.7928	70.3792	72.508	73.9713	74.9026	76.286	77.5806	78.8118	79.7021	79.9842	79.6384	79.2673	79.0715	79.1986	79.6154	80.3421	81.6257	82.304	83.0498	84.0693	84.6717	84.9178	85.2346	85.7727	86.2608	86.3888
Kyrgyzstan	Female	10 to 14	Respiratory infections and tuberculosis	62.266	61.7114	63.0505	63.9877	62.4339	61.747	61.3873	61.5003	62.4552	64.7354	67.1223	68.6768	70.3589	71.0583	71.9241	73.1515	74.5316	77.0308	78.6045	80.2503	82.6056	84.7892	84.5065	83.6588	83.5678	84.7408	84.2232	83.8163
Kyrgyzstan	Female	15 to 19	Respiratory infections and tuberculosis	76.9007	77.7843	77.6427	77.3859	78.8244	77.7359	77.8643	78.2018	78.081	79.3188	80.2111	80.6222	81.1247	81.0595	81.4979	81.7488	82.189	83.1686	83.8132	85.0866	85.7566	86.4625	86.9419	87.492	88.1055	88.0616	87.6542	87.5567
Kyrgyzstan	Female	5 to 9	Respiratory infections and tuberculosis	50.5341	55.9923	60.1011	60.4769	58.036	56.5407	56.8297	59.2022	61.1089	62.2812	64.0366	67.1792	68.8365	71.1408	72.1558	73.5063	73.9057	75.8148	77.1902	77.7821	79.5846	80.6587	80.1497	81.1199	83.489	85.1955	86.4739	86.8293
Kyrgyzstan	Female	Early Neonatal	Respiratory infections and tuberculosis	25.2123	28.8372	29.7363	29.714	29.6924	31.7753	36.1017	42.7817	52.6697	60.9285	68.3235	70.5538	71.0123	71.1748	71.7887	72.2735	73.636	74.6993	77.2769	79.1146	80.5373	82.4095	83.6418	84.5025	86.9411	87.741	87.4846	87.2191
Kyrgyzstan	Female	Late Neonatal	Respiratory infections and tuberculosis	23.5145	25.3178	25.1936	23.7506	22.4247	23.5471	26.8543	31.7597	38.3172	43.9822	49.3608	53.688	57.0629	60.5715	64.1934	66.7446	68.9966	71.5532	74.9196	76.7721	78.3505	80.2271	80.9319	81.4758	82.6245	83.4722	84.1052	84.0611
Kyrgyzstan	Female	Post Neonatal	Respiratory infections and tuberculosis	48.0942	50.3422	50.6178	50.4048	51.0558	52.8454	51.9901	49.2457	47.1206	46.0901	47.5086	50.3312	52.7619	56.0529	59.2694	61.638	63.6459	66.37	69.9448	72.4867	75.1081	77.6968	78.7929	78.9555	79.9286	81.0784	82.0581	82.1558
Kyrgyzstan	Male	0 to 20	Respiratory infections and tuberculosis	48.8814	52.748	55.2979	57.6457	59.935	61.8554	63.0273	64.1457	65.7084	67.6567	70.1303	71.5314	72.8205	73.892	74.806	75.3874	76.0163	77.1302	79.0341	80.1544	81.3278	82.6824	83.4814	83.9191	84.8078	85.5822	86.2394	86.4119
Kyrgyzstan	Male	1 to 4	Respiratory infections and tuberculosis	64.504	67.3875	70.013	72.2598	74.3284	75.5159	75.64	75.5039	75.5668	76.2116	77.3938	77.9629	78.2132	78.4078	78.8302	79.2659	80.0242	81.0384	82.5828	83.4072	84.1181	84.9488	85.4712	85.6314	85.9875	86.3936	86.8178	86.9067
Kyrgyzstan	Male	10 to 14	Respiratory infections and tuberculosis	60.0969	58.8815	57.0741	55.2839	53.1371	54.1399	53.2104	52.6207	52.4648	56.8433	62.253	64.3199	63.7027	64.9233	66.8322	66.3299	67.7143	71.4722	74.3027	76.3528	79.012	80.1323	79.956	80.4403	79.8102	79.0075	78.2651	78.0553
Kyrgyzstan	Male	15 to 19	Respiratory infections and tuberculosis	84.4959	83.913	83.1697	83.3471	83.0924	82.0791	81.4983	81.4632	81.019	82.7578	84.9495	85.5791	84.8734	85.2806	85.5844	85.3171	85.9534	87.4381	88.4128	89.3206	90.3856	90.838	90.9635	91.1398	91.4008	91.8574	92.2208	92.3453
Kyrgyzstan	Male	5 to 9	Respiratory infections and tuberculosis	50.5887	52.0379	52.4203	52.0019	51.159	49.9522	50.5016	51.4343	52.8641	55.6195	57.1035	58.9763	61.2801	63.3377	64.7753	66.2392	67.9372	70.3737	73.0082	74.8693	76.3821	78.4325	78.9525	79.3459	79.45	79.6757	78.7451	78.3413
Kyrgyzstan	Male	Early Neonatal	Respiratory infections and tuberculosis	24.5526	26.841	26.663	25.8002	25.0826	26.9188	33.0604	42.1442	52.2287	60.9724	68.0455	69.7559	70.6089	71.2202	72.0449	73.5693	75.0267	75.6494	77.7783	79.284	80.7523	82.784	84.0954	85.2056	87.863	88.75	88.3068	87.8878
Kyrgyzstan	Male	Late Neonatal	Respiratory infections and tuberculosis	34.0318	37.8789	40.6147	42.8386	43.8618	43.3405	43.0278	44.2408	46.3392	50.2154	56.6412	60.6913	64.3259	67.2335	69.3046	70.3474	71.9326	74.4349	77.8499	79.6949	81.3379	83.193	83.878	84.0294	84.7257	85.0819	85.2258	85.0175
Kyrgyzstan	Male	Post Neonatal	Respiratory infections and tuberculosis	41.2926	44.5452	44.8638	44.8511	45.5086	47.0457	46.9813	45.6749	45.2319	45.5888	47.427	48.975	51.6842	54.0576	56.1013	57.9434	59.6706	62.4964	66.7505	69.5643	72.6063	75.6671	77.37	78.1948	79.4838	80.7077	81.7824	81.7936
Mongolia	Both	0 to 20	Respiratory infections and tuberculosis	18.9325	25.0287	29.8877	34.1714	37.991	41.6393	45.222	48.3501	51.7329	54.6309	57.1357	60.1925	62.6602	64.8908	66.7379	68.3324	69.7995	71.0625	72.3674	73.4144	74.5506	75.8085	76.6331	77.2935	78.1791	79.8135	81.2671	81.8207
Mongolia	Both	1 to 4	Respiratory infections and tuberculosis	25.7856	32.0412	37.2612	41.6777	45.4541	48.3708	50.9201	53.3922	56.4025	59.343	61.9553	65.642	68.0649	70.7159	73.1422	75.3442	77.339	79.0614	80.6669	82.0259	83.3334	84.4175	85.1281	85.6108	86.0456	87.0626	87.7087	87.446
Mongolia	Both	10 to 14	Respiratory infections and tuberculosis	65.1155	64.0929	53.5185	48.5985	46.5761	44.447	47.9666	52.2247	57.996	62.9099	65.7004	69.3413	71.0143	72.8168	72.8377	69.8627	71.4594	73.5882	75.286	74.9832	74.7324	75.2829	73.9496	73.6454	73.3901	74.0959	77.0782	78.0603
Mongolia	Both	15 to 19	Respiratory infections and tuberculosis	79.1566	78.7739	76.8593	74.8212	74.0939	73.7231	74.6665	75.8666	78.514	81.0451	81.963	82.0456	82.5641	83.6653	84.0406	84.0069	84.6936	86.0362	86.6949	86.709	86.4855	86.6712	86.006	86.0002	85.9228	86.1362	87.4342	87.9141
Mongolia	Both	5 to 9	Respiratory infections and tuberculosis	50.0922	50.2629	37.6256	30.3621	29.7651	31.0887	38.2036	44.7958	54.0966	61.7164	63.5695	64.8691	64.8438	63.6398	64.5232	67.5896	68.1154	68.3267	73.004	75.7667	75.8417	76.306	76.2666	76.4773	76.8845	78.1078	79.5003	79.7704
Mongolia	Both	Early Neonatal	Respiratory infections and tuberculosis	41.3533	42.1829	41.8571	40.7248	39.0025	39.1374	40.0425	40.9003	42.453	44.6332	47.053	49.5175	52.073	54.1359	55.9969	58.3419	60.4607	62.3625	64.3898	66.0251	67.666	69.5597	70.9471	71.8212	72.5912	73.6466	74.6124	74.8612
Mongolia	Both	Late Neonatal	Respiratory infections and tuberculosis	49.7392	51.0105	51.3087	51.0794	50.6847	51.9728	53.8113	55.6553	57.5427	59.1242	60.2046	60.5051	60.6236	60.8074	61.1776	62.4527	64.5458	66.7544	68.8927	70.5217	72.0361	73.7247	74.9005	75.6165	76.258	77.1855	78.0781	78.5307
Mongolia	Both	Post Neonatal	Respiratory infections and tuberculosis	0	2.45626	2.72484	2.15226	1.08428	2.39906	5.00023	7.54833	11.034	14.534	18.4719	24.0298	29.6302	35.0347	40.1327	45.2072	50.4083	55.2043	59.5857	63.2241	66.5348	69.4967	71.4248	72.6747	73.9283	75.6967	77.0221	77.4069
Mongolia	Female	0 to 20	Respiratory infections and tuberculosis	16.1839	22.6344	27.6033	32.0034	35.9792	39.7476	43.4527	46.6774	50.2373	53.3825	56.1349	59.4231	61.9109	64.2803	66.3067	68.1465	69.9514	71.4896	73.009	74.2357	75.527	76.733	77.4495	78.0375	78.8194	80.3914	81.7457	82.1708
Mongolia	Female	1 to 4	Respiratory infections and tuberculosis	23.4834	29.7644	34.9263	39.3629	43.0869	45.8789	48.3452	50.7686	53.8821	56.9779	59.7765	63.7164	66.1927	68.937	71.4175	73.6906	75.707	77.3603	78.911	80.2309	81.5748	82.7569	83.5581	84.1092	84.613	85.7807	86.5039	86.2057
Mongolia	Female	10 to 14	Respiratory infections and tuberculosis	68.0452	66.8238	54.4584	47.5683	45.26	43.5159	48.2606	53.2005	61.4463	68.9178	72.345	74.3541	75.1255	75.4804	75.4031	74.0806	75.7383	78.1485	80.4044	80.1144	80.1666	80.7915	79.2507	78.5085	77.2642	77.4198	81.0542	82.0116
Mongolia	Female	15 to 19	Respiratory infections and tuberculosis	79.1825	78.4562	72.6743	69.0071	67.8168	66.8288	68.2557	69.2917	72.0365	75.0133	77.607	79.2424	79.3929	80.5329	81.5466	81.631	82.2986	84.6321	84.2734	83.3787	83.3794	83.799	82.4789	82.0684	81.2552	81.2177	83.9295	84.7573
Mongolia	Female	5 to 9	Respiratory infections and tuberculosis	55.1583	55.239	42.2801	34.6137	33.8901	35.0692	41.5696	47.7579	56.6785	64.2694	66.5758	68.5547	67.0977	66.1339	67.6264	69.747	72.1616	72.3937	77.1327	80.0418	80.4849	80.854	80.5838	80.7485	80.9882	82.042	83.1445	83.2064
Mongolia	Female	Early Neonatal	Respiratory infections and tuberculosis	35.398	36.5279	36.4555	35.506	33.8136	34.2083	35.356	36.6387	38.7112	41.6707	45.0384	48.5209	51.9185	54.4964	56.7662	59.2344	61.2914	62.8579	64.6169	66.0898	67.6522	69.5379	70.9113	71.8125	72.6645	73.8321	74.754	75.1702
Mongolia	Female	Late Neonatal	Respiratory infections and tuberculosis	54.9165	55.89	56.068	55.813	55.3894	56.6956	58.5741	60.4546	62.3581	64.0356	65.3562	65.9534	66.4546	67.0979	67.9163	69.5799	72.1769	74.8199	77.2303	79.1463	80.6795	81.8385	82.5416	83.0426	83.4859	84.0199	84.4513	84.6821
Mongolia	Female	Post Neonatal	Respiratory infections and tuberculosis	5.25497	7.62867	7.84712	7.30616	6.28291	7.45278	9.78017	12.2226	15.5866	18.9672	22.7576	27.8675	32.8002	37.8953	42.7228	47.8432	53.3488	58.5129	63.097	66.8562	70.1255	72.719	74.3207	75.3655	76.4192	77.9625	79.0592	79.3379
Mongolia	Male	0 to 20	Respiratory infections and tuberculosis	21.3877	27.1729	31.9267	36.1027	39.7826	43.3228	46.8002	49.8432	53.0772	55.7664	58.0629	60.9214	63.3671	65.4781	67.1779	68.5709	69.7623	70.8056	71.94	72.8458	73.857	75.1537	76.0655	76.784	77.7496	79.427	80.953	81.6071
Mongolia	Male	1 to 4	Respiratory infections and tuberculosis	27.8184	34.0489	39.3208	43.7167	47.539	50.5664	53.1887	55.703	58.6202	61.421	63.8667	67.3256	69.6982	72.2636	74.6383	76.775	78.7496	80.5314	82.185	83.5779	84.8525	85.8498	86.4791	86.9008	87.2742	88.1567	88.7352	88.5022
Mongolia	Male	10 to 14	Respiratory infections and tuberculosis	70.3267	69.7238	63.2631	61.3164	60.0458	58.0749	59.6362	62.2713	64.3807	65.7616	67.3122	71.6328	73.7617	76.505	76.6155	72.7834	73.9555	75.3371	76.139	75.9105	75.4482	75.8055	74.9748	75.1429	75.8456	76.8904	78.5936	79.3712
Mongolia	Male	15 to 19	Respiratory infections and tuberculosis	79.6505	79.4593	79.9113	78.9065	78.4762	78.4894	79.1189	80.3904	82.9137	85.1142	85.0038	84.146	84.8736	85.9264	85.9088	85.8075	86.4909	87.2084	88.4638	89.0243	88.6727	88.715	88.4596	88.6957	89.0569	89.4133	89.8382	90.0993
Mongolia	Male	5 to 9	Respiratory infections and tuberculosis	50.4544	50.7015	39.9396	33.9901	33.6031	34.9257	41.8515	48.0903	56.682	63.4158	64.5499	64.955	66.4864	65.1707	65.2869	69.0097	67.4394	67.6071	71.6688	73.9559	73.6362	74.1474	74.3564	74.5905	75.1254	76.3821	77.916	78.3743
Mongolia	Male	Early Neonatal	Respiratory infections and tuberculosis	45.6072	46.2192	45.7069	44.4382	42.6924	42.6432	43.3865	43.945	45.1324	46.7607	48.5155	50.2737	52.2644	54.004	55.6042	57.8839	60.0527	62.1859	64.3894	66.1245	67.8092	69.7021	71.0945	71.9497	72.6652	73.6428	74.6271	74.7457
Mongolia	Male	Late Neonatal	Respiratory infections and tuberculosis	46.397	47.9036	48.3159	48.131	47.79	49.0659	50.846	52.6291	54.4553	55.9267	56.8025	56.8825	56.7311	56.6001	56.6619	57.659	59.3685	61.244	63.1682	64.5861	66.0905	68.1656	69.6689	70.5202	71.2722	72.4247	73.5963	74.1585
Mongolia	Male	Post Neonatal	Respiratory infections and tuberculosis	1.42109e-14	2.43115	2.76466	2.21009	1.16469	2.55866	5.29303	7.80453	11.222	14.6602	18.5423	24.2328	30.1704	35.5929	40.6956	45.504	50.2069	54.4633	58.4705	61.845	65.0399	68.1793	70.299	71.6669	73.0298	74.9029	76.3615	76.8124
Tajikistan	Both	0 to 20	Respiratory infections and tuberculosis	19.8977	24.8082	28.2862	30.6518	32.2148	35.112	38.5048	41.6793	44.8691	47.5534	50.1821	52.6615	54.9134	57.006	58.5893	59.7651	60.1369	60.2629	59.9273	59.4751	59.0327	58.6786	58.2683	57.5391	57.7001	58.1938	59.1235	60.5821
Tajikistan	Both	1 to 4	Respiratory infections and tuberculosis	26.6616	32.6368	37.106	40.4683	42.392	44.6625	47.1254	49.8338	52.71	55.1989	57.7199	60.0811	62.3032	64.4947	66.1245	67.3446	68.0166	68.5315	68.5177	68.3975	68.592	69.0337	69.3154	69.1896	69.6242	70.2844	71.1498	72.2069
Tajikistan	Both	10 to 14	Respiratory infections and tuberculosis	27.947	27.0658	23.415	13.5905	1.75807	0.954905	5.45248	8.42047	12.5681	18.8624	22.61	26.5873	30.7643	34.1356	37.2237	38.8852	40.3078	41.6367	42.6969	43.7189	44.4158	44.952	45.493	45.7795	46.0205	42.7848	42.5707	42.6616
Tajikistan	Both	15 to 19	Respiratory infections and tuberculosis	71.6593	71.0804	69.0028	66.5549	62.117	61.1931	61.3681	62.5878	63.8123	64.8451	65.3848	66.1419	67.1397	68.2849	69.243	69.2309	69.6094	69.8953	70.2652	70.5996	70.9824	71.3125	71.8886	72.4245	72.5645	71.403	71.3808	71.4615
Tajikistan	Both	5 to 9	Respiratory infections and tuberculosis	14.537	22.4693	23.3915	12.347	0.268201	-1.42109e-14	5.91992	5.35812	8.0855	13.4972	17.1651	21.6629	26.6926	31.2057	35.4623	38.7384	39.92	40.9618	41.4675	42.2001	42.6495	43.3416	44.0331	43.6573	44.3135	42.0093	42.9158	44.1081
Tajikistan	Both	Early Neonatal	Respiratory infections and tuberculosis	25.9188	27.3862	26.8874	26.0185	26.2617	28.516	31.8454	35.3472	38.4093	40.6169	42.0093	43.0714	44.7095	46.5664	48.4643	51.1196	52.4428	52.7134	52.8184	52.8539	52.5084	51.8272	50.8893	49.6433	49.652	50.5298	50.9732	52.4075
Tajikistan	Both	Late Neonatal	Respiratory infections and tuberculosis	33.6041	35.0558	34.7526	33.7728	33.3667	34.697	36.9651	39.515	41.71	43.0354	44.3335	45.6711	47.5109	49.3868	51.2096	53.4867	54.7819	55.0698	54.9768	55.2476	55.2858	54.9206	54.2176	53.295	53.6309	54.664	55.5222	56.9801
Tajikistan	Both	Post Neonatal	Respiratory infections and tuberculosis	26.1382	27.3306	26.7608	25.4155	23.9416	24.6935	26.1621	27.6394	29.3014	30.1183	31.6579	33.5354	35.7431	37.8934	39.7344	42.776	45.1182	46.0242	46.3399	47.0257	47.2915	47.1035	46.4414	45.5461	46.1505	47.3385	48.7304	50.6734
Tajikistan	Female	0 to 20	Respiratory infections and tuberculosis	14.3559	20.1064	24.1032	26.5781	27.8944	30.8988	34.7325	37.9572	41.304	44.3344	47.0663	49.9148	52.4467	54.7496	56.5385	57.7932	58.3039	58.5064	58.1362	57.6906	57.3092	57.0013	56.6449	56.0016	56.2274	56.894	57.933	59.2789
Tajikistan	Female	1 to 4	Respiratory infections and tuberculosis	22.0882	28.7339	33.6486	37.5218	39.5784	42.0139	44.6871	47.4663	50.4922	53.2086	55.8912	58.7496	61.32	63.7318	65.4876	66.6645	67.2844	67.6196	67.3064	66.9843	67.1294	67.6004	67.9485	67.8871	68.3773	69.065	70.0275	71.0365
Tajikistan	Female	10 to 14	Respiratory infections and tuberculosis	32.3829	32.4983	30.0657	16.4507	0	0.436734	8.91319	12.6692	18.0178	26.6761	30.2826	33.375	37.3576	40.0546	43.1501	44.4443	45.8788	47.3205	48.3059	49.4142	50.2562	50.9366	51.6732	52.358	52.5963	52.9735	52.157	51.3619
Tajikistan	Female	15 to 19	Respiratory infections and tuberculosis	63.5548	63.2008	61.2948	57.3469	51.4572	50.6556	51.7244	53.1782	54.6622	55.9181	56.3955	56.5559	57.9281	59.4677	61.2439	61.493	62.3779	63.2892	63.8968	64.3646	64.9116	65.4212	66.1637	66.9142	67.123	67.4702	67.2249	67.2787
Tajikistan	Female	5 to 9	Respiratory infections and tuberculosis	23.8684	37.1242	39.1916	20.7487	0	0.714667	11.4406	10.1328	14.0131	22.4911	26.3945	31.0677	35.9592	40.1893	44.1626	46.8224	47.8156	48.8085	49.3102	50.5391	51.2092	52.1399	53.4038	53.3433	54.2006	55.555	56.4788	57.2235
Tajikistan	Female	Early Neonatal	Respiratory infections and tuberculosis	14.6149	16.3914	15.8743	14.9565	15.2319	17.9019	21.7996	25.9161	29.8928	33.1931	36.1402	38.8578	41.5364	44.2728	46.646	49.423	50.5889	50.5854	50.3967	50.277	49.8341	49.2338	48.4619	47.3907	47.7486	49.0701	49.9354	51.677
Tajikistan	Female	Late Neonatal	Respiratory infections and tuberculosis	34.1987	35.3863	34.927	33.949	33.5762	34.8471	37.2507	39.9532	42.1303	42.9538	42.9027	42.9808	43.597	44.504	45.4666	46.9815	47.3806	46.478	45.1558	44.5886	44.3475	43.9134	43.194	42.3125	42.9837	44.5331	45.9758	47.9499
Tajikistan	Female	Post Neonatal	Respiratory infections and tuberculosis	27.484	28.7138	28.264	27.0798	25.6489	26.0862	27.4354	28.6679	30.0881	30.7769	31.8846	33.8606	36.0489	38.2613	40.307	43.5396	46.3005	47.4746	47.8528	48.6035	49.0028	49.0143	48.5131	47.945	48.6567	49.8064	51.2861	52.9956
Tajikistan	Male	0 to 20	Respiratory infections and tuberculosis	24.621	28.8573	31.92	34.1859	35.9298	38.7285	41.7659	44.881	47.931	50.3355	52.8686	55.0541	57.08	59.002	60.4201	61.5312	61.7992	61.8688	61.5666	61.1165	60.6355	60.2509	59.808	59.024	59.1371	59.5043	60.3472	61.8745
Tajikistan	Male	1 to 4	Respiratory infections and tuberculosis	30.5857	35.98	40.0631	42.9841	44.7913	46.9166	49.1973	51.8392	54.5812	56.8729	59.2545	61.2001	63.1324	65.1426	66.6668	67.9203	68.6336	69.2891	69.5107	69.5398	69.7694	70.1867	70.4159	70.2404	70.6319	71.2708	72.0592	73.1531
Tajikistan	Male	10 to 14	Respiratory infections and tuberculosis	40.0895	38.5353	34.6433	30.3035	25.1183	23.4161	23.4527	25.0636	27.2346	30.0773	33.1099	36.9624	40.3799	43.5828	45.9797	47.5847	48.6776	49.6118	50.4973	51.2169	51.6364	51.9321	52.1917	52.0832	52.2757	46.7712	47.1072	47.9103
Tajikistan	Male	15 to 19	Respiratory infections and tuberculosis	77.1882	76.4955	74.3829	72.8801	69.4185	68.4538	68.1158	69.1609	70.1975	71.0677	71.6223	72.684	73.438	74.3232	74.79	74.6333	74.7166	74.6439	74.872	75.1251	75.4058	75.6242	76.0923	76.4918	76.5881	74.6537	74.7569	74.8547
Tajikistan	Male	5 to 9	Respiratory infections and tuberculosis	14.4149	16.0437	15.708	13.4201	11.5451	10.2838	10.635	10.8829	12.1129	13.8206	16.8429	20.6699	25.2861	29.5944	33.6662	37.2066	38.4475	39.431	39.89	40.0639	40.2556	40.6433	40.7101	40.078	40.4701	34.8832	35.6826	37.178
Tajikistan	Male	Early Neonatal	Respiratory infections and tuberculosis	33.7784	35.0298	34.5433	33.7037	33.9241	35.8981	38.8454	41.9344	44.3818	45.8578	46.2135	46.1742	47.1212	48.3931	49.9755	52.5558	53.9889	54.4542	54.7608	54.9013	54.6194	53.8799	52.823	51.4394	51.1736	51.6704	51.7264	52.7849
Tajikistan	Male	Late Neonatal	Respiratory infections and tuberculosis	34.2457	35.9011	35.7609	34.8237	34.4226	35.7782	37.9059	40.2902	42.4595	44.1214	46.3728	48.6033	51.2956	53.8389	56.2452	59.0227	60.9269	62.019	62.7635	63.5775	63.7928	63.4908	62.849	61.9403	62.0638	62.7538	63.2175	64.316
Tajikistan	Male	Post Neonatal	Respiratory infections and tuberculosis	28.4244	29.5424	28.9045	27.5003	26.0636	27.0364	28.5345	30.1366	31.9124	32.7936	34.6121	36.3231	38.444	40.445	42.0348	44.7889	46.6865	47.3315	47.5864	48.1871	48.336	48.0005	47.2449	46.1302	46.6129	47.7717	49.026	51.0551
Turkmenistan	Both	0 to 20	Respiratory infections and tuberculosis	40.9052	43.104	44.6765	46.2908	46.6352	47.5454	48.8556	49.2974	51.0528	54.2335	57.1048	59.0519	61.6237	63.317	64.8447	66.3979	67.4485	68.1577	68.7301	70.0697	71.8212	73.1141	74.5129	75.6218	76.9954	78.2968	79.6255	80.7371
Turkmenistan	Both	1 to 4	Respiratory infections and tuberculosis	43.8183	45.5576	46.6568	48.2827	48.8318	49.7975	50.6014	50.6255	52.2473	56.0694	60.2692	64.2239	67.965	70.1389	71.8914	73.6257	74.7387	75.3229	75.8181	76.4623	77.3698	78.1901	79.3587	80.4253	81.5897	82.7023	83.6861	84.5007
Turkmenistan	Both	10 to 14	Respiratory infections and tuberculosis	55.0253	55.4989	54.2367	49.5356	45.6713	43.4154	43.0288	39.7887	41.3402	48.0217	54.5674	58.0652	60.7007	61.8063	61.1089	61.11	61.9618	62.1871	62.3207	64.3367	66.1114	65.6466	66.447	66.2887	67.2747	67.0592	67.8712	68.6275
Turkmenistan	Both	15 to 19	Respiratory infections and tuberculosis	80.2897	80.9209	80.5707	78.0588	76.0326	74.9039	74.1309	73.8308	74.8745	77.2872	79.1218	80.0873	80.8711	80.6644	80.3277	79.9556	80.1571	80.2758	80.7215	82.0234	83.0695	83.1918	83.6417	83.8483	84.0274	83.9765	84.2047	84.3141
Turkmenistan	Both	5 to 9	Respiratory infections and tuberculosis	51.2243	55.0013	55.6182	54.7271	51.1784	49.6225	50.4929	47.6035	47.4285	51.5736	56.526	59.827	63.397	65.4144	65.6094	66.5731	66.893	66.7206	66.5931	67.7748	68.8635	68.7771	70.0874	70.8191	71.8427	71.7781	72.4598	72.8992
Turkmenistan	Both	Early Neonatal	Respiratory infections and tuberculosis	24.0851	27.0433	26.1027	22.7348	12.9	5.87845	2.77358	1.42109e-14	3.5421	13.5715	21.5003	27.1545	35.5683	40.8278	45.1568	49.1746	53.2483	57.5189	61.2075	66.1486	70.8452	73.5865	75.4765	76.1814	76.9164	76.8789	76.9428	76.8654
Turkmenistan	Both	Late Neonatal	Respiratory infections and tuberculosis	32.4076	32.7063	32.1568	30.983	27.3831	23.5753	21.3013	19.0868	19.8209	23.9689	27.8586	30.5758	35.6103	38.6765	41.2917	43.9071	46.608	50.5155	54.9054	60.9178	66.6798	70.3778	72.9586	74.2112	75.3436	75.8052	76.2328	76.619
Turkmenistan	Both	Post Neonatal	Respiratory infections and tuberculosis	49.3478	49.0589	49.0753	49.3027	48.4367	46.0627	43.3671	40.0059	37.8933	37.2619	37.0946	36.3714	37.8848	39.8568	42.3267	45.2182	48.0586	51.4301	54.7313	58.805	63.182	66.464	68.961	70.8792	72.7425	74.1893	75.4992	76.5174
Turkmenistan	Female	0 to 20	Respiratory infections and tuberculosis	40.0573	42.0734	43.5899	45.3719	45.9772	47.0277	48.3496	48.9876	50.915	54.0363	56.9462	59.0646	61.6863	63.5193	65.2775	66.8345	67.7945	68.381	68.6635	69.8213	71.2856	72.3616	73.7077	74.843	76.2158	77.5383	78.9524	80.1248
Turkmenistan	Female	1 to 4	Respiratory infections and tuberculosis	43.3416	44.9106	46.1532	47.7468	48.5085	49.4747	50.0851	49.704	51.0859	54.5615	58.5051	62.2523	65.8864	68.0532	70.051	72.0334	73.1165	73.7773	74.3795	75.0421	75.9474	76.8474	78.1127	79.2436	80.4903	81.6416	82.7403	83.6314
Turkmenistan	Female	10 to 14	Respiratory infections and tuberculosis	60.1995	61.762	61.3363	57.7876	53.8366	51.6087	52.7493	53.4733	56.5485	61.1973	65.9348	68.1835	69.7805	70.1579	69.4743	68.9767	69.2675	69.3547	69.9936	72.4065	73.4902	73.0267	73.9342	74.4423	75.0731	74.7968	75.5208	75.7544
Turkmenistan	Female	15 to 19	Respiratory infections and tuberculosis	74.6728	75.7532	75.2471	73.4049	71.7866	71.301	71.5907	72.0728	74.0854	75.9337	78.0671	78.7874	79.3373	79.303	78.8069	78.394	78.5972	78.73	79.1126	80.4824	81.4555	81.5468	82.33	82.9245	83.4079	83.4308	83.6923	83.6996
Turkmenistan	Female	5 to 9	Respiratory infections and tuberculosis	58.6653	59.9674	59.3699	58.9141	56.6799	55.3695	55.4443	55.0456	56.7636	59.8795	63.3775	66.0834	69.3939	71.0611	71.997	73.0209	73.3536	73.0171	72.8142	74.0468	74.8393	74.0805	75.5969	76.3188	76.9146	76.5397	77.1353	77.3373
Turkmenistan	Female	Early Neonatal	Respiratory infections and tuberculosis	22.7485	24.9753	23.2735	19.9743	10.3108	3.80501	1.16867	0	3.40277	13.1339	20.7449	26.0172	33.9978	38.9498	42.8674	45.6523	49.4184	53.7789	57.7632	64.098	69.6256	72.854	75.223	76.1527	76.8895	77.0716	77.3718	77.5836
Turkmenistan	Female	Late Neonatal	Respiratory infections and tuberculosis	31.2822	31.2992	30.4122	29.4637	26.1907	22.6053	20.1204	17.7408	17.4377	20.2462	23.3527	25.5153	30.4341	34.5815	38.7966	42.1311	45.6965	49.849	53.5556	59.3234	64.7039	68.1269	70.7214	72.1149	73.3828	74.0429	74.6532	75.2244
Turkmenistan	Female	Post Neonatal	Respiratory infections and tuberculosis	52.516	52.3234	52.3466	52.7785	52.2218	50.2778	48.06	45.4345	44.2702	44.2542	44.7249	44.9422	46.4852	48.4706	50.8382	53.2635	55.4469	58.0201	60.1317	63.0907	66.3735	68.866	70.8462	72.5329	74.1853	75.5069	76.753	77.7479
Turkmenistan	Male	0 to 20	Respiratory infections and tuberculosis	41.8115	44.1592	45.7799	47.2653	47.4115	48.2172	49.5212	49.8161	51.4347	54.6506	57.4812	59.2925	61.8143	63.3953	64.7428	66.2873	67.4052	68.2083	69.0018	70.4707	72.4281	73.8744	75.3017	76.3815	77.7445	79.0193	80.2721	81.3282
Turkmenistan	Male	1 to 4	Respiratory infections and tuberculosis	44.2419	46.1317	47.1063	48.7623	49.1267	50.0933	51.0651	51.4414	53.2694	57.3869	61.803	65.931	69.7586	71.9332	73.4695	74.9888	76.1241	76.6418	77.0441	77.6713	78.5779	79.3291	80.4141	81.4234	82.5165	83.5947	84.4802	85.2288
Turkmenistan	Male	10 to 14	Respiratory infections and tuberculosis	60.4981	59.8653	58.1424	53.4942	50.6042	48.8476	47.2098	41.2294	41.1106	48.0767	54.7393	58.5504	61.4964	62.9861	62.44	62.8754	64.0323	64.3413	64.0235	65.258	67.2426	66.8832	67.4153	66.7148	67.7813	67.6556	68.3552	69.3841
Turkmenistan	Male	15 to 19	Respiratory infections and tuberculosis	84.1348	84.4853	84.2365	81.4144	79.2198	77.7661	76.4258	75.7131	76.1952	78.8596	80.4758	81.5577	82.447	82.1648	81.9323	81.6039	81.8002	81.9083	82.3732	83.5835	84.6292	84.7631	85.0119	84.9963	85.0004	84.9098	85.1068	85.2626
Turkmenistan	Male	5 to 9	Respiratory infections and tuberculosis	48.9277	54.8923	56.7197	55.4684	50.9499	49.3181	50.9196	45.7613	43.6264	48.3685	54.2689	57.811	61.2414	63.3945	62.7995	63.5989	63.8764	63.9048	63.8796	64.8832	66.157	66.7689	67.7212	68.3825	69.7283	69.9889	70.6815	71.3141
Turkmenistan	Male	Early Neonatal	Respiratory infections and tuberculosis	24.9808	28.508	28.1385	24.741	14.793	7.39795	3.93318	0	3.61417	13.8506	21.9883	27.9038	36.6387	42.1242	46.7675	51.6874	55.9985	60.2161	63.7007	67.678	71.8008	74.2059	75.7651	76.3096	77.0323	76.8249	76.6892	76.3369
Turkmenistan	Male	Late Neonatal	Respiratory infections and tuberculosis	34.3229	34.8578	34.5965	33.2794	29.4829	25.5643	23.4912	21.4391	22.9635	28.0883	32.5257	35.6299	40.6689	42.8413	44.1789	46.2054	48.2071	51.8698	56.7072	62.8004	68.7471	72.5847	75.1101	76.2373	77.2517	77.5591	77.8422	78.0779
Turkmenistan	Male	Post Neonatal	Respiratory infections and tuberculosis	48.9821	48.6365	48.6589	48.7093	47.6214	44.994	42.0226	38.1891	35.3613	34.2343	33.5287	32.0443	33.4877	35.3768	37.8443	41.018	44.2916	48.1728	52.33	57.1512	62.2457	66.0353	68.8502	70.8698	72.8204	74.3008	75.5985	76.5836
Uzbekistan	Both	0 to 20	Respiratory infections and tuberculosis	49.5305	50.6523	50.9096	51.225	51.8957	52.7526	54.2811	56.3411	58.095	60.5275	62.8991	64.7854	66.2026	67.1216	67.4764	67.8407	68.4454	68.8418	69.2878	69.7626	70.4943	71.0468	71.6991	72.4471	73.5171	75.0339	76.355	77.4667
Uzbekistan	Both	1 to 4	Respiratory infections and tuberculosis	63.0342	63.8562	63.7713	63.8195	64.0704	64.4986	65.4462	67.0485	68.5703	70.3681	71.9206	73.3353	74.5397	75.4102	76.1878	76.8572	77.5728	78.2564	78.9806	79.6712	80.5479	81.131	81.8494	82.4611	83.0048	83.7228	84.3029	84.8311
Uzbekistan	Both	10 to 14	Respiratory infections and tuberculosis	56.0576	54.1367	50.4003	45.676	41.3877	38.0592	38.1271	37.4189	33.9521	34.4714	36.4238	39.9088	42.2387	45.0216	47.1558	47.1546	47.836	48.1463	49.5011	49.8716	50.2282	49.7533	50.8092	50.9819	51.7016	52.0763	53.9598	55.0509
Uzbekistan	Both	15 to 19	Respiratory infections and tuberculosis	82.8636	82.0585	80.4392	78.2157	77.8794	78.083	77.371	76.1352	75.5678	76.1622	76.3951	77.0034	76.9234	77.485	77.9302	77.442	77.8571	77.6156	77.8422	78.2195	78.9837	79.4529	79.287	79.2085	80.2526	80.4832	80.7535	80.9983
Uzbekistan	Both	5 to 9	Respiratory infections and tuberculosis	55.7179	56.2639	53.75	48.9029	44.2705	41.1628	40.0644	37.4781	33.868	36.1742	40.9762	43.5032	45.2415	47.126	48.122	49.0927	48.5684	47.2577	46.3529	46.0031	45.633	45.322	46.2444	47.9424	52.2159	54.2399	55.497	56.8619
Uzbekistan	Both	Early Neonatal	Respiratory infections and tuberculosis	43.1984	43.3048	42.1247	40.7762	39.8478	40.0766	41.9684	45.6241	48.6885	52.8635	55.9814	57.5355	58.8931	59.7426	57.9296	57.496	59.1717	60.5077	61.7434	63.1072	64.2157	64.9306	65.622	66.5799	67.8859	69.4517	70.4519	71.1721
Uzbekistan	Both	Late Neonatal	Respiratory infections and tuberculosis	41.5465	40.7623	39.0548	37.1161	34.9202	32.874	31.9497	31.3014	29.4282	30.3361	33.4949	36.0526	37.9446	39.064	38.084	38.3495	40.3558	42.1486	43.9195	45.7182	47.4782	48.7016	49.7119	50.9644	52.3052	54.1214	55.1053	55.9818
Uzbekistan	Both	Post Neonatal	Respiratory infections and tuberculosis	44.3172	43.4034	41.8041	40.2084	39.0046	37.9276	37.7625	38.474	39.1793	40.7104	42.6663	44.7031	46.362	47.483	48.6656	50.1963	52.1493	54.0445	55.9712	57.768	59.895	61.749	63.4005	64.9609	66.537	68.6025	70.074	71.1674
Uzbekistan	Female	0 to 20	Respiratory infections and tuberculosis	50.0973	51.3087	51.6013	51.8805	52.422	53.1115	54.4523	56.2327	57.6437	59.7677	62.0742	63.9366	65.3518	66.2814	66.6676	67.0477	67.6109	67.9943	68.3901	68.8789	69.6434	70.3121	71.0811	71.9526	73.0257	74.5982	75.9696	77.1251
Uzbekistan	Female	1 to 4	Respiratory infections and tuberculosis	63.1372	64.0285	64.0442	64.1991	64.4932	65.1218	66.3518	68.1778	69.919	71.7297	73.2317	74.5024	75.5833	76.3792	77.0717	77.6997	78.305	78.9089	79.5481	80.2082	80.9622	81.5388	82.2152	82.8115	83.3161	84.0713	84.6643	85.1803
Uzbekistan	Female	10 to 14	Respiratory infections and tuberculosis	63.189	61.4534	58.3665	53.0152	48.8486	46.8032	48.8728	48.246	42.9372	41.5667	42.6192	46.2994	48.7493	51.5228	53.2911	53.3132	54.624	55.9199	57.2547	58.0812	59.7354	59.9827	60.3796	60.7743	62.2058	62.8194	63.6578	64.3831
Uzbekistan	Female	15 to 19	Respiratory infections and tuberculosis	79.0464	78.3677	75.5144	71.9714	72.7194	74.0982	73.6695	72.1644	71.1169	71.4849	72.0068	72.3399	72.1256	72.7363	72.499	71.864	72.669	73.0763	73.7764	74.3013	75.3304	76.0118	76.6773	77.4729	78.1823	78.3498	78.7035	78.9719
Uzbekistan	Female	5 to 9	Respiratory infections and tuberculosis	63.2083	63.473	61.4739	56.8788	52.3717	49.8641	50.1034	47.541	43.2549	45.4573	49.9341	52.7259	54.1609	55.5532	57.1161	58.5472	58.2614	58.1033	57.0736	57.0477	58.0479	59.0567	60.6314	62.5481	65.3502	66.5393	67.6662	68.5706
Uzbekistan	Female	Early Neonatal	Respiratory infections and tuberculosis	43.4122	43.6298	42.3532	40.8365	39.9944	40.5766	43.0099	47.6418	52.0131	56.5874	59.4227	60.5609	61.6346	62.1382	60.2173	59.6299	61.0632	62.251	63.4918	64.9639	66.1836	67.1285	68.2253	69.4897	70.9925	72.6224	73.7163	74.5686
Uzbekistan	Female	Late Neonatal	Respiratory infections and tuberculosis	36.8236	36.2417	34.3996	32.0026	29.0838	26.5126	25.5903	25.2631	23.7748	24.876	28.0143	30.2652	32.0703	32.9276	31.7619	31.9246	33.8957	35.6975	37.4346	39.3534	41.3299	42.8238	44.2744	46.0306	47.8603	50.111	51.3746	52.5994
Uzbekistan	Female	Post Neonatal	Respiratory infections and tuberculosis	49.855	49.0479	47.6084	46.1921	44.8869	43.1452	41.8826	41.2759	40.5511	40.9248	42.5529	44.5279	46.1779	47.3932	48.6162	50.1044	51.958	53.7648	55.5792	57.3368	59.3686	61.2318	62.9514	64.5902	66.1391	68.2232	69.7452	70.9204
Uzbekistan	Male	0 to 20	Respiratory infections and tuberculosis	49.1377	50.1902	50.4228	50.7725	51.5547	52.5503	54.2302	56.5135	58.5429	61.222	63.6428	65.5446	66.9599	67.8676	68.1963	68.5488	69.1911	69.6053	70.0986	70.5674	71.2751	71.7355	72.295	72.9439	74.0077	75.4742	76.7484	77.8185
Uzbekistan	Male	1 to 4	Respiratory infections and tuberculosis	62.9081	63.6697	63.4958	63.4496	63.6637	63.9144	64.6135	66.022	67.3557	69.1514	70.7558	72.3013	73.6176	74.5554	75.4086	76.1153	76.9294	77.6845	78.4846	79.2035	80.1871	80.7763	81.5308	82.1558	82.7316	83.418	83.986	84.5236
Uzbekistan	Male	10 to 14	Respiratory infections and tuberculosis	59.433	57.7878	54.3133	51.2755	47.8708	44.1161	42.2973	41.6768	40.737	42.905	45.248	47.741	49.4172	51.5589	53.5413	53.5195	53.4525	52.7796	53.8588	53.7433	52.8509	51.8455	53.2672	53.2065	53.1221	53.1886	55.5817	56.7436
Uzbekistan	Male	15 to 19	Respiratory infections and tuberculosis	85.5246	84.6562	83.8374	82.476	81.4742	80.9493	80.0775	79.0309	78.7705	79.4922	79.5441	80.311	80.317	80.8376	81.6963	81.309	81.4769	80.8473	80.7848	81.0675	81.6602	81.9906	81.3305	80.7318	81.9583	82.2256	82.4416	82.6665
Uzbekistan	Male	5 to 9	Respiratory infections and tuberculosis	52.7508	53.5459	50.7808	46.252	42.0484	38.6653	36.2447	33.941	31.4978	33.635	38.2106	40.1459	42.0079	44.2052	44.4744	44.8431	44.147	41.7891	41.1482	40.5275	38.7705	37.1178	37.2607	38.5415	43.8634	46.5363	47.7793	49.4588
Uzbekistan	Male	Early Neonatal	Respiratory infections and tuberculosis	42.82	42.9033	41.8473	40.6624	39.7062	39.7165	41.239	44.2125	46.3581	50.2631	53.5919	55.4556	57.0292	58.1345	56.4111	56.0904	57.9431	59.4038	60.6652	61.9831	63.035	63.6085	64.0427	64.7906	65.9429	67.425	68.2973	68.816
Uzbekistan	Male	Late Neonatal	Respiratory infections and tuberculosis	46.2229	45.2807	43.7044	42.1616	40.5762	38.9695	38.0568	37.1586	35.0028	35.7431	38.8685	41.6285	43.5568	44.8455	44.0081	44.3328	46.3164	48.0535	49.7966	51.4476	52.9964	53.9891	54.648	55.5129	56.482	57.9592	58.728	59.3304
Uzbekistan	Male	Post Neonatal	Respiratory infections and tuberculosis	41.9942	41.0389	39.3789	37.7071	36.6604	36.2406	37.061	38.9036	40.8345	43.3122	45.4647	47.4608	49.0492	50.0347	51.1258	52.6215	54.5683	56.4503	58.3817	60.1268	62.2332	63.9906	65.5076	66.9289	68.4555	70.4103	71.7721	72.7462
Central Europe	Both	0 to 20	Respiratory infections and tuberculosis	91.7465	92.4664	92.6741	92.8797	92.9749	93.3904	93.4553	93.6041	93.994	94.2834	94.4975	94.7544	94.9433	95.0734	95.1399	95.3099	95.4613	95.67	95.794	95.9336	96.0866	96.2414	96.3306	96.4085	96.4656	96.5739	96.6594	96.7476
Central Europe	Both	1 to 4	Respiratory infections and tuberculosis	94.1285	94.3381	94.4872	94.7104	94.8043	95.073	95.1741	95.326	95.5607	95.7567	95.8696	96.027	96.1643	96.2591	96.3145	96.4269	96.5318	96.6526	96.7395	96.8188	96.8889	96.9697	97.0278	97.0832	97.1159	97.1604	97.1837	97.2195
Central Europe	Both	10 to 14	Respiratory infections and tuberculosis	89.2067	89.7776	90.2218	90.6825	90.622	90.7165	90.6895	90.6197	90.788	91.018	91.7433	92.2141	92.3166	92.7239	93.248	93.5325	93.6323	93.7684	93.9136	93.8803	94.1091	94.2821	94.2672	94.495	94.7264	94.7251	94.9363	95.1354
Central Europe	Both	15 to 19	Respiratory infections and tuberculosis	93.382	93.7024	93.7931	93.8618	93.8086	93.8851	93.8658	93.9668	94.4949	94.8732	95.2332	95.5879	95.7627	95.7933	95.7205	95.6357	95.6758	95.6224	95.5438	95.7255	95.9493	95.9672	95.9803	96.0122	96.1324	96.1087	96.2481	96.3432
Central Europe	Both	5 to 9	Respiratory infections and tuberculosis	90.4945	91.0725	91.2431	91.1551	90.5821	90.4774	90.0186	90.2605	91.1968	91.9599	92.7845	93.3934	93.634	93.9548	94.1328	94.1534	94.3456	94.5886	94.7273	94.899	95.1132	95.4439	95.6211	95.7401	95.8797	96.0236	96.1099	96.2182
Central Europe	Both	Early Neonatal	Respiratory infections and tuberculosis	92.0148	92.0875	92.1548	92.3037	92.3414	92.6951	92.97	93.3225	93.6802	93.5267	93.9504	94.0522	94.1696	94.2609	94.336	94.5666	94.8588	95.2192	95.4228	95.6134	95.7697	95.9312	96.0046	96.0596	96.0859	96.2275	96.3395	96.4478
Central Europe	Both	Late Neonatal	Respiratory infections and tuberculosis	90.0812	90.8571	91.0773	91.3042	91.3014	91.8849	91.8223	91.8339	92.1694	92.0778	92.1051	92.331	92.5401	92.7322	92.8158	93.2068	93.5763	94.0807	94.3538	94.629	94.8678	95.1014	95.2249	95.3157	95.3485	95.528	95.6767	95.7978
Central Europe	Both	Post Neonatal	Respiratory infections and tuberculosis	86.941	88.3765	88.4576	88.4773	88.5064	89.2731	89.1666	89.3385	90.1921	90.8834	91.2939	91.8693	92.2555	92.5216	92.7046	93.1737	93.5689	94.0828	94.4122	94.7123	94.9648	95.17	95.2613	95.3452	95.4189	95.6192	95.7486	95.8569
Central Europe	Female	0 to 20	Respiratory infections and tuberculosis	91.8635	92.5645	92.7644	92.9523	93.0469	93.4575	93.5148	93.672	94.0731	94.3658	94.6093	94.8704	95.0619	95.198	95.2711	95.4392	95.5976	95.798	95.9147	96.0387	96.1873	96.3455	96.4391	96.5135	96.5701	96.6786	96.7555	96.8438
Central Europe	Female	1 to 4	Respiratory infections and tuberculosis	94.2167	94.4264	94.5854	94.8197	94.9375	95.2122	95.3172	95.49	95.7093	95.8947	96.0107	96.1468	96.2656	96.3464	96.3949	96.4992	96.5995	96.709	96.7905	96.8569	96.9258	97.0065	97.0596	97.109	97.1313	97.1684	97.182	97.2124
Central Europe	Female	10 to 14	Respiratory infections and tuberculosis	90.9975	91.4289	91.7938	92.2465	92.2827	92.3185	92.118	92.0746	92.2705	92.3944	93.1343	93.4149	93.4362	93.777	94.2768	94.4895	94.7615	94.8392	94.9496	94.8047	95.0116	95.3029	95.5245	95.6561	95.8478	95.8068	95.8333	95.9955
Central Europe	Female	15 to 19	Respiratory infections and tuberculosis	93.2246	93.5295	93.7602	93.8297	93.7411	93.6807	93.5447	93.4914	93.9671	94.4041	94.7505	95.1792	95.3625	95.3557	95.2174	95.1628	95.3556	95.4187	95.3627	95.6121	95.9192	96.0192	96.0174	95.9653	96.1044	96.0783	96.1346	96.2425
Central Europe	Female	5 to 9	Respiratory infections and tuberculosis	91.992	92.5527	92.7075	92.6433	92.238	92.1957	91.7844	91.9026	92.7951	93.4078	94.1794	94.6615	94.8257	95.1083	95.3157	95.2227	95.4022	95.5507	95.6847	95.8639	96.0318	96.369	96.514	96.5736	96.6465	96.791	96.8061	96.8672
Central Europe	Female	Early Neonatal	Respiratory infections and tuberculosis	92.0547	92.1347	92.1869	92.3325	92.3765	92.7228	92.9955	93.3445	93.6434	93.4233	93.9209	94.0438	94.1788	94.3288	94.4334	94.6838	94.989	95.3701	95.5952	95.7884	95.9521	96.099	96.1565	96.2097	96.2309	96.3637	96.4637	96.5658
Central Europe	Female	Late Neonatal	Respiratory infections and tuberculosis	90.3114	91.0622	91.1975	91.3058	91.1956	91.7311	91.6373	91.5968	91.9216	91.8072	91.9227	92.1031	92.287	92.542	92.6529	93.088	93.5003	94.0599	94.3809	94.6738	94.913	95.1208	95.2348	95.3297	95.3516	95.5348	95.6613	95.776
Central Europe	Female	Post Neonatal	Respiratory infections and tuberculosis	87.8685	89.1638	89.2212	89.1823	89.1882	89.8816	89.7604	89.9403	90.773	91.4378	91.8825	92.453	92.8391	93.0931	93.2755	93.7096	94.0863	94.5511	94.8484	95.1063	95.3365	95.5262	95.62	95.7004	95.7741	95.9549	96.0654	96.1565
Central Europe	Male	0 to 20	Respiratory infections and tuberculosis	91.6411	92.3758	92.5897	92.8098	92.9054	93.3248	93.3964	93.539	93.92	94.2073	94.397	94.6503	94.8365	94.9613	95.0221	95.1937	95.3402	95.5568	95.6884	95.8419	95.9992	96.1512	96.2368	96.3174	96.3746	96.4822	96.5741	96.6614
Central Europe	Male	1 to 4	Respiratory infections and tuberculosis	94.0026	94.2114	94.3513	94.5643	94.6368	94.9007	94.9988	95.1324	95.382	95.5883	95.6992	95.8763	96.0307	96.1384	96.2004	96.3203	96.4295	96.5609	96.6529	96.744	96.8152	96.8961	96.9586	97.0193	97.0613	97.1122	97.1441	97.1846
Central Europe	Male	10 to 14	Respiratory infections and tuberculosis	89.9052	90.477	90.8944	91.2557	91.1185	91.2476	91.3928	91.3147	91.4177	91.6959	92.238	92.7808	92.9368	93.3118	93.7362	94.0228	93.9363	94.0986	94.246	94.3286	94.5263	94.5483	94.3146	94.5801	94.7951	94.831	95.1664	95.3528
Central Europe	Male	15 to 19	Respiratory infections and tuberculosis	93.5919	93.9189	93.9232	93.99	93.9599	94.1199	94.1725	94.3687	94.9203	95.2563	95.6181	95.9206	96.0854	96.1382	96.1074	96.0056	95.952	95.8306	95.7431	95.8823	96.0511	96.0181	96.0403	96.1229	96.2283	96.2055	96.3922	96.4752
Central Europe	Male	5 to 9	Respiratory infections and tuberculosis	89.9123	90.4377	90.6045	90.5009	89.8132	89.6532	89.2005	89.5521	90.4241	91.2615	92.0443	92.7188	93.0146	93.3385	93.4631	93.6071	93.7909	94.1089	94.237	94.381	94.6207	94.905	95.0966	95.2664	95.462	95.588	95.7417	95.8884
Central Europe	Male	Early Neonatal	Respiratory infections and tuberculosis	91.9411	92.0065	92.0834	92.2351	92.2675	92.6299	92.91	93.2701	93.6772	93.5752	93.9463	94.0332	94.138	94.185	94.2371	94.4533	94.7364	95.0821	95.2698	95.4587	95.6103	95.7837	95.8696	95.9265	95.9568	96.1063	96.2288	96.3434
Central Europe	Male	Late Neonatal	Respiratory infections and tuberculosis	90.0061	90.7913	91.0784	91.4018	91.4892	92.1063	92.0717	92.1279	92.4696	92.3994	92.3538	92.6144	92.8415	92.9788	93.0383	93.3872	93.7162	94.1681	94.3979	94.6549	94.8905	95.1424	95.2724	95.3586	95.4001	95.5743	95.7396	95.8645
Central Europe	Male	Post Neonatal	Respiratory infections and tuberculosis	86.7119	88.2065	88.3045	88.3762	88.4253	89.2237	89.137	89.2956	90.1307	90.8154	91.177	91.7299	92.0977	92.3615	92.5357	93.014	93.4074	93.9415	94.2845	94.6085	94.8692	95.0787	95.1634	95.2464	95.3166	95.5249	95.665	95.7838
Albania	Both	0 to 20	Respiratory infections and tuberculosis	75.0316	73.7869	74.2137	74.9769	76.4335	78.5404	80.6418	82.76	85.4239	86.2297	87.3329	89.2964	90.3503	91.151	91.8637	92.4353	92.9258	93.4248	93.6867	93.9528	94.1211	94.2584	94.3411	94.4137	94.4683	94.546	94.6245	94.7034
Albania	Both	1 to 4	Respiratory infections and tuberculosis	84.3402	82.0618	82.3766	82.9388	84.0921	85.8722	87.7204	89.3376	90.9712	92.0084	92.1579	92.653	93.122	93.2631	93.449	93.6791	93.9016	94.1734	94.3159	94.504	94.6716	94.8466	95.0132	95.2075	95.4073	95.6028	95.7968	95.9728
Albania	Both	10 to 14	Respiratory infections and tuberculosis	78.9194	77.6204	78.3713	79.789	81.2854	82.3786	82.7323	83.5876	84.4066	85.0638	85.6838	86.3037	86.3205	86.496	86.8599	87.667	88.7714	90.2171	91.1601	91.8054	92.3015	92.482	92.7366	92.9339	93.1516	93.3224	93.4863	93.649
Albania	Both	15 to 19	Respiratory infections and tuberculosis	92.0343	91.7161	92.2523	92.9014	93.5253	93.8274	93.9953	94.1992	94.3903	94.647	94.8353	95.2355	95.4964	95.5752	95.7367	95.9452	96.2789	96.6645	96.8457	97.017	97.1441	97.139	97.1617	97.1575	97.1219	97.133	97.1466	97.1595
Albania	Both	5 to 9	Respiratory infections and tuberculosis	77.0779	75.6042	76.5511	76.8112	77.5484	78.4403	78.3928	78.831	79.0973	79.5854	79.8429	81.2855	82.0367	81.9243	82.4441	83.6745	84.9684	86.8419	88.1273	88.9088	89.639	90.1327	90.6074	91.057	91.5699	91.9171	92.2363	92.5445
Albania	Both	Early Neonatal	Respiratory infections and tuberculosis	69.9995	70.1034	69.7462	69.4861	70.2215	71.6484	73.2352	74.9518	79.007	78.785	78.7246	81.1499	82.3185	83.4588	84.536	85.4674	86.5457	87.842	88.7044	89.7461	90.4796	91.1891	91.6653	92.0737	92.3487	92.6189	92.853	93.0185
Albania	Both	Late Neonatal	Respiratory infections and tuberculosis	80.6113	81.5973	82.232	82.7421	83.3933	83.7808	83.9007	84.263	86.1883	85.5443	85.1403	86.8704	87.1669	87.2477	87.1984	87.0185	87.1506	87.9811	88.6113	89.4269	90.0635	90.74	91.2315	91.6511	91.9383	92.2349	92.5201	92.7735
Albania	Both	Post Neonatal	Respiratory infections and tuberculosis	67.8021	66.402	66.1289	66.3597	67.5716	69.7829	71.9319	74.3575	79.3415	79.7088	79.2298	83.4497	85.2228	86.7402	87.9348	88.8182	89.6348	90.3982	90.7522	91.251	91.6319	91.9797	92.2449	92.478	92.6359	92.8007	93.0022	93.1622
Albania	Female	0 to 20	Respiratory infections and tuberculosis	73.5132	72.1987	72.6324	73.4645	75.0491	77.359	79.716	82.1664	85.0543	85.9325	87.5675	89.7036	90.9087	91.8742	92.6976	93.3523	93.8617	94.2919	94.5078	94.7086	94.8393	94.9451	95.027	95.1007	95.1631	95.2525	95.3329	95.414
Albania	Female	1 to 4	Respiratory infections and tuberculosis	84.5094	82.073	82.6368	83.6533	85.3077	87.4445	89.5799	91.4875	93.08	94.0606	94.3602	94.6525	94.8816	94.9164	94.9893	95.1327	95.2939	95.4538	95.5359	95.6475	95.7447	95.8376	95.9452	96.0933	96.2462	96.4099	96.5626	96.6967
Albania	Female	10 to 14	Respiratory infections and tuberculosis	80.4938	79.8164	80.9954	82.6365	84.1041	84.9246	84.7201	85.4941	86.3504	86.9087	87.7317	89.0765	89.5782	89.7806	90.2997	91.1281	92.0247	93.1261	93.8407	94.2309	94.5221	94.7611	94.98	95.084	95.2601	95.3958	95.5322	95.6682
Albania	Female	15 to 19	Respiratory infections and tuberculosis	92.4599	92.4098	92.901	93.5274	94.0298	94.2197	94.4155	94.5989	94.8529	95.1615	95.4772	95.8129	96.0341	96.1939	96.4088	96.5924	96.8155	97.1129	97.2553	97.4256	97.5261	97.5508	97.5861	97.6166	97.6315	97.6584	97.6852	97.708
Albania	Female	5 to 9	Respiratory infections and tuberculosis	77.1105	75.5611	76.2379	76.0175	76.7016	77.7827	77.6925	79.0084	80.019	81.443	83.0038	84.7378	85.7798	86.5261	87.3184	88.3734	89.1454	90.2429	91.0796	91.6746	92.195	92.4923	92.8397	93.1233	93.4514	93.7237	93.9821	94.2317
Albania	Female	Early Neonatal	Respiratory infections and tuberculosis	67.0484	67.4633	67.1267	66.8966	67.7496	69.2704	71.1141	72.8377	77.0297	76.4303	76.3702	78.9737	80.112	81.2879	82.4658	83.4743	84.6907	86.1987	87.1714	88.317	89.157	89.9182	90.5144	91.0183	91.3576	91.6841	91.9631	92.1499
Albania	Female	Late Neonatal	Respiratory infections and tuberculosis	80.1146	80.5574	80.3836	80.0304	79.9889	79.8503	79.3687	79.0018	80.9319	79.0459	77.744	80.1318	80.4179	80.5558	80.5692	80.3951	80.7493	82.1911	83.2414	84.5194	85.5154	86.5391	87.319	87.9642	88.3952	88.8557	89.3009	89.7041
Albania	Female	Post Neonatal	Respiratory infections and tuberculosis	67.2413	65.9448	65.5138	65.4653	66.3157	68.3681	70.6019	73.3368	78.7469	79.3913	79.6089	84.3985	86.8502	88.9765	90.6795	91.9935	92.9869	93.5839	93.804	94.0427	94.2235	94.3755	94.5256	94.6594	94.7567	94.8629	94.9864	95.0775
Albania	Male	0 to 20	Respiratory infections and tuberculosis	76.32	75.134	75.5522	76.2555	77.6025	79.5363	81.4213	83.2602	85.7396	86.4845	87.1396	88.9588	89.8882	90.5544	91.1776	91.6831	92.1618	92.7211	93.0252	93.3475	93.5493	93.7147	93.8006	93.8752	93.9253	93.9956	94.0739	94.1507
Albania	Male	1 to 4	Respiratory infections and tuberculosis	84.183	82.0401	82.1393	82.3072	83.0234	84.4931	86.091	87.462	89.1372	90.2255	90.2529	90.9345	91.6199	91.8615	92.1526	92.4604	92.7358	93.1028	93.2955	93.5472	93.7713	94.0114	94.2209	94.45	94.6825	94.9009	95.1243	95.3311
Albania	Male	10 to 14	Respiratory infections and tuberculosis	82.2191	80.64	80.8046	81.6745	82.8492	83.9508	84.7563	85.4886	86.0822	86.6794	86.962	86.7483	86.2917	86.3859	86.5029	87.0916	88.1396	89.5906	90.5488	91.3049	91.8958	91.9952	92.2387	92.486	92.701	92.8692	93.0229	93.1723
Albania	Male	15 to 19	Respiratory infections and tuberculosis	91.9331	91.4297	91.9499	92.5651	93.2252	93.5729	93.7043	93.9201	94.1122	94.3404	94.4155	94.8756	95.1791	95.2266	95.3676	95.5979	96.0041	96.4413	96.6451	96.8135	96.9536	96.929	96.9453	96.9248	96.8627	96.8706	96.8838	96.8956
Albania	Male	5 to 9	Respiratory infections and tuberculosis	79.6056	78.372	79.4861	80.2191	80.9329	81.5396	81.5545	81.0389	80.4911	79.9297	78.7559	79.708	80.0558	79.0394	79.2222	80.5201	82.2372	84.7286	86.3518	87.2479	88.119	88.7623	89.3144	89.8814	90.5212	90.9028	91.2435	91.571
Albania	Male	Early Neonatal	Respiratory infections and tuberculosis	71.9848	71.8802	71.5148	71.2378	71.896	73.2663	74.6766	76.403	80.3892	80.4542	80.3956	82.7067	83.9073	85.0289	86.033	86.9112	87.891	89.0349	89.8214	90.7996	91.4591	92.1419	92.5282	92.8665	93.0934	93.3222	93.5228	93.6717
Albania	Male	Late Neonatal	Respiratory infections and tuberculosis	81.2783	82.6868	83.9743	85.1849	86.4034	87.2259	87.8414	88.7969	90.684	91.053	91.3628	92.5277	92.8248	92.864	92.7746	92.6028	92.5444	92.8513	93.1221	93.5418	93.8749	94.2651	94.5242	94.755	94.918	95.0803	95.2321	95.363
Albania	Male	Post Neonatal	Respiratory infections and tuberculosis	69.8054	68.3798	68.2595	68.7308	70.2042	72.4465	74.415	76.4519	80.8289	80.9354	79.8839	83.4274	84.5513	85.4936	86.2085	86.6898	87.3222	88.1916	88.6432	89.3334	89.86	90.3494	90.6911	90.991	91.1826	91.3875	91.6344	91.8391
Bosnia and Herzegovina	Both	0 to 20	Respiratory infections and tuberculosis	94.6686	94.7027	94.6393	94.6155	94.5818	94.5858	94.6612	94.9526	95.2841	95.5997	95.7673	95.9462	95.998	96.1547	96.2652	96.3297	96.3903	96.4751	96.543	96.6334	96.694	96.7568	96.7684	96.7562	96.806	96.7861	96.8023	96.8602
Bosnia and Herzegovina	Both	1 to 4	Respiratory infections and tuberculosis	95.4876	95.5122	95.4785	95.4445	95.4083	95.3888	95.4038	95.6009	95.8583	96.1026	96.2405	96.3958	96.4305	96.5409	96.62	96.6697	96.7163	96.7928	96.8458	96.9079	96.9566	97.0077	97.0404	97.0671	97.1069	97.1021	97.1061	97.1301
Bosnia and Herzegovina	Both	10 to 14	Respiratory infections and tuberculosis	92.5094	92.2841	91.9325	92.0596	92.2023	92.4571	93.0878	93.8188	94.4516	94.9246	95.1053	95.4885	95.5361	96.0978	96.273	96.0797	96.3436	96.552	96.3504	96.827	97.061	97.1803	97.0649	97.0489	97.1287	96.8391	96.8165	97.005
Bosnia and Herzegovina	Both	15 to 19	Respiratory infections and tuberculosis	95.492	94.8958	94.5222	94.653	94.6986	94.7947	95.2223	95.7362	96.1758	96.3649	96.4245	96.5769	96.7052	96.9238	97.1029	97.1326	97.2612	97.1581	97.3477	97.6532	97.6644	97.6678	97.7562	97.7532	97.736	97.5575	97.5371	97.6019
Bosnia and Herzegovina	Both	5 to 9	Respiratory infections and tuberculosis	92.7025	93.0004	92.9838	93.2054	93.2588	93.4998	93.7873	94.1887	94.5954	95.0636	95.2314	95.64	95.5659	95.9662	96.1928	96.2326	96.2361	96.2676	96.2875	96.4847	96.5427	96.6992	96.7473	96.7578	96.9414	96.7447	96.6354	96.7783
Bosnia and Herzegovina	Both	Early Neonatal	Respiratory infections and tuberculosis	92.7984	92.979	92.7323	92.5553	92.5636	92.6474	92.984	93.7667	94.432	94.9469	95.1363	95.372	95.3854	95.6334	95.7944	95.8725	95.9249	96.0517	96.1074	96.1756	96.2039	96.3186	96.5001	96.7023	96.8191	96.8129	96.8329	96.8792
Bosnia and Herzegovina	Both	Late Neonatal	Respiratory infections and tuberculosis	93.4163	93.4285	93.1015	92.7137	92.3925	92.089	92.1317	92.9041	93.5929	94.2206	94.3202	94.6675	94.5437	94.9859	95.2533	95.3757	95.4257	95.6697	95.7716	95.9593	96.128	96.21	95.7122	94.6751	94.6774	94.3089	94.2753	94.632
Bosnia and Herzegovina	Both	Post Neonatal	Respiratory infections and tuberculosis	94.285	94.367	94.2823	94.1976	94.1298	94.1081	94.0819	94.4855	94.9132	95.2799	95.4622	95.6573	95.6939	95.9153	96.0442	96.1096	96.164	96.2725	96.3343	96.418	96.4773	96.5467	96.5764	96.6233	96.6822	96.6662	96.6768	96.7138
Bosnia and Herzegovina	Female	0 to 20	Respiratory infections and tuberculosis	94.6548	94.7117	94.6636	94.6441	94.6271	94.6481	94.7386	95.0356	95.3625	95.6636	95.8286	96.0048	96.0578	96.2031	96.3091	96.3789	96.4338	96.5218	96.5921	96.6667	96.7247	96.787	96.7961	96.7843	96.8443	96.8397	96.8609	96.9226
Bosnia and Herzegovina	Female	1 to 4	Respiratory infections and tuberculosis	95.4959	95.5189	95.4938	95.4665	95.4428	95.4362	95.4612	95.645	95.881	96.1038	96.2354	96.3817	96.42	96.5197	96.5935	96.6423	96.6927	96.774	96.8311	96.8973	96.9473	96.9943	97.0259	97.0531	97.0928	97.0885	97.0891	97.1073
Bosnia and Herzegovina	Female	10 to 14	Respiratory infections and tuberculosis	92.9553	93.1233	93.0053	92.8727	92.9971	93.3186	93.9002	94.6507	95.2383	95.642	95.8	96.2263	96.3191	96.6745	96.8435	96.9597	96.9598	97.0399	97.1482	97.1207	97.131	97.2517	97.2044	97.1403	97.304	97.1716	97.1536	97.3277
Bosnia and Herzegovina	Female	15 to 19	Respiratory infections and tuberculosis	94.6473	94.5341	94.1081	93.8516	93.9184	94.0919	94.5835	95.3053	95.8395	96.0819	96.1329	96.3336	96.47	96.6648	96.8338	96.9842	97.0095	96.9976	97.1811	97.2966	97.3323	97.428	97.5012	97.5543	97.6988	97.6718	97.6151	97.6861
Bosnia and Herzegovina	Female	5 to 9	Respiratory infections and tuberculosis	94.6192	94.7911	94.7481	94.9614	95.0002	95.1089	95.2874	95.5782	95.8733	96.201	96.3543	96.6693	96.6289	96.9031	97.0569	97.127	97.1679	97.3134	97.371	97.4436	97.4814	97.5524	97.5104	97.4885	97.6603	97.6029	97.4986	97.5826
Bosnia and Herzegovina	Female	Early Neonatal	Respiratory infections and tuberculosis	92.9063	93.1272	92.925	92.7987	92.8522	92.9622	93.3091	94.0442	94.6459	95.1273	95.3141	95.539	95.5562	95.7854	95.9434	96.0198	96.0707	96.1978	96.2719	96.3397	96.365	96.4637	96.6206	96.7986	96.9156	96.9003	96.9173	96.9576
Bosnia and Herzegovina	Female	Late Neonatal	Respiratory infections and tuberculosis	93.1646	93.2166	92.8845	92.5239	92.2292	91.963	92.0612	92.8416	93.5252	94.1455	94.2376	94.5836	94.4707	94.9223	95.2075	95.3435	95.3991	95.6334	95.725	95.9074	96.0705	96.1511	95.6402	94.5981	94.622	94.2955	94.276	94.6205
Bosnia and Herzegovina	Female	Post Neonatal	Respiratory infections and tuberculosis	94.4913	94.5844	94.5197	94.456	94.4047	94.403	94.3955	94.7771	95.1714	95.5073	95.6786	95.8633	95.8952	96.0795	96.2025	96.2738	96.3279	96.4262	96.4923	96.576	96.6254	96.6857	96.713	96.7436	96.804	96.7843	96.7949	96.8287
Bosnia and Herzegovina	Male	0 to 20	Respiratory infections and tuberculosis	94.6701	94.6854	94.6088	94.5794	94.5307	94.5186	94.5799	94.8692	95.2075	95.5365	95.7062	95.8872	95.9386	96.1057	96.2208	96.2808	96.3463	96.4287	96.4945	96.598	96.6605	96.7237	96.7374	96.7246	96.7653	96.7322	96.7435	96.7972
Bosnia and Herzegovina	Male	1 to 4	Respiratory infections and tuberculosis	95.438	95.4645	95.4228	95.3827	95.336	95.305	95.311	95.5204	95.7967	96.0598	96.2034	96.3668	96.3987	96.5189	96.6033	96.654	96.6975	96.7698	96.8188	96.8773	96.925	96.98	97.0137	97.0397	97.0793	97.0738	97.0805	97.1094
Bosnia and Herzegovina	Male	10 to 14	Respiratory infections and tuberculosis	93.7053	93.1603	92.6671	93.0103	93.1352	93.2652	93.7941	94.3395	94.8716	95.3035	95.4656	95.7202	95.7145	96.3434	96.4855	96.0446	96.4982	96.7811	96.3349	97.1772	97.5689	97.6592	97.5064	97.5393	97.5204	97.1493	97.1264	97.2831
Bosnia and Herzegovina	Male	15 to 19	Respiratory infections and tuberculosis	96.0898	95.211	94.873	95.2315	95.2608	95.2996	95.6755	96.0634	96.449	96.6077	96.6708	96.7882	96.9112	97.1424	97.3268	97.2805	97.4688	97.3125	97.502	97.9183	97.9135	97.8595	97.9566	97.9192	97.801	97.5313	97.5317	97.5875
Bosnia and Herzegovina	Male	5 to 9	Respiratory infections and tuberculosis	91.3767	91.7801	91.7971	91.9998	92.063	92.4188	92.7917	93.2676	93.7522	94.3216	94.4866	94.9488	94.8492	95.34	95.6185	95.6213	95.584	95.4876	95.4639	95.7734	95.8476	96.0779	96.2184	96.2629	96.4373	96.1131	96.012	96.202
Bosnia and Herzegovina	Male	Early Neonatal	Respiratory infections and tuberculosis	92.6826	92.8305	92.544	92.3249	92.2971	92.3615	92.6946	93.521	94.2415	94.7856	94.9784	95.2247	95.2363	95.5008	95.6646	95.7449	95.7997	95.9256	95.9653	96.034	96.065	96.1922	96.3936	96.6162	96.733	96.7346	96.7571	96.8091
Bosnia and Herzegovina	Male	Late Neonatal	Respiratory infections and tuberculosis	93.7009	93.6785	93.3588	92.952	92.6115	92.2802	92.2764	93.0344	93.7207	94.3478	94.4532	94.7978	94.6671	95.0962	95.3453	95.455	95.4998	95.7487	95.858	96.0476	96.2187	96.3008	95.8204	94.8008	94.7848	94.3859	94.3405	94.7028
Bosnia and Herzegovina	Male	Post Neonatal	Respiratory infections and tuberculosis	94.3719	94.4396	94.3399	94.2399	94.1599	94.1211	94.0794	94.4845	94.923	95.3005	95.4845	95.6799	95.719	95.9634	96.0912	96.1482	96.2005	96.3137	96.3692	96.4493	96.515	96.5891	96.6193	96.6784	96.7326	96.7204	96.73	96.7677
Bulgaria	Both	0 to 20	Respiratory infections and tuberculosis	91.3307	91.4169	91.6041	92.3958	91.9406	92.4662	92.1409	91.7096	92.3433	92.3493	92.7974	93.0123	93.3456	93.5347	93.6085	93.8814	94.0442	94.1822	94.2803	94.2213	94.4858	94.9864	95.2702	95.4877	95.5806	95.8722	96.0137	96.0753
Bulgaria	Both	1 to 4	Respiratory infections and tuberculosis	93.688	93.6439	93.6846	94.104	93.6798	93.9461	93.6056	93.1999	93.8818	94.1172	94.5596	94.8258	95.1529	95.3635	95.4935	95.7209	95.8626	95.9654	96.0861	96.0824	96.1594	96.3293	96.4749	96.6116	96.6628	96.8029	96.8676	96.8914
Bulgaria	Both	10 to 14	Respiratory infections and tuberculosis	79.7912	80.0697	81.3942	82.8235	81.3028	82.1255	82.1008	81.4176	83.7779	86.7967	89.0168	90.229	90.6482	89.9144	89.379	89.4452	89.8104	89.8304	89.6466	90.0842	90.5996	91.9547	92.4832	93.0551	93.2008	93.5109	93.9088	93.9966
Bulgaria	Both	15 to 19	Respiratory infections and tuberculosis	89.1894	89.6468	89.5765	89.5875	89.1514	90.0881	90.0189	89.8226	91.2866	92.1211	92.6157	93.857	94.8354	95.1805	95.5599	95.2888	94.9864	94.7644	94.6459	94.7581	94.9492	95.114	95.384	95.6889	95.5516	95.5824	95.5975	95.5559
Bulgaria	Both	5 to 9	Respiratory infections and tuberculosis	85.1096	84.5953	84.3427	85.2653	83.7924	84.5334	83.9802	83.4438	86.0157	87.4035	88.8111	90.1634	91.1307	92.0878	92.1167	91.1591	90.7498	91.5608	91.6593	92.1686	92.7525	93.3255	93.5019	94.0129	94.5848	94.9763	94.8126	94.667
Bulgaria	Both	Early Neonatal	Respiratory infections and tuberculosis	91.9084	91.4303	91.3226	92.2202	91.7514	92.8362	92.634	92.3281	92.9203	92.9232	93.449	93.5013	93.7595	93.9287	93.959	94.2772	94.5194	94.7083	94.7506	94.5527	94.6307	94.9384	95.1352	95.2922	95.3363	95.6084	95.7312	95.7543
Bulgaria	Both	Late Neonatal	Respiratory infections and tuberculosis	87.236	86.9235	87.174	89.2056	88.5183	89.8112	89.1956	88.1117	88.9431	88.873	89.8592	90.0648	90.4855	91.0106	91.3795	92.2596	92.8165	93.2704	93.4582	93.4406	93.6926	94.2406	94.5025	94.8074	94.7694	95.0537	95.1707	95.153
Bulgaria	Both	Post Neonatal	Respiratory infections and tuberculosis	87.4279	87.1761	87.0688	88.3129	87.0684	87.8614	86.8998	85.6444	86.8435	87.0246	88.3337	88.6674	89.2279	89.6369	89.9548	90.8032	91.3599	91.7762	92.1226	92.0984	92.5643	93.3322	93.6978	93.9262	94.0444	94.5286	94.7203	94.7463
Bulgaria	Female	0 to 20	Respiratory infections and tuberculosis	91.6181	91.7271	91.8815	92.6343	92.1932	92.7027	92.3104	91.9373	92.6045	92.6467	93.0895	93.2638	93.5524	93.7361	93.8065	94.0514	94.183	94.2953	94.412	94.4014	94.689	95.1754	95.4535	95.6569	95.7571	96.0153	96.1417	96.2046
Bulgaria	Female	1 to 4	Respiratory infections and tuberculosis	93.8923	93.8529	93.9141	94.2919	93.8519	94.0998	93.7011	93.3644	93.9895	94.262	94.6725	94.925	95.1891	95.3624	95.5171	95.7995	95.9476	96.0099	96.1124	96.087	96.179	96.3447	96.4844	96.6152	96.6498	96.7413	96.7882	96.8136
Bulgaria	Female	10 to 14	Respiratory infections and tuberculosis	83.1988	83.3755	83.2914	84.4739	83.1298	84.209	83.9798	83.3442	86.0365	88.1989	91.2888	92.8796	92.8739	91.5133	90.4809	90.9952	91.4706	91.1561	91.4722	92.3927	92.6273	93.9679	94.7076	94.9467	95.0903	95.2166	95.634	95.8399
Bulgaria	Female	15 to 19	Respiratory infections and tuberculosis	90.2546	90.3961	90.311	90.7879	90.1725	90.2167	89.7225	89.3561	91.1937	91.8126	92.386	93.8009	94.9584	95.2699	95.2356	94.8813	94.9222	94.8822	94.6828	94.7107	94.5696	94.8137	95.4282	95.815	95.7248	95.5839	95.4951	95.5077
Bulgaria	Female	5 to 9	Respiratory infections and tuberculosis	87.8036	87.4482	87.0289	87.8361	86.8759	87.5198	86.6422	86.1101	88.4853	89.4389	90.8033	91.5401	92.4123	93.8772	93.8786	92.1108	91.4981	92.5557	93.3014	94.0626	93.8886	93.8228	94.1265	94.9664	95.5442	95.7439	95.423	95.2499
Bulgaria	Female	Early Neonatal	Respiratory infections and tuberculosis	92.2037	91.6628	91.4086	92.3229	91.926	93.0706	92.7789	92.4128	93.0724	93.0235	93.646	93.7752	94.0911	94.3028	94.3334	94.5164	94.752	95.047	95.1864	95.0737	95.1462	95.4081	95.5443	95.6555	95.6571	95.9551	96.08	96.0969
Bulgaria	Female	Late Neonatal	Respiratory infections and tuberculosis	87.9335	87.7904	87.8276	89.7063	89.309	90.6376	90.1171	89.104	89.6428	89.4271	90.3319	90.5864	91.0483	91.6332	92.0027	92.8286	93.3492	93.7073	93.9585	93.9685	94.2138	94.781	94.9285	95.1529	95.0653	95.3809	95.4888	95.4695
Bulgaria	Female	Post Neonatal	Respiratory infections and tuberculosis	88.4953	88.351	88.2681	89.3364	88.1978	88.965	87.9764	86.985	88.2082	88.5018	89.5842	89.7237	90.1208	90.4632	90.762	91.4879	91.9134	92.2621	92.595	92.682	93.2407	93.9688	94.2996	94.48	94.6191	95.0337	95.2019	95.215
Bulgaria	Male	0 to 20	Respiratory infections and tuberculosis	91.0919	91.1588	91.373	92.1964	91.7312	92.2698	92.0011	91.5245	92.1303	92.1078	92.5595	92.8063	93.1744	93.3666	93.4419	93.7373	93.926	94.086	94.1697	94.0722	94.3174	94.829	95.1168	95.3452	95.4315	95.7496	95.9027	95.9622
Bulgaria	Male	1 to 4	Respiratory infections and tuberculosis	93.4664	93.4182	93.4414	93.8977	93.488	93.7709	93.4822	93.0161	93.7484	93.9518	94.4226	94.7007	95.0828	95.3261	95.4341	95.613	95.7486	95.8867	96.0231	96.0382	96.1014	96.2747	96.4254	96.567	96.633	96.8164	96.8969	96.9193
Bulgaria	Male	10 to 14	Respiratory infections and tuberculosis	81.1674	81.4795	83.8281	85.1553	83.8227	84.2133	84.3862	83.817	85.3155	88.4397	89.3204	89.8909	90.613	90.6426	90.7012	90.3266	90.5017	90.8371	90.2223	90.1022	90.7659	91.8194	92.0235	92.777	92.8929	93.3051	93.5907	93.544
Bulgaria	Male	15 to 19	Respiratory infections and tuberculosis	88.7032	89.3515	89.2889	89.0132	88.7091	90.1908	90.3913	90.3122	91.5183	92.4728	92.908	94.0139	94.8572	95.2145	95.8409	95.6264	95.1193	94.7928	94.7325	94.897	95.288	95.4023	95.4578	95.7065	95.5423	95.6738	95.7504	95.6729
Bulgaria	Male	5 to 9	Respiratory infections and tuberculosis	83.8871	83.2619	83.2226	84.1593	82.3063	83.0647	82.9347	82.4619	84.9389	86.6307	87.9152	89.7705	90.7232	91.0113	91.0647	91.1053	90.968	91.4124	90.7959	90.9713	92.3082	93.5067	93.5242	93.615	94.1105	94.6637	94.6925	94.5954
Bulgaria	Male	Early Neonatal	Respiratory infections and tuberculosis	91.6533	91.2189	91.2184	92.1077	91.585	92.6309	92.4958	92.2354	92.7837	92.8263	93.2857	93.2845	93.5032	93.6432	93.672	94.0864	94.332	94.4447	94.4163	94.1566	94.2379	94.578	94.8174	95.0071	95.0808	95.3358	95.4577	95.485
Bulgaria	Male	Late Neonatal	Respiratory infections and tuberculosis	86.8273	86.3796	86.8018	88.9324	88.0175	89.2656	88.5845	87.4646	88.5252	88.5767	89.6171	89.7816	90.1638	90.6324	90.9932	91.9023	92.4786	93.0032	93.1363	93.0955	93.3482	93.8725	94.2232	94.589	94.591	94.8451	94.9675	94.9511
Bulgaria	Male	Post Neonatal	Respiratory infections and tuberculosis	87.0594	86.7228	86.5986	87.9435	86.6625	87.4425	86.553	85.1232	86.2479	86.3242	87.7751	88.2662	88.9456	89.3938	89.7121	90.6281	91.2745	91.7309	92.0722	91.9488	92.3092	93.076	93.4554	93.7159	93.8091	94.3332	94.5363	94.5718
Croatia	Both	0 to 20	Respiratory infections and tuberculosis	96.585	96.5399	96.4768	96.5205	96.5446	96.6093	96.6599	96.701	96.851	96.9571	97.0398	97.0955	97.1749	97.2445	97.3018	97.3467	97.4258	97.4788	97.5647	97.6196	97.6952	97.7358	97.7815	97.7929	97.8118	97.8192	97.8317	97.8565
Croatia	Both	1 to 4	Respiratory infections and tuberculosis	97.0405	97.0156	96.9849	96.9907	97.0042	97.0495	97.0919	97.1314	97.189	97.2457	97.2916	97.3186	97.3652	97.4146	97.4549	97.4903	97.5347	97.571	97.6176	97.6583	97.694	97.717	97.7417	97.7413	97.7571	97.774	97.7771	97.7885
Croatia	Both	10 to 14	Respiratory infections and tuberculosis	97.1961	96.9154	95.6938	95.7169	95.8537	95.8934	96.0215	96.0541	96.262	96.3038	96.7114	97.1914	97.4794	97.3318	97.5977	97.8424	98.0843	98.2474	98.4579	98.6247	99.0387	99.2418	99.2918	99.3987	99.4125	99.2903	99.3597	99.4301
Croatia	Both	15 to 19	Respiratory infections and tuberculosis	97.3645	97.2	96.5995	96.5488	96.7389	96.7933	96.7444	96.77	96.9769	97.0193	97.365	97.4777	97.4501	97.5308	97.704	97.8068	98.0694	98.1524	98.3854	98.6849	98.906	98.9944	99.1289	99.2002	99.1918	99.154	99.1485	99.1713
Croatia	Both	5 to 9	Respiratory infections and tuberculosis	96.2094	96.1208	96.197	96.348	96.4314	96.313	96.361	96.3887	96.5589	96.7348	96.8664	96.9435	97.0819	97.2118	97.3777	97.4592	97.5919	97.7488	97.9402	98.0253	98.1332	98.2115	98.2935	98.3005	98.2888	98.3032	98.3189	98.3668
Croatia	Both	Early Neonatal	Respiratory infections and tuberculosis	96.1436	96.0447	95.9502	95.9733	95.9387	95.9739	95.9827	95.8674	95.9701	95.9723	96.0239	96.0151	96.1397	96.2824	96.3453	96.4608	96.686	96.816	97.0141	97.1023	97.2884	97.3976	97.487	97.4945	97.5347	97.5473	97.5707	97.6191
Croatia	Both	Late Neonatal	Respiratory infections and tuberculosis	96.1932	96.114	96.0284	96.043	96.0677	96.1472	96.1061	95.9677	96.0901	96.2105	96.3674	96.4803	96.6175	96.7303	96.8196	96.9414	97.0852	97.1371	97.2287	97.251	97.3527	97.4061	97.4705	97.4508	97.4811	97.4835	97.4996	97.5515
Croatia	Both	Post Neonatal	Respiratory infections and tuberculosis	95.5476	95.4741	95.4063	95.5366	95.6009	95.7926	95.9226	96.0221	96.3089	96.4833	96.5568	96.6016	96.7024	96.7943	96.844	96.8731	96.9732	97.0381	97.1512	97.2132	97.2997	97.3356	97.3793	97.3892	97.4111	97.4075	97.4119	97.4336
Croatia	Female	0 to 20	Respiratory infections and tuberculosis	96.6865	96.6338	96.5781	96.6222	96.6332	96.6905	96.7242	96.7607	96.8971	96.994	97.0835	97.1377	97.2264	97.2967	97.3581	97.4196	97.4916	97.5365	97.6146	97.6638	97.7384	97.7844	97.8316	97.8492	97.8692	97.878	97.8993	97.9282
Croatia	Female	1 to 4	Respiratory infections and tuberculosis	97.0578	97.0335	97.0049	96.9998	97.0011	97.0449	97.0741	97.1043	97.1583	97.216	97.2688	97.3105	97.3702	97.419	97.4631	97.511	97.5498	97.5748	97.6136	97.6432	97.6791	97.6991	97.7192	97.7231	97.7333	97.75	97.7574	97.7635
Croatia	Female	10 to 14	Respiratory infections and tuberculosis	97.9468	97.6017	96.0422	95.9867	95.8928	95.8819	96.1263	96.3037	96.4683	96.6766	97.1886	97.6369	97.8635	97.8599	98.1616	98.2808	98.3732	98.3738	98.5337	98.7698	99.1022	99.3755	99.4543	99.6348	99.5526	99.3636	99.5438	99.6545
Croatia	Female	15 to 19	Respiratory infections and tuberculosis	96.916	96.7937	96.7422	96.7126	96.7741	96.7283	96.6379	96.7125	96.8296	97.1114	97.5764	97.5245	97.4021	97.4022	97.7078	97.9245	98.1671	98.2493	98.4462	98.7233	98.8743	99.0593	99.1926	99.1667	99.1828	99.2333	99.3704	99.4281
Croatia	Female	5 to 9	Respiratory infections and tuberculosis	96.6137	96.4269	96.6099	96.8483	97.0304	96.7292	96.8306	96.9934	97.2061	97.3751	97.5131	97.4675	97.5168	97.6131	97.8007	97.9701	98.0878	98.1759	98.3164	98.3672	98.4825	98.5062	98.5673	98.6147	98.652	98.6597	98.6952	98.7419
Croatia	Female	Early Neonatal	Respiratory infections and tuberculosis	96.2335	96.1437	96.0663	96.1219	96.1012	96.164	96.1875	96.1004	96.1829	96.1793	96.2379	96.2474	96.3956	96.549	96.5934	96.6964	96.9057	97.0536	97.2381	97.3106	97.4749	97.5672	97.6435	97.6432	97.6869	97.706	97.7315	97.7736
Croatia	Female	Late Neonatal	Respiratory infections and tuberculosis	96.2614	96.1797	96.1025	96.1696	96.2173	96.379	96.3692	96.217	96.238	96.2527	96.3812	96.5107	96.635	96.6997	96.7555	96.8741	97.0336	97.0992	97.2144	97.2384	97.3644	97.4361	97.5008	97.4807	97.5093	97.5096	97.5279	97.5741
Croatia	Female	Post Neonatal	Respiratory infections and tuberculosis	95.928	95.8533	95.796	95.9163	95.9588	96.1178	96.1789	96.2426	96.4923	96.6267	96.6955	96.7275	96.8368	96.9202	96.9568	97.0132	97.1055	97.1716	97.2834	97.3386	97.4233	97.465	97.515	97.53	97.5474	97.5341	97.5327	97.5515
Croatia	Male	0 to 20	Respiratory infections and tuberculosis	96.4928	96.4533	96.3836	96.4265	96.4614	96.5319	96.5967	96.6424	96.8043	96.9186	96.9958	97.0525	97.1236	97.1916	97.2448	97.2757	97.3614	97.4224	97.516	97.5766	97.6534	97.6895	97.7339	97.7399	97.7577	97.7635	97.768	97.7885
Croatia	Male	1 to 4	Respiratory infections and tuberculosis	96.9843	96.9584	96.926	96.9418	96.9661	97.0128	97.0667	97.114	97.1743	97.2298	97.2697	97.2833	97.3183	97.3685	97.4057	97.4303	97.4799	97.5266	97.5805	97.6312	97.6668	97.6925	97.7211	97.717	97.7377	97.7548	97.7542	97.7699
Croatia	Male	10 to 14	Respiratory infections and tuberculosis	97.0261	96.8719	96.2621	96.355	96.6814	96.7619	96.748	96.6348	96.8369	96.709	96.9208	97.3184	97.5978	97.3462	97.5142	97.8212	98.1518	98.4347	98.6467	98.7094	99.1047	99.194	99.2051	99.2167	99.3179	99.2868	99.2334	99.2467
Croatia	Male	15 to 19	Respiratory infections and tuberculosis	97.6886	97.5	96.5658	96.5022	96.7711	96.887	96.866	96.8636	97.1247	97.0205	97.2851	97.4974	97.527	97.6538	97.7401	97.77	98.0412	98.1277	98.3813	98.6911	98.9507	98.9779	99.1104	99.2396	99.2158	99.124	99.0293	99.0282
Croatia	Male	5 to 9	Respiratory infections and tuberculosis	96.1437	96.1732	96.1229	96.1586	96.123	96.2211	96.2041	96.0805	96.184	96.3464	96.4547	96.6584	96.878	97.0293	97.1507	97.1261	97.2598	97.4745	97.6996	97.813	97.9005	98.0292	98.1246	98.0866	98.0231	98.0427	98.0345	98.0775
Croatia	Male	Early Neonatal	Respiratory infections and tuberculosis	96.0615	95.9524	95.8419	95.8387	95.7917	95.8044	95.8028	95.6676	95.7889	95.7963	95.8438	95.8214	95.9271	96.0605	96.1368	96.2614	96.4993	96.6176	96.8263	96.9273	97.1311	97.2543	97.3542	97.368	97.4061	97.4135	97.4355	97.4887
Croatia	Male	Late Neonatal	Respiratory infections and tuberculosis	96.1812	96.1034	96.0109	95.9805	95.9847	95.9934	95.9279	95.8038	96.0098	96.2171	96.3956	96.4933	96.639	96.7898	96.9056	97.0285	97.1575	97.1976	97.2687	97.2898	97.3702	97.4081	97.4717	97.4527	97.484	97.4877	97.5015	97.557
Croatia	Male	Post Neonatal	Respiratory infections and tuberculosis	95.4186	95.3484	95.2734	95.4055	95.4856	95.6966	95.8838	96.0112	96.3184	96.521	96.5953	96.6496	96.7376	96.8327	96.8918	96.8947	96.9973	97.0583	97.1674	97.233	97.3172	97.3465	97.3826	97.3874	97.4122	97.4172	97.4263	97.4489
Czech Republic	Both	0 to 20	Respiratory infections and tuberculosis	96.2282	96.3266	96.4897	96.6747	96.8011	96.8717	97.0049	97.0466	97.1246	97.1815	97.2287	97.2678	97.2804	97.3099	97.3519	97.3867	97.4111	97.4441	97.5021	97.5494	97.5988	97.6619	97.7029	97.7357	97.7656	97.7802	97.7904	97.8621
Czech Republic	Both	1 to 4	Respiratory infections and tuberculosis	96.7479	96.8157	96.8934	96.984	97.0859	97.1317	97.2341	97.2813	97.3244	97.3529	97.3923	97.423	97.4271	97.462	97.4987	97.5264	97.5477	97.562	97.5987	97.6225	97.6417	97.6781	97.7101	97.7331	97.7527	97.761	97.7612	97.8006
Czech Republic	Both	10 to 14	Respiratory infections and tuberculosis	95.7106	95.6621	95.683	95.8945	95.7283	95.5814	96.1969	96.0955	96.1133	96.1404	96.0853	96.401	96.6797	96.5511	96.3868	96.1456	96.7051	96.7102	96.5206	96.4471	96.7512	97.0572	97.3514	97.9333	97.9892	97.6448	97.5478	97.8651
Czech Republic	Both	15 to 19	Respiratory infections and tuberculosis	96.6669	96.6468	96.8024	96.9595	96.9547	96.8468	97.106	97.2212	97.309	97.3655	97.3352	97.4021	97.4431	97.455	97.4912	97.4611	97.5883	97.4811	97.4584	97.5131	97.5157	97.4726	97.5327	97.526	97.7449	97.8943	98.0008	98.0656
Czech Republic	Both	5 to 9	Respiratory infections and tuberculosis	95.9673	96.1873	96.2564	96.3793	96.2197	96.0745	96.3407	96.4579	96.6715	96.7086	96.745	96.9095	96.8829	96.9229	97.0032	96.9959	96.9999	97.2714	97.4212	97.3399	97.3992	97.5423	97.5144	97.4831	97.5333	97.6305	97.7211	97.9369
Czech Republic	Both	Early Neonatal	Respiratory infections and tuberculosis	93.3259	93.6438	94.2025	94.8847	95.3328	95.454	95.8119	95.9093	96.1232	96.2582	96.3859	96.4943	96.5818	96.6162	96.7285	96.7787	96.7697	96.8272	96.9264	96.99	97.0165	97.0706	97.0898	97.1112	97.1408	97.1641	97.1849	97.3584
Czech Republic	Both	Late Neonatal	Respiratory infections and tuberculosis	95.6422	95.816	95.9867	96.1433	96.1969	96.1895	96.3867	96.435	96.6123	96.7706	96.8833	96.9187	96.8945	96.898	96.943	96.9749	96.9909	97.0236	97.1417	97.2189	97.2852	97.381	97.4333	97.4765	97.5102	97.5261	97.5266	97.6143
Czech Republic	Both	Post Neonatal	Respiratory infections and tuberculosis	95.4271	95.5313	95.7829	96.066	96.2251	96.3195	96.4739	96.4965	96.6295	96.7216	96.793	96.8277	96.8258	96.8754	96.9288	96.998	97.0189	97.0666	97.1472	97.1955	97.2286	97.2719	97.2985	97.3124	97.3407	97.3591	97.3658	97.4419
Czech Republic	Female	0 to 20	Respiratory infections and tuberculosis	96.3483	96.469	96.6292	96.7993	96.8953	96.9744	97.1088	97.1414	97.21	97.2519	97.2923	97.3429	97.3713	97.4128	97.4566	97.4906	97.5315	97.5591	97.6142	97.6606	97.6972	97.7494	97.7883	97.8312	97.856	97.8607	97.864	97.9285
Czech Republic	Female	1 to 4	Respiratory infections and tuberculosis	96.7364	96.8344	96.9203	97.0071	97.0837	97.1563	97.2549	97.2979	97.3485	97.3587	97.3875	97.4285	97.4347	97.4647	97.4907	97.5123	97.5345	97.5665	97.6124	97.649	97.6789	97.7132	97.7314	97.741	97.7451	97.7405	97.7324	97.764
Czech Republic	Female	10 to 14	Respiratory infections and tuberculosis	96.3047	96.3639	96.3201	96.4276	96.3699	96.0145	97.0344	96.944	96.7995	96.8324	96.6267	96.9019	97.2898	97.3104	97.0074	96.7539	97.7299	97.7249	97.5406	97.4839	97.2974	97.3962	98.1502	98.8623	98.7384	98.0409	97.8347	98.1416
Czech Republic	Female	15 to 19	Respiratory infections and tuberculosis	96.4716	96.5028	96.9849	97.1873	97.1266	96.87	97.4228	97.2827	97.3631	97.309	97.195	97.2245	97.261	97.4092	97.4419	97.4535	97.7545	97.5375	97.3882	97.3541	97.2862	97.2303	97.3354	97.6052	97.8528	97.7854	97.7841	97.8851
Czech Republic	Female	5 to 9	Respiratory infections and tuberculosis	96.9479	97.1008	97.1617	97.2277	97.0222	96.8373	97.1292	97.2288	97.4163	97.3262	97.4844	97.6731	97.7327	97.7888	97.7912	97.8128	97.9389	98.0664	98.1749	98.0354	97.9726	98.0491	97.9148	98.0449	98.1556	98.2013	98.3197	98.498
Czech Republic	Female	Early Neonatal	Respiratory infections and tuberculosis	93.8325	93.9524	94.4092	95.0794	95.3968	95.5963	95.9674	96.133	96.3115	96.4205	96.4967	96.6123	96.6893	96.7555	96.874	96.9526	97.0048	97.0444	97.1203	97.1107	97.1096	97.1362	97.1748	97.2343	97.3013	97.3279	97.3479	97.5044
Czech Republic	Female	Late Neonatal	Respiratory infections and tuberculosis	95.8729	95.996	96.1266	96.2773	96.2534	96.2458	96.4466	96.526	96.6759	96.8	96.8922	96.9352	96.9225	96.9634	97.0134	97.0355	97.0744	97.1608	97.2678	97.3094	97.3589	97.4241	97.4653	97.5019	97.5309	97.5418	97.5392	97.6206
Czech Republic	Female	Post Neonatal	Respiratory infections and tuberculosis	95.8089	95.9631	96.1878	96.4069	96.5201	96.6343	96.7303	96.7233	96.8261	96.9019	96.9662	97.0174	97.0338	97.0867	97.1541	97.2149	97.2297	97.258	97.3312	97.3915	97.4142	97.444	97.4706	97.4936	97.5118	97.5347	97.5344	97.5848
Czech Republic	Male	0 to 20	Respiratory infections and tuberculosis	96.1203	96.199	96.3635	96.5601	96.7116	96.7751	96.9079	96.9584	97.0453	97.1157	97.1691	97.1986	97.1973	97.216	97.2557	97.2909	97.3019	97.34	97.4013	97.4501	97.5105	97.5826	97.6255	97.6499	97.6841	97.7067	97.7228	97.8001
Czech Republic	Male	1 to 4	Respiratory infections and tuberculosis	96.7155	96.7557	96.8258	96.9197	97.0445	97.0665	97.1727	97.2241	97.2612	97.3062	97.3552	97.3772	97.3796	97.4189	97.4649	97.4978	97.5183	97.5167	97.5448	97.5567	97.5663	97.6041	97.6484	97.6834	97.717	97.7368	97.7444	97.7909
Czech Republic	Male	10 to 14	Respiratory infections and tuberculosis	96.0407	95.9001	95.9783	96.2394	96.0092	96.0955	96.1839	96.0974	96.2668	96.2826	96.3849	96.6649	96.7727	96.5303	96.5363	96.3633	96.394	96.4082	96.2605	96.1917	96.8917	97.3234	97.1141	97.4366	97.651	97.7211	97.7512	98.0043
Czech Republic	Male	15 to 19	Respiratory infections and tuberculosis	96.851	96.7981	96.7469	96.872	96.9019	96.8887	96.9611	97.2346	97.3274	97.4526	97.4754	97.5644	97.6063	97.5318	97.5676	97.5114	97.5283	97.4924	97.5516	97.6624	97.7097	97.6755	97.7061	97.5286	97.726	98.0071	98.1783	98.2195
Czech Republic	Male	5 to 9	Respiratory infections and tuberculosis	95.2934	95.5607	95.6307	95.8015	95.712	95.6294	95.8354	95.96	96.1785	96.3534	96.2532	96.3713	96.253	96.2704	96.4262	96.3886	96.2599	96.6562	96.8332	96.8254	97.0107	97.2092	97.3014	97.0963	97.0729	97.2145	97.2627	97.4936
Czech Republic	Male	Early Neonatal	Respiratory infections and tuberculosis	92.9132	93.3725	94.0067	94.7	95.2476	95.3127	95.665	95.7156	95.961	96.1182	96.2867	96.3897	96.4842	96.4936	96.5998	96.6277	96.5716	96.6428	96.7605	96.8805	96.9287	97.0048	97.0094	97.002	97.0027	97.0237	97.0453	97.2329
Czech Republic	Male	Late Neonatal	Respiratory infections and tuberculosis	95.4966	95.709	95.91	96.0688	96.1865	96.1796	96.3725	96.3954	96.5951	96.7813	96.9104	96.9388	96.9046	96.876	96.915	96.9543	96.9507	96.9382	97.065	97.1713	97.251	97.3715	97.4326	97.4809	97.5179	97.5381	97.5409	97.6328
Czech Republic	Male	Post Neonatal	Respiratory infections and tuberculosis	95.2967	95.3492	95.613	95.9404	96.1338	96.2057	96.4068	96.4565	96.6118	96.7153	96.7904	96.8083	96.7891	96.8325	96.8699	96.9429	96.9682	97.0313	97.115	97.1504	97.1917	97.2452	97.2706	97.2756	97.3119	97.3254	97.3381	97.4339
Hungary	Both	0 to 20	Respiratory infections and tuberculosis	95.1696	95.2142	95.5062	95.729	95.9033	96.0924	96.2027	96.3677	96.4498	96.5709	96.5932	96.7465	96.8355	96.8829	96.9562	96.9907	97.0593	97.1033	97.1732	97.2444	97.2801	97.3007	97.3088	97.2975	97.3174	97.3193	97.394	97.4355
Hungary	Both	1 to 4	Respiratory infections and tuberculosis	96.2774	96.2926	96.3917	96.4682	96.5509	96.6536	96.6994	96.7795	96.8443	96.9272	96.9507	97.0433	97.1236	97.1536	97.2078	97.227	97.2753	97.3235	97.3768	97.429	97.4496	97.4711	97.4892	97.497	97.5136	97.5124	97.541	97.5595
Hungary	Both	10 to 14	Respiratory infections and tuberculosis	95.8143	96.0493	96.0268	96.0426	96.3301	96.2715	96.4711	97.0149	96.8852	96.7325	96.9889	97.3493	97.3862	97.5529	97.8702	97.9821	97.6988	97.607	97.8574	97.9489	98.2121	98.4008	98.4291	98.3218	98.3646	98.2201	98.3035	98.408
Hungary	Both	15 to 19	Respiratory infections and tuberculosis	96.0373	96.2922	96.4513	96.698	96.8439	97.049	97.2198	97.2816	97.3843	97.4519	97.6136	97.7658	97.7944	97.8425	97.8541	97.8641	97.9755	97.9435	97.952	98.0176	98.1287	98.1637	98.249	98.3199	98.3533	98.17	98.2554	98.3606
Hungary	Both	5 to 9	Respiratory infections and tuberculosis	95.9668	96.0073	96.2683	96.4562	96.5877	96.5836	96.5805	96.7517	96.8649	97.0104	97.1595	97.3338	97.3205	97.3314	97.4331	97.5609	97.776	97.7623	97.7322	97.794	97.897	97.9178	97.9229	97.9913	98.0089	98.0336	98.0775	98.0991
Hungary	Both	Early Neonatal	Respiratory infections and tuberculosis	92.0273	91.8822	92.7899	93.4544	93.8238	94.2391	94.366	94.7726	94.8669	95.1543	95.0791	95.438	95.5945	95.6762	95.8966	95.9922	96.0923	96.1124	96.2074	96.3143	96.4014	96.492	96.5751	96.6164	96.685	96.7154	96.861	96.9274
Hungary	Both	Late Neonatal	Respiratory infections and tuberculosis	93.3162	93.2572	93.865	94.2397	94.4925	94.806	94.9641	95.3336	95.3746	95.6585	95.5697	95.7956	95.942	96.0405	96.1417	96.1315	96.2239	96.2668	96.3712	96.4989	96.5318	96.528	96.5021	96.469	96.5212	96.568	96.7694	96.8534
Hungary	Both	Post Neonatal	Respiratory infections and tuberculosis	93.6057	93.7671	94.2701	94.6114	94.8896	95.202	95.3581	95.5585	95.6341	95.7849	95.7736	96.0379	96.1735	96.2146	96.3084	96.3724	96.4919	96.5641	96.6609	96.7504	96.7591	96.7519	96.7348	96.6857	96.7086	96.7295	96.8524	96.9081
Hungary	Female	0 to 20	Respiratory infections and tuberculosis	95.3972	95.431	95.6906	95.8875	96.0663	96.2283	96.3289	96.4709	96.5538	96.6775	96.68	96.8183	96.9147	96.9642	97.0491	97.0837	97.1468	97.1794	97.2316	97.2884	97.3248	97.3554	97.3762	97.3776	97.4031	97.41	97.4789	97.5229
Hungary	Female	1 to 4	Respiratory infections and tuberculosis	96.3138	96.33	96.4184	96.4938	96.5692	96.6612	96.7095	96.7858	96.8429	96.9276	96.9504	97.0524	97.1314	97.1617	97.2114	97.2275	97.2726	97.3171	97.3656	97.4071	97.421	97.4362	97.4601	97.4798	97.4974	97.5005	97.5206	97.5372
Hungary	Female	10 to 14	Respiratory infections and tuberculosis	96.497	96.5173	96.2585	96.2969	96.8827	96.7349	96.7526	97.4166	97.4091	97.3356	97.3968	97.7822	97.9203	98.0128	98.3114	98.2875	98.0116	97.8236	98.0058	98.0959	98.4236	98.6175	98.5336	98.4458	98.6143	98.3854	98.5371	98.7077
Hungary	Female	15 to 19	Respiratory infections and tuberculosis	95.7136	95.9474	96.1675	96.3516	96.6992	96.9566	97.1263	97.1347	97.1718	97.2534	97.4036	97.6116	97.648	97.6851	97.7248	97.6823	97.8753	97.8779	97.8416	97.8211	97.9338	98.0395	98.2141	98.2403	98.2786	98.0714	98.244	98.4022
Hungary	Female	5 to 9	Respiratory infections and tuberculosis	96.6488	96.813	97.0302	97.2116	97.2818	97.2779	97.2516	97.4235	97.4713	97.6088	97.7242	97.895	97.895	97.8101	97.9082	98.0751	98.2852	98.1954	98.1409	98.2487	98.369	98.3648	98.2707	98.3352	98.3924	98.3995	98.448	98.4741
Hungary	Female	Early Neonatal	Respiratory infections and tuberculosis	92.3416	92.2062	93.1694	93.7618	94.1148	94.4424	94.5241	94.9404	95.0377	95.2716	95.1119	95.4939	95.6733	95.8157	96.0804	96.1241	96.2094	96.2211	96.3116	96.4334	96.4964	96.5714	96.6548	96.7259	96.8056	96.8571	97.001	97.0614
Hungary	Female	Late Neonatal	Respiratory infections and tuberculosis	93.6194	93.5654	94.1572	94.4982	94.7393	95.0293	95.1387	95.3081	95.5042	95.8535	95.7254	95.9153	96.0254	96.0558	96.1893	96.2352	96.364	96.4047	96.4923	96.6032	96.6653	96.6784	96.7112	96.7202	96.7621	96.8145	96.9565	97.02
Hungary	Female	Post Neonatal	Respiratory infections and tuberculosis	94.3921	94.4947	94.8877	95.1547	95.4174	95.654	95.7833	95.9362	95.9991	96.1375	96.0857	96.2721	96.41	96.4606	96.5669	96.6229	96.7221	96.7779	96.8524	96.9199	96.9295	96.9514	96.9661	96.929	96.9501	96.9643	97.0588	97.1051
Hungary	Male	0 to 20	Respiratory infections and tuberculosis	94.9698	95.0231	95.3416	95.5858	95.7563	95.9682	96.087	96.272	96.3548	96.4746	96.5138	96.6795	96.7616	96.8063	96.8694	96.9037	96.9777	97.0324	97.1181	97.2021	97.2376	97.2502	97.2477	97.2258	97.2409	97.2381	97.3169	97.3553
Hungary	Male	1 to 4	Respiratory infections and tuberculosis	96.2016	96.2155	96.3239	96.4013	96.4906	96.6033	96.6473	96.7316	96.804	96.8859	96.9105	96.9948	97.0761	97.1057	97.1636	97.1854	97.2367	97.2881	97.346	97.4077	97.4341	97.4612	97.4741	97.4713	97.4869	97.4817	97.5176	97.5376
Hungary	Male	10 to 14	Respiratory infections and tuberculosis	96.0268	96.4134	96.6232	96.6145	96.5518	96.5929	96.9195	97.2222	97.0075	96.816	97.1994	97.4521	97.3827	97.5802	97.8401	98.0558	97.8338	97.8571	98.1155	98.188	98.3295	98.4695	98.5974	98.4963	98.41	98.3786	98.3768	98.3925
Hungary	Male	15 to 19	Respiratory infections and tuberculosis	96.3064	96.5692	96.687	96.9683	96.9864	97.1555	97.3243	97.4178	97.5604	97.6188	97.7848	97.8996	97.9224	97.9768	97.9706	98.0139	98.0743	98.0236	98.062	98.1812	98.2901	98.2813	98.3102	98.4073	98.4364	98.2712	98.3001	98.3693
Hungary	Male	5 to 9	Respiratory infections and tuberculosis	95.6146	95.5126	95.7895	95.9616	96.1455	96.1429	96.1676	96.3199	96.4945	96.6334	96.8031	96.9605	96.9343	97.0486	97.1416	97.211	97.4059	97.4779	97.4787	97.4835	97.5556	97.6012	97.7145	97.779	97.7511	97.7922	97.8254	97.8392
Hungary	Male	Early Neonatal	Respiratory infections and tuberculosis	91.7485	91.5972	92.4693	93.1913	93.5755	94.0588	94.2199	94.6219	94.7149	95.0407	95.0275	95.37	95.5108	95.5486	95.7378	95.8724	95.9837	96.0098	96.1087	96.2049	96.3104	96.4134	96.4966	96.5163	96.5771	96.5928	96.7411	96.8131
Hungary	Male	Late Neonatal	Respiratory infections and tuberculosis	93.1435	93.0816	93.6951	94.0937	94.3538	94.6834	94.8801	95.4092	95.3222	95.5482	95.4929	95.745	95.919	96.0722	96.1449	96.0881	96.1489	96.1928	96.3099	96.4501	96.4585	96.4406	96.3666	96.2995	96.3598	96.4016	96.6504	96.7508
Hungary	Male	Post Neonatal	Respiratory infections and tuberculosis	93.1973	93.4051	93.9848	94.378	94.6581	95.0251	95.1985	95.4324	95.5155	95.6701	95.6954	96.0169	96.1436	96.1734	96.251	96.3187	96.4509	96.5345	96.6473	96.7527	96.7605	96.7275	96.6826	96.6252	96.6486	96.6744	96.8171	96.8786
Macedonia	Both	0 to 20	Respiratory infections and tuberculosis	89.68	90.4587	90.8802	92.0306	92.2104	92.9622	93.9002	94.4316	94.7544	95.1938	95.1209	95.2823	95.459	95.42	95.6694	95.7834	95.9109	96.0459	96.026	96.0811	96.3717	96.3948	96.2367	96.2703	96.3053	96.3647	96.171	96.4724
Macedonia	Both	1 to 4	Respiratory infections and tuberculosis	94.3881	94.4145	94.3451	94.7018	94.6228	94.8515	95.2165	95.4144	95.5957	95.9806	95.9616	96.0113	96.2037	96.2207	96.3755	96.455	96.537	96.6401	96.6867	96.7657	96.9249	96.9451	96.9053	96.9677	97.0035	97.0209	96.9168	97.0279
Macedonia	Both	10 to 14	Respiratory infections and tuberculosis	89.866	90.2191	90.4507	90.9863	91.0097	91.6976	92.6801	93.1589	93.2494	94.0474	94.1561	94.1672	94.1097	94.073	94.7945	95.0685	95.6652	96.1235	96.3987	96.5611	96.7429	96.6387	96.2917	96.654	96.4685	96.0945	95.4876	96.0876
Macedonia	Both	15 to 19	Respiratory infections and tuberculosis	94.1141	94.2396	94.3898	94.5865	95.0935	95.2638	95.2008	95.1929	95.4092	95.8212	95.9386	95.9363	95.9763	96.2418	96.6087	96.7614	96.8737	96.8966	96.9531	96.9824	97.1103	97.2052	97.1314	97.1463	96.8731	96.6069	96.6675	96.8404
Macedonia	Both	5 to 9	Respiratory infections and tuberculosis	90.6673	91.0675	91.6488	92.3714	92.2744	92.7287	93.3802	93.6235	93.6602	94.4059	94.522	94.3818	94.5291	95.2032	95.8121	96.1188	96.277	96.3259	96.0494	95.9271	96.3754	96.4541	96.2293	95.9691	95.3758	95.404	95.2278	95.8303
Macedonia	Both	Early Neonatal	Respiratory infections and tuberculosis	92.9961	93.4	93.3885	93.8766	93.7914	94.0579	94.5862	94.8656	95.0859	95.364	95.2276	95.4559	95.6296	95.5032	95.6833	95.6776	95.7963	96.0007	95.9957	96.0261	96.3882	96.4823	96.372	96.3079	96.3078	96.4063	96.1684	96.4792
Macedonia	Both	Late Neonatal	Respiratory infections and tuberculosis	91.7359	92.3203	92.4181	93.2463	93.3299	93.7861	94.4503	94.8422	95.0913	95.3574	95.2121	95.4085	95.5841	95.453	95.5985	95.5633	95.5942	95.7117	95.6857	95.7247	96.0729	96.1097	95.9528	96.0406	96.1033	96.2204	95.9142	96.2409
Macedonia	Both	Post Neonatal	Respiratory infections and tuberculosis	81.5756	83.3257	84.3184	86.8858	87.3297	89.0128	91.0824	92.2568	93.1177	93.793	93.2074	93.5765	93.9417	93.6446	94.0637	94.2307	94.4705	94.732	94.6194	94.7348	95.3731	95.3979	95.0345	95.0803	95.1925	95.3216	94.9755	95.5198
Macedonia	Female	0 to 20	Respiratory infections and tuberculosis	89.5094	90.34	90.7414	91.8538	92.0284	92.7953	93.7693	94.32	94.6817	95.108	95.0421	95.2381	95.4491	95.4195	95.6729	95.7952	95.9178	96.0427	96.0231	96.0806	96.3676	96.3974	96.2309	96.2476	96.2562	96.3213	96.1333	96.4479
Macedonia	Female	1 to 4	Respiratory infections and tuberculosis	94.0972	94.1781	94.1875	94.6367	94.565	94.7882	95.1573	95.3404	95.4947	95.8299	95.7671	95.8131	96.0535	96.1137	96.3105	96.4251	96.515	96.5998	96.6162	96.6728	96.8549	96.9054	96.8685	96.9204	96.9702	97.0161	96.9348	97.0315
Macedonia	Female	10 to 14	Respiratory infections and tuberculosis	90.2874	90.6314	90.5454	91.1949	91.3664	92.0768	93.0039	93.4802	93.8735	94.8049	94.9229	95.125	95.3889	95.2483	95.5544	95.8631	96.0586	96.2481	96.3738	96.4156	96.6381	96.5459	96.219	96.1873	95.2515	94.7063	94.4349	95.289
Macedonia	Female	15 to 19	Respiratory infections and tuberculosis	92.5918	92.8311	92.7421	92.9517	93.1701	93.5534	93.797	93.8042	94.0851	94.6647	94.7756	94.9926	95.2563	95.3689	95.7003	95.7911	95.8054	95.6984	95.7958	96.0395	96.2087	96.2885	96.0405	96.3072	95.9873	95.3673	95.3839	95.6835
Macedonia	Female	5 to 9	Respiratory infections and tuberculosis	92.0327	92.471	92.6619	93.5571	93.5196	93.9497	94.7023	95.0482	95.1658	95.7695	95.8763	95.9859	96.1388	96.0511	96.3571	96.4846	96.512	96.5863	96.5286	96.611	97.029	97.1339	96.9242	96.7024	95.8812	95.8242	95.6586	96.1833
Macedonia	Female	Early Neonatal	Respiratory infections and tuberculosis	92.6774	93.1844	93.2396	93.8405	93.7729	94.0344	94.584	94.8904	95.1268	95.4073	95.2672	95.499	95.675	95.5498	95.7336	95.7207	95.8466	96.0596	96.0516	96.0884	96.4583	96.5412	96.4161	96.3632	96.361	96.4407	96.1835	96.5196
Macedonia	Female	Late Neonatal	Respiratory infections and tuberculosis	90.2959	91.1385	91.3142	92.3476	92.4575	93.0533	93.863	94.3251	94.6924	95.0823	94.9462	95.1731	95.3716	95.2171	95.3786	95.3311	95.3633	95.4808	95.3973	95.4061	95.8048	95.8337	95.6087	95.6797	95.7442	95.8857	95.4946	95.9334
Macedonia	Female	Post Neonatal	Respiratory infections and tuberculosis	82.716	84.4064	85.2658	87.411	87.8133	89.3723	91.3254	92.4537	93.3692	93.9598	93.4592	93.8572	94.2091	93.9778	94.3609	94.5246	94.7731	95.0519	95.0148	95.1497	95.6985	95.7027	95.3515	95.3393	95.396	95.5181	95.1932	95.6832
Macedonia	Male	0 to 20	Respiratory infections and tuberculosis	89.8219	90.5561	90.9938	92.1738	92.3575	93.0956	94.0031	94.5192	94.813	95.2633	95.1832	95.3153	95.4635	95.4157	95.6604	95.767	95.8991	96.0434	96.025	96.079	96.3724	96.3901	96.2394	96.2864	96.3423	96.3963	96.1977	96.4863
Macedonia	Male	1 to 4	Respiratory infections and tuberculosis	94.6075	94.5854	94.4464	94.7213	94.6358	94.8692	95.2306	95.4421	95.6478	96.0761	96.0953	96.1481	96.2982	96.2768	96.394	96.442	96.517	96.6361	96.7095	96.8085	96.9474	96.9411	96.8989	96.9705	96.9939	96.986	96.8614	96.9848
Macedonia	Male	10 to 14	Respiratory infections and tuberculosis	91.7176	91.9943	92.4731	92.774	92.6498	93.1557	93.9617	94.3326	94.1183	94.6073	94.6833	94.5125	94.1651	94.2313	95.1744	95.3515	96.1897	96.797	97.1493	97.3868	97.4884	97.3977	97.1124	97.758	98.3181	98.1934	97.4162	97.6395
Macedonia	Male	15 to 19	Respiratory infections and tuberculosis	95.1578	95.2094	95.5058	95.691	96.3698	96.4044	96.1507	96.1346	96.3079	96.6105	96.7289	96.5904	96.4946	96.8498	97.2315	97.4197	97.5906	97.693	97.7252	97.6249	97.7252	97.8267	97.8595	97.7216	97.4822	97.435	97.52	97.611
Macedonia	Male	5 to 9	Respiratory infections and tuberculosis	90.209	90.5187	91.4559	91.9028	91.7537	92.1808	92.6462	92.7522	92.7023	93.5147	93.6261	93.2327	93.3572	94.7708	95.6318	96.0944	96.3746	96.393	95.9169	95.5908	96.0188	96.06	95.8459	95.5758	95.2997	95.4168	95.2499	95.8633
Macedonia	Male	Early Neonatal	Respiratory infections and tuberculosis	93.2142	93.5394	93.4734	93.8765	93.7758	94.0493	94.5671	94.8302	95.0421	95.322	95.1884	95.4147	95.5862	95.4564	95.6332	95.6319	95.7443	95.9422	95.9385	95.9637	96.3225	96.4264	96.3272	96.2544	96.2563	96.3705	96.1456	96.4388
Macedonia	Male	Late Neonatal	Respiratory infections and tuberculosis	93.0227	93.3886	93.4245	94.0729	94.1339	94.4673	95.0018	95.3305	95.4793	95.641	95.4903	95.659	95.8131	95.7026	95.8328	95.808	95.8372	95.9529	95.9749	96.0382	96.3399	96.3831	96.2846	96.3853	96.4461	96.542	96.3102	96.5397
Macedonia	Male	Post Neonatal	Respiratory infections and tuberculosis	81.4335	83.1519	84.2126	87.0351	87.495	89.2112	91.2893	92.4509	93.2241	93.9433	93.3099	93.6355	93.994	93.6505	94.0809	94.2421	94.4624	94.6962	94.5219	94.6152	95.3043	95.3464	94.9892	95.0843	95.2408	95.3697	95.0207	95.5877
Montenegro	Both	0 to 20	Respiratory infections and tuberculosis	95.0639	95.3277	95.3199	95.3148	95.3114	95.416	95.4203	95.4417	95.4683	95.4955	95.5232	95.6396	95.8411	96.0297	96.2499	96.4084	96.5507	96.6953	96.7832	96.8795	96.9681	97.1174	97.1812	97.2398	97.2689	97.356	97.3646	97.3866
Montenegro	Both	1 to 4	Respiratory infections and tuberculosis	96.1842	96.2881	96.2898	96.3113	96.3431	96.4233	96.4527	96.4864	96.5178	96.5613	96.6241	96.7212	96.7984	96.8486	96.9166	96.9803	97.0456	97.1175	97.155	97.2016	97.2205	97.2805	97.3259	97.3781	97.3998	97.4523	97.4533	97.4707
Montenegro	Both	10 to 14	Respiratory infections and tuberculosis	95.0456	95.3544	95.3037	95.1672	95.0656	95.118	94.9841	94.928	95.0934	95.0703	95.2453	95.6727	96.051	96.2942	96.4467	96.4037	96.3545	96.5159	96.5296	96.7095	96.9171	97.1087	97.2911	97.408	97.2657	97.1919	96.8559	96.8461
Montenegro	Both	15 to 19	Respiratory infections and tuberculosis	97.3527	97.4224	97.4095	97.3873	97.5063	97.4498	97.2817	97.15	96.9696	96.7097	96.7362	96.8732	97.012	97.1286	97.2787	97.4915	97.8165	98.0259	98.1544	98.3328	98.441	98.4709	98.4354	98.3125	98.2603	98.3105	98.279	98.3008
Montenegro	Both	5 to 9	Respiratory infections and tuberculosis	94.6252	94.8187	94.8158	94.9528	95.0139	95.1784	95.2254	95.2783	95.2869	95.3223	95.4141	95.6772	96.0029	96.1341	96.3224	96.3812	96.345	96.5249	96.6388	96.6749	96.9448	97.3864	97.4395	97.4273	97.3459	97.3096	97.1551	97.203
Montenegro	Both	Early Neonatal	Respiratory infections and tuberculosis	94.3144	94.7378	94.7061	94.6551	94.6278	94.7853	94.7912	94.8283	94.8638	94.9009	94.9261	95.1143	95.3928	95.5857	95.7795	95.8576	95.9569	96.1009	96.2097	96.3364	96.4613	96.6725	96.7608	96.8495	96.9226	97.0827	97.1191	97.1562
Montenegro	Both	Late Neonatal	Respiratory infections and tuberculosis	94.3695	94.7376	94.706	94.6696	94.635	94.776	94.7708	94.7994	94.8313	94.8692	94.8602	94.9819	95.2317	95.3904	95.592	95.6995	95.8308	96.0149	96.154	96.3108	96.43	96.6404	96.7222	96.8012	96.8561	97.0197	97.0474	97.0725
Montenegro	Both	Post Neonatal	Respiratory infections and tuberculosis	92.9332	93.4363	93.3978	93.3515	93.2933	93.4775	93.4786	93.5097	93.5627	93.6152	93.6252	93.782	94.1471	94.5263	94.9801	95.2983	95.5822	95.8477	96.0018	96.1603	96.3228	96.5828	96.6802	96.768	96.8207	96.9664	96.985	97.0102
Montenegro	Female	0 to 20	Respiratory infections and tuberculosis	95.0172	95.3151	95.3104	95.3112	95.3237	95.4394	95.452	95.4782	95.503	95.5402	95.5729	95.6921	95.8907	96.0829	96.3037	96.4544	96.5825	96.7079	96.789	96.8979	96.9884	97.1372	97.2019	97.2576	97.2867	97.3764	97.3858	97.4124
Montenegro	Female	1 to 4	Respiratory infections and tuberculosis	96.2076	96.305	96.3157	96.3554	96.4102	96.5012	96.5329	96.5533	96.5708	96.6026	96.6536	96.7517	96.8561	96.9426	97.025	97.0791	97.1118	97.1371	97.1463	97.1921	97.2074	97.2523	97.2708	97.3035	97.3383	97.4322	97.4557	97.4783
Montenegro	Female	10 to 14	Respiratory infections and tuberculosis	95.5095	95.9055	95.8574	95.9815	96.059	96.174	96.2326	96.2412	96.1998	96.3432	96.3908	96.5823	96.7734	96.9762	97.325	97.3839	97.4381	97.5491	97.5547	97.7695	97.7959	97.807	98.005	98.0591	97.9919	97.9164	97.6818	97.7361
Montenegro	Female	15 to 19	Respiratory infections and tuberculosis	97.0592	96.9808	96.939	96.9805	96.9728	96.8977	96.761	96.6698	96.6471	96.6349	96.6364	96.7316	96.8538	96.9487	97.1202	97.3841	97.8534	98.1327	98.3078	98.7214	98.7847	98.5429	98.3047	98.0003	97.7495	97.6553	97.5229	97.5647
Montenegro	Female	5 to 9	Respiratory infections and tuberculosis	95.8223	96.1148	96.1208	96.2294	96.5013	96.6118	96.6058	96.5748	96.3662	96.3101	96.349	96.5015	96.6843	96.8047	96.9598	96.9334	96.8221	96.8963	96.8906	96.7965	96.9796	97.4788	97.719	97.8788	97.9425	97.8566	97.5944	97.635
Montenegro	Female	Early Neonatal	Respiratory infections and tuberculosis	94.3229	94.803	94.7818	94.73	94.6963	94.8635	94.8817	94.9366	94.9795	95.0261	95.0681	95.2692	95.556	95.7584	95.9872	96.0968	96.2585	96.4576	96.5777	96.6702	96.7617	96.9363	97.007	97.0786	97.1208	97.226	97.2385	97.2646
Montenegro	Female	Late Neonatal	Respiratory infections and tuberculosis	94.3489	94.7415	94.7149	94.6707	94.6266	94.7702	94.7734	94.811	94.8526	94.8955	94.8993	95.0315	95.2929	95.4906	95.7346	95.8565	95.9258	96.027	96.1392	96.2958	96.4217	96.64	96.7277	96.8101	96.8421	96.9815	96.9914	97.0072
Montenegro	Female	Post Neonatal	Respiratory infections and tuberculosis	93.0443	93.6172	93.5935	93.5531	93.5139	93.7055	93.717	93.7607	93.8256	93.8897	93.9166	94.0662	94.3788	94.6972	95.089	95.3659	95.6297	95.8908	96.0579	96.2624	96.4376	96.6995	96.8074	96.8928	96.9284	97.0478	97.0465	97.065
Montenegro	Male	0 to 20	Respiratory infections and tuberculosis	95.0952	95.3309	95.3211	95.3119	95.2962	95.392	95.3902	95.4084	95.4371	95.4568	95.4805	95.5944	95.7976	95.9824	96.2012	96.3659	96.5201	96.6809	96.7752	96.8619	96.9493	97.0989	97.1618	97.2228	97.2517	97.3364	97.3441	97.362
Montenegro	Male	1 to 4	Respiratory infections and tuberculosis	96.124	96.2339	96.2282	96.2341	96.2462	96.3173	96.345	96.3903	96.4341	96.4881	96.5614	96.6576	96.7111	96.7291	96.7848	96.8573	96.9516	97.0648	97.1272	97.1751	97.1974	97.2702	97.3387	97.4074	97.4177	97.4343	97.4155	97.4282
Montenegro	Male	10 to 14	Respiratory infections and tuberculosis	95.6489	95.8037	95.7635	95.414	95.1677	95.1495	94.8671	94.7653	95.0892	94.9169	95.1706	95.7192	96.1848	96.4089	96.3419	96.215	96.0821	96.2546	96.2749	96.383	96.7123	97.0272	97.153	97.3019	97.1229	97.0682	96.7158	96.6483
Montenegro	Male	15 to 19	Respiratory infections and tuberculosis	97.5752	97.736	97.7421	97.6816	97.8787	97.8354	97.6518	97.4979	97.2234	96.8149	96.8571	97.0181	97.1656	97.2938	97.4287	97.6058	97.8365	98.0015	98.1024	98.1355	98.2711	98.4649	98.5533	98.5428	98.612	98.7482	98.778	98.7867
Montenegro	Male	5 to 9	Respiratory infections and tuberculosis	93.8736	93.9358	93.9258	94.0796	93.9048	94.1095	94.2105	94.3513	94.5968	94.7288	94.8678	95.2188	95.6593	95.7859	95.9875	96.1321	96.1821	96.4552	96.684	96.8558	97.1855	97.5136	97.3618	97.1696	96.9454	96.9666	96.9445	96.9951
Montenegro	Male	Early Neonatal	Respiratory infections and tuberculosis	94.2793	94.6622	94.6218	94.5709	94.5484	94.7001	94.6975	94.7228	94.7551	94.7874	94.8018	94.982	95.2542	95.44	95.6068	95.664	95.7197	95.8262	95.9274	96.0791	96.228	96.465	96.567	96.6686	96.7647	96.9665	97.0214	97.0672
Montenegro	Male	Late Neonatal	Respiratory infections and tuberculosis	94.4529	94.796	94.7607	94.7312	94.7051	94.8426	94.8316	94.8537	94.8785	94.9129	94.8946	95.0067	95.2434	95.3678	95.5313	95.6251	95.8054	96.0546	96.2138	96.369	96.4815	96.6825	96.7584	96.8334	96.9062	97.0869	97.1288	97.1613
Montenegro	Male	Post Neonatal	Respiratory infections and tuberculosis	93.1688	93.5859	93.5359	93.4864	93.4141	93.5834	93.576	93.5953	93.6364	93.6771	93.6722	93.8282	94.2225	94.6373	95.1242	95.464	95.7525	96.0095	96.145	96.256	96.3998	96.6458	96.7291	96.8145	96.8795	97.0413	97.0763	97.1059
Poland	Both	0 to 20	Respiratory infections and tuberculosis	94.9489	95.1342	95.3357	95.549	95.5597	95.7863	95.9111	96.1103	96.2498	96.3657	96.4809	96.57	96.6352	96.6993	96.7438	96.7865	96.8311	96.8664	96.9179	96.9956	97.1038	97.1765	97.2237	97.2559	97.3211	97.3847	97.4234	97.4818
Poland	Both	1 to 4	Respiratory infections and tuberculosis	95.9229	96.0176	96.1147	96.2226	96.2316	96.3669	96.4566	96.5944	96.6889	96.7704	96.8464	96.9047	96.9534	97.0066	97.0293	97.0546	97.0885	97.1234	97.1787	97.2381	97.303	97.352	97.3851	97.4125	97.4524	97.4855	97.4968	97.5269
Poland	Both	10 to 14	Respiratory infections and tuberculosis	94.3287	94.5306	95.0865	95.5581	95.5782	95.6693	95.707	95.9922	96.171	96.3089	96.5557	96.4116	96.2255	96.2579	96.3981	96.3491	95.9136	95.7813	95.8323	95.5376	95.7674	95.8257	95.8788	95.6788	96.0566	96.2418	96.6912	96.9641
Poland	Both	15 to 19	Respiratory infections and tuberculosis	95.6825	95.716	95.9725	96.1735	96.1866	96.2673	96.3629	96.5549	96.7627	96.9383	97.1635	97.2878	97.3424	97.446	97.3863	97.3027	97.1632	96.9794	96.7498	96.6676	96.7723	96.5889	96.519	96.4309	96.6659	96.7258	97.0231	97.1671
Poland	Both	5 to 9	Respiratory infections and tuberculosis	95.1371	95.3637	95.6244	95.7617	95.7085	95.9432	95.8949	96.0215	96.1497	96.2855	96.4177	96.4581	96.4115	96.4525	96.4943	96.449	96.5155	96.6874	96.6454	96.558	96.726	96.7743	96.8836	96.9875	97.0709	97.1486	97.1898	97.3184
Poland	Both	Early Neonatal	Respiratory infections and tuberculosis	94.2668	94.513	94.7159	94.9349	94.78	95.0762	95.2204	95.5271	95.6377	95.6874	95.8284	95.9372	95.9676	96.0191	96.0592	96.1131	96.2201	96.2831	96.3505	96.4733	96.6237	96.7502	96.8021	96.863	96.9568	97.0418	97.086	97.1705
Poland	Both	Late Neonatal	Respiratory infections and tuberculosis	92.6112	93.0585	93.426	93.8549	93.7495	94.4496	94.7865	95.2907	95.5717	95.7795	95.8698	95.9925	96.0704	96.148	96.2375	96.3618	96.4624	96.5412	96.6646	96.7756	96.8968	96.9855	97.0581	97.0746	97.1489	97.2066	97.2353	97.3009
Poland	Both	Post Neonatal	Respiratory infections and tuberculosis	93.4292	93.7349	94.0617	94.4289	94.39	94.7696	94.9304	95.2727	95.49	95.6613	95.8637	96.0074	96.0971	96.1537	96.2051	96.2748	96.3597	96.4103	96.5219	96.6536	96.7867	96.8574	96.8736	96.8879	96.9363	97.0054	97.0217	97.0677
Poland	Female	0 to 20	Respiratory infections and tuberculosis	95.0604	95.2463	95.4438	95.6447	95.6597	95.8823	95.998	96.1889	96.3286	96.4442	96.564	96.6472	96.7103	96.7782	96.8287	96.8651	96.9155	96.9522	97	97.0715	97.177	97.2456	97.2981	97.3227	97.3768	97.4381	97.4836	97.5479
Poland	Female	1 to 4	Respiratory infections and tuberculosis	95.9348	96.0343	96.1197	96.2183	96.2293	96.3681	96.4613	96.6014	96.6993	96.784	96.8717	96.9221	96.9668	97.0116	97.0327	97.052	97.0875	97.1377	97.1972	97.256	97.3141	97.3675	97.4045	97.4208	97.4516	97.4782	97.488	97.507
Poland	Female	10 to 14	Respiratory infections and tuberculosis	95.318	95.5125	96.0555	96.398	96.4223	96.2912	96.2934	96.6012	96.7903	96.9476	97.0608	96.8775	96.7896	96.8138	97.0625	96.9277	96.633	96.5597	96.5723	95.9997	96.2612	96.1743	96.1377	95.9193	96.2741	96.735	97.1795	97.4269
Poland	Female	15 to 19	Respiratory infections and tuberculosis	95.6991	95.7297	96.0388	96.2098	96.202	96.3098	96.3696	96.5104	96.6724	96.7535	96.8745	96.9851	97.0951	97.257	97.2368	97.2407	97.1451	97.054	96.7844	96.7923	97.0473	96.7753	96.7069	96.5997	96.7058	96.787	97.0252	97.1518
Poland	Female	5 to 9	Respiratory infections and tuberculosis	96.0742	96.2436	96.4695	96.556	96.5569	96.7796	96.6164	96.6762	96.8442	97.0248	97.22	97.1834	97.1556	97.2428	97.2768	97.115	97.2759	97.4562	97.4413	97.3522	97.5	97.5668	97.6055	97.6991	97.6858	97.7165	97.7725	97.9049
Poland	Female	Early Neonatal	Respiratory infections and tuberculosis	94.4842	94.7622	94.9546	95.1652	94.9945	95.2421	95.3036	95.6099	95.7017	95.7147	95.8656	95.9591	95.9799	96.0706	96.1442	96.2028	96.3114	96.3872	96.4802	96.6282	96.8089	96.9412	96.9747	97.0073	97.0929	97.1588	97.1951	97.2718
Poland	Female	Late Neonatal	Respiratory infections and tuberculosis	92.9426	93.3824	93.7151	94.1363	94.0487	94.6962	94.9853	95.4421	95.6956	95.8838	95.9815	96.0263	96.0793	96.1613	96.2873	96.3956	96.4804	96.544	96.6562	96.7817	96.8769	96.9491	97.0194	97.0053	97.0708	97.1164	97.1548	97.2202
Poland	Female	Post Neonatal	Respiratory infections and tuberculosis	93.8846	94.1754	94.4926	94.817	94.8005	95.1542	95.2863	95.5629	95.7422	95.8882	96.0878	96.22	96.286	96.3291	96.3864	96.4478	96.553	96.6079	96.7303	96.8546	96.9835	97.0378	97.0631	97.0683	97.096	97.1417	97.1512	97.183
Poland	Male	0 to 20	Respiratory infections and tuberculosis	94.8464	95.031	95.2357	95.4591	95.4661	95.696	95.8281	96.0338	96.1728	96.2887	96.4	96.4941	96.5608	96.6216	96.6611	96.7096	96.7502	96.7856	96.8415	96.9253	97.0363	97.1121	97.1548	97.193	97.267	97.3318	97.3641	97.4164
Poland	Male	1 to 4	Respiratory infections and tuberculosis	95.8698	95.9601	96.0677	96.1838	96.1912	96.3232	96.4097	96.5454	96.637	96.7156	96.7816	96.8471	96.8996	96.9602	96.9845	97.0153	97.0476	97.0691	97.1205	97.1804	97.2513	97.2962	97.326	97.3633	97.4113	97.4502	97.4627	97.5026
Poland	Male	10 to 14	Respiratory infections and tuberculosis	94.5913	94.755	95.1949	95.6803	95.6926	95.9745	96.0378	96.2351	96.3619	96.4491	96.7661	96.694	96.4577	96.49	96.4935	96.5388	96.0721	95.9176	95.9973	96.0383	96.1858	96.3681	96.494	96.3584	96.6698	96.5491	96.8967	97.1277
Poland	Male	15 to 19	Respiratory infections and tuberculosis	95.7433	95.7804	96.0017	96.2185	96.2446	96.3081	96.4237	96.644	96.8759	97.1066	97.3918	97.5226	97.541	97.6062	97.5233	97.3872	97.2246	96.9885	96.7911	96.6576	96.6678	96.5424	96.4725	96.3965	96.7048	96.7478	97.0746	97.2229
Poland	Male	5 to 9	Respiratory infections and tuberculosis	94.6006	94.8626	95.1294	95.3062	95.2006	95.4203	95.5056	95.6915	95.7614	95.8323	95.8793	96.0007	95.9403	95.9264	95.973	96.0629	96.0186	96.1616	96.0959	96.0223	96.1924	96.2148	96.3885	96.4912	96.6707	96.7907	96.8107	96.9192
Poland	Male	Early Neonatal	Respiratory infections and tuberculosis	94.0719	94.294	94.5036	94.7303	94.5854	94.9226	95.1321	95.4434	95.5707	95.6519	95.7859	95.9064	95.9439	95.965	95.979	96.0295	96.1341	96.1861	96.2326	96.3357	96.464	96.5872	96.6536	96.7367	96.8381	96.9387	96.9907	97.0835
Poland	Male	Late Neonatal	Respiratory infections and tuberculosis	92.4168	92.8639	93.2553	93.685	93.5658	94.3023	94.6769	95.2162	95.5183	95.7409	95.8247	96.0105	96.1077	96.1802	96.2376	96.3733	96.4854	96.5758	96.7068	96.8041	96.9456	97.0472	97.1209	97.163	97.244	97.3113	97.332	97.3974
Poland	Male	Post Neonatal	Respiratory infections and tuberculosis	93.3282	93.6322	93.9519	94.3401	94.2823	94.668	94.8482	95.2351	95.4776	95.6645	95.86	96.0072	96.1137	96.1796	96.2229	96.2965	96.3589	96.403	96.4994	96.6314	96.762	96.8442	96.8515	96.8733	96.9382	97.0253	97.047	97.1038
Romania	Both	0 to 20	Respiratory infections and tuberculosis	84.2908	87.322	87.6379	87.5623	87.6373	88.5162	87.9533	87.676	88.5052	89.2624	89.476	89.9452	90.3954	90.6484	90.5457	90.9765	91.2821	91.9147	92.1464	92.5176	92.8238	93.2091	93.4136	93.6418	93.7163	94.0165	94.288	94.4819
Romania	Both	1 to 4	Respiratory infections and tuberculosis	90.4768	91.799	92.1473	92.5406	92.5971	92.9863	92.7542	92.8021	93.2018	93.5529	93.6924	94.0571	94.3999	94.584	94.5405	94.8108	95.0383	95.3571	95.4807	95.6196	95.6882	95.8287	95.9172	96.0313	96.0357	96.1088	96.1531	96.2011
Romania	Both	10 to 14	Respiratory infections and tuberculosis	76.6659	79.1592	79.9097	79.8846	79.1598	78.6941	77.6436	76.6753	76.8551	77.2801	79.3204	80.4941	80.3512	81.8153	83.223	83.776	84.36	84.9419	85.5207	85.6339	85.6991	85.7351	85.4156	86.3508	86.5162	86.407	86.5578	86.568
Romania	Both	15 to 19	Respiratory infections and tuberculosis	87.1245	88.1727	88.0766	87.8851	87.5108	87.2783	86.6823	86.6483	87.6375	88.3947	89.3163	90.2227	90.724	90.6646	90.2443	89.9722	89.9592	89.7342	89.2467	89.5717	90.0207	90.3619	90.2753	90.48	90.8294	90.775	90.8853	91.096
Romania	Both	5 to 9	Respiratory infections and tuberculosis	78.8304	81.7545	82.0452	81.1121	79.2722	78.4747	76.2538	76.3067	78.8075	80.9611	83.7513	85.7832	86.6874	87.7756	88.3762	88.4404	88.9253	88.9959	89.0339	89.4938	89.7856	90.8943	91.2327	91.3446	91.4716	91.6635	91.9597	92.0019
Romania	Both	Early Neonatal	Respiratory infections and tuberculosis	95.411	95.5128	95.2635	94.9776	94.8226	94.9194	94.7514	94.4841	94.55	93.5948	92.8045	92.4105	92.1601	91.8184	91.2872	91.6229	92.1478	93.0717	93.4422	93.8416	94.0158	94.216	94.2252	94.2114	94.0751	94.4404	94.7725	94.9274
Romania	Both	Late Neonatal	Respiratory infections and tuberculosis	82.6599	84.5578	84.2466	83.7388	83.9128	85.3005	84.3047	83.4721	84.2096	83.5262	82.3553	82.494	82.8217	83.063	82.8359	84.1536	85.2384	86.8652	87.4299	88.2371	88.754	89.3122	89.5956	89.9615	89.9202	90.6293	91.1862	91.3706
Romania	Both	Post Neonatal	Respiratory infections and tuberculosis	72.3098	76.6865	75.6172	74.0906	74.2112	76.5885	74.8156	74.2169	77.1618	79.9037	80.5476	81.4646	82.2516	82.735	82.7832	84.2196	85.2613	87.0059	87.8936	88.8882	89.4426	89.8391	90.0221	90.2524	90.4031	91.1956	91.7643	92.0119
Romania	Female	0 to 20	Respiratory infections and tuberculosis	84.565	87.514	87.8311	87.7256	87.7957	88.6535	88.0562	87.7743	88.6087	89.3796	89.6382	90.1036	90.5309	90.7701	90.6654	91.0811	91.4302	92.0682	92.2937	92.6145	92.9192	93.3412	93.5625	93.786	93.8719	94.1861	94.4114	94.595
Romania	Female	1 to 4	Respiratory infections and tuberculosis	90.6408	91.9647	92.315	92.6912	92.7692	93.0963	92.8248	92.9058	93.2362	93.5695	93.7457	94.1074	94.4657	94.6633	94.6373	94.8979	95.1292	95.4119	95.5314	95.6352	95.7194	95.8697	95.9397	96.0515	96.0324	96.094	96.1006	96.1556
Romania	Female	10 to 14	Respiratory infections and tuberculosis	81.2195	82.6426	83.5116	84.1307	83.9741	83.7397	81.8273	80.7654	80.9431	80.9399	82.9057	83.0468	82.4478	83.8657	85.3913	85.4547	86.6531	87.2192	87.6435	87.8243	88.0039	88.7246	89.4	89.968	90.1285	89.7841	89.1139	88.9652
Romania	Female	15 to 19	Respiratory infections and tuberculosis	86.9978	87.838	88.1468	88.0039	87.4946	86.9019	85.8766	85.4243	85.8483	87.0936	88.1413	89.4014	89.6427	89.2418	88.5211	88.2389	88.6493	88.7258	88.4557	89.1659	89.8766	90.6867	90.3921	90.0792	90.6954	90.6919	90.4963	90.7333
Romania	Female	5 to 9	Respiratory infections and tuberculosis	82.2553	85.2243	85.672	84.9182	83.5196	83.1042	81.6317	81.2025	83.406	85.0431	87.2547	88.6223	88.9032	89.6271	90.4385	90.2619	90.7447	90.6139	90.4824	90.9748	91.465	92.8743	93.2704	92.9903	92.8725	93.2967	93.3458	93.2109
Romania	Female	Early Neonatal	Respiratory infections and tuberculosis	95.4962	95.589	95.3652	95.1433	95.0902	95.2345	95.1812	94.8912	94.7274	93.7579	92.927	92.6268	92.4393	92.2373	91.6945	92.109	92.6227	93.5481	93.9322	94.2875	94.4708	94.6368	94.6019	94.6032	94.4283	94.7553	95.0508	95.1999
Romania	Female	Late Neonatal	Respiratory infections and tuberculosis	82.8594	84.8296	84.5285	83.7536	83.5276	84.9054	83.9573	83.1437	84.0899	83.8068	82.5317	82.5141	82.6802	83.1575	82.8766	84.3441	85.5558	87.3752	88.108	88.9296	89.4631	89.9056	90.1539	90.5793	90.4768	91.1845	91.6482	91.8014
Romania	Female	Post Neonatal	Respiratory infections and tuberculosis	74.4636	78.3932	77.3975	75.9041	75.9984	78.163	76.4176	75.861	78.67	81.1858	81.862	82.7563	83.5	83.8663	83.8829	85.2109	86.2569	87.9118	88.7142	89.5378	90.0217	90.4304	90.6346	90.8925	91.1028	91.8698	92.3841	92.6044
Romania	Male	0 to 20	Respiratory infections and tuberculosis	84.0641	87.1617	87.4777	87.4279	87.507	88.4023	87.8694	87.5975	88.4225	89.1681	89.3447	89.8167	90.2845	90.5481	90.4469	90.8896	91.1598	91.7887	92.0268	92.4402	92.7477	93.1021	93.292	93.5236	93.5885	93.8762	94.1847	94.3863
Romania	Male	1 to 4	Respiratory infections and tuberculosis	90.2894	91.6084	91.9539	92.3622	92.3994	92.845	92.6489	92.6684	93.1308	93.4981	93.6055	93.9732	94.3021	94.4742	94.4153	94.6937	94.9181	95.2687	95.3959	95.5662	95.6207	95.7522	95.8569	95.9727	95.9981	96.0814	96.1591	96.2007
Romania	Male	10 to 14	Respiratory infections and tuberculosis	77.6588	80.5931	81.0586	80.4308	79.3384	78.7629	78.7785	78.1257	78.2641	78.997	80.6301	82.5174	82.8446	84.0089	84.9736	85.8638	85.7265	86.1877	86.7803	86.8042	86.748	86.1316	84.9492	86.0139	86.1472	86.2821	87.1715	87.3294
Romania	Male	15 to 19	Respiratory infections and tuberculosis	87.4056	88.5852	88.2555	88.0434	87.7598	87.7552	87.4291	87.651	88.9714	89.4145	90.2393	90.9099	91.5604	91.7137	91.4867	91.2262	90.9537	90.5538	89.9485	90.0341	90.3161	90.3622	90.4023	90.9223	91.1021	91.0177	91.3103	91.4975
Romania	Male	5 to 9	Respiratory infections and tuberculosis	77.5613	80.0795	80.1635	79.1505	77.0527	75.9339	73.1677	73.7472	76.2714	78.7303	81.8157	84.3268	85.8012	87.1548	87.4524	87.7723	88.201	88.4824	88.7004	89.0694	89.1102	89.7567	89.9913	90.5163	90.8958	90.8102	91.3411	91.5733
Romania	Male	Early Neonatal	Respiratory infections and tuberculosis	95.3337	95.4408	95.1667	94.8267	94.5901	94.6526	94.4013	94.1605	94.4019	93.4581	92.697	92.2372	91.9405	91.4962	90.9677	91.2452	91.7764	92.6994	93.0604	93.4904	93.6578	93.8818	93.9225	93.8981	93.7891	94.1831	94.5431	94.7041
Romania	Male	Late Neonatal	Respiratory infections and tuberculosis	82.7226	84.5314	84.2131	83.9321	84.4346	85.813	84.7929	83.9596	84.5215	83.5295	82.4636	82.7263	83.178	83.2231	83.0399	84.2147	85.1794	86.6245	87.0443	87.8293	88.3255	88.9668	89.2737	89.5854	89.5936	90.2938	90.9193	91.1251
Romania	Male	Post Neonatal	Respiratory infections and tuberculosis	71.6769	76.2468	75.1575	73.6703	73.8094	76.2694	74.5588	73.9554	76.8908	79.7104	80.3003	81.1951	81.983	82.5451	82.6154	84.0777	85.0651	86.8078	87.73	88.8304	89.4216	89.7874	89.9424	90.1368	90.2271	91.0051	91.5948	91.8552
Serbia	Both	0 to 20	Respiratory infections and tuberculosis	93.9156	94.6525	94.5219	94.542	94.6509	94.6993	94.9266	95.1987	95.4008	95.6281	95.7733	95.7631	95.7509	95.8011	95.964	96.1548	96.4007	96.6187	96.7837	96.8409	96.9067	96.9682	97.0496	97.0701	97.1062	97.1456	97.1674	97.1911
Serbia	Both	1 to 4	Respiratory infections and tuberculosis	95.5904	95.8754	95.8431	95.8937	95.8815	95.8898	95.9875	96.1262	96.2258	96.3413	96.4538	96.5271	96.5408	96.5783	96.6718	96.7641	96.873	96.9827	97.0855	97.1336	97.1901	97.2393	97.2877	97.3107	97.3295	97.3507	97.361	97.3688
Serbia	Both	10 to 14	Respiratory infections and tuberculosis	94.1148	94.9172	94.6311	94.8128	94.8789	94.7503	94.8096	94.8674	95.657	95.841	96.1019	96.332	96.3766	96.4306	96.6972	96.9106	97.303	97.6454	97.8321	97.9076	98.1264	98.1547	97.928	98.0631	98.2946	98.2206	98.1748	98.2828
Serbia	Both	15 to 19	Respiratory infections and tuberculosis	95.9381	96.2654	96.1087	96.0742	96.0416	95.9136	95.8751	95.8073	96.4351	96.4971	96.6624	96.9198	97.027	97.111	97.2469	97.3316	97.5088	97.6651	97.7624	97.8826	98.04	98.1789	98.2779	98.2975	98.3075	98.2951	98.3343	98.3257
Serbia	Both	5 to 9	Respiratory infections and tuberculosis	94.9343	95.4709	95.2683	95.2447	95.1612	94.8413	94.553	94.6393	95.2929	95.4626	95.6696	95.8241	95.8366	95.8734	96.0496	96.2881	96.6305	96.9179	97.1372	97.1992	97.3074	97.4304	97.5444	97.5196	97.5304	97.6012	97.6512	97.6966
Serbia	Both	Early Neonatal	Respiratory infections and tuberculosis	93.4198	94.3716	94.1452	94.0261	94.1985	94.2645	94.6114	94.9615	95.0751	95.3528	95.5132	95.4138	95.3432	95.3904	95.6241	95.8505	96.0873	96.2913	96.4738	96.5187	96.5616	96.6	96.705	96.7058	96.7362	96.7921	96.8095	96.8444
Serbia	Both	Late Neonatal	Respiratory infections and tuberculosis	93.5729	94.4805	94.3168	94.2329	94.4068	94.4308	94.6672	94.9236	94.9685	95.2203	95.4115	95.3234	95.2649	95.2983	95.4935	95.6728	95.8732	96.0862	96.3207	96.3484	96.3825	96.4019	96.5201	96.483	96.5012	96.5813	96.615	96.6565
Serbia	Both	Post Neonatal	Respiratory infections and tuberculosis	90.7466	92.4261	92.1748	92.0518	92.3672	92.5743	93.0695	93.5883	93.6752	94.0631	94.4699	94.3275	94.2733	94.3893	94.6634	94.9735	95.4508	95.8974	96.1932	96.2577	96.3376	96.4135	96.5417	96.5517	96.5852	96.6374	96.65	96.6665
Serbia	Female	0 to 20	Respiratory infections and tuberculosis	94.2026	94.8686	94.7365	94.7487	94.8278	94.8505	95.0424	95.2827	95.4952	95.7098	95.8604	95.874	95.8675	95.9219	96.0878	96.279	96.5054	96.6997	96.8469	96.9002	96.9583	97.0213	97.1033	97.122	97.1586	97.2025	97.2255	97.2468
Serbia	Female	1 to 4	Respiratory infections and tuberculosis	95.7084	95.9611	95.9411	95.9958	95.9786	95.9907	96.0703	96.1835	96.262	96.3578	96.4551	96.5118	96.5122	96.543	96.6311	96.7158	96.8159	96.9284	97.0455	97.1066	97.164	97.2145	97.2596	97.2708	97.2859	97.3151	97.327	97.3335
Serbia	Female	10 to 14	Respiratory infections and tuberculosis	94.9441	95.6281	95.3008	95.5179	95.4911	95.2729	95.2661	95.1856	96.1975	96.3346	96.7346	96.9974	97.1067	97.2058	97.4589	97.624	97.927	98.1987	98.3013	98.3811	98.5334	98.7932	98.7826	98.834	98.9958	98.9659	98.779	98.7047
Serbia	Female	15 to 19	Respiratory infections and tuberculosis	95.414	95.854	95.5482	95.4314	95.3283	95.0272	94.8777	94.6377	95.7128	95.692	96.089	96.4063	96.5834	96.7021	96.8955	96.9521	97.1805	97.4589	97.5773	97.7262	97.9309	98.1855	98.216	98.2961	98.3857	98.3876	98.3605	98.3606
Serbia	Female	5 to 9	Respiratory infections and tuberculosis	95.6695	96.1285	95.9192	95.8905	95.7703	95.3151	94.8039	94.751	95.6644	95.7772	96.0735	96.2918	96.3346	96.3906	96.6214	96.8497	97.1678	97.4352	97.577	97.6245	97.6822	97.7297	97.8573	97.8463	97.8619	97.9382	98.0121	98.0693
Serbia	Female	Early Neonatal	Respiratory infections and tuberculosis	94.0299	94.8215	94.5961	94.4913	94.6265	94.6732	94.9828	95.2941	95.4005	95.652	95.7957	95.7179	95.6515	95.6776	95.8661	96.0551	96.2603	96.4454	96.6132	96.6567	96.6948	96.729	96.8348	96.8455	96.8791	96.9265	96.9335	96.9622
Serbia	Female	Late Neonatal	Respiratory infections and tuberculosis	93.8546	94.6267	94.4364	94.3361	94.4789	94.4934	94.7181	94.9653	95.0045	95.2528	95.4419	95.3779	95.336	95.367	95.5567	95.724	95.9118	96.1282	96.3607	96.3845	96.4124	96.429	96.55	96.5322	96.5603	96.6302	96.6547	96.6961
Serbia	Female	Post Neonatal	Respiratory infections and tuberculosis	91.8499	93.2105	92.9761	92.8538	93.0795	93.2253	93.6383	94.0873	94.1783	94.5415	94.909	94.8322	94.7893	94.8942	95.1431	95.4463	95.856	96.199	96.4319	96.4878	96.5584	96.6248	96.7419	96.7595	96.7841	96.8179	96.8242	96.8373
Serbia	Male	0 to 20	Respiratory infections and tuberculosis	93.615	94.4184	94.2897	94.317	94.4552	94.5291	94.7912	95.0952	95.2887	95.5304	95.6767	95.6479	95.6317	95.6799	95.8415	96.0335	96.2984	96.5389	96.7211	96.7838	96.858	96.9194	97.0013	97.0244	97.0605	97.0965	97.1176	97.1434
Serbia	Male	1 to 4	Respiratory infections and tuberculosis	95.349	95.6684	95.6244	95.6763	95.6758	95.6872	95.8103	95.9813	96.1064	96.2452	96.3766	96.469	96.4981	96.5457	96.6477	96.7508	96.8712	96.981	97.0733	97.1121	97.1702	97.2203	97.2726	97.3063	97.3282	97.3423	97.351	97.3598
Serbia	Male	10 to 14	Respiratory infections and tuberculosis	94.5784	95.308	95.131	95.2354	95.3762	95.3648	95.475	95.6561	96.0394	96.2268	96.2909	96.4372	96.4136	96.4161	96.6368	96.8478	97.2342	97.5657	97.7888	97.8445	98.0757	97.8833	97.5106	97.6947	97.9398	97.8465	97.943	98.1937
Serbia	Male	15 to 19	Respiratory infections and tuberculosis	96.3292	96.5837	96.526	96.5424	96.5545	96.5357	96.5658	96.6046	96.9426	97.0548	97.0802	97.2953	97.3539	97.4137	97.5106	97.6117	97.7567	97.8383	97.9235	98.026	98.1523	98.2176	98.3566	98.3384	98.2979	98.2759	98.3534	98.3388
Serbia	Male	5 to 9	Respiratory infections and tuberculosis	94.6285	95.1823	95.0133	94.9973	94.9712	94.8696	94.9019	95.1417	95.3815	95.5937	95.667	95.7269	95.7025	95.7115	95.8026	96.0223	96.3504	96.6259	96.9085	96.9824	97.1362	97.3286	97.416	97.3815	97.3877	97.4458	97.4664	97.4945
Serbia	Male	Early Neonatal	Respiratory infections and tuberculosis	92.8426	93.9425	93.7147	93.5846	93.7923	93.8787	94.2638	94.6516	94.772	95.0772	95.2562	95.1391	95.0667	95.134	95.408	95.6668	95.9315	96.1534	96.3496	96.3964	96.444	96.4861	96.5912	96.5843	96.6117	96.6748	96.7011	96.7417
Serbia	Male	Late Neonatal	Respiratory infections and tuberculosis	93.3435	94.3746	94.2402	94.1735	94.3776	94.4124	94.6589	94.9229	94.9717	95.2265	95.4204	95.3123	95.2416	95.2797	95.4798	95.6696	95.8807	96.0905	96.3254	96.3573	96.397	96.4186	96.533	96.4804	96.49	96.5777	96.6185	96.6595
Serbia	Male	Post Neonatal	Respiratory infections and tuberculosis	90.0551	91.9867	91.7363	91.6212	92.017	92.2793	92.835	93.4006	93.4784	93.8756	94.3063	94.1083	94.0489	94.1754	94.4644	94.771	95.2925	95.8162	96.1575	96.2279	96.3128	96.3939	96.5261	96.5285	96.5683	96.6346	96.6522	96.6708
Slovakia	Both	0 to 20	Respiratory infections and tuberculosis	94.3531	94.2939	94.5582	94.9274	95.0853	95.2157	95.3616	95.5398	95.652	95.8138	95.936	96.1608	96.1081	96.0483	96.1043	96.155	96.2505	96.3121	96.3866	96.4658	96.5861	96.712	96.7539	96.822	96.8379	96.9134	96.974	97.0711
Slovakia	Both	1 to 4	Respiratory infections and tuberculosis	95.6939	95.6575	95.7608	95.9359	96.0183	96.0967	96.1484	96.2336	96.286	96.3932	96.4268	96.563	96.5161	96.4813	96.5556	96.6248	96.7192	96.799	96.8792	96.9393	97.0167	97.1036	97.1412	97.2062	97.2296	97.2702	97.2907	97.3363
Slovakia	Both	10 to 14	Respiratory infections and tuberculosis	87.4673	86.5363	87.167	88.1765	88.1255	88.5853	89.6094	90.2897	90.2468	90.4304	91.3967	92.2943	92.7156	92.5086	93.5616	94.995	94.4053	93.5477	92.9999	92.4661	93.1868	94.1996	94.3753	94.573	95.0356	94.7592	95.2251	95.8165
Slovakia	Both	15 to 19	Respiratory infections and tuberculosis	91.3267	91.8727	92.4307	92.2721	92.2945	92.7615	93.4044	93.3074	94.0982	94.9729	95.0417	95.1367	95.1745	95.1911	95.4474	95.5733	95.8509	95.5263	95.3896	95.9884	96.2478	95.8507	95.8934	96.1168	96.0497	96.0939	96.4813	96.6444
Slovakia	Both	5 to 9	Respiratory infections and tuberculosis	90.0535	89.1854	89.8892	91.2204	91.543	91.2607	91.2532	91.8358	92.4755	92.7673	93.2056	93.6754	93.7515	94.5094	94.1686	93.8328	93.7721	93.9209	94.9585	95.2809	94.8973	94.8284	95.3977	95.538	96.0103	96.4226	96.2345	96.2742
Slovakia	Both	Early Neonatal	Respiratory infections and tuberculosis	92.7822	92.5024	92.9268	93.5144	93.7064	93.9175	94.3088	94.8103	94.9831	95.1587	95.2315	95.5764	95.5572	95.5491	95.7376	95.8869	96.0689	96.1993	96.2965	96.3878	96.5039	96.6204	96.6104	96.6228	96.5984	96.6819	96.7599	96.8726
Slovakia	Both	Late Neonatal	Respiratory infections and tuberculosis	93.0314	92.9336	93.2886	93.7895	93.8393	93.7789	93.8502	94.2096	94.4075	94.7759	95.0473	95.6337	95.6952	95.659	95.7437	95.7541	95.8716	95.9849	96.0672	96.1228	96.2431	96.4058	96.4401	96.5533	96.5397	96.6246	96.6777	96.7681
Slovakia	Both	Post Neonatal	Respiratory infections and tuberculosis	92.713	92.5937	92.9034	93.44	93.6251	93.7469	93.9567	94.2977	94.4425	94.7009	94.9352	95.3491	95.1032	94.8304	94.8963	94.9701	95.1852	95.3532	95.5111	95.6758	95.9093	96.1062	96.0772	96.0877	96.0432	96.1506	96.2362	96.3631
Slovakia	Female	0 to 20	Respiratory infections and tuberculosis	94.4504	94.4179	94.6818	95.02	95.177	95.3057	95.4343	95.6101	95.718	95.8598	95.9685	96.2	96.175	96.1085	96.1486	96.2197	96.3162	96.3635	96.4475	96.4997	96.6083	96.7395	96.7857	96.8459	96.873	96.9429	96.9852	97.0838
Slovakia	Female	1 to 4	Respiratory infections and tuberculosis	95.6153	95.5922	95.7118	95.8934	96.0089	96.1359	96.2253	96.3218	96.3747	96.4765	96.4999	96.6051	96.5548	96.4889	96.5389	96.6021	96.6989	96.7793	96.8495	96.8917	96.9697	97.0705	97.1272	97.2115	97.2301	97.2553	97.2613	97.2978
Slovakia	Female	10 to 14	Respiratory infections and tuberculosis	88.8305	89.5254	90.4302	90.0097	89.4212	90.0534	91.5272	92.5419	91.5666	91.7024	93.1531	93.8154	93.6336	93.2193	93.6282	95.7432	95.6743	94.6994	94.0423	92.7636	93.7234	95.1329	95.6517	95.9366	96.3087	95.2738	95.2958	95.9554
Slovakia	Female	15 to 19	Respiratory infections and tuberculosis	90.1328	90.6812	91.5194	91.1026	91.4975	92.0491	92.4242	92.0578	93.1467	94.0007	93.5361	93.5186	94.1127	94.3253	94.5974	94.8499	95.4338	95.2192	95.1932	95.4237	95.8115	95.5641	95.718	95.5742	95.3826	95.5359	95.9555	96.1073
Slovakia	Female	5 to 9	Respiratory infections and tuberculosis	91.0047	90.0429	90.4496	91.9285	92.4391	92.2196	91.716	92.3596	93.1296	92.8707	93.164	94.4797	94.9312	95.1911	94.6263	94.6457	94.3818	94.0739	95.4151	95.8369	95.3156	95.4779	96.014	96.0215	96.7532	97.0188	96.3787	96.2982
Slovakia	Female	Early Neonatal	Respiratory infections and tuberculosis	93.3192	93.0521	93.436	93.9822	94.1545	94.3218	94.6534	95.1	95.2585	95.4233	95.4353	95.7093	95.6642	95.678	95.9052	96.0721	96.2556	96.3869	96.474	96.535	96.643	96.7596	96.7363	96.7162	96.6692	96.7786	96.8641	96.9782
Slovakia	Female	Late Neonatal	Respiratory infections and tuberculosis	93.4743	93.3581	93.6612	94.1093	94.1635	94.1371	94.2597	94.6093	94.745	94.9965	95.2217	95.7639	95.8148	95.7425	95.8044	95.8211	95.8921	95.9301	95.9905	96.0576	96.2152	96.409	96.49	96.6495	96.663	96.7359	96.7718	96.8455
Slovakia	Female	Post Neonatal	Respiratory infections and tuberculosis	93.345	93.2572	93.5337	93.9889	94.1121	94.1578	94.3011	94.593	94.7527	95.012	95.2302	95.5987	95.396	95.1649	95.2196	95.2715	95.4702	95.651	95.8354	95.9938	96.1834	96.3208	96.2585	96.2487	96.2108	96.3327	96.4205	96.5406
Slovakia	Male	0 to 20	Respiratory infections and tuberculosis	94.2625	94.1806	94.445	94.8399	94.9986	95.1306	95.2916	95.4724	95.5894	95.7685	95.9023	96.1209	96.0445	95.9893	96.0578	96.0914	96.1866	96.261	96.3286	96.431	96.5615	96.6832	96.7215	96.7961	96.8026	96.8824	96.9577	97.053
Slovakia	Male	1 to 4	Respiratory infections and tuberculosis	95.721	95.6726	95.761	95.9305	95.9834	96.0183	96.0363	96.1122	96.1646	96.2773	96.3204	96.4843	96.4407	96.4335	96.5296	96.6042	96.6964	96.7754	96.8641	96.9399	97.0165	97.0907	97.111	97.1585	97.1861	97.2406	97.2742	97.3281
Slovakia	Male	10 to 14	Respiratory infections and tuberculosis	88.9893	86.716	86.9365	89.0819	89.5582	89.7459	90.1028	90.3079	91.1646	91.3521	91.6316	92.5426	93.4392	93.4782	94.8993	95.3434	94.3945	93.8531	93.5405	93.8406	94.1663	94.5667	94.3756	94.445	94.8847	95.3939	96.1733	96.5612
Slovakia	Male	15 to 19	Respiratory infections and tuberculosis	92.2124	92.7486	93.1234	93.1322	92.9231	93.3304	94.1289	94.2018	94.7951	95.6678	96.0648	96.2273	95.9197	95.8125	96.0532	96.0977	96.1808	95.7963	95.5963	96.4169	96.5927	96.1099	96.0837	96.5306	96.5419	96.5166	96.8753	97.0404
Slovakia	Male	5 to 9	Respiratory infections and tuberculosis	90.1366	89.4792	90.4246	91.4285	91.5036	91.1874	91.7302	92.1743	92.5921	93.4546	93.9986	93.4814	93.136	94.3482	94.2952	93.6107	93.7803	94.4114	94.9893	95.1639	94.978	94.6659	95.2026	95.4716	95.6032	96.126	96.4575	96.6251
Slovakia	Male	Early Neonatal	Respiratory infections and tuberculosis	92.3497	92.0602	92.5154	93.1356	93.3433	93.5874	94.0258	94.571	94.7565	94.9424	95.0598	95.4572	95.4566	95.4326	95.5925	95.7288	95.9101	96.0394	96.1439	96.2575	96.3799	96.4965	96.4963	96.5339	96.5267	96.5909	96.6642	96.7763
Slovakia	Male	Late Neonatal	Respiratory infections and tuberculosis	92.7454	92.6646	93.0581	93.5964	93.6425	93.5551	93.5847	93.9495	94.1973	94.6574	94.9637	95.5786	95.6475	95.6405	95.7422	95.7468	95.9011	96.0754	96.1746	96.2198	96.3073	96.4416	96.4367	96.5099	96.4736	96.5672	96.6341	96.7372
Slovakia	Male	Post Neonatal	Respiratory infections and tuberculosis	92.4808	92.3387	92.664	93.2503	93.4836	93.6692	93.9306	94.3012	94.4265	94.6725	94.9108	95.3466	95.073	94.7752	94.8476	94.9374	95.1568	95.3045	95.4305	95.5923	95.8541	96.0954	96.0978	96.1264	96.0779	96.167	96.2466	96.3737
Slovenia	Both	0 to 20	Respiratory infections and tuberculosis	96.7633	96.8359	96.8822	96.9244	96.9448	96.9934	97.059	97.113	97.1687	97.2262	97.2927	97.3595	97.4048	97.4525	97.5048	97.5564	97.6269	97.6888	97.7629	97.8303	97.8877	97.9373	97.9953	98.0223	98.0705	98.0952	98.1083	98.13
Slovenia	Both	1 to 4	Respiratory infections and tuberculosis	97.0604	97.0936	97.1098	97.1328	97.1496	97.1783	97.2206	97.2622	97.3062	97.3573	97.4076	97.4548	97.486	97.517	97.5522	97.5852	97.6366	97.6753	97.7227	97.7538	97.782	97.8089	97.8514	97.8754	97.9083	97.9224	97.9326	97.9528
Slovenia	Both	10 to 14	Respiratory infections and tuberculosis	98.4473	98.5204	98.5312	98.6112	98.7173	98.57	98.4319	98.2897	98.3456	98.6449	99.0356	99.1627	99.241	99.2546	99.0573	99.1817	99.3223	99.3535	99.5202	99.7149	99.8491	99.8473	99.8726	99.7826	99.7236	99.6173	99.5569	99.5636
Slovenia	Both	15 to 19	Respiratory infections and tuberculosis	98.3281	98.3646	98.3256	98.2822	98.1469	98.1396	98.277	98.3074	98.213	98.2376	98.3157	98.3371	98.3998	98.4567	98.63	98.8023	98.8465	98.8935	99.0421	99.2104	99.3547	99.4179	99.4026	99.3587	99.3867	99.3436	99.3076	99.3003
Slovenia	Both	5 to 9	Respiratory infections and tuberculosis	97.0233	97.3114	97.4861	97.4253	97.1269	97.1659	97.4567	97.3332	97.4314	97.5514	97.5458	97.6391	97.7046	97.8141	98.0014	98.1454	98.1418	98.16	98.1076	98.1558	98.3305	98.4519	98.4603	98.4627	98.5456	98.6205	98.6521	98.6925
Slovenia	Both	Early Neonatal	Respiratory infections and tuberculosis	96.6842	96.7355	96.7858	96.8395	96.8743	96.9158	96.9637	96.9659	96.9796	97.0438	97.1135	97.1999	97.2678	97.3388	97.4055	97.4742	97.572	97.6568	97.7395	97.7999	97.8482	97.8881	97.9429	97.9746	98.0342	98.0776	98.1048	98.1411
Slovenia	Both	Late Neonatal	Respiratory infections and tuberculosis	96.6349	96.6866	96.712	96.7475	96.7876	96.8634	96.942	96.991	97.0332	97.0854	97.1411	97.2003	97.2393	97.289	97.3394	97.3954	97.4797	97.5512	97.6243	97.6755	97.7031	97.7077	97.7281	97.6886	97.7388	97.7558	97.7725	97.8264
Slovenia	Both	Post Neonatal	Respiratory infections and tuberculosis	95.7568	95.8999	95.9861	96.0639	96.1143	96.2373	96.3684	96.493	96.5924	96.6523	96.7498	96.8391	96.8823	96.9203	96.9703	97.0155	97.1145	97.2041	97.2958	97.3683	97.4273	97.4811	97.5533	97.5884	97.6482	97.6808	97.701	97.7237
Slovenia	Female	0 to 20	Respiratory infections and tuberculosis	96.8703	96.9312	96.9685	97.014	97.0211	97.0723	97.1363	97.1884	97.2289	97.2818	97.3412	97.4131	97.4563	97.5063	97.5675	97.6164	97.6788	97.727	97.7864	97.8475	97.909	97.9619	98.0213	98.046	98.0965	98.1246	98.1383	98.161
Slovenia	Female	1 to 4	Respiratory infections and tuberculosis	97.1054	97.1245	97.1389	97.171	97.1928	97.2253	97.2633	97.2982	97.3328	97.3807	97.4191	97.4607	97.4942	97.5349	97.5778	97.6076	97.6595	97.6913	97.7371	97.7572	97.7817	97.8043	97.8444	97.8726	97.9041	97.9191	97.9285	97.9397
Slovenia	Female	10 to 14	Respiratory infections and tuberculosis	99.0604	99.0376	98.9353	99.0784	99.2673	99.108	98.9973	99.0143	98.9163	99.1346	99.4658	99.6229	99.5937	99.4902	99.1885	99.3032	99.4339	99.2651	99.4217	99.7268	99.8961	99.896	99.851	99.8057	99.8787	99.8997	99.8636	99.8758
Slovenia	Female	15 to 19	Respiratory infections and tuberculosis	98.0365	98.094	97.9719	98.002	97.8264	97.7241	97.9509	97.8926	97.6763	97.6928	97.827	98.0432	97.973	97.9667	98.2428	98.4954	98.5014	98.4748	98.6415	98.9091	99.1814	99.3161	99.2311	99.1123	99.2064	99.2302	99.1934	99.2013
Slovenia	Female	5 to 9	Respiratory infections and tuberculosis	97.4212	97.6637	97.8966	97.8329	97.5155	97.5865	98.0924	98.2161	98.2906	98.16	97.9574	98.1317	98.0579	98.1079	98.3441	98.3863	98.3696	98.3559	98.3065	98.4199	98.5993	98.7205	98.7547	98.6817	98.76	98.8149	98.8019	98.8363
Slovenia	Female	Early Neonatal	Respiratory infections and tuberculosis	96.9645	97.0213	97.0626	97.122	97.1663	97.2106	97.2414	97.2307	97.2404	97.2925	97.3504	97.4378	97.4904	97.541	97.5963	97.6514	97.7377	97.8111	97.8813	97.9304	97.9687	98.0055	98.0505	98.0773	98.1279	98.1669	98.1941	98.2281
Slovenia	Female	Late Neonatal	Respiratory infections and tuberculosis	96.6615	96.6866	96.71	96.753	96.7872	96.8747	96.9563	97.006	97.047	97.0873	97.1274	97.1817	97.2051	97.2478	97.3111	97.3661	97.4573	97.5315	97.6059	97.6478	97.6706	97.6673	97.6794	97.6134	97.6654	97.6823	97.6988	97.7584
Slovenia	Female	Post Neonatal	Respiratory infections and tuberculosis	96.1219	96.2404	96.2997	96.3687	96.3687	96.4809	96.5694	96.6627	96.7346	96.807	96.8965	96.9712	97.0273	97.0655	97.1202	97.1517	97.2337	97.3027	97.3741	97.4363	97.4994	97.5628	97.6392	97.6714	97.7242	97.7494	97.762	97.7828
Slovenia	Male	0 to 20	Respiratory infections and tuberculosis	96.6665	96.7488	96.8024	96.8418	96.8732	96.9193	96.9865	97.0423	97.1109	97.1723	97.2447	97.3075	97.3544	97.4	97.4447	97.4988	97.5766	97.6505	97.7374	97.8106	97.8649	97.912	97.9689	97.9976	98.0438	98.0656	98.0779	98.0985
Slovenia	Male	1 to 4	Respiratory infections and tuberculosis	96.978	97.0241	97.0423	97.0575	97.0699	97.0951	97.1411	97.1884	97.2405	97.2945	97.3557	97.4085	97.4378	97.4604	97.4888	97.5245	97.5753	97.6196	97.6682	97.7089	97.7403	97.7711	97.8158	97.8364	97.8707	97.884	97.895	97.9232
Slovenia	Male	10 to 14	Respiratory infections and tuberculosis	98.1217	98.2694	98.3859	98.3873	98.3883	98.2851	98.1542	97.8932	98.0839	98.3927	98.7508	98.8199	98.9815	99.1031	99.0505	99.1548	99.2731	99.4881	99.6274	99.6732	99.7439	99.7424	99.8283	99.7176	99.5479	99.3452	99.2741	99.2727
Slovenia	Male	15 to 19	Respiratory infections and tuberculosis	98.5387	98.5623	98.5756	98.4884	98.3817	98.4326	98.5126	98.5965	98.5783	98.6076	98.6495	98.5507	98.6944	98.7901	98.8975	99.0176	99.0856	99.1776	99.313	99.4185	99.4813	99.4995	99.5273	99.5303	99.5169	99.4336	99.3985	99.3808
Slovenia	Male	5 to 9	Respiratory infections and tuberculosis	96.8652	97.1674	97.2555	97.2052	96.9649	96.9645	96.9847	96.6077	96.7231	97.1034	97.3144	97.3079	97.5183	97.6791	97.7897	98.028	98.0398	98.0907	98.0424	98.0151	98.1636	98.271	98.2505	98.335	98.4132	98.5013	98.5783	98.621
Slovenia	Male	Early Neonatal	Respiratory infections and tuberculosis	96.4621	96.504	96.5611	96.6081	96.6331	96.672	96.7346	96.7493	96.7678	96.8432	96.923	97.0087	97.0867	97.1713	97.2451	97.3232	97.4306	97.5253	97.6189	97.6889	97.746	97.7886	97.8514	97.8871	97.9542	98.0014	98.0285	98.0665
Slovenia	Male	Late Neonatal	Respiratory infections and tuberculosis	96.6494	96.7217	96.7476	96.776	96.8199	96.8848	96.9604	97.0092	97.0526	97.1147	97.1832	97.2455	97.2966	97.3509	97.3891	97.4448	97.5226	97.5915	97.663	97.7217	97.7534	97.7644	97.7914	97.7747	97.8228	97.8398	97.8564	97.905
Slovenia	Male	Post Neonatal	Respiratory infections and tuberculosis	95.6293	95.787	95.8931	95.975	96.068	96.1947	96.3588	96.5066	96.6264	96.6726	96.7728	96.8712	96.9004	96.9359	96.9786	97.0335	97.1434	97.2477	97.3534	97.4321	97.4847	97.5271	97.5922	97.6283	97.6915	97.7294	97.7555	97.779
Eastern Europe	Both	0 to 20	Respiratory infections and tuberculosis	93.8569	94.1016	94.2946	94.197	94.2368	94.3425	94.4933	94.5211	94.6111	94.6043	94.6642	94.7274	94.883	94.9897	95.1249	95.2546	95.3677	95.4809	95.6694	95.8424	96.0392	96.0599	96.0029	96.1589	96.343	96.5383	96.6638	96.7637
Eastern Europe	Both	1 to 4	Respiratory infections and tuberculosis	95.3603	95.4611	95.5415	95.4798	95.5133	95.5294	95.5512	95.5277	95.5661	95.5659	95.6682	95.7746	95.9407	96.0586	96.1879	96.3224	96.4493	96.5691	96.7018	96.8017	96.911	96.959	96.962	97.0307	97.1034	97.177	97.2234	97.2587
Eastern Europe	Both	10 to 14	Respiratory infections and tuberculosis	94.5629	94.3955	94.3801	94.0097	93.8261	93.8249	94.0859	94.2815	94.3226	94.0996	94.0627	94.0397	94.1659	94.2639	94.4945	94.5261	94.8019	94.9492	95.0397	94.9911	95.0898	95.226	95.3047	95.4189	95.3075	95.2334	95.3488	95.5496
Eastern Europe	Both	15 to 19	Respiratory infections and tuberculosis	95.5068	95.4426	95.1976	94.5568	93.9135	93.6568	93.7881	93.9849	94.057	93.6424	93.4747	93.7683	94.0303	94.2205	94.3912	94.2464	94.6349	94.825	94.9283	95.2486	95.483	95.7543	95.9217	96.0912	96.0493	95.9092	96.0373	96.1813
Eastern Europe	Both	5 to 9	Respiratory infections and tuberculosis	94.0172	93.9677	94.0387	93.8381	93.6945	93.6151	93.8422	93.9447	93.9939	93.9029	93.9976	94.1187	94.2997	94.3902	94.4988	94.6476	94.817	94.9714	95.1625	95.2111	95.3903	95.452	95.4865	95.7075	95.8317	96.0074	96.1228	96.186
Eastern Europe	Both	Early Neonatal	Respiratory infections and tuberculosis	89.1191	89.2501	89.4089	88.7359	88.6387	88.8952	89.0612	88.8246	89.1194	89.0894	89.5329	90.194	91.042	91.5284	91.964	92.2907	92.4918	92.7624	93.1814	93.4807	93.8415	93.9047	93.8072	94.0614	94.3259	94.5866	94.7465	94.8775
Eastern Europe	Both	Late Neonatal	Respiratory infections and tuberculosis	90.4048	90.5793	90.6398	89.9992	89.928	90.2521	90.5878	90.5555	90.9485	90.9917	91.2656	91.6331	92.2897	92.7798	93.2139	93.5583	93.7932	94.0653	94.4551	94.7283	94.997	95.0361	94.941	95.1042	95.2862	95.4926	95.608	95.6889
Eastern Europe	Both	Post Neonatal	Respiratory infections and tuberculosis	91.749	91.9677	91.9879	91.4763	91.4439	91.7418	92.0287	92.0297	92.3035	92.3696	92.5392	92.7371	93.1638	93.4831	93.8018	94.0486	94.1925	94.4331	94.8292	95.1298	95.3975	95.3251	95.1863	95.3955	95.6537	95.9265	96.0373	96.1107
Eastern Europe	Female	0 to 20	Respiratory infections and tuberculosis	94.0644	94.2861	94.461	94.3749	94.4232	94.5045	94.6346	94.6443	94.7011	94.6924	94.7505	94.8255	94.9862	95.0856	95.2089	95.3411	95.4507	95.546	95.7196	95.8811	96.0684	96.0972	96.0482	96.2086	96.3878	96.5709	96.6911	96.7977
Eastern Europe	Female	1 to 4	Respiratory infections and tuberculosis	95.405	95.4978	95.5752	95.5263	95.5549	95.5532	95.5605	95.5309	95.5634	95.5697	95.6666	95.7808	95.9413	96.0544	96.1775	96.3095	96.4354	96.5559	96.6822	96.7778	96.875	96.9243	96.9243	96.9882	97.0583	97.1313	97.174	97.2118
Eastern Europe	Female	10 to 14	Respiratory infections and tuberculosis	95.4006	95.2583	95.2345	94.9446	94.8086	94.6856	94.9642	95.2066	95.2664	95.1684	95.1614	95.0703	95.1736	95.252	95.5181	95.6163	95.7991	95.7924	95.7988	95.6171	95.71	95.8548	95.996	96.1236	95.9326	95.7253	95.8589	96.0714
Eastern Europe	Female	15 to 19	Respiratory infections and tuberculosis	95.3992	95.3488	95.2004	94.7957	94.4534	94.2553	94.3769	94.479	94.4558	94.129	94.0518	94.2265	94.3272	94.4229	94.5532	94.425	94.6683	94.6938	94.7773	95.0026	95.2311	95.5195	95.735	95.9868	95.8615	95.6801	95.8286	95.9868
Eastern Europe	Female	5 to 9	Respiratory infections and tuberculosis	94.9522	94.9327	94.9522	94.7906	94.7012	94.5694	94.7764	94.8942	94.986	95.0072	95.0871	95.189	95.363	95.4489	95.5555	95.6601	95.779	95.8351	95.931	95.9572	96.1385	96.1736	96.2575	96.4676	96.5333	96.6495	96.7309	96.7996
Eastern Europe	Female	Early Neonatal	Respiratory infections and tuberculosis	89.2857	89.3906	89.5324	88.818	88.7336	89.0142	89.242	89.1038	89.4973	89.5401	89.903	90.4638	91.2456	91.7445	92.1658	92.4784	92.631	92.9003	93.2867	93.5849	93.9653	94.0481	93.9538	94.2084	94.4706	94.7479	94.8894	95.0116
Eastern Europe	Female	Late Neonatal	Respiratory infections and tuberculosis	90.8246	91.075	91.1674	90.6238	90.6204	90.8324	91.028	90.9067	91.1743	91.196	91.4777	91.8705	92.4741	92.869	93.2194	93.5607	93.7887	94.06	94.4374	94.7026	94.941	94.9849	94.916	95.0819	95.2562	95.4645	95.5692	95.651
Eastern Europe	Female	Post Neonatal	Respiratory infections and tuberculosis	92.5261	92.7116	92.7308	92.2967	92.2902	92.5324	92.7619	92.6882	92.7891	92.7724	92.9053	93.1508	93.5962	93.8795	94.1535	94.3923	94.5474	94.7402	95.0884	95.3619	95.6009	95.5445	95.4187	95.6208	95.8612	96.0884	96.1811	96.2545
Eastern Europe	Male	0 to 20	Respiratory infections and tuberculosis	93.686	93.9492	94.1566	94.0496	94.0822	94.2079	94.3754	94.4179	94.535	94.5298	94.5913	94.6451	94.7971	94.9104	95.0561	95.1844	95.3006	95.4287	95.6294	95.8119	96.0162	96.0301	95.9667	96.1183	96.3058	96.5103	96.6392	96.7326
Eastern Europe	Male	1 to 4	Respiratory infections and tuberculosis	95.2804	95.3886	95.4718	95.3988	95.4366	95.4685	95.5032	95.4851	95.5287	95.5226	95.6297	95.7292	95.9009	96.0237	96.1589	96.2959	96.4235	96.5424	96.6803	96.7837	96.9037	96.9503	96.956	97.0289	97.1038	97.1778	97.2275	97.2605
Eastern Europe	Male	10 to 14	Respiratory infections and tuberculosis	94.9296	94.7768	94.7727	94.4122	94.2262	94.341	94.5245	94.6302	94.6444	94.356	94.3005	94.3482	94.4678	94.5625	94.7071	94.6701	94.9698	95.2287	95.3783	95.467	95.5488	95.6455	95.647	95.7218	95.7106	95.779	95.8494	95.9911
Eastern Europe	Male	15 to 19	Respiratory infections and tuberculosis	95.6662	95.5939	95.2933	94.5202	93.7048	93.4168	93.5513	93.8036	93.9349	93.4766	93.2577	93.6181	93.9729	94.2174	94.4098	94.2589	94.7285	95.0155	95.1289	95.5012	95.7347	95.9897	96.1243	96.24	96.2494	96.1366	96.2484	96.3791
Eastern Europe	Male	5 to 9	Respiratory infections and tuberculosis	93.633	93.5565	93.6754	93.4567	93.2717	93.2599	93.4815	93.5548	93.5512	93.3487	93.4486	93.5768	93.7448	93.8309	93.9301	94.1102	94.3149	94.5583	94.8304	94.8983	95.0538	95.1373	95.114	95.3199	95.4931	95.7122	95.8506	95.8999
Eastern Europe	Male	Early Neonatal	Respiratory infections and tuberculosis	88.968	89.1147	89.2843	88.639	88.5331	88.7747	88.8995	88.5946	88.8198	88.7358	89.2395	89.9782	90.8801	91.3596	91.8054	92.1413	92.3759	92.6475	93.0897	93.3907	93.7386	93.7882	93.6882	93.9427	94.2089	94.4582	94.6316	94.769
Eastern Europe	Male	Late Neonatal	Respiratory infections and tuberculosis	90.2121	90.322	90.3545	89.6441	89.5176	89.9239	90.3649	90.403	90.8898	90.9481	91.2107	91.5527	92.246	92.8091	93.3058	93.6483	93.8852	94.1536	94.5472	94.8225	95.1113	95.1458	95.0307	95.189	95.3741	95.5755	95.6976	95.7761
Eastern Europe	Male	Post Neonatal	Respiratory infections and tuberculosis	91.4562	91.6933	91.7129	91.1553	91.1004	91.4331	91.7569	91.8238	92.2384	92.3749	92.569	92.7152	93.1062	93.4442	93.789	94.0321	94.1592	94.4301	94.8495	95.1595	95.4398	95.3562	95.212	95.4173	95.6788	95.9791	96.1005	96.1702
Belarus	Both	0 to 20	Respiratory infections and tuberculosis	94.1704	94.4088	94.596	94.7369	94.8735	94.9793	95.0894	95.17	95.2629	95.3336	95.4735	95.6371	95.7893	95.9104	96.0151	96.1315	96.2717	96.4433	96.5641	96.6883	96.8084	96.9379	97.0575	97.1676	97.2668	97.3556	97.4233	97.4948
Belarus	Both	1 to 4	Respiratory infections and tuberculosis	95.444	95.6056	95.7096	95.7784	95.8234	95.8628	95.9264	96.01	96.0388	96.1016	96.2108	96.348	96.4748	96.6065	96.6954	96.7937	96.8947	97.0052	97.086	97.1721	97.2578	97.3366	97.3783	97.4267	97.4706	97.5243	97.5666	97.6164
Belarus	Both	10 to 14	Respiratory infections and tuberculosis	95.0867	95.1705	95.3915	95.4994	95.9083	96.2622	96.325	96.2023	96.0725	96.2284	96.5364	96.8357	96.9497	97.1007	97.1842	97.1199	97.0657	97.1454	97.1391	96.9969	97.0916	97.0701	97.3248	97.5419	97.645	97.7678	97.9291	98.0013
Belarus	Both	15 to 19	Respiratory infections and tuberculosis	96.5439	96.5374	96.6134	96.5089	96.5692	96.4955	96.5657	96.5992	96.5765	96.4629	96.8351	97.0473	97.1342	97.3188	97.3958	97.4167	97.5303	97.7018	97.7689	97.7193	97.7079	97.7107	97.9468	98.1041	98.2627	98.4199	98.4221	98.4015
Belarus	Both	5 to 9	Respiratory infections and tuberculosis	94.065	94.2058	94.4497	94.7373	94.8445	94.8721	95.0143	95.1673	95.4034	95.588	95.6978	95.7188	95.7846	95.94	96.0345	96.1889	96.2459	96.2422	96.258	96.162	96.3717	96.5808	96.75	96.8366	96.9829	97.1463	97.1883	97.2216
Belarus	Both	Early Neonatal	Respiratory infections and tuberculosis	91.1508	91.2271	91.3085	91.311	91.4076	91.43	91.4654	91.4731	91.7469	91.9545	92.455	92.9904	93.4739	93.7906	94.0798	94.3827	94.6866	94.9966	95.1748	95.3442	95.4954	95.6748	95.8722	96.0435	96.1961	96.3155	96.4125	96.5298
Belarus	Both	Late Neonatal	Respiratory infections and tuberculosis	91.7327	91.8397	91.8985	91.8911	91.9843	92.0306	92.1146	92.1794	92.4889	92.7324	93.1883	93.6869	94.1508	94.4527	94.7157	94.985	95.2603	95.5404	95.694	95.8423	95.9617	96.1084	96.2669	96.4127	96.5429	96.6435	96.7122	96.8118
Belarus	Both	Post Neonatal	Respiratory infections and tuberculosis	91.7282	91.8958	91.9884	92.0491	92.1471	92.2345	92.3783	92.4988	92.766	92.9926	93.3594	93.7876	94.1757	94.4442	94.6986	94.9856	95.3058	95.6511	95.8728	96.0807	96.2384	96.4026	96.5358	96.6547	96.7609	96.8331	96.8953	96.9716
Belarus	Female	0 to 20	Respiratory infections and tuberculosis	94.4415	94.6516	94.8226	94.9653	95.1114	95.2153	95.3122	95.393	95.4595	95.5568	95.6671	95.8087	95.945	96.0836	96.1685	96.2755	96.4037	96.5609	96.6708	96.7773	96.8972	96.9962	97.1089	97.2126	97.3191	97.405	97.4728	97.547
Belarus	Female	1 to 4	Respiratory infections and tuberculosis	95.5832	95.7262	95.833	95.9232	95.9726	96.0111	96.0632	96.1581	96.1209	96.2077	96.2981	96.4211	96.5366	96.6642	96.7414	96.8375	96.9349	97.0443	97.1165	97.1955	97.2691	97.3046	97.3563	97.4078	97.4637	97.5132	97.5559	97.6028
Belarus	Female	10 to 14	Respiratory infections and tuberculosis	94.9774	95.0694	95.409	95.5115	96.0782	96.4951	96.6555	96.4668	96.3877	96.6457	97.0987	97.457	97.4503	97.6574	97.7254	97.6435	97.5246	97.5088	97.6057	97.3884	97.5257	97.6099	97.7744	97.8445	97.8844	97.8901	98.0412	98.1482
Belarus	Female	15 to 19	Respiratory infections and tuberculosis	95.8395	95.8872	95.9664	95.9368	96.184	96.2344	96.2808	96.2947	96.3832	96.1989	96.7163	97.0603	97.1082	97.3618	97.4042	97.4614	97.538	97.6871	97.7996	97.665	97.6826	97.6193	97.8718	98.1021	98.3234	98.3894	98.2703	98.2173
Belarus	Female	5 to 9	Respiratory infections and tuberculosis	94.5321	94.8308	95.0873	95.3997	95.4972	95.5347	95.6556	95.8118	96.1685	96.4763	96.6323	96.6099	96.3937	96.6456	96.8063	97.0276	97.1025	97.0413	97.0988	97.0024	97.1719	97.3102	97.4079	97.5634	97.609	97.7816	97.8193	97.8311
Belarus	Female	Early Neonatal	Respiratory infections and tuberculosis	91.5692	91.6528	91.735	91.7712	91.9533	92.0117	92.0732	92.1301	92.3909	92.6646	93.0059	93.4359	93.8759	94.2307	94.4407	94.6853	94.9362	95.2073	95.3695	95.5067	95.6972	95.8701	96.0501	96.2082	96.3606	96.4736	96.5564	96.6603
Belarus	Female	Late Neonatal	Respiratory infections and tuberculosis	92.1573	92.2608	92.3245	92.3556	92.5121	92.5543	92.6114	92.6614	92.9181	93.2053	93.525	93.937	94.3595	94.6835	94.8644	95.1022	95.3525	95.6127	95.7448	95.8674	96.0113	96.1528	96.2984	96.43	96.5591	96.6506	96.7081	96.7966
Belarus	Female	Post Neonatal	Respiratory infections and tuberculosis	92.6021	92.7335	92.8191	92.8843	93.0105	93.1078	93.2322	93.3462	93.5357	93.7786	94.0218	94.3555	94.7127	94.9929	95.1768	95.4149	95.6872	95.9904	96.1679	96.3364	96.4811	96.5906	96.6923	96.7769	96.8818	96.9488	97.0076	97.0755
Belarus	Male	0 to 20	Respiratory infections and tuberculosis	93.9374	94.2015	94.4033	94.5436	94.6727	94.7804	94.9014	94.981	95.0951	95.1431	95.3072	95.4897	95.6561	95.7642	95.8865	96.0111	96.1616	96.3454	96.4756	96.6146	96.7349	96.8888	97.0139	97.1287	97.2214	97.312	97.379	97.4475
Belarus	Male	1 to 4	Respiratory infections and tuberculosis	95.2797	95.4586	95.5608	95.6114	95.6525	95.6929	95.7666	95.8393	95.9263	95.9672	96.0927	96.2427	96.3803	96.5163	96.616	96.7168	96.8208	96.9319	97.02	97.1119	97.2085	97.3254	97.3581	97.4035	97.4368	97.4942	97.5361	97.5883
Belarus	Male	10 to 14	Respiratory infections and tuberculosis	96.233	96.2899	96.3461	96.4347	96.5963	96.8072	96.762	96.731	96.583	96.6039	96.7021	96.8766	97.0801	97.1444	97.225	97.1933	97.2137	97.3655	97.2648	97.2269	97.2604	97.1449	97.4251	97.7299	97.868	98.0735	98.2068	98.2287
Belarus	Male	15 to 19	Respiratory infections and tuberculosis	97.0373	96.9975	97.0711	96.9216	96.8655	96.7181	96.8035	96.8487	96.7587	96.6908	96.9667	97.0952	97.206	97.3472	97.446	97.4455	97.5805	97.7632	97.8022	97.8065	97.7782	97.8209	98.0421	98.1518	98.2685	98.4767	98.5521	98.5508
Belarus	Male	5 to 9	Respiratory infections and tuberculosis	94.1906	94.1406	94.3416	94.5671	94.6727	94.6863	94.8345	94.9648	95.0393	95.0659	95.1111	95.1781	95.5453	95.5781	95.5911	95.6552	95.6868	95.7476	95.7181	95.6357	95.8642	96.1249	96.3511	96.3528	96.5905	96.7243	96.766	96.8185
Belarus	Male	Early Neonatal	Respiratory infections and tuberculosis	90.82	90.8911	90.9722	90.9517	90.9902	90.9895	91.0086	90.9831	91.2663	91.4268	92.0404	92.6529	93.1705	93.4628	93.8095	94.1525	94.4924	94.8293	95.0181	95.2108	95.3354	95.5203	95.7307	95.9122	96.0659	96.1901	96.2983	96.4269
Belarus	Male	Late Neonatal	Respiratory infections and tuberculosis	91.5165	91.6241	91.6774	91.6389	91.68	91.7282	91.8314	91.9053	92.2506	92.4537	93.0103	93.5713	94.0632	94.3454	94.6717	94.9621	95.2527	95.5441	95.7121	95.878	95.9759	96.1242	96.2904	96.4453	96.5743	96.6807	96.7572	96.8643
Belarus	Male	Post Neonatal	Respiratory infections and tuberculosis	91.3513	91.5436	91.6377	91.6907	91.759	91.8332	91.9867	92.1062	92.4289	92.6299	93.088	93.5804	93.9791	94.2267	94.5331	94.8499	95.197	95.5624	95.8119	96.0441	96.2053	96.4099	96.5644	96.7078	96.8097	96.8829	96.9448	97.0247
Estonia	Both	0 to 20	Respiratory infections and tuberculosis	95.6441	95.7157	95.6653	95.6842	95.7332	95.6935	95.7962	95.8227	95.8824	95.9895	96.0754	96.2054	96.366	96.4878	96.6324	96.7637	96.9128	97.017	97.1252	97.2553	97.3362	97.4694	97.5042	97.5715	97.5846	97.616	97.6805	97.727
Estonia	Both	1 to 4	Respiratory infections and tuberculosis	96.5548	96.5798	96.5627	96.5783	96.5839	96.5367	96.5714	96.5635	96.6094	96.6791	96.7298	96.8297	96.9575	97.0602	97.1511	97.2407	97.3432	97.4166	97.4719	97.5334	97.5702	97.6306	97.6288	97.6683	97.6897	97.7146	97.753	97.7827
Estonia	Both	10 to 14	Respiratory infections and tuberculosis	95.5523	95.1751	94.6571	94.4583	94.5233	94.2361	93.5781	94.628	95.0807	94.9989	94.8397	94.8307	94.7142	94.2517	95.4858	96.5119	96.4733	96.0819	96.2676	96.8738	96.5905	95.9787	97.033	97.1909	96.5806	96.2586	96.5721	96.9305
Estonia	Both	15 to 19	Respiratory infections and tuberculosis	96.8375	96.7561	96.7472	96.4684	96.1313	96.0203	96.3311	96.3309	96.0868	96.1512	96.3488	96.2318	96.0938	96.4365	96.7583	97.1464	97.2952	97.552	97.6452	97.7386	98.0091	98.0402	98.0593	97.979	97.7665	97.7706	97.9512	98.017
Estonia	Both	5 to 9	Respiratory infections and tuberculosis	95.6477	95.7204	95.5489	95.2868	95.2853	94.9368	94.6197	94.9612	95.004	95.1102	94.9627	95.1572	95.7051	96.4379	96.6439	96.513	96.7201	97.2219	97.4454	97.0558	96.906	97.479	97.6167	97.4302	97.3252	97.3097	97.4937	97.5848
Estonia	Both	Early Neonatal	Respiratory infections and tuberculosis	93.7319	93.565	93.0592	92.849	92.9245	92.8498	93.3825	93.4524	93.5345	93.8185	94.0662	94.3707	94.7518	94.8935	95.2166	95.4986	95.7592	95.9186	96.0507	96.2564	96.3905	96.6073	96.6394	96.7604	96.7858	96.8158	96.9276	97.0074
Estonia	Both	Late Neonatal	Respiratory infections and tuberculosis	94.1271	93.8758	93.2714	92.981	93.0946	93.1476	93.4324	93.2859	93.3153	93.5639	93.7221	94.1449	94.7719	95.1457	95.4916	95.6979	96.0056	96.2423	96.4769	96.7619	96.8537	96.9549	96.9124	97.0064	97.0407	97.1013	97.2195	97.2893
Estonia	Both	Post Neonatal	Respiratory infections and tuberculosis	94.2336	94.2666	94.0601	93.9704	93.9424	93.8093	94.0467	94.0212	94.1488	94.4258	94.7058	95.0248	95.3225	95.5335	95.7706	96.0084	96.2826	96.4272	96.5768	96.746	96.8318	96.987	96.9895	97.0676	97.0783	97.1178	97.1859	97.2368
Estonia	Female	0 to 20	Respiratory infections and tuberculosis	95.8731	95.9336	95.8742	95.8633	95.8971	95.8417	95.9088	95.9624	96.0384	96.1498	96.2213	96.3522	96.5156	96.5778	96.765	96.8845	97.0006	97.1141	97.2164	97.338	97.3922	97.5052	97.552	97.6127	97.6145	97.6363	97.6981	97.7527
Estonia	Female	1 to 4	Respiratory infections and tuberculosis	96.6881	96.7006	96.672	96.6617	96.6507	96.6157	96.6476	96.6612	96.7187	96.7673	96.8239	96.8925	96.9995	97.0586	97.1609	97.2474	97.3437	97.4279	97.4859	97.5432	97.5805	97.6433	97.6442	97.678	97.6981	97.722	97.7531	97.7786
Estonia	Female	10 to 14	Respiratory infections and tuberculosis	95.8158	95.2292	94.5401	94.6125	95.124	94.8407	93.3532	95.0465	95.704	95.0028	95.0415	95.2035	94.4376	93.3103	94.9121	96.2461	96.1911	95.606	95.9673	96.7681	96.2369	95.6425	96.9302	96.8058	96.0705	95.6008	95.8128	96.4404
Estonia	Female	15 to 19	Respiratory infections and tuberculosis	97.224	97.2929	97.3627	97.0739	96.7317	96.706	96.8442	96.6482	96.6262	96.8468	96.8512	97.0251	97.138	97.1395	97.5091	97.6927	97.7762	97.9506	97.7812	98.0443	98.222	97.917	97.9785	97.8698	97.5667	97.4291	97.5567	97.8206
Estonia	Female	5 to 9	Respiratory infections and tuberculosis	95.9852	96.0935	95.766	95.3176	95.5093	95.2633	94.7126	95.2239	95.2673	95.1777	95.0119	95.3494	96.1179	96.7916	97.0029	96.8128	96.8251	97.563	97.9482	97.2273	96.8445	97.7434	97.9838	97.8937	97.8193	97.7839	97.8481	97.9152
Estonia	Female	Early Neonatal	Respiratory infections and tuberculosis	94.2389	94.1213	93.7178	93.5133	93.5441	93.3833	93.8269	93.7738	93.757	94.2073	94.4376	94.7184	94.9994	95.0349	95.3733	95.6728	95.9187	96.0518	96.124	96.3087	96.4073	96.6059	96.6454	96.7422	96.7177	96.6867	96.8102	96.8952
Estonia	Female	Late Neonatal	Respiratory infections and tuberculosis	94.7162	94.5806	94.1939	94.0037	94.073	93.8806	94.1199	93.8377	93.8121	94.0775	94.3073	94.7756	95.3047	95.611	95.9226	96.0557	96.1935	96.3032	96.4745	96.7431	96.7353	96.7541	96.709	96.8824	96.9455	97.0135	97.1646	97.2414
Estonia	Female	Post Neonatal	Respiratory infections and tuberculosis	94.7565	94.7771	94.5864	94.4778	94.4247	94.2898	94.5392	94.5691	94.7159	95.0277	95.2071	95.4512	95.7654	95.856	96.1468	96.3218	96.519	96.6824	96.8182	96.9732	97.041	97.1374	97.1385	97.197	97.1926	97.219	97.2849	97.3321
Estonia	Male	0 to 20	Respiratory infections and tuberculosis	95.4511	95.53	95.4866	95.5306	95.5923	95.5661	95.6983	95.703	95.75	95.8549	95.9538	96.084	96.2428	96.4138	96.5239	96.6648	96.8403	96.9365	97.049	97.1855	97.2878	97.4371	97.462	97.5343	97.5563	97.5953	97.6619	97.7014
Estonia	Male	1 to 4	Respiratory infections and tuberculosis	96.3941	96.4318	96.426	96.4653	96.4862	96.428	96.4647	96.437	96.4715	96.559	96.6043	96.7333	96.8812	97.0229	97.104	97.1959	97.3032	97.3667	97.4197	97.4849	97.5212	97.579	97.574	97.6182	97.6406	97.6662	97.7113	97.745
Estonia	Male	10 to 14	Respiratory infections and tuberculosis	96.2386	96.1488	95.9129	95.5018	95.1252	94.9013	95.1923	95.3809	95.5343	96.0585	95.7475	95.5805	96.0944	96.3572	96.9631	97.4712	97.4628	97.3483	97.3244	97.6064	97.6204	97.1289	97.7207	98.1111	97.7667	97.6624	98.001	98.0195
Estonia	Male	15 to 19	Respiratory infections and tuberculosis	96.6761	96.4899	96.422	96.157	95.8282	95.6732	96.0871	96.2144	95.8431	95.8168	96.1273	95.8387	95.552	96.0982	96.3843	96.8909	97.0772	97.3759	97.6239	97.6134	97.9306	98.1623	98.1547	98.0939	97.9406	98.031	98.2406	98.1838
Estonia	Male	5 to 9	Respiratory infections and tuberculosis	95.7253	95.7494	95.7723	95.7479	95.5316	95.1111	95.0868	95.2018	95.2405	95.5479	95.4405	95.4573	95.6972	96.4066	96.5831	96.5338	96.9258	97.1125	97.1325	97.1519	97.2771	97.422	97.4306	97.1624	97.0381	97.0463	97.339	97.4452
Estonia	Male	Early Neonatal	Respiratory infections and tuberculosis	93.3455	93.1426	92.5667	92.3515	92.4578	92.4394	93.0323	93.1895	93.3451	93.5182	93.78	94.1033	94.5572	94.775	95.0886	95.3603	95.6333	95.8135	95.9888	96.2101	96.3706	96.6021	96.6297	96.77	96.8337	96.911	97.016	97.0937
Estonia	Male	Late Neonatal	Respiratory infections and tuberculosis	93.7415	93.4038	92.6369	92.2726	92.4208	92.6627	92.9769	92.9389	93.0106	93.2399	93.3354	93.7135	94.41	94.8322	95.2025	95.4671	95.9081	96.2439	96.5257	96.8193	96.9901	97.157	97.1174	97.1454	97.1558	97.2096	97.2992	97.3624
Estonia	Male	Post Neonatal	Respiratory infections and tuberculosis	94.045	94.0886	93.8772	93.8086	93.805	93.6787	93.8933	93.8198	93.9248	94.1573	94.5127	94.8835	95.1524	95.4606	95.6396	95.9235	96.2536	96.3751	96.5292	96.7021	96.7988	96.9985	97.0018	97.0935	97.1169	97.166	97.2329	97.285
Latvia	Both	0 to 20	Respiratory infections and tuberculosis	95.9016	95.7652	95.6823	95.679	95.6809	95.623	95.7705	95.8949	96.0017	96.1638	96.2654	96.2994	96.3391	96.3883	96.4712	96.5127	96.584	96.642	96.7936	96.8656	97.0033	97.0612	97.1451	97.2353	97.3047	97.3638	97.4252	97.4816
Latvia	Both	1 to 4	Respiratory infections and tuberculosis	96.5819	96.5325	96.4871	96.4978	96.522	96.4949	96.5358	96.6013	96.6498	96.7377	96.8087	96.864	96.9231	96.9764	97.0384	97.1026	97.1694	97.2184	97.2996	97.3401	97.4148	97.4517	97.4782	97.5148	97.5474	97.578	97.619	97.65
Latvia	Both	10 to 14	Respiratory infections and tuberculosis	96.191	96.2637	96.3255	96.1017	95.7337	95.818	96.5335	96.7304	96.7778	96.5601	96.2866	96.3616	96.3409	96.3137	96.2008	96.1605	96.0344	96.0228	96.2095	96.1425	96.257	97.2448	97.6252	96.9472	96.8387	97.089	97.2461	97.2695
Latvia	Both	15 to 19	Respiratory infections and tuberculosis	96.3791	96.4921	96.4157	96.3718	96.2998	96.1755	96.3235	96.3955	96.307	96.3912	96.5032	96.3365	96.086	96.0321	96.1539	96.1257	96.0258	96.3474	96.8163	97.1434	97.1743	97.2144	97.4327	97.5029	97.2521	97.4467	97.6316	97.5581
Latvia	Both	5 to 9	Respiratory infections and tuberculosis	96.0724	96.0839	96.1293	96.1162	96.0726	96.0961	96.4031	96.4161	96.3518	96.3719	96.3728	96.4028	96.4169	96.3991	96.5266	96.5741	96.6232	96.7253	96.8211	96.808	97.0993	97.1334	97.35	97.3847	97.3129	97.1394	97.1125	97.4122
Latvia	Both	Early Neonatal	Respiratory infections and tuberculosis	92.9402	92.2539	91.6749	91.3635	91.0898	90.6696	91.2843	91.5675	91.701	92.2394	92.4804	92.5184	92.5584	92.6626	92.8489	92.9506	93.1184	93.2098	93.6319	93.6307	94.0382	94.0784	94.3785	94.7383	95.0978	95.3001	95.4832	95.6127
Latvia	Both	Late Neonatal	Respiratory infections and tuberculosis	94.1668	93.4661	92.6518	91.7941	90.8969	89.9337	90.8012	91.6503	92.3305	93.3049	93.8389	94.0464	94.2434	94.3809	94.6182	94.6636	94.7511	94.7473	95.066	95.1955	95.5837	95.7308	95.9205	96.1862	96.4451	96.6327	96.7567	96.8335
Latvia	Both	Post Neonatal	Respiratory infections and tuberculosis	95.0255	94.7905	94.5921	94.5077	94.4499	94.2588	94.2982	94.4103	94.6536	95.071	95.3833	95.5127	95.6413	95.8038	96.0115	96.1082	96.2949	96.3833	96.5671	96.6094	96.674	96.6563	96.7127	96.8314	96.9161	96.9674	97.021	97.0603
Latvia	Female	0 to 20	Respiratory infections and tuberculosis	96.0091	95.915	95.867	95.8773	95.8967	95.8352	95.9792	96.0791	96.143	96.2704	96.3506	96.3779	96.4254	96.4731	96.5491	96.6041	96.6791	96.7347	96.8731	96.951	97.0707	97.1209	97.2124	97.2848	97.3627	97.4136	97.4697	97.5361
Latvia	Female	1 to 4	Respiratory infections and tuberculosis	96.4986	96.4718	96.4528	96.4668	96.5033	96.4739	96.5342	96.6169	96.6605	96.7316	96.7813	96.8364	96.9039	96.9911	97.0474	97.0986	97.1656	97.2094	97.2759	97.3179	97.3788	97.4093	97.4375	97.4687	97.5024	97.5288	97.5709	97.6029
Latvia	Female	10 to 14	Respiratory infections and tuberculosis	96.9817	97.1107	97.2361	96.7741	96.1212	96.2103	96.9696	97.0305	97.1319	97.1474	96.7526	96.936	97.2093	97.2133	96.8845	96.875	96.6363	96.5427	96.6449	96.3309	95.986	97.3194	97.842	96.8926	96.6348	96.8836	97.0865	97.2
Latvia	Female	15 to 19	Respiratory infections and tuberculosis	96.3675	96.6824	96.6813	96.5728	96.4906	96.183	96.3108	96.3712	96.2807	96.2736	96.613	96.4053	96.2253	96.1031	96.3462	96.3254	96.1359	96.4553	96.9815	97.3819	97.2454	97.194	97.6469	97.8592	97.5198	97.6436	97.8546	97.7714
Latvia	Female	5 to 9	Respiratory infections and tuberculosis	96.6314	96.5496	96.6677	96.747	96.5752	96.494	96.9018	96.9123	96.8267	96.999	97.1126	97.1826	97.0673	97.0293	97.089	97.0566	97.1125	97.2254	97.2844	97.2145	97.5998	97.6327	97.8345	97.8735	97.6353	97.1069	96.9776	97.6215
Latvia	Female	Early Neonatal	Respiratory infections and tuberculosis	93.1118	92.3861	91.7067	91.3526	91.1428	90.4949	91.2328	91.5723	91.8481	92.5926	92.7806	92.9267	93.0094	93.2133	93.3598	93.3686	93.3675	93.4188	93.8422	93.7703	94.2069	94.2149	94.492	94.899	95.3207	95.5552	95.7493	95.8739
Latvia	Female	Late Neonatal	Respiratory infections and tuberculosis	94.649	94.2078	93.7105	93.2953	93.0219	92.4867	93.1894	93.5999	93.9489	94.4299	94.5873	94.5694	94.6262	94.6472	94.8759	94.9899	95.1652	95.226	95.5068	95.5952	95.8886	96.0002	96.1882	96.3922	96.6112	96.7702	96.8723	96.9389
Latvia	Female	Post Neonatal	Respiratory infections and tuberculosis	95.4175	95.2582	95.1356	95.0935	95.0748	94.9283	94.9539	95.0158	95.0684	95.3235	95.576	95.6679	95.8145	95.9353	96.1166	96.2634	96.4678	96.5352	96.6879	96.7676	96.823	96.7921	96.8447	96.9274	97.0488	97.1175	97.1648	97.1997
Latvia	Male	0 to 20	Respiratory infections and tuberculosis	95.8062	95.6344	95.5221	95.5069	95.4937	95.4386	95.5884	95.7327	95.8748	96.0658	96.1855	96.2257	96.2597	96.311	96.4005	96.4314	96.4996	96.5597	96.7225	96.7896	96.9422	97.0069	97.0846	97.1896	97.2521	97.3182	97.3839	97.4319
Latvia	Male	1 to 4	Respiratory infections and tuberculosis	96.6139	96.5445	96.4756	96.4835	96.4964	96.4713	96.4948	96.5451	96.598	96.7014	96.7917	96.847	96.8983	96.9208	96.9881	97.0642	97.1313	97.1855	97.2796	97.3182	97.4049	97.4475	97.4729	97.5148	97.5469	97.5817	97.6218	97.652
Latvia	Male	10 to 14	Respiratory infections and tuberculosis	96.2179	96.2183	96.2039	96.263	96.2556	96.3151	96.8209	97.1014	97.0857	96.6959	96.6037	96.5576	96.2615	96.2133	96.3348	96.2752	96.2883	96.3587	96.5824	96.7642	97.2853	97.7189	97.875	97.6176	97.6755	97.8675	97.9427	97.8747
Latvia	Male	15 to 19	Respiratory infections and tuberculosis	96.4649	96.4493	96.3248	96.3162	96.2479	96.2369	96.3953	96.4739	96.3914	96.5338	96.5048	96.3672	96.0781	96.0657	96.1109	96.0811	96.0354	96.3527	96.7761	97.0513	97.1851	97.2852	97.358	97.3428	97.1533	97.387	97.5473	97.4742
Latvia	Male	5 to 9	Respiratory infections and tuberculosis	95.8486	95.962	95.9207	95.8062	95.9104	96.0471	96.2041	96.218	96.1857	96.033	95.9076	95.8915	96.0513	96.0614	96.2509	96.3819	96.4174	96.4948	96.6197	96.6721	96.8237	96.856	97.0633	97.0891	97.2099	97.4515	97.5406	97.4223
Latvia	Male	Early Neonatal	Respiratory infections and tuberculosis	92.7802	92.1158	91.6023	91.3209	91.0026	90.7389	91.2739	91.5215	91.5569	91.9484	92.2272	92.1872	92.1991	92.2383	92.4572	92.6243	92.9066	93.0242	93.4456	93.4956	93.8852	93.9511	94.2696	94.5993	94.9178	95.1001	95.2782	95.4129
Latvia	Male	Late Neonatal	Respiratory infections and tuberculosis	93.8628	92.966	91.9137	90.7219	89.346	88.062	89.046	90.2183	91.1359	92.4802	93.3082	93.6959	94.0064	94.2405	94.4845	94.4753	94.4899	94.4315	94.7753	94.9364	95.3957	95.571	95.7597	96.071	96.3578	96.5658	96.706	96.7898
Latvia	Male	Post Neonatal	Respiratory infections and tuberculosis	94.9155	94.6233	94.3672	94.2501	94.1601	93.9395	93.9906	94.1405	94.5402	95.081	95.4316	95.5885	95.6951	95.8884	96.1106	96.1581	96.3196	96.4218	96.6242	96.6308	96.7008	96.6965	96.7539	96.8993	96.9473	96.9809	97.038	97.0794
Lithuania	Both	0 to 20	Respiratory infections and tuberculosis	96.2403	96.0983	96.009	96.0753	96.1277	96.2012	96.2964	96.3403	96.3701	96.4097	96.4372	96.5043	96.5349	96.5759	96.5683	96.5845	96.6	96.6481	96.7165	96.7937	96.9494	97.0329	97.0934	97.1226	97.1508	97.144	97.1982	97.2977
Lithuania	Both	1 to 4	Respiratory infections and tuberculosis	96.8704	96.8051	96.7553	96.7512	96.7752	96.8054	96.8541	96.8847	96.9138	96.9496	96.9624	97.0336	97.0673	97.1048	97.1275	97.159	97.1919	97.2357	97.2848	97.3142	97.3777	97.417	97.459	97.4869	97.5109	97.4999	97.5075	97.5622
Lithuania	Both	10 to 14	Respiratory infections and tuberculosis	96.375	96.3115	96.3006	96.1571	95.9438	95.9781	96.2363	96.1323	96.0112	95.9652	95.7464	95.693	95.7457	95.8962	95.6658	95.4835	94.8027	93.8057	93.7649	94.4762	95.2427	95.3325	95.4812	94.9022	94.4166	94.2913	94.7654	95.2485
Lithuania	Both	15 to 19	Respiratory infections and tuberculosis	97.2846	97.2672	97.3486	97.142	97.0139	96.9736	97.1002	97.2147	97.076	96.9163	96.8044	96.6788	96.6089	96.5425	96.4713	96.2899	96.179	96.1209	96.2066	96.3714	96.7045	96.8442	96.7529	96.453	96.4899	96.6944	97.1626	97.3318
Lithuania	Both	5 to 9	Respiratory infections and tuberculosis	96.012	96.0403	96.0299	95.9926	95.966	96.0627	96.1998	96.1911	96.18	96.2107	96.1485	96.1362	96.0243	95.9218	95.665	95.7057	95.7319	95.7112	95.7491	96.1401	96.4487	96.2763	95.9631	95.8583	96.0992	96.4434	96.9493	97.144
Lithuania	Both	Early Neonatal	Respiratory infections and tuberculosis	94.5839	94.0916	93.6661	93.8119	93.9077	94.4466	94.7509	94.8248	94.7442	94.7448	94.7299	94.8148	94.7945	94.8766	94.8257	94.7868	94.8326	94.9927	95.2181	95.4066	95.5912	95.6601	95.7843	95.817	95.8113	95.8586	95.9419	96.0954
Lithuania	Both	Late Neonatal	Respiratory infections and tuberculosis	95.4128	95.0506	94.6598	94.6011	94.6254	94.9031	95.2202	95.356	95.3934	95.4802	95.5666	95.616	95.5395	95.5531	95.5064	95.5471	95.5678	95.7156	95.8426	95.9476	96.0952	96.1742	96.2696	96.2996	96.319	96.3353	96.4386	96.5695
Lithuania	Both	Post Neonatal	Respiratory infections and tuberculosis	95.2723	95.0461	94.8462	94.8663	94.8225	94.8253	94.9436	94.968	94.9874	95.0243	95.0531	95.1731	95.2242	95.3126	95.291	95.3727	95.5128	95.7555	95.971	96.1331	96.414	96.5476	96.6011	96.6405	96.665	96.5974	96.6161	96.7179
Lithuania	Female	0 to 20	Respiratory infections and tuberculosis	96.3368	96.2069	96.1051	96.1622	96.2262	96.2642	96.3698	96.4286	96.4501	96.4695	96.4896	96.5524	96.5675	96.5933	96.5998	96.607	96.6126	96.6463	96.7079	96.7933	96.976	97.031	97.0836	97.1025	97.1366	97.0985	97.1443	97.2614
Lithuania	Female	1 to 4	Respiratory infections and tuberculosis	96.9537	96.8777	96.8244	96.8178	96.8411	96.8358	96.889	96.9228	96.9638	96.9896	97.0225	97.0811	97.0951	97.1074	97.1201	97.1594	97.1799	97.2351	97.2898	97.3082	97.3722	97.3947	97.4406	97.4714	97.4855	97.4765	97.4726	97.5264
Lithuania	Female	10 to 14	Respiratory infections and tuberculosis	96.8819	96.7274	96.8303	96.749	96.2865	96.3982	96.7344	96.6465	96.4589	96.5248	96.4103	96.5008	96.6247	96.9321	96.9513	96.6246	95.7171	94.3896	94.0118	95.1637	96.0283	96.1915	96.5101	95.6813	94.6354	94.5584	95.6698	96.4113
Lithuania	Female	15 to 19	Respiratory infections and tuberculosis	96.6565	96.7411	96.8715	96.6863	96.5357	96.5139	96.7538	97.0209	96.7325	96.6721	96.6771	96.638	96.5561	96.4376	96.4035	96.1534	96.1308	96.0894	95.8557	96.3957	96.9392	96.9656	96.4918	96.1814	96.3815	96.2709	96.5785	96.9027
Lithuania	Female	5 to 9	Respiratory infections and tuberculosis	96.5511	96.6909	96.6667	96.5654	96.5804	96.6454	96.8534	96.9197	96.9384	96.9434	96.8913	96.864	96.7533	96.6531	96.6345	96.7472	96.6853	96.4707	96.4342	96.6528	96.8905	96.7509	96.1706	96.2117	96.8293	96.8362	96.8803	97.1223
Lithuania	Female	Early Neonatal	Respiratory infections and tuberculosis	94.7304	94.3152	93.8872	94.0415	94.1831	94.6119	94.9115	94.9691	94.8708	94.8925	94.865	94.947	94.9067	94.8707	94.8138	94.8192	94.8651	95.0268	95.2985	95.5041	95.6781	95.7201	95.8356	95.817	95.8121	95.8718	95.9865	96.1337
Lithuania	Female	Late Neonatal	Respiratory infections and tuberculosis	95.47	95.1762	94.7947	94.7503	94.7531	94.8634	95.1417	95.286	95.2955	95.3772	95.4622	95.5547	95.5561	95.5918	95.603	95.5869	95.5553	95.6491	95.7085	95.7989	95.9914	96.0515	96.1709	96.1852	96.2017	96.2058	96.3021	96.4381
Lithuania	Female	Post Neonatal	Respiratory infections and tuberculosis	95.596	95.3894	95.1727	95.1857	95.21	95.1801	95.3092	95.356	95.329	95.2598	95.2273	95.3033	95.2816	95.3276	95.3166	95.3601	95.5106	95.7549	96.0119	96.1804	96.5009	96.5715	96.6333	96.642	96.6783	96.5655	96.5799	96.6858
Lithuania	Male	0 to 20	Respiratory infections and tuberculosis	96.1534	96.0017	95.9231	95.9972	96.0398	96.1428	96.2289	96.2596	96.2955	96.3514	96.385	96.4557	96.4995	96.5539	96.5349	96.5591	96.5833	96.6436	96.718	96.7886	96.9217	97.0289	97.0958	97.1337	97.1569	97.1762	97.2371	97.3217
Lithuania	Male	1 to 4	Respiratory infections and tuberculosis	96.7534	96.6983	96.6519	96.6505	96.6753	96.7372	96.782	96.8095	96.8278	96.8723	96.8677	96.9501	97.0018	97.0622	97.0936	97.1179	97.1614	97.1946	97.238	97.2768	97.3401	97.3945	97.4333	97.4588	97.492	97.4792	97.4971	97.5525
Lithuania	Male	10 to 14	Respiratory infections and tuberculosis	96.635	96.6743	96.5558	96.3861	96.4626	96.4137	96.536	96.441	96.4135	96.2701	96.0024	95.8229	95.7943	95.7578	95.3412	95.3416	95.0403	94.5981	94.8914	95.0129	95.5063	95.5066	95.4597	95.2537	95.4166	95.2758	95.0272	95.147
Lithuania	Male	15 to 19	Respiratory infections and tuberculosis	97.7252	97.6439	97.6926	97.4761	97.3642	97.3133	97.3679	97.3863	97.3426	97.1239	96.942	96.7637	96.7036	96.6725	96.582	96.4483	96.2882	96.2218	96.5019	96.4334	96.6311	96.837	96.9811	96.6938	96.6307	97.0243	97.5816	97.652
Lithuania	Male	5 to 9	Respiratory infections and tuberculosis	95.8206	95.7215	95.7281	95.7668	95.698	95.8182	95.8602	95.7685	95.7248	95.7791	95.713	95.7191	95.6205	95.5301	95.0421	94.9992	95.1218	95.3198	95.4359	95.9696	96.3185	96.1314	96.1545	95.9009	95.692	96.3699	97.3262	97.4431
Lithuania	Male	Early Neonatal	Respiratory infections and tuberculosis	94.456	93.9081	93.4819	93.6227	93.686	94.3059	94.6144	94.7048	94.6393	94.6261	94.6207	94.709	94.7036	94.8712	94.823	94.7507	94.7945	94.9503	95.1396	95.3148	95.5054	95.5934	95.7257	95.7957	95.7915	95.8327	95.8956	96.058
Lithuania	Male	Late Neonatal	Respiratory infections and tuberculosis	95.4256	95.0128	94.6193	94.5494	94.5909	95.0004	95.3449	95.4724	95.5326	95.6229	95.7095	95.7232	95.5847	95.5815	95.4893	95.5749	95.6369	95.825	96.0042	96.1189	96.2276	96.3209	96.3957	96.438	96.4597	96.4862	96.5944	96.72
Lithuania	Male	Post Neonatal	Respiratory infections and tuberculosis	95.2097	94.977	94.8017	94.827	94.725	94.7569	94.8599	94.8629	94.9225	95.0526	95.1346	95.2885	95.4026	95.5248	95.4949	95.6065	95.7304	95.9601	96.1278	96.2762	96.508	96.6921	96.7356	96.8006	96.8133	96.7895	96.8112	96.9048
Moldova	Both	0 to 20	Respiratory infections and tuberculosis	87.7634	88.6498	89.1842	89.5564	89.6145	89.6996	89.7493	89.6827	89.7854	89.7246	89.9016	90.1303	90.6061	90.9334	91.2629	91.4283	91.6302	91.7139	91.9023	92.1049	92.4757	92.7589	92.9474	93.1632	93.308	93.5143	93.6991	94.087
Moldova	Both	1 to 4	Respiratory infections and tuberculosis	92.3467	92.7527	92.9173	93.1726	93.2922	93.4883	93.6556	93.7777	93.9614	94.1236	94.3313	94.5487	94.7778	94.8896	95.0318	95.1215	95.2395	95.2899	95.3498	95.3792	95.4868	95.5044	95.5785	95.6304	95.7036	95.8163	95.9294	96.1684
Moldova	Both	10 to 14	Respiratory infections and tuberculosis	90.7569	90.0478	90.064	89.7295	88.7277	88.3294	88.7857	88.9957	89.4715	89.6051	89.5463	90.1113	90.2161	90.2751	90.314	89.8933	89.917	89.8254	90.1206	90.3723	90.6038	91.1952	91.2567	91.6862	91.3712	91.5896	91.6587	92.1446
Moldova	Both	15 to 19	Respiratory infections and tuberculosis	93.6684	93.6191	93.5205	93.3603	92.9069	92.8144	93.1445	93.3948	93.4204	93.3507	93.0176	93.079	93.0767	93.2989	93.3714	93.2327	93.6149	93.8178	93.9591	93.6368	93.933	94.4904	94.6652	94.9544	95.0102	95.1173	95.0954	95.255
Moldova	Both	5 to 9	Respiratory infections and tuberculosis	89.456	89.1632	89.2795	89.8573	89.1728	88.1335	88.6967	89.0123	89.4427	89.3517	89.7778	90.3814	90.827	91.3939	91.6682	91.8135	91.857	91.9842	92.1343	92.3719	92.8936	93.0762	92.7462	92.2232	92.8078	93.4264	92.998	93.1481
Moldova	Both	Early Neonatal	Respiratory infections and tuberculosis	80.1584	79.9436	79.2045	77.5831	74.5729	70.9672	66.2436	62.2036	60.8598	60.3258	62.9325	66.5766	70.2663	71.5923	72.3924	71.8759	71.5709	70.8129	70.9487	71.4633	73.3899	75.0606	75.9292	77.2185	77.8961	78.3687	79.1369	80.5774
Moldova	Both	Late Neonatal	Respiratory infections and tuberculosis	78.8952	79.374	79.5642	79.3146	78.3477	77.5243	76.7623	75.2992	74.3803	72.4258	71.4803	70.5609	71.4437	72.6353	73.9329	75.1684	76.5954	77.3662	78.6412	79.8088	81.145	82.2571	82.9886	83.5894	83.7489	84.2758	84.5658	85.5252
Moldova	Both	Post Neonatal	Respiratory infections and tuberculosis	82.8652	83.9248	84.6223	85.1213	85.3447	85.7509	86.2723	86.4065	86.2957	85.9123	85.7866	85.7455	86.5825	87.6573	88.891	89.9603	90.9352	91.7915	92.4522	92.9977	93.3379	93.4534	93.5445	93.6292	93.6639	93.8051	93.929	94.2259
Moldova	Female	0 to 20	Respiratory infections and tuberculosis	88.2655	89.0493	89.5627	89.8839	89.9848	90.0462	90.0559	89.9823	90.0841	90.0525	90.1962	90.4859	90.9429	91.2181	91.434	91.5553	91.6799	91.8192	92.0036	92.2593	92.6049	92.9536	93.2188	93.4246	93.5155	93.8025	93.9609	94.3322
Moldova	Female	1 to 4	Respiratory infections and tuberculosis	93.0712	93.434	93.6249	93.7691	93.8122	93.8215	93.8554	93.8175	93.9899	94.1949	94.4226	94.8012	95.1021	95.3001	95.4738	95.5781	95.6631	95.7381	95.8	95.8901	95.9967	96.0045	96.0769	96.1609	96.2433	96.3514	96.4398	96.6172
Moldova	Female	10 to 14	Respiratory infections and tuberculosis	91.9325	90.9099	90.7865	90.1484	89.1824	89.2117	90.3285	90.9477	91.6337	91.8063	91.6025	92.1992	92.0599	92.0809	92.1898	91.6944	91.3217	91.2844	91.4638	91.3431	91.5332	92.8581	93.2645	92.7079	92.1979	92.3981	92.3398	92.871
Moldova	Female	15 to 19	Respiratory infections and tuberculosis	93.78	93.3273	93.6315	93.6844	93.5311	93.5976	93.8973	93.9505	94.0745	93.978	93.8058	93.9363	93.8466	93.9322	93.9893	93.7912	93.8565	94.0274	94.2934	94.3631	94.7796	95.4858	95.774	95.6095	95.4289	95.4455	95.4055	95.65
Moldova	Female	5 to 9	Respiratory infections and tuberculosis	90.6892	90.6939	90.1237	90.5532	90.3311	89.1997	89.2241	88.9911	89.2557	90.1863	90.3256	90.9605	91.8006	92.2193	92.689	93.0397	93.1086	93.5089	93.6233	93.2589	92.9222	93.6125	94.0085	93.6632	93.532	93.8798	93.7092	94.068
Moldova	Female	Early Neonatal	Respiratory infections and tuberculosis	78.7228	78.3608	77.6317	76.0084	73.1948	69.916	65.3177	61.6926	60.847	59.9495	61.806	65.1843	68.9673	70.9564	71.8008	71.4412	71.0253	70.8522	71.0656	71.9877	74.0992	76.316	77.4738	78.6888	78.829	79.9068	80.5046	81.7914
Moldova	Female	Late Neonatal	Respiratory infections and tuberculosis	79.2774	79.7383	80.157	79.6785	78.5272	77.4601	75.9554	74.7907	74.4515	73.597	73.7994	73.7703	74.5021	74.9469	75.4612	75.9628	76.8062	77.4049	78.4041	79.4828	80.4585	81.6785	82.7183	83.3041	83.3453	84.3794	84.4983	85.4255
Moldova	Female	Post Neonatal	Respiratory infections and tuberculosis	84.5136	85.3851	86.0179	86.5391	86.9424	87.4369	88.0167	88.1239	87.7156	87.1354	86.8526	86.8014	87.4405	88.127	88.9264	89.8338	90.6953	91.5187	92.1632	92.7366	93.1015	93.2039	93.3276	93.4569	93.56	93.7433	93.8842	94.1974
Moldova	Male	0 to 20	Respiratory infections and tuberculosis	87.3479	88.3208	88.873	89.2884	89.3125	89.4185	89.5016	89.4401	89.542	89.4564	89.6611	89.8419	90.3351	90.7068	91.1305	91.3333	91.5985	91.6377	91.8295	91.9894	92.3803	92.6099	92.7355	92.9584	93.1455	93.2845	93.4887	93.8876
Moldova	Male	1 to 4	Respiratory infections and tuberculosis	91.6454	92.093	92.2357	92.5936	92.7848	93.1496	93.4369	93.7018	93.8952	94.0193	94.2099	94.2858	94.4526	94.4901	94.6056	94.6845	94.8323	94.8634	94.9226	94.901	95.0108	95.0378	95.1131	95.1365	95.2003	95.3159	95.4487	95.7386
Moldova	Male	10 to 14	Respiratory infections and tuberculosis	91.6867	91.4418	91.5856	91.614	90.81	90.1002	89.8266	89.6002	89.7631	89.8268	89.9191	90.3239	90.64	90.7255	90.6931	90.4429	90.8321	90.7116	91.047	91.5901	91.8076	91.5749	91.2992	92.5517	92.4924	92.677	92.8499	93.1783
Moldova	Male	15 to 19	Respiratory infections and tuberculosis	93.7283	93.9267	93.5873	93.3052	92.6845	92.5044	92.8468	93.2121	93.1827	93.1318	92.7125	92.7323	92.7827	93.0774	93.1554	93.054	93.615	93.8326	93.8951	93.3452	93.5619	94.0149	94.1171	94.6715	94.8677	95.0273	95.0147	95.1173
Moldova	Male	5 to 9	Respiratory infections and tuberculosis	89.2978	88.7079	89.5752	90.2459	89.1307	88.3227	89.4115	90.2945	90.8574	89.6405	90.3319	90.8237	90.7805	91.4417	91.4704	91.377	91.3902	91.2093	91.382	92.2392	93.622	93.2379	92.1669	91.5152	92.8024	93.6398	92.9844	92.8898
Moldova	Male	Early Neonatal	Respiratory infections and tuberculosis	81.1344	81.0122	80.2569	78.6328	75.4782	71.6327	66.8139	62.4641	60.7512	60.4844	63.6672	67.5319	71.1669	72.0076	72.7674	72.1284	71.8962	70.7235	70.8014	71.0275	72.8256	74.1067	74.7661	76.1071	77.1677	77.2011	78.0881	79.6392
Moldova	Male	Late Neonatal	Respiratory infections and tuberculosis	78.8896	79.3761	79.3827	79.3191	78.5108	77.8926	77.7405	76.0583	74.678	71.8454	69.9727	68.3513	69.3748	71.1816	73.1045	74.9093	76.7768	77.6698	79.1418	80.3626	81.9666	82.9763	83.4499	84.0535	84.3052	84.4158	84.8391	85.8095
Moldova	Male	Post Neonatal	Respiratory infections and tuberculosis	82.2075	83.3882	84.1132	84.5695	84.622	84.9287	85.374	85.5256	85.6847	85.4944	85.5148	85.4855	86.4618	87.8313	89.3902	90.5513	91.5799	92.4251	93.0691	93.5643	93.8667	93.9884	94.0466	94.088	94.0604	94.1578	94.2604	94.5285
Russian Federation	Both	0 to 20	Respiratory infections and tuberculosis	93.6312	93.879	94.086	93.9127	93.9671	94.1017	94.2765	94.2881	94.3809	94.3538	94.4106	94.4624	94.6246	94.7309	94.8846	95.0248	95.1473	95.2836	95.4992	95.6813	95.9088	95.8901	95.7707	95.9623	96.2127	96.5147	96.6629	96.7531
Russian Federation	Both	1 to 4	Respiratory infections and tuberculosis	95.3299	95.3909	95.4441	95.3065	95.326	95.3253	95.3296	95.2826	95.3284	95.3141	95.4482	95.5769	95.7747	95.9069	96.0654	96.2204	96.3713	96.5198	96.668	96.7647	96.8856	96.9273	96.9137	96.9928	97.0847	97.19	97.2405	97.2681
Russian Federation	Both	10 to 14	Respiratory infections and tuberculosis	94.5762	94.3543	94.2819	93.775	93.5832	93.6824	93.9886	94.2242	94.2011	93.9309	93.9063	93.7948	93.8391	93.8487	94.034	93.9439	94.2811	94.5047	94.5716	94.4425	94.5455	94.6738	94.7509	94.9396	95.0323	95.3748	95.496	95.6001
Russian Federation	Both	15 to 19	Respiratory infections and tuberculosis	95.2875	95.2392	94.9386	94.1128	93.3436	93.1897	93.3598	93.5955	93.6352	93.1459	92.9451	93.2791	93.5689	93.7207	93.8547	93.5772	94.0446	94.2897	94.3242	94.6303	94.8993	95.2016	95.3919	95.6585	95.7627	96.0984	96.3274	96.3881
Russian Federation	Both	5 to 9	Respiratory infections and tuberculosis	94.0247	93.9343	93.9594	93.6286	93.5162	93.4542	93.6904	93.7694	93.7583	93.5656	93.6471	93.8144	93.9854	94.0402	94.1289	94.2388	94.3978	94.589	94.8063	94.8161	95.0071	95.0629	95.0868	95.3842	95.623	95.9911	96.1688	96.1909
Russian Federation	Both	Early Neonatal	Respiratory infections and tuberculosis	88.4709	88.653	88.8168	87.8376	87.8638	88.384	88.7656	88.5594	88.9491	88.8367	89.2109	89.8418	90.73	91.2711	91.7685	92.1632	92.3845	92.7394	93.2283	93.5451	93.9128	93.9012	93.7154	94.0183	94.3111	94.6967	94.8829	94.9612
Russian Federation	Both	Late Neonatal	Respiratory infections and tuberculosis	90.2521	90.4326	90.4513	89.4956	89.4671	89.9297	90.3062	90.1972	90.6521	90.661	90.9525	91.3828	92.1214	92.6549	93.1224	93.4697	93.6763	93.9837	94.4174	94.6966	94.9912	94.9845	94.8166	95.0228	95.2357	95.5443	95.687	95.7341
Russian Federation	Both	Post Neonatal	Respiratory infections and tuberculosis	91.3691	91.5319	91.4782	90.7037	90.7085	91.1548	91.4796	91.4031	91.7414	91.7911	91.9716	92.207	92.7135	93.0856	93.4499	93.6804	93.78	94.0644	94.5449	94.8768	95.1883	95.0409	94.8205	95.0857	95.444	95.85	95.9791	96.0411
[truncated: 4,456 more rows]
