# Supplementary material for: Global, regional, and national burden and quality of care index in children and adolescents: A systematic analysis for the global burden of disease study 1990–2017
Source: PLoS One. 2022 Apr 26;17(4):e0267596. doi: 10.1371/journal.pone.0267596 (PMC9041858; doi:10.1371/journal.pone.0267596)
Supplement: S1 File — (ZIP) [file pone.0267596.s001.zip › eTable 4- Enteric.xlsx]

## Sheet: eTable 4- Enteric
location_name	sex_name	age_name	cause_name	pca_score1990	pca_score1991	pca_score1992	pca_score1993	pca_score1994	pca_score1995	pca_score1996	pca_score1997	pca_score1998	pca_score1999	pca_score2000	pca_score2001	pca_score2002	pca_score2003	pca_score2004	pca_score2005	pca_score2006	pca_score2007	pca_score2008	pca_score2009	pca_score2010	pca_score2011	pca_score2012	pca_score2013	pca_score2014	pca_score2015	pca_score2016	pca_score2017
Global	Both	0 to 20	Enteric infections	63.6331	63.9093	64.7051	65.3841	66.1157	67.0557	68.4124	69.7584	70.9454	72.1783	73.2063	74.2283	75.1712	75.9946	76.5075	77.0056	77.3808	77.8639	78.2409	78.5379	79.0217	80.1851	81.2912	82.3656	83.3618	84.2209	84.8965	85.32
Global	Both	1 to 4	Enteric infections	72.9639	73.2744	73.6949	74.0098	74.2695	74.6766	75.465	76.2248	76.9055	77.6104	78.3287	79.3483	80.2163	81.0028	81.6074	82.0922	82.5114	82.9934	83.4207	83.729	84.1666	85.2948	86.1755	86.9738	87.6316	88.1754	88.5727	88.8218
Global	Both	10 to 14	Enteric infections	57.2523	57.1686	57.4295	58.1445	59.2813	60.167	61.53	62.9236	64.1384	64.6449	65.058	65.6383	66.6188	67.1947	66.4144	66.2277	66.6241	66.6592	66.5131	66.4052	66.4058	67.2226	68.809	70.3159	71.8819	73.6917	74.7293	75.6641
Global	Both	15 to 19	Enteric infections	64.2532	64.1672	64.4819	65.042	66.1723	67.0053	68.1228	68.8902	69.5533	70.2345	70.8407	71.4128	71.5906	71.4951	71.0894	70.89	70.9795	70.9856	70.7254	70.5195	70.6323	71.4843	72.9222	74.2859	75.5247	77.0777	77.9651	78.7222
Global	Both	5 to 9	Enteric infections	54.3212	53.4875	53.8488	54.6675	56.3294	57.6253	58.9075	59.867	60.8683	62.7396	63.5187	63.7446	65.1981	66.4088	65.7789	65.6933	66.1979	66.5801	66.6025	66.62	66.9253	67.8151	69.0438	70.2886	71.7156	73.3089	74.1115	74.7443
Global	Both	Early Neonatal	Enteric infections	75.1768	74.6552	74.1821	73.8368	73.7556	73.9369	74.3132	74.56	74.7031	75.0896	75.536	76.0839	76.7162	77.3837	78.0052	78.5951	78.9997	79.6233	80.2335	80.715	81.1195	81.5571	82.1736	83.0539	83.7942	84.1464	84.6835	84.8934
Global	Both	Late Neonatal	Enteric infections	68.3464	67.9119	68.0514	68.1253	68.5256	69.3902	70.399	71.2069	71.7171	72.4612	73.3078	74.1769	75.1606	76.2013	77.132	78.028	78.5991	79.4829	80.2773	80.9408	81.4768	82.0224	82.796	83.7788	84.5619	84.855	85.449	85.706
Global	Both	Post Neonatal	Enteric infections	62.8635	62.3609	62.6537	62.7484	62.9555	63.7248	64.7657	65.7661	66.5617	67.5527	68.5685	69.6411	70.8296	72.1518	73.3138	74.2526	74.8314	75.8067	76.5809	77.1175	77.577	78.39	79.3364	80.3209	81.1367	81.5052	82.0969	82.3059
Global	Female	0 to 20	Enteric infections	68.5881	68.8074	69.4805	70.1284	70.8422	71.738	72.9403	74.1632	75.2866	76.4208	77.409	78.3479	79.215	80.0122	80.5533	81.0682	81.5007	82.0421	82.4658	82.8516	83.3805	84.1985	85.0187	85.8533	86.651	87.3592	87.9752	88.4404
Global	Female	1 to 4	Enteric infections	74.0302	74.3685	74.8163	75.2008	75.5288	76.0283	76.8553	77.6616	78.4245	79.2396	80.0898	81.1638	82.0894	82.9511	83.6657	84.2685	84.762	85.3094	85.8033	86.2117	86.7245	87.5031	88.1673	88.8232	89.3928	89.9018	90.3	90.6138
Global	Female	10 to 14	Enteric infections	60.6946	60.3814	60.3072	61.0684	62.5307	63.4917	64.9465	66.2007	67.1755	67.5928	68.2069	69.0013	69.9384	70.6395	70.1135	69.5412	69.7132	69.6724	69.4652	69.3466	69.5042	70.3895	72.0525	73.5724	75.0714	76.7499	77.7125	78.6155
Global	Female	15 to 19	Enteric infections	68.7054	68.8313	68.9731	69.579	70.4521	71.102	71.8644	72.6347	73.384	73.8428	74.2655	74.8059	74.8586	74.6613	74.4965	74.4644	74.7269	74.7901	74.6601	74.607	74.6286	75.338	76.6766	77.7438	78.7335	80.0719	80.8651	81.5366
Global	Female	5 to 9	Enteric infections	58.5481	57.1159	57.3329	58.1728	60.3444	61.7942	62.9126	63.9532	65.158	66.6395	67.444	67.9511	69.5977	71.2399	70.6952	70.3081	70.91	71.6433	71.73	71.6503	71.7221	72.6283	73.6757	74.6927	75.8505	77.1565	77.9226	78.4923
Global	Female	Early Neonatal	Enteric infections	77.6316	77.0685	76.5889	76.3558	76.4757	76.8139	77.374	77.7299	78.0258	78.6117	79.1622	79.7489	80.4307	81.0661	81.5938	82.0963	82.3889	82.8429	83.3027	83.6502	83.9075	84.2315	84.7405	85.5057	86.1516	86.407	86.9889	87.2771
Global	Female	Late Neonatal	Enteric infections	69.5215	69.2905	69.4726	69.6496	70.3529	71.5454	72.9647	74.0721	74.8461	75.7465	76.6407	77.5124	78.4951	79.4407	80.332	81.2371	81.8295	82.6828	83.4383	84.0714	84.569	85.0739	85.7996	86.7443	87.4909	87.785	88.4736	88.8384
Global	Female	Post Neonatal	Enteric infections	62.9702	62.467	62.7716	62.9183	63.1028	63.9089	64.9443	66.0119	66.9419	68.0389	69.1359	70.1788	71.3812	72.7456	73.986	75.0551	75.8138	76.9673	77.8926	78.634	79.3038	80.0067	80.8085	81.6549	82.3816	82.7275	83.3482	83.7148
Global	Male	0 to 20	Enteric infections	69.6763	69.9314	70.6193	71.1326	71.67	72.3805	73.4943	74.5685	75.4716	76.442	77.2105	78.0184	78.7638	79.3759	79.7145	80.0525	80.2618	80.5438	80.7619	80.8817	81.1778	82.3419	83.4071	84.405	85.3067	86.0652	86.6043	86.8661
Global	Male	1 to 4	Enteric infections	78.632	78.8356	79.1212	79.2893	79.4184	79.6388	80.1984	80.7291	81.1676	81.5994	82.0222	82.7439	83.348	83.8734	84.2296	84.4893	84.7392	85.0464	85.3115	85.4568	85.723	86.8976	87.7629	88.4988	89.0784	89.5211	89.8213	89.9524
Global	Male	10 to 14	Enteric infections	56.6216	56.7871	57.3832	58.0125	58.7535	59.5137	60.7079	62.1624	63.5504	64.116	64.3039	64.6383	65.6097	66.0282	65.0406	65.2524	65.8501	65.96	65.8856	65.795	65.6354	66.3343	67.7457	69.1483	70.6864	72.5202	73.5672	74.4743
Global	Male	15 to 19	Enteric infections	65.7254	65.4466	65.9165	66.3625	67.6127	68.526	69.8553	70.5086	70.9891	71.7988	72.5084	73.0363	73.3255	73.3574	72.7811	72.4485	72.3515	72.2922	71.9292	71.5863	71.7709	72.6429	73.9689	75.4358	76.7485	78.2927	79.1457	79.8803
Global	Male	5 to 9	Enteric infections	54.3039	54.1996	54.6802	55.3959	56.3534	57.3682	58.7092	59.4916	60.1797	62.3003	62.9852	62.8979	64.019	64.6613	64.0061	64.26	64.6174	64.5847	64.5337	64.6533	65.1812	65.9712	67.2825	68.6616	70.2474	72.0059	72.7772	73.4248
Global	Male	Early Neonatal	Enteric infections	73.1687	72.692	72.2249	71.7772	71.5115	71.5455	71.7476	71.8963	71.8949	72.0877	72.436	72.9525	73.5377	74.2336	74.9498	75.624	76.1318	76.9248	77.679	78.2844	78.8293	79.3745	80.0835	81.0755	81.897	82.3427	82.8287	82.9677
Global	Male	Late Neonatal	Enteric infections	69.6767	69.0949	69.1899	69.1672	69.2446	69.7201	70.2502	70.6998	70.9151	71.4496	72.1809	72.978	73.8823	74.9347	75.8297	76.6401	77.1389	77.9736	78.7383	79.3739	79.8986	80.4312	81.1778	82.1108	82.8566	83.1153	83.5658	83.6957
Global	Male	Post Neonatal	Enteric infections	65.7419	65.2768	65.5333	65.5746	65.7852	66.4625	67.4256	68.2861	68.903	69.7223	70.5893	71.6016	72.6811	73.862	74.8645	75.6194	76.0028	76.7529	77.3452	77.6732	77.9244	78.7616	79.7516	80.7758	81.5994	81.9548	82.4808	82.5519
East Asia	Both	0 to 20	Enteric infections	83.5317	84.4115	85.4528	86.4729	87.3855	88.2184	88.858	89.5479	90.069	90.5787	91.0405	91.5274	91.9944	92.4632	92.8955	93.3645	93.9535	94.6115	95.2531	95.7741	96.0975	96.2902	96.4472	96.5623	96.6479	96.7483	96.7909	96.7818
East Asia	Both	1 to 4	Enteric infections	87.3723	87.8237	88.3101	88.6838	89.0378	89.4921	89.977	90.536	90.9876	91.3744	91.7593	92.1318	92.4936	92.8536	93.1988	93.5232	93.5383	93.2003	92.7686	92.4225	92.4021	92.5721	92.7455	92.9302	93.1361	93.3544	93.6043	93.9121
East Asia	Both	10 to 14	Enteric infections	82.1684	82.4108	82.5372	82.8339	83.2449	83.4947	83.9465	84.4896	84.9358	85.2446	85.718	86.1232	86.529	87.0477	87.1883	87.2159	87.3632	87.3188	87.1022	86.7635	86.7496	86.8343	86.9461	86.9062	87.0226	87.2922	87.4763	87.6959
East Asia	Both	15 to 19	Enteric infections	84.3271	84.4276	84.5437	84.6922	84.8889	85.1953	85.496	85.6995	85.8998	86.2502	86.5472	86.8513	87.1948	87.5152	87.7782	87.9888	88.0936	87.8972	87.5294	87.0032	86.5921	86.6197	86.7074	86.5728	86.5718	86.6987	86.794	86.81
East Asia	Both	5 to 9	Enteric infections	83.7735	83.8583	83.8705	84.1207	84.4839	84.6799	85.0717	85.616	86.2019	86.6664	87.1082	87.5054	87.8691	88.342	88.5126	88.6167	88.8888	89.2083	89.3328	89.521	89.7502	89.9133	90.0288	90.1582	90.2813	90.452	90.6281	90.8395
East Asia	Both	Early Neonatal	Enteric infections	93.186	93.1569	93.2227	93.3592	93.5407	93.6687	93.7016	93.7711	93.8312	93.915	93.9527	93.9971	94.0253	94.0966	94.1804	94.2593	94.4404	94.6622	94.8704	94.9972	95.0667	95.1042	95.1704	95.2483	95.3156	95.408	95.5262	95.6629
East Asia	Both	Late Neonatal	Enteric infections	93.5069	93.5637	93.7657	94.127	94.4828	94.7814	94.9043	95.0733	95.2136	95.3737	95.5262	95.6656	95.7861	95.9814	96.192	96.4246	96.7532	97.102	97.3903	97.5817	97.6768	97.7328	97.8099	97.8957	97.9754	98.0302	98.141	98.2423
East Asia	Both	Post Neonatal	Enteric infections	84.4002	84.728	85.5076	86.6893	87.7724	88.6135	89.0313	89.6209	90.0126	90.4667	90.9257	91.3707	91.7591	92.3985	93.0769	93.8049	94.6744	95.548	96.2157	96.6616	96.9202	97.0785	97.2525	97.4243	97.4999	97.4179	97.4262	97.3367
East Asia	Female	0 to 20	Enteric infections	86.4323	87.0534	87.9777	88.9129	89.6352	90.2925	90.7447	91.2406	91.6912	92.0959	92.546	93.0227	93.4969	93.9639	94.3725	94.8081	95.3003	95.8223	96.3054	96.697	96.9594	97.1263	97.2509	97.3452	97.4108	97.4973	97.5373	97.5433
East Asia	Female	1 to 4	Enteric infections	88.9299	89.3668	89.8459	90.2547	90.5698	90.9756	91.3968	91.9021	92.322	92.6699	93.0313	93.4162	93.7837	94.1391	94.4594	94.7602	94.8336	94.6371	94.3399	94.0827	94.0424	94.1318	94.2423	94.3523	94.5052	94.662	94.874	95.1509
East Asia	Female	10 to 14	Enteric infections	84.7653	84.9895	85.0737	85.3543	85.7438	85.9032	86.3345	86.9035	87.3463	87.4247	87.7982	88.1587	88.7267	89.3362	89.5161	89.5834	89.6187	89.4513	89.2296	88.8451	88.8286	88.8137	88.7551	88.7062	88.8463	89.1395	89.3632	89.5986
East Asia	Female	15 to 19	Enteric infections	87.0098	87.0373	87.03	87.0404	87.1952	87.3783	87.5724	87.7295	88.0234	88.403	88.6194	88.8686	89.1267	89.3983	89.6375	89.8494	89.9441	89.7292	89.2782	88.7024	88.3462	88.464	88.6699	88.5059	88.4119	88.5583	88.6488	88.7153
East Asia	Female	5 to 9	Enteric infections	87.0582	87.1375	87.0876	87.2899	87.5887	87.6925	88.0266	88.4972	89.1296	89.5403	89.9252	90.24	90.6212	91.1463	91.3492	91.4853	91.6825	91.9362	91.9701	92.0435	92.2457	92.3136	92.3423	92.4271	92.5772	92.7285	92.8944	93.0882
East Asia	Female	Early Neonatal	Enteric infections	94.8066	94.7166	94.8003	94.9733	95.1519	95.2754	95.3024	95.337	95.4056	95.4668	95.5137	95.5666	95.6097	95.7167	95.798	95.9049	96.0771	96.2902	96.4472	96.5788	96.6381	96.6817	96.7458	96.8144	96.8786	96.9532	97.069	97.2102
East Asia	Female	Late Neonatal	Enteric infections	94.7226	94.7618	95.0772	95.546	95.9022	96.1919	96.2927	96.418	96.568	96.7166	96.9127	97.0894	97.2494	97.4871	97.7225	97.973	98.2705	98.5763	98.8134	98.9719	99.0654	99.1229	99.187	99.2542	99.3026	99.3204	99.3818	99.4338
East Asia	Female	Post Neonatal	Enteric infections	84.0775	84.1805	85.0472	86.3986	87.4417	88.2295	88.4823	88.9312	89.3368	89.77	90.3763	90.9751	91.5395	92.3704	93.2198	94.0787	95.0424	95.9864	96.6896	97.1667	97.4413	97.618	97.7815	97.9468	98.0263	97.9782	98.0333	98.0311
East Asia	Male	0 to 20	Enteric infections	85.6994	86.5777	87.4368	88.2531	89.092	89.8584	90.4977	91.1793	91.6226	92.0884	92.4342	92.7959	93.1276	93.4699	93.8057	94.1759	94.6807	95.261	95.8435	96.316	96.5944	96.754	96.8956	96.9991	97.0806	97.1632	97.2019	97.1902
East Asia	Male	1 to 4	Enteric infections	89.0935	89.45	89.8257	90.0733	90.3762	90.764	91.1856	91.6519	92.0194	92.3423	92.6549	92.9251	93.1944	93.4688	93.7505	94.0171	93.978	93.6041	93.1695	92.8412	92.8529	93.0597	93.2498	93.4582	93.6604	93.8797	94.0999	94.3563
East Asia	Male	10 to 14	Enteric infections	80.7997	81.0584	81.2352	81.546	81.9689	82.3036	82.7623	83.2643	83.7	84.2219	84.7714	85.2017	85.4386	85.8505	85.959	85.9655	86.2127	86.2914	86.0903	85.8096	85.7953	85.9614	86.2153	86.1814	86.2726	86.5081	86.6468	86.842
East Asia	Male	15 to 19	Enteric infections	84.6448	84.8213	85.0545	85.3345	85.5569	85.9447	86.3088	86.5435	86.6453	86.9307	87.2766	87.5937	87.9754	88.3103	88.5672	88.7541	88.846	88.6739	88.3946	87.9522	87.5451	87.4979	87.4713	87.3797	87.4553	87.5424	87.6293	87.6026
East Asia	Male	5 to 9	Enteric infections	81.9772	82.0693	82.1608	82.4443	82.8579	83.1419	83.5655	84.1537	84.6471	85.1329	85.6004	86.0587	86.38	86.7594	86.8893	86.9578	87.2779	87.6325	87.8103	88.0865	88.3054	88.5472	88.7315	88.8974	88.9813	89.1577	89.3254	89.5393
East Asia	Male	Early Neonatal	Enteric infections	91.8708	91.9095	91.9712	92.0869	92.2742	92.4152	92.458	92.5622	92.6115	92.7159	92.7544	92.7948	92.8115	92.848	92.9462	93.0005	93.1884	93.411	93.675	93.7875	93.8698	93.9002	93.9625	94.0434	94.1026	94.1968	94.2989	94.4066
East Asia	Male	Late Neonatal	Enteric infections	92.4636	92.551	92.6587	92.9155	93.2577	93.5529	93.6993	93.8931	94.0221	94.1826	94.287	94.3909	94.4754	94.6258	94.8026	94.9968	95.3309	95.6823	95.9923	96.1968	96.2821	96.3295	96.4031	96.4852	96.5648	96.6179	96.7346	96.8324
East Asia	Male	Post Neonatal	Enteric infections	85.9141	86.3879	87.0362	87.9926	89.0167	89.8262	90.3384	90.9785	91.3091	91.7398	92.0543	92.3511	92.5795	93.0256	93.5139	94.0873	94.8099	95.5448	96.1139	96.489	96.7124	96.8388	97.0085	97.166	97.2262	97.1183	97.0792	96.9164
China	Both	0 to 20	Enteric infections	83.071	83.9318	84.9656	85.987	86.909	87.7601	88.4153	89.1265	89.6602	90.1911	90.6733	91.1774	91.66	92.149	92.6026	93.0975	93.7265	94.4335	95.1323	95.6902	96.0349	96.2385	96.4002	96.5174	96.6004	96.6973	96.7334	96.7166
China	Both	1 to 4	Enteric infections	87.047	87.4914	87.9672	88.3281	88.6693	89.1285	89.6307	90.2262	90.7111	91.134	91.563	91.9591	92.3447	92.72	93.0793	93.4335	93.4536	93.0818	92.6176	92.2505	92.2363	92.4328	92.6328	92.8406	93.0767	93.3274	93.6088	93.9525
China	Both	10 to 14	Enteric infections	81.9592	82.174	82.2671	82.5479	82.9531	83.199	83.6726	84.237	84.6921	84.9981	85.4755	85.856	86.2278	86.714	86.8002	86.7761	86.873	86.739	86.4229	85.9318	85.846	85.9224	86.0266	85.9738	86.1044	86.4117	86.6213	86.8765
China	Both	15 to 19	Enteric infections	84.2843	84.3584	84.4482	84.5758	84.7441	85.0293	85.3224	85.5118	85.6999	86.0535	86.3584	86.6619	87.0053	87.3223	87.5797	87.7795	87.856	87.5843	87.1004	86.4007	85.8489	85.8118	85.8424	85.6515	85.6048	85.7207	85.8122	85.8308
China	Both	5 to 9	Enteric infections	83.4975	83.5763	83.5835	83.8328	84.193	84.3746	84.7474	85.2763	85.8427	86.2862	86.7119	87.0874	87.4268	87.8875	88.0333	88.1106	88.3839	88.6984	88.808	88.9744	89.213	89.3976	89.5178	89.666	89.8099	89.9988	90.1898	90.4236
China	Both	Early Neonatal	Enteric infections	93.1076	93.0656	93.1207	93.2537	93.4365	93.5667	93.5969	93.6616	93.7197	93.8009	93.8426	93.8882	93.9137	93.9831	94.0767	94.1611	94.3595	94.598	94.8277	94.9626	95.0346	95.0696	95.1368	95.2182	95.2866	95.377	95.4967	95.6324
China	Both	Late Neonatal	Enteric infections	93.3767	93.414	93.6013	93.9584	94.3184	94.624	94.7448	94.9142	95.0535	95.2136	95.3711	95.5145	95.6357	95.8356	96.0553	96.3035	96.6616	97.0424	97.3527	97.5567	97.6556	97.7122	97.7915	97.8791	97.9601	98.0117	98.1235	98.2244
China	Both	Post Neonatal	Enteric infections	84.0449	84.318	85.0687	86.2578	87.3627	88.2299	88.6497	89.2532	89.656	90.127	90.6036	91.0628	91.4575	92.1211	92.8337	93.6069	94.5446	95.4865	96.1991	96.6633	96.9268	97.0889	97.2699	97.4452	97.5189	97.4288	97.432	97.3324
China	Female	0 to 20	Enteric infections	86.0189	86.6215	87.5445	88.4871	89.2146	89.8838	90.3401	90.842	91.2975	91.7121	92.1836	92.6856	93.1863	93.6837	94.1175	94.583	95.11	95.6723	96.2	96.6209	96.8997	97.0755	97.2028	97.297	97.3585	97.4388	97.4713	97.4704
China	Female	1 to 4	Enteric infections	88.594	89.0237	89.4912	89.8861	90.185	90.5928	91.0278	91.5666	92.0199	92.4051	92.8076	93.2313	93.6345	94.0126	94.3576	94.6908	94.7848	94.5687	94.2468	93.9664	93.9281	94.038	94.1694	94.3012	94.4804	94.6714	94.9159	95.2306
China	Female	10 to 14	Enteric infections	84.5805	84.7793	84.8329	85.1013	85.4864	85.6393	86.0908	86.6782	87.131	87.196	87.5726	87.9135	88.4686	89.0678	89.2108	89.2403	89.221	88.9655	88.6508	88.1159	88.0247	87.984	87.8994	87.8301	87.9892	88.3306	88.5818	88.8519
China	Female	15 to 19	Enteric infections	86.9858	86.9847	86.9517	86.9389	87.067	87.2269	87.4134	87.5525	87.8429	88.2259	88.4463	88.7004	88.9616	89.2382	89.4783	89.6864	89.7578	89.4776	88.9204	88.1764	87.6865	87.7519	87.9111	87.6977	87.5439	87.6721	87.749	87.8285
China	Female	5 to 9	Enteric infections	86.8169	86.8916	86.8358	87.0418	87.3387	87.4252	87.7391	88.1981	88.8156	89.2036	89.5744	89.8724	90.2386	90.7723	90.9657	91.0909	91.2867	91.5378	91.5535	91.5983	91.8056	91.8839	91.9074	92.007	92.1755	92.3351	92.5161	92.7396
China	Female	Early Neonatal	Enteric infections	94.7336	94.6317	94.7032	94.8774	95.0582	95.1794	95.205	95.2303	95.2946	95.3502	95.4014	95.4567	95.501	95.6059	95.6996	95.8124	96.0003	96.2244	96.3982	96.5392	96.6002	96.6417	96.7068	96.7786	96.8439	96.9163	97.0353	97.1775
China	Female	Late Neonatal	Enteric infections	94.5909	94.6122	94.9189	95.3904	95.7524	96.0495	96.1472	96.2689	96.4174	96.5643	96.7671	96.9531	97.121	97.3705	97.6197	97.888	98.2127	98.5448	98.7989	98.9675	99.0652	99.1246	99.1907	99.2593	99.3081	99.3249	99.3869	99.4386
China	Female	Post Neonatal	Enteric infections	83.6499	83.6858	84.5224	85.8828	86.9377	87.7427	87.9737	88.404	88.7994	89.2321	89.8604	90.492	91.0904	91.9783	92.8905	93.8196	94.8716	95.8993	96.6568	97.1601	97.4417	97.6232	97.7927	97.9616	98.0393	97.9825	98.035	98.0267
China	Male	0 to 20	Enteric infections	85.3264	86.1908	87.0394	87.8517	88.7018	89.4879	90.1497	90.8609	91.3209	91.8126	92.1728	92.5406	92.8748	93.2232	93.5713	93.9571	94.4952	95.1172	95.7496	96.2532	96.5505	96.7201	96.867	96.9741	97.0557	97.1388	97.1745	97.1574
China	Male	1 to 4	Enteric infections	88.8599	89.2114	89.5803	89.8194	90.1155	90.5093	90.9457	91.4405	91.8319	92.1794	92.5284	92.8037	93.0815	93.3619	93.6445	93.9313	93.882	93.4726	93.0091	92.6692	92.6896	92.9211	93.1359	93.3619	93.5899	93.8312	94.0741	94.3559
China	Male	10 to 14	Enteric infections	80.5795	80.8108	80.9539	81.2463	81.6631	81.9969	82.4785	83.0051	83.4483	83.9788	84.5327	84.9356	85.1207	85.4815	85.5236	85.4709	85.6773	85.6719	85.3729	84.9482	84.8704	85.0445	85.3058	85.2671	85.368	85.6293	85.7915	86.0218
China	Male	15 to 19	Enteric infections	84.5941	84.7508	84.961	85.2253	85.4225	85.7947	86.1523	86.38	86.4646	86.7539	87.1113	87.4228	87.8016	88.1263	88.373	88.5455	88.6099	88.3667	87.9811	87.388	86.8564	86.7465	86.6656	86.5201	86.5697	86.6533	86.7463	86.7138
China	Male	5 to 9	Enteric infections	81.6936	81.7796	81.868	82.1448	82.555	82.8307	83.2405	83.8107	84.2844	84.7556	85.208	85.6423	85.9352	86.2835	86.3766	86.4047	86.7284	87.0761	87.2408	87.503	87.7343	88.0061	88.2041	88.391	88.4977	88.7031	88.8849	89.1104
China	Male	Early Neonatal	Enteric infections	91.7883	91.8129	91.8684	91.9757	92.1642	92.3154	92.3545	92.4612	92.5122	92.6179	92.6602	92.7021	92.7136	92.7514	92.8551	92.9153	93.1222	93.368	93.6556	93.7738	93.8598	93.8883	93.9517	94.0354	94.0956	94.189	94.2902	94.3947
China	Male	Late Neonatal	Enteric infections	92.3446	92.4138	92.5053	92.7545	93.1014	93.4052	93.5539	93.7557	93.8863	94.0509	94.1611	94.2671	94.3482	94.4991	94.6821	94.8915	95.2536	95.6365	95.9697	96.1864	96.2748	96.3234	96.3995	96.4821	96.5635	96.6148	96.7312	96.8271
China	Male	Post Neonatal	Enteric infections	85.6498	86.0839	86.7082	87.6726	88.726	89.5665	90.0973	90.7714	91.1249	91.5807	91.9083	92.2082	92.4258	92.8732	93.3737	93.9724	94.7418	95.5253	96.1252	96.5088	96.7355	96.8642	97.0396	97.1989	97.2563	97.1416	97.0946	96.9196
North Korea	Both	0 to 20	Enteric infections	93.7295	94.2551	94.6958	95.0524	95.2474	95.3211	95.3232	95.3112	95.3567	95.3119	95.3326	95.5015	95.696	95.874	96.0325	96.2151	96.3842	96.5378	96.57	96.7305	96.8532	96.9652	97.1201	97.2647	97.4003	97.5695	97.735	97.8852
North Korea	Both	1 to 4	Enteric infections	92.0934	92.0085	91.9064	91.8317	91.8093	91.8622	91.9401	92.0127	92.0543	92.0783	92.071	92.2654	92.4972	92.8406	93.1723	93.3868	93.4858	93.5877	93.6182	93.6863	93.7676	93.7243	93.6169	93.4315	93.2324	92.9589	92.6829	92.4061
North Korea	Both	10 to 14	Enteric infections	84.7293	85.4693	86.451	87.0786	87.9017	88.5325	88.7895	89.1671	89.6281	89.9401	90.2536	90.8612	91.4623	92.1201	92.639	92.8667	93.1782	93.4727	93.4386	93.797	94.0067	94.0976	94.3123	94.4167	94.5436	94.6972	94.8124	94.9455
North Korea	Both	15 to 19	Enteric infections	82.2939	83.5022	84.576	85.4658	86.5287	87.3314	87.7496	88.134	88.6501	89.0789	89.4356	90.1072	90.9213	91.6596	92.2039	92.6332	92.9253	93.2417	93.3502	93.6202	93.7619	93.9403	94.2043	94.2552	94.3622	94.4048	94.4847	94.5617
North Korea	Both	5 to 9	Enteric infections	89.5855	90.0822	90.5577	91.0331	91.4043	91.6618	91.9645	92.1338	92.3966	92.51	92.696	93.018	93.3275	93.759	93.9094	94.1074	94.1492	94.2628	94.2476	94.4582	94.5866	94.696	94.8538	94.9468	94.9533	95.0121	95.1107	95.2392
North Korea	Both	Early Neonatal	Enteric infections	95.8658	95.966	96.0696	96.0741	96.0906	96.0781	96.0582	96.1091	96.0638	96.0612	95.9259	95.863	95.8366	95.835	95.7317	95.7401	95.7446	95.8452	95.7935	95.8787	95.9289	96.0098	96.0947	96.1893	96.2837	96.3782	96.4951	96.6724
North Korea	Both	Late Neonatal	Enteric infections	97.8623	98.0034	98.0873	98.2005	98.2319	98.2161	98.1747	98.1577	98.1491	98.1417	98.1038	98.0748	98.0623	98.0893	98.1316	98.1512	98.1552	98.1783	98.2199	98.243	98.2998	98.37	98.4402	98.5326	98.6178	98.7285	98.8513	98.9837
North Korea	Both	Post Neonatal	Enteric infections	93.745	94.155	94.4649	94.7276	94.857	94.898	94.9087	94.9327	94.9719	94.9819	95.0278	95.2108	95.4556	95.8085	96.1293	96.3908	96.5949	96.7797	96.9024	97.1129	97.3262	97.4955	97.6418	97.7545	97.8371	97.9191	97.9734	97.9845
North Korea	Female	0 to 20	Enteric infections	95.5204	95.8655	96.1331	96.3472	96.4606	96.4698	96.4496	96.4638	96.5314	96.5387	96.563	96.6356	96.736	96.8326	96.9482	97.0727	97.2135	97.33	97.3594	97.4813	97.6019	97.7154	97.8573	98.0003	98.1403	98.307	98.4751	98.6086
North Korea	Female	1 to 4	Enteric infections	94.0615	93.945	93.8474	93.7985	93.7328	93.7082	93.7071	93.7147	93.7116	93.683	93.7	93.7875	93.9415	94.2246	94.4462	94.584	94.5755	94.6212	94.607	94.6897	94.718	94.6591	94.5397	94.3239	94.1287	93.8401	93.5831	93.3288
North Korea	Female	10 to 14	Enteric infections	86.961	87.6875	88.518	89.0077	89.778	90.3061	90.5637	91.0867	91.4642	91.7912	92.0624	92.514	92.9458	93.3774	93.7744	93.9034	94.2265	94.4257	94.3798	94.6843	94.9063	95.0449	95.2005	95.3395	95.4552	95.5166	95.6656	95.7598
North Korea	Female	15 to 19	Enteric infections	85.0186	86.1202	86.9971	87.7988	88.6871	89.4548	89.7703	90.2167	90.5765	91.1011	91.4795	91.8852	92.4682	92.9132	93.2628	93.5667	93.8356	94.1022	94.1196	94.4434	94.5712	94.747	95.0726	95.0212	95.1235	95.2345	95.393	95.4532
North Korea	Female	5 to 9	Enteric infections	92.1076	92.4817	92.8382	93.0986	93.3479	93.6015	93.926	94.0139	94.3366	94.5013	94.6447	94.8383	95.1	95.4244	95.4806	95.5773	95.6228	95.6815	95.6194	95.7845	95.9154	96.0116	96.1187	96.1978	96.2568	96.3592	96.4626	96.5014
North Korea	Female	Early Neonatal	Enteric infections	97.0601	97.0911	97.2672	97.2416	97.2493	97.3164	97.2118	97.2745	97.2674	97.2764	97.1529	97.095	97.0526	97.1267	97.022	97.0702	97.1034	97.2772	97.2846	97.3661	97.4258	97.5078	97.5871	97.6703	97.75	97.8102	97.8775	98.0311
North Korea	Female	Late Neonatal	Enteric infections	98.6418	98.7439	98.8113	98.899	98.9072	98.862	98.8	98.7857	98.7793	98.7739	98.7588	98.7303	98.7259	98.7737	98.837	98.8849	98.9044	98.9499	99.0027	99.0296	99.0694	99.1082	99.152	99.2028	99.255	99.3086	99.3677	99.4325
North Korea	Female	Post Neonatal	Enteric infections	95.2442	95.5205	95.7167	95.9213	95.9834	95.901	95.8157	95.8648	95.9498	95.9573	95.9791	96.046	96.1641	96.4113	96.6675	96.8504	97.0007	97.1776	97.3077	97.4771	97.6919	97.8435	97.972	98.0933	98.1964	98.2928	98.3717	98.4159
North Korea	Male	0 to 20	Enteric infections	93.9358	94.4823	94.9637	95.3565	95.5674	95.6757	95.6896	95.645	95.6432	95.5456	95.5536	95.7765	96.0152	96.2315	96.3922	96.5811	96.7238	96.8681	96.8957	97.0443	97.1297	97.1999	97.3122	97.4054	97.484	97.5898	97.6855	97.794
North Korea	Male	1 to 4	Enteric infections	92.2163	92.1921	92.1147	92.0313	92.0582	92.1743	92.3097	92.4264	92.5018	92.5764	92.5424	92.8025	93.0556	93.3658	93.7267	93.9671	94.1589	94.2949	94.3668	94.3973	94.5173	94.5074	94.451	94.3659	94.2323	94.0757	93.8763	93.673
North Korea	Male	10 to 14	Enteric infections	83.4235	84.1239	85.2242	85.9926	86.804	87.5153	87.7592	87.9209	88.457	88.7239	89.0702	89.8102	90.5583	91.4174	92.0228	92.3456	92.6153	92.9996	92.992	93.3816	93.5654	93.5881	93.8471	93.8991	94.023	94.2713	94.3338	94.4975
North Korea	Male	15 to 19	Enteric infections	82.4265	83.5533	84.7111	85.5824	86.6756	87.4046	87.8901	88.1567	88.7684	89.0272	89.3199	90.1763	91.0924	91.9927	92.6295	93.0979	93.3618	93.6675	93.8476	94.018	94.1531	94.298	94.4489	94.5911	94.6816	94.6586	94.6533	94.7334
North Korea	Male	5 to 9	Enteric infections	87.8707	88.4424	89.0022	89.7012	90.1809	90.3994	90.609	90.8954	91.034	91.0549	91.2797	91.7354	92.0545	92.5485	92.8118	93.1166	93.157	93.3389	93.3923	93.6327	93.7424	93.8438	94.0364	94.1278	94.0527	94.033	94.0993	94.3235
North Korea	Male	Early Neonatal	Enteric infections	94.9034	95.1064	95.0423	95.1184	95.1338	94.9521	95.0567	95.0377	94.9244	94.8849	94.7684	94.6936	94.7	94.5759	94.5452	94.4975	94.4477	94.3945	94.2705	94.3352	94.355	94.4138	94.4871	94.5747	94.6658	94.7907	94.9605	95.1295
North Korea	Male	Late Neonatal	Enteric infections	96.7817	96.9422	96.9994	97.1173	97.1427	97.1248	97.0737	96.9779	96.9584	96.9106	96.8283	96.7994	96.7842	96.799	96.8102	96.7678	96.7456	96.712	96.6792	96.6693	96.7084	96.7774	96.8305	96.9301	96.9962	97.1239	97.2708	97.4283
North Korea	Male	Post Neonatal	Enteric infections	92.6901	93.1982	93.5925	93.8708	94.0323	94.1564	94.2256	94.1735	94.1067	94.0756	94.115	94.3825	94.7331	95.1753	95.5378	95.8471	96.0848	96.2402	96.338	96.5935	96.771	96.943	97.1115	97.2227	97.2975	97.3872	97.4431	97.4524
Taiwan	Both	0 to 20	Enteric infections	96.1669	96.2764	96.3397	96.3599	96.3612	96.4006	96.4096	96.4772	96.5388	96.6023	96.583	96.5958	96.6489	96.6591	96.6667	96.6914	96.698	96.7031	96.6981	96.7437	96.7704	96.7426	96.742	96.7458	96.8419	96.8992	96.9637	96.9892
Taiwan	Both	1 to 4	Enteric infections	96.0732	96.1991	96.3452	96.3794	96.4764	96.424	96.4324	96.2991	96.1996	96.1172	96.0498	96.1067	96.1017	96.0853	96.15	96.1156	96.0086	95.9143	95.8509	95.7391	95.6423	95.5166	95.3615	95.4065	95.2459	95.1721	95.1848	95.1741
Taiwan	Both	10 to 14	Enteric infections	91.0297	91.4966	91.7132	91.9961	92.1132	92.2142	92.3109	92.4994	92.5431	92.7854	92.6681	92.8307	92.937	92.9747	93.0214	93.1844	93.1783	93.2291	93.2776	93.3311	93.281	93.2501	93.2673	93.2727	93.2949	93.372	93.4649	93.4436
Taiwan	Both	15 to 19	Enteric infections	90.8366	91.2721	91.6331	91.6789	91.8649	92.092	92.1387	92.3015	92.3987	92.4408	92.4016	92.627	92.7582	92.7813	92.8637	93.0186	93.1234	93.1612	93.2483	93.2784	93.1776	93.2207	93.2348	93.2468	93.3444	93.3366	93.3815	93.3419
Taiwan	Both	5 to 9	Enteric infections	91.9308	92.1999	92.4195	92.4493	92.5853	92.6931	92.7445	92.7473	92.8862	93.0806	93.0566	93.068	93.1914	93.1886	93.35	93.389	93.4059	93.4256	93.3556	93.4357	93.5355	93.4101	93.4862	93.4107	93.48	93.6426	93.7282	93.5946
Taiwan	Both	Early Neonatal	Enteric infections	95.7936	95.597	95.303	95.1443	94.9854	94.8227	94.6843	94.6155	94.6207	94.6723	94.6615	94.6426	94.6105	94.6324	94.556	94.491	94.4983	94.5887	94.6113	94.4847	94.5147	94.594	94.6189	94.5533	94.5346	94.5753	94.6601	94.7484
Taiwan	Both	Late Neonatal	Enteric infections	97.6446	97.5957	97.5332	97.4599	97.3526	97.2653	97.2575	97.2465	97.2342	97.2458	97.2096	97.2153	97.2471	97.2607	97.2585	97.2664	97.2734	97.2547	97.2293	97.2398	97.2262	97.2045	97.2363	97.2809	97.2992	97.3192	97.3644	97.4123
Taiwan	Both	Post Neonatal	Enteric infections	96.4121	96.3035	96.2097	96.0691	95.9316	95.7905	95.6072	95.4314	95.2385	95.1695	95.1496	95.1484	95.2427	95.34	95.4284	95.5074	95.5127	95.5032	95.489	95.4944	95.5241	95.5441	95.6292	95.7297	95.8191	95.9212	96.0473	96.2064
Taiwan	Female	0 to 20	Enteric infections	97.1151	97.1754	97.2197	97.2298	97.2393	97.2888	97.3114	97.3647	97.422	97.4839	97.4516	97.4703	97.5163	97.5091	97.5295	97.5349	97.5396	97.5368	97.5268	97.5459	97.5843	97.5677	97.5601	97.5619	97.6175	97.6964	97.7322	97.7508
Taiwan	Female	1 to 4	Enteric infections	96.9556	97.0865	97.1917	97.2237	97.2915	97.2361	97.1908	97.0279	96.882	96.7649	96.7171	96.7682	96.7649	96.7614	96.7809	96.8055	96.6906	96.6224	96.5997	96.5266	96.4641	96.3022	96.2162	96.222	96.1553	96.0194	96.0473	96.0542
Taiwan	Female	10 to 14	Enteric infections	92.6689	93.0744	93.2793	93.554	93.6353	93.7682	93.8311	93.9375	94.0046	94.2562	94.0784	94.2386	94.2688	94.2738	94.2724	94.4566	94.4627	94.4963	94.547	94.5988	94.5989	94.551	94.5572	94.595	94.5771	94.6884	94.7485	94.8483
Taiwan	Female	15 to 19	Enteric infections	92.2386	92.7531	93.0468	93.084	93.3083	93.4779	93.4652	93.6595	93.75	93.7319	93.6512	93.8288	93.9274	93.8751	93.9268	94.0117	94.1181	94.1936	94.3236	94.3069	94.3239	94.3401	94.341	94.3281	94.4449	94.5057	94.5411	94.4461
Taiwan	Female	5 to 9	Enteric infections	94.1456	94.4001	94.5814	94.5222	94.6572	94.8124	94.8796	94.8151	94.9175	95.1012	95.0644	95.0594	95.1974	95.1034	95.26	95.2593	95.2483	95.2545	95.2283	95.2783	95.3996	95.2547	95.3729	95.2516	95.3131	95.5575	95.5855	95.4131
Taiwan	Female	Early Neonatal	Enteric infections	97.086	96.9664	96.8359	96.6235	96.5084	96.4687	96.4623	96.4583	96.4347	96.4386	96.4431	96.4453	96.4189	96.4479	96.4214	96.3657	96.3706	96.5063	96.5055	96.3854	96.4116	96.4251	96.437	96.3942	96.4015	96.4263	96.5535	96.5846
Taiwan	Female	Late Neonatal	Enteric infections	98.9544	99.0074	99.0658	99.1031	99.1057	99.1181	99.1351	99.1874	99.1784	99.1886	99.1935	99.2141	99.2072	99.2141	99.2136	99.2329	99.2307	99.2132	99.1886	99.1878	99.1749	99.154	99.1595	99.1799	99.1853	99.1907	99.2119	99.2374
Taiwan	Female	Post Neonatal	Enteric infections	97.2813	97.181	97.1521	97.1217	97.1106	97.0663	96.9762	96.8556	96.717	96.658	96.6484	96.69	96.7411	96.7921	96.8396	96.8948	96.916	96.9115	96.8944	96.9047	96.9268	96.9379	96.9979	97.0709	97.1308	97.1998	97.2843	97.4071
Taiwan	Male	0 to 20	Enteric infections	96.6519	96.7821	96.8494	96.8784	96.8744	96.8888	96.8802	96.9379	96.98	97.0202	97.024	97.0251	97.0651	97.0924	97.0833	97.1205	97.1274	97.1393	97.142	97.1986	97.2007	97.1704	97.1773	97.1822	97.2842	97.2934	97.3639	97.387
Taiwan	Male	1 to 4	Enteric infections	96.2204	96.3062	96.4565	96.4839	96.5841	96.5496	96.6131	96.5513	96.535	96.5194	96.4493	96.4958	96.4902	96.4641	96.5621	96.4701	96.4047	96.3093	96.2188	96.0968	95.9901	95.9432	95.7557	95.8319	95.6119	95.6319	95.623	95.595
Taiwan	Male	10 to 14	Enteric infections	90.2013	90.6975	90.9098	91.1741	91.3436	91.4061	91.5307	91.7983	91.8171	92.0178	91.992	92.1314	92.3113	92.3726	92.4691	92.5875	92.5792	92.65	92.6984	92.7556	92.649	92.6428	92.6709	92.6377	92.7104	92.7506	92.8789	92.722
Taiwan	Male	15 to 19	Enteric infections	91.5914	91.8778	92.2487	92.3206	92.446	92.6907	92.7887	92.8849	92.9731	93.0746	93.0804	93.3061	93.4511	93.5543	93.6542	93.8404	93.9215	93.9207	93.9514	94.0181	93.8364	93.8886	93.9122	93.9443	94.0003	93.9374	93.9834	94.0046
Taiwan	Male	5 to 9	Enteric infections	90.5499	90.8072	91.0481	91.2099	91.3338	91.3542	91.3652	91.4732	91.6425	91.8195	91.8109	91.8378	91.9126	92.0468	92.171	92.2624	92.3242	92.36	92.2573	92.3723	92.4156	92.3423	92.3318	92.3405	92.415	92.4431	92.5878	92.5367
Taiwan	Male	Early Neonatal	Enteric infections	94.9309	94.659	94.1927	94.1444	93.9578	93.6607	93.3664	93.2243	93.2692	93.3815	93.3489	93.3017	93.267	93.2704	93.1395	93.0766	93.0855	93.0882	93.1386	93.0345	93.0628	93.2205	93.2582	93.1758	93.1222	93.1758	93.1723	93.3248
Taiwan	Male	Late Neonatal	Enteric infections	96.5036	96.3555	96.1909	96.0192	95.8334	95.6405	95.5866	95.5177	95.519	95.5742	95.4852	95.4492	95.5638	95.5694	95.5621	95.5144	95.5312	95.508	95.4788	95.4948	95.4997	95.4657	95.5144	95.563	95.581	95.5895	95.646	95.6989
Taiwan	Male	Post Neonatal	Enteric infections	96.1803	96.1392	96.0105	95.7662	95.4871	95.2506	95.0048	94.8574	94.6945	94.6807	94.6636	94.5726	94.689	94.8095	94.9181	94.9956	94.9673	94.9525	94.9504	94.9428	94.969	94.9968	95.0853	95.1873	95.2844	95.3889	95.5306	95.6767
Southeast Asia	Both	0 to 20	Enteric infections	71.6923	73.2	74.5398	75.6871	76.6398	77.8954	79.2478	80.2604	80.7748	81.2286	81.8473	82.3575	82.9016	83.4819	83.8697	84.4497	85.1907	85.8885	86.3863	87.0422	87.734	88.4339	88.9882	89.5546	90.0383	90.4003	90.8411	91.0399
Southeast Asia	Both	1 to 4	Enteric infections	82.6774	83.7185	84.6673	85.5379	86.2862	87.0493	87.8225	88.3801	88.6732	89.0157	89.4004	89.7015	90.0054	90.2934	90.3976	90.6691	90.9681	91.2102	91.3133	91.5595	91.891	92.3006	92.6416	92.98	93.2945	93.6034	93.8986	94.1116
Southeast Asia	Both	10 to 14	Enteric infections	36.7291	38.6898	40.5961	42.6595	44.3938	46.6263	48.4318	50.3255	51.8218	53.0364	54.4245	55.4952	56.5321	57.4947	57.9908	58.9006	60.2361	61.5464	62.5477	63.5498	64.7699	66.0253	67.3414	68.5968	69.6345	70.6879	71.5796	72.3294
Southeast Asia	Both	15 to 19	Enteric infections	38.1726	39.4174	40.601	42.0322	43.4203	45.3482	47.0308	48.8854	50.2888	51.2887	52.3576	53.48	54.3522	55.2064	55.792	56.8978	58.1534	59.7296	61.1728	62.3784	63.5752	64.7259	66.0137	67.2349	68.2157	69.1077	69.8133	70.4013
Southeast Asia	Both	5 to 9	Enteric infections	55.7709	57.353	58.8862	60.6329	61.975	63.6324	64.9774	66.2777	66.9638	67.7963	68.8434	69.4259	70.1414	70.7025	70.9465	71.5029	72.4765	73.4196	74.0039	74.7224	75.5886	76.4931	77.3554	78.2453	78.9449	79.7041	80.3214	80.8567
Southeast Asia	Both	Early Neonatal	Enteric infections	85.3551	85.1967	85.0035	84.8884	84.9033	85.1193	85.5274	85.9425	86.1661	86.2667	86.6279	87.0837	87.6756	88.2973	88.9467	89.4331	89.8719	90.1447	90.388	90.6814	91.0874	91.4201	91.6308	91.8246	92.1303	92.1588	92.4087	92.5111
Southeast Asia	Both	Late Neonatal	Enteric infections	71.1022	72.0659	72.9981	74.0118	75.0224	76.5558	78.2828	79.7956	80.7545	81.3	81.8869	82.3166	82.744	83.3515	84.1194	84.9666	85.8731	86.7198	87.4777	88.2851	89.0036	89.4945	89.6835	89.9104	90.3512	90.0797	90.6063	90.8048
Southeast Asia	Both	Post Neonatal	Enteric infections	69.7608	70.6768	71.4084	71.8005	72.1089	73.1741	74.5748	75.678	76.2529	76.7761	77.5364	78.2092	78.9125	79.6863	80.2927	81.0785	82.0529	82.935	83.5916	84.4246	85.3065	86.0788	86.6491	87.1945	87.7501	88.1134	88.6609	88.8464
Southeast Asia	Female	0 to 20	Enteric infections	74.8198	76.2311	77.5417	78.6665	79.6303	80.8827	82.0881	82.9575	83.402	83.9114	84.6842	85.2894	85.9273	86.607	87.0769	87.6741	88.3115	88.8973	89.2804	89.8302	90.4396	91.0355	91.5002	91.9454	92.3495	92.6098	92.9579	93.1524
Southeast Asia	Female	1 to 4	Enteric infections	83.1998	84.3704	85.491	86.5509	87.5107	88.4292	89.0984	89.5082	89.6958	90.023	90.4537	90.783	91.0867	91.3925	91.5283	91.8039	92.1267	92.401	92.5552	92.8432	93.1831	93.538	93.8071	94.0744	94.3341	94.5728	94.8282	95.0204
Southeast Asia	Female	10 to 14	Enteric infections	42.0383	43.6464	45.2796	47.2875	48.9597	51.1197	52.8721	54.5515	55.8968	57.1588	58.6675	59.8216	60.9244	62.0227	62.548	63.4986	64.8003	65.8978	66.7721	67.704	68.8222	69.9273	71.0882	72.1276	73.0341	73.9579	74.7792	75.4862
Southeast Asia	Female	15 to 19	Enteric infections	45.2704	46.3307	47.2662	48.6487	49.891	51.6617	53.0934	54.7341	56.1308	57.1325	58.3489	59.429	60.3283	61.24	61.809	62.8737	63.875	65.292	66.4385	67.4732	68.5118	69.3842	70.4578	71.3718	72.1448	72.881	73.4381	73.9949
Southeast Asia	Female	5 to 9	Enteric infections	61.3287	62.5698	63.8893	65.3585	66.5501	68.1729	69.4567	70.5607	71.1277	71.8934	72.9417	73.5026	74.3408	75.1055	75.4568	76.1172	77.0314	77.8715	78.3745	78.9855	79.7588	80.6011	81.3673	82.1558	82.8047	83.4398	83.9825	84.46
Southeast Asia	Female	Early Neonatal	Enteric infections	85.7493	85.3983	85.0029	84.7278	84.6028	84.7291	85.1855	85.6725	85.9135	85.9945	86.5166	87.1823	88.0196	88.9239	89.8638	90.5101	90.9483	91.1934	91.3916	91.627	92.0111	92.3905	92.6273	92.7965	93.0964	93.0849	93.3872	93.5065
Southeast Asia	Female	Late Neonatal	Enteric infections	72.0566	73.3036	74.4988	75.9394	77.3766	79.3495	81.5551	83.5133	84.9492	86.0371	87.1335	87.7167	88.0836	88.6169	89.3629	90.2084	91.1256	91.9591	92.6945	93.4378	93.9754	94.3869	94.5623	94.7185	94.9948	94.756	95.099	95.2506
Southeast Asia	Female	Post Neonatal	Enteric infections	68.8338	69.6886	70.4039	70.6416	70.7623	71.7901	73.2713	74.511	75.1986	76.0319	77.2974	78.3532	79.384	80.4968	81.3542	82.3017	83.3112	84.2655	84.9311	85.8361	86.8235	87.698	88.312	88.8466	89.4288	89.7247	90.2398	90.4715
Southeast Asia	Male	0 to 20	Enteric infections	76.9941	78.1623	79.1516	79.9982	80.6782	81.5893	82.6984	83.5609	83.9989	84.2822	84.5933	84.8785	85.1858	85.5116	85.7153	86.1163	86.7472	87.3543	87.8217	88.3948	88.9724	89.5746	90.0571	90.5778	91.0019	91.3582	91.7633	91.9156
Southeast Asia	Male	1 to 4	Enteric infections	86.4908	87.1522	87.7103	88.1979	88.5789	89.0236	89.7035	90.2566	90.5723	90.8449	91.0974	91.303	91.5414	91.7492	91.8042	92.0085	92.2096	92.3569	92.379	92.5182	92.757	93.1151	93.4393	93.7607	94.0475	94.3435	94.6002	94.7785
Southeast Asia	Male	10 to 14	Enteric infections	35.6176	37.7936	39.8381	41.8451	43.5494	45.7303	47.4956	49.4844	51.0407	52.1581	53.3774	54.3145	55.2421	56.0217	56.4702	57.3017	58.5971	60.0425	61.1132	62.1286	63.3831	64.7108	66.09	67.4768	68.5756	69.6849	70.5884	71.3355
Southeast Asia	Male	15 to 19	Enteric infections	41.0183	42.2805	43.5544	44.8499	46.2116	48.0258	49.7148	51.5088	52.7381	53.6147	54.4167	55.4322	56.1751	56.8695	57.4105	58.4069	59.7453	61.251	62.7717	63.9661	65.1426	66.3785	67.6704	68.9848	70.0069	70.9102	71.6442	72.1714
Southeast Asia	Male	5 to 9	Enteric infections	53.8962	55.6943	57.3143	59.1929	60.5868	62.1655	63.4699	64.851	65.5902	66.4204	67.3901	67.9608	68.5046	68.8331	68.9611	69.3865	70.3545	71.3281	71.9504	72.7389	73.6386	74.5396	75.4278	76.349	77.0399	77.8595	78.5019	79.0525
Southeast Asia	Male	Early Neonatal	Enteric infections	85.282	85.2944	85.2867	85.3232	85.4611	85.7565	86.1301	86.5046	86.7326	86.8827	87.0993	87.3701	87.7405	88.0985	88.4663	88.8077	89.2484	89.535	89.7993	90.1466	90.5607	90.8522	91.0209	91.2352	91.5456	91.6063	91.7943	91.8859
Southeast Asia	Male	Late Neonatal	Enteric infections	72.4135	73.0378	73.6458	74.1787	74.7032	75.6975	76.8368	77.8169	78.263	78.2613	78.3069	78.5499	78.996	79.63	80.3567	81.1463	81.9792	82.7918	83.5497	84.3616	85.2102	85.7483	85.9439	86.2224	86.8016	86.5311	87.1845	87.4286
Southeast Asia	Male	Post Neonatal	Enteric infections	72.9749	73.8462	74.5092	74.9752	75.402	76.4122	77.645	78.566	79.0233	79.2739	79.5623	79.8699	80.2598	80.706	81.0713	81.6665	82.5387	83.2884	83.8873	84.5881	85.3095	85.9389	86.4285	86.9416	87.4343	87.8209	88.3582	88.5063
Cambodia	Both	0 to 20	Enteric infections	64.6158	68.0783	71.1806	73.6963	74.9881	76.8114	78.9285	80.5459	81.5355	82.6274	84.5738	85.5361	86.2847	87.2173	88.0577	88.9243	90.1593	91.1598	91.8959	92.4788	92.846	93.2912	93.4886	93.7307	93.7935	93.8344	93.8573	93.7222
Cambodia	Both	1 to 4	Enteric infections	81.4847	82.987	84.202	85.1191	85.5668	86.129	87.4313	88.3667	88.9343	89.4749	90.3065	90.3806	90.0387	89.7601	89.729	89.8348	90.488	90.993	91.4075	91.7764	92.1342	92.4868	92.7498	93.0945	93.3838	93.7292	94.0941	94.5119
Cambodia	Both	10 to 14	Enteric infections	37.6335	45.2057	51.3559	55.9473	58.7344	60.7805	62.1259	63.5113	64.5538	65.686	67.1895	67.8848	67.3737	66.839	66.5774	67.3975	68.9854	70.5437	71.9835	73.0089	74.2746	75.1731	75.9442	76.8062	77.4056	78.2025	78.8538	79.3988
Cambodia	Both	15 to 19	Enteric infections	31.5179	38.7966	44.2853	48.4542	51.1252	53.2568	54.5596	56.0484	57.145	58.7104	60.5489	61.0746	60.5805	59.8097	59.2361	59.6612	61.8302	63.9697	66.3373	68.4788	70.0909	71.3857	72.7405	74.0188	75.1924	76.0371	77.0709	77.9346
Cambodia	Both	5 to 9	Enteric infections	59.8692	65.2294	69.3144	72.4429	74.0316	75.2509	76.3446	77.1571	77.6816	78.2916	79.4876	79.9883	79.6055	79.558	79.5125	79.8997	80.5311	81.1485	81.4513	82.0116	82.537	82.9715	82.9896	83.3258	83.349	83.5629	83.7258	83.7971
Cambodia	Both	Early Neonatal	Enteric infections	86.7488	86.7977	86.868	86.9567	86.7359	87.0768	87.4241	87.5019	87.3919	87.5397	88.3125	89.0189	89.7086	90.3466	90.8608	91.223	91.6759	92.0837	92.4024	92.6414	92.7616	93.0081	93.1449	93.2877	93.3542	93.5002	93.5127	93.5002
Cambodia	Both	Late Neonatal	Enteric infections	72.6928	72.998	73.7349	74.6154	74.5934	76.0983	77.6934	78.5374	78.8221	79.4285	81.7193	83.3375	85.1823	86.7987	88.2583	89.4017	90.4053	91.2347	91.9371	92.5102	92.9114	93.3078	93.6219	93.9285	94.1479	94.2604	94.3775	94.3174
Cambodia	Both	Post Neonatal	Enteric infections	63.4316	64.0182	64.8756	65.7743	65.7434	67.4854	69.153	70.2033	70.5993	71.7338	74.9372	77.1565	79.6836	82.1167	84.1594	85.7596	87.4524	88.8007	89.8927	90.7799	91.3216	92.0295	92.4634	92.8877	93.1613	93.3288	93.4954	93.4473
Cambodia	Female	0 to 20	Enteric infections	73.0837	75.8071	78.2255	80.1188	81.1759	82.6112	83.9875	85.0868	85.7898	86.5898	88.1303	89.0823	89.9051	90.8858	91.7474	92.5886	93.5003	94.251	94.8226	95.2536	95.5254	95.7852	95.8645	96.0065	95.9934	95.9588	95.9284	95.7937
Cambodia	Female	1 to 4	Enteric infections	84.1873	85.805	87.1161	88.1652	88.7072	89.4346	90.2192	90.7879	91.0639	91.3289	91.9544	92.0426	91.7513	91.4826	91.4297	91.5064	91.9045	92.203	92.4247	92.6747	92.946	93.1869	93.4396	93.7182	94.0137	94.4183	94.8596	95.3625
Cambodia	Female	10 to 14	Enteric infections	40.8606	47.8412	53.9475	58.1488	60.9616	63.0124	64.3739	65.8226	66.9886	68.1498	69.7515	70.5191	70.1126	69.9285	69.9126	70.8514	72.626	74.2153	75.5957	76.9075	78.1974	79.095	79.7802	80.606	81.1014	81.8911	82.4079	82.8374
Cambodia	Female	15 to 19	Enteric infections	35.6922	42.4797	47.0949	51.0617	53.5527	55.6023	57.1641	58.944	60.0257	61.7071	63.4242	64.0043	63.7528	63.003	62.4961	63.0611	65.2216	67.3283	69.4716	71.4323	73.1288	74.2503	75.5784	76.9519	77.9682	78.439	79.5256	80.179
Cambodia	Female	5 to 9	Enteric infections	63.4444	68.3492	71.9823	74.687	76.3035	77.4527	78.4453	79.2781	79.9004	80.5891	81.7974	82.3386	82.1334	82.3851	82.6402	83.2026	84.1035	85.0811	85.928	86.7406	87.3607	87.8102	87.8155	88.1109	88.1001	88.2378	88.2928	88.2293
Cambodia	Female	Early Neonatal	Enteric infections	89.335	89.5072	89.664	89.7306	89.5561	89.8214	90.0466	89.9592	89.7572	89.8182	90.3966	91.0314	91.6732	92.2791	92.8108	93.0329	93.3596	93.7448	93.9962	94.2117	94.4284	94.6181	94.7792	94.9033	94.9684	95.0423	95.1868	95.2011
Cambodia	Female	Late Neonatal	Enteric infections	78.0769	78.8764	80.0769	81.3368	81.7469	83.315	84.8616	85.7605	86.1484	86.6801	88.5537	89.7347	91.1625	92.4263	93.5647	94.4788	95.2171	95.8117	96.2817	96.6227	96.8614	97.1327	97.339	97.5157	97.6265	97.7051	97.784	97.813
Cambodia	Female	Post Neonatal	Enteric infections	66.4067	66.426	66.8006	67.1878	66.6428	67.9495	69.5051	70.551	71.1079	72.347	75.7827	78.6399	81.9399	84.9963	87.4048	89.2499	90.8122	92.0671	93.0336	93.7701	94.2375	94.7174	94.992	95.2508	95.4031	95.5172	95.6416	95.6674
Cambodia	Male	0 to 20	Enteric infections	67.0016	70.1297	72.9606	75.329	76.4516	78.112	80.3151	81.954	82.9264	83.9792	85.7555	86.451	86.8998	87.4991	88.0675	88.7062	89.8977	90.8556	91.5448	92.1157	92.4793	92.9859	93.2547	93.5354	93.6716	93.7961	93.8861	93.8186
Cambodia	Male	1 to 4	Enteric infections	83.6958	84.745	85.5864	86.1661	86.4241	86.7031	88.13	89.1501	89.8321	90.4828	91.2888	91.3354	91.0401	90.8344	90.841	90.9549	91.6843	92.2594	92.7559	93.1437	93.4891	93.8567	94.0539	94.3679	94.5667	94.7527	94.9379	95.155
Cambodia	Male	10 to 14	Enteric infections	38.0523	45.7612	51.5503	56.2616	58.8511	60.7719	62.0518	63.314	64.1948	65.2668	66.6201	67.228	66.671	65.8523	65.4021	66.0848	67.3875	68.841	70.2853	70.9834	72.1571	73.0249	73.842	74.6944	75.3708	76.1183	76.8716	77.5059
Cambodia	Male	15 to 19	Enteric infections	37.7707	44.4237	49.984	53.7379	56.1955	58.1019	58.9995	60.0087	60.9845	62.219	63.9398	64.3594	63.7449	63.1274	62.6256	62.8886	64.7531	66.6229	68.8756	70.8863	72.2013	73.4915	74.6758	75.6809	76.8347	77.9381	78.7677	79.7082
Cambodia	Male	5 to 9	Enteric infections	59.351	64.6758	68.86	72.1483	73.5463	74.7341	75.8618	76.599	76.9866	77.4654	78.5578	78.9934	78.4493	78.0997	77.7931	78.0332	78.3538	78.5707	78.287	78.5669	78.9667	79.3777	79.4362	79.8102	79.8916	80.1881	80.4822	80.7362
Cambodia	Male	Early Neonatal	Enteric infections	84.6791	84.6152	84.5921	84.7004	84.4112	84.7929	85.2111	85.4792	85.4954	85.7446	86.742	87.4506	88.1673	88.8016	89.2394	89.8056	90.396	90.7872	91.1946	91.4651	91.4218	91.753	91.8587	92.0434	92.126	92.3751	92.1947	92.1675
Cambodia	Male	Late Neonatal	Enteric infections	69.8797	69.7271	69.9766	70.4104	69.975	71.2442	72.6859	73.4842	73.7044	74.3368	76.8322	78.6966	80.6154	82.3728	83.9361	85.1595	86.3074	87.2954	88.1636	88.9349	89.4906	89.9715	90.3494	90.7696	91.0971	91.2145	91.389	91.202
Cambodia	Male	Post Neonatal	Enteric infections	64.3386	65.2377	66.345	67.5322	67.8917	69.7689	71.3667	72.3515	72.6091	73.603	76.3635	77.8962	79.5266	81.1789	82.7184	83.9655	85.6502	86.953	88.0675	89.0208	89.6082	90.4522	90.9787	91.5205	91.8679	92.0496	92.2294	92.1113
Indonesia	Both	0 to 20	Enteric infections	65.4059	66.7777	68.0825	69.2182	70.3797	71.6614	73.2151	74.3375	74.9313	75.5194	76.4902	77.317	78.3042	79.3925	80.1811	81.1689	82.242	83.3209	84.1796	85.1773	86.157	87.0291	87.6885	88.3033	88.9391	89.2773	89.6847	89.7765
Indonesia	Both	1 to 4	Enteric infections	79.8496	80.7821	81.7068	82.6974	83.797	84.7322	85.7501	86.3694	86.7352	87.2913	88.0349	88.5891	89.278	89.9384	90.2679	90.7126	91.0346	91.1938	91.2193	91.3709	91.6518	92.0592	92.3894	92.6856	93.0157	93.3343	93.6102	93.8193
Indonesia	Both	10 to 14	Enteric infections	29.9998	31.0579	32.1809	33.4563	35.0418	37.0036	38.9234	40.6463	41.9097	43.2271	44.8223	46.1212	47.4894	48.9712	49.941	51.3758	52.6729	53.8096	54.4683	55.3656	56.4881	57.7091	59.1797	60.4366	61.5585	62.6552	63.2375	63.5764
Indonesia	Both	15 to 19	Enteric infections	37.1159	37.6187	38.1976	38.9348	39.9181	41.1386	42.345	43.6443	44.6286	45.4953	46.4194	47.2161	47.6422	48.1185	48.1534	48.7881	49.4282	50.0834	50.5661	51.2214	52.0013	52.9025	54.3068	55.594	56.7069	57.6873	58.1978	58.4602
Indonesia	Both	5 to 9	Enteric infections	50.4604	51.2843	52.0903	52.9933	54.1831	55.7761	57.5636	59.2797	60.3366	61.7567	63.4498	64.5452	65.9563	67.3435	68.0993	69.224	70.3421	71.3068	71.8667	72.6325	73.4119	74.1473	74.9545	75.764	76.4841	77.1894	77.5496	77.6927
Indonesia	Both	Early Neonatal	Enteric infections	82.3086	81.7266	81.1977	80.731	80.4334	80.4541	80.9976	81.7162	82.2143	82.525	83.2378	84.1873	85.1933	86.2284	87.2492	87.9756	88.4187	88.7724	89.0732	89.3409	89.8027	90.2348	90.5184	90.7667	91.2051	91.1455	91.5151	91.6699
Indonesia	Both	Late Neonatal	Enteric infections	59.7743	60.702	61.6977	62.9549	64.439	66.4777	69.2001	71.9464	74.0542	75.3068	76.4303	77.2902	78.0021	78.9328	80.0476	81.0952	82.0579	83.0933	84.0557	84.9937	85.8787	86.448	86.548	86.6766	87.2939	86.5954	87.3492	87.6402
Indonesia	Both	Post Neonatal	Enteric infections	63.7923	64.6824	65.4253	65.6455	65.8458	66.6834	68.0829	69.3375	70.1207	70.761	71.8785	73.0943	74.3936	75.7322	76.7605	77.8497	79.0461	80.2789	81.2846	82.421	83.6542	84.6197	85.3093	85.9287	86.7315	87.125	87.7608	88.0224
Indonesia	Female	0 to 20	Enteric infections	66.3636	67.9213	69.4513	70.7542	72.0883	73.5615	75.0724	76.0486	76.5069	77.2859	78.6529	79.7526	80.9628	82.2269	83.1594	84.197	85.1882	86.1145	86.7755	87.6348	88.5341	89.3676	89.9785	90.5101	91.0795	91.3208	91.6974	91.8466
Indonesia	Female	1 to 4	Enteric infections	78.6277	79.8645	81.162	82.5476	84.0683	85.3559	86.276	86.6505	86.7732	87.2958	88.1925	88.9154	89.7375	90.5196	90.9744	91.5394	91.9644	92.2345	92.3515	92.5882	92.9267	93.3146	93.6077	93.865	94.156	94.432	94.6876	94.9115
Indonesia	Female	10 to 14	Enteric infections	36.8388	37.7407	38.8122	40.1316	41.6389	43.5769	45.4174	46.7797	47.7232	49.192	51.1449	52.6162	54.1849	55.889	57.0165	58.411	59.5216	60.1978	60.5115	61.0643	61.8935	62.9577	64.1498	65.2457	66.2235	67.0535	67.5879	67.9714
Indonesia	Female	15 to 19	Enteric infections	45.2118	45.7132	46.0829	46.8014	47.8493	48.9593	49.9902	51.0665	51.8554	52.7634	53.9036	54.6037	55.2104	55.8017	55.9089	56.5483	57.212	57.9147	58.5976	59.3792	60.1065	60.7408	61.7793	62.6819	63.4157	64.1737	64.4353	64.574
Indonesia	Female	5 to 9	Enteric infections	56.3475	57.1086	57.8671	58.7817	60.0911	61.815	63.5159	64.9322	65.751	67.171	68.8991	69.9463	71.4807	72.9872	73.7795	74.8536	75.7004	76.2978	76.4515	76.8687	77.4572	78.132	78.9101	79.6291	80.2774	80.801	81.1105	81.2741
Indonesia	Female	Early Neonatal	Enteric infections	81.2686	80.3589	79.4632	78.685	78.1766	78.057	78.6934	79.5206	80.0188	80.2944	81.2935	82.6849	84.2438	85.8449	87.4005	88.4504	88.9574	89.2404	89.4099	89.6141	90.005	90.5272	90.8109	91.0239	91.4719	91.3327	91.7644	91.9215
Indonesia	Female	Late Neonatal	Enteric infections	59.4422	61.0359	62.6256	64.6768	66.9544	69.8166	73.3509	76.7022	79.4883	81.6033	83.5321	84.5617	85.0475	85.7166	86.6765	87.7152	88.7698	89.8302	90.7818	91.6818	92.3331	92.8295	92.9352	92.9961	93.3602	92.7968	93.2627	93.4743
Indonesia	Female	Post Neonatal	Enteric infections	59.5462	60.5396	61.3995	61.4191	61.3608	62.2014	63.8363	65.2864	66.1994	67.453	69.5722	71.3929	73.1204	74.8351	76.1312	77.4155	78.6958	80.0347	81.0164	82.2717	83.6774	84.906	85.7356	86.4086	87.2745	87.5863	88.2407	88.5564
Indonesia	Male	0 to 20	Enteric infections	74.8199	75.5899	76.2785	76.9065	77.5514	78.266	79.4032	80.3352	80.8804	81.1129	81.4271	81.76	82.253	82.8621	83.287	83.9441	84.7864	85.6989	86.4967	87.338	88.1139	88.7755	89.2946	89.8135	90.3335	90.6701	90.996	91.0187
Indonesia	Male	1 to 4	Enteric infections	86.2966	86.6591	86.9545	87.2779	87.6696	88.0148	88.868	89.5641	90.0649	90.5074	90.916	91.1739	91.5729	91.9581	92.0891	92.3094	92.4519	92.4597	92.3829	92.4099	92.564	92.888	93.1727	93.4329	93.7184	93.9932	94.2183	94.358
Indonesia	Male	10 to 14	Enteric infections	27.8261	28.9912	30.1068	31.2728	32.8719	34.7729	36.6879	38.6815	40.1782	41.3155	42.5433	43.6234	44.7616	45.9643	46.7368	48.1379	49.5454	51.0646	52.0281	53.2078	54.5388	55.8293	57.4663	58.7948	59.974	61.2375	61.8239	62.1066
Indonesia	Male	15 to 19	Enteric infections	39.1611	39.638	40.3779	41.0623	41.8889	43.0775	44.3027	45.6406	46.6883	47.4326	48.0803	48.8733	49.1175	49.4528	49.4466	49.9951	50.5164	51.0087	51.209	51.6147	52.305	53.3012	54.8222	56.263	57.5557	58.5968	59.266	59.6137
Indonesia	Male	5 to 9	Enteric infections	48.7309	49.5672	50.3767	51.2111	52.1996	53.5436	55.2745	57.1498	58.368	59.6739	61.2089	62.2852	63.4544	64.6059	65.2665	66.3663	67.6867	68.9445	69.8533	70.8923	71.7856	72.5225	73.2929	74.1276	74.8563	75.6749	76.0524	76.171
Indonesia	Male	Early Neonatal	Enteric infections	83.8779	83.6484	83.5332	83.4287	83.3764	83.5616	84.0158	84.6346	85.1372	85.4897	85.9028	86.3938	86.8262	87.265	87.7108	88.0779	88.4266	88.8177	89.1963	89.478	89.9962	90.3296	90.5896	90.8414	91.2508	91.2524	91.5509	91.7129
Indonesia	Male	Late Neonatal	Enteric infections	63.6833	63.8495	64.1436	64.4615	64.9785	65.9678	67.5907	69.4682	70.6892	70.925	71.0959	71.6985	72.6084	73.7637	74.9907	76.0075	76.8701	77.894	78.8913	79.8725	80.9609	81.5931	81.7181	81.939	82.7755	82.0443	83.0256	83.398
Indonesia	Male	Post Neonatal	Enteric infections	70.7776	71.485	72.0395	72.413	72.8189	73.5749	74.6316	75.6019	76.1958	76.2187	76.3287	76.8995	77.7177	78.6152	79.3314	80.1611	81.1921	82.2221	83.1607	84.093	85.0804	85.7583	86.2843	86.8086	87.5001	87.9191	88.4891	88.6845
Laos	Both	0 to 20	Enteric infections	23.8365	21.5265	19.6881	13.2935	5.64955	14.3831	21.5691	26.7736	31.273	34.6837	37.2338	42.2888	46.4171	51.1119	55.3648	58.7092	61.6578	65.2084	66.1105	68.2238	70.2656	72.1945	73.5536	74.9861	76.265	77.4783	78.433	78.8905
Laos	Both	1 to 4	Enteric infections	56.8908	54.8896	53.0705	49.5019	45.4621	47.9039	51.4148	54.2971	56.9811	59.167	60.9787	65.0463	68.149	71.8622	75.1319	77.685	79.6952	82.0404	81.928	83.1427	84.194	85.3827	86.0129	86.8004	87.4964	88.0898	88.7456	89.1564
Laos	Both	10 to 14	Enteric infections	-1.42109e-14	1.56427	3.58565	3.36483	1.83238	8.11078	11.7953	13.8284	15.7105	18.3696	20.677	22.1057	24.3191	27.2724	30.8854	33.8818	37.3154	41.536	43.7283	46.8044	49.6751	52.3292	54.7005	56.6779	58.5608	60.5072	62.0094	63.1332
Laos	Both	15 to 19	Enteric infections	12.5855	14.5721	16.3691	15.544	14.2399	19.2928	22.1753	24.2801	25.8044	27.4522	28.8124	31.1194	33.3598	36.0862	38.6179	40.5442	43.2278	45.8623	48.3444	50.6346	52.8316	54.9968	57.0065	58.7685	60.2295	62.0775	63.0365	64.362
Laos	Both	5 to 9	Enteric infections	30.4005	30.5352	31.1556	28.8958	26.1406	32.2337	35.0768	37.0904	38.8659	40.4494	41.9722	43.8001	44.6409	47.0435	49.4557	51.5624	54.5083	58.3123	58.1738	60.3027	62.4428	64.424	65.6465	67.2991	68.6808	69.8942	71.0097	71.9368
Laos	Both	Early Neonatal	Enteric infections	70.4966	70.9809	71.5911	70.8061	69.3102	73.2798	75.4413	76.9744	78.3345	79.0894	79.4066	79.8667	80.3708	80.7307	81.0313	81.3548	81.2354	81.3849	81.5825	81.6118	81.9711	82.3762	82.7305	83.4489	83.9104	84.5434	85.1455	85.5236
Laos	Both	Late Neonatal	Enteric infections	51.2958	52.3108	53.5332	49.8668	44.3035	55.1181	60.1483	63.193	65.5612	66.8505	67.3712	68.1537	69.2778	70.1269	70.8986	71.2189	71.5595	71.9473	72.4574	72.8644	73.5241	74.3865	75.3697	76.2336	77.3545	78.4702	79.4851	80.0039
Laos	Both	Post Neonatal	Enteric infections	31.6861	29.4078	27.4619	20.4263	11.5859	20.1766	26.5832	30.6492	34.1973	36.7498	38.4171	42.4301	45.6194	48.8459	51.6343	53.8795	55.4913	57.8919	58.6986	60.4354	62.4341	64.2093	65.6007	66.9985	68.4299	69.8213	71.1068	71.7027
Laos	Female	0 to 20	Enteric infections	29.0216	27.4704	26.4274	21.9158	16.6028	24.7064	30.5066	34.7182	38.5316	41.5185	43.9381	47.5122	50.6072	54.3712	57.9813	60.9126	63.8468	67.4392	68.5942	70.8715	72.9843	74.8456	76.2111	77.6452	78.9472	80.1639	81.1196	81.7911
Laos	Female	1 to 4	Enteric infections	61.5042	60.472	59.7365	57.5224	55.0769	58.4713	61.5917	64.1632	66.4637	68.327	69.9052	72.1961	73.9652	76.5004	78.8777	80.8477	82.5324	84.5852	84.4915	85.5432	86.4517	87.3583	87.8806	88.5979	89.2145	89.748	90.4536	90.9688
Laos	Female	10 to 14	Enteric infections	6.25022	7.52508	9.28081	8.91292	7.91432	13.6414	17.1846	19.0818	20.8027	23.9125	26.4877	27.838	29.7162	32.6331	36.0322	38.8354	42.3253	46.6469	48.4849	51.6162	54.3428	57.0051	59.3725	61.1002	62.9847	64.737	66.1399	67.4298
Laos	Female	15 to 19	Enteric infections	26.3199	27.3751	28.5864	27.6873	26.6755	30.9145	33.2555	34.7696	36.2168	37.6386	38.8702	40.5854	42.2329	44.1556	46.0136	47.4787	49.8118	52.3058	54.3831	56.3343	58.2602	60.0804	61.8309	63.3748	64.5029	66.1377	66.728	67.8245
Laos	Female	5 to 9	Enteric infections	35.301	35.5461	36.3474	34.1705	31.7596	37.5225	40.4934	42.5174	44.6713	46.4319	47.8587	49.4843	49.8626	52.1181	54.3615	56.6132	59.6176	63.5557	63.5546	66.0288	68.1466	70.121	71.2537	72.7989	74.1239	75.2378	76.294	77.2347
Laos	Female	Early Neonatal	Enteric infections	70.4602	70.9502	71.6373	71.251	70.2849	73.5865	75.4567	76.9169	78.2971	78.9262	79.1269	79.4313	79.8878	80.4223	80.6852	81.1716	81.0507	81.339	81.4703	81.6123	81.7944	82.1882	82.6719	83.3336	83.7959	84.5299	85.218	85.7736
Laos	Female	Late Neonatal	Enteric infections	60.7431	61.7978	63.1824	60.7199	56.6687	65.2683	69.1704	71.7264	73.6779	74.6933	75.2444	75.9793	76.9158	77.6187	78.3488	78.8671	79.3164	79.7498	80.324	80.8559	81.5394	82.3451	83.1845	83.9608	84.8366	85.7063	86.5318	87.1012
Laos	Female	Post Neonatal	Enteric infections	19.9762	17.3587	15.1343	8.33763	0	8.19396	13.5875	17.0295	20.4567	23.1554	25.245	29.5215	32.8772	36.5566	39.776	42.4449	44.8527	48.1721	49.5532	52.2195	55.192	57.8153	59.7647	61.8185	63.7667	65.571	67.2611	68.3276
Laos	Male	0 to 20	Enteric infections	41.2057	38.7536	36.6144	30.2167	22.5345	29.3555	35.8006	40.4644	44.3358	47.1777	49.1232	54.1362	58.073	62.3148	65.9723	68.759	70.8795	73.3721	73.7748	75.1205	76.4973	77.9308	78.8873	79.9027	80.791	81.6503	82.3408	82.4679
Laos	Male	1 to 4	Enteric infections	63.3361	60.9173	58.5584	54.6525	50.1974	51.2153	54.2028	56.6371	58.9953	60.9334	62.5068	67.1777	70.7061	74.5756	77.8576	80.3225	82.1427	84.1875	84.0823	85.1535	86.0842	87.2533	87.8319	88.4909	89.0897	89.593	90.0251	90.2238
Laos	Male	10 to 14	Enteric infections	0	1.75212	3.90156	3.82425	1.84803	8.28208	11.9177	14.0378	16.0311	18.1106	20.042	21.4655	23.8445	26.6368	30.2403	33.2531	36.4375	40.3156	42.6935	45.5248	48.3756	50.8665	53.076	55.204	56.9731	59.0042	60.5328	61.4374
Laos	Male	15 to 19	Enteric infections	12.4914	15.2591	17.4465	16.9147	15.5508	20.6985	23.7244	26.1351	27.5217	29.1454	30.4483	32.9704	35.4393	38.5325	41.3347	43.4324	46.0585	48.4474	50.9439	53.2282	55.3635	57.5362	59.4885	61.2023	62.778	64.5463	65.755	67.1076
Laos	Male	5 to 9	Enteric infections	31.0324	31.0779	31.4849	29.3734	26.5316	32.4686	34.9738	36.8447	38.095	39.3835	40.9143	42.8006	44.0605	46.3992	48.8071	50.5908	53.2146	56.5492	56.2274	57.7734	59.7625	61.6017	62.8268	64.4669	65.7973	67.0251	68.1281	68.9919
Laos	Male	Early Neonatal	Enteric infections	70.7961	71.2763	71.7985	70.5736	68.471	73.2021	75.6786	77.2891	78.6398	79.5287	79.9667	80.6018	81.18	81.3097	81.7322	81.8093	81.7637	81.6913	81.9956	81.8686	82.4872	82.907	83.0584	83.8393	84.3684	84.8934	85.4192	85.6015
Laos	Male	Late Neonatal	Enteric infections	44.4935	45.4116	46.4009	41.7731	35.073	47.4017	53.355	56.6772	59.4006	60.9344	61.3937	62.1415	63.3655	64.3649	65.1294	65.1662	65.367	65.7824	66.2236	66.5193	67.2013	68.1383	69.2024	70.1751	71.5009	72.7995	73.9375	74.4139
Laos	Male	Post Neonatal	Enteric infections	48.2352	46.2183	44.4399	37.504	28.7329	36.9313	43.7359	48.0365	51.4146	53.6398	54.7929	58.2721	61.1151	63.7528	66.0201	67.7611	68.5736	69.9846	70.2256	70.9969	71.9519	72.809	73.6057	74.3	75.1641	76.0792	76.9003	77.0428
Malaysia	Both	0 to 20	Enteric infections	88.7706	89.7686	90.1527	90.6033	91.1945	91.3331	92.0205	92.1412	92.2798	92.5498	93.0425	93.227	93.3916	93.5348	93.7327	93.9046	94.2924	94.6445	94.9926	95.3322	95.7315	95.9892	96.2553	96.5334	96.6952	96.8384	97.0788	97.2504
Malaysia	Both	1 to 4	Enteric infections	95.0678	95.7192	96.0081	96.2834	96.6479	96.8254	97.1394	97.276	97.4051	97.3689	97.5647	97.6477	97.6188	97.6884	97.6444	97.6561	97.5906	97.5271	97.3877	97.2187	97.1554	97.0033	96.8411	96.6956	96.4546	96.2719	96.1139	95.955
Malaysia	Both	10 to 14	Enteric infections	53.0803	56.1316	59.1881	61.2911	63.4976	65.5413	67.4692	68.5412	70.2548	71.7034	73.8399	75.548	76.8085	77.8587	79.066	80.4017	82.1205	83.4627	84.8842	86.1177	87.3296	88.3471	89.0181	89.8096	90.4906	90.9388	91.6422	92.2099
Malaysia	Both	15 to 19	Enteric infections	54.7532	57.5598	59.8039	62.0084	63.8038	65.4409	67.4732	69.1448	70.4513	72.0168	73.8072	75.1662	76.6835	77.532	78.8016	80.296	81.8127	83.4312	84.7679	85.9675	87.1767	88.1206	88.9924	89.7633	90.3611	90.989	91.6165	92.1517
Malaysia	Both	5 to 9	Enteric infections	67.8111	70.0199	71.7997	73.6505	75.3722	76.5729	77.9429	78.5201	79.4694	80.0676	81.4533	82.5897	83.2694	83.7064	84.4291	84.9806	86.2155	87.3926	88.3681	89.1893	90.1555	90.7813	91.3906	92.0175	92.2084	92.582	93.1127	93.3781
Malaysia	Both	Early Neonatal	Enteric infections	93.4145	93.5199	93.4609	93.547	93.6026	93.5045	93.8264	93.6828	93.7555	93.7731	93.8917	93.6329	93.7234	94.0043	93.9669	93.9229	94.0447	94.0751	94.0561	94.1645	94.2722	94.3086	94.2947	94.5787	94.621	94.6699	94.805	94.8081
Malaysia	Both	Late Neonatal	Enteric infections	93.697	94.6551	94.5959	94.7597	95.2585	94.8966	95.7161	95.7554	95.6452	95.8803	96.1653	96.0265	96.1137	96.287	96.2993	96.3032	96.3514	96.3845	96.3525	96.415	96.5888	96.6055	96.7387	96.8822	96.8677	96.9076	97.0908	97.1733
Malaysia	Both	Post Neonatal	Enteric infections	89.3135	90.5906	90.7864	91.2241	91.9902	91.762	92.802	92.9598	92.9378	93.2758	93.8358	93.6867	93.773	93.9617	93.944	93.9358	94.0089	93.9869	93.9247	94.02	94.3572	94.3434	94.5494	94.7671	94.7174	94.8144	94.9881	95.0979
Malaysia	Female	0 to 20	Enteric infections	90.7844	91.5214	91.6819	91.9888	92.4702	92.4927	93.2279	93.3707	93.5116	93.7575	94.2967	94.4715	94.611	94.7672	94.9422	95.0876	95.4342	95.738	96.0057	96.3068	96.6707	96.8786	97.1414	97.3748	97.5238	97.6414	97.8638	98.021
Malaysia	Female	1 to 4	Enteric infections	95.6466	96.2074	96.3811	96.5561	96.9182	97.1331	97.3322	97.2852	97.4756	97.504	97.7311	97.7365	97.7351	97.7936	97.7291	97.7458	97.736	97.6371	97.5835	97.4015	97.3724	97.2428	97.1114	96.9557	96.7484	96.5615	96.4323	96.3122
Malaysia	Female	10 to 14	Enteric infections	54.4632	56.5262	58.5169	60.0875	61.9903	63.5975	66.0963	67.2557	69.1362	70.8024	73.5119	75.5145	76.6002	77.899	79.0701	80.4886	82.4828	83.7153	85.2031	86.5895	87.8798	88.9565	89.8562	90.6495	91.3585	91.878	92.5906	93.1868
Malaysia	Female	15 to 19	Enteric infections	56.2042	58.4704	59.937	61.7892	63.5069	64.8961	66.9748	68.9203	69.9199	71.7535	73.7664	75.1675	76.7888	78.0283	79.3564	80.6947	82.3032	84.0658	85.4225	86.6399	87.9371	88.9056	89.8304	90.6512	91.3476	91.8066	92.4463	92.9889
Malaysia	Female	5 to 9	Enteric infections	70.4418	72.3211	73.6421	75.3506	77.185	78.1866	79.3544	80.0229	81.2709	82	83.5551	84.5677	85.2109	85.5092	86.2021	86.7932	87.9412	89.2862	90.2373	91.0378	92.0023	92.439	93.0856	93.61	93.9061	94.3251	94.851	95.1617
Malaysia	Female	Early Neonatal	Enteric infections	95.0964	95.354	95.2727	95.3164	95.3694	95.2865	95.7024	95.5918	95.6284	95.7556	95.7339	95.6335	95.6691	95.8371	95.7953	95.7832	95.9501	95.8863	95.9482	95.9571	96.0488	96.2017	96.0877	96.2426	96.2866	96.3843	96.4792	96.4154
Malaysia	Female	Late Neonatal	Enteric infections	95.7145	96.5074	96.4096	96.5736	97.0786	96.776	97.691	97.7026	97.6452	97.8948	98.2209	98.0589	98.2011	98.3555	98.3418	98.3528	98.4303	98.4092	98.3796	98.4133	98.5489	98.5598	98.6782	98.7839	98.7164	98.6964	98.8528	98.9249
Malaysia	Female	Post Neonatal	Enteric infections	91.164	92.375	92.3482	92.654	93.3683	93.0583	94.3006	94.3913	94.4112	94.7434	95.4542	95.2952	95.4254	95.6064	95.5966	95.5566	95.6953	95.6104	95.5449	95.6481	95.969	96.0269	96.1939	96.4089	96.3457	96.3675	96.5694	96.6802
Malaysia	Male	0 to 20	Enteric infections	90.4418	91.3792	91.8224	92.255	92.7728	92.9528	93.4332	93.5082	93.6181	93.8371	94.1731	94.316	94.4523	94.5491	94.7073	94.8509	95.1618	95.449	95.7551	96.0227	96.3337	96.5524	96.7393	96.9683	97.0856	97.2008	97.3796	97.5065
Malaysia	Male	1 to 4	Enteric infections	95.7557	96.3186	96.6188	96.8978	97.176	97.2802	97.6113	97.8494	97.9083	97.8352	97.9688	98.0934	98.0501	98.1125	98.0955	98.1012	98.0123	97.9942	97.8249	97.711	97.6414	97.5132	97.3713	97.2768	97.0738	96.9471	96.8118	96.6658
Malaysia	Male	10 to 14	Enteric infections	54.4728	58.0504	61.6312	63.9342	66.1846	68.3709	69.8259	70.7885	72.3259	73.5854	75.255	76.6934	78.0103	78.846	80.0247	81.2413	82.7035	84.0889	85.4049	86.4723	87.5738	88.4992	88.9566	89.7147	90.3402	90.7055	91.3577	91.8629
Malaysia	Male	15 to 19	Enteric infections	60.4161	63.199	65.648	67.7613	69.3401	70.8834	72.6115	73.9037	75.2804	76.4823	77.8919	79.0515	80.2886	80.7798	81.8399	83.2296	84.4752	85.7597	86.8851	87.8925	88.8497	89.6337	90.3243	90.9294	91.3478	91.9979	92.5018	92.9325
Malaysia	Male	5 to 9	Enteric infections	67.7979	70.0743	72.0397	73.8385	75.3641	76.6168	78.0354	78.5239	79.2178	79.6911	80.8836	82.0547	82.7056	83.206	83.9129	84.4049	85.6292	86.6037	87.5394	88.3179	89.2114	89.9491	90.4695	91.1488	91.2337	91.5229	92.0057	92.202
Malaysia	Male	Early Neonatal	Enteric infections	92.152	92.0702	92.0367	92.1756	92.2642	92.1555	92.3673	92.2068	92.327	92.218	92.5478	92.1102	92.2742	92.6548	92.6271	92.5499	92.5995	92.741	92.6131	92.8389	92.9645	92.8311	92.9715	93.3855	93.4065	93.3688	93.5541	93.6717
Malaysia	Male	Late Neonatal	Enteric infections	92.1673	93.2175	93.1781	93.323	93.7496	93.3736	94.0538	94.1115	94.0042	94.1791	94.4465	94.3375	94.3592	94.539	94.5872	94.5771	94.5971	94.6712	94.6225	94.6894	94.9091	94.9187	95.0406	95.1801	95.2295	95.3022	95.5176	95.6111
Malaysia	Male	Post Neonatal	Enteric infections	88.6936	89.8722	90.2013	90.6904	91.4231	91.2714	92.0842	92.26	92.2241	92.5748	93.0008	92.8908	92.9348	93.1014	93.0532	93.0859	93.0944	93.1462	93.0841	93.1629	93.5166	93.4186	93.6751	93.8579	93.8053	93.9636	94.1165	94.2202
Maldives	Both	0 to 20	Enteric infections	82.9368	84.214	85.3889	86.4226	87.326	88.2386	88.6253	88.7116	89.2369	89.6783	90.085	90.6981	91.2896	91.6515	91.8744	92.0281	92.007	92.2866	92.5695	92.8346	93.0932	93.3091	93.594	93.8503	94.1025	94.3064	94.5182	94.658
Maldives	Both	1 to 4	Enteric infections	89.3948	90.2951	91.2118	91.9514	92.6679	93.4078	93.7379	93.7951	94.2232	94.555	94.9243	95.605	96.1777	96.424	96.6175	96.7216	96.5988	96.7729	96.9382	97.0666	97.223	97.4066	97.528	97.5659	97.5266	97.5899	97.5736	97.6224
Maldives	Both	10 to 14	Enteric infections	54.6854	56.6405	58.8828	60.8653	62.5642	65.1257	66.3647	66.6934	67.5257	67.8953	68.6096	69.8048	71.0848	71.8335	72.5855	73.597	74.814	76.3207	77.7367	79.1676	80.2437	81.3317	82.5029	83.434	84.3048	85.0223	85.71	86.3269
Maldives	Both	15 to 19	Enteric infections	58.1733	59.9912	62.5451	64.6307	66.4657	67.9592	68.7445	69.2123	69.9016	71.3151	72.4494	73.843	74.877	75.3825	76.2828	76.841	77.7851	79.2169	80.3662	81.2174	82.0232	82.8851	83.698	84.4439	85.0214	85.5184	86.1551	86.6011
Maldives	Both	5 to 9	Enteric infections	65.9842	67.4096	69.0393	70.5615	71.551	72.5197	72.737	72.4514	73.3535	74.2911	75.0244	76.0241	77.1588	77.7979	78.3787	78.6569	78.9821	80.0917	80.9276	81.6407	82.6021	83.4581	84.3608	85.1612	85.9643	86.705	87.3044	87.8507
Maldives	Both	Early Neonatal	Enteric infections	90.365	90.5379	90.7527	90.9029	91.0782	91.2631	91.5683	91.7166	91.8569	91.9944	92.105	92.343	92.3016	92.6559	92.7494	93.0922	93.352	93.4303	93.4349	93.5219	93.7829	93.7809	93.9278	93.954	93.9864	94.0551	94.1206	94.1733
Maldives	Both	Late Neonatal	Enteric infections	92.3258	92.6809	92.9191	93.121	93.3513	93.6565	93.891	94.1655	94.3289	94.4381	94.5995	94.7417	94.8166	94.9325	95.1534	95.2943	95.467	95.7247	95.8771	96.0695	96.1966	96.2932	96.3395	96.4694	96.5379	96.578	96.6295	96.6434
Maldives	Both	Post Neonatal	Enteric infections	83.3042	84.3139	85.2817	86.1679	87.0661	87.9974	88.5776	88.8963	89.4859	89.9013	90.2845	90.8263	91.4519	91.9437	92.3196	92.5769	92.6013	92.907	93.2863	93.5858	93.8731	94.0308	94.2471	94.3769	94.4635	94.4556	94.4672	94.412
Maldives	Female	0 to 20	Enteric infections	85.7213	86.8092	87.8623	88.7383	89.5521	90.4215	90.9078	91.0637	91.6352	92.0629	92.5159	92.9909	93.4873	93.7905	94.0329	94.1723	94.1394	94.3458	94.592	94.812	95.013	95.1609	95.3735	95.5533	95.7039	95.8357	95.9956	96.1089
Maldives	Female	1 to 4	Enteric infections	90.0671	90.9778	91.9197	92.6979	93.4337	94.1297	94.5581	94.6928	95.1811	95.5595	95.9145	96.3061	96.762	96.9441	97.0952	97.1514	97.0205	97.1569	97.2883	97.3866	97.4975	97.6398	97.7125	97.7218	97.7056	97.7377	97.7231	97.733
Maldives	Female	10 to 14	Enteric infections	57.3896	58.6928	60.5371	62.4775	64.1519	66.1129	67.3022	68.0698	69.2612	69.2547	69.9437	71.1585	72.29	72.8323	74.1357	75.4546	76.6858	78.1236	79.7225	81.1175	82.1266	83.1155	84.2427	85.0874	85.8371	86.513	87.1685	87.7252
Maldives	Female	15 to 19	Enteric infections	64.5605	65.0047	66.7058	68.6239	70.28	72.2474	73.3521	73.6854	74.3841	75.2305	76.1911	77.4607	78.5463	78.8159	79.4397	80.2007	81.1657	82.1953	83.0519	83.6794	84.365	84.953	85.6415	86.2921	86.753	87.1732	87.8017	88.1639
Maldives	Female	5 to 9	Enteric infections	66.8595	68.3889	70.2438	71.5009	72.6386	74.0338	74.2301	74.0691	75.2959	76.2441	77.3324	78.6375	80.241	81.1563	81.8861	82.1523	82.3674	83.1214	84.0309	84.936	85.768	86.4651	87.2801	88.0142	88.6591	89.2595	89.8148	90.3314
Maldives	Female	Early Neonatal	Enteric infections	91.5167	91.7434	91.9201	92.1264	92.338	92.6108	92.9907	93.2403	93.2684	93.4231	93.572	93.804	93.9736	94.3602	94.6181	94.8573	95.2616	95.31	95.3133	95.6493	95.7588	95.8528	95.9331	95.9912	95.9982	96.1092	96.2027	96.2398
Maldives	Female	Late Neonatal	Enteric infections	95.6672	96.0234	96.3182	96.5672	96.808	97.0618	97.2913	97.4689	97.5782	97.6254	97.7128	97.7722	97.7502	97.7691	97.8342	97.8519	97.9203	98.0566	98.1685	98.3008	98.4164	98.5062	98.5866	98.6964	98.7528	98.7819	98.8375	98.8732
Maldives	Female	Post Neonatal	Enteric infections	84.9877	85.9709	86.9694	87.8145	88.6707	89.6024	90.3374	90.7435	91.4175	91.9813	92.5815	93.2451	93.9534	94.504	94.9363	95.2003	95.2512	95.4989	95.7565	95.9714	96.1524	96.2545	96.3591	96.4347	96.49	96.4699	96.4672	96.4132
Maldives	Male	0 to 20	Enteric infections	85.4965	86.597	87.5628	88.4571	89.1976	89.9051	90.1083	90.1199	90.4664	90.8052	91.0641	91.6265	92.1353	92.4452	92.5844	92.7135	92.7137	92.9813	93.2181	93.4511	93.6882	93.9063	94.1717	94.4204	94.6887	94.8969	95.0904	95.2128
Maldives	Male	1 to 4	Enteric infections	91.4303	92.0792	92.7363	93.256	93.7833	94.3888	94.5646	94.5443	94.8194	95.0339	95.3282	96.0865	96.6155	96.8568	97.0387	97.1619	97.0733	97.2369	97.392	97.5169	97.6779	97.8539	97.9911	98.0458	97.9922	98.0665	98.0512	98.1225
Maldives	Male	10 to 14	Enteric infections	54.9909	57.369	59.8178	61.7305	63.3644	66.2881	67.4942	67.4553	67.9542	68.6525	69.3618	70.4791	71.8138	72.6985	72.9105	73.6055	74.7673	76.2456	77.421	78.8112	79.8901	81.0065	82.1379	83.0951	84.0287	84.7401	85.4129	86.0439
Maldives	Male	15 to 19	Enteric infections	59.2024	62.0906	65.0404	66.9878	68.7208	69.6071	70.0088	70.5443	71.1208	72.8338	73.9594	75.2724	76.0929	76.7288	77.7547	78.0777	78.8988	80.4802	81.7386	82.6806	83.4848	84.4458	85.2403	85.9517	86.5397	87.0259	87.5676	88.0108
Maldives	Male	5 to 9	Enteric infections	67.7466	68.9466	70.2414	71.873	72.6554	73.1896	73.3997	73.0412	73.6154	74.4809	74.8528	75.5235	76.1896	76.5518	76.9409	77.2833	77.6728	79.0311	79.7169	80.1716	81.1741	82.107	83.0152	83.8091	84.6945	85.5015	86.0881	86.6118
Maldives	Male	Early Neonatal	Enteric infections	89.5683	89.714	90.0248	90.1171	90.2599	90.3501	90.5464	90.5765	90.9081	91.0064	91.0862	91.3422	91.08	91.4077	91.3515	91.8435	91.9108	92.0858	92.1419	91.8841	92.3363	92.2146	92.4384	92.4267	92.4952	92.4937	92.5152	92.5866
Maldives	Male	Late Neonatal	Enteric infections	89.7595	90.0727	90.2435	90.3783	90.5841	90.9422	91.1461	91.5245	91.768	91.9425	92.1248	92.3211	92.5371	92.695	93.0185	93.2523	93.4879	93.8076	93.9994	94.2377	94.3606	94.4533	94.458	94.5484	94.6205	94.7247	94.7727	94.7622
Maldives	Male	Post Neonatal	Enteric infections	83.3743	84.2847	85.0874	85.9194	86.7588	87.624	88.0411	88.287	88.8085	89.0929	89.3081	89.7236	90.2367	90.6559	90.951	91.1932	91.2021	91.5385	91.9965	92.3315	92.6998	92.8975	93.2075	93.3676	93.4522	93.4465	93.4649	93.4394
Myanmar	Both	0 to 20	Enteric infections	55.9661	60.4107	64.1797	66.9609	69.4005	71.0837	72.6629	73.8804	74.4816	74.8509	75.3789	75.881	76.241	76.3731	76.3866	76.8519	77.82	78.8138	79.3412	80.2937	81.5136	82.9195	83.9117	84.9748	85.961	87.0091	87.8812	88.4286
Myanmar	Both	1 to 4	Enteric infections	75.5034	78.5328	80.8255	82.438	83.5795	84.274	84.8575	85.3289	85.5433	85.7797	86.0432	86.4696	86.8023	86.9164	86.9004	87.1866	87.6904	88.2492	88.4386	89.0919	89.818	90.7171	91.1648	91.7114	92.1753	92.6888	92.9774	93.2151
Myanmar	Both	10 to 14	Enteric infections	0.582407	4.16832	8.37103	11.8442	15.4829	18.323	20.6356	22.9728	24.7207	26.7986	28.9167	31.12	33.4581	35.2025	36.8076	38.1362	40.6691	43.453	45.2805	47.0452	49.4538	51.8361	53.9429	55.9877	57.9342	60.073	62.0674	63.8371
Myanmar	Both	15 to 19	Enteric infections	0	2.39683	5.23085	7.7529	10.6607	13.0591	14.3628	16.6114	18.4622	20.5184	22.0793	24.0575	26.1056	27.8876	30.2919	32.697	35.7988	39.3823	42.6602	45.8939	48.5571	51.2255	53.6606	55.7117	57.8082	59.7364	61.7514	63.3445
Myanmar	Both	5 to 9	Enteric infections	33.4685	36.8049	40.2029	43.0914	45.603	47.4093	48.6346	50.0059	50.6278	51.8047	53.0328	54.6195	55.7034	56.2531	56.3246	57.0836	58.6081	59.8972	60.1185	61.1435	62.5683	64.5324	65.7082	67.0086	68.3405	69.9824	71.2735	72.734
Myanmar	Both	Early Neonatal	Enteric infections	84.4584	84.7758	85.207	85.5884	86.1425	86.5101	86.7463	87.0371	87.2507	87.2424	87.2099	87.3399	87.47	87.5605	87.6843	87.8711	88.1505	88.4568	88.7638	89.1523	89.5777	89.9279	90.3217	90.7136	91.1211	91.462	91.6837	91.6982
Myanmar	Both	Late Neonatal	Enteric infections	69.2584	70.0588	71.0039	71.9477	73.1563	74.329	75.3148	75.9294	76.3892	76.5498	76.9822	77.5634	78.0744	78.6187	79.3543	80.3966	81.472	82.6175	83.7237	84.7142	85.6992	86.5588	87.3351	88.1556	88.8539	89.5243	90.0919	90.2587
Myanmar	Both	Post Neonatal	Enteric infections	53.7255	56.2666	58.6522	60.4657	62.5182	64.2904	66.5859	68.1956	69.08	69.5379	70.191	70.3586	70.3302	70.1706	70.2882	70.9071	72.2925	73.7161	74.711	76.0768	77.5934	79.3143	80.5832	82.0292	83.2911	84.4933	85.464	85.6758
Myanmar	Female	0 to 20	Enteric infections	68.3239	71.4131	74.1231	76.0864	77.8551	79.0373	80.0342	80.8725	81.3601	81.6764	82.1984	82.7554	83.2312	83.534	83.8184	84.3613	85.1127	85.9465	86.3943	87.1031	87.9485	88.8817	89.4859	90.1784	90.8205	91.4752	92.0332	92.5031
Myanmar	Female	1 to 4	Enteric infections	81.0551	83.3785	85.1844	86.4053	87.2812	87.8234	88.2399	88.6316	88.9029	89.2215	89.563	89.9421	90.2284	90.4409	90.5135	90.8207	91.1786	91.5818	91.7825	92.1872	92.7004	93.32	93.6219	93.9291	94.1802	94.392	94.5332	94.6551
Myanmar	Female	10 to 14	Enteric infections	-1.42109e-14	3.23657	6.962	9.8644	13.4876	16.385	18.9967	21.8873	23.6312	26.1054	28.7414	31.1433	33.9662	35.5594	37.3654	38.3341	41.1812	44.2941	46.1323	48.6669	51.2685	53.9233	56.1554	58.316	60.327	62.5071	64.4249	66.3526
Myanmar	Female	15 to 19	Enteric infections	0	2.26403	4.71467	7.17104	9.90834	12.4688	13.0624	15.5259	17.7377	19.9955	21.9967	24.6613	26.9231	29.2057	31.5491	33.9552	36.9759	40.9409	44.3336	47.7255	50.5053	53.2283	55.6185	57.7186	59.9337	61.7963	63.7143	65.5406
Myanmar	Female	5 to 9	Enteric infections	35.7458	38.4016	41.5885	44.2659	46.5654	48.3812	49.7389	51.1939	51.9648	53.2686	54.6883	56.3383	57.8087	58.341	58.4613	59.3578	61.0376	62.5624	63.0264	64.0393	65.7564	68.0926	69.4149	70.8839	72.4099	74.0408	75.3226	76.6899
Myanmar	Female	Early Neonatal	Enteric infections	88.5302	88.633	88.8784	89.0574	89.4017	89.6798	89.7821	90.0426	90.2002	90.2174	90.1673	90.2804	90.418	90.5276	90.6424	90.8526	91.1076	91.4179	91.7017	92.0275	92.3763	92.6825	93.0282	93.356	93.6149	93.8812	94.1228	94.213
Myanmar	Female	Late Neonatal	Enteric infections	73.2299	74.0225	75.0625	76.2145	77.5469	78.7757	79.751	80.5053	81.229	81.6212	82.27	82.9247	83.4843	84.2297	85.1386	86.3792	87.6052	88.8141	89.8958	90.8209	91.6581	92.3544	92.9714	93.5894	94.0865	94.4943	94.9199	95.1362
Myanmar	Female	Post Neonatal	Enteric infections	61.8037	63.6707	65.6454	67.018	68.7664	70.1284	71.8277	73.0041	73.7755	74.1102	74.7943	75.3253	75.6676	76.0742	76.7768	77.9916	79.5069	81.0696	82.2248	83.5219	84.9228	86.2254	87.1207	88.1647	89.0549	89.8524	90.5327	90.8699
Myanmar	Male	0 to 20	Enteric infections	57.614	61.9577	65.5739	68.2779	70.6151	72.2675	73.9235	75.1403	75.6825	76.0082	76.4039	76.7306	76.897	76.8652	76.6472	76.9336	77.8138	78.6481	79.0784	79.9655	81.1844	82.6245	83.6867	84.7774	85.7845	86.885	87.7903	88.2453
Myanmar	Male	1 to 4	Enteric infections	76.8931	79.739	81.8618	83.3974	84.4813	85.1381	85.7216	86.1494	86.2652	86.3754	86.5123	86.8791	87.1747	87.1848	87.0998	87.2942	87.7784	88.3038	88.3982	89.0794	89.8069	90.7323	91.1944	91.8168	92.354	93.0165	93.3697	93.6604
Myanmar	Male	10 to 14	Enteric infections	6.52385	10.1982	14.5604	18.3261	21.7821	24.4233	26.36	28.0985	29.7754	31.4095	32.9695	34.8877	36.6746	38.4617	39.8027	41.4362	43.5662	45.9207	47.6527	48.6296	50.7543	52.7799	54.6568	56.4882	58.2691	60.2551	62.2115	63.7393
Myanmar	Male	15 to 19	Enteric infections	14.6993	16.8835	19.6506	21.8815	24.5334	26.4846	28.2868	30.0382	31.3343	32.9339	33.8996	35.0089	36.5719	37.6558	39.7619	41.8183	44.5445	47.2759	49.9919	52.6179	54.8134	57.0531	59.1891	60.91	62.6004	64.3273	66.1454	67.297
Myanmar	Male	5 to 9	Enteric infections	36.2292	39.8721	43.1469	45.9589	48.4589	50.1154	51.1403	52.358	52.8067	53.7974	54.7775	56.206	56.8582	57.3913	57.4317	58.0387	59.3263	60.3469	60.3632	61.4113	62.5138	64.0072	64.9742	66.0147	67.0371	68.5736	69.7569	71.2006
Myanmar	Male	Early Neonatal	Enteric infections	81.2469	81.7335	82.266	82.795	83.5003	83.8947	84.2804	84.5792	84.8851	84.8716	84.9217	85.0732	85.1861	85.2738	85.4239	85.5885	85.8801	86.1625	86.486	86.9156	87.4142	87.8023	88.2264	88.6605	89.221	89.6059	89.7778	89.7132
Myanmar	Male	Late Neonatal	Enteric infections	67.8986	68.6366	69.4394	70.0944	71.0882	72.0786	72.996	73.4604	73.7048	73.7161	73.9711	74.4635	74.9301	75.2696	75.8433	76.6471	77.4888	78.479	79.5076	80.4563	81.4933	82.3986	83.2305	84.131	84.9422	85.7618	86.3886	86.4779
Myanmar	Male	Post Neonatal	Enteric infections	52.0234	54.7518	57.1427	59.0893	61.1387	63.0438	65.5505	67.3539	68.2448	68.7751	69.3472	69.2525	68.9967	68.4804	68.2065	68.3613	69.4886	70.6377	71.3874	72.6313	74.0317	75.8599	77.2623	78.8526	80.2529	81.6329	82.7519	82.8319
Philippines	Both	0 to 20	Enteric infections	83.3334	84.3582	85.0573	85.5705	85.6854	86.6147	87.3116	87.9129	87.6637	87.5309	87.3052	87.2512	87.3321	87.5314	87.4611	87.5481	87.7929	87.6963	87.4225	87.3445	87.4248	87.7088	88.0913	88.5665	88.7131	88.9225	89.5176	89.7396
Philippines	Both	1 to 4	Enteric infections	85.4335	86.4191	87.1361	87.7525	88.0495	88.884	89.3504	89.7609	89.6961	89.8019	89.6458	89.4756	89.249	89.0679	88.6469	88.6097	88.7	88.9099	89.1238	89.5236	89.9545	90.4403	90.9229	91.5105	91.8727	92.272	92.7919	93.0246
Philippines	Both	10 to 14	Enteric infections	71.6203	72.6211	73.2468	75.4132	75.5941	78.0975	79.1179	81.2012	81.367	80.8473	80.309	79.727	79.3044	78.7468	77.4468	76.8165	77.2468	77.5482	77.9608	77.9985	78.4914	79.1955	79.9432	80.7691	81.2797	81.3818	81.7289	82.0128
Philippines	Both	15 to 19	Enteric infections	66.6602	67.7827	68.1929	70.5239	71.9046	75.1636	77.303	79.8465	80.2338	78.9615	78.0737	77.4514	77.0931	76.6337	75.7385	75.4307	75.4654	76.3709	77.1161	76.6601	77.2562	77.7617	78.5036	79.4036	79.8823	80.2664	80.6633	81.0699
Philippines	Both	5 to 9	Enteric infections	73.5779	74.4261	75.5853	77.9693	78.5765	80.6169	81.2748	82.5865	82.3092	82.2076	82.3646	81.7191	81.5297	80.9781	79.9682	79.2497	79.2605	79.5846	79.974	80.0047	80.533	80.9795	81.6639	82.3774	82.5551	82.5871	82.9084	83.223
Philippines	Both	Early Neonatal	Enteric infections	88.9798	89.1523	88.9334	89.0569	89.4804	89.7369	89.924	89.9745	89.6969	89.3977	89.4796	89.4565	90.1715	90.7797	91.467	91.9537	92.915	92.8864	92.8845	93.3348	93.8822	94.1571	94.0911	94.0311	94.0651	94.0868	94.1998	94.1673
Philippines	Both	Late Neonatal	Enteric infections	87.4171	88.5966	89.549	90.2388	90.7816	91.3111	91.6211	91.6194	90.7886	89.9353	89.3409	88.91	89.0467	89.6017	90.2052	91.1436	92.5062	93.0468	93.2153	93.9635	94.4403	94.6849	94.7147	94.9583	94.8818	94.8486	94.9926	95.005
Philippines	Both	Post Neonatal	Enteric infections	81.0886	82.0103	82.5111	82.5643	82.3901	83.0036	83.5484	84.0377	83.7594	83.7674	83.6001	83.5102	83.4834	83.7152	83.6119	83.9304	84.4875	84.4733	84.0891	84.1179	84.2367	84.4589	84.6328	84.9038	84.8951	85.0634	85.7947	86.0138
Philippines	Female	0 to 20	Enteric infections	87.7624	88.3388	88.7339	89.1007	89.1167	89.9372	90.4888	90.9553	90.7175	90.5597	90.3761	90.3532	90.4935	90.7575	90.7514	90.8544	91.0569	91.0246	90.8943	90.9062	91.0317	91.1933	91.4243	91.6665	91.7369	91.8327	92.1589	92.2418
Philippines	Female	1 to 4	Enteric infections	87.5154	88.3138	88.9471	89.5233	89.8014	90.4845	90.8384	91.1297	91.0417	91.1831	91.0022	90.8477	90.5378	90.3129	89.9169	89.7675	89.9947	90.3985	90.7966	91.3945	91.886	92.2661	92.5874	93.0447	93.3003	93.5585	93.9124	94.0063
Philippines	Female	10 to 14	Enteric infections	73.649	74.0483	74.3989	77.5938	78.0329	80.6511	81.7065	83.4825	83.5597	82.8577	82.1247	81.529	81.0072	80.3664	79.2106	79.0578	79.5713	80.0007	80.6751	80.8086	81.3607	81.8356	82.4655	82.7249	83.1626	83.3209	83.7395	83.7629
Philippines	Female	15 to 19	Enteric infections	74.2617	74.5295	74.1041	76.4198	77.3403	79.9063	81.3374	83.168	83.9438	83.1649	82.5776	82.11	81.6171	81.0835	80.5287	80.4355	80.1348	81.3332	81.8409	81.493	81.9553	82.0511	82.6193	82.9397	83.1207	83.3029	83.5237	83.9202
Philippines	Female	5 to 9	Enteric infections	79.7372	80.0198	80.6204	82.4805	82.5227	84.5724	85.1314	85.8997	85.2966	84.8606	84.9753	84.3965	84.3501	84.2235	83.485	83.1315	83.4674	83.7882	84.3171	84.5254	85.0958	85.4795	85.831	86.2438	86.1616	86.1539	86.4208	86.5745
Philippines	Female	Early Neonatal	Enteric infections	92.0701	92.096	91.8526	91.9461	92.1739	92.362	92.542	92.5554	92.3637	92.1229	92.3634	92.299	92.7745	93.2289	93.801	94.0879	94.7302	94.6938	94.702	95.06	95.6744	95.8142	95.9228	95.799	95.8202	95.8318	95.9602	95.9003
Philippines	Female	Late Neonatal	Enteric infections	90.7683	91.4544	92.003	92.5459	92.9027	93.4588	93.8767	94.1422	93.4202	92.8163	92.4852	92.2587	92.543	93.2122	93.8764	94.5977	95.5288	95.7815	95.893	96.4547	96.7807	96.9522	97.0841	97.2675	97.2768	97.2169	97.3192	97.2832
Philippines	Female	Post Neonatal	Enteric infections	84.9101	85.4209	85.5968	85.4715	85.1616	85.709	86.2058	86.769	86.4473	86.4693	86.2621	86.3137	86.4681	87.0093	87.0872	87.4596	88.0055	88.1255	87.9324	88.128	88.3609	88.5209	88.6798	88.8178	88.8425	88.8988	89.3387	89.3664
Philippines	Male	0 to 20	Enteric infections	84.1738	85.3416	86.1373	86.6547	86.8411	87.6125	88.2408	88.7929	88.6004	88.533	88.3291	88.2559	88.2404	88.3044	88.1731	88.2072	88.4325	88.3211	88.0139	87.904	87.9462	88.2822	88.7073	89.2822	89.4707	89.7352	90.4119	90.6993
Philippines	Male	1 to 4	Enteric infections	87.238	88.1463	88.7585	89.2546	89.4936	90.2627	90.7167	91.1331	91.1037	91.1442	91.0501	90.9095	90.8281	90.7444	90.4154	90.5002	90.4286	90.3816	90.3519	90.4508	90.7134	91.1741	91.6841	92.2431	92.6121	93.0401	93.5781	93.8788
Philippines	Male	10 to 14	Enteric infections	71.4775	72.9364	73.7402	74.9575	74.9251	77.1967	78.1324	80.3534	80.5811	80.25	79.8996	79.3498	79.031	78.5602	77.2028	76.1725	76.5022	76.6794	76.8093	76.7496	77.1753	78.0672	78.8977	80.2758	80.8303	80.896	81.1606	81.6823
Philippines	Male	15 to 19	Enteric infections	65.7265	67.3743	68.3934	70.3983	71.98	75.3106	77.7142	80.4895	80.4667	78.9241	77.8746	77.2013	77.0052	76.6704	75.5863	75.1228	75.5583	76.049	76.9437	76.4723	77.1402	77.9717	78.7649	80.0826	80.7883	81.31	81.8225	82.178
Philippines	Male	5 to 9	Enteric infections	69.7285	71.0832	72.7236	75.4143	76.5044	78.407	79.1167	80.8082	80.8105	80.995	81.176	80.5321	80.2225	79.3471	78.1521	77.1377	76.8143	77.0727	77.2485	77.0813	77.514	78.0135	79.0274	80.0268	80.4898	80.584	80.9794	81.4476
Philippines	Male	Early Neonatal	Enteric infections	86.4621	86.7857	86.6049	86.7679	87.3516	87.6654	87.8506	87.9947	87.6353	87.3456	87.1915	87.233	88.1495	88.8803	89.6124	90.3048	91.5957	91.5554	91.5543	92.1079	92.476	92.9395	92.6343	92.7211	92.7726	92.8069	92.8609	92.8724
Philippines	Male	Late Neonatal	Enteric infections	85.141	86.7021	87.9439	88.7032	89.348	89.8065	90.0031	89.7841	88.928	87.9394	87.1509	86.5963	86.6122	87.0304	87.5214	88.5594	90.1714	90.927	91.1652	92.0066	92.5436	92.8344	92.7836	93.0292	92.9289	92.8918	93.0772	93.1497
Philippines	Male	Post Neonatal	Enteric infections	79.4972	80.7095	81.4662	81.656	81.6445	82.2773	82.8265	83.1988	82.9877	82.9794	82.8448	82.641	82.4832	82.4474	82.2105	82.4429	82.9526	82.8036	82.2947	82.1818	82.2139	82.4874	82.6398	83.0124	82.9692	83.2038	84.0719	84.434
Sri Lanka	Both	0 to 20	Enteric infections	85.3468	86.8532	87.3513	88.408	88.6742	89.0983	89.2141	89.1846	89.5539	90.0909	90.3005	90.4039	90.7096	90.8438	91.0144	90.5554	91.3851	91.8604	92.1114	92.2425	92.5818	92.7621	93.024	93.3018	93.4412	93.7488	94.011	94.2565
Sri Lanka	Both	1 to 4	Enteric infections	90.6566	92.0678	92.7344	93.734	94.0521	94.5356	94.7359	94.9062	95.3591	95.824	95.9746	95.9271	96.0052	96.1703	96.1949	95.9419	96.4153	96.7085	96.8691	97.0596	97.2192	97.3749	97.4479	97.5203	97.3494	97.3111	97.1864	97.0458
Sri Lanka	Both	10 to 14	Enteric infections	20.5263	27.1739	30.7912	35.2985	37.0032	39.0408	40.4415	42.4133	46.8183	48.9556	50.447	52.1702	54.2407	55.3695	56.7089	55.6858	59.9987	63.0798	64.8807	66.2648	68.4746	70.3235	72.0314	73.7671	74.5736	76.1601	77.4052	78.5973
Sri Lanka	Both	15 to 19	Enteric infections	16.4452	20.2239	22.0597	23.2816	25.2062	27.4642	30.76	35.4901	40.5555	43.9874	46.5498	49.1656	51.6005	53.5919	55.3424	56.9969	59.6235	61.8091	64.0641	66.1526	68.0898	69.6201	71.2307	72.7923	73.971	74.9521	75.9986	77.2225
Sri Lanka	Both	5 to 9	Enteric infections	50.5469	55.5595	57.6528	61.3951	62.2024	63.7316	64.2399	64.7934	67.7265	68.5002	69.2207	69.7302	70.6198	70.9658	71.7296	69.3011	73.2521	75.2871	76.2883	76.7795	78.187	79.1882	80.1495	81.1841	81.3952	82.6819	83.6603	84.4796
Sri Lanka	Both	Early Neonatal	Enteric infections	89.9331	90.7734	91.0072	91.485	91.7544	92.0439	92.0974	92.1705	92.4309	92.7788	92.9066	92.9953	93.0662	93.176	93.083	93	93.3159	93.4382	93.5282	93.6042	93.7434	93.8146	93.9396	94.0677	94.0315	94.2599	94.2803	94.4052
Sri Lanka	Both	Late Neonatal	Enteric infections	92.8378	93.6213	93.8532	94.4807	94.5186	94.6953	94.78	94.6131	94.4	95.3656	95.5476	95.7035	95.9004	96.0426	96.1412	95.848	96.2383	96.3947	96.4048	96.3755	96.5083	96.5729	96.6416	96.7284	96.7148	96.8413	96.9279	96.9864
Sri Lanka	Both	Post Neonatal	Enteric infections	91.7917	92.6452	92.8297	93.3737	93.3519	93.4493	93.4258	93.1056	92.7434	93.9204	94.1308	94.1661	94.4178	94.5144	94.7255	94.5199	94.9329	95.0945	95.0724	94.9493	95.1098	95.092	95.0631	95.0121	94.8935	94.8441	94.7895	94.6947
Sri Lanka	Female	0 to 20	Enteric infections	88.6669	90.0957	90.5116	91.534	91.689	92.015	91.9913	91.8849	92.2733	92.7208	92.8828	92.9471	93.1851	93.2936	93.361	92.9093	93.6743	94.0771	94.245	94.3247	94.539	94.6706	94.8719	95.0797	95.2131	95.47	95.6715	95.8717
Sri Lanka	Female	1 to 4	Enteric infections	91.0672	92.4901	93.1018	94.2423	94.5022	94.9528	95.191	95.3312	95.7825	96.2054	96.311	96.2471	96.3031	96.378	96.4424	96.1096	96.6041	96.8576	97.0151	97.1439	97.3118	97.4367	97.5041	97.5013	97.3044	97.2409	97.1319	97.0087
Sri Lanka	Female	10 to 14	Enteric infections	34.502	39.6978	42.5359	44.793	46.1036	47.4876	48.0768	49.3709	53.7324	56.2132	57.423	58.8854	60.554	61.367	62.035	61.0298	65.1754	68.0657	69.7221	70.3745	72.4143	74.2268	75.8297	77.0968	77.8052	79.0221	80.0363	81.0984
Sri Lanka	Female	15 to 19	Enteric infections	34.695	37.5953	39.4612	40.4937	42.5494	44.5188	46.8711	49.4296	52.5474	54.6114	56.3998	58.4623	60.214	61.7228	63.187	64.4751	66.8053	68.6666	70.4748	71.91	73.3076	74.4672	75.5262	76.6138	77.5767	78.5382	79.4591	80.5069
Sri Lanka	Female	5 to 9	Enteric infections	61.7766	65.7067	67.3751	69.4045	69.7468	71.2663	71.491	71.6554	74.2713	74.64	75.3942	75.9821	76.9026	77.3516	77.3866	75.5295	79.0351	80.6346	81.3461	81.8014	82.7457	83.5525	84.2949	85.0576	85.2945	86.3178	87.1077	87.8419
Sri Lanka	Female	Early Neonatal	Enteric infections	91.0541	92.3095	92.5488	93.5516	93.8186	94.0889	94.049	94.1011	94.4836	94.8137	94.9351	95.1235	95.0819	95.2465	95.1551	94.9234	95.4314	95.5655	95.6002	95.5568	95.802	95.8851	95.9617	96.0411	95.9791	96.174	96.2369	96.2871
Sri Lanka	Female	Late Neonatal	Enteric infections	95.0625	96.024	96.158	97.01	96.9799	97.1183	97.1589	96.9757	96.9444	97.81	97.9616	98.0964	98.2946	98.3696	98.4873	98.0697	98.576	98.7377	98.7167	98.6201	98.7058	98.7531	98.7956	98.8596	98.8226	98.9162	98.9984	99.0315
Sri Lanka	Female	Post Neonatal	Enteric infections	92.8818	93.9633	94.1603	95.0738	94.9554	95.0283	94.9197	94.636	94.5437	95.674	95.9033	95.9771	96.2036	96.2539	96.4871	96.0887	96.6242	96.8233	96.8127	96.6385	96.7371	96.7481	96.7549	96.732	96.6486	96.658	96.6634	96.6068
Sri Lanka	Male	0 to 20	Enteric infections	86.6799	87.8494	88.2913	89.0942	89.3888	89.792	90.0143	90.0673	90.3227	90.8011	90.9973	91.1107	91.3918	91.5093	91.7268	91.3914	92.0482	92.4585	92.7218	92.8675	93.23	93.4101	93.651	93.9101	94.0082	94.2696	94.5064	94.7151
Sri Lanka	Male	1 to 4	Enteric infections	92.6792	93.7231	94.2638	94.8805	95.1708	95.5612	95.6646	95.8111	96.1491	96.5343	96.6879	96.666	96.7455	96.9524	96.9307	96.809	97.1496	97.4084	97.5284	97.7261	97.8346	97.9781	98.0405	98.1718	98.0795	98.0869	97.9908	97.881
Sri Lanka	Male	10 to 14	Enteric infections	13.4264	20.896	24.8939	31.024	32.9177	35.4551	37.4999	39.8808	44.0053	45.6149	47.271	49.0928	51.4048	52.7382	54.5737	53.578	57.8086	60.9023	62.7498	64.7226	66.974	68.7668	70.4464	72.498	73.3386	75.179	76.5725	77.8142
Sri Lanka	Male	15 to 19	Enteric infections	13.1812	17.1789	18.7466	19.8192	21.3437	23.5295	27.1032	32.9585	38.9481	43.0684	45.9058	48.5972	51.2987	53.4356	55.1887	56.9589	59.4583	61.6788	64.0775	66.477	68.6893	70.396	72.3111	74.086	75.2924	76.1677	77.183	78.3793
Sri Lanka	Male	5 to 9	Enteric infections	44.2901	49.905	52.1696	57.1147	58.277	59.6633	60.4105	61.2529	64.2367	65.366	66.0003	66.4591	67.2235	67.3783	68.7465	65.9714	70.0243	72.2967	73.5249	74.0364	75.7637	76.8728	77.9549	79.1569	79.3287	80.7401	81.8121	82.6369
Sri Lanka	Male	Early Neonatal	Enteric infections	89.2897	89.6711	89.9172	89.882	90.0845	90.4036	90.6302	90.7171	90.911	91.2879	91.4084	91.3352	91.6295	91.6245	91.5816	91.5532	91.7051	91.8193	91.9614	92.1746	92.1134	92.1649	92.3502	92.5373	92.5466	92.7946	92.7489	92.9699
Sri Lanka	Male	Late Neonatal	Enteric infections	91.1735	91.7037	92.0287	92.4067	92.5384	92.6919	92.8083	92.6811	92.3601	93.3346	93.5387	93.705	93.8286	94.0715	94.1428	93.984	94.2051	94.3425	94.4026	94.4436	94.6079	94.6605	94.7423	94.8361	94.8247	95.0671	95.0553	95.1381
Sri Lanka	Male	Post Neonatal	Enteric infections	91.4931	92.0921	92.2673	92.4499	92.5327	92.6519	92.7083	92.3703	91.7655	92.9031	93.0557	93.034	93.3102	93.4884	93.6263	93.6246	93.8832	93.967	93.9257	93.9218	94.1465	94.1149	94.0654	94.0173	93.8926	93.8214	93.7017	93.6048
Thailand	Both	0 to 20	Enteric infections	87.2509	87.3934	87.4779	87.544	87.7284	88.0553	88.4945	88.9361	89.2675	89.3042	89.6137	89.8367	90.0715	90.4044	90.625	90.9055	91.162	91.3855	91.6569	91.8731	91.939	92.2032	92.3357	92.5415	92.5635	92.6092	92.6035	92.6806
Thailand	Both	1 to 4	Enteric infections	92.6214	92.9253	93.4073	93.8216	94.1627	94.2725	94.3631	94.502	94.588	94.2988	94.4168	94.471	94.6453	94.786	94.8115	94.9237	94.9957	95.0802	95.16	95.1636	95.2941	95.4047	95.5384	95.6489	95.7319	95.8456	95.9927	96.2129
Thailand	Both	10 to 14	Enteric infections	32.6309	34.0586	35.6651	36.6924	38.4779	40.7415	42.7621	45.2416	48.3226	49.2432	50.8529	51.8771	52.9634	55.0349	55.4817	56.5266	57.7464	59.0515	60.5713	61.569	62.7888	64.5152	65.6729	67.3121	68.1446	69.1788	70.339	71.606
Thailand	Both	15 to 19	Enteric infections	35.4464	36.7011	38.0858	39.3229	40.1466	42.2122	44.1258	46.3631	48.805	49.5819	51.0453	53.2015	54.5154	55.7971	56.7472	58.5974	60.3482	61.8128	63.142	64.4973	65.5319	67.0535	68.4022	69.8469	70.7293	71.788	72.6755	73.6736
Thailand	Both	5 to 9	Enteric infections	52.2282	53.2225	54.1608	54.9773	56.6404	58.1204	59.2593	60.1951	60.8743	61.1685	62.0006	62.4402	63.6026	65.618	67.4248	69.2233	70.3438	71.2609	72.1935	72.8954	73.0234	74.0208	74.783	75.5582	75.8266	76.4795	76.8154	77.5507
Thailand	Both	Early Neonatal	Enteric infections	92.2675	92.3169	92.3391	92.3139	92.4619	92.5958	92.8102	92.8848	92.9234	92.9554	92.9125	92.8286	92.7087	92.7148	92.7885	92.8045	92.9403	93.0735	93.3523	93.4192	93.3951	93.4587	93.6252	93.5847	93.7061	93.6622	93.4882	93.7003
Thailand	Both	Late Neonatal	Enteric infections	89.7002	90.2548	90.7017	91.2233	91.8383	92.4635	93.1099	93.5833	93.6828	93.8949	94.1023	94.1353	94.1654	94.2157	94.5248	94.8557	95.1974	95.4267	95.7089	95.9092	96.0139	96.1703	96.2136	96.307	96.3309	96.3274	96.2749	96.299
Thailand	Both	Post Neonatal	Enteric infections	90.4971	91.0504	91.448	91.7648	92.3292	92.7629	93.2048	93.3892	93.2146	93.051	93.0238	92.906	92.8274	92.8405	92.9564	93.1837	93.4003	93.6103	93.9282	94.1199	94.2408	94.4814	94.5903	94.7252	94.7821	94.7348	94.7091	94.7583
Thailand	Female	0 to 20	Enteric infections	90.4547	90.4937	90.5158	90.5475	90.5901	90.8355	91.1649	91.5429	91.9103	91.9491	92.1586	92.2812	92.4289	92.7212	92.8791	93.1303	93.2959	93.5165	93.749	93.9616	94.0328	94.2241	94.2886	94.4703	94.5085	94.538	94.5283	94.5666
Thailand	Female	1 to 4	Enteric infections	93.8074	94.0513	94.3864	94.6018	94.8112	94.8586	94.9614	95.0826	95.1708	94.8279	94.9294	95.0187	95.1949	95.3047	95.3062	95.4335	95.4938	95.4903	95.5723	95.621	95.6912	95.799	95.9237	95.948	96.0255	96.1314	96.2609	96.4433
Thailand	Female	10 to 14	Enteric infections	40.4335	41.8146	43.0611	43.9907	45.6383	47.8115	49.5146	51.7235	55.413	56.1418	57.159	57.6117	58.292	60.0411	59.8336	60.6429	61.7639	62.9775	64.5192	65.9331	67.5352	69.0107	69.8656	71.3764	72.0164	72.8785	73.7984	74.8668
Thailand	Female	15 to 19	Enteric infections	40.71	42.1957	43.7834	45.1421	45.0852	47.4603	49.1206	51.437	54.8376	55.5926	56.9146	58.926	60.0339	61.4585	62.0553	63.9456	65.6945	67.1115	68.2479	69.4163	70.4399	71.7687	72.9671	74.1917	74.9079	75.8012	76.5512	77.326
Thailand	Female	5 to 9	Enteric infections	58.7658	59.805	60.9075	61.638	63.1899	64.6067	65.7868	66.5924	67.2695	67.2275	67.4262	67.4238	68.3467	70.5318	72.5563	74.4194	75.2934	76.3772	77.4901	78.3969	78.0836	78.8227	79.3116	80.0185	80.8461	81.4355	81.7959	82.3253
Thailand	Female	Early Neonatal	Enteric infections	94.1052	94.1999	94.2284	94.1041	94.2685	94.4433	94.627	94.7663	94.7569	94.8062	94.7771	94.7255	94.6635	94.7533	94.8236	94.7612	94.8594	94.9725	95.2717	95.3333	95.235	95.2891	95.5021	95.5857	95.5963	95.5976	95.4636	95.6568
Thailand	Female	Late Neonatal	Enteric infections	95.2907	95.5168	95.6652	95.8589	96.0962	96.3569	96.7035	96.9525	96.8994	96.9611	97.0157	96.9607	96.9201	96.9285	97.19	97.4321	97.6351	97.8072	97.9895	98.1161	98.181	98.3031	98.3116	98.397	98.3789	98.3637	98.3479	98.3694
Thailand	Female	Post Neonatal	Enteric infections	92.5707	92.9301	93.1905	93.4429	93.82	94.0826	94.4866	94.7217	94.7493	94.6752	94.7322	94.6377	94.5725	94.5754	94.739	95.0071	95.1631	95.3307	95.5735	95.7526	95.9066	96.1045	96.1705	96.2985	96.3006	96.2787	96.2654	96.3375
Thailand	Male	0 to 20	Enteric infections	88.1573	88.3759	88.5146	88.6092	88.8872	89.1974	89.6117	89.9839	90.1899	90.2057	90.5102	90.7545	91.0002	91.2732	91.4969	91.7252	91.9988	92.1608	92.3933	92.5533	92.607	92.8665	93.0302	93.2012	93.2095	93.2637	93.2721	93.3728
Thailand	Male	1 to 4	Enteric infections	93.428	93.7022	94.187	94.6656	95.0299	95.1627	95.2215	95.3454	95.4139	95.2497	95.357	95.3677	95.4972	95.6333	95.6786	95.7505	95.8195	95.9744	96.0382	96.0019	96.1625	96.2481	96.3524	96.5212	96.5833	96.669	96.7872	96.9778
Thailand	Male	10 to 14	Enteric infections	29.6199	31.0583	32.9356	34.0014	35.8493	38.0356	40.2391	42.8083	45.2055	46.2066	48.189	49.6444	51.004	53.2377	54.3154	55.5248	56.7908	58.1114	59.5299	60.0831	60.8854	62.7684	64.1233	65.7805	66.756	67.887	69.2066	70.582
Thailand	Male	15 to 19	Enteric infections	40.2881	41.1689	42.207	43.1898	44.8081	46.3307	48.2093	50.0839	51.3429	52.0325	53.4096	55.3805	56.6999	57.6626	58.8243	60.3614	61.8836	63.1983	64.5303	65.885	66.7929	68.2854	69.5938	71.0393	71.9598	73.0249	73.9166	74.98
Thailand	Male	5 to 9	Enteric infections	49.6061	50.5673	51.3284	52.2231	53.8974	55.3344	56.357	57.3417	57.9686	58.5394	59.8713	60.6573	61.9661	63.6788	65.1602	66.7477	68.088	68.7816	69.5217	69.9984	70.6367	71.7748	72.7509	73.5523	73.2644	73.9368	74.229	75.1208
Thailand	Male	Early Neonatal	Enteric infections	90.9489	90.9437	90.9617	91.088	91.1947	91.2723	91.5234	91.5298	91.63	91.6246	91.5658	91.4368	91.2438	91.1133	91.223	91.409	91.5772	91.7255	91.9158	91.9883	92.1076	92.1827	92.2179	92.0139	92.2726	92.17	91.9923	92.1903
Thailand	Male	Late Neonatal	Enteric infections	85.8572	86.6367	87.2797	88.0132	88.8656	89.6909	90.4745	91.0567	91.2675	91.5663	91.853	91.9333	91.9985	92.0657	92.3186	92.7577	93.1959	93.4241	93.7806	94.0122	94.1413	94.3323	94.4107	94.5006	94.5672	94.565	94.4306	94.4615
Thailand	Male	Post Neonatal	Enteric infections	89.8728	90.5238	90.9682	91.2611	91.89	92.4111	92.8425	92.9675	92.5872	92.3602	92.2394	92.0972	92.0016	92.024	92.0803	92.2403	92.4795	92.7047	93.0828	93.291	93.3643	93.6227	93.7571	93.8869	94.0015	93.9127	93.8748	93.8847
Timor-Leste	Both	0 to 20	Enteric infections	51.4298	54.215	56.782	59.4244	61.9303	64.442	66.6294	69.6012	71.8768	73.1001	73.9066	76.1899	78.807	80.8389	82.1899	83.9208	85.3478	85.897	86.7508	87.7051	88.3111	89.3878	89.8046	90.4865	90.8195	91.0155	90.9511	90.9377
Timor-Leste	Both	1 to 4	Enteric infections	69.556	71.5948	73.2811	74.9104	76.4254	78.0488	79.3209	80.9865	82.2538	82.9819	83.3104	84.5839	85.988	86.9613	87.4911	88.2155	88.8432	88.9172	89.3232	89.8196	89.9977	90.6939	91.0201	91.5171	91.9403	92.3306	92.5559	92.7655
Timor-Leste	Both	10 to 14	Enteric infections	36.0887	38.3966	40.5468	42.8113	45.0501	47.4395	48.2731	50.3407	52.3076	53.7902	54.7696	55.7705	57.4278	58.3744	58.3434	59.7251	62.0049	63.3209	65.3095	67.3178	68.7819	70.4352	71.3452	72.8413	73.9092	75.1046	75.8073	76.8272
Timor-Leste	Both	15 to 19	Enteric infections	38.3687	40.7884	42.9944	45.0874	47.011	48.5624	49.8592	51.211	52.7051	53.7749	54.4658	55.2491	56.249	57.0509	57.8658	59.2776	61.4828	63.3538	65.0275	66.5711	68.303	69.8829	71.2987	72.6314	73.8056	74.9941	76.1076	76.8968
Timor-Leste	Both	5 to 9	Enteric infections	58.0334	59.5887	60.6508	62.1103	63.6858	65.027	65.3874	67.3657	68.5303	70.0137	70.3236	71.4225	72.6711	73.3316	72.6833	73.4276	74.9807	75.1069	76.4031	77.8089	78.4117	79.354	79.3167	80.2204	80.8126	81.5507	81.6993	82.3133
Timor-Leste	Both	Early Neonatal	Enteric infections	89.1457	89.5483	89.9921	90.3032	90.6959	90.9713	91.2767	91.3162	91.5853	91.483	91.3248	91.1879	91.0296	90.6906	90.4896	90.5107	90.7113	90.8857	91.0801	91.1836	91.4182	91.8323	92.2229	92.58	92.8276	93.091	93.2709	93.4486
Timor-Leste	Both	Late Neonatal	Enteric infections	79.5796	81.0965	82.544	83.9304	85.3715	86.7412	88.0688	89.4	90.5308	91.0141	91.3745	91.6196	91.7783	91.7183	91.8549	92.1705	92.6681	93.0452	93.3956	93.7633	94.1136	94.5521	94.9643	95.3376	95.5946	95.7891	95.9214	96.0004
Timor-Leste	Both	Post Neonatal	Enteric infections	55.9962	57.0531	58.1913	59.8418	61.5802	63.3213	65.0726	67.6174	69.7946	70.9288	72.0788	74.1671	75.8569	76.9246	77.8669	79.4916	81.2107	82.1944	83.1679	84.1618	84.9789	86.1451	86.9609	87.8475	88.4512	88.8354	89.1334	89.4551
Timor-Leste	Female	0 to 20	Enteric infections	56.4566	58.4633	60.4061	62.3466	64.2651	66.3619	68.2874	71.0269	73.1266	74.161	75.0676	77.4098	80.0669	82.1678	83.6303	85.4526	86.9951	87.6428	88.5624	89.4873	90.0634	90.9924	91.3608	91.8977	92.1305	92.2649	92.1896	92.1457
Timor-Leste	Female	1 to 4	Enteric infections	68.8395	71.0701	72.8352	74.4736	75.9957	77.6561	79.0814	80.9046	82.2845	83.048	83.4752	84.9275	86.5382	87.646	88.3514	89.1939	89.9523	90.1754	90.6557	91.155	91.3427	91.8495	91.9983	92.3669	92.6283	92.9759	93.086	93.2716
Timor-Leste	Female	10 to 14	Enteric infections	37.7479	39.9472	42.554	44.7092	46.6792	49.2388	50.3586	52.431	54.4399	56.1897	57.4818	58.4833	60.4735	61.958	62.0539	63.665	66.1003	67.5111	69.4709	71.5159	72.9843	74.4836	75.1736	76.494	77.4519	78.3982	78.8152	79.6381
Timor-Leste	Female	15 to 19	Enteric infections	47.8294	49.807	51.1478	53.1402	54.7895	55.9095	57.1886	58.4229	59.5373	60.6761	61.2859	62.0992	63.1392	63.822	64.7161	65.9116	67.7447	69.4315	71.0395	72.17	73.5883	75.0243	76.3269	77.3752	78.6063	79.5805	80.4789	81.1629
Timor-Leste	Female	5 to 9	Enteric infections	61.2848	62.4602	63.5333	64.7214	66.163	67.7001	68.4411	70.4854	71.5405	73.1591	73.6534	74.7677	76.311	77.2704	76.9839	77.8484	79.6605	79.871	81.2497	82.6388	83.2052	84.0567	83.8113	84.4165	84.8624	85.3809	85.4176	85.8349
Timor-Leste	Female	Early Neonatal	Enteric infections	88.8746	89.5261	90.162	90.7015	91.2547	91.5632	91.8506	91.9352	92.2177	92.0676	91.9582	91.8345	91.7149	91.3806	91.2253	91.3547	91.6156	91.7111	91.939	91.9799	92.2329	92.7609	93.2522	93.6689	93.8931	94.1977	94.3889	94.5195
Timor-Leste	Female	Late Neonatal	Enteric infections	76.9596	79.2189	81.2878	83.2355	85.2003	87.0723	88.8202	90.5938	92.1289	92.892	93.5846	94.1826	94.5718	94.754	95.0537	95.4036	95.8005	96.0585	96.2708	96.4564	96.6208	96.8937	97.1515	97.3548	97.4759	97.6035	97.6924	97.7311
Timor-Leste	Female	Post Neonatal	Enteric infections	60.4362	60.0499	60.0846	60.6943	61.5322	62.4669	63.4806	65.5636	67.411	68.0987	69.2852	71.6179	73.4813	74.6918	75.7679	77.6826	79.7879	80.8885	82.0628	83.2224	84.165	85.6114	86.5423	87.4732	87.9487	88.2844	88.4887	88.672
Timor-Leste	Male	0 to 20	Enteric infections	60.9228	63.6624	66.0838	68.6298	70.958	73.1193	74.9043	77.2147	78.983	80.0263	80.5022	82.0701	83.8893	85.2635	86.1141	87.2526	88.1581	88.4568	89.0046	89.7177	90.1797	91.0915	91.4385	92.0659	92.4002	92.6023	92.57	92.5882
Timor-Leste	Male	1 to 4	Enteric infections	78.5097	79.7464	80.859	81.9995	83.071	84.2045	84.9615	86.0157	86.8258	87.3163	87.4627	88.2469	89.1002	89.7068	89.9315	90.3646	90.708	90.6172	90.8492	91.2188	91.3434	92.0475	92.4642	92.9531	93.4156	93.7317	93.9949	94.1555
Timor-Leste	Male	10 to 14	Enteric infections	38.1161	40.3678	42.0307	44.2639	46.6125	48.7473	49.3213	51.2937	53.1333	54.3376	55.0117	55.9788	57.2722	57.695	57.5588	58.6481	60.6786	61.8457	63.7696	65.6425	67.0196	68.7308	69.7829	71.3442	72.4407	73.791	74.7206	75.8635
Timor-Leste	Male	15 to 19	Enteric infections	39.891	42.3738	45.0126	46.9106	48.8022	50.4907	51.5972	52.846	54.4219	55.2648	55.9347	56.5586	57.354	58.1035	58.6867	60.0353	62.25	64.0078	65.5057	67.2122	68.9755	70.4406	71.7329	73.1271	74.0696	75.2591	76.3828	77.1486
Timor-Leste	Male	5 to 9	Enteric infections	57.9606	59.7517	60.7573	62.3895	63.9784	65.0381	65.0182	66.7896	68.0003	69.2636	69.3973	70.4109	71.2703	71.5763	70.6002	71.1705	72.3603	72.4254	73.5513	74.9001	75.506	76.4882	76.6719	77.8105	78.5056	79.4146	79.6645	80.4295
Timor-Leste	Male	Early Neonatal	Enteric infections	89.6767	89.7722	90.0175	90.1034	90.3207	90.5773	90.8873	90.9378	91.2244	91.1968	90.9891	90.8734	90.6563	90.3169	90.1124	89.9892	90.1108	90.3821	90.4951	90.7168	90.9296	91.221	91.5066	91.8137	92.0982	92.3004	92.4643	92.7005
Timor-Leste	Male	Late Neonatal	Enteric infections	84.0635	84.5476	85.1391	85.7265	86.4304	87.1196	87.8814	88.6385	89.2506	89.444	89.5026	89.3855	89.3519	89.0765	89.051	89.2714	89.8099	90.2698	90.7856	91.3301	91.853	92.4305	92.939	93.4897	93.8209	94.0549	94.2158	94.3457
Timor-Leste	Male	Post Neonatal	Enteric infections	54.6005	57.1747	59.3869	62.0262	64.5708	67.0164	69.3709	72.1774	74.5297	76.0229	77.0536	78.6946	80.0429	80.8284	81.5551	82.796	84.0598	84.9013	85.6259	86.3971	87.0519	87.8745	88.498	89.2716	89.9103	90.2659	90.5774	90.9361
Vietnam	Both	0 to 20	Enteric infections	85.7578	87.1051	88.0475	89.1913	89.8678	90.5153	91.2806	91.767	92.1337	92.4465	92.6711	92.8415	93.0021	93.0057	92.984	93.1509	93.2748	93.5008	93.6864	93.8553	94.0074	94.1866	94.3362	94.5173	94.6295	94.7521	94.8958	95.0024
Vietnam	Both	1 to 4	Enteric infections	90.6871	91.4222	92.069	92.6548	93.0572	93.3553	93.6759	93.9237	94.0387	94.0959	94.1618	94.2971	94.4517	94.4879	94.5684	94.6167	94.6475	94.617	94.5741	94.5745	94.6901	94.7337	94.969	95.0309	95.2646	95.3748	95.5416	95.754
Vietnam	Both	10 to 14	Enteric infections	50.7278	53.6488	56.0192	58.4442	60.16	61.6505	62.9283	64.1603	65.4269	66.6198	67.7411	68.4717	69.2782	69.579	69.786	70.5688	71.4224	72.8723	74.1851	75.478	76.7292	77.5598	78.6596	79.5517	80.2562	81.0927	81.8934	82.716
Vietnam	Both	15 to 19	Enteric infections	44.345	46.7748	49.0404	51.159	53.0425	54.9951	56.7515	58.1528	59.6072	61.1125	62.3839	63.8269	64.9913	66.19	66.9896	68.1433	69.1542	71.0162	72.9584	74.3381	75.3738	76.2057	76.8332	77.6224	78.2408	78.8407	79.4923	80.009
Vietnam	Both	5 to 9	Enteric infections	67.857	69.7754	71.4307	73.0534	74.0521	74.7141	75.4943	75.9605	76.3234	76.8258	77.1844	77.4489	77.7466	77.2568	77.0024	77.2971	77.9527	78.8214	79.5004	80.257	81.1284	82.0129	82.9159	83.7155	84.5419	85.2466	86.0168	86.7275
Vietnam	Both	Early Neonatal	Enteric infections	91.7196	91.8726	91.9626	92.1166	92.2453	92.4515	92.6876	92.8755	93.0838	93.2379	93.3761	93.5468	93.5857	93.7002	93.802	93.8659	93.9719	94.171	94.1906	94.3463	94.4802	94.4602	94.5103	94.5354	94.5738	94.581	94.6114	94.6096
Vietnam	Both	Late Neonatal	Enteric infections	89.6596	90.0478	90.189	90.7952	91.1345	91.5764	92.2623	92.8096	93.2478	93.6563	93.9819	94.3291	94.6055	94.8307	94.9971	95.2194	95.5044	95.8459	96.0972	96.3222	96.4556	96.5619	96.6958	96.7233	96.7887	96.7991	96.8692	96.8605
Vietnam	Both	Post Neonatal	Enteric infections	87.111	88.0074	88.5257	89.5609	90.1302	90.8122	91.7128	92.2729	92.7034	92.9722	93.2655	93.5305	93.6701	93.744	93.7947	93.9475	94.1259	94.3128	94.4932	94.6177	94.6685	94.7319	94.7823	94.7819	94.7677	94.7148	94.6599	94.5377
Vietnam	Female	0 to 20	Enteric infections	90.4622	91.3535	91.961	92.7488	93.1748	93.5909	94.1575	94.5119	94.7675	94.9681	95.1211	95.1928	95.2541	95.2427	95.1724	95.295	95.3631	95.5147	95.6515	95.7511	95.8648	95.9597	96.1072	96.2394	96.2986	96.4029	96.4763	96.5602
Vietnam	Female	1 to 4	Enteric infections	93.2016	93.6231	94.0511	94.4563	94.7462	94.9529	95.044	95.1672	95.167	95.1128	95.0927	95.169	95.2612	95.2631	95.2877	95.2547	95.2306	95.1177	95.0026	95.0275	95.0973	95.1624	95.2552	95.3063	95.533	95.6113	95.847	96.0657
Vietnam	Female	10 to 14	Enteric infections	57.2647	59.9994	61.9688	64.0811	65.7778	67.1389	68.4278	69.5971	70.5876	71.6341	72.567	73.3444	74.0378	74.5749	74.6246	75.4216	76.2361	77.2912	78.3564	79.4084	80.415	80.8836	81.8733	82.5684	82.999	83.8241	84.5319	85.3056
Vietnam	Female	15 to 19	Enteric infections	54.9415	56.8981	59.0962	60.9214	62.5728	64.1394	65.7236	66.9538	68.1176	69.0438	70.306	71.4813	72.4381	73.4834	74.0125	74.9619	75.2139	76.1395	77.005	77.8051	78.5051	79.0538	79.6385	80.1693	80.7366	81.3554	81.8757	82.4571
Vietnam	Female	5 to 9	Enteric infections	74.1455	75.6742	77.3396	78.6804	79.4374	79.8003	80.5887	81.2386	81.6357	82.0516	82.3996	82.621	82.8702	82.534	82.2855	82.544	83.1117	83.9179	84.7076	85.3105	86.0828	86.7632	87.4915	88.1982	88.8299	89.3517	89.9066	90.4916
Vietnam	Female	Early Neonatal	Enteric infections	93.3389	93.5396	93.6689	93.9669	94.1396	94.3611	94.6177	94.8127	95.0507	95.1153	95.274	95.4304	95.5314	95.6127	95.7512	95.8263	95.936	96.0663	96.1777	96.1036	96.2074	96.2394	96.2345	96.2569	96.2787	96.2775	96.3103	96.3934
Vietnam	Female	Late Neonatal	Enteric infections	93.0305	93.3654	93.4269	93.9245	94.2011	94.6816	95.4026	95.9721	96.426	96.761	97.0453	97.2657	97.4351	97.5579	97.6815	97.827	98.0162	98.2302	98.3767	98.5319	98.6071	98.6834	98.7729	98.8174	98.8549	98.8695	98.919	98.9185
Vietnam	Female	Post Neonatal	Enteric infections	91.2509	91.9561	92.2806	93.1576	93.5018	94.0111	94.7124	95.1339	95.4002	95.5558	95.7685	95.9113	95.9863	95.9723	95.9598	96.0258	96.1401	96.2341	96.3296	96.3929	96.4108	96.439	96.469	96.4835	96.482	96.4634	96.4351	96.3703
Vietnam	Male	0 to 20	Enteric infections	86.0328	87.3754	88.3232	89.4379	90.1272	90.7797	91.4733	91.9144	92.2551	92.564	92.7791	92.9889	93.1962	93.2089	93.245	93.4014	93.546	93.7776	93.9554	94.1444	94.29	94.4999	94.6085	94.7833	94.9183	95.0217	95.192	95.2917
Vietnam	Male	1 to 4	Enteric infections	91.0345	91.8195	92.4657	93.0389	93.419	93.7016	94.115	94.3925	94.5711	94.7113	94.8379	94.9887	95.1595	95.2167	95.3285	95.4453	95.5236	95.588	95.633	95.61	95.7406	95.7493	96.0642	96.1188	96.292	96.3999	96.4477	96.5915
Vietnam	Male	10 to 14	Enteric infections	47.8948	50.7936	53.4214	55.9991	57.6174	59.1373	60.3232	61.5404	63.0002	64.251	65.4776	66.1095	66.984	67.0125	67.3807	68.0962	68.924	70.6807	72.155	73.5983	75.0028	76.1388	77.2658	78.2935	79.222	80.0071	80.8393	81.6483
Vietnam	Male	15 to 19	Enteric infections	42.7295	45.365	47.3726	49.5291	51.4098	53.5034	55.1628	56.5372	58.0749	59.9872	61.049	62.5452	63.761	64.9224	65.9355	67.157	68.8993	71.4826	74.1713	75.8651	77.0379	77.9792	78.573	79.4481	80.0242	80.5308	81.187	81.584
Vietnam	Male	5 to 9	Enteric infections	64.5026	66.6572	68.1292	69.9078	71.0923	72.0482	72.7697	73.0125	73.3015	73.8355	74.1581	74.4286	74.7581	74.1534	73.9244	74.2483	74.9347	75.7923	76.2594	77.1123	77.981	78.9906	79.9869	80.7983	81.7525	82.5772	83.5018	84.2712
Vietnam	Male	Early Neonatal	Enteric infections	90.5873	90.7144	90.7785	90.7772	90.8637	91.0516	91.2628	91.4395	91.5935	91.8694	91.9858	92.1727	92.1417	92.3009	92.344	92.3943	92.4792	92.7365	92.6203	93.084	93.2331	93.1447	93.271	93.2991	93.357	93.3784	93.4008	93.2765
Vietnam	Male	Late Neonatal	Enteric infections	87.507	87.9055	88.0701	88.7545	89.0746	89.4643	90.0592	90.5153	90.8929	91.3446	91.6324	92.0648	92.398	92.7088	92.8645	93.1285	93.4592	93.8535	94.2211	94.416	94.6477	94.771	94.8957	94.8931	94.9949	95.0311	95.0674	95.0812
Vietnam	Male	Post Neonatal	Enteric infections	85.3972	86.273	86.8112	87.8303	88.4986	89.2467	90.216	90.7993	91.3417	91.6877	91.9803	92.2936	92.4382	92.5861	92.6801	92.8857	93.089	93.3678	93.6347	93.8239	93.9148	94.0049	94.0642	94.0319	93.9986	93.9034	93.8259	93.6614
Oceania	Both	0 to 20	Enteric infections	78.7942	79.2877	79.8164	80.5899	81.1271	81.4714	81.9997	82.4277	82.2412	82.1183	81.9389	82.065	81.8131	81.7582	81.627	81.2199	81.1969	81.7411	82.3775	82.8556	83.2757	84.7378	85.5573	86.2811	87.0829	87.9418	88.3251	88.6523
Oceania	Both	1 to 4	Enteric infections	86.1294	86.5919	87.132	87.83	88.2964	88.5286	88.8866	89.1173	88.7118	88.4416	88.241	88.1855	87.8653	87.6908	87.4038	86.7678	86.6088	86.9516	87.4378	87.9567	88.4104	89.4266	89.9913	90.5114	91.1469	91.8834	92.0705	92.2739
Oceania	Both	10 to 14	Enteric infections	43.172	45.6885	47.742	50.2175	52.3404	54.2336	56.1025	57.8924	58.8585	59.7891	60.9493	62.1905	62.9605	64.023	64.8436	65.4291	66.3613	67.5173	68.8158	69.9697	70.9861	72.2906	73.3064	74.3086	75.3907	76.2983	77.0838	77.7194
Oceania	Both	15 to 19	Enteric infections	35.8751	38.2414	40.6076	42.822	45.0435	47.1496	49.3519	51.3417	53.0222	54.1177	55.5982	56.7601	57.6859	58.6965	59.8204	60.8773	62.071	63.41	64.9096	66.2088	67.306	68.5352	69.542	70.6152	71.6623	72.6012	73.6506	74.2961
Oceania	Both	5 to 9	Enteric infections	60.3538	61.8822	63.4399	65.2337	66.5822	67.6668	68.9537	70.0344	70.0444	70.5178	71.1054	71.8219	72.3316	73.0274	73.4133	73.0974	73.1651	73.9212	74.6782	75.5102	76.1182	77.324	78.0699	78.7231	79.5075	80.5086	80.7386	81.1354
Oceania	Both	Early Neonatal	Enteric infections	87.0126	87.3183	87.572	87.8933	88.2124	88.4186	88.72	88.9374	89.0052	89.0878	89.1284	89.212	89.295	89.321	89.4795	89.6468	89.809	89.9949	90.2079	90.2255	90.3881	90.7256	90.9569	91.0987	91.2761	91.5561	91.7027	91.8156
Oceania	Both	Late Neonatal	Enteric infections	84.3244	84.9224	85.4911	86.0168	86.4913	86.809	87.1272	87.3807	87.4334	87.2028	86.7419	86.4811	85.8867	85.4677	85.5054	85.7557	86.0656	86.5672	87.017	87.1176	87.3434	88.4164	88.9003	89.3844	89.8257	90.3025	90.6962	90.9593
Oceania	Both	Post Neonatal	Enteric infections	84.9236	84.9893	85.0822	85.3611	85.4887	85.5289	85.8094	86.1467	86.2249	86.2396	85.9265	86.14	86.0378	86.028	86.0206	85.8417	85.7733	86.0576	86.3655	86.2999	86.3576	87.7961	88.4026	88.9402	89.5242	90.1052	90.4344	90.6472
Oceania	Female	0 to 20	Enteric infections	83.4111	83.8253	84.2909	85.058	85.5843	85.9687	86.4442	86.8378	86.7809	86.6988	86.5683	86.6492	86.4059	86.2859	86.1462	85.8883	85.7792	86.143	86.5926	86.9037	87.1916	88.464	89.181	89.8201	90.4761	91.1764	91.4994	91.8047
Oceania	Female	1 to 4	Enteric infections	87.9987	88.5118	89.0906	89.8201	90.3529	90.6543	91.0458	91.2953	91.0632	90.9302	90.7917	90.7345	90.4658	90.3071	90.0889	89.714	89.4274	89.554	89.7572	90.0147	90.2481	91.1626	91.6818	92.1644	92.7126	93.3114	93.5236	93.7149
Oceania	Female	10 to 14	Enteric infections	50.4009	52.564	54.5199	56.8223	58.7175	60.5446	62.2916	64.0132	64.9111	65.8588	66.9457	68.1378	69.1385	70.2638	71.224	71.7372	72.6029	73.6639	74.7762	75.7732	76.7025	77.9404	78.8911	79.8492	80.745	81.5296	82.1705	82.8295
Oceania	Female	15 to 19	Enteric infections	57.064	58.7408	60.3549	62.0314	63.5672	65.0336	66.5176	67.7858	68.8457	69.5312	70.5334	71.4003	72.0874	72.8022	73.5786	74.4369	75.0336	75.947	76.8065	77.5956	78.3033	79.1555	79.8625	80.5697	81.2193	81.7316	82.4272	82.8631
Oceania	Female	5 to 9	Enteric infections	58.201	59.3231	60.4213	62.3932	63.6076	64.6108	66.3375	67.6792	67.4842	68.0279	68.8712	69.803	70.5955	71.6999	72.3194	72.0734	72.1746	73.1634	74.1505	75.1743	75.9934	77.5303	78.4719	79.2775	80.2843	81.5174	81.788	82.2418
Oceania	Female	Early Neonatal	Enteric infections	88.5866	88.8239	89.0898	89.4504	89.7593	90.0795	90.4009	90.6895	90.8532	90.9598	91.0449	91.149	91.3524	91.5304	91.7939	92.0215	92.1589	92.3229	92.4899	92.5324	92.6439	92.8897	93.0227	93.1713	93.2965	93.4975	93.6476	93.7606
Oceania	Female	Late Neonatal	Enteric infections	89.2107	89.5752	89.9343	90.3061	90.6022	90.7393	90.9152	91.0403	90.9894	90.5816	89.9317	89.4439	88.6454	88.1042	88.0712	88.3246	88.6532	89.1584	89.5792	89.7195	89.9182	90.8425	91.2469	91.6714	92.0566	92.4847	92.8477	93.1344
Oceania	Female	Post Neonatal	Enteric infections	88.1238	88.2158	88.3011	88.6519	88.8504	88.9857	89.2462	89.6318	89.7985	89.8724	89.6254	89.7591	89.538	89.3559	89.1301	88.873	88.8012	89.0691	89.4328	89.4963	89.6343	91.0002	91.5625	92.0909	92.6389	93.1589	93.4507	93.676
Oceania	Male	0 to 20	Enteric infections	81.0254	81.4621	81.9137	82.4936	82.9061	83.1301	83.5609	83.8989	83.6524	83.5274	83.3538	83.4854	83.3012	83.3219	83.2389	82.8271	82.8718	83.4012	84.0027	84.476	84.8813	86.0993	86.776	87.3682	88.0706	88.8253	89.1528	89.4077
Oceania	Male	1 to 4	Enteric infections	87.9199	88.2341	88.619	89.1313	89.4378	89.563	89.807	89.9651	89.5154	89.1949	88.9899	88.9524	88.6755	88.5405	88.2772	87.5928	87.5621	87.9813	88.566	89.1613	89.6785	90.5358	91.0046	91.4324	91.9877	92.6639	92.7862	92.9536
Oceania	Male	10 to 14	Enteric infections	41.1426	43.7931	45.8111	48.2962	50.4783	52.3048	54.1703	55.9144	56.8497	57.7018	58.8418	60.064	60.6165	61.5965	62.263	62.8793	63.7945	64.9424	66.29	67.4912	68.4887	69.752	70.7368	71.6824	72.8376	73.777	74.6099	75.165
Oceania	Male	15 to 19	Enteric infections	25.0375	27.6941	30.4695	32.8854	35.5011	37.9707	40.5792	43.0186	45.0334	46.3748	48.1038	49.4029	50.4525	51.6479	52.9816	54.0071	55.6849	57.2037	59.1424	60.7646	62.0961	63.517	64.6596	65.9204	67.2029	68.438	69.6274	70.3575
Oceania	Male	5 to 9	Enteric infections	63.239	64.8994	66.6223	68.198	69.5441	70.6228	71.6064	72.5026	72.655	73.0888	73.5114	74.0749	74.4007	74.8293	75.0699	74.7518	74.8236	75.4352	76.0465	76.7533	77.2271	78.1814	78.7859	79.3255	79.9387	80.7406	80.9449	81.3041
Oceania	Male	Early Neonatal	Enteric infections	85.92	86.2932	86.5176	86.7801	87.1345	87.1919	87.4865	87.6364	87.6329	87.6897	87.6833	87.776	87.7226	87.6062	87.6628	87.7754	87.9742	88.1762	88.4232	88.387	88.5815	89.0112	89.3468	89.4569	89.6914	90.0497	90.1765	90.2936
Oceania	Male	Late Neonatal	Enteric infections	81.0155	81.7767	82.4866	83.1214	83.715	84.1556	84.565	84.8669	84.9779	84.9118	84.6631	84.6281	84.2941	84.0161	84.1062	84.3392	84.6144	85.0487	85.4798	85.514	85.7499	86.8752	87.3939	87.8902	88.3631	88.8258	89.2127	89.4246
Oceania	Male	Post Neonatal	Enteric infections	83.5579	83.5741	83.6781	83.8559	83.9193	83.8788	84.1747	84.4019	84.3571	84.2892	83.9335	84.1895	84.1995	84.3288	84.5147	84.4111	84.3515	84.6434	84.874	84.6875	84.6637	86.0353	86.6366	87.1263	87.6755	88.26	88.5879	88.7671
Fiji	Both	0 to 20	Enteric infections	90.5322	90.8218	91.2497	91.3721	91.5516	91.6399	91.8461	92.0629	92.0749	92.1857	92.3138	92.3793	92.465	92.5274	92.3855	92.3044	92.1857	92.1687	92.264	92.4597	92.6641	92.901	93.1704	93.4697	93.733	93.9743	94.2212	94.4245
Fiji	Both	1 to 4	Enteric infections	95.1358	95.2425	95.5022	95.5848	95.7506	95.9065	96.0466	96.1733	96.0004	96.1109	96.1794	96.2062	96.2627	96.309	96.1616	95.9562	95.7655	95.6112	95.4567	95.488	95.5049	95.6085	95.759	95.8517	95.9727	96.0984	96.206	96.2231
Fiji	Both	10 to 14	Enteric infections	72.7553	73.7977	75.082	75.5964	76.5109	77.0426	77.8901	78.8298	79.6974	80.3446	81.1576	81.809	82.3289	82.9044	83.5494	84.3235	84.7639	85.1285	85.7807	86.5255	86.9169	87.2259	87.7673	88.2515	88.5878	89.0039	89.46	89.8336
Fiji	Both	15 to 19	Enteric infections	69.4581	70.9994	72.8836	74.3487	75.8993	76.8828	77.9964	79.3889	80.676	81.2901	81.5985	82.0788	82.6015	82.6838	82.4852	82.77	83.4244	83.8945	85.0904	86.1321	86.7759	87.1694	87.5688	88.0154	88.4642	88.862	89.2301	89.6065
Fiji	Both	5 to 9	Enteric infections	80.2751	80.8203	81.5572	81.9281	82.0615	82.0966	82.5972	83.174	83.605	84.064	84.6442	84.9767	85.2197	85.5614	86.0505	86.473	86.8005	87.2191	87.7526	88.0311	88.3807	88.7438	89.2204	89.5422	89.6511	89.8807	90.103	90.2111
Fiji	Both	Early Neonatal	Enteric infections	92.6348	92.7868	92.9526	93.0043	93.0687	93.115	93.1388	93.1961	93.1731	93.1874	93.2193	93.2401	93.2886	93.3197	93.3176	93.3334	93.3302	93.4124	93.423	93.4823	93.5763	93.6292	93.6752	93.768	93.852	93.9676	94.0642	94.0651
Fiji	Both	Late Neonatal	Enteric infections	94.1254	94.3613	94.6376	94.7975	94.9581	95.0762	95.1571	95.2144	95.2324	95.2301	95.2014	95.159	95.1537	95.1498	94.9871	94.9415	94.9378	95.0288	95.0683	95.1509	95.2025	95.2587	95.3482	95.499	95.5917	95.6941	95.827	95.9172
Fiji	Both	Post Neonatal	Enteric infections	93.1278	93.3599	93.7406	93.843	93.9934	94.105	94.2415	94.333	94.3812	94.4723	94.5072	94.5337	94.6042	94.532	94.1696	93.9024	93.7038	93.6342	93.6206	93.7625	93.8941	94.0247	94.1921	94.365	94.587	94.7634	94.9304	95.0341
Fiji	Female	0 to 20	Enteric infections	93.2889	93.4705	93.7499	93.7261	93.8168	93.8845	94.0527	94.1914	94.1785	94.2732	94.378	94.4297	94.5136	94.5828	94.5651	94.5858	94.4918	94.4754	94.5546	94.699	94.8673	95.0844	95.2954	95.5258	95.723	95.9091	96.06	96.1953
Fiji	Female	1 to 4	Enteric infections	96.5761	96.5482	96.7525	96.7123	96.7715	96.8508	96.9115	97.0079	96.7989	96.8634	96.9275	96.9204	96.9708	97	96.8892	96.8098	96.6856	96.5674	96.5016	96.5334	96.5927	96.7095	96.8361	96.8729	96.9374	96.9815	97.0605	97.0569
Fiji	Female	10 to 14	Enteric infections	76.9291	78.0277	79.2724	79.7318	80.8178	81.6133	82.5534	83.4563	84.1368	84.6311	85.2119	85.7192	86.3359	86.9765	87.7115	88.3358	88.7866	89.2335	89.7503	90.1974	90.6101	91.0163	91.3712	91.7077	92.0034	92.2359	92.4952	92.7642
Fiji	Female	15 to 19	Enteric infections	78.6039	79.9897	80.9761	81.8993	82.7708	83.4405	84.2007	84.8755	85.5675	86.0817	86.6523	87.1939	87.6603	88.0297	88.4388	88.8337	89.1219	89.4813	89.8707	90.1874	90.469	90.8477	91.2027	91.5365	91.9127	92.235	92.4607	92.7918
Fiji	Female	5 to 9	Enteric infections	81.7658	82.2616	83.0618	83.4473	83.6053	83.8544	84.6633	85.3964	85.6186	86.0786	86.575	86.8821	87.3894	88.0626	88.6324	89.2421	89.5432	89.852	90.2877	90.4868	91.0765	91.4486	91.6935	91.9791	92.1267	92.3842	92.5729	92.6678
Fiji	Female	Early Neonatal	Enteric infections	94.9795	95.0602	95.2215	95.3031	95.3374	95.3558	95.3526	95.3946	95.3377	95.3763	95.4191	95.4505	95.5078	95.5734	95.6388	95.7053	95.6986	95.7952	95.8032	95.832	95.8564	95.8778	95.8982	95.9407	95.9759	96.0218	96.0596	96.0522
Fiji	Female	Late Neonatal	Enteric infections	97.7917	97.872	98.0203	98.0328	98.0639	98.0782	98.0832	98.0859	98.0554	97.9974	97.9252	97.8274	97.7378	97.69	97.5893	97.6149	97.6502	97.747	97.7785	97.8301	97.8385	97.8523	97.8684	97.9441	97.9957	98.0658	98.1417	98.1978
Fiji	Female	Post Neonatal	Enteric infections	95.3381	95.5309	95.8325	95.7644	95.8241	95.8109	95.9107	95.912	95.9486	96.0685	96.1494	96.1503	96.1959	96.0886	95.8197	95.6591	95.4686	95.4137	95.4273	95.5955	95.7339	95.9203	96.1116	96.2979	96.5238	96.713	96.8274	96.873
Fiji	Male	0 to 20	Enteric infections	91.2813	91.5631	91.9821	92.1725	92.3662	92.4413	92.612	92.8252	92.8432	92.9305	93.038	93.0934	93.1568	93.1984	92.9957	92.8528	92.7442	92.7232	92.7932	92.9673	93.1384	93.3189	93.5563	93.8219	94.0613	94.2751	94.5303	94.7287
Fiji	Male	1 to 4	Enteric infections	95.2752	95.4431	95.6761	95.8139	96.0093	96.1773	96.3354	96.448	96.3363	96.4506	96.5032	96.5482	96.5959	96.6449	96.5091	96.2612	96.0633	95.9132	95.7229	95.7416	95.7173	95.7837	95.9155	96.0294	96.1644	96.3258	96.4283	96.4583
Fiji	Male	10 to 14	Enteric infections	71.269	72.1936	73.4121	73.9533	74.6743	74.9293	75.6265	76.5377	77.4761	78.1925	79.1177	79.8296	80.241	80.7303	81.2457	82.0782	82.4775	82.7481	83.4534	84.3844	84.7274	84.9205	85.5701	86.1374	86.457	87.0119	87.5988	88.0227
Fiji	Male	15 to 19	Enteric infections	66.191	67.6016	70.0653	71.8281	73.7614	74.8697	76.1246	77.9752	79.6457	80.2662	80.2815	80.629	81.1124	80.9117	80.1392	80.2418	81.1535	81.6357	83.4078	84.9678	85.8639	86.1776	86.5181	86.9779	87.3872	87.7592	88.196	88.5058
Fiji	Male	5 to 9	Enteric infections	80.1526	80.71	81.3778	81.7258	81.8817	81.7563	82.0157	82.4695	83.0322	83.4576	84.0679	84.4016	84.4354	84.5101	84.9011	85.1513	85.4895	85.9539	86.5084	86.847	86.9761	87.2986	87.9346	88.2489	88.3307	88.5083	88.7326	88.8516
Fiji	Male	Early Neonatal	Enteric infections	90.9331	91.1374	91.2931	91.2642	91.3443	91.4112	91.4522	91.5134	91.5409	91.5212	91.5351	91.5399	91.5792	91.5879	91.5278	91.4989	91.5019	91.5392	91.548	91.63	91.7963	91.8748	91.9394	92.0767	92.1974	92.3781	92.5402	92.5581
Fiji	Male	Late Neonatal	Enteric infections	91.4022	91.7339	92.0688	92.3119	92.5421	92.7247	92.8473	92.9251	92.9526	92.9733	92.968	92.9669	93.0294	93.058	92.8548	92.7537	92.7177	92.7914	92.8387	92.9264	93.0292	93.1144	93.2582	93.4591	93.5639	93.6672	93.848	93.9759
Fiji	Male	Post Neonatal	Enteric infections	92.0612	92.2487	92.6296	92.8132	92.992	93.1967	93.2918	93.4601	93.4976	93.5412	93.5227	93.5734	93.6444	93.6214	93.243	92.9303	92.7519	92.6766	92.6449	92.7294	92.8423	92.9086	93.0441	93.2083	93.403	93.5436	93.7341	93.8831
Kiribati	Both	0 to 20	Enteric infections	71.6101	72.8463	74.0283	75.6906	77.0801	78.3212	79.2939	80.2577	81.3797	81.3874	82.1863	82.9854	83.702	84.5813	85.6418	86.184	86.7296	86.4281	86.9592	87.4641	87.9004	88.5873	89.4609	90.0133	90.5919	91.1795	91.5577	91.785
Kiribati	Both	1 to 4	Enteric infections	82.4511	83.1831	83.8725	84.8034	85.6042	86.378	86.9516	87.5479	88.2623	88.0182	88.5378	89.0797	89.6113	90.2331	91.1065	91.4913	91.8242	91.3052	91.547	91.8123	92.0687	92.5486	93.2192	93.5885	94.0201	94.4686	94.7232	94.8519
Kiribati	Both	10 to 14	Enteric infections	41.2299	43.2182	45.1588	47.159	49.107	50.8029	52.3301	53.9583	55.5854	56.0929	57.6197	59.137	60.9514	62.7819	65.0127	66.408	67.8801	68.488	70.0424	71.3736	72.5978	73.8725	75.2837	76.3885	77.4513	78.5552	79.4118	80.1583
Kiribati	Both	15 to 19	Enteric infections	19.0992	21.7472	23.8915	28.9518	31.4118	34.3818	37.3899	40.4959	43.4536	46.1822	49.009	51.6328	54.0926	56.6504	58.471	60.453	62.3776	64.1952	66.0386	67.7218	69.3798	70.8368	72.2691	73.5511	74.7753	76.0143	77.0193	77.7752
Kiribati	Both	5 to 9	Enteric infections	62.313	63.482	64.4186	65.2514	66.4021	67.4149	68.3928	69.0841	69.8374	68.6642	69.4484	70.3731	71.3352	72.6752	74.5908	75.303	76.1049	75.0726	75.802	76.5606	77.2617	78.3799	79.9038	80.6327	81.5945	82.4614	83.1042	83.6376
Kiribati	Both	Early Neonatal	Enteric infections	87.6497	87.8576	88.1361	88.5727	88.9117	89.178	89.4578	89.7943	90.1793	90.5182	90.774	91.0264	91.2007	91.3928	91.5449	91.7137	91.8389	92.011	92.2073	92.3784	92.5172	92.6507	92.7711	92.896	92.998	93.1762	93.2482	93.2591
Kiribati	Both	Late Neonatal	Enteric infections	83.7467	84.2341	84.7124	85.6377	86.21	86.7548	87.4283	88.0981	88.8502	89.5107	90.0198	90.454	90.7681	91.153	91.4935	91.8546	92.1908	92.5539	92.9129	93.1974	93.447	93.7301	93.9768	94.2356	94.5063	94.7483	94.8995	94.9931
Kiribati	Both	Post Neonatal	Enteric infections	77.3125	78.1304	78.8563	79.9885	80.9939	82.0125	82.7055	83.4566	84.4234	84.8067	85.4731	86.0868	86.5603	87.1743	87.7969	88.2274	88.6914	88.7795	89.3523	89.8317	90.2845	90.823	91.3956	91.8276	92.2737	92.7106	92.9816	93.076
Kiribati	Female	0 to 20	Enteric infections	74.7145	75.6908	76.5223	78.9219	80.2133	81.5417	82.4252	83.3371	84.4387	84.4858	85.2345	85.8896	86.484	87.2118	88.0285	88.5029	89.012	88.854	89.3724	89.8617	90.2859	90.9612	91.7703	92.2858	92.8135	93.3204	93.6876	93.9363
Kiribati	Female	1 to 4	Enteric infections	83.336	83.8881	84.3127	85.8054	86.5675	87.4046	87.9412	88.5204	89.2087	89.0495	89.5434	90.0025	90.3861	90.8222	91.4853	91.7776	92.0816	91.7331	92.0139	92.288	92.5319	93.0369	93.6656	94.1143	94.5393	94.9695	95.2467	95.4136
Kiribati	Female	10 to 14	Enteric infections	49.4958	51.5303	53.4395	55.4983	57.3808	59.0272	60.8968	62.7359	64.6276	65.1261	66.8174	68.2298	70.0268	71.6739	73.7768	75.0544	76.1829	76.5998	77.7287	78.8124	79.7339	80.8562	82.1148	83.0862	84.0302	84.9347	85.6925	86.3296
Kiribati	Female	15 to 19	Enteric infections	52.1559	53.5843	55.3139	58.3641	59.5612	61.1579	62.952	64.581	66.2006	67.2622	68.7087	70.1651	71.5399	73.0426	73.7842	74.7826	75.821	76.835	78.0117	79.0295	80.074	80.9423	81.8429	82.6388	83.3598	84.106	84.7123	85.3901
Kiribati	Female	5 to 9	Enteric infections	55.8929	56.8073	58.0143	59.6556	60.9535	62.2498	64.0295	65.6638	67.199	66.2201	67.7537	69.3178	70.8044	72.7932	75.2381	76.4052	77.4814	76.619	77.3773	78.3117	79.1868	80.6422	82.358	83.1353	84.263	85.1484	85.9811	86.6387
Kiribati	Female	Early Neonatal	Enteric infections	90.2667	90.5261	90.69	91.3278	91.5741	91.9448	92.1528	92.4619	92.8436	93.1569	93.4025	93.5904	93.7566	93.9417	94.0871	94.2584	94.3616	94.5074	94.6654	94.8202	94.9291	95.0234	95.1095	95.1915	95.2376	95.3462	95.4104	95.4435
Kiribati	Female	Late Neonatal	Enteric infections	87.7393	88.0383	88.2399	89.4037	89.8667	90.4272	90.9097	91.4558	92.0913	92.556	92.8947	93.0939	93.2577	93.5506	93.8553	94.215	94.5803	94.9702	95.3118	95.5896	95.8332	96.0958	96.3188	96.5484	96.7618	96.9591	97.1063	97.2012
Kiribati	Female	Post Neonatal	Enteric infections	78.2461	78.8774	79.2781	81.2663	82.3364	83.6237	84.3353	85.1759	86.2257	86.6587	87.3459	87.9	88.3047	88.8419	89.3446	89.746	90.2037	90.3455	90.917	91.413	91.8443	92.3854	92.9628	93.4106	93.8571	94.2875	94.5735	94.7133
Kiribati	Male	0 to 20	Enteric infections	76.8946	77.9979	79.1292	79.7981	80.9018	81.7582	82.5485	83.3047	84.1505	84.1283	84.757	85.4628	86.0889	86.8559	87.8309	88.2856	88.7162	88.3798	88.777	89.156	89.4831	89.9916	90.6787	91.1148	91.577	92.0736	92.3569	92.5036
Kiribati	Male	1 to 4	Enteric infections	85.9488	86.6568	87.4051	87.624	88.265	88.7972	89.2638	89.7303	90.2984	90.0391	90.4543	90.9373	91.4735	92.1099	92.9503	93.3221	93.6025	93.0595	93.2101	93.405	93.6118	93.9545	94.5015	94.7105	95.0422	95.3966	95.57	95.6354
Kiribati	Male	10 to 14	Enteric infections	39.3421	41.1807	43.0427	44.8981	46.7605	48.3601	49.5621	50.9237	52.2246	52.6447	53.9084	55.4139	57.1229	58.9705	61.1634	62.5459	64.1412	64.7736	66.4391	67.8145	69.1351	70.3756	71.7465	72.8111	73.8149	74.9407	75.7453	76.4981
Kiribati	Male	15 to 19	Enteric infections	0	3.52953	5.5236	11.6201	14.9575	18.7189	22.42	26.5236	30.2565	34.2686	38.0414	41.5088	44.7551	48.08	50.8447	53.6165	56.123	58.3686	60.475	62.423	64.3045	66.0225	67.6668	69.1273	70.5761	72.0459	73.2352	73.8213
Kiribati	Male	5 to 9	Enteric infections	66.0285	67.2452	68.0139	68.4629	69.5431	70.4653	71.1348	71.449	71.8803	70.7485	71.1932	71.803	72.4908	73.4559	75.0243	75.4801	76.1141	75.045	75.7538	76.3917	76.9741	77.8324	79.1723	79.8633	80.6602	81.4858	81.9428	82.3485
Kiribati	Male	Early Neonatal	Enteric infections	85.6434	85.7641	86.1519	86.4083	86.8548	86.9946	87.364	87.7079	88.0758	88.4169	88.6674	88.9705	89.146	89.3396	89.4964	89.648	89.8042	90.0012	90.2272	90.3975	90.566	90.738	90.8899	91.0613	91.235	91.4849	91.5669	91.5548
Kiribati	Male	Late Neonatal	Enteric infections	81.2558	81.8931	82.5875	83.2611	83.8823	84.3674	85.1455	85.8359	86.5858	87.3422	87.948	88.5548	88.9813	89.4049	89.732	90.0631	90.3417	90.6496	91.0098	91.2687	91.5095	91.7951	92.0609	92.3338	92.6514	92.9177	93.0674	93.1401
Kiribati	Male	Post Neonatal	Enteric infections	78.3454	79.2654	80.1965	80.5993	81.4886	82.2226	82.8292	83.418	84.2134	84.4781	85.0547	85.6598	86.1578	86.7808	87.4567	87.8826	88.3113	88.3444	88.8735	89.2853	89.7223	90.2168	90.7308	91.1259	91.5246	91.94	92.1869	92.2513
Marshall Islands	Both	0 to 20	Enteric infections	90.4521	90.6722	90.8725	91.0815	91.1843	91.2992	91.4259	91.6067	91.7044	91.8933	83.333	92.2581	92.3974	92.4661	92.6203	92.7693	92.9962	93.2564	93.585	93.822	94.0511	94.3313	94.6229	94.8651	95.0871	95.2864	95.4462	95.5776
Marshall Islands	Both	1 to 4	Enteric infections	95.8368	95.9891	96.1405	96.2997	96.3649	96.4178	96.4897	96.5418	96.5553	96.6411	92.4862	96.8172	96.8791	96.8917	96.9888	97.102	97.2338	97.3098	97.3834	97.4705	97.4402	97.5848	97.7052	97.8022	97.8871	97.8568	97.927	97.9632
Marshall Islands	Both	10 to 14	Enteric infections	65.4003	66.3648	67.1118	68.0996	69.2448	70.0137	71.678	73.5496	74.8888	75.8714	73.7148	78.2311	78.9591	79.5666	80.3605	81.1623	82.0445	83.137	84.2123	85.1018	85.9698	86.7867	87.5946	88.2576	88.9314	89.5289	90.079	90.5318
Marshall Islands	Both	15 to 19	Enteric infections	62.3345	63.2822	63.8363	65.1183	66.4926	68.0477	69.4562	71.3683	72.7826	74.2743	73.2313	77.115	78.4009	79.4263	80.4088	81.3303	82.3576	83.4001	84.446	85.3949	86.2601	87.0124	87.8403	88.5412	89.1803	89.8281	90.3679	90.8699
Marshall Islands	Both	5 to 9	Enteric infections	76.6917	77.2467	78.0652	78.9214	79.4854	80.0722	80.6918	81.2485	81.7269	82.5073	78.851	83.5743	83.9324	84.1274	84.4691	84.8033	85.3281	85.9226	86.6097	87.0723	87.5025	88.0876	88.6482	89.1546	89.653	89.9833	90.2904	90.6199
Marshall Islands	Both	Early Neonatal	Enteric infections	92.6993	92.7929	92.7889	92.8576	92.8847	92.9313	92.9667	92.9887	93.0349	93.1193	89.4754	93.2473	93.3351	93.4198	93.4695	93.5795	93.6645	93.7892	93.8704	93.9308	94.1206	94.1796	94.1596	94.2198	94.2745	94.3624	94.4404	94.4211
Marshall Islands	Both	Late Neonatal	Enteric infections	94.3605	94.5023	94.6232	94.677	94.6916	94.7273	94.7184	94.7415	94.7592	94.8244	82.6554	94.9787	95.0781	95.2078	95.3393	95.4932	95.6488	95.8148	95.9752	96.1026	96.2385	96.3903	96.5039	96.6376	96.7184	96.817	96.8946	96.9322
Marshall Islands	Both	Post Neonatal	Enteric infections	93.7255	93.895	94.0449	94.1646	94.1981	94.198	94.1778	94.1841	94.2345	94.3392	78.0043	94.5871	94.7219	94.8708	95.0202	95.1587	95.33	95.4404	95.5921	95.6516	95.7103	95.8482	95.9816	96.0928	96.17	96.1831	96.2248	96.185
Marshall Islands	Female	0 to 20	Enteric infections	92.726	92.8976	93.0543	93.1915	93.2625	93.3315	93.4433	93.6109	93.7488	93.9219	86.6165	94.2082	94.307	94.3483	94.47	94.5741	94.7522	94.9586	95.2179	95.4025	95.5607	95.8072	96.0514	96.2561	96.4169	96.5669	96.7017	96.8248
Marshall Islands	Female	1 to 4	Enteric infections	96.4634	96.4571	96.5496	96.7004	96.7174	96.7109	96.7732	96.8095	96.8279	96.8981	93.0176	97.0218	97.0737	97.0965	97.1611	97.2545	97.3599	97.4419	97.5313	97.6168	97.6061	97.6963	97.8004	97.9159	97.9442	97.9256	97.9465	97.9445
Marshall Islands	Female	10 to 14	Enteric infections	69.2615	70.3871	71.9118	73.0061	74.2164	75.263	76.4813	77.7125	78.7232	79.8393	77.5712	81.7866	82.5747	83.0595	83.8327	84.6132	85.4137	86.2478	87.2121	87.8739	88.5787	89.263	89.9342	90.5498	91.0544	91.5398	91.9759	92.4084
Marshall Islands	Female	15 to 19	Enteric infections	72.5517	73.5905	74.9345	76.0155	77.1167	78.3427	79.0432	79.9507	80.9428	81.9109	80.6716	83.6155	84.3508	85.0624	85.7048	86.2432	86.8795	87.6627	88.36	88.9965	89.5144	90.0716	90.6746	91.1762	91.5404	92.0251	92.3936	92.7901
Marshall Islands	Female	5 to 9	Enteric infections	78.3221	78.7062	79.2466	79.9665	80.3206	80.5678	81.4539	82.3773	83.0627	83.8875	80.1366	85.314	85.7065	85.9937	86.4848	86.8804	87.4219	88.0134	88.6875	89.224	89.6065	90.2171	90.8195	91.3703	91.7988	92.1036	92.4537	92.7835
Marshall Islands	Female	Early Neonatal	Enteric infections	94.878	94.9407	94.9761	95.0629	95.1104	95.1577	95.0952	95.1667	95.2399	95.3264	92.0172	95.4857	95.5847	95.6781	95.7464	95.8443	95.8559	95.9104	96.0016	96.0396	96.1745	96.2025	96.1702	96.2138	96.2499	96.274	96.3693	96.3964
Marshall Islands	Female	Late Neonatal	Enteric infections	97.4505	97.5149	97.5725	97.6128	97.6322	97.6663	97.661	97.6739	97.689	97.7134	86.984	97.7369	97.7785	97.8449	97.9411	98.0512	98.1663	98.2844	98.3922	98.4707	98.5517	98.6464	98.7222	98.8084	98.8602	98.9145	98.969	98.997
Marshall Islands	Female	Post Neonatal	Enteric infections	95.1855	95.3145	95.3795	95.4821	95.5154	95.5302	95.5489	95.6008	95.7435	95.8827	79.9095	96.0824	96.2043	96.3387	96.4331	96.5316	96.6739	96.7912	96.9415	97.0357	97.0938	97.2436	97.3903	97.5221	97.5931	97.6096	97.6636	97.6629
Marshall Islands	Male	0 to 20	Enteric infections	91.4957	91.6915	91.8701	92.0817	92.1801	92.2973	92.4023	92.541	92.5721	92.7187	85.4361	93.0467	93.1837	93.2595	93.3994	93.5493	93.7531	93.982	94.2713	94.4837	94.7065	94.9322	95.1773	95.3784	95.5876	95.7686	95.9001	95.9954
Marshall Islands	Male	1 to 4	Enteric infections	96.3218	96.5623	96.7214	96.8459	96.9312	97.0161	97.0806	97.1387	97.1499	97.2313	93.8299	97.4091	97.4628	97.4606	97.5608	97.6621	97.784	97.8379	97.882	97.9512	97.9134	98.0749	98.1828	98.2402	98.3573	98.3263	98.4251	98.4884
Marshall Islands	Male	10 to 14	Enteric infections	64.4235	65.2128	65.3113	66.175	67.1787	67.6759	69.576	71.8176	73.3159	74.1265	72.1539	76.676	77.3148	78.0124	78.7723	79.5372	80.4103	81.6581	82.7328	83.7734	84.7238	85.5986	86.4699	87.1134	87.8992	88.5554	89.1722	89.6028
Marshall Islands	Male	15 to 19	Enteric infections	59.0352	59.7058	59.339	60.6109	61.9657	63.5387	65.4042	68.0399	69.5902	71.3612	70.6457	74.9059	76.5701	77.7506	78.9323	80.1276	81.3885	82.4898	83.6987	84.7927	85.8649	86.6639	87.553	88.3192	89.1329	89.8141	90.4277	90.931
Marshall Islands	Male	5 to 9	Enteric infections	76.7098	77.365	78.3398	79.2495	79.9431	80.7525	81.1683	81.4442	81.7557	82.4771	79.1371	83.2187	83.543	83.6562	83.8624	84.1546	84.6322	85.1864	85.8352	86.1919	86.6382	87.1657	87.6533	88.0805	88.6107	88.9464	89.1887	89.4897
Marshall Islands	Male	Early Neonatal	Enteric infections	91.0508	91.1722	91.1142	91.1561	91.163	91.2144	91.387	91.3436	91.3594	91.4405	87.524	91.5257	91.5984	91.6732	91.6994	91.8085	91.9854	92.1836	92.2254	92.3003	92.5196	92.609	92.6131	92.6809	92.748	92.9167	92.9406	92.8475
Marshall Islands	Male	Late Neonatal	Enteric infections	91.8626	92.0728	92.2155	92.3019	92.3244	92.3466	92.3289	92.3448	92.3413	92.41	80.0068	92.6832	92.8198	93.0001	93.1398	93.3042	93.4921	93.6795	93.8642	94.0305	94.1782	94.3748	94.5207	94.6611	94.7809	94.9203	94.9881	95.0286
Marshall Islands	Male	Post Neonatal	Enteric infections	92.9644	93.1434	93.3774	93.5233	93.5797	93.5884	93.5451	93.5166	93.4489	93.5128	78.3035	93.8228	93.9575	94.069	94.2525	94.4126	94.5875	94.6739	94.8005	94.8017	94.8598	94.9651	95.0608	95.1183	95.1962	95.2183	95.2306	95.1498
Federated States of Micronesia	Both	0 to 20	Enteric infections	87.3129	88.7479	89.26	89.7517	90.2023	90.6448	91.1501	91.6013	91.9949	92.3677	77.8302	92.9558	93.1358	93.3755	93.5354	93.6351	93.8262	94.0373	94.2884	94.516	94.7358	94.918	95.0998	95.2841	95.4451	95.5906	95.7386	95.87
Federated States of Micronesia	Both	1 to 4	Enteric infections	94.055	94.827	95.1855	95.538	95.8543	96.1023	96.4699	96.8413	97.1558	97.4297	89.5078	97.7804	97.9111	98.0324	98.1099	98.1609	98.3039	98.3207	98.3012	98.2615	98.264	98.2041	98.1675	98.1668	98.094	97.9509	97.9194	97.9278
Federated States of Micronesia	Both	10 to 14	Enteric infections	54.2042	57.2998	59.8883	62.3279	64.6145	66.8816	69.1493	71.388	73.4441	75.3669	71.3369	78.3231	79.3472	80.5589	81.5441	82.3728	83.4189	84.3509	85.3103	86.159	86.9456	87.601	88.2944	88.8756	89.3928	89.9023	90.3421	90.8468
Federated States of Micronesia	Both	15 to 19	Enteric infections	54.1063	57.3248	60.0562	62.6475	65.1511	67.4119	69.8278	71.9293	74.2319	76.2198	73.7935	79.4415	80.6582	81.8183	82.7749	83.7289	84.5833	85.5475	86.4166	87.1832	87.9362	88.5154	89.107	89.6797	90.0887	90.5852	91.0351	91.4583
Federated States of Micronesia	Both	5 to 9	Enteric infections	68.9297	70.9106	72.2443	73.4489	74.7192	75.8236	77.2478	78.6016	79.7746	80.9177	74.4526	82.6299	83.2187	83.9206	84.4233	84.7302	85.3833	85.9658	86.6322	87.2678	87.9269	88.4329	88.8917	89.3723	89.7698	90.0538	90.4392	90.7285
Federated States of Micronesia	Both	Early Neonatal	Enteric infections	92.0214	92.496	92.6466	92.8119	92.9441	93.1295	93.2599	93.3775	93.4987	93.61	86.0838	93.7342	93.8365	93.8795	93.9408	93.9805	94.0174	94.0053	94.0993	94.1553	94.1935	94.2327	94.2215	94.3188	94.3639	94.392	94.4278	94.4429
Federated States of Micronesia	Both	Late Neonatal	Enteric infections	92.6107	93.8757	94.171	94.4375	94.6713	94.9186	95.1493	95.3464	95.4875	95.634	71.0036	95.9437	96.0927	96.2168	96.2834	96.3462	96.402	96.4797	96.5505	96.6132	96.6762	96.7432	96.8093	96.8805	96.9262	96.9693	97.0203	97.0532
Federated States of Micronesia	Both	Post Neonatal	Enteric infections	90.5446	92.2694	92.6925	93.0963	93.4715	93.8326	94.178	94.5018	94.7788	95.0334	62.0614	95.4852	95.6061	95.7321	95.7651	95.8043	95.7809	95.7552	95.7253	95.6686	95.6509	95.6516	95.6298	95.6198	95.595	95.5608	95.5569	95.5755
Federated States of Micronesia	Female	0 to 20	Enteric infections	90.2239	91.4035	91.7709	92.1264	92.4519	92.8106	93.2497	93.6583	94.0178	94.3309	81.8635	94.7699	94.943	95.1187	95.253	95.3233	95.4773	95.6357	95.8321	96.0202	96.203	96.3528	96.4827	96.6289	96.7552	96.8829	97.0019	97.0972
Federated States of Micronesia	Female	1 to 4	Enteric infections	95.0414	95.6906	95.9592	96.2358	96.4339	96.5695	96.8401	97.1751	97.4385	97.6874	90.1849	98.0216	98.1083	98.1934	98.2498	98.2726	98.3658	98.3534	98.2911	98.2198	98.2209	98.1588	98.1929	98.1571	98.1174	97.9679	97.9115	97.9276
Federated States of Micronesia	Female	10 to 14	Enteric infections	58.6675	61.8114	64.4057	66.7662	69.0196	71.2338	73.3287	75.3875	77.3042	79.0273	74.8072	81.4793	82.6873	83.7469	84.6627	85.4026	86.2629	87.0585	87.8796	88.5678	89.2868	89.8447	90.4164	90.9072	91.368	91.8395	92.2427	92.604
Federated States of Micronesia	Female	15 to 19	Enteric infections	64.2941	66.9344	69.0618	71.048	72.9956	74.6245	76.4594	78.2509	79.9211	81.4238	79.1758	83.7863	84.7697	85.6114	86.4121	87.068	87.75	88.4588	89.1043	89.7632	90.3389	90.7425	91.2012	91.6329	91.9938	92.3853	92.7034	93.0676
Federated States of Micronesia	Female	5 to 9	Enteric infections	69.8572	72.3024	73.8392	75.2672	76.5529	77.7737	79.373	80.8635	82.2462	83.446	76.8159	85.2746	85.8939	86.6179	87.2068	87.5378	88.2045	88.7217	89.3429	89.9739	90.6413	91.1282	91.5438	91.9637	92.3243	92.5601	92.9237	93.2201
Federated States of Micronesia	Female	Early Neonatal	Enteric infections	94.3373	94.7611	94.9135	95.0458	95.1602	95.3579	95.4632	95.5795	95.6852	95.7761	88.803	95.8461	95.9155	96.0606	96.0891	96.118	96.1227	96.0799	96.1888	96.2209	96.2358	96.2616	96.208	96.3036	96.3483	96.3172	96.3234	96.3615
Federated States of Micronesia	Female	Late Neonatal	Enteric infections	96.0923	97.1366	97.313	97.4708	97.5957	97.7536	97.9101	98.0485	98.1524	98.243	76.4138	98.4142	98.4855	98.5659	98.6029	98.6503	98.6902	98.7449	98.7914	98.8274	98.8621	98.9101	98.9507	98.9872	99.016	99.0485	99.079	99.1103
Federated States of Micronesia	Female	Post Neonatal	Enteric infections	92.2177	93.9488	94.3015	94.6257	94.947	95.2943	95.6221	95.9885	96.2921	96.5578	63.8079	96.9877	97.0645	97.1465	97.1382	97.1613	97.1319	97.1441	97.1404	97.1229	97.1444	97.1838	97.1832	97.1992	97.184	97.18	97.1836	97.2032
Federated States of Micronesia	Male	0 to 20	Enteric infections	88.698	89.9492	90.4372	90.9057	91.3314	91.717	92.1358	92.4974	92.8083	93.1272	80.8195	93.6825	93.8182	94.0452	94.1807	94.2789	94.4429	94.6347	94.8533	95.0415	95.2223	95.3742	95.5442	95.7019	95.8406	95.9494	96.0729	96.1927
Federated States of Micronesia	Male	1 to 4	Enteric infections	94.6888	95.3718	95.7111	96.0343	96.3629	96.6385	96.9975	97.3105	97.5932	97.8223	91.4094	98.1016	98.2392	98.3627	98.4406	98.5055	98.6583	98.7011	98.7315	98.7381	98.7469	98.7122	98.6213	98.6619	98.581	98.4902	98.4989	98.5013
Federated States of Micronesia	Male	10 to 14	Enteric infections	53.3564	56.2383	58.6594	61.0136	63.1729	65.32	67.5794	69.8244	71.8589	73.8295	70.196	77.0729	77.8368	79.1159	80.1026	80.9691	82.1141	83.1041	84.1195	85.0616	85.845	86.5405	87.2941	87.9157	88.4426	88.9379	89.3737	89.9835
Federated States of Micronesia	Male	15 to 19	Enteric infections	51.7966	55.0522	57.9602	60.7617	63.4254	65.9732	68.5696	70.6133	73.2026	75.3665	73.1276	78.9859	80.2512	81.5753	82.5364	83.6573	84.5412	85.597	86.542	87.2671	88.0633	88.7249	89.3395	89.9468	90.3217	90.8227	91.3214	91.7133
Federated States of Micronesia	Male	5 to 9	Enteric infections	69.8065	71.418	72.5816	73.594	74.8129	75.7795	77.0011	78.1799	79.108	80.1356	74.2272	81.6545	82.1982	82.8391	83.2337	83.5067	84.0885	84.6911	85.3444	85.9292	86.5222	87.0017	87.4621	87.9585	88.3541	88.6558	89.0214	89.2707
Federated States of Micronesia	Male	Early Neonatal	Enteric infections	90.2908	90.7956	90.9272	91.1176	91.2536	91.4025	91.5562	91.6672	91.7994	91.9275	84.03	92.1272	92.2648	92.1527	92.2535	92.3037	92.3815	92.4206	92.4628	92.5389	92.6025	92.6512	92.7152	92.7831	92.813	92.935	93.0121	92.9834
Federated States of Micronesia	Male	Late Neonatal	Enteric infections	90.0463	91.3917	91.7528	92.0716	92.3635	92.6498	92.8981	93.1154	93.2592	93.4337	68.423	93.8242	94.0292	94.1803	94.2653	94.3324	94.4066	94.4849	94.564	94.6482	94.7336	94.8204	94.9109	95.0179	95.0751	95.1048	95.1679	95.1786
Federated States of Micronesia	Male	Post Neonatal	Enteric infections	90.0359	91.5607	91.9927	92.4406	92.8026	93.1402	93.4846	93.7293	93.9543	94.1717	63.8672	94.5834	94.7645	94.9289	95.0061	95.0532	95.0544	94.9855	94.9403	94.8602	94.8009	94.767	94.7485	94.7208	94.7125	94.6511	94.6449	94.6568
Papua New Guinea	Both	0 to 20	Enteric infections	75.637	76.2218	76.8551	77.8266	78.4847	78.9127	79.5553	80.0648	79.8561	79.7249	79.6986	79.6082	79.2388	79.087	78.8384	78.3125	78.2595	78.941	79.6787	80.2068	80.6751	82.4391	83.3845	84.2273	85.1709	86.2019	86.6318	86.9986
Papua New Guinea	Both	1 to 4	Enteric infections	83.7971	84.4424	85.1509	86.0541	86.6408	86.938	87.3833	87.6685	87.2303	86.9365	86.7666	86.5917	86.1352	85.8203	85.3615	84.5606	84.3622	84.8219	85.4171	86.0374	86.5964	87.8195	88.4762	89.103	89.8699	90.7721	90.9927	91.2423
Papua New Guinea	Both	10 to 14	Enteric infections	34.0872	37.1283	39.3986	42.4778	44.965	47.2531	49.4601	51.5606	52.6565	53.7437	55.208	56.5842	57.4603	58.7017	59.5647	60.1866	61.2494	62.6264	64.0972	65.3667	66.4961	67.9902	69.0757	70.1751	71.3856	72.3788	73.2262	73.8977
Papua New Guinea	Both	15 to 19	Enteric infections	24.3668	26.9996	29.7784	32.2824	34.8682	37.3782	40.0081	42.2186	44.0682	45.2494	47.2045	48.5213	49.6954	51.044	52.5977	53.9728	55.3929	56.9643	58.6404	60.0816	61.3089	62.765	63.9425	65.1879	66.4201	67.4803	68.6929	69.3642
Papua New Guinea	Both	5 to 9	Enteric infections	53.8539	55.7975	57.784	60.1217	61.8733	63.2871	64.8596	66.1518	66.1258	66.721	67.5099	68.2276	68.8235	69.606	69.9158	69.4391	69.4026	70.3342	71.1415	72.0704	72.7148	74.1057	74.8819	75.6096	76.5242	77.7387	77.9476	78.3785
Papua New Guinea	Both	Early Neonatal	Enteric infections	85.6729	86.0562	86.3723	86.7782	87.1792	87.4386	87.816	88.0848	88.1742	88.2807	88.4078	88.4365	88.5348	88.5747	88.7717	88.9685	89.1557	89.3582	89.5936	89.6006	89.7785	90.1637	90.4233	90.5783	90.7756	91.0963	91.2608	91.3949
Papua New Guinea	Both	Late Neonatal	Enteric infections	82.0043	82.7489	83.4627	84.1225	84.7161	85.1191	85.5196	85.8451	85.9226	85.6598	85.3657	84.8416	84.1546	83.6753	83.7441	84.0536	84.4067	84.9761	85.4826	85.5745	85.8178	87.0719	87.627	88.1734	88.6779	89.2269	89.6787	89.9816
Papua New Guinea	Both	Post Neonatal	Enteric infections	83.5692	83.5704	83.6127	83.9096	84.0258	84.0555	84.3849	84.7904	84.9004	84.9337	84.8487	84.811	84.6774	84.6472	84.6306	84.4265	84.3377	84.6675	85.0048	84.8864	84.9219	86.5999	87.2821	87.8868	88.5507	89.2166	89.5886	89.833
Papua New Guinea	Female	0 to 20	Enteric infections	80.9774	81.4615	82.0166	82.9627	83.6021	84.0669	84.6244	85.0795	85.004	84.8996	84.9	84.7709	84.406	84.1723	83.9089	83.5549	83.395	83.851	84.3659	84.7024	85.0184	86.5648	87.4049	88.1612	88.9399	89.7889	90.1595	90.5134
Papua New Guinea	Female	1 to 4	Enteric infections	86.0698	86.7728	87.5242	88.4424	89.1029	89.4736	89.9441	90.2305	89.9763	89.8271	89.7183	89.5451	89.1565	88.8711	88.5113	88.0194	87.6611	87.8394	88.084	88.3837	88.6691	89.7736	90.384	90.9709	91.639	92.3802	92.6376	92.8749
Papua New Guinea	Female	10 to 14	Enteric infections	42.5836	45.0463	47.0828	49.8645	51.9153	54.0182	55.9729	57.9739	58.9951	60.1274	61.5597	62.8542	64.0303	65.3184	66.3412	66.8381	67.8389	69.1191	70.4079	71.5397	72.6078	74.0581	75.1121	76.2171	77.2166	78.1068	78.8145	79.5576
Papua New Guinea	Female	15 to 19	Enteric infections	50.4583	52.1713	54.0133	55.9166	57.7009	59.4176	61.1347	62.4998	63.6087	64.2597	65.5231	66.4465	67.2797	68.1854	69.1688	70.2626	70.9296	72.0019	72.9483	73.8106	74.6063	75.5881	76.3996	77.2019	77.9376	78.4674	79.2779	79.7134
Papua New Guinea	Female	5 to 9	Enteric infections	50.3942	51.618	52.8016	55.3759	56.9506	58.2427	60.3551	61.9558	61.6202	62.2971	63.4324	64.3629	65.2792	66.5477	67.0896	66.6303	66.6054	67.8911	68.9976	70.199	71.1073	72.9754	74.0395	75.0045	76.2375	77.8389	78.1189	78.6538
Papua New Guinea	Female	Early Neonatal	Enteric infections	87.2284	87.5318	87.8629	88.3024	88.684	89.0775	89.4728	89.8218	90.0257	90.1537	90.3155	90.3807	90.6151	90.8228	91.131	91.3943	91.5523	91.7288	91.9106	91.9522	92.0732	92.3517	92.4941	92.6644	92.8037	93.0368	93.2091	93.3443
Papua New Guinea	Female	Late Neonatal	Enteric infections	87.4852	87.9431	88.3944	88.8499	89.2208	89.3996	89.6245	89.789	89.7387	89.2697	88.7113	87.9646	87.0495	86.4347	86.4155	86.7171	87.0888	87.6579	88.1282	88.27	88.4854	89.5558	90.0186	90.4995	90.9396	91.4356	91.8535	92.1852
Papua New Guinea	Female	Post Neonatal	Enteric infections	87.0649	87.1181	87.1733	87.5577	87.7653	87.9113	88.2039	88.654	88.8449	88.9294	88.9006	88.7751	88.5065	88.2853	88.0174	87.7214	87.6322	87.9376	88.3383	88.3771	88.5096	90.0851	90.71	91.3008	91.9202	92.51	92.8381	93.0955
Papua New Guinea	Male	0 to 20	Enteric infections	78.0838	78.6145	79.1634	79.9069	80.4201	80.7111	81.2567	81.6736	81.4111	81.2948	81.2533	81.224	80.961	80.9279	80.7673	80.2535	80.2919	80.9562	81.6599	82.189	82.6454	84.1081	84.8803	85.5617	86.3845	87.2848	87.6466	87.9243
Papua New Guinea	Male	1 to 4	Enteric infections	85.7973	86.2443	86.7547	87.437	87.8298	88.0023	88.3207	88.5374	88.0555	87.7132	87.5346	87.4053	87.0155	86.7682	86.3548	85.5101	85.473	86.0306	86.7499	87.4682	88.1069	89.1357	89.6758	90.1867	90.8514	91.6725	91.8111	92.0141
Papua New Guinea	Male	10 to 14	Enteric infections	31.6802	34.9965	37.3245	40.4753	43.1549	45.444	47.732	49.7982	50.8615	51.846	53.2464	54.6236	55.2335	56.4035	57.1004	57.793	58.827	60.1853	61.692	62.9898	64.0726	65.4999	66.5278	67.5266	68.8251	69.8311	70.7162	71.2689
Papua New Guinea	Male	15 to 19	Enteric infections	9.83543	13.0494	16.4193	19.1562	22.2304	25.2293	28.4375	31.2627	33.5889	35.1853	37.5587	39.1103	40.4935	42.1281	44.0624	45.4053	47.4775	49.2575	51.4727	53.3194	54.8194	56.5526	57.9169	59.411	60.964	62.4305	63.79	64.5744
Papua New Guinea	Male	5 to 9	Enteric infections	57.748	59.9314	62.2016	64.2374	65.9616	67.3632	68.5745	69.6521	69.8185	70.3654	70.9372	71.506	71.9007	72.3838	72.5627	72.1278	72.1238	72.8583	73.5001	74.274	74.7731	75.8402	76.4365	77.0134	77.7114	78.6387	78.8158	79.1918
Papua New Guinea	Male	Early Neonatal	Enteric infections	84.6149	85.0805	85.3596	85.7092	86.162	86.2368	86.6115	86.8013	86.7981	86.881	86.969	86.9935	86.9351	86.8162	86.9039	87.0389	87.2694	87.4943	87.7719	87.7086	87.9226	88.4181	88.8086	88.9164	89.1801	89.5883	89.7248	89.861
Papua New Guinea	Male	Late Neonatal	Enteric infections	78.2166	79.1713	80.0762	80.8962	81.6514	82.2176	82.7397	83.1356	83.2956	83.2341	83.2219	82.9486	82.5632	82.2453	82.3822	82.6822	82.9984	83.4941	83.9821	83.9944	84.247	85.5764	86.1736	86.7323	87.275	87.805	88.2487	88.4896
Papua New Guinea	Male	Post Neonatal	Enteric infections	81.9848	81.9231	81.9728	82.1499	82.1901	82.1213	82.4926	82.7789	82.7673	82.7232	82.5874	82.6232	82.6222	82.7496	82.9605	82.8445	82.7647	83.1107	83.3622	83.1004	83.0411	84.6603	85.3463	85.9001	86.5277	87.2056	87.5802	87.7879
Samoa	Both	0 to 20	Enteric infections	91.9871	92.2457	92.4432	92.6859	92.8548	93.0453	93.2448	93.4515	93.6346	93.7231	93.8563	93.9738	94.0733	94.1892	94.3007	94.397	94.5229	94.665	94.8383	95.0004	95.0929	95.2582	95.4065	95.5729	95.7607	95.9083	96.0564	96.1666
Samoa	Both	1 to 4	Enteric infections	97.205	97.3265	97.4256	97.525	97.6393	97.7635	97.9373	98.0599	98.1851	98.1694	98.2475	98.2953	98.3756	98.421	98.4667	98.4836	98.4523	98.4023	98.3634	98.2749	98.0832	98.1072	98.0502	98.0412	97.9739	97.9352	97.8228	97.7304
Samoa	Both	10 to 14	Enteric infections	66.2033	68.3979	70.405	72.1934	73.9383	75.6646	77.2889	78.4519	79.5794	80.438	81.435	82.2737	83.0491	83.8557	84.5112	85.16	85.9017	86.66	87.42	88.2038	88.7657	89.3726	89.7591	90.2497	90.7686	91.0762	91.4875	91.806
Samoa	Both	15 to 19	Enteric infections	69.2884	71.4442	72.9743	74.7644	75.9421	77.3755	78.2486	79.4832	80.5922	81.7019	82.5596	83.4083	84.0864	84.7398	85.4446	86.0671	86.769	87.509	88.2487	88.9722	89.5158	90.0419	90.4724	90.8935	91.2661	91.6592	92.0297	92.2809
Samoa	Both	5 to 9	Enteric infections	76.3583	77.5348	78.6246	79.7417	80.5466	81.3582	82.1317	82.9709	83.6871	84.1196	84.6473	85.1707	85.6367	85.9607	86.3703	86.7419	87.2503	87.7236	88.2375	88.748	89.0354	89.4665	89.8298	90.2532	90.7091	91.1206	91.4365	91.7566
Samoa	Both	Early Neonatal	Enteric infections	93.8431	93.9488	94.0103	94.0629	94.103	94.1411	94.1049	94.136	94.1645	94.1352	94.1422	94.1171	94.2003	94.2393	94.1892	94.2001	94.1941	94.1821	94.2508	94.3287	94.376	94.4053	94.4252	94.4885	94.5084	94.5127	94.399	94.4242
Samoa	Both	Late Neonatal	Enteric infections	96.2315	96.2908	96.3673	96.4754	96.5604	96.558	96.6431	96.6943	96.7513	96.7289	96.748	96.7383	96.7437	96.7585	96.7727	96.7919	96.8246	96.8554	96.9027	96.944	96.9403	96.9678	97.0117	97.0709	97.1195	97.185	97.2054	97.2206
Samoa	Both	Post Neonatal	Enteric infections	95.4879	95.536	95.603	95.6967	95.7603	95.7765	95.8363	95.8387	95.8975	95.9016	95.9775	95.9131	95.8963	95.9397	95.9372	95.9231	95.8608	95.8898	95.8961	95.8209	95.7257	95.7252	95.7143	95.7062	95.6835	95.6558	95.6203	95.5557
Samoa	Female	0 to 20	Enteric infections	93.8626	94.0412	94.1636	94.3481	94.488	94.6109	94.8113	95.0025	95.1885	95.2992	95.4189	95.5449	95.6467	95.7665	95.8619	95.9584	96.0497	96.1694	96.2988	96.4291	96.4918	96.6358	96.7274	96.8669	97.0016	97.1154	97.2321	97.3216
Samoa	Female	1 to 4	Enteric infections	97.5587	97.6203	97.6531	97.6894	97.7377	97.8298	97.969	98.0634	98.1871	98.1652	98.2209	98.257	98.3381	98.343	98.3734	98.3744	98.3452	98.2992	98.2534	98.2013	98.0253	98.0071	98.0152	97.9707	97.9093	97.8514	97.7271	97.6375
Samoa	Female	10 to 14	Enteric infections	67.7931	69.9516	72.008	73.9038	75.6435	77.2339	78.552	79.6898	80.9197	82.0239	83.0652	84.0239	84.8646	85.7659	86.4513	87.1627	87.8742	88.654	89.2822	90.1474	90.5551	91.2405	91.5497	91.9564	92.4368	92.721	93.0384	93.3505
Samoa	Female	15 to 19	Enteric infections	74.7837	76.4269	77.5222	79.1504	80.3396	81.5794	82.6354	83.6803	84.6991	85.5219	86.2307	86.9494	87.5506	88.015	88.51	88.9947	89.5128	90.0766	90.6384	91.1791	91.5617	91.9203	92.2499	92.6061	92.9024	93.2124	93.5361	93.7117
Samoa	Female	5 to 9	Enteric infections	76.3974	77.6615	78.7804	79.9055	80.8361	81.7086	82.8498	83.8608	84.7527	85.3541	85.9994	86.7119	87.3894	87.9619	88.5172	89.0196	89.54	90.1146	90.6334	91.2295	91.5214	91.9349	92.2417	92.6867	93.0461	93.4071	93.6874	93.9892
Samoa	Female	Early Neonatal	Enteric infections	95.9522	95.9586	96.0099	96.0456	96.0828	96.1152	96.1465	96.1761	96.2147	96.1791	96.1743	96.1366	96.2682	96.3214	96.2588	96.2585	96.2407	96.2168	96.2912	96.3915	96.4117	96.4345	96.439	96.4523	96.4798	96.4178	96.3661	96.3744
Samoa	Female	Late Neonatal	Enteric infections	98.7016	98.725	98.7595	98.807	98.8439	98.8631	98.8995	98.9327	98.9721	98.9777	98.9891	98.9818	98.9825	98.9799	98.9847	98.994	99.0106	99.0231	99.0483	99.0638	99.0724	99.0943	99.1194	99.1556	99.1824	99.2053	99.2201	99.229
Samoa	Female	Post Neonatal	Enteric infections	97.0487	97.0603	97.0787	97.1087	97.1233	97.1038	97.1429	97.1658	97.2284	97.2426	97.2784	97.2637	97.2434	97.222	97.1889	97.1542	97.1152	97.1166	97.1549	97.1408	97.0652	97.0976	97.1159	97.1492	97.1661	97.1656	97.1517	97.134
Samoa	Male	0 to 20	Enteric infections	92.9264	93.1776	93.3841	93.6046	93.7509	93.9443	94.0891	94.2512	94.3785	94.4184	94.5252	94.5993	94.6681	94.7447	94.8365	94.9002	95.0165	95.1301	95.2845	95.4207	95.506	95.6354	95.7914	95.9269	96.1032	96.2338	96.3597	96.4512
Samoa	Male	1 to 4	Enteric infections	97.5905	97.7325	97.8644	97.9939	98.1379	98.2574	98.4236	98.5487	98.6502	98.6525	98.7394	98.7919	98.853	98.9333	98.9865	99.0213	99.0022	98.9691	98.957	98.8594	98.7115	98.7839	98.6698	98.7078	98.6548	98.6495	98.5831	98.512
Samoa	Male	10 to 14	Enteric infections	66.8095	68.9279	70.8026	72.4271	74.0862	75.8223	77.5933	78.7366	79.7271	80.3307	81.2416	81.9366	82.6201	83.2976	83.8976	84.4531	85.1819	85.8745	86.7078	87.3646	88.0345	88.5297	88.965	89.499	90.0084	90.3137	90.7834	91.0771
Samoa	Male	15 to 19	Enteric infections	69.4608	71.7455	73.4843	75.1257	76.1195	77.5064	78.0637	79.2616	80.2481	81.4624	82.3289	83.163	83.8029	84.5418	85.3376	85.9859	86.7507	87.5363	88.3186	89.0966	89.7106	90.3137	90.7661	91.1678	91.5473	91.9453	92.2821	92.5675
Samoa	Male	5 to 9	Enteric infections	77.3742	78.4521	79.4799	80.5398	81.2221	81.9635	82.4543	83.1401	83.7028	83.9951	84.4324	84.7965	85.0878	85.2101	85.4894	85.7378	86.2114	86.567	87.0358	87.4484	87.7037	88.1156	88.5054	88.8683	89.3802	89.8046	90.1239	90.4264
Samoa	Male	Early Neonatal	Enteric infections	92.2166	92.4489	92.5126	92.5811	92.619	92.6596	92.5359	92.5651	92.5736	92.5633	92.5895	92.5967	92.5796	92.5876	92.5752	92.6027	92.6178	92.6274	92.665	92.6776	92.752	92.7799	92.8169	92.9457	92.9437	93.0643	92.8799	92.9269
Samoa	Male	Late Neonatal	Enteric infections	94.1054	94.2058	94.3082	94.4647	94.5838	94.5186	94.656	94.7223	94.7748	94.7115	94.7284	94.7409	94.7569	94.8024	94.8303	94.8673	94.8951	94.9428	94.9849	95.0407	94.9903	95.0423	95.1086	95.1858	95.2524	95.3607	95.3756	95.4046
Samoa	Male	Post Neonatal	Enteric infections	94.5952	94.6878	94.8101	94.9691	95.0878	95.1572	95.2516	95.2429	95.2913	95.2854	95.4153	95.3027	95.3117	95.4596	95.516	95.5532	95.474	95.544	95.4824	95.322	95.2406	95.2037	95.1591	95.0873	95.0043	94.9421	94.887	94.7624
Solomon Islands	Both	0 to 20	Enteric infections	84.2897	85.0416	85.7199	86.3621	86.9261	87.3438	87.8823	88.4569	88.2091	88.3592	88.6625	88.8003	88.9485	89.3936	89.9564	90.0068	90.3804	90.5884	91.0697	91.5588	91.8664	92.3592	92.8443	93.1362	93.5045	93.6526	93.9446	94.1429
Solomon Islands	Both	1 to 4	Enteric infections	91.7193	92.094	92.558	92.9288	93.2154	93.4032	93.6748	93.911	93.4698	93.4645	93.6418	93.7066	93.8641	94.2617	94.7671	94.7832	94.9746	94.8979	95.0794	95.2907	95.3281	95.6008	95.9226	96.0103	96.2079	96.1933	96.3455	96.4406
Solomon Islands	Both	10 to 14	Enteric infections	46.7883	49.3393	52.0122	54.4007	56.8104	58.9262	60.8862	63.0103	63.9413	65.5412	67.2699	68.4831	69.5852	70.8991	72.3599	73.3146	74.6641	75.8717	77.3178	78.7314	79.8563	81.1079	82.2217	83.1682	84.1837	84.9074	85.7401	86.4239
Solomon Islands	Both	15 to 19	Enteric infections	42.742	46.0109	48.6801	51.5265	54.0858	56.5076	58.8108	61.0275	63.1552	65.1279	66.7341	68.0272	69.2043	70.3646	71.5112	72.4445	73.8619	75.4044	76.946	78.3764	79.6617	80.9262	82.008	83.0683	84.025	84.8935	85.7561	86.4228
Solomon Islands	Both	5 to 9	Enteric infections	67.9523	69.1989	70.4716	71.7265	72.8686	73.7146	74.9083	76.0241	75.5916	76.1553	77.1406	77.7433	78.4049	79.4279	80.7597	81.0472	81.7935	82.1462	82.8911	83.7068	84.2458	85.0451	85.836	86.3392	86.9419	87.3446	87.9068	88.4058
Solomon Islands	Both	Early Neonatal	Enteric infections	91.8248	91.9518	92.0886	92.1936	92.3158	92.4277	92.5643	92.6913	92.769	92.8581	92.8673	92.953	93.0349	93.0062	92.9934	93.0536	93.1384	93.3087	93.4809	93.5611	93.6677	93.8139	93.9781	93.9998	94.0466	94.1174	94.1907	94.1638
Solomon Islands	Both	Late Neonatal	Enteric infections	92.6021	92.8274	93.0401	93.1946	93.379	93.5528	93.7461	93.913	94.0654	94.1845	94.1378	94.0888	94.0031	93.9602	93.9916	94.0143	94.2685	94.5553	94.8832	95.119	95.3978	95.6305	95.8058	95.9773	96.1005	96.2439	96.3523	96.3992
Solomon Islands	Both	Post Neonatal	Enteric infections	87.7245	88.3317	88.9539	89.5187	90.0067	90.3724	90.8352	91.3015	91.3999	91.6072	91.7736	91.841	91.8933	92.1167	92.365	92.4218	92.6722	92.9017	93.267	93.5862	93.8781	94.1842	94.4809	94.6704	94.8427	94.9611	95.1161	95.1552
Solomon Islands	Female	0 to 20	Enteric infections	89.1162	89.5239	89.9327	90.3722	90.7248	91.0125	91.4219	91.8448	91.7144	91.8345	92.0694	92.1943	92.3421	92.6797	93.1063	93.1642	93.4011	93.5352	93.8616	94.1734	94.3779	94.7494	95.1301	95.3499	95.6274	95.7367	95.9452	96.1012
Solomon Islands	Female	1 to 4	Enteric infections	93.8804	94.0874	94.3614	94.5255	94.7156	94.8392	95.0587	95.2979	94.9772	95.0428	95.2153	95.2934	95.4265	95.7685	96.1548	96.2359	96.346	96.2649	96.3251	96.46	96.4373	96.6559	96.8925	96.9691	97.1096	97.0937	97.1965	97.2491
Solomon Islands	Female	10 to 14	Enteric infections	50.1953	52.8656	55.712	58.1849	60.616	62.7797	64.9767	67.0613	68.0183	69.5221	71.0664	72.427	73.6575	75.1986	76.7644	77.8336	79.0876	80.1844	81.3932	82.4846	83.514	84.5924	85.6667	86.4864	87.3608	87.9768	88.7165	89.3617
Solomon Islands	Female	15 to 19	Enteric infections	57.206	59.4831	61.5409	63.8042	65.7372	67.63	69.3219	70.8813	72.4328	73.8657	74.8561	75.8149	76.7614	77.6891	78.7004	79.5912	80.6005	81.7945	82.8575	83.9894	84.8843	85.8259	86.6185	87.4315	88.1149	88.782	89.3709	89.8713
Solomon Islands	Female	5 to 9	Enteric infections	66.9593	68.6892	70.2275	71.6444	72.7808	73.6691	75.2944	76.7512	76.3182	77.0677	78.5212	79.3776	80.299	81.5233	83.2289	83.6508	84.5258	84.8048	85.5782	86.4074	86.9376	87.6753	88.5845	89.0514	89.8043	90.0692	90.6359	91.0986
Solomon Islands	Female	Early Neonatal	Enteric infections	94.3174	94.3876	94.5013	94.6093	94.7299	94.8531	94.9857	95.1208	95.182	95.2725	95.3202	95.3034	95.4629	95.5055	95.5801	95.6137	95.6512	95.7703	95.8639	95.8674	95.9412	96.0385	96.2263	96.1828	96.2269	96.2506	96.289	96.2361
Solomon Islands	Female	Late Neonatal	Enteric infections	96.5184	96.6338	96.7734	96.8903	97.0091	97.1149	97.2341	97.3507	97.45	97.4959	97.4528	97.3831	97.2876	97.2509	97.2715	97.3131	97.4555	97.6291	97.8093	97.9435	98.0789	98.2422	98.364	98.4661	98.5497	98.6287	98.7033	98.7455
Solomon Islands	Female	Post Neonatal	Enteric infections	92.1607	92.426	92.7454	93.0874	93.4042	93.6612	93.9712	94.3166	94.4206	94.5866	94.7242	94.7676	94.7712	94.8939	95.0152	95.0035	95.1552	95.3164	95.5866	95.8117	96.038	96.3198	96.5896	96.7582	96.8946	96.9864	97.1252	97.181
Solomon Islands	Male	0 to 20	Enteric infections	85.1622	85.9619	86.6554	87.2663	87.8304	88.2249	88.7019	89.2248	88.9338	89.0562	89.3259	89.4359	89.5438	89.9535	90.467	90.4998	90.8705	91.0676	91.5247	92.0119	92.3065	92.7575	93.1853	93.4489	93.7816	93.9154	94.1887	94.3611
Solomon Islands	Male	1 to 4	Enteric infections	92.1016	92.5074	92.9987	93.4284	93.7128	93.8984	94.1376	94.3073	93.8754	93.8098	93.9448	93.9853	94.1267	94.4729	94.9494	94.915	95.117	95.0553	95.2778	95.4888	95.5601	95.8087	96.1192	96.1934	96.388	96.3786	96.5334	96.6412
Solomon Islands	Male	10 to 14	Enteric infections	47.124	49.4691	51.8837	54.0915	56.3599	58.3225	59.9726	62.0057	62.8403	64.4164	66.2051	67.2312	68.174	69.2239	70.523	71.3253	72.6538	73.8541	75.3932	77.0109	78.1211	79.4394	80.493	81.4778	82.5408	83.3022	84.1478	84.8093
Solomon Islands	Male	15 to 19	Enteric infections	38.1698	41.9703	44.8346	47.7858	50.573	53.1257	55.6509	58.1625	60.4813	62.6364	64.621	66.0411	67.2475	68.4577	69.5342	70.3422	71.9557	73.5834	75.3696	76.8459	78.3166	79.6825	80.8691	81.9745	83.0405	83.9397	84.9316	85.6467
Solomon Islands	Male	5 to 9	Enteric infections	69.8555	70.7831	71.8685	73.001	74.1338	74.9466	75.8262	76.6879	76.3204	76.7552	77.3566	77.7622	78.212	79.0577	80.0224	80.2138	80.7987	81.2003	81.866	82.6127	83.1174	83.9362	84.5608	85.0641	85.4632	85.9705	86.4782	86.9726
Solomon Islands	Male	Early Neonatal	Enteric infections	90.0195	90.2018	90.3573	90.4551	90.5748	90.6741	90.8036	90.9095	91.0051	91.0831	91.0478	91.271	91.252	91.1598	91.0525	91.1483	91.2755	91.4663	91.6926	91.8465	91.9607	92.1306	92.2075	92.3107	92.34	92.4563	92.5593	92.5819
Solomon Islands	Male	Late Neonatal	Enteric infections	89.8338	90.155	90.4067	90.5705	90.7855	90.9969	91.2186	91.3775	91.5048	91.6568	91.5771	91.5521	91.5061	91.4612	91.4878	91.4876	91.8087	92.1427	92.551	92.8291	93.2026	93.4421	93.6307	93.855	93.9911	94.1796	94.2834	94.3232
Solomon Islands	Male	Post Neonatal	Enteric infections	85.8178	86.5799	87.3493	87.9916	88.5325	88.9165	89.4146	89.8936	89.9451	90.1431	90.2989	90.3757	90.4674	90.7245	91.0242	91.1281	91.4145	91.6608	92.0492	92.4074	92.6972	92.9878	93.2549	93.4313	93.6165	93.7451	93.8631	93.8683
Tonga	Both	0 to 20	Enteric infections	92.5078	92.655	92.8401	92.9539	93.0735	93.2045	93.341	93.5204	93.6979	93.6831	93.8402	93.9573	94.0331	94.1259	94.2685	94.3395	94.4373	94.5693	94.7793	94.8988	95.0603	95.2501	95.4459	95.6401	95.8125	95.9765	96.1373	96.304
Tonga	Both	1 to 4	Enteric infections	96.9691	97.0931	97.2435	97.3735	97.5248	97.6036	97.7508	97.9203	98.0533	98.0215	98.0712	98.2036	98.2497	98.3795	98.4878	98.5231	98.5897	98.5378	98.542	98.5932	98.4541	98.4871	98.4399	98.392	98.3515	98.28	98.2257	98.1356
Tonga	Both	10 to 14	Enteric infections	76.9321	78.0393	79.4019	80.4088	81.2803	82.216	82.998	83.6082	83.9997	84.299	85.0031	85.6871	86.0096	86.5282	87.065	87.4499	87.9832	88.4404	89.2166	89.6307	90.1173	90.5585	91.0135	91.4332	91.8336	92.2101	92.5925	92.9888
Tonga	Both	15 to 19	Enteric infections	76.1569	77.0722	77.8979	78.8602	79.7839	80.2285	80.9658	82.0218	83.6579	84.142	85.0525	85.8337	86.3095	86.8331	87.4386	87.9435	88.4767	89.1066	89.828	90.3578	90.7769	91.1614	91.5813	92.0451	92.3822	92.7201	93.0958	93.4701
Tonga	Both	5 to 9	Enteric infections	82.4343	83.0501	83.7534	84.1491	84.6153	85.2684	85.496	85.7423	86.1187	86.3202	86.5877	86.8544	87.2078	87.51	87.8228	87.9987	88.2919	88.5956	89.0223	89.315	89.6608	90.0648	90.4177	90.7841	91.168	91.5184	91.8795	92.2545
Tonga	Both	Early Neonatal	Enteric infections	93.4242	93.4749	93.4753	93.5113	93.5493	93.5881	93.6142	93.7446	93.7947	93.8348	93.8616	94.0114	94.0535	94.0821	94.098	94.1148	94.1742	94.1123	94.2581	94.1963	94.2637	94.279	94.2836	94.3262	94.3867	94.3639	94.3705	94.3581
Tonga	Both	Late Neonatal	Enteric infections	95.6287	95.731	95.8163	95.8577	95.9129	95.9777	96.0484	96.1424	96.1941	96.2623	96.3283	96.3582	96.3747	96.3973	96.4285	96.4693	96.5123	96.5841	96.6343	96.7237	96.7944	96.8378	96.8989	96.9191	96.9677	97.0146	97.0357	97.0669
Tonga	Both	Post Neonatal	Enteric infections	95.3474	95.3594	95.4479	95.4948	95.6032	95.6796	95.7497	95.924	96.1443	96.1848	96.2508	96.3308	96.4027	96.4009	96.444	96.3956	96.3817	96.3453	96.3553	96.2989	96.2457	96.221	96.1141	96.0519	95.9505	95.8481	95.7264	95.6026
Tonga	Female	0 to 20	Enteric infections	94.0442	94.162	94.3246	94.3985	94.4583	94.5289	94.6911	94.8703	95.0154	94.9989	95.1414	95.2451	95.2779	95.3654	95.5028	95.549	95.6438	95.7558	95.9293	96.0466	96.1783	96.3603	96.5243	96.6787	96.8334	96.9639	97.0803	97.2011
Tonga	Female	1 to 4	Enteric infections	97.1	97.1314	97.2265	97.2778	97.3939	97.4295	97.5118	97.6851	97.8203	97.6736	97.7762	97.8512	97.9646	98.0474	98.1158	98.1734	98.2029	98.2094	98.2246	98.2766	98.1332	98.1768	98.1814	98.1727	98.1515	98.1188	98.1274	98.0912
Tonga	Female	10 to 14	Enteric infections	78.2275	79.5417	80.9857	81.8843	82.6898	83.6351	84.5417	85.1726	85.2805	85.6956	86.6967	87.493	87.5922	88.1251	88.7107	89.0297	89.5024	89.9305	90.5187	90.9075	91.3934	91.8395	92.2496	92.6431	93.0157	93.3637	93.6655	93.9903
Tonga	Female	15 to 19	Enteric infections	81.6289	82.3368	83.3375	84.3116	84.9617	85.5847	86.1793	86.7821	87.4659	87.7063	88.3353	88.8825	89.1791	89.5572	89.9369	90.311	90.7597	91.226	91.7516	92.1898	92.5345	92.8554	93.1779	93.4774	93.7801	94.0177	94.3056	94.6113
Tonga	Female	5 to 9	Enteric infections	82.7976	83.3489	84.2117	84.6624	85.1335	85.8161	86.2425	86.6014	87.064	87.4191	87.7524	88.0797	88.5239	88.8813	89.2653	89.3697	89.7401	90.1359	90.6451	91.0375	91.3323	91.7831	92.1452	92.5119	92.8997	93.2154	93.5377	93.8352
Tonga	Female	Early Neonatal	Enteric infections	95.4293	95.4926	95.4704	95.497	95.5461	95.5533	95.5976	95.6675	95.7348	95.7864	95.812	95.9954	96.0438	96.0825	96.1075	96.1437	96.171	96.0619	96.2271	96.1009	96.1382	96.1489	96.1921	96.2278	96.2997	96.2697	96.271	96.2435
Tonga	Female	Late Neonatal	Enteric infections	98.0004	98.0644	98.1208	98.135	98.1546	98.1713	98.2245	98.2994	98.3594	98.4101	98.4544	98.4542	98.4438	98.4449	98.4667	98.5126	98.5497	98.6083	98.6459	98.71	98.741	98.7837	98.8327	98.8736	98.9101	98.9467	98.9712	99.0003
Tonga	Female	Post Neonatal	Enteric infections	96.454	96.4761	96.5211	96.5308	96.5735	96.5774	96.6745	96.8212	96.9933	97.0126	97.1253	97.1919	97.2257	97.2427	97.2739	97.2784	97.2826	97.2899	97.3401	97.3263	97.2932	97.3328	97.3338	97.3223	97.3019	97.2882	97.2434	97.1982
Tonga	Male	0 to 20	Enteric infections	93.5637	93.6953	93.8508	93.9672	94.1048	94.2507	94.3307	94.4623	94.6196	94.6085	94.7359	94.8328	94.9273	94.9994	95.1064	95.1796	95.2513	95.3613	95.5389	95.6247	95.7582	95.8958	96.0584	96.2265	96.3581	96.4989	96.6479	96.8008
Tonga	Male	1 to 4	Enteric infections	97.5711	97.7413	97.8999	98.062	98.2026	98.2957	98.4691	98.6024	98.7103	98.7937	98.7907	98.9473	98.9174	99.0581	99.1787	99.1847	99.2729	99.1861	99.1878	99.2322	99.1409	99.1609	99.0796	99.0083	98.9611	98.8713	98.7697	98.6509
Tonga	Male	10 to 14	Enteric infections	77.2112	78.1111	79.3477	80.4012	81.2849	82.1735	82.8101	83.3651	83.9509	84.148	84.5912	85.1639	85.6616	86.1428	86.605	87.0156	87.5672	88.0216	88.9051	89.3169	89.7758	90.1781	90.6423	91.055	91.4486	91.8199	92.2527	92.6881
Tonga	Male	15 to 19	Enteric infections	75.2433	76.2111	76.7532	77.5204	78.5636	78.7584	79.5117	80.815	83.1185	83.7539	84.8101	85.7137	86.2925	86.8913	87.6478	88.2056	88.7277	89.4047	90.1933	90.7057	91.0989	91.4633	91.8906	92.4265	92.7158	93.0839	93.4619	93.8131
Tonga	Male	5 to 9	Enteric infections	82.942	83.5697	84.1237	84.4593	84.8944	85.4968	85.5844	85.7445	86.0579	86.1452	86.3581	86.5713	86.8465	87.0969	87.3456	87.5801	87.8065	88.033	88.3838	88.5903	88.967	89.3116	89.6427	89.9886	90.3427	90.7029	91.0732	91.4931
Tonga	Male	Early Neonatal	Enteric infections	91.8407	91.8789	91.9364	91.9817	91.9971	92.0841	92.0859	92.2954	92.3231	92.3502	92.3904	92.4443	92.4744	92.4887	92.4951	92.4825	92.582	92.6336	92.693	92.7799	92.8824	92.9054	92.8404	92.8839	92.9035	92.9068	92.9254	92.9487
Tonga	Male	Late Neonatal	Enteric infections	93.6482	93.775	93.8777	93.9408	94.0212	94.135	94.2117	94.3088	94.3279	94.3963	94.469	94.5306	94.5647	94.6031	94.6323	94.6525	94.6944	94.751	94.8157	94.8895	95.0203	95.0973	95.1667	95.14	95.2034	95.2622	95.2986	95.3152
Tonga	Male	Post Neonatal	Enteric infections	94.7297	94.7324	94.8818	94.9573	95.1211	95.2701	95.2937	95.4998	95.7796	95.8389	95.8253	95.904	96.0148	95.9662	96.0101	95.8797	95.8408	95.7648	95.7363	95.6686	95.6199	95.5472	95.335	95.251	95.0797	94.8861	94.7027	94.5102
Vanuatu	Both	0 to 20	Enteric infections	85.4717	85.861	86.1192	86.4568	86.7648	86.9849	87.2519	87.4036	87.4743	87.0565	87.3636	87.7123	88.2907	88.9844	89.9456	90.1755	90.4369	90.2817	90.5175	90.8133	91.0253	91.4399	91.9825	92.3391	92.5219	92.8355	92.8341	92.9926
Vanuatu	Both	1 to 4	Enteric infections	92.6409	92.8055	92.9442	93.0806	93.4238	93.5511	93.6848	93.7332	93.6562	93.1628	93.3566	93.6038	94.0338	94.5225	95.233	95.3027	95.3276	95.012	95.0235	95.1163	95.1293	95.3921	95.7836	96.0046	95.9881	96.1769	96.0899	96.1205
Vanuatu	Both	10 to 14	Enteric infections	46.0353	47.5202	49.0096	50.731	52.4909	54.0171	55.7172	57.316	58.8843	59.6004	61.4406	62.9441	64.6948	66.4348	68.7803	70.0018	71.5482	72.3451	73.8602	75.2858	76.5186	77.684	78.9766	79.9098	80.6934	81.5008	82.0096	82.6454
Vanuatu	Both	15 to 19	Enteric infections	35.3141	37.7363	39.9491	42.0728	44.42	46.3493	48.6316	50.7649	52.8859	54.7076	56.8295	58.6969	60.5579	62.2557	63.9831	65.4254	67.2886	69.0728	70.7861	72.5794	74.2342	75.5993	76.9056	78.1937	79.1519	80.2406	81.0561	81.7666
Vanuatu	Both	5 to 9	Enteric infections	65.9914	66.8043	66.9819	67.7619	68.5927	69.1302	70.045	70.6103	71.0345	70.4188	71.5636	72.4852	73.6985	75.4383	77.9859	78.5509	79.2608	78.769	79.3118	80.0528	80.6654	81.6626	82.8552	83.5435	83.9283	84.6061	84.5604	85.0426
Vanuatu	Both	Early Neonatal	Enteric infections	91.2288	91.367	91.4953	91.6108	91.6655	91.7931	91.9082	91.9987	92.1566	92.193	92.2696	92.3657	92.4981	92.4661	92.5093	92.5743	92.6904	92.8214	92.9924	93.1079	93.1704	93.3	93.3928	93.4876	93.6446	93.661	93.7372	93.7831
Vanuatu	Both	Late Neonatal	Enteric infections	91.6405	91.8469	92.0052	92.1676	92.3165	92.4716	92.6172	92.7246	92.7993	92.8503	92.8929	92.9285	92.9065	92.9075	92.9734	93.1112	93.3375	93.6047	93.8263	94.05	94.2317	94.4846	94.6832	94.89	95.0931	95.2874	95.4103	95.5049
Vanuatu	Both	Post Neonatal	Enteric infections	89.7386	90.0194	90.2383	90.4674	90.717	90.8957	91.0093	91.0757	91.1223	90.9948	91.1506	91.2942	91.4567	91.603	91.9177	91.9389	92.095	92.1402	92.2999	92.5524	92.7419	93.0176	93.3567	93.6635	93.8256	94.094	94.1777	94.3313
Vanuatu	Female	0 to 20	Enteric infections	90.1087	90.3513	90.5328	90.6703	90.8163	90.8829	91.0647	91.1585	91.2189	90.8742	91.1234	91.4233	91.9301	92.5178	93.2434	93.4535	93.6538	93.5444	93.755	93.9525	94.1114	94.4024	94.7392	94.9623	95.0592	95.2531	95.2393	95.3138
Vanuatu	Female	1 to 4	Enteric infections	94.6653	94.7793	94.822	94.9008	95.0926	95.1449	95.2135	95.2663	95.2054	94.8271	94.974	95.2703	95.6563	96.0592	96.5604	96.6148	96.6262	96.4609	96.4566	96.5243	96.5407	96.6709	96.9001	97.0276	97.0094	97.1172	97.0238	97.1435
Vanuatu	Female	10 to 14	Enteric infections	53.4542	55.0694	56.5978	58.0279	59.7088	61.1016	62.7147	64.0903	65.5455	66.1737	67.8262	69.3973	71.397	73.3384	75.8368	77.1862	78.4618	79.0017	80.2504	81.426	82.359	83.2427	84.2972	84.9789	85.5859	86.223	86.5565	87.0606
Vanuatu	Female	15 to 19	Enteric infections	58.237	59.7531	61.124	62.61	64.0198	65.2087	66.5984	67.9323	69.2107	70.1458	71.4023	72.6883	73.9979	75.1123	76.261	77.2673	78.3602	79.3167	80.4587	81.5746	82.6445	83.4905	84.2785	85.1257	85.6536	86.3778	86.8921	87.3517
Vanuatu	Female	5 to 9	Enteric infections	66.4792	67.3962	68.0226	68.5653	69.1919	69.5948	70.6565	71.4409	72.0625	71.1031	72.5289	74.1197	75.9497	78.444	81.5481	82.5165	83.3618	82.9466	83.7182	84.4151	84.984	85.9091	86.9878	87.6099	87.8111	88.3851	88.2035	88.6336
Vanuatu	Female	Early Neonatal	Enteric infections	94.2093	94.2925	94.3739	94.449	94.5154	94.5935	94.6785	94.7566	94.8589	94.9169	95.0046	95.0816	95.1546	95.2413	95.2849	95.3398	95.4168	95.4983	95.5954	95.6534	95.697	95.7504	95.7863	95.8282	95.8695	95.9112	95.9596	95.9865
Vanuatu	Female	Late Neonatal	Enteric infections	96.4183	96.5164	96.5824	96.6469	96.6968	96.7374	96.7837	96.8245	96.8499	96.8357	96.8224	96.7892	96.7137	96.6796	96.7159	96.8091	96.9726	97.1359	97.2733	97.382	97.4934	97.6472	97.7614	97.8778	97.9653	98.0521	98.123	98.1709
Vanuatu	Female	Post Neonatal	Enteric infections	93.339	93.5151	93.67	93.7473	93.875	93.9341	93.9995	94.0583	94.1332	94.0417	94.1856	94.2567	94.361	94.4075	94.5909	94.5452	94.6623	94.6921	94.8543	95.0389	95.1976	95.4867	95.7549	95.9989	96.1279	96.3428	96.3939	96.5066
Vanuatu	Male	0 to 20	Enteric infections	86.1695	86.5607	86.8	87.193	87.535	87.804	88.0587	88.2092	88.2601	87.8924	88.1532	88.4291	88.8733	89.421	90.2748	90.4291	90.645	90.4772	90.6434	90.9292	91.121	91.5232	92.0995	92.478	92.6933	93.0294	93.0495	93.2504
Vanuatu	Male	1 to 4	Enteric infections	92.893	93.0578	93.2349	93.3784	93.7475	93.8945	94.0429	94.0746	94.0026	93.5402	93.7202	93.8588	94.1934	94.6015	95.2858	95.3384	95.3602	94.9825	94.9981	95.0852	95.0927	95.4132	95.8552	96.1085	96.1024	96.3198	96.2683	96.22
Vanuatu	Male	10 to 14	Enteric infections	43.837	45.1141	46.4739	48.3123	50.0082	51.5155	53.1559	54.8133	56.344	57.0352	58.8872	60.2305	61.6201	63.0361	65.0549	66.0327	67.649	68.5704	70.1609	71.6556	73.0397	74.3457	75.7456	76.8461	77.7186	78.6222	79.2618	79.9846
Vanuatu	Male	15 to 19	Enteric infections	22.7641	25.6343	28.3548	30.7067	33.7115	36.1812	39.1228	41.8313	44.5515	47.0842	49.7523	51.8693	53.9295	55.9421	57.9776	59.5679	61.8428	64.1371	66.0504	68.1904	70.1136	71.7565	73.3908	74.8777	76.1416	77.384	78.3585	79.2114
Vanuatu	Male	5 to 9	Enteric infections	66.991	67.721	67.6198	68.5328	69.481	70.1069	70.9204	71.3589	71.6657	71.3453	72.2832	72.7333	73.4812	74.5752	76.5666	76.77	77.3009	76.7649	77.0498	77.7782	78.3851	79.3654	80.5861	81.2908	81.8353	82.5631	82.6634	83.1523
Vanuatu	Male	Early Neonatal	Enteric infections	89.0358	89.2264	89.3944	89.5397	89.5687	89.7364	89.8633	89.9532	90.1621	90.1624	90.2125	90.3201	90.5145	90.3328	90.3722	90.4367	90.5789	90.7374	90.9633	91.1211	91.1842	91.3864	91.5326	91.6748	91.9624	91.9267	92.0225	92.0874
Vanuatu	Male	Late Neonatal	Enteric infections	88.21	88.5191	88.7621	88.9903	89.1991	89.4263	89.6319	89.7609	89.8432	89.9097	89.9656	90.0016	89.9967	90.0229	90.0887	90.2393	90.4818	90.7998	91.0562	91.3673	91.5709	91.8457	92.1132	92.3745	92.695	92.9825	93.1411	93.2791
Vanuatu	Male	Post Neonatal	Enteric infections	88.0639	88.3864	88.5983	88.9301	89.2366	89.4819	89.6167	89.6682	89.6561	89.4934	89.6212	89.7923	89.9375	90.1311	90.4811	90.5506	90.703	90.7487	90.8724	91.161	91.3698	91.5855	91.9639	92.2942	92.4856	92.7576	92.8825	93.0571
Central Asia	Both	0 to 20	Enteric infections	78.7991	79.0382	78.8485	79.0261	79.1957	79.7996	81.1105	82.3554	83.8013	85.2997	86.5004	87.5623	88.4623	89.2435	89.8155	90.2532	90.5821	90.8723	91.0113	91.1505	91.2562	91.4165	91.5463	91.616	91.7255	91.8318	91.9721	92.1962
Central Asia	Both	1 to 4	Enteric infections	87.6014	87.6461	87.3798	87.1939	86.9683	87.0654	87.7754	88.5708	89.5359	90.467	91.2535	92.0656	92.7412	93.2964	93.7398	94.1195	94.4478	94.7554	94.9372	95.0926	95.2152	95.3041	95.3954	95.4123	95.4407	95.4535	95.46	95.5292
Central Asia	Both	10 to 14	Enteric infections	92.4556	92.3749	92.175	91.9489	91.731	91.6274	91.6917	91.6955	91.8768	92.1982	92.3886	92.5748	92.6664	92.7584	92.7484	92.7391	92.7608	92.8055	92.7765	92.7859	92.7898	92.8112	92.8222	92.8185	92.8629	92.8642	92.9093	93.0046
Central Asia	Both	15 to 19	Enteric infections	93.5075	93.4094	93.3098	93.2376	93.0982	93.0419	93.0312	93.1073	93.2015	93.4034	93.5445	93.5825	93.6232	93.64	93.6114	93.5947	93.6429	93.6851	93.7034	93.7024	93.7337	93.7665	93.7555	93.7662	93.7357	93.7403	93.7564	93.7466
Central Asia	Both	5 to 9	Enteric infections	91.1182	91.0497	90.7349	90.3556	89.9797	89.7712	89.8378	89.8457	90.0004	90.3666	90.6922	90.8421	90.953	91.0048	91.0643	91.0765	91.0993	91.0897	91.0869	91.0805	91.0901	91.1207	91.1326	91.1554	91.2575	91.2973	91.3422	91.4732
Central Asia	Both	Early Neonatal	Enteric infections	85.0362	84.9136	84.4065	83.9656	83.4443	83.2674	83.4504	83.7722	84.4056	85.3165	85.9221	86.4484	87.0286	87.6299	88.1231	88.6477	89.0188	89.3148	89.512	89.6933	89.853	90.1002	90.2313	90.2718	90.3526	90.4746	90.5409	90.6185
Central Asia	Both	Late Neonatal	Enteric infections	78.9205	78.3945	77.3058	76.5799	75.8603	75.7007	76.1377	76.7601	77.9662	79.7187	81.1342	82.332	83.55	84.7531	85.7319	86.6311	87.3128	87.9124	88.2733	88.6211	88.9056	89.2411	89.4568	89.5826	89.6383	89.6615	89.6171	89.7258
Central Asia	Both	Post Neonatal	Enteric infections	75.9702	75.5778	74.5757	73.9524	73.3233	73.2425	74.0284	74.6566	75.7971	77.3472	78.6453	79.9062	81.218	82.5064	83.6146	84.7027	85.571	86.3191	86.8346	87.3549	87.7696	88.2309	88.5673	88.7345	88.8794	88.8578	88.8297	88.8887
Central Asia	Female	0 to 20	Enteric infections	84.3244	84.5394	84.4431	84.543	84.6444	85.0911	86.0261	86.9089	87.9496	89.0882	90.0158	90.7477	91.3863	91.9527	92.382	92.7021	92.9191	93.1177	93.2126	93.2942	93.337	93.4503	93.5521	93.5765	93.6793	93.7883	93.9168	94.1156
Central Asia	Female	1 to 4	Enteric infections	89.8044	89.893	89.6921	89.539	89.3555	89.4639	90.0549	90.7019	91.516	92.306	92.9784	93.6208	94.1566	94.6148	94.9511	95.2354	95.4416	95.6682	95.7707	95.8819	95.9818	96.0711	96.1567	96.1654	96.2216	96.2685	96.2943	96.3621
Central Asia	Female	10 to 14	Enteric infections	93.7972	93.7246	93.5023	93.1868	92.9314	92.8353	92.9731	93.0498	93.1614	93.4664	93.6464	93.7859	93.8447	93.9563	93.995	93.9885	94.0247	94.0377	94.0397	94.0688	94.0478	94.0596	94.0911	94.0908	94.129	94.158	94.161	94.2222
Central Asia	Female	15 to 19	Enteric infections	94.6075	94.5596	94.4652	94.3234	94.2116	94.2597	94.2866	94.3319	94.3392	94.4593	94.5206	94.5649	94.5757	94.5693	94.5635	94.5383	94.593	94.6296	94.6482	94.631	94.6349	94.678	94.6803	94.6866	94.6967	94.6823	94.683	94.6994
Central Asia	Female	5 to 9	Enteric infections	93.2614	93.311	93.0544	92.5548	92.1107	91.9231	92.073	92.0601	92.1959	92.5537	92.8337	92.9687	93.0542	93.0996	93.2023	93.2217	93.2492	93.2779	93.2826	93.3108	93.3075	93.3586	93.3767	93.3532	93.4354	93.5167	93.5193	93.609
Central Asia	Female	Early Neonatal	Enteric infections	88.4555	88.3246	87.8705	87.4496	87.0277	86.9485	87.1787	87.5225	88.1345	88.9221	89.4962	89.8731	90.3283	90.8218	91.1997	91.5841	91.8206	92.0281	92.123	92.2645	92.3765	92.5729	92.6136	92.619	92.6691	92.7945	92.8493	92.9498
Central Asia	Female	Late Neonatal	Enteric infections	84.6795	84.1456	83.1516	82.4138	81.7596	81.6591	82.1476	82.7748	83.7842	85.1499	86.137	86.7116	87.4479	88.3131	89.0357	89.81	90.2869	90.7548	90.9967	91.2227	91.4069	91.6552	91.8348	91.8891	91.9761	92.0433	92.0595	92.2125
Central Asia	Female	Post Neonatal	Enteric infections	79.3853	79.1064	78.3354	77.7991	77.2198	77.0671	77.5484	77.907	78.7628	80.1235	81.3888	82.4724	83.6924	84.9016	85.9097	86.9553	87.7534	88.4898	88.9967	89.4599	89.799	90.1701	90.4596	90.5839	90.7555	90.8442	90.9146	91.0616
Central Asia	Male	0 to 20	Enteric infections	79.5454	79.7488	79.5235	79.7392	79.9396	80.5363	81.8595	83.1224	84.5718	86.0052	87.1396	88.2398	89.1557	89.9366	90.4898	90.9276	91.2794	91.587	91.7343	91.8974	92.0431	92.2043	92.3248	92.4233	92.5053	92.5767	92.6868	92.8667
Central Asia	Male	1 to 4	Enteric infections	88.5498	88.5445	88.2862	88.1189	87.911	87.975	88.6255	89.3693	90.2408	91.079	91.7807	92.5558	93.1998	93.7111	94.1516	94.5287	94.8927	95.1989	95.4136	95.5701	95.682	95.7473	95.8216	95.8422	95.8335	95.808	95.7947	95.8493
Central Asia	Male	10 to 14	Enteric infections	91.7293	91.6513	91.4922	91.3811	91.2195	91.1186	91.1014	91.0232	91.2762	91.5957	91.787	92.0272	92.1693	92.2344	92.1689	92.1692	92.1734	92.2662	92.2064	92.1939	92.2372	92.2684	92.2498	92.2428	92.2882	92.2636	92.3516	92.4738
Central Asia	Male	15 to 19	Enteric infections	93.8651	93.7336	93.6456	93.662	93.5267	93.3651	93.3175	93.4202	93.6017	93.8691	94.0849	94.1186	94.1996	94.2526	94.2171	94.2202	94.2557	94.302	94.3227	94.3496	94.4085	94.4223	94.4016	94.4164	94.3485	94.3717	94.3994	94.3634
Central Asia	Male	5 to 9	Enteric infections	89.8684	89.679	89.3237	89.1346	88.8848	88.6832	88.6437	88.6915	88.8642	89.2083	89.5579	89.7212	89.8637	89.9368	89.9301	89.9487	89.9707	89.9305	89.9257	89.8818	89.9243	89.9161	89.9181	90.0079	90.1095	90.0911	90.1942	90.3553
Central Asia	Male	Early Neonatal	Enteric infections	81.905	81.7875	81.2239	80.7733	80.1505	79.8749	80.0114	80.3298	80.9702	82.0422	82.6966	83.3843	84.0875	84.7748	85.3758	86.0546	86.5629	86.9586	87.2985	87.5011	87.6889	87.9582	88.2274	88.2873	88.4023	88.4908	88.5553	88.583
Central Asia	Male	Late Neonatal	Enteric infections	74.5018	74.0434	72.9514	72.3099	71.5947	71.3953	71.7557	72.3304	73.6759	75.7149	77.4713	79.2298	80.8551	82.3193	83.474	84.4202	85.2726	85.948	86.3853	86.8314	87.2025	87.6187	87.864	88.0456	88.0609	88.025	87.8909	87.8944
Central Asia	Male	Post Neonatal	Enteric infections	74.4136	73.9529	72.8118	72.1525	71.5454	71.5655	72.6063	73.4748	74.8182	76.454	77.6992	79.0181	80.2989	81.545	82.6433	83.6842	84.5445	85.2558	85.7242	86.2709	86.724	87.245	87.608	87.8016	87.9197	87.782	87.6519	87.6069
Armenia	Both	0 to 20	Enteric infections	87.4145	87.5167	87.3873	88.1308	88.9449	90.112	91.4935	92.5154	93.5611	94.4596	95.1622	95.6847	96.2393	96.5488	96.7696	96.9629	97.2233	97.3734	97.4489	97.5219	97.5346	97.5066	97.5087	97.4928	97.4729	97.4744	97.4385	97.3923
Armenia	Both	1 to 4	Enteric infections	94.099	94.1296	94.0905	94.2419	94.3461	94.6088	94.8558	95.125	95.3567	95.5971	95.7305	95.9598	96.1387	96.272	96.3168	96.4169	96.5182	96.5904	96.645	96.6403	96.6961	96.7401	96.7939	96.833	96.9277	96.9988	97.101	97.2627
Armenia	Both	10 to 14	Enteric infections	95.142	95.1071	94.766	94.6041	94.5263	94.6874	95.1484	95.2583	95.363	95.6673	96.0283	96.1352	96.3428	96.2069	96.1291	96.2361	96.3918	96.5324	96.6173	96.6254	96.6643	96.608	96.7069	96.6087	96.6847	96.6778	96.5689	96.4736
Armenia	Both	15 to 19	Enteric infections	96.2768	96.1167	95.6015	95.5722	95.4796	95.2651	95.6111	95.9614	96.2046	96.5491	96.8492	96.9679	97.0099	97.0053	96.9345	96.8729	96.9298	97.0476	97.0229	97.1132	97.2124	97.2926	97.2153	97.2609	97.2633	97.2255	97.2485	97.2545
Armenia	Both	5 to 9	Enteric infections	93.3363	93.1775	92.9049	92.7261	92.771	92.8616	93.2541	93.7051	94.083	94.4668	94.6687	94.8936	94.9092	94.9239	94.989	94.9719	95.2006	95.245	95.4205	95.6468	95.5964	95.6079	95.5652	95.535	95.3958	95.2216	95.0754	94.9118
Armenia	Both	Early Neonatal	Enteric infections	91.1944	91.17	90.768	90.457	90.1119	90.0633	90.3628	90.4231	90.7095	91.1371	91.6324	92.0583	92.5448	92.7524	92.9178	93.1262	93.4532	93.5157	93.7935	93.6503	93.6426	93.8299	93.8812	93.9483	93.9761	93.9409	94.0391	93.9664
Armenia	Both	Late Neonatal	Enteric infections	86.7653	86.7524	86.0614	86.1556	86.3465	87.3221	88.5776	89.2661	89.976	90.6876	91.394	92.2141	93.2224	93.9359	94.3195	94.7237	95.3363	95.5834	95.7437	95.7649	95.8126	95.81	95.9114	95.9279	95.9737	96.0772	96.0816	96.0795
Armenia	Both	Post Neonatal	Enteric infections	81.6675	80.8318	79.1818	78.717	78.6304	79.916	81.9706	83.2655	84.9773	86.6964	88.2567	89.4927	90.9982	91.8997	92.5551	93.1947	93.8982	94.3156	94.4917	94.5926	94.7455	94.7828	94.9461	95.0122	95.0477	95.1904	95.2482	95.3208
Armenia	Female	0 to 20	Enteric infections	90.9683	91.0328	90.8737	91.3797	92.0595	92.8589	93.9655	94.6863	95.4629	95.983	96.5966	96.8205	97.2303	97.3418	97.5204	97.6672	97.8633	98.0111	98.1044	98.1494	98.1732	98.1497	98.1653	98.1374	98.1035	98.1144	98.061	98.0297
Armenia	Female	1 to 4	Enteric infections	95.163	95.2105	95.2018	95.2642	95.4248	95.6978	95.9307	96.1177	96.3073	96.4419	96.6009	96.7971	96.9388	96.9751	96.9976	97.0644	97.1201	97.1702	97.1735	97.1662	97.204	97.2205	97.2711	97.2868	97.384	97.4367	97.5498	97.6756
Armenia	Female	10 to 14	Enteric infections	96.141	96.0718	95.8597	95.8484	95.882	95.9736	96.2234	96.3895	96.4854	96.5458	96.9291	96.9264	97.1475	96.8413	96.748	96.901	97.0191	97.1296	97.2001	97.3117	97.381	97.2253	97.3453	97.2965	97.3102	97.3106	97.145	97.0475
Armenia	Female	15 to 19	Enteric infections	96.5783	96.5283	96.3751	96.5271	96.7167	96.7833	96.8331	96.9256	97.0862	97.175	97.3517	97.4065	97.3827	97.3967	97.3792	97.2841	97.2994	97.3942	97.3516	97.4366	97.4659	97.5659	97.5752	97.6416	97.6179	97.5917	97.5217	97.637
Armenia	Female	5 to 9	Enteric infections	94.6889	94.5216	94.2444	94.1885	94.2636	94.3128	94.7893	95.1182	95.5018	95.7852	95.8233	96.1606	96.28	96.2457	96.3005	96.2961	96.3928	96.513	96.7113	96.7778	96.8782	96.9023	96.8377	96.6905	96.6146	96.5504	96.4511	96.304
Armenia	Female	Early Neonatal	Enteric infections	93.3332	93.199	92.7383	92.3589	92.0502	91.9812	92.3076	92.3173	92.8241	93.1086	93.7507	94.1216	94.6736	94.7355	94.88	95.0391	95.3352	95.4909	95.7021	95.73	95.73	95.7093	95.7939	95.8093	95.8314	95.949	95.9023	95.9294
Armenia	Female	Late Neonatal	Enteric infections	93.4537	93.5255	93.1713	93.2787	93.5703	94.1853	95.0239	95.4116	95.7167	95.689	96.0731	96.2078	96.7652	96.8854	97.0876	97.354	97.7484	98.0039	98.1541	98.1273	98.1597	98.1313	98.2418	98.2524	98.2544	98.3465	98.3047	98.2831
Armenia	Female	Post Neonatal	Enteric infections	83.6623	82.8897	81.1544	80.5406	80.5467	81.3822	83.6476	84.8058	86.6493	87.8398	89.8251	90.403	91.884	92.5091	93.438	94.2196	95.0908	95.6799	96.0387	96.1577	96.3332	96.3751	96.5573	96.6106	96.6182	96.7503	96.7857	96.8325
Armenia	Male	0 to 20	Enteric infections	87.6579	87.773	87.7116	88.4721	89.178	90.3791	91.6311	92.659	93.6736	94.6947	95.2745	95.963	96.5039	96.9348	97.1411	97.3301	97.5803	97.6874	97.7217	97.7995	97.7999	97.7812	97.7735	97.7807	97.7856	97.7792	97.7787	97.7345
Armenia	Male	1 to 4	Enteric infections	94.6038	94.6082	94.5465	94.7446	94.7708	94.9557	95.1562	95.4375	95.6476	95.9271	96.008	96.2064	96.3786	96.5682	96.6229	96.728	96.848	96.925	97.0221	97.0218	97.082	97.1445	97.1878	97.2425	97.3053	97.3763	97.434	97.5872
Armenia	Male	10 to 14	Enteric infections	94.5164	94.5163	94.046	93.7113	93.5118	93.7337	94.4101	94.4377	94.5588	95.1174	95.4279	95.6896	95.845	95.9258	95.8857	95.9388	96.1139	96.2762	96.3693	96.2479	96.2479	96.3161	96.3736	96.2421	96.3894	96.3708	96.3362	96.2558
Armenia	Male	15 to 19	Enteric infections	96.7729	96.5285	95.7128	95.4926	95.1071	94.6139	95.2296	95.7999	96.1006	96.6786	97.0624	97.2319	97.343	97.3385	97.2401	97.2339	97.3255	97.4375	97.4412	97.506	97.6591	97.6977	97.5587	97.5787	97.6131	97.5783	97.6916	97.5807
Armenia	Male	5 to 9	Enteric infections	92.7004	92.5791	92.3458	92.0311	92.0345	92.1522	92.3814	92.9491	93.2841	93.7055	94.0609	94.136	94.0632	94.1388	94.2091	94.1684	94.5479	94.4872	94.5822	94.9753	94.7374	94.7381	94.7369	94.8729	94.6646	94.3891	94.2215	94.088
Armenia	Male	Early Neonatal	Enteric infections	89.5002	89.6083	89.2601	89.0639	88.6914	88.6698	88.8963	89.0614	89.0893	89.7237	90.0691	90.5366	90.9206	91.2715	91.4676	91.7359	92.0645	92.0052	92.3674	91.9596	91.9577	92.4551	92.4492	92.5872	92.62	92.3356	92.6763	92.4296
Armenia	Male	Late Neonatal	Enteric infections	80.7021	80.6809	79.7615	79.9208	80.0804	81.4221	83.0631	84.052	85.1339	86.5262	87.497	88.9098	90.2722	91.5393	92.069	92.5469	93.3105	93.5143	93.661	93.7024	93.7505	93.7709	93.8469	93.8309	93.9115	94.0327	94.0984	94.1021
Armenia	Male	Post Neonatal	Enteric infections	81.0602	80.2672	78.8622	78.5823	78.4543	80.1099	81.8513	83.1833	84.6918	86.7472	87.8428	89.553	90.973	92.0204	92.3975	92.8608	93.35	93.5833	93.5719	93.6532	93.7921	93.8539	93.9863	94.0501	94.0807	94.2078	94.2463	94.3025
Azerbaijan	Both	0 to 20	Enteric infections	77.6549	80.1436	82.0218	83.3739	84.4699	85.1479	85.9909	86.7763	87.4278	88.5295	89.7106	90.609	91.2849	91.8184	92.0673	92.5257	93.1983	93.7325	93.8083	93.8249	93.9034	94.0802	94.2086	94.3398	94.4928	94.6807	94.8665	95.0566
Azerbaijan	Both	1 to 4	Enteric infections	90.7494	91.708	92.3153	92.7323	92.9303	92.9867	93.1367	93.1878	93.3364	93.6228	93.951	94.225	94.4765	94.7305	94.9583	95.214	95.7075	96.1203	96.3218	96.4993	96.6073	96.63	96.6631	96.6631	96.6442	96.6178	96.5533	96.4294
Azerbaijan	Both	10 to 14	Enteric infections	94.5257	94.878	95.1086	95.1708	95.1851	95.1844	95.0045	94.8293	94.8189	94.8996	94.9571	95.097	95.1738	95.2555	95.2565	95.32	95.4851	95.4545	95.3508	95.3852	95.4144	95.4263	95.4067	95.4416	95.4408	95.535	95.5662	95.6461
Azerbaijan	Both	15 to 19	Enteric infections	95.3594	95.7623	96.1738	96.245	96.2479	96.0967	95.9611	95.9739	95.9227	95.8681	95.9148	95.978	96.0484	96.0701	95.9962	95.9958	96.126	96.2529	96.2607	96.2061	96.2839	96.3759	96.3538	96.3305	96.2806	96.342	96.3688	96.3729
Azerbaijan	Both	5 to 9	Enteric infections	92.5218	92.9451	93.1282	93.2349	93.2477	93.1358	92.8974	92.7301	92.6012	92.6704	92.8376	92.9963	93.1071	93.1512	93.3132	93.3858	93.4616	93.4404	93.4903	93.3863	93.3783	93.3707	93.3396	93.5106	93.5394	93.68	93.7111	93.7729
Azerbaijan	Both	Early Neonatal	Enteric infections	84.9467	85.3107	85.3599	85.1469	84.9465	84.5629	84.35	84.1346	83.9719	84.2537	84.7065	85.2882	85.8805	86.5761	87.2779	88.203	89.2825	90.0963	90.3494	90.5739	90.7845	91.0654	91.3831	91.4179	91.5479	91.7524	91.8281	91.9702
Azerbaijan	Both	Late Neonatal	Enteric infections	75.6696	76.659	77.0449	76.847	76.6561	76.2077	76.0694	75.9183	75.8535	76.9682	78.3959	79.7493	80.9067	82.2136	83.335	85.0961	86.9732	88.6144	89.0527	89.3558	89.6837	90.1217	90.5016	90.7315	90.9797	91.2136	91.3604	91.5313
Azerbaijan	Both	Post Neonatal	Enteric infections	73.417	75.3153	76.2903	76.5404	76.5889	76.387	76.7277	76.9867	77.1695	78.7482	80.9064	82.6154	83.9884	85.2448	85.9513	87.3208	89.0023	90.4914	91.0333	91.459	91.8414	92.4157	92.8727	93.1495	93.4786	93.7188	93.9167	94.0308
Azerbaijan	Female	0 to 20	Enteric infections	82.3101	84.429	86.0415	87.1985	88.0668	88.6638	89.2093	89.7348	90.0919	90.9502	91.891	92.6152	93.1531	93.5375	93.7709	94.1708	94.6383	95.0803	95.0998	95.0925	95.0684	95.2394	95.3363	95.4427	95.5852	95.7263	95.8958	96.104
Azerbaijan	Female	1 to 4	Enteric infections	92.6342	93.3863	93.9099	94.2964	94.4312	94.4896	94.5988	94.5638	94.6731	94.9262	95.2452	95.4952	95.6992	95.8837	96.026	96.2834	96.6098	96.9063	97.0152	97.118	97.2314	97.2234	97.2698	97.2844	97.2803	97.266	97.1941	97.0434
Azerbaijan	Female	10 to 14	Enteric infections	95.7523	96.0663	96.1528	96.2256	96.2848	96.2603	96.1023	95.9158	95.8902	96.0009	96.0096	96.0609	96.1506	96.2621	96.287	96.3702	96.4954	96.3776	96.2736	96.2894	96.3387	96.319	96.3018	96.346	96.3936	96.4497	96.4054	96.4886
Azerbaijan	Female	15 to 19	Enteric infections	96.3238	96.5105	96.6384	96.6301	96.5827	96.6098	96.6535	96.6338	96.591	96.596	96.6008	96.6666	96.6915	96.6828	96.6296	96.6281	96.7084	96.8192	96.8208	96.7738	96.7946	96.9456	96.8914	96.8717	96.8513	96.8645	96.9448	96.969
Azerbaijan	Female	5 to 9	Enteric infections	94.1247	94.4473	94.5821	94.6559	94.6654	94.5861	94.2313	94.0158	93.866	93.9852	94.1389	94.2401	94.3337	94.3363	94.6295	94.6714	94.7119	94.8689	94.9651	94.9516	94.8121	94.8925	94.8381	94.9551	94.9851	95.0119	95.0351	95.1273
Azerbaijan	Female	Early Neonatal	Enteric infections	88.7592	89.2368	89.4466	89.4924	89.6393	89.7952	90.0715	90.4042	90.5521	90.5951	90.7593	90.8406	90.9225	91.1512	91.4776	92.0479	92.7015	93.324	93.392	93.4941	93.6104	93.8149	93.9752	94.1008	94.1754	94.3539	94.4184	94.5369
Azerbaijan	Female	Late Neonatal	Enteric infections	82.1917	83.2945	83.9367	84.0211	83.9407	83.8643	83.8852	83.9235	83.5011	83.5155	83.7331	83.7309	83.7827	84.2676	85.0496	86.759	88.476	90.1303	90.5149	90.7914	90.9932	91.4338	91.8109	92.078	92.3489	92.5872	92.799	93.0445
Azerbaijan	Female	Post Neonatal	Enteric infections	72.973	75.0846	76.3307	76.7316	76.7223	76.5339	76.4135	76.1616	75.6648	77.0599	79.4201	81.5334	83.312	84.8037	85.7239	87.4225	89.1489	90.8175	91.354	91.7726	92.0718	92.643	93.1205	93.4217	93.7641	94.0072	94.2408	94.3914
Azerbaijan	Male	0 to 20	Enteric infections	79.7008	81.8148	83.405	84.5548	85.5556	86.1114	87.0118	87.8312	88.5985	89.6175	90.6941	91.5044	92.1246	92.6584	92.8457	93.237	93.9294	94.4092	94.5292	94.5724	94.7411	94.8695	94.9983	95.1181	95.2371	95.4169	95.5636	95.6731
Azerbaijan	Male	1 to 4	Enteric infections	91.3284	92.2512	92.7907	93.1346	93.3463	93.3896	93.5372	93.6586	93.8014	94.0465	94.3015	94.5288	94.759	95.0098	95.2589	95.4464	95.9606	96.3741	96.6084	96.8078	96.8779	96.9272	96.9398	96.9268	96.899	96.8675	96.8295	96.7721
Azerbaijan	Male	10 to 14	Enteric infections	93.7089	94.0357	94.4192	94.4608	94.4177	94.4481	94.2443	94.0969	94.1255	94.1515	94.2595	94.5005	94.5746	94.6186	94.573	94.6171	94.8208	94.9246	94.849	94.9043	94.9041	94.9635	94.9455	94.9755	94.9229	95.0443	95.1631	95.2238
Azerbaijan	Male	15 to 19	Enteric infections	95.4386	95.9812	96.6124	96.7581	96.8179	96.4898	96.1638	96.2068	96.1594	96.0513	96.1383	96.1888	96.3033	96.362	96.2919	96.3014	96.4668	96.585	96.6061	96.5667	96.6946	96.6975	96.7229	96.7062	96.6406	96.7398	96.7015	96.6843
Azerbaijan	Male	5 to 9	Enteric infections	91.7232	92.1827	92.3836	92.4968	92.5027	92.3478	92.2813	92.2091	92.1234	92.0944	92.2619	92.474	92.5951	92.7175	92.6715	92.8315	92.9551	92.7301	92.7224	92.5186	92.7289	92.596	92.6105	92.8315	92.8475	93.1109	93.1536	93.1513
Azerbaijan	Male	Early Neonatal	Enteric infections	81.3536	81.5847	81.4617	80.9865	80.4318	79.5228	78.8358	78.0772	77.6234	78.2508	78.9723	80.043	81.1382	82.2267	83.2538	84.5382	86.0577	87.0242	87.5022	87.8548	88.123	88.4745	89.0023	88.8701	89.0824	89.2771	89.3683	89.5332
Azerbaijan	Male	Late Neonatal	Enteric infections	70.59	71.3588	71.409	70.9375	70.6629	69.8703	69.5883	69.2909	69.6611	71.8341	74.3592	76.9567	79.1439	81.2127	82.6324	84.3182	86.2366	87.7397	88.1935	88.4997	88.9446	89.3335	89.6865	89.8151	90.0082	90.2152	90.2751	90.3447
Azerbaijan	Male	Post Neonatal	Enteric infections	75.4009	76.9521	77.5968	77.6896	77.7838	77.6017	78.3329	79.008	79.7438	81.3258	83.1178	84.3454	85.2729	86.2364	86.7011	87.6792	89.1982	90.4098	90.9058	91.3082	91.757	92.2982	92.6981	92.9588	93.2705	93.5276	93.7355	93.923
Georgia	Both	0 to 20	Enteric infections	92.4086	92.9873	93.0836	92.7959	92.2941	92.3805	92.761	92.9247	93.5117	94.1796	94.7291	94.9923	95.3683	95.7084	95.9674	96.2489	96.594	96.7254	96.7656	96.8355	96.8136	96.7988	96.7702	96.7467	96.7843	96.778	96.7655	96.7417
Georgia	Both	1 to 4	Enteric infections	96.3642	96.5697	96.6251	96.4564	96.1536	96.0084	96.1518	96.0639	96.1269	96.4077	96.6737	96.7667	96.9224	97.1163	97.228	97.3643	97.5127	97.4364	97.3711	97.2993	97.264	97.2693	97.2875	97.3077	97.3478	97.3724	97.4322	97.5084
Georgia	Both	10 to 14	Enteric infections	93.8018	93.7509	93.645	93.5012	93.2102	93.3175	93.5095	93.5903	93.9915	94.2016	94.4041	94.4724	94.6546	94.8604	94.9297	95.1271	95.1783	95.2927	95.3859	95.4536	95.3907	95.43	95.2905	95.247	95.3169	95.1775	95.1043	95.1243
Georgia	Both	15 to 19	Enteric infections	94.4189	94.2532	94.1789	94.1421	94.0049	94.0778	94.1207	94.1235	94.2291	94.4401	94.4258	94.3679	94.4745	94.758	94.9145	94.9436	95.048	95.1465	95.1056	95.0694	94.977	94.9632	95.0217	94.8784	95.0156	94.9723	95.0113	94.9296
Georgia	Both	5 to 9	Enteric infections	92.0089	91.8987	91.6982	91.405	91.2024	91.2731	91.5977	91.939	92.5348	92.9279	93.1872	93.2539	93.6689	93.9332	94.0654	94.2279	94.4938	94.7519	94.9548	95.1296	95.2094	95.1835	95.1799	95.1213	95.0955	94.9495	94.7955	94.7047
Georgia	Both	Early Neonatal	Enteric infections	91.4125	91.6358	91.458	91.0065	90.4901	90.3445	90.3329	90.1468	90.1893	90.6089	90.9206	91.1519	91.6753	92.1121	92.4151	92.7883	93.3084	93.4873	93.4282	93.5891	93.4758	93.5548	93.5534	93.6227	93.6572	93.703	93.7456	93.7595
Georgia	Both	Late Neonatal	Enteric infections	93.2114	93.5676	93.3444	92.7698	92.1125	91.9165	92.0394	91.8396	91.5865	91.825	91.9292	92.038	92.8839	93.7032	94.3523	94.8338	95.5419	95.5797	95.4444	95.4873	95.3572	95.2742	95.1442	95.1523	95.2282	95.3316	95.3893	95.4297
Georgia	Both	Post Neonatal	Enteric infections	89.7315	90.7663	90.4091	88.9995	87.1063	86.6486	86.9812	86.6203	87.3794	89.0961	90.5913	91.2086	92.148	92.9727	93.6376	94.2208	95.07	95.0399	94.848	94.7846	94.6212	94.56	94.5076	94.5106	94.571	94.6808	94.8196	94.9304
Georgia	Female	0 to 20	Enteric infections	94.4408	94.7224	94.7045	94.5112	94.1315	94.0687	94.2966	94.4023	94.9087	95.4698	95.667	95.7882	96.1307	96.4312	96.7013	96.8731	97.232	97.3544	97.3453	97.4338	97.3616	97.3302	97.3017	97.3118	97.3346	97.315	97.3093	97.2655
Georgia	Female	1 to 4	Enteric infections	96.9088	97.1027	97.1823	97.0872	96.8699	96.5942	96.7134	96.6034	96.8045	97.1101	97.2504	97.3372	97.4651	97.6211	97.708	97.7111	97.891	97.8901	97.8663	97.8054	97.7976	97.7879	97.7984	97.8254	97.917	97.9229	97.9924	98.0976
Georgia	Female	10 to 14	Enteric infections	94.7746	94.6672	94.4643	94.4042	94.2431	94.2955	94.5137	94.7232	94.9588	95.0769	95.1699	95.1845	95.2824	95.412	95.519	95.6877	95.8398	95.9009	95.8673	95.879	95.7931	95.7368	95.6688	95.6866	95.7611	95.6776	95.6909	95.6176
Georgia	Female	15 to 19	Enteric infections	94.6622	94.4612	94.4313	94.4253	94.12	94.2636	94.3475	94.2236	94.2091	94.462	94.3105	94.1674	94.2635	94.6559	94.9592	94.9573	95.1084	95.2921	95.1073	95.1126	94.8978	94.7612	94.7964	94.722	94.8337	94.7285	94.7841	94.7177
Georgia	Female	5 to 9	Enteric infections	93.8205	93.7009	93.4257	93.1144	93.0096	93.0571	93.5042	93.8128	94.3663	94.6256	94.7371	94.8281	95.1061	95.2969	95.5319	95.6814	95.9117	96.0067	96.0662	96.2316	96.2055	96.1797	96.1793	96.1783	96.1676	96.0844	95.9466	95.8128
Georgia	Female	Early Neonatal	Enteric infections	93.8453	93.9953	93.8447	93.5311	93.1716	93.0357	93.1159	93.0246	93.1989	93.7445	93.7297	93.9185	94.3658	94.6729	94.8723	94.985	95.522	95.7127	95.6105	95.8124	95.6089	95.5647	95.4869	95.6119	95.6065	95.6756	95.6564	95.6679
Georgia	Female	Late Neonatal	Enteric infections	95.2169	95.3834	95.0523	94.5038	93.8399	93.5813	93.6397	93.4543	93.3052	93.7617	93.5073	93.5987	94.6769	95.6872	96.4996	96.8392	97.74	97.9931	97.9212	98.0819	97.862	97.7309	97.515	97.5934	97.6496	97.6196	97.7182	97.7443
Georgia	Female	Post Neonatal	Enteric infections	91.9504	92.5286	92.0673	91.0104	89.3892	88.6018	88.5929	88.1013	89.0672	90.6306	91.2021	91.3897	92.7091	93.6808	94.5427	94.995	96.1749	96.4372	96.3841	96.516	96.3429	96.2637	96.1643	96.2566	96.3676	96.4268	96.5011	96.5681
Georgia	Male	0 to 20	Enteric infections	92.8597	93.588	93.7851	93.4871	93.0138	93.2276	93.6501	93.8189	94.3094	94.8853	95.6233	95.9467	96.2497	96.5302	96.7003	97.0031	97.2369	97.3406	97.4191	97.4475	97.4827	97.4885	97.467	97.4218	97.4649	97.4756	97.4631	97.4712
Georgia	Male	1 to 4	Enteric infections	96.7591	96.914	96.9271	96.7204	96.4057	96.4409	96.5701	96.5354	96.4481	96.6451	96.962	97.0377	97.1829	97.3648	97.4756	97.707	97.7877	97.6584	97.5699	97.5098	97.455	97.4735	97.4936	97.5015	97.4772	97.5124	97.5454	97.5683
Georgia	Male	10 to 14	Enteric infections	93.4974	93.5058	93.5339	93.2921	92.8785	93.0554	93.2134	93.116	93.6828	93.9792	94.2659	94.3803	94.6434	94.9179	94.9436	95.1493	95.0894	95.2695	95.4958	95.6192	95.5786	95.7106	95.5061	95.4075	95.4802	95.3102	95.1459	95.2553
Georgia	Male	15 to 19	Enteric infections	95.5186	95.4329	95.3249	95.2571	95.314	95.3043	95.3064	95.4392	95.6435	95.7809	95.9105	95.9357	96.0629	96.1968	96.1841	96.2323	96.2857	96.2787	96.3803	96.3015	96.3306	96.4217	96.4724	96.3	96.4163	96.4253	96.4349	96.3588
Georgia	Male	5 to 9	Enteric infections	91.1759	91.1018	91.0391	90.8057	90.5078	90.6131	90.7368	91.0912	91.6514	92.1379	92.5167	92.5278	93.0572	93.3702	93.3535	93.4966	93.7605	94.1982	94.541	94.6888	94.8912	94.8535	94.8385	94.7334	94.7089	94.5121	94.3812	94.3694
Georgia	Male	Early Neonatal	Enteric infections	89.3503	89.651	89.4309	88.8253	88.13	87.9707	87.8178	87.5496	87.4539	87.7269	88.3855	88.6709	89.2876	89.8737	90.3101	90.9445	91.4454	91.6354	91.6721	91.7414	91.7717	92.0107	92.0819	92.057	92.1722	92.1212	92.2868	92.2996
Georgia	Male	Late Neonatal	Enteric infections	91.7109	92.2471	92.1517	91.5658	90.9631	90.8609	91.0281	90.8025	90.4594	90.4305	90.8968	91.0422	91.6023	92.1289	92.5649	93.1792	93.6263	93.4396	93.2569	93.199	93.2052	93.1718	93.1523	93.0712	93.1435	93.3596	93.3369	93.4098
Georgia	Male	Post Neonatal	Enteric infections	88.2932	89.6542	89.4	87.7037	85.6819	85.5768	86.2361	86.0123	86.5254	88.2951	90.5289	91.5085	92.0145	92.7044	93.1682	93.9242	94.4512	94.1803	93.8774	93.6338	93.4851	93.4616	93.4625	93.387	93.3909	93.5298	93.7253	93.8495
Kazakhstan	Both	0 to 20	Enteric infections	86.1998	85.7287	85.2187	85.1395	85.3289	85.7729	86.7436	87.528	89.018	90.4266	91.5793	92.4351	92.9236	93.1679	93.328	93.4733	93.66	93.8433	93.9239	94.0819	94.2732	94.5172	94.7405	94.9355	95.1171	95.2735	95.4062	95.5214
Kazakhstan	Both	1 to 4	Enteric infections	92.5675	92.4862	92.1886	91.8518	91.5047	91.2134	91.4855	91.7589	92.6664	93.6307	94.6327	95.4792	96.1241	96.6472	97.0908	97.3981	97.5963	97.7596	97.8789	97.971	98.0086	98.0623	98.1537	98.1402	98.1441	98.0709	97.967	97.9299
Kazakhstan	Both	10 to 14	Enteric infections	92.5011	92.3464	92.1905	92.1359	92.0627	91.9273	91.9353	91.8868	92.0772	92.3468	92.4074	92.679	92.744	92.7296	92.7418	92.7271	92.8037	92.8888	93.0248	93.1031	93.0758	93.0721	93.1857	93.2873	93.4036	93.5617	93.6223	93.745
Kazakhstan	Both	15 to 19	Enteric infections	93.0412	92.8537	92.7611	92.8609	92.688	92.6624	92.7237	92.7859	92.8155	93.0065	93.0853	93.2067	93.306	93.3391	93.431	93.3999	93.5086	93.5975	93.6787	93.6575	93.7375	93.8686	93.8822	94.015	93.9562	94.0713	94.0639	94.1366
Kazakhstan	Both	5 to 9	Enteric infections	91.1477	90.8324	90.5303	90.4663	90.3786	90.1644	90.0999	90.0529	90.3131	90.5892	90.9299	91.1173	91.1094	91.0711	91.0819	91.0166	91.1514	91.3188	91.3813	91.3839	91.4223	91.5281	91.5772	91.6209	91.8903	92.1017	92.306	92.5298
Kazakhstan	Both	Early Neonatal	Enteric infections	89.2007	88.8835	88.6253	88.2313	87.9051	87.6597	87.7654	87.8645	88.7709	89.6474	90.2722	90.7949	91.1383	91.3798	91.5443	91.9151	91.9703	92.1763	92.4743	92.8056	93.1427	93.2595	93.2952	93.4979	93.611	93.6514	93.8205	93.8237
Kazakhstan	Both	Late Neonatal	Enteric infections	84.413	83.2184	82.0527	81.2945	81.0221	81.1137	82.0103	82.7191	85.1013	87.3482	89.0123	90.1001	90.8727	91.4378	92.0322	92.6917	93.1346	93.6366	93.9422	94.2634	94.5784	94.9394	95.2465	95.5276	95.6137	95.6756	95.6319	95.6008
Kazakhstan	Both	Post Neonatal	Enteric infections	83.2829	81.8779	80.4256	79.7289	79.7284	80.1936	81.0578	81.5246	83.6779	85.9123	87.688	88.8705	89.7057	90.2592	90.7807	91.5268	92.0566	92.6142	92.906	93.3655	93.8612	94.3944	94.8621	95.1216	95.2021	95.1121	94.8883	94.5881
Kazakhstan	Female	0 to 20	Enteric infections	89.9658	89.6785	89.3951	89.3718	89.4759	89.7445	90.4133	90.9743	91.9054	92.9618	93.8667	94.5184	94.82	94.9167	95.0695	95.1313	95.2476	95.3585	95.4701	95.5918	95.6893	95.8662	96.0072	96.1341	96.2557	96.3456	96.4431	96.5384
Kazakhstan	Female	1 to 4	Enteric infections	94.043	93.9469	93.6737	93.4221	93.1549	92.9192	93.0678	93.2221	93.8895	94.7081	95.5863	96.3497	96.8527	97.2722	97.6246	97.8207	97.9664	98.1582	98.1851	98.2668	98.3497	98.3794	98.3937	98.3522	98.3555	98.3672	98.2901	98.2073
Kazakhstan	Female	10 to 14	Enteric infections	93.8369	93.6947	93.4192	93.2679	93.2025	93.024	93.0877	93.0853	93.2911	93.4742	93.6853	93.8697	93.9259	93.8873	93.9256	93.8407	93.91	94.0381	94.213	94.2881	94.2529	94.305	94.4391	94.5033	94.5817	94.744	94.7391	94.8749
Kazakhstan	Female	15 to 19	Enteric infections	94.2351	94.0664	94.0832	94.0749	93.8816	93.8928	93.9629	93.9939	93.9565	94.0544	94.0981	94.2637	94.2289	94.2515	94.3311	94.293	94.4439	94.4857	94.597	94.5218	94.5749	94.7613	94.744	94.805	94.8248	94.9278	94.8701	94.8935
Kazakhstan	Female	5 to 9	Enteric infections	93.479	93.2587	92.9567	92.9553	92.8524	92.6536	92.556	92.4851	92.6291	92.8713	93.1809	93.3836	93.4008	93.3638	93.3659	93.3811	93.4863	93.6389	93.727	93.7447	93.759	93.8982	93.9725	93.9298	94.0873	94.2622	94.4143	94.5384
Kazakhstan	Female	Early Neonatal	Enteric infections	92.2473	91.9556	91.6885	91.3107	90.9937	90.7941	90.8279	90.9007	91.572	92.2488	92.871	93.3424	93.6742	93.844	94.0354	94.2559	94.2897	94.4901	94.6551	94.9933	95.3226	95.5009	95.3421	95.6157	95.6841	95.6882	95.8701	95.8649
Kazakhstan	Female	Late Neonatal	Enteric infections	88.8864	87.6408	86.4279	85.6536	85.433	85.5907	86.4292	87.2508	89.1126	91.1332	92.6104	93.5772	94.1629	94.5149	95.1218	95.6268	95.9396	96.3477	96.6176	96.8921	97.119	97.3636	97.5855	97.7796	97.874	97.8549	97.8316	97.8002
Kazakhstan	Female	Post Neonatal	Enteric infections	86.3518	85.3563	84.4321	83.9828	83.9582	84.2426	84.9577	85.5119	87.0094	88.9701	90.6109	91.6194	92.1447	92.3754	92.8694	93.337	93.6772	94.1538	94.4949	94.9169	95.2763	95.6528	95.9884	96.2409	96.3357	96.2479	96.1597	96.0128
Kazakhstan	Male	0 to 20	Enteric infections	86.6957	86.1807	85.5916	85.4767	85.7077	86.2045	87.2026	87.9889	89.6293	90.9891	92.0592	92.8781	93.4287	93.7684	93.8941	94.0922	94.2942	94.5032	94.5185	94.6709	94.908	95.1427	95.3839	95.5922	95.7799	95.9547	96.0818	96.1764
Kazakhstan	Male	1 to 4	Enteric infections	93.0196	92.9713	92.7253	92.3822	92.0382	91.7597	92.0833	92.4009	93.3148	94.181	95.047	95.7585	96.3776	96.8628	97.2856	97.6266	97.8296	97.9114	98.1053	98.187	98.1637	98.2303	98.3829	98.4091	98.4146	98.266	98.1656	98.1958
Kazakhstan	Male	10 to 14	Enteric infections	91.8807	91.7261	91.7304	91.7816	91.698	91.6201	91.5592	91.4663	91.629	91.992	91.864	92.2408	92.3136	92.3438	92.3346	92.4247	92.5026	92.5226	92.5856	92.6597	92.6506	92.5726	92.6451	92.7796	92.929	93.0498	93.1918	93.2793
Kazakhstan	Male	15 to 19	Enteric infections	93.542	93.3746	93.1763	93.3612	93.2579	93.1814	93.2252	93.3154	93.4316	93.6963	93.8129	93.8696	94.1121	94.1581	94.2515	94.2463	94.2791	94.4084	94.4324	94.4862	94.5762	94.6074	94.6551	94.8325	94.7037	94.7988	94.8519	94.9598
Kazakhstan	Male	5 to 9	Enteric infections	89.8111	89.435	89.1807	89.0172	88.9725	88.7696	88.7526	88.7406	89.1259	89.4159	89.7571	89.9188	89.898	89.8878	89.9275	89.7552	89.9114	90.0824	90.0978	90.0799	90.1575	90.1795	90.1666	90.3422	90.7175	90.9274	91.1595	91.476
Kazakhstan	Male	Early Neonatal	Enteric infections	86.4723	86.1465	85.9234	85.5175	85.1886	84.8801	85.0945	85.251	86.3774	87.5283	88.1476	88.7392	89.0595	89.3686	89.5114	90.0523	90.1613	90.3691	90.8622	91.0916	91.3393	91.3142	91.7655	91.7503	91.9205	92.0074	92.0674	92.0761
Kazakhstan	Male	Late Neonatal	Enteric infections	80.9095	79.9162	78.944	78.2971	78.0205	78.0505	78.9603	79.4979	82.2652	84.5366	86.2688	87.3873	88.294	89.051	89.5342	90.2615	90.8078	91.3722	91.7155	92.0485	92.4286	92.9064	93.2464	93.5544	93.6361	93.7767	93.7057	93.6617
Kazakhstan	Male	Post Neonatal	Enteric infections	81.4565	79.8508	78.0725	77.2436	77.3122	77.9411	78.9109	79.2794	81.883	84.1998	85.9613	87.2047	88.3012	89.0593	89.5357	90.4857	91.1453	91.7381	91.9019	92.3738	92.9541	93.6266	94.2046	94.4645	94.5513	94.4972	94.1397	93.6732
Kyrgyzstan	Both	0 to 20	Enteric infections	81.5387	82.4324	82.8219	83.623	83.7127	83.4995	83.6365	82.543	82.2786	82.9131	84.2103	85.3694	86.3533	87.3613	87.9071	88.2096	88.3333	88.6066	89.2921	89.8581	90.4216	91.0244	91.4502	91.8159	92.0377	92.2883	92.5931	92.6882
Kyrgyzstan	Both	1 to 4	Enteric infections	90.1561	90.4391	90.7175	91.0395	91.085	90.919	90.904	90.5569	90.6028	90.751	91.291	91.7122	92.0937	92.652	92.939	93.2763	93.3256	93.5525	93.9195	94.2138	94.5622	94.8769	95.2282	95.4344	95.4833	95.5811	95.7963	95.8249
Kyrgyzstan	Both	10 to 14	Enteric infections	92.182	92.0598	91.9531	92.0799	91.9466	91.8352	91.6081	91.2568	91.142	91.1772	91.4142	91.527	91.4154	91.4314	91.4383	91.3998	91.4675	91.6124	91.7555	91.8826	92.0271	92.1753	92.224	92.2764	92.2286	92.2897	92.2795	92.3671
Kyrgyzstan	Both	15 to 19	Enteric infections	92.7916	92.7977	92.7211	92.811	92.7811	92.676	92.5909	92.4297	92.3387	92.6065	92.715	92.8451	92.7062	92.7589	92.7452	92.7275	92.7235	92.7574	92.8973	93.0409	93.1536	93.2712	93.297	93.2855	93.3943	93.4374	93.4671	93.5576
Kyrgyzstan	Both	5 to 9	Enteric infections	90.7466	90.9635	91.1815	91.0726	90.8059	90.4825	90.2051	89.7967	89.505	89.3894	89.5137	89.6664	89.747	89.8418	89.8656	89.7957	89.8494	89.921	90.0345	90.1559	90.2626	90.3771	90.4429	90.6398	90.6795	90.7603	90.9027	90.9193
Kyrgyzstan	Both	Early Neonatal	Enteric infections	87.0526	86.9893	86.7244	86.7509	86.3167	86.1179	86.4688	86.511	87.2353	88.3723	89.4535	90.0771	90.3936	90.7998	91.1113	91.4609	91.6572	91.699	92.0033	92.0995	92.202	92.5096	92.3842	92.1509	92.0201	92.0252	92.2126	92.1769
Kyrgyzstan	Both	Late Neonatal	Enteric infections	78.2236	78.4727	78.1311	78.2892	77.478	76.5276	76.4678	75.1291	75.3904	77.7268	81.083	83.8507	85.5958	87.3623	88.4859	89.179	89.7783	90.1992	91.4116	92.0898	92.7339	93.3991	93.4648	93.6258	93.5893	93.7352	93.7551	93.6816
Kyrgyzstan	Both	Post Neonatal	Enteric infections	80.2539	80.5784	80.1164	80.0181	79.1526	78.2138	78.002	75.4933	73.9812	74.1043	75.3429	76.6869	78.3107	80.1301	80.975	81.5418	81.9193	82.6757	84.2042	85.6074	86.9614	88.2352	89.0194	89.6236	89.9768	90.2458	90.6542	90.6123
Kyrgyzstan	Female	0 to 20	Enteric infections	87.116	87.7799	87.8984	88.4388	88.5013	88.1702	88.2103	87.4267	87.2668	87.6804	88.5975	89.2853	89.9282	90.8672	91.1324	91.1995	91.2842	91.4222	91.7753	92.1829	92.6292	93.0619	93.4267	93.7315	93.9465	94.125	94.2874	94.3343
Kyrgyzstan	Female	1 to 4	Enteric infections	91.9289	92.3768	92.5887	92.7852	92.9245	92.7542	92.7823	92.6469	92.8352	92.9907	93.4181	93.5513	93.8218	94.2245	94.402	94.5915	94.5637	94.7365	95.0073	95.19	95.4981	95.7644	96.1649	96.3727	96.427	96.423	96.5084	96.5179
Kyrgyzstan	Female	10 to 14	Enteric infections	93.7933	93.7391	93.5994	93.7797	93.7083	93.5852	93.3958	93.0882	92.9844	93.0388	93.05	93.0804	93.0198	93.0722	93.1175	93.1116	93.1106	93.1615	93.2399	93.3161	93.4969	93.5866	93.6066	93.6023	93.6117	93.698	93.7163	93.7408
Kyrgyzstan	Female	15 to 19	Enteric infections	93.9714	93.9705	93.8409	93.8871	93.8989	93.7848	93.7386	93.6367	93.5704	93.728	93.7366	93.8066	93.7364	93.7418	93.8146	93.836	93.7646	93.7893	93.8655	93.9832	94.1058	94.1879	94.207	94.1707	94.3237	94.3377	94.3386	94.4141
Kyrgyzstan	Female	5 to 9	Enteric infections	92.8091	93.1405	93.348	93.2487	92.9603	92.6554	92.3795	91.9866	91.8365	91.6673	91.7531	91.9332	92.0364	92.1981	92.2931	92.2528	92.2867	92.2865	92.3171	92.4771	92.6442	92.7137	92.6846	92.9454	93.0368	93.1597	93.3565	93.4074
Kyrgyzstan	Female	Early Neonatal	Enteric infections	91.2098	91.2367	90.9685	90.9381	90.73	90.4141	90.4935	90.2746	90.6465	91.3575	92.1173	92.6338	92.8468	93.2776	93.4583	93.6686	93.8253	93.9194	94.1085	94.2814	94.3872	94.557	94.5634	94.405	94.2877	94.3065	94.3776	94.3651
Kyrgyzstan	Female	Late Neonatal	Enteric infections	83.6222	83.4941	82.4907	82.1357	81.1751	80.1071	80.4187	79.5561	80.4096	82.5607	85.3669	87.1527	88.2834	90.1347	90.643	91.2293	91.7927	92.0427	93.0606	93.8963	94.5537	95.2411	95.5734	95.9203	96.2293	96.4263	96.3785	96.2544
Kyrgyzstan	Female	Post Neonatal	Enteric infections	84.2161	84.4699	83.9851	83.99	83.3848	82.2713	81.8888	79.5924	78.1331	78.0533	79.2103	80.3424	81.7756	84.0343	84.508	84.7166	85.0956	85.6953	86.671	87.9332	89.1035	90.181	90.9223	91.4459	91.833	92.1087	92.2533	92.1331
Kyrgyzstan	Male	0 to 20	Enteric infections	81.3062	82.206	82.8073	83.6604	83.7802	83.7794	83.9962	82.9168	82.6348	83.3145	84.6386	85.9531	87.0203	87.7993	88.4808	88.9514	89.0802	89.4228	90.2613	90.8261	91.3464	91.9509	92.3201	92.642	92.8046	93.0583	93.4214	93.5397
Kyrgyzstan	Male	1 to 4	Enteric infections	90.8519	90.897	91.1861	91.5779	91.5217	91.4122	91.3654	90.8978	90.7921	90.8982	91.4135	92.0082	92.399	92.9703	93.2872	93.6758	93.7928	94.0165	94.3851	94.7138	95.0175	95.3011	95.5121	95.665	95.693	95.8711	96.1652	96.2045
Kyrgyzstan	Male	10 to 14	Enteric infections	91.1682	90.9766	90.9474	91.0052	90.825	90.7367	90.4867	90.12	90.0236	90.0082	90.5112	90.7051	90.5747	90.5491	90.507	90.4353	90.5792	90.8336	91.053	91.2336	91.3154	91.5304	91.6241	91.7396	91.6163	91.6548	91.6036	91.7606
Kyrgyzstan	Male	15 to 19	Enteric infections	93.2528	93.2624	93.2627	93.3944	93.3409	93.2618	93.1526	92.9584	92.8655	93.2065	93.4256	93.5961	93.4289	93.5316	93.423	93.3671	93.4465	93.4961	93.6852	93.8373	93.9261	94.0586	94.0914	94.12	94.1499	94.2133	94.2662	94.3471
Kyrgyzstan	Male	5 to 9	Enteric infections	89.6449	89.7007	89.9296	89.8194	89.6261	89.3199	89.0904	88.7434	88.3306	88.3214	88.4941	88.5787	88.6444	88.6585	88.587	88.504	88.5672	88.7623	88.9829	89.0216	89.0591	89.2151	89.4119	89.4808	89.4744	89.5108	89.5693	89.5379
Kyrgyzstan	Male	Early Neonatal	Enteric infections	83.1403	82.9598	82.6891	82.8031	82.092	82.0023	82.6519	82.9676	84.0665	85.6583	87.1336	87.8345	88.3024	88.6376	89.0853	89.6243	89.8735	89.8239	90.308	90.2746	90.3678	90.8846	90.5473	90.2481	90.1528	90.1353	90.4756	90.3726
Kyrgyzstan	Male	Late Neonatal	Enteric infections	74.2438	74.873	75.2722	75.9668	75.3837	74.6488	74.2006	72.485	72.0804	74.4027	78.047	81.6358	83.9367	85.4456	87.1999	87.982	88.5821	89.1595	90.4892	90.8996	91.4735	92.0577	91.7973	91.7209	91.308	91.3471	91.4754	91.4342
Kyrgyzstan	Male	Post Neonatal	Enteric infections	77.967	78.3465	77.9071	77.6896	76.6423	75.9453	75.9098	73.3954	71.9778	72.268	73.4943	74.8972	76.5564	77.7595	78.8515	79.6865	80.0484	80.8789	82.8351	84.2679	85.7151	87.0905	87.8636	88.5131	88.8279	89.0705	89.7012	89.769
Mongolia	Both	0 to 20	Enteric infections	91.1375	91.7494	92.3339	92.8335	93.2599	93.6061	93.541	94.5842	95.0738	95.4399	95.5649	95.6983	95.6874	95.6582	95.6354	95.6441	95.6742	95.7226	95.778	95.7869	95.8128	95.8798	95.9135	95.9372	95.9691	96.0498	96.1237	96.1319
Mongolia	Both	1 to 4	Enteric infections	93.3581	93.7404	94.1841	94.56	94.8675	95.1399	94.9935	95.7077	95.7606	95.891	95.9729	96.0681	96.2141	96.2762	96.3308	96.2526	96.19	95.9008	95.6172	95.4301	95.3981	95.4364	95.46	95.4859	95.5213	95.6601	95.7207	95.7878
Mongolia	Both	10 to 14	Enteric infections	95.2229	95.177	95.1757	95.1493	95.1559	95.0396	94.981	95.4054	95.6502	95.8837	95.9651	95.9696	95.8109	95.6719	95.5171	95.3163	95.2397	95.1091	94.9851	94.7927	94.766	94.8148	94.7894	94.8586	94.8619	94.8774	94.9788	95.0093
Mongolia	Both	15 to 19	Enteric infections	96.0204	96.2062	96.4327	96.5754	96.6423	96.6977	96.7134	96.9107	96.9939	97.1908	97.1385	97.1326	96.8941	96.6609	96.3355	96.2732	96.2406	96.1989	96.2934	96.1987	96.1808	96.1415	96.1738	96.1752	96.1985	96.2083	96.235	96.2032
Mongolia	Both	5 to 9	Enteric infections	93.5102	93.1609	92.8557	92.7833	92.6867	92.5918	92.4757	93.1898	93.5796	93.92	94.0718	94.0388	94.0195	93.8319	93.8142	93.7237	93.6038	93.436	93.2302	93.0702	92.9509	93.0147	92.9816	92.9831	92.9856	93.0053	93.0566	93.1106
Mongolia	Both	Early Neonatal	Enteric infections	87.9492	88.2958	88.4189	88.4368	88.3422	88.5279	88.3524	88.8074	88.8865	89.0956	88.8701	88.5541	88.2955	88.2928	88.3162	88.2553	88.4928	88.699	88.8757	89.0189	89.3595	89.6519	90.0074	90.2442	90.3904	90.546	90.6434	90.7338
Mongolia	Both	Late Neonatal	Enteric infections	92.4882	92.7392	92.8904	92.9549	92.997	93.1461	92.4405	93.5045	93.6925	93.8013	93.6318	93.4075	93.142	92.9459	92.8429	92.8379	93.0322	93.2934	93.5274	93.7201	93.8473	94.0702	94.2228	94.2987	94.3525	94.4518	94.4696	94.4715
Mongolia	Both	Post Neonatal	Enteric infections	88.8548	89.4493	89.9039	90.1672	90.3521	90.6414	89.7132	91.2089	91.5756	91.7626	91.7752	92.1118	92.415	92.7599	93.1221	93.4238	93.7845	94.0871	94.3432	94.5203	94.6489	94.77	94.8454	94.9076	94.8815	94.9687	94.975	94.9431
Mongolia	Female	0 to 20	Enteric infections	92.8822	93.4118	93.8884	94.3152	94.6717	94.9945	94.9974	95.7896	96.2021	96.5087	96.6216	96.6746	96.6615	96.6328	96.6062	96.598	96.6534	96.6973	96.7729	96.7922	96.8436	96.9188	96.9609	96.9912	97.024	97.0817	97.1553	97.1562
Mongolia	Female	1 to 4	Enteric infections	93.2258	93.6642	94.1745	94.5731	94.9377	95.2333	95.2244	95.9765	96.1163	96.3315	96.4158	96.5612	96.6876	96.7318	96.7852	96.7931	96.6923	96.5058	96.2616	96.1264	96.0899	96.1296	96.1579	96.194	96.2408	96.4218	96.4822	96.6204
Mongolia	Female	10 to 14	Enteric infections	96.2045	96.1142	96.072	96.0973	96.0572	95.9327	95.8596	96.2179	96.4691	96.6901	96.7498	96.6787	96.5547	96.4253	96.3221	96.1208	96.0831	95.9944	95.9069	95.7329	95.7337	95.7941	95.7218	95.6939	95.6749	95.6763	95.8003	95.8445
Mongolia	Female	15 to 19	Enteric infections	96.6133	96.746	96.8932	97.0233	97.0255	97.0679	97.105	97.2558	97.3387	97.4973	97.4815	97.4083	97.2365	97.0299	96.7265	96.6321	96.6556	96.6119	96.7215	96.5769	96.6162	96.5513	96.5525	96.5167	96.4987	96.5032	96.554	96.594
Mongolia	Female	5 to 9	Enteric infections	95.377	95.1017	94.8272	94.6885	94.6071	94.5229	94.411	94.9751	95.2629	95.5384	95.6002	95.5596	95.5769	95.4877	95.4633	95.396	95.3153	95.1727	95.0378	94.9293	94.8529	94.8522	94.825	94.8118	94.817	94.8246	94.8987	94.9333
Mongolia	Female	Early Neonatal	Enteric infections	89.8156	90.2498	90.3852	90.4104	90.3037	90.5743	90.4744	90.9618	91.0431	91.1688	90.9597	90.6085	90.3975	90.4607	90.3734	90.4092	90.5066	90.6333	90.8344	90.8943	91.2395	91.5595	91.9065	92.1767	92.3714	92.6344	92.7453	92.8203
Mongolia	Female	Late Neonatal	Enteric infections	96.1858	96.3922	96.5258	96.5951	96.642	96.7975	96.2906	97.1087	97.2328	97.2923	97.1512	96.9267	96.6625	96.4296	96.3048	96.3115	96.4999	96.7843	97.0615	97.2895	97.4559	97.663	97.78	97.8582	97.915	97.9881	98.0163	98.0315
Mongolia	Female	Post Neonatal	Enteric infections	90.6155	91.1685	91.6012	91.8646	92.0493	92.3567	91.6355	92.9635	93.3392	93.565	93.6042	93.7294	93.8878	94.0849	94.3619	94.6703	95.0527	95.4392	95.7477	96.0009	96.1707	96.3333	96.4331	96.5225	96.5115	96.5908	96.6493	96.6278
Mongolia	Male	0 to 20	Enteric infections	92.2188	92.7395	93.2725	93.7018	94.0767	94.3397	94.2086	95.2032	95.6122	95.9197	96.0145	96.1993	96.1987	96.185	96.1823	96.2159	96.2092	96.2516	96.2671	96.2684	96.2605	96.3016	96.3186	96.3294	96.3526	96.4391	96.4892	96.506
Mongolia	Male	1 to 4	Enteric infections	95.5001	95.6707	95.8616	96.0861	96.2223	96.3921	96.1148	96.5738	96.5215	96.5226	96.5876	96.6025	96.7338	96.8055	96.8508	96.6998	96.7061	96.3879	96.148	95.9597	95.9452	95.9735	95.9866	95.9943	96.0071	96.0577	96.1015	96.0657
Mongolia	Male	10 to 14	Enteric infections	94.6803	94.7079	94.7593	94.6708	94.7416	94.6524	94.6097	95.0652	95.2658	95.4805	95.5741	95.6804	95.4976	95.3669	95.1634	95.0001	94.8815	94.7201	94.5678	94.3814	94.3261	94.3498	94.3861	94.5603	94.5797	94.609	94.6822	94.6931
Mongolia	Male	15 to 19	Enteric infections	96.4398	96.6342	96.8868	97.007	97.1279	97.1781	97.149	97.3549	97.4168	97.6014	97.5225	97.5934	97.3497	97.1544	96.8996	96.8912	96.8042	96.7777	96.8272	96.8172	96.7393	96.7421	96.7974	96.8392	96.897	96.9081	96.9063	96.8052
Mongolia	Male	5 to 9	Enteric infections	92.3165	91.9572	91.6949	91.7687	91.6755	91.5848	91.4579	92.2441	92.6977	93.0433	93.2928	93.2798	93.2015	92.9097	92.9116	92.8149	92.6699	92.5031	92.2454	92.0525	91.9047	92.0598	92.0293	92.0513	92.0482	92.0889	92.0952	92.1639
Mongolia	Male	Early Neonatal	Enteric infections	86.6561	86.8416	86.9507	86.96	86.9169	86.957	86.7403	87.0824	87.2036	87.551	87.3183	87.0856	86.755	86.5488	86.7441	86.5389	86.9723	87.2653	87.3744	87.6604	87.9229	88.2629	88.6512	88.8257	88.9124	88.9132	88.9997	89.1226
Mongolia	Male	Late Neonatal	Enteric infections	89.2743	89.5338	89.6585	89.6835	89.7081	89.8385	88.966	90.2275	90.5247	90.6937	90.5752	90.3112	90.0635	89.9563	89.8622	89.8426	90.0707	90.2604	90.4036	90.5288	90.6283	90.8357	91.0201	91.0622	91.1175	91.2347	91.2615	91.2657
Mongolia	Male	Post Neonatal	Enteric infections	88.4183	88.9762	89.3332	89.5177	89.6504	89.8769	88.7706	90.3588	90.6838	90.8202	90.7952	91.3125	91.7097	92.1833	92.5978	92.8663	93.1843	93.3702	93.5784	93.6533	93.7405	93.8275	93.8812	93.8904	93.8938	94.0065	93.9335	93.9067
Tajikistan	Both	0 to 20	Enteric infections	64.9073	65.1708	64.6627	64.6233	65.1299	65.7471	66.5816	67.5805	68.8206	70.4555	71.9689	74.143	76.4869	78.6442	80.5127	81.6753	82.2058	82.4634	82.2629	82.0683	81.8476	81.6814	81.4177	80.9885	80.8378	80.7378	80.8524	81.6439
Tajikistan	Both	1 to 4	Enteric infections	76.5108	76.6368	76.2973	76.2477	76.3305	76.4932	77.0738	77.9581	78.9882	80.1816	81.2299	82.9296	84.5507	85.9392	87.1145	87.8712	88.4475	88.873	89.0736	89.1504	89.1714	89.1067	89.0175	88.728	88.5535	88.3048	88.1924	88.4959
Tajikistan	Both	10 to 14	Enteric infections	93.5816	93.3796	93.0562	92.7638	92.5827	92.3167	92.1798	91.9178	91.7482	92.0965	92.2422	92.3931	92.6794	92.8249	93.0005	92.9744	92.8685	92.6758	92.4071	92.2343	92.1009	91.9587	91.8823	91.7832	91.8045	91.3487	91.3275	91.4935
Tajikistan	Both	15 to 19	Enteric infections	95.368	95.2339	95.1259	95.2773	95.2189	94.916	94.6831	94.4086	94.3378	94.4137	94.4154	94.508	94.6817	94.7216	94.7657	94.7707	94.7468	94.6375	94.5954	94.4389	94.4025	94.3469	94.2767	94.2306	94.2007	93.9832	93.926	93.9188
Tajikistan	Both	5 to 9	Enteric infections	92.162	91.9771	91.4413	90.5048	89.7198	89.3206	89.2789	88.7316	88.5483	89.1586	89.4403	89.7279	89.9725	90.12	90.207	90.2049	90.0546	89.7252	89.3158	89.0214	88.7282	88.5895	88.4798	88.3108	88.2721	87.8055	87.9255	88.286
Tajikistan	Both	Early Neonatal	Enteric infections	78.7002	78.5322	77.5115	76.7298	76.8492	77.1796	77.4825	77.7465	78.1115	78.6215	78.9425	79.4395	80.5382	81.7355	83.0024	84.1782	84.5731	84.6869	84.6736	84.7796	84.6782	84.7404	84.7513	84.4492	84.6353	85.0801	85.2852	85.7089
Tajikistan	Both	Late Neonatal	Enteric infections	70.3585	69.8029	68.1592	66.9816	67.0663	67.5822	67.9782	68.6646	69.2503	70.1136	70.6614	71.6498	73.5722	75.6858	77.7622	79.5041	80.2096	80.2361	79.8564	79.7763	79.6249	79.5348	79.1956	78.774	78.8698	79.1822	79.4722	80.3522
Tajikistan	Both	Post Neonatal	Enteric infections	61.5879	61.2214	59.6532	58.3393	57.7465	57.6821	57.6783	57.7467	58.0394	58.8108	59.5194	61.3094	63.9011	66.5626	69.132	71.5828	73.2424	73.8655	74.0393	74.4467	74.6606	74.7576	74.5484	74.2215	74.4573	74.7454	75.0908	76.1165
Tajikistan	Female	0 to 20	Enteric infections	74.5274	74.8244	74.4579	74.3129	74.5792	75.2128	75.934	76.7359	77.8422	79.0151	80.1847	81.5051	83.0068	84.5111	85.7896	86.5905	86.8355	86.9389	86.7209	86.4976	86.2166	86.0534	85.8598	85.4614	85.4231	85.5524	85.7753	86.4628
Tajikistan	Female	1 to 4	Enteric infections	80.5235	80.6733	80.3944	80.3145	80.3366	80.5714	81.1559	82.0163	83.0685	84.1001	85.083	86.3626	87.6425	88.7585	89.6958	90.2668	90.5596	90.7624	90.8077	90.764	90.7095	90.6931	90.6225	90.3762	90.3458	90.2955	90.3446	90.6927
Tajikistan	Female	10 to 14	Enteric infections	94.4902	94.407	94.0853	93.2292	92.6378	92.4863	92.6614	92.5341	92.6246	93.2405	93.443	93.5631	93.7379	93.939	94.1292	94.0547	94.0381	93.8997	93.6733	93.6065	93.5027	93.3153	93.3103	93.1262	93.1209	92.9649	92.814	92.7968
Tajikistan	Female	15 to 19	Enteric infections	96.7326	96.6967	96.5395	96.3665	96.1502	96.0257	95.9339	95.7637	95.765	95.7871	95.7737	95.7667	95.9427	95.8777	95.8899	95.8405	95.8718	95.716	95.7255	95.6409	95.5246	95.4631	95.4248	95.3955	95.3969	95.3578	95.2739	95.2305
Tajikistan	Female	5 to 9	Enteric infections	94.1564	94.5238	94.127	92.5412	91.0809	90.7328	91.1207	90.573	90.667	91.4671	91.685	91.9801	92.1842	92.3167	92.4092	92.3743	92.28	92.0576	91.7108	91.5349	91.2716	91.1178	91.0277	90.8074	90.7293	90.6297	90.5938	90.8105
Tajikistan	Female	Early Neonatal	Enteric infections	81.1287	81.0816	80.2394	79.4717	79.5455	80.035	80.4581	80.7511	81.3725	82.0048	82.6774	83.2151	84.215	85.3884	86.5008	87.4159	87.6284	87.6444	87.5284	87.5512	87.3426	87.2752	87.1892	86.7265	86.9031	87.4515	87.6931	88.2109
Tajikistan	Female	Late Neonatal	Enteric infections	78.6795	78.4658	77.2983	76.3584	76.3851	76.9563	77.4277	78.0471	78.5779	78.9106	78.9762	78.9546	79.8651	81.2401	82.5884	83.7374	83.8663	83.5364	82.8335	82.3655	82.0228	81.789	81.3545	80.8827	81.0808	81.6454	82.1506	83.1858
Tajikistan	Female	Post Neonatal	Enteric infections	67.3502	67.063	65.6553	64.3281	63.6579	63.742	63.6994	63.5798	63.8709	64.3068	64.9599	66.2134	68.3623	70.8022	73.0555	75.3835	76.8639	77.4794	77.7436	78.116	78.2452	78.3307	78.1278	77.8107	78.1484	78.7248	79.3197	80.4026
Tajikistan	Male	0 to 20	Enteric infections	64.8917	65.0683	64.5941	64.7243	65.3715	65.7919	66.5166	67.4504	68.4627	70.1378	71.5958	74.0913	76.6877	78.9312	80.8966	82.1265	82.8248	83.1928	83.0869	82.9929	82.9158	82.8051	82.5461	82.2219	81.9997	81.6891	81.6597	82.3276
Tajikistan	Male	1 to 4	Enteric infections	78.2942	78.3933	78.1048	78.1291	78.2793	78.3468	78.7911	79.4889	80.2476	81.3144	82.177	83.8794	85.4382	86.7569	87.8784	88.6313	89.3395	89.8788	90.1785	90.3515	90.4379	90.341	90.2574	89.9954	89.7182	89.3404	89.0977	89.2843
Tajikistan	Male	10 to 14	Enteric infections	92.9485	92.6245	92.327	92.762	93.081	92.7052	92.2244	91.8233	91.3412	91.351	91.4312	91.6362	92.0748	92.1589	92.3194	92.3844	92.1803	91.9557	91.673	91.3844	91.2287	91.1706	90.9946	91.0272	91.0633	90.3154	90.4501	90.8255
Tajikistan	Male	15 to 19	Enteric infections	94.5493	94.3188	94.299	94.8263	94.9801	94.5146	94.1556	93.8117	93.6637	93.8166	93.86	94.0882	94.2326	94.4204	94.5137	94.6029	94.5309	94.5255	94.4405	94.2533	94.3331	94.3043	94.219	94.1724	94.1157	93.749	93.7405	93.7836
Tajikistan	Male	5 to 9	Enteric infections	90.4964	89.6525	88.9794	89.0181	89.2319	88.8104	88.2365	87.8016	87.2939	87.6446	88.0254	88.2829	88.5794	88.7621	88.8337	88.8946	88.7172	88.308	87.8872	87.4942	87.2124	87.1142	86.9948	86.9101	86.9116	86.0676	86.3741	86.869
Tajikistan	Male	Early Neonatal	Enteric infections	76.7944	76.4582	75.2207	74.475	74.6611	74.8103	74.9372	75.1933	75.2427	75.6482	75.6166	76.0555	77.2426	78.4371	79.8012	81.2788	81.8604	82.0698	82.1586	82.31	82.3471	82.5594	82.652	82.6282	82.7899	83.0094	83.146	83.4056
Tajikistan	Male	Late Neonatal	Enteric infections	64.0472	63.1516	61.1184	59.7881	59.9383	60.3567	60.6633	61.3823	62.0477	63.4562	64.4741	66.4474	69.2744	71.9835	74.6219	76.8418	78.1059	78.473	78.4157	78.77	78.8513	78.9594	78.8027	78.4689	78.4344	78.4146	78.3651	78.8731
Tajikistan	Male	Post Neonatal	Enteric infections	59.0743	58.6573	57.0716	55.9002	55.4449	55.2652	55.2969	55.6219	55.926	56.9809	57.7165	59.8545	62.6244	65.2326	67.8696	70.2328	71.8889	72.4896	72.5206	72.9181	73.1842	73.275	73.0875	72.7539	72.8746	72.8226	72.8606	73.7218
Turkmenistan	Both	0 to 20	Enteric infections	74.421	77.6276	78.4765	78.3264	75.6953	74.1587	73.6626	73.8994	74.8959	77.1718	78.8539	80.6563	82.2531	83.7366	84.7554	85.2534	85.9885	86.4593	86.8053	87.4017	88.3771	89.6632	90.9922	91.6916	92.4742	92.5604	92.7618	92.8265
Turkmenistan	Both	1 to 4	Enteric infections	84.9455	86.7721	87.0911	86.5926	84.7806	83.784	83.5265	83.8476	84.7398	86.1267	87.4598	88.8716	90.1216	91.1926	91.8495	92.3474	92.8271	93.1172	93.1603	93.3564	93.9293	94.6537	95.3893	95.8609	96.3231	96.6133	96.7959	96.7845
Turkmenistan	Both	10 to 14	Enteric infections	91.3458	91.6474	91.6337	91.1806	90.4532	90.1097	89.7523	89.5476	89.984	90.7265	91.2561	91.5998	91.7762	91.7998	91.5653	91.3595	91.2592	91.2264	91.0586	91.0176	91.129	91.2737	91.4432	91.5777	91.6273	91.6721	91.601	91.6567
Turkmenistan	Both	15 to 19	Enteric infections	92.6116	92.9753	92.8361	92.3926	91.5667	91.1775	90.74	90.7489	91.1993	92.1236	92.6018	92.7867	92.8146	92.5996	92.3706	92.026	91.9899	91.8885	91.953	92.0149	92.1255	92.2949	92.3789	92.3282	92.4062	92.4251	92.355	92.3142
Turkmenistan	Both	5 to 9	Enteric infections	89.7646	90.3926	90.5245	90.4355	89.6159	89.0868	88.8524	88.5957	88.715	89.4067	89.9194	90.1888	90.4593	90.599	90.5498	90.4516	90.2601	90.0219	89.7154	89.5549	89.5645	89.7023	89.8561	89.9252	90.2408	90.1901	90.2154	90.2543
Turkmenistan	Both	Early Neonatal	Enteric infections	77.4047	79.3115	79.3373	78.5738	74.9783	72.5222	71.4056	71.2923	72.4633	75.5628	77.7897	79.88	81.8354	83.4429	84.427	85.0141	85.9112	86.7732	87.6917	88.3652	89.3848	89.9727	90.7258	91.0858	91.6027	91.45	91.4729	91.2671
Turkmenistan	Both	Late Neonatal	Enteric infections	72.2971	74.7954	74.7915	73.8571	69.1324	65.2684	62.8912	61.8682	62.5722	66.1601	68.824	71.8386	74.6386	77.0647	78.5818	79.333	80.9375	82.6341	84.4542	86.4245	88.3655	89.8358	91.2384	91.9601	92.7024	92.4875	92.498	92.3029
Turkmenistan	Both	Post Neonatal	Enteric infections	77.2556	79.596	80.0589	79.8292	76.9115	74.1462	71.9773	70.496	69.9301	71.3135	72.2845	73.8727	75.4531	77.3732	78.9893	79.9966	81.6259	83.3495	84.9103	86.5906	88.3352	90.2593	91.9767	92.9444	93.9588	93.8548	93.8712	93.5448
Turkmenistan	Female	0 to 20	Enteric infections	80.5525	83.0507	83.6369	83.4482	81.3184	80.1599	79.7427	79.9746	80.6021	82.5357	83.8928	85.2072	86.6081	87.8639	88.6015	89.0003	89.701	90.1171	90.5309	90.9736	91.6441	92.4485	93.3887	93.8015	94.2405	94.3553	94.5028	94.5561
Turkmenistan	Female	1 to 4	Enteric infections	88.1807	89.8596	90.1095	89.6785	87.9092	87.0693	86.7151	86.8798	87.3971	88.5004	89.4652	90.5464	91.6417	92.5811	93.1289	93.6194	94.0167	94.2511	94.2893	94.4532	95.0204	95.6057	96.1957	96.6058	96.9241	97.1723	97.2948	97.2278
Turkmenistan	Female	10 to 14	Enteric infections	92.2908	92.6508	92.7759	92.4994	91.8897	91.6722	91.4986	91.6757	92.0526	92.4631	92.7999	92.9511	93.0478	93.1295	92.8088	92.6882	92.6597	92.7632	92.7498	92.8514	92.8916	92.9843	93.1332	93.2549	93.3427	93.3431	93.2867	93.3808
Turkmenistan	Female	15 to 19	Enteric infections	92.8923	93.25	93.2085	92.9799	92.4803	92.1817	91.9708	92.0686	92.4287	92.9418	93.1958	93.3532	93.3358	93.3017	93.2693	93.0611	93.1338	93.1509	93.2379	93.3962	93.4255	93.5581	93.6914	93.6104	93.64	93.6622	93.6537	93.6634
Turkmenistan	Female	5 to 9	Enteric infections	92.1339	92.5373	92.665	92.6104	92.0715	91.6415	91.6076	91.7306	91.9048	92.3714	92.6946	92.7752	92.8748	93.0218	92.8796	92.8274	92.7365	92.5626	92.4358	92.3614	92.4018	92.5286	92.6384	92.6515	92.8302	92.9058	92.9292	92.9174
Turkmenistan	Female	Early Neonatal	Enteric infections	82.4427	83.7887	83.6987	83.0204	80.1159	78.181	77.3179	77.3795	78.0174	80.7096	82.6508	84.0789	85.6936	87.1035	87.7939	88.1782	88.921	89.624	90.5265	91.0712	91.9932	92.5823	93.307	93.633	93.9478	93.7736	93.9462	93.7719
Turkmenistan	Female	Late Neonatal	Enteric infections	79.4197	81.1354	80.952	80.1467	76.5477	73.5633	71.6354	70.7504	70.6338	73.4531	75.4457	77.199	79.575	81.9183	83.3626	84.1497	85.7993	87.2824	88.9699	90.4109	91.8336	92.998	94.1535	94.6489	95.1743	95.0817	95.1408	95.0236
Turkmenistan	Female	Post Neonatal	Enteric infections	80.3213	82.3423	82.695	82.5312	80.1176	77.8923	76.1681	75.145	74.7813	76.6358	77.8403	79.1661	80.8539	82.5021	83.6032	84.2842	85.7057	87.0521	88.5585	89.7834	91.11	92.4122	93.6968	94.3201	94.9026	94.8609	94.892	94.7017
Turkmenistan	Male	0 to 20	Enteric infections	76.0384	79.0245	79.8964	79.8433	77.4952	76.0471	75.6354	75.8279	76.9173	78.8842	80.4169	82.1806	83.5075	84.7763	85.7773	86.2285	86.7697	87.1438	87.3071	87.8675	88.8692	90.2662	91.5943	92.3867	93.2928	93.3244	93.5231	93.5752
Turkmenistan	Male	1 to 4	Enteric infections	85.4991	87.0212	87.3328	86.8897	85.4871	84.5775	84.4792	84.8734	85.9141	87.235	88.604	89.998	91.0832	92.0162	92.624	92.9945	93.4438	93.7134	93.7473	93.9253	94.3534	95.0353	95.7472	96.1595	96.6493	96.9116	97.1106	97.1669
Turkmenistan	Male	10 to 14	Enteric infections	91.3298	91.5624	91.4165	90.8272	90.0353	89.5912	89.0921	88.5473	89.0211	90.0351	90.7031	91.214	91.425	91.3757	91.2836	91.0063	90.8254	90.6216	90.2919	90.0713	90.2634	90.4522	90.631	90.7681	90.7531	90.8559	90.777	90.765
Turkmenistan	Male	15 to 19	Enteric infections	93.9801	94.2901	94.0909	93.5291	92.5585	92.1531	91.5984	91.5438	92	93.117	93.7212	93.912	93.9952	93.6992	93.3556	92.9719	92.849	92.6653	92.7037	92.6599	92.8424	93.0125	93.0329	93.0366	93.1512	93.1624	93.0461	92.9628
Turkmenistan	Male	5 to 9	Enteric infections	88.5784	89.3894	89.4915	89.3924	88.3365	87.7583	87.3324	86.696	86.7431	87.6137	88.296	88.7395	89.1827	89.3078	89.4132	89.2722	88.9864	88.7091	88.2197	87.9845	87.9573	88.098	88.3009	88.4384	88.8783	88.6523	88.6714	88.7748
Turkmenistan	Male	Early Neonatal	Enteric infections	72.4328	74.9953	75.1469	74.3051	69.9307	66.9053	65.5379	65.2943	67.0839	70.6625	73.2442	76.0561	78.3896	80.1879	81.4781	82.2617	83.3513	84.3789	85.3059	86.2078	87.2695	87.8398	88.5738	88.9172	89.6601	89.6184	89.3464	89.1386
Turkmenistan	Male	Late Neonatal	Enteric infections	66.9058	70.1304	70.3481	69.3254	63.7886	59.2981	56.643	55.6019	57.2229	61.4052	64.5957	68.7393	71.7587	74.0475	75.5018	76.144	77.5789	79.3471	81.0953	83.4489	85.7535	87.4024	88.93	89.8437	90.7446	90.3921	90.2839	89.9776
Turkmenistan	Male	Post Neonatal	Enteric infections	75.8352	78.3257	78.8905	78.6124	75.4764	72.4299	70.0482	68.2879	67.6078	68.4804	69.252	71.0063	72.3597	74.3636	76.3366	77.5604	79.2605	81.2162	82.6925	84.666	86.6535	88.9842	90.9416	92.1165	93.4754	93.2831	93.2544	92.7177
Uzbekistan	Both	0 to 20	Enteric infections	78.0962	77.2165	76.0842	75.8635	76.046	77.5613	80.872	83.9858	86.8553	88.9409	90.2265	91.0807	91.7237	92.2609	92.5611	92.8109	92.8274	92.9893	93.1605	93.3625	93.4501	93.5964	93.7517	93.9305	94.0407	94.1889	94.3227	94.4052
Uzbekistan	Both	1 to 4	Enteric infections	88.4527	87.7717	86.8038	86.0996	85.7576	86.5584	88.8394	91.0615	93.1096	94.5766	95.5057	96.2528	96.8085	97.1491	97.3815	97.598	97.6568	97.9131	98.0004	98.1642	98.2784	98.3582	98.3824	98.3945	98.3169	98.2851	98.1879	98.1377
Uzbekistan	Both	10 to 14	Enteric infections	90.081	89.7679	89.241	88.5921	88.1144	87.9921	88.4098	88.71	89.1359	89.5889	89.8377	90.0348	90.0441	90.2573	90.2066	90.2576	90.3561	90.6774	90.8186	90.994	91.1444	91.3259	91.4145	91.4153	91.4929	91.6269	91.7565	91.8378
Uzbekistan	Both	15 to 19	Enteric infections	91.3198	90.895	90.5365	90.0915	89.916	90.0765	90.2155	90.5283	90.7561	90.9507	91.2222	91.1264	91.1392	91.1775	91.1303	91.179	91.2255	91.3389	91.392	91.5543	91.6378	91.6813	91.7341	91.8163	91.7816	91.881	91.9999	91.9703
Uzbekistan	Both	5 to 9	Enteric infections	89.4819	89.2499	88.4989	87.6764	86.9777	86.7402	87.1577	87.5271	87.9117	88.3977	88.9586	89.0616	89.1433	89.1707	89.2135	89.3277	89.4276	89.5925	89.8024	89.963	90.1317	90.2328	90.3124	90.3633	90.5582	90.8392	90.8193	90.9406
Uzbekistan	Both	Early Neonatal	Enteric infections	85.7401	85.2457	84.6465	84.5335	84.4833	85.0075	85.9674	87.2	88.4234	89.4988	90.0069	90.3626	90.6937	91.043	91.0961	91.1669	91.2357	91.3703	91.4414	91.5948	91.736	92.1365	92.2063	92.5139	92.5729	92.7484	92.8892	92.9782
Uzbekistan	Both	Late Neonatal	Enteric infections	79.8099	78.2997	76.5876	75.9537	75.5827	76.4312	78.2402	80.4853	83.0828	85.3936	86.9362	87.9035	88.8439	89.622	89.989	90.2149	90.1433	90.4605	90.8395	91.2748	91.5611	91.925	92.3066	92.819	92.9259	93.0112	93.099	93.1536
Uzbekistan	Both	Post Neonatal	Enteric infections	76.9577	75.7357	74.2912	73.8452	73.5794	74.5008	77.7105	80.9707	84.3507	86.9507	88.5325	89.746	90.878	91.7445	92.3967	92.86	92.7859	92.9726	93.2351	93.558	93.7007	93.8982	94.1103	94.3562	94.3714	94.2426	94.2269	94.1009
Uzbekistan	Female	0 to 20	Enteric infections	84.0174	83.3289	82.6079	82.3592	82.5036	83.551	85.8526	87.9577	89.9961	91.5992	92.5745	93.2367	93.7286	94.1133	94.4036	94.6475	94.6484	94.7639	94.9158	95.0539	95.1389	95.2565	95.3863	95.4717	95.5666	95.6387	95.7132	95.7708
Uzbekistan	Female	1 to 4	Enteric infections	90.7244	90.2123	89.4672	88.8936	88.6858	89.3745	91.2547	92.9678	94.5777	95.7616	96.4734	97.0705	97.4738	97.8025	97.9331	98.0505	98.0795	98.2891	98.338	98.5118	98.5797	98.6758	98.7124	98.6876	98.6284	98.5744	98.4784	98.4451
Uzbekistan	Female	10 to 14	Enteric infections	91.9185	91.5826	91.1154	90.4101	89.9192	89.8012	90.2481	90.6088	90.6613	91.073	91.2958	91.5579	91.5095	91.79	91.8719	91.9579	92.0658	92.272	92.4917	92.6669	92.7041	92.8995	92.9951	93.0704	93.1319	93.191	93.3025	93.373
Uzbekistan	Female	15 to 19	Enteric infections	92.8974	92.7157	92.3802	91.8811	91.822	92.0539	92.1304	92.3555	92.3047	92.4254	92.5639	92.5642	92.5437	92.5045	92.4388	92.4644	92.4935	92.6272	92.6691	92.7501	92.8396	92.8799	92.9754	93.065	93.0906	93.0562	93.1392	93.1923
Uzbekistan	Female	5 to 9	Enteric infections	91.9879	91.8585	91.2928	90.4017	89.8384	89.6401	90.1207	90.443	90.656	91.1002	91.6777	91.7535	91.8015	91.8389	91.9691	92.0812	92.1882	92.3471	92.5121	92.6665	92.8178	92.9464	93.0463	93.0305	93.2216	93.4261	93.3382	93.4317
Uzbekistan	Female	Early Neonatal	Enteric infections	89.6154	89.1171	88.5691	88.3507	88.2224	88.5605	89.3717	90.3916	91.5123	92.4875	92.9171	93.1896	93.4942	93.7809	93.8668	94.0287	94.0959	94.1428	94.1493	94.3062	94.4572	94.8535	94.8378	95.0238	95.065	95.139	95.1814	95.2448
Uzbekistan	Female	Late Neonatal	Enteric infections	84.7572	83.2224	81.559	80.6095	80.028	80.5321	82.1239	84.0547	86.4482	88.6675	90.06	90.9093	91.7783	92.4595	92.8987	93.3675	93.2118	93.4994	93.8642	94.3016	94.625	94.9018	95.258	95.5154	95.5808	95.5955	95.6446	95.6601
Uzbekistan	Female	Post Neonatal	Enteric infections	80.8688	79.8533	78.7784	78.3855	78.1408	78.7308	80.9758	83.2683	85.9819	88.2799	89.7265	90.9269	92.0867	92.9301	93.684	94.3112	94.2208	94.4169	94.689	94.948	95.1434	95.3085	95.5189	95.644	95.6724	95.6046	95.5805	95.5177
Uzbekistan	Male	0 to 20	Enteric infections	78.6905	77.89	76.6527	76.5436	76.7227	78.2999	81.7066	84.9783	87.885	89.8643	91.1004	91.9134	92.5393	93.0885	93.3112	93.4949	93.5226	93.6878	93.8254	94.0374	94.1004	94.2291	94.3604	94.5842	94.6702	94.853	95.0083	95.0883
Uzbekistan	Male	1 to 4	Enteric infections	89.1286	88.4468	87.5029	86.8419	86.4465	87.1494	89.2504	91.4178	93.3877	94.7682	95.6804	96.3883	96.9599	97.2175	97.4955	97.7584	97.8316	98.0643	98.1704	98.2728	98.4079	98.4469	98.45	98.4998	98.4268	98.4314	98.3631	98.3075
Uzbekistan	Male	10 to 14	Enteric infections	89.0122	88.7879	88.2144	87.6837	87.2737	87.1628	87.5346	87.755	88.5798	89.0454	89.3227	89.4427	89.568	89.6801	89.4686	89.4817	89.5634	90.0192	90.0458	90.2095	90.513	90.6469	90.7124	90.6078	90.6993	90.9217	91.0493	91.131
Uzbekistan	Male	15 to 19	Enteric infections	91.6364	91.0143	90.7164	90.4352	90.1822	90.2585	90.4664	90.8454	91.3697	91.6402	92.0281	91.8634	91.9368	92.0778	92.0843	92.1527	92.2136	92.2815	92.3469	92.5705	92.6297	92.6688	92.6582	92.711	92.6183	92.8454	92.9715	92.8587
Uzbekistan	Male	5 to 9	Enteric infections	88.0988	87.8047	86.9028	86.2885	85.5071	85.2962	85.5924	85.9887	86.5584	87.0575	87.5246	87.6827	87.8135	87.8507	87.7625	87.8882	87.959	88.1148	88.3536	88.4992	88.6693	88.7081	88.7435	88.8923	89.0292	89.3502	89.4535	89.5834
Uzbekistan	Male	Early Neonatal	Enteric infections	82.0342	81.5396	80.8852	80.8738	80.9252	81.6913	82.8363	84.3327	85.6491	86.8275	87.4548	87.9191	88.2547	88.6482	88.6795	88.6442	88.6598	88.9602	89.1929	89.3414	89.4646	89.7235	89.9723	90.3673	90.4469	90.7583	91.0444	91.1388
Uzbekistan	Male	Late Neonatal	Enteric infections	76.2037	74.8623	73.25	73.0517	72.9632	74.1372	76.047	78.4412	81.0335	83.2665	84.8319	85.8366	86.7499	87.575	87.8198	87.7465	87.7868	88.0966	88.4508	88.8487	89.0564	89.5088	89.8915	90.6527	90.793	90.9664	91.0716	91.1414
Uzbekistan	Male	Post Neonatal	Enteric infections	74.7476	73.3985	71.6727	71.1674	70.9116	72.1182	76.0864	80.0837	83.8767	86.6265	88.2328	89.3447	90.3253	91.1798	91.6798	91.9602	91.917	92.1144	92.3694	92.7969	92.8679	93.1031	93.3198	93.6741	93.6806	93.4753	93.4946	93.2912
Central Europe	Both	0 to 20	Enteric infections	96.8821	96.9803	97.0134	97.0642	97.0558	97.1673	97.2166	97.2597	97.2975	97.3282	97.351	97.3891	97.4103	97.4133	97.4137	97.4219	97.4167	97.4188	97.4076	97.3917	97.3827	97.3798	97.3827	97.3768	97.3731	97.3764	97.3737	97.3787
Central Europe	Both	1 to 4	Enteric infections	96.672	96.6402	96.6627	96.6843	96.7116	96.767	96.7828	96.7869	96.7914	96.7896	96.783	96.8106	96.8627	96.9505	97.0275	97.04	97.038	97.0315	97.0126	97.0162	97.0248	97.0235	97.0271	97.0275	97.0249	96.9997	97.0029	96.9927
Central Europe	Both	10 to 14	Enteric infections	95.6984	95.7068	95.7441	95.7334	95.6965	95.73	95.7512	95.7656	95.8093	95.8415	95.8723	95.8863	95.8688	95.85	95.8535	95.8291	95.8226	95.8231	95.802	95.7975	95.7976	95.798	95.7999	95.8025	95.7896	95.7977	95.8015	95.7985
Central Europe	Both	15 to 19	Enteric infections	96.0848	96.149	96.1795	96.2327	96.2524	96.2876	96.2589	96.2211	96.1942	96.1551	96.1109	96.0926	96.0848	96.0902	96.0813	96.1191	96.0787	96.0295	96.0104	95.9887	95.9697	95.9383	95.9248	95.9178	95.9229	95.9433	95.9475	96.0084
Central Europe	Both	5 to 9	Enteric infections	94.7359	94.7699	94.8093	94.8488	94.8814	94.9455	95.0062	95.0763	95.1287	95.2166	95.2812	95.3234	95.3481	95.3557	95.3593	95.3698	95.366	95.3934	95.4038	95.3813	95.3535	95.3292	95.3393	95.3029	95.2759	95.2196	95.1644	95.0998
Central Europe	Both	Early Neonatal	Enteric infections	96.1358	96.089	95.9791	95.9935	96.0044	96.0952	96.1679	96.1765	96.1873	96.2219	96.2523	96.219	96.1625	96.0762	96.0497	95.9987	95.8934	95.8299	95.8166	95.7429	95.6908	95.6085	95.5862	95.5346	95.5094	95.5305	95.5573	95.555
Central Europe	Both	Late Neonatal	Enteric infections	97.2118	97.2896	97.2993	97.3574	97.2659	97.5464	97.5845	97.6587	97.6998	97.7262	97.6951	97.7366	97.7647	97.7753	97.8192	97.8457	97.8455	97.8436	97.7905	97.7744	97.7424	97.7182	97.661	97.6056	97.5635	97.5747	97.632	97.6711
Central Europe	Both	Post Neonatal	Enteric infections	95.7087	95.7218	95.5659	95.5145	95.3743	95.6284	95.6861	95.7403	95.8241	95.8305	95.8092	95.9104	95.9971	96.0586	96.1235	96.1616	96.1657	96.1709	96.1408	96.1288	96.1195	96.0904	96.0493	96.0237	96.0191	96.0298	96.0567	96.0838
Central Europe	Female	0 to 20	Enteric infections	97.6584	97.7329	97.7644	97.8222	97.8146	97.8954	97.9297	97.9467	97.9466	97.9627	97.9758	97.9916	98.0084	98.0186	98.0258	98.0302	98.0302	98.0286	98.0279	98.0165	98.011	98.011	98.0091	98.0068	98.011	98.0159	98.0153	98.0204
Central Europe	Female	1 to 4	Enteric infections	97.2174	97.1908	97.2162	97.2266	97.2654	97.3191	97.3393	97.3549	97.3787	97.4015	97.4047	97.4491	97.5127	97.5918	97.6809	97.6988	97.68	97.6966	97.6641	97.6846	97.7009	97.6914	97.6929	97.7023	97.6776	97.6363	97.6447	97.6305
Central Europe	Female	10 to 14	Enteric infections	96.6505	96.6697	96.6879	96.675	96.6359	96.6543	96.6532	96.6366	96.6397	96.6464	96.6666	96.6528	96.6355	96.6402	96.6768	96.6448	96.6468	96.6675	96.6583	96.6627	96.6692	96.6751	96.6705	96.6854	96.6801	96.6694	96.6698	96.6676
Central Europe	Female	15 to 19	Enteric infections	96.8567	96.9031	96.9121	96.9477	96.9838	96.9891	96.9309	96.8847	96.8078	96.7359	96.668	96.6587	96.6645	96.6991	96.7049	96.7411	96.7184	96.6758	96.6907	96.6847	96.6537	96.637	96.6209	96.6095	96.6141	96.62	96.6473	96.6974
Central Europe	Female	5 to 9	Enteric infections	96.225	96.2653	96.3009	96.3488	96.3608	96.3998	96.4275	96.45	96.4543	96.4999	96.5342	96.5489	96.5712	96.5797	96.5902	96.6051	96.6015	96.6163	96.6326	96.6265	96.6188	96.6076	96.5977	96.5827	96.5641	96.5277	96.5014	96.4575
Central Europe	Female	Early Neonatal	Enteric infections	97.3469	97.3297	97.2307	97.2822	97.2708	97.3515	97.4085	97.4018	97.3807	97.3915	97.4397	97.4201	97.3527	97.2894	97.242	97.2048	97.1626	97.1266	97.128	97.0133	97.0035	96.9554	96.9514	96.9076	96.8731	96.8967	96.9063	96.9633
Central Europe	Female	Late Neonatal	Enteric infections	98.2935	98.3991	98.4041	98.4567	98.3773	98.6122	98.6135	98.6201	98.6243	98.6399	98.6497	98.6982	98.757	98.8055	98.8843	98.9198	98.9698	99.0027	99.0106	99.0327	99.051	99.0545	99.0319	99.0024	98.987	99.0122	99.0512	99.0877
Central Europe	Female	Post Neonatal	Enteric infections	96.2554	96.3295	96.2717	96.3344	96.2338	96.4929	96.5878	96.633	96.6785	96.7197	96.7378	96.8346	96.9337	97.0169	97.1057	97.1632	97.1927	97.2301	97.2259	97.2378	97.257	97.242	97.2225	97.2206	97.2303	97.2678	97.2925	97.3313
Central Europe	Male	0 to 20	Enteric infections	97.2435	97.3349	97.3584	97.3845	97.378	97.4878	97.5384	97.5972	97.6663	97.7043	97.7307	97.7827	97.8035	97.7991	97.7937	97.8045	97.7968	97.8042	97.7859	97.7727	97.7647	97.7603	97.7684	97.7608	97.7496	97.75	97.7468	97.7503
Central Europe	Male	1 to 4	Enteric infections	97.0193	96.9905	97.0038	97.0324	97.0392	97.081	97.0881	97.079	97.0616	97.0353	97.0205	97.0227	97.0484	97.1208	97.1637	97.1673	97.1834	97.155	97.1557	97.1408	97.1392	97.1466	97.1513	97.142	97.1629	97.1615	97.1578	97.1543
Central Europe	Male	10 to 14	Enteric infections	95.1404	95.136	95.1891	95.1854	95.1591	95.2084	95.2569	95.3124	95.4069	95.4702	95.5114	95.5627	95.5484	95.4999	95.456	95.4473	95.4304	95.4015	95.3679	95.3516	95.3431	95.336	95.3464	95.3305	95.309	95.3413	95.3502	95.3472
Central Europe	Male	15 to 19	Enteric infections	96.3091	96.3769	96.4245	96.4831	96.4778	96.5391	96.5538	96.5376	96.5784	96.5897	96.587	96.5651	96.5446	96.5149	96.492	96.5198	96.4716	96.4295	96.3765	96.3429	96.3422	96.3017	96.2934	96.292	96.2949	96.3246	96.3035	96.3604
Central Europe	Male	5 to 9	Enteric infections	93.8598	93.8738	93.9075	93.9203	93.9745	94.0616	94.1571	94.2834	94.4023	94.5331	94.628	94.7031	94.7238	94.728	94.7191	94.7178	94.715	94.7546	94.752	94.71	94.6574	94.6191	94.6582	94.5988	94.5666	94.4959	94.411	94.3337
Central Europe	Male	Early Neonatal	Enteric infections	95.1406	95.0745	94.9757	94.9434	94.9784	95.0809	95.1811	95.2236	95.2885	95.3615	95.3615	95.3216	95.3135	95.2232	95.2559	95.2028	95.0229	94.9342	94.8953	94.9152	94.8061	94.6905	94.6407	94.5892	94.5869	94.6016	94.6595	94.5628
Central Europe	Male	Late Neonatal	Enteric infections	95.8843	95.9563	95.9907	96.0678	95.9768	96.2954	96.3701	96.5255	96.6288	96.6917	96.6356	96.6803	96.7216	96.7366	96.7765	96.8211	96.7736	96.7484	96.6471	96.6101	96.5417	96.5016	96.4428	96.3634	96.3092	96.2962	96.3613	96.3942
Central Europe	Male	Post Neonatal	Enteric infections	95.713	95.676	95.4312	95.2757	95.11	95.3428	95.3667	95.4274	95.5306	95.5247	95.4771	95.592	95.6767	95.712	95.7557	95.7719	95.7568	95.7305	95.6815	95.6527	95.6183	95.5852	95.5388	95.4842	95.4689	95.4358	95.4631	95.4599
Albania	Both	0 to 20	Enteric infections	94.7383	94.6524	94.6822	94.8366	94.3833	95.4063	95.5657	95.627	95.7071	95.6641	95.6748	95.7003	95.7062	95.7191	95.7346	95.7229	95.746	95.7929	95.801	95.8264	95.8441	95.8775	95.9539	96.0282	96.1332	96.2715	96.3961	96.493
Albania	Both	1 to 4	Enteric infections	96.0027	95.8595	95.9146	96.0098	95.9025	96.4187	96.6065	96.8363	97.0943	97.2998	97.4211	97.5524	97.7157	97.8031	97.8264	97.8928	97.9564	98.0424	98.0739	98.029	98.0399	98.0431	97.9934	97.9476	97.8606	97.7395	97.6314	97.5327
Albania	Both	10 to 14	Enteric infections	93.6307	93.6031	93.5101	93.472	93.0753	93.2868	93.2986	93.2535	93.1859	93.1047	93.1916	93.1197	93.0721	93.1235	93.0912	93.0743	92.9901	93.1945	93.1739	93.172	93.1912	93.267	93.3726	93.4616	93.6398	93.8438	94.0958	94.1946
Albania	Both	15 to 19	Enteric infections	93.5661	93.5883	93.6542	93.6602	93.4456	93.7019	93.7804	93.8141	93.7669	93.7343	93.6851	93.6913	93.6896	93.6873	93.7225	93.7198	93.6918	93.7256	93.733	93.7292	93.7842	93.8684	93.9351	93.9776	94.0503	94.244	94.2734	94.4152
Albania	Both	5 to 9	Enteric infections	93.0473	92.8253	92.69	92.6326	92.0664	92.2493	92.2166	92.0801	92.0236	91.9368	91.8476	91.7181	91.6616	91.6284	91.6442	91.5462	91.6387	91.676	91.6914	91.7582	91.8133	91.8799	92.0579	92.2966	92.5565	92.8688	93.1968	93.4847
Albania	Both	Early Neonatal	Enteric infections	93.1019	93.02	92.9053	92.9251	92.7461	93.4248	93.6484	93.6889	93.8709	93.9025	93.8028	93.9976	93.888	93.8202	93.9475	93.9511	93.9537	94.0445	94.3115	94.1913	94.4397	94.5162	94.5849	94.8098	94.7233	94.8402	94.9537	94.9982
Albania	Both	Late Neonatal	Enteric infections	95.6322	95.7405	95.7183	95.7814	94.9032	96.3469	96.4693	96.5306	96.6761	96.6059	96.5083	96.5864	96.5952	96.5887	96.5556	96.4964	96.5659	96.6719	96.7892	96.8251	96.9105	96.9901	97.0555	97.1212	97.2339	97.3071	97.382	97.484
Albania	Both	Post Neonatal	Enteric infections	92.7897	92.8128	92.8721	93.1302	92.4209	94.3392	94.6312	94.8451	95.2423	95.214	95.1482	95.3749	95.54	95.5968	95.6606	95.6871	95.8153	95.901	95.9592	96.0102	96.0378	96.0554	96.0961	96.0707	96.0704	96.0122	95.9692	95.8635
Albania	Female	0 to 20	Enteric infections	95.9705	95.8761	95.8957	96.0576	95.7388	96.5386	96.6808	96.7336	96.8084	96.7928	96.8025	96.8421	96.8606	96.8828	96.891	96.8942	96.9358	96.9606	96.9747	97.0042	97.0081	97.0387	97.0788	97.1224	97.1752	97.2872	97.367	97.4347
Albania	Female	1 to 4	Enteric infections	96.1792	96.0381	96.103	96.2447	96.1976	96.6725	96.8903	97.1815	97.4686	97.6945	97.8689	97.9825	98.1441	98.2205	98.3033	98.3804	98.4541	98.5786	98.6436	98.5707	98.589	98.5782	98.5996	98.5769	98.4729	98.3207	98.2251	98.1187
Albania	Female	10 to 14	Enteric infections	94.9304	94.8959	94.8423	94.8926	94.5073	94.6695	94.6111	94.5686	94.5393	94.5214	94.5888	94.5206	94.444	94.5486	94.5066	94.5242	94.5347	94.6288	94.637	94.6846	94.692	94.738	94.8205	94.8991	94.9689	95.114	95.3765	95.4353
Albania	Female	15 to 19	Enteric infections	94.8002	94.7623	94.8371	94.8889	94.6986	94.8802	94.917	94.9322	94.9346	94.8805	94.7944	94.8001	94.8507	94.8389	94.9138	94.9268	94.9269	94.9532	94.9628	94.956	94.9813	95.062	95.1105	95.1387	95.1431	95.3549	95.3106	95.4378
Albania	Female	5 to 9	Enteric infections	95.021	94.8492	94.7158	94.7245	94.206	94.3493	94.3556	94.2455	94.2208	94.1799	94.0962	94.0256	94.0086	93.975	93.9631	93.9212	94.0594	94.0857	94.0892	94.1267	94.1648	94.2306	94.3572	94.5217	94.6852	94.9336	95.1428	95.3373
Albania	Female	Early Neonatal	Enteric infections	95.5642	95.6223	95.5983	95.6491	95.4953	95.9124	96.0877	96.0439	96.2386	96.207	96.1631	96.3329	96.1715	96.1688	96.1805	96.1353	96.2046	96.2683	96.4458	96.2987	96.4621	96.585	96.6289	96.6781	96.5783	96.6445	96.7485	96.7157
Albania	Female	Late Neonatal	Enteric infections	98.0683	98.1271	98.0953	98.1162	97.309	98.4234	98.44	98.4209	98.527	98.4024	98.3267	98.3785	98.3868	98.3405	98.2861	98.1959	98.2609	98.4086	98.5625	98.6126	98.658	98.71	98.7757	98.8115	98.8501	98.8899	98.9326	98.98
Albania	Female	Post Neonatal	Enteric infections	93.54	93.5593	93.635	93.9216	93.3976	95.2529	95.6131	95.8884	96.3691	96.3883	96.3493	96.6891	96.9656	97.1429	97.2776	97.3573	97.466	97.5294	97.5624	97.5713	97.5666	97.5613	97.5786	97.5594	97.5318	97.4985	97.4429	97.3746
Albania	Male	0 to 20	Enteric infections	95.3398	95.2921	95.3267	95.425	94.9754	95.9335	96.0665	96.1303	96.202	96.1511	96.1639	96.1721	96.1691	96.171	96.1943	96.1742	96.1687	96.2254	96.2247	96.2355	96.2629	96.2856	96.3733	96.4527	96.5749	96.685	96.8092	96.8994
Albania	Male	1 to 4	Enteric infections	96.9522	96.8409	96.8684	96.8869	96.7416	97.1655	97.2669	97.3624	97.5127	97.6369	97.6663	97.7776	97.8952	97.9683	97.9221	97.9583	97.9936	98.0154	98.0036	98.0009	98.0009	98.0176	97.9083	97.8516	97.8074	97.7531	97.6632	97.6008
Albania	Male	10 to 14	Enteric infections	92.9552	92.9339	92.798	92.6409	92.2813	92.5425	92.6513	92.6134	92.5108	92.3626	92.4555	92.3856	92.3978	92.3673	92.3636	92.3074	92.0992	92.4212	92.3595	92.2992	92.3415	92.442	92.5635	92.6556	92.9523	93.2015	93.3927	93.5306
Albania	Male	15 to 19	Enteric infections	93.9627	94.0438	94.0736	94.0184	93.7981	94.1056	94.2083	94.2606	94.1813	94.1837	94.1844	94.1949	94.1324	94.1527	94.1347	94.1189	94.0722	94.1096	94.1116	94.1099	94.1843	94.2492	94.3197	94.3707	94.5068	94.6246	94.7367	94.857
Albania	Male	5 to 9	Enteric infections	91.8896	91.6474	91.542	91.3908	90.8842	91.1168	91.0238	90.8987	90.822	90.6984	90.634	90.4501	90.3522	90.3375	90.4009	90.2576	90.2563	90.3043	90.3319	90.4287	90.495	90.5385	90.7405	91.0213	91.3506	91.6667	92.0825	92.4309
Albania	Male	Early Neonatal	Enteric infections	91.1427	90.878	90.6512	90.6341	90.4001	91.3792	91.5996	91.7539	91.8473	91.9479	91.8191	91.9639	91.9823	91.8097	92.0936	92.1759	92.0853	92.2199	92.5761	92.5429	92.8501	92.8326	92.918	93.3487	93.3051	93.4679	93.5625	93.7195
Albania	Male	Late Neonatal	Enteric infections	93.4816	93.5831	93.5254	93.5933	92.7071	94.311	94.5152	94.6486	94.8571	94.8414	94.7091	94.8353	94.8654	94.912	94.8862	94.8766	94.962	95.0424	95.0977	95.1699	95.2744	95.3959	95.4198	95.5476	95.7545	95.8607	95.9626	96.0811
Albania	Male	Post Neonatal	Enteric infections	93.0995	93.0908	93.0636	93.2522	92.385	94.206	94.3728	94.4839	94.7187	94.6453	94.5618	94.6559	94.6775	94.5838	94.5927	94.6002	94.7533	94.8742	94.9767	95.0881	95.1457	95.1844	95.2336	95.1966	95.2362	95.1518	95.1485	95.0302
Bosnia and Herzegovina	Both	0 to 20	Enteric infections	95.9524	96.0182	96.0253	96.0135	96.0181	96.0309	96.0772	96.1795	96.2529	96.3466	96.3994	96.4008	96.3281	96.2545	96.1548	96.0869	96.0781	96.063	96.0485	96.0482	96.058	96.067	96.0956	96.1164	96.147	96.2123	96.2708	96.3611
Bosnia and Herzegovina	Both	1 to 4	Enteric infections	97.6386	97.5679	97.4228	97.4022	97.3481	97.3284	97.3093	97.3224	97.321	97.2902	97.2463	97.3667	97.5059	97.8014	98.0413	98.1967	98.2152	98.235	98.2143	98.212	98.2266	98.2119	98.1617	98.0917	98.1069	97.9518	97.8848	97.7662
Bosnia and Herzegovina	Both	10 to 14	Enteric infections	93.8351	93.859	93.8416	93.786	93.757	93.8201	93.8658	93.8713	93.8777	93.9306	93.9421	93.8825	93.8614	93.7605	93.6515	93.6011	93.6397	93.5881	93.5686	93.6032	93.6084	93.5945	93.6277	93.6946	93.7657	93.9013	93.9376	94.0226
Bosnia and Herzegovina	Both	15 to 19	Enteric infections	93.9882	94.0918	94.0659	94.0235	94.0619	94.0319	94.1505	94.1568	94.0743	94.1179	94.2287	94.2548	94.189	94.1815	94.1488	94.184	94.2001	94.2123	94.1849	94.1932	94.1664	94.2234	94.3357	94.2746	94.2949	94.3596	94.408	94.4686
Bosnia and Herzegovina	Both	5 to 9	Enteric infections	93.0974	93.1393	93.1315	93.1111	93.141	93.1409	93.0903	93.0925	93.0957	93.1673	93.1679	93.0942	92.8755	92.723	92.4569	92.2791	92.2309	92.1771	92.1262	92.0955	92.1485	92.066	92.1977	92.3304	92.423	92.4939	92.7068	92.897
Bosnia and Herzegovina	Both	Early Neonatal	Enteric infections	94.4287	94.4893	94.3518	94.242	94.2232	94.2282	94.3835	94.679	94.8052	94.9001	94.9218	94.9248	94.8706	94.8611	94.7973	94.8421	94.8274	94.8703	94.8997	94.8403	94.9539	94.9925	94.9951	95.1091	95.0762	95.2359	95.178	95.4098
Bosnia and Herzegovina	Both	Late Neonatal	Enteric infections	95.6745	95.6584	95.426	95.1779	95.0064	94.8305	95.152	95.8258	96.2564	96.5237	96.5275	96.648	96.5138	96.6513	96.6966	96.6862	96.7205	96.7929	96.8059	96.8552	96.9426	97.0034	96.5643	95.803	95.6402	95.5394	95.6345	95.9643
Bosnia and Herzegovina	Both	Post Neonatal	Enteric infections	96.687	96.437	96.055	95.7346	95.4756	95.2857	95.2321	95.5099	95.7322	95.8254	95.8236	95.8989	95.9337	96.0892	96.2184	96.2497	96.2668	96.2741	96.2502	96.2451	96.2573	96.2846	96.2452	96.2547	96.2398	96.2433	96.2434	96.2169
Bosnia and Herzegovina	Female	0 to 20	Enteric infections	97.0304	97.0808	97.0762	97.0627	97.0456	97.046	97.0805	97.1482	97.2051	97.2814	97.301	97.307	97.2546	97.231	97.1877	97.1402	97.1225	97.1148	97.1042	97.1172	97.1121	97.1097	97.1337	97.1286	97.1476	97.1848	97.2201	97.298
Bosnia and Herzegovina	Female	1 to 4	Enteric infections	98.1149	98.0075	97.8802	97.8607	97.8062	97.7935	97.7675	97.8095	97.7987	97.7857	97.79	97.8693	98.0343	98.2592	98.435	98.5661	98.58	98.5899	98.5492	98.5317	98.5498	98.5402	98.5049	98.4355	98.4914	98.3069	98.302	98.1762
Bosnia and Herzegovina	Female	10 to 14	Enteric infections	95.1282	95.1321	95.1098	95.1079	95.0743	95.0723	95.1269	95.126	95.0943	95.1287	95.1434	95.0511	95.0781	95.0929	95.0537	95.0248	95.0023	94.9593	94.9672	94.9741	94.9629	94.9363	94.9602	95.0137	95.0677	95.1898	95.2037	95.2483
Bosnia and Herzegovina	Female	15 to 19	Enteric infections	95.0807	95.1465	95.1514	95.0577	95.0408	94.9652	95.1177	95.0652	95.0017	95.0578	95.1019	95.1588	95.1216	95.1409	95.1587	95.2029	95.2079	95.2506	95.2301	95.1991	95.1869	95.1971	95.3491	95.2934	95.2939	95.292	95.4197	95.4504
Bosnia and Herzegovina	Female	5 to 9	Enteric infections	95.0601	95.085	95.115	95.1492	95.1439	95.1453	95.1267	95.0934	95.0811	95.0868	95.0628	94.994	94.8719	94.753	94.6321	94.4859	94.4387	94.3783	94.3308	94.3812	94.3661	94.3036	94.4276	94.4958	94.5882	94.5908	94.733	94.892
Bosnia and Herzegovina	Female	Early Neonatal	Enteric infections	95.921	95.9706	95.8484	95.7574	95.7466	95.7883	95.9359	96.2621	96.4429	96.4773	96.6022	96.6375	96.6121	96.6337	96.554	96.5198	96.5555	96.608	96.6159	96.4588	96.6078	96.653	96.6955	96.7816	96.6992	96.8759	96.8813	97.0097
Bosnia and Herzegovina	Female	Late Neonatal	Enteric infections	97.6553	97.5979	97.2099	96.78	96.4253	96.1556	96.3305	97.0383	97.5383	97.9236	97.9231	98.1624	98.0318	98.3192	98.4587	98.5015	98.4852	98.5846	98.5728	98.6298	98.7246	98.792	98.1752	96.9253	96.6498	96.4056	96.4802	96.9349
Bosnia and Herzegovina	Female	Post Neonatal	Enteric infections	97.4599	97.3514	97.0852	96.854	96.6756	96.5911	96.5411	96.8429	97.0775	97.237	97.2647	97.364	97.3695	97.5273	97.6142	97.6272	97.6204	97.6212	97.5914	97.5765	97.5786	97.6016	97.5595	97.5556	97.5764	97.557	97.5728	97.5956
Bosnia and Herzegovina	Male	0 to 20	Enteric infections	96.3718	96.4325	96.4478	96.4416	96.4688	96.4925	96.5343	96.6469	96.7186	96.8012	96.8745	96.8756	96.8091	96.7108	96.5884	96.5261	96.5318	96.5154	96.5023	96.4861	96.5108	96.5315	96.5492	96.5875	96.6185	96.6868	96.7486	96.8169
Bosnia and Herzegovina	Male	1 to 4	Enteric infections	97.7794	97.7702	97.6481	97.6322	97.5944	97.5728	97.5661	97.5437	97.5535	97.5129	97.4282	97.5594	97.6281	97.9149	98.1552	98.2913	98.3093	98.3344	98.3417	98.3569	98.3635	98.3481	98.2962	98.2459	98.2124	98.1347	98.0192	97.9438
Bosnia and Herzegovina	Male	10 to 14	Enteric infections	93.1173	93.1642	93.1583	93.0386	93.0222	93.1674	93.1945	93.2104	93.2737	93.3459	93.3555	93.3596	93.2713	93.0243	92.8428	92.7712	92.8848	92.8279	92.778	92.8397	92.865	92.8719	92.913	92.9866	93.0693	93.2003	93.2648	93.3921
Bosnia and Herzegovina	Male	15 to 19	Enteric infections	94.4613	94.579	94.5242	94.5474	94.6365	94.6657	94.7054	94.7798	94.7093	94.7293	94.8896	94.8726	94.794	94.7581	94.679	94.6914	94.7164	94.6902	94.666	94.7221	94.6868	94.7812	94.8144	94.7642	94.7952	94.9142	94.8605	94.938
Bosnia and Herzegovina	Male	5 to 9	Enteric infections	91.9548	92.0149	91.9497	91.8482	91.9288	91.9276	91.8426	91.9085	91.9389	92.0992	92.142	92.0887	91.7801	91.6243	91.2041	91.0337	90.9997	90.9735	90.9305	90.7634	90.9147	90.8287	90.9265	91.1246	91.184	91.3445	91.6107	91.7913
Bosnia and Herzegovina	Male	Early Neonatal	Enteric infections	93.421	93.5037	93.337	93.198	93.1663	93.1213	93.2786	93.5087	93.5526	93.788	93.6068	93.5774	93.4749	93.4418	93.4469	93.6247	93.5108	93.5252	93.5724	93.7009	93.7058	93.736	93.678	93.8282	93.9065	93.9694	93.8144	94.1552
Bosnia and Herzegovina	Male	Late Neonatal	Enteric infections	94.088	94.0903	94.0182	93.9731	94.0049	93.9308	94.3274	94.8921	95.138	95.2644	95.2591	95.2511	95.1418	95.1319	95.1457	95.0919	95.135	95.1713	95.2048	95.2828	95.3561	95.4024	95.1633	94.8842	94.845	94.8641	94.938	95.0735
Bosnia and Herzegovina	Male	Post Neonatal	Enteric infections	96.3715	96.0164	95.5554	95.1658	94.8365	94.5418	94.4597	94.6913	94.9007	94.9294	94.8916	94.9454	95.0005	95.1369	95.3098	95.3768	95.4158	95.4461	95.4394	95.4607	95.4904	95.5188	95.4786	95.4916	95.4222	95.4471	95.4139	95.3252
Bulgaria	Both	0 to 20	Enteric infections	96.9092	96.8958	96.9219	96.9521	96.9055	96.9722	97.0172	97.0012	97.0278	97.0417	97.0196	97.0548	97.0411	97.036	97.0331	97.0024	96.9671	96.9249	96.922	96.9003	96.9085	96.9319	96.9359	96.943	96.9223	96.9629	96.993	97.0074
Bulgaria	Both	1 to 4	Enteric infections	96.477	96.4928	96.445	96.4099	96.474	96.5004	96.4996	96.4653	96.488	96.5286	96.49	96.5554	96.5517	96.5591	96.6377	96.6386	96.6555	96.7122	96.701	96.7078	96.7535	96.76	96.7814	96.785	96.8057	96.8568	96.8872	96.8886
Bulgaria	Both	10 to 14	Enteric infections	94.8586	94.8853	94.8802	94.9112	94.9246	94.9588	94.9864	94.9781	94.991	95.0322	95.0612	95.0834	95.0867	95.068	95.0831	95.0865	95.09	95.0677	95.1097	95.1216	95.1347	95.1212	95.1739	95.2377	95.1979	95.2155	95.2371	95.2617
Bulgaria	Both	15 to 19	Enteric infections	95.1411	95.1659	95.2492	95.1456	95.1354	95.1813	95.2245	95.2325	95.2338	95.3775	95.3447	95.3766	95.4125	95.3662	95.4979	95.4923	95.463	95.3665	95.4027	95.3681	95.3928	95.4064	95.4042	95.414	95.4043	95.5019	95.4962	95.5116
Bulgaria	Both	5 to 9	Enteric infections	94.0437	94.0579	94.1261	94.1326	94.1462	94.1671	94.1865	94.1612	94.2092	94.1767	94.1753	94.1992	94.219	94.2087	94.2403	94.1831	94.1538	94.17	94.2237	94.212	94.2861	94.3258	94.2733	94.2911	94.2741	94.3018	94.3659	94.359
Bulgaria	Both	Early Neonatal	Enteric infections	98.7912	98.6583	98.666	98.6666	98.6191	98.8562	98.6816	98.6752	98.6747	98.6755	98.6685	98.6484	98.7715	98.5459	98.4558	98.4791	98.2364	98.0518	97.9861	97.539	97.4497	97.2274	97.0767	96.787	96.5473	96.4268	96.2716	96.0809
Bulgaria	Both	Late Neonatal	Enteric infections	99.5095	99.2973	99.2406	99.3627	99.1195	99.3733	99.4067	99.269	99.3645	99.4594	99.4395	99.5366	99.4305	99.4239	99.3403	99.2874	99.2081	99.0806	98.935	98.8255	98.701	98.6425	98.5516	98.4346	98.2515	98.1697	98.0642	97.8597
Bulgaria	Both	Post Neonatal	Enteric infections	97.2526	97.0302	96.8589	96.8151	96.5729	96.743	96.8809	96.7562	96.8606	96.9764	96.9473	97.1135	97.0341	97.0656	97.0618	97.0102	96.8993	96.8197	96.7028	96.64	96.5866	96.5465	96.4886	96.3653	96.2327	96.1887	96.1175	95.9686
Bulgaria	Female	0 to 20	Enteric infections	97.7253	97.7043	97.708	97.729	97.6828	97.722	97.7728	97.7206	97.7598	97.7825	97.749	97.7455	97.7532	97.7337	97.7263	97.6899	97.676	97.6613	97.6634	97.6345	97.6539	97.6464	97.6384	97.6444	97.6396	97.6818	97.7034	97.73
Bulgaria	Female	1 to 4	Enteric infections	97.2619	97.2596	97.2656	97.2082	97.3143	97.3404	97.3554	97.2966	97.3472	97.4188	97.3514	97.4405	97.4353	97.4219	97.5121	97.5232	97.5381	97.5994	97.5636	97.6254	97.6373	97.6311	97.6279	97.581	97.5615	97.5524	97.5382	97.484
Bulgaria	Female	10 to 14	Enteric infections	96.0157	96.022	95.9944	96.0165	96.0023	96.0377	96.0448	96.0025	96.0186	96.0409	96.0715	96.089	96.1014	96.0697	96.0629	96.0775	96.0974	96.0882	96.0983	96.1243	96.1277	96.1502	96.1617	96.2386	96.1685	96.176	96.1936	96.22
Bulgaria	Female	15 to 19	Enteric infections	96.1152	96.1524	96.2108	96.1788	96.1633	96.1703	96.1846	96.0882	96.1037	96.1841	96.1824	96.1164	96.1679	96.1693	96.2514	96.2481	96.2606	96.2713	96.2853	96.2252	96.1975	96.2143	96.2142	96.2113	96.1928	96.2916	96.2809	96.2935
Bulgaria	Female	5 to 9	Enteric infections	95.7642	95.7523	95.7788	95.817	95.7808	95.791	95.7989	95.743	95.8038	95.8047	95.7986	95.8164	95.8559	95.8288	95.8749	95.783	95.7567	95.7792	95.8585	95.8312	95.8842	95.8657	95.7945	95.8219	95.8771	95.8952	95.8936	95.8849
Bulgaria	Female	Early Neonatal	Enteric infections	99.053	98.9687	98.9006	98.8751	98.7918	99.0458	98.8585	98.824	98.8231	98.8239	98.8071	98.7973	98.9696	98.6906	98.6302	98.6397	98.5165	98.4047	98.2799	97.9574	98.0067	97.8979	97.7984	97.7094	97.5632	97.5618	97.5085	97.404
Bulgaria	Female	Late Neonatal	Enteric infections	99.0601	98.8929	98.8698	98.9302	98.785	98.9669	99.1107	98.909	99.0265	99.133	99.0604	99.0958	99.0423	98.9584	98.9134	98.8672	98.901	98.9103	98.9034	98.9114	98.9125	98.8918	98.9007	98.8574	98.8072	98.8721	98.8875	98.8648
Bulgaria	Female	Post Neonatal	Enteric infections	97.8647	97.6347	97.4586	97.3602	97.1714	97.3154	97.5689	97.3238	97.5271	97.7428	97.5908	97.6905	97.6812	97.6535	97.6418	97.5661	97.5233	97.5324	97.4816	97.4926	97.5179	97.4143	97.3787	97.2766	97.2086	97.271	97.263	97.2329
Bulgaria	Male	0 to 20	Enteric infections	97.2435	97.2414	97.2823	97.3106	97.2809	97.3567	97.3823	97.4091	97.4156	97.4181	97.4128	97.4813	97.4472	97.4595	97.4611	97.4463	97.4015	97.3478	97.3406	97.3401	97.3348	97.3836	97.4023	97.4056	97.3747	97.3998	97.4294	97.424
Bulgaria	Male	1 to 4	Enteric infections	96.6342	96.6649	96.5777	96.5755	96.58	96.5985	96.5828	96.5797	96.5677	96.5647	96.5654	96.5881	96.5897	96.6178	96.6648	96.6561	96.6707	96.7067	96.7224	96.6711	96.7373	96.7527	96.7914	96.8431	96.8976	96.995	97.0622	97.1211
Bulgaria	Male	10 to 14	Enteric infections	94.1711	94.2188	94.2414	94.28	94.327	94.3558	94.4082	94.4397	94.4522	94.515	94.5401	94.5659	94.555	94.5499	94.5851	94.5726	94.5557	94.5173	94.6011	94.5972	94.6208	94.5623	94.6676	94.6982	94.709	94.7386	94.7647	94.7842
Bulgaria	Male	15 to 19	Enteric infections	95.3976	95.4012	95.4884	95.3335	95.332	95.415	95.4824	95.6045	95.5919	95.7663	95.7042	95.8462	95.8547	95.7681	95.9162	95.9061	95.836	95.6452	95.6951	95.7028	95.7793	95.7857	95.7839	95.8062	95.8067	95.8749	95.8764	95.8902
Bulgaria	Male	5 to 9	Enteric infections	92.9791	93.0272	93.1392	93.0951	93.1782	93.2207	93.2564	93.2779	93.3027	93.2311	93.2379	93.2646	93.2475	93.2775	93.2704	93.2645	93.2321	93.2437	93.247	93.2743	93.3505	93.4637	93.462	93.4669	93.3409	93.3786	93.5266	93.5239
Bulgaria	Male	Early Neonatal	Enteric infections	98.7464	98.5651	98.7221	98.7845	98.8301	98.9406	98.8877	98.9276	98.9436	98.954	98.9655	98.9343	98.8957	98.8681	98.7462	98.772	98.3903	98.1376	98.216	97.7069	97.3787	97.0184	96.8292	96.2585	95.9301	95.6319	95.343	95.0618
Bulgaria	Male	Late Neonatal	Enteric infections	99.4036	99.2084	99.2004	99.4305	99.1439	99.4724	99.3757	99.3449	99.4183	99.5246	99.5823	99.7645	99.6263	99.7316	99.6484	99.6066	99.4323	99.1967	98.984	98.7762	98.562	98.4776	98.2814	98.0787	97.7345	97.4482	97.1862	96.7363
Bulgaria	Male	Post Neonatal	Enteric infections	96.8825	96.6889	96.5344	96.5466	96.2801	96.4594	96.4607	96.4592	96.4905	96.5231	96.6165	96.8204	96.6651	96.7498	96.7588	96.7442	96.6092	96.4819	96.3157	96.2074	96.0996	96.1448	96.0889	95.9316	95.7303	95.5426	95.4106	95.1125
Croatia	Both	0 to 20	Enteric infections	97.3465	97.4572	97.5525	97.6182	97.6972	97.7188	97.7762	97.7888	97.811	97.8346	97.8198	97.8044	97.7803	97.7506	97.6632	97.5718	97.4981	97.3584	97.2298	97.0812	97.0003	96.9458	96.9166	96.8582	96.8257	96.8185	96.7983	96.8151
Croatia	Both	1 to 4	Enteric infections	97.0996	97.131	97.1744	97.1715	97.1679	97.2657	97.3384	97.3594	97.3995	97.4481	97.5004	97.5311	97.5533	97.6138	97.7134	97.7762	97.8467	97.8762	97.9287	98.0553	98.0523	98.0457	98.0304	98.0116	97.9941	97.963	97.9923	97.8588
Croatia	Both	10 to 14	Enteric infections	95.7967	96.0496	96.1946	96.3773	96.5325	96.6289	96.7355	96.7507	96.8165	96.8702	96.8894	96.8668	96.7873	96.7292	96.5767	96.4582	96.2961	96.0959	95.8717	95.5895	95.4671	95.342	95.2785	95.1583	95.05	94.9968	94.9685	94.9031
Croatia	Both	15 to 19	Enteric infections	96.3023	96.5785	96.8076	96.9357	97.0525	97.2351	97.3769	97.4696	97.5368	97.6488	97.6281	97.6376	97.5409	97.3563	97.1831	96.8955	96.7201	96.4346	96.1526	95.9174	95.7063	95.5779	95.5375	95.4357	95.2851	95.2252	95.1724	95.1796
Croatia	Both	5 to 9	Enteric infections	94.8677	95.0483	95.2783	95.321	95.463	95.4451	95.6104	95.6561	95.6697	95.689	95.6465	95.5861	95.5367	95.5508	95.4546	95.3651	95.3464	95.0612	94.8728	94.7047	94.5647	94.4926	94.4015	94.2656	94.2539	94.2377	94.2033	94.1205
Croatia	Both	Early Neonatal	Enteric infections	96.4841	96.4171	96.206	96.1907	96.0542	95.9032	95.8205	95.6251	95.5083	95.3517	95.2581	95.1828	95.0414	94.9883	94.9155	94.8103	94.7921	94.7873	94.9454	94.7602	94.7465	94.7568	94.8894	94.9164	94.7681	94.7562	94.9877	95.1778
Croatia	Both	Late Neonatal	Enteric infections	98.4844	98.3304	98.1961	98.0705	97.9752	97.8912	97.7869	97.6822	97.6336	97.6137	97.5609	97.5357	97.4934	97.4881	97.4167	97.4286	97.39	97.3546	97.3306	97.3043	97.2625	97.2391	97.2316	97.205	97.2141	97.2796	97.3332	97.4375
Croatia	Both	Post Neonatal	Enteric infections	95.7741	95.6946	95.5833	95.4938	95.4864	95.453	95.4355	95.3725	95.3898	95.3478	95.3317	95.26	95.3455	95.3827	95.4229	95.4091	95.4518	95.4822	95.5269	95.5452	95.5623	95.5619	95.5603	95.5889	95.6357	95.6576	95.7458	95.8636
Croatia	Female	0 to 20	Enteric infections	97.8694	97.9713	98.0373	98.1009	98.1684	98.1767	98.2177	98.1957	98.1979	98.203	98.1866	98.1819	98.1617	98.141	98.1067	98.0488	97.9797	97.863	97.7824	97.6695	97.6211	97.587	97.572	97.5353	97.5218	97.5393	97.532	97.5506
Croatia	Female	1 to 4	Enteric infections	97.9168	97.9105	97.9217	97.9227	97.9155	97.9767	98.0158	98.0545	98.0793	98.1394	98.2109	98.279	98.2914	98.3156	98.3299	98.3732	98.4251	98.5022	98.4763	98.6625	98.6705	98.648	98.6291	98.5957	98.558	98.4958	98.4408	98.311
Croatia	Female	10 to 14	Enteric infections	96.5616	96.8006	96.9003	97.0276	97.1509	97.2101	97.2758	97.2663	97.2795	97.3112	97.3108	97.2987	97.2183	97.1912	97.0985	97.0273	96.8925	96.6546	96.519	96.3508	96.2995	96.1951	96.1357	96.05	96.0247	95.9961	95.942	95.9424
Croatia	Female	15 to 19	Enteric infections	96.8474	96.9807	97.2016	97.3148	97.4453	97.5689	97.6948	97.7005	97.7399	97.8081	97.7492	97.7864	97.7106	97.5466	97.4179	97.2134	97.0824	96.8453	96.6589	96.5435	96.3937	96.3114	96.2656	96.1717	96.1158	96.0997	96.0982	96.1141
Croatia	Female	5 to 9	Enteric infections	96.1247	96.2836	96.4375	96.5271	96.6212	96.5521	96.6315	96.6248	96.5777	96.5521	96.5524	96.5341	96.4895	96.4762	96.4849	96.435	96.35	96.187	96.0119	95.8899	95.8007	95.7547	95.7163	95.6483	95.6336	95.7032	95.6995	95.6095
Croatia	Female	Early Neonatal	Enteric infections	96.7585	96.847	96.6939	96.8307	96.7966	96.7561	96.7248	96.643	96.6741	96.5872	96.5483	96.5334	96.4325	96.3818	96.363	96.4049	96.4026	96.4624	96.5923	96.586	96.5758	96.5947	96.5079	96.535	96.5713	96.5336	96.5828	96.8301
Croatia	Female	Late Neonatal	Enteric infections	99.232	99.2347	99.1993	99.2017	99.2192	99.2393	99.2388	99.1803	99.1659	99.1407	99.1114	99.1514	99.1424	99.1579	99.1172	99.1326	99.1342	99.1441	99.147	99.1226	99.1233	99.1221	99.1396	99.121	99.1036	99.1336	99.1462	99.1915
Croatia	Female	Post Neonatal	Enteric infections	96.4797	96.5292	96.4553	96.4731	96.5407	96.5953	96.6372	96.5559	96.5998	96.6091	96.6383	96.6224	96.7242	96.7759	96.8087	96.8121	96.8468	96.8817	96.9144	96.9047	96.9341	96.941	96.9763	97	97.0053	97.0358	97.0584	97.1647
Croatia	Male	0 to 20	Enteric infections	97.8669	97.9418	98.0284	98.0696	98.1293	98.1582	98.2113	98.2564	98.293	98.3288	98.3215	98.3011	98.2819	98.2537	98.141	98.0494	98.0008	97.8935	97.7654	97.6386	97.5561	97.5023	97.471	97.4123	97.3709	97.3375	97.3103	97.3197
Croatia	Male	1 to 4	Enteric infections	97.0568	97.1176	97.1811	97.1759	97.1779	97.2855	97.3719	97.369	97.4135	97.4381	97.4576	97.4447	97.4719	97.5534	97.709	97.7745	97.8436	97.8194	97.9318	97.9646	97.9497	97.9578	97.9484	97.9471	97.9526	97.9604	98.0657	97.9662
Croatia	Male	10 to 14	Enteric infections	95.5067	95.731	95.9059	96.1302	96.2994	96.4288	96.5712	96.6175	96.7438	96.8192	96.8622	96.8293	96.7629	96.6716	96.4646	96.3043	96.1328	96.0174	95.718	95.3351	95.1406	95.0098	94.9535	94.8109	94.6061	94.5315	94.5493	94.4031
Croatia	Male	15 to 19	Enteric infections	96.7416	97.0931	97.2645	97.3707	97.4399	97.6339	97.7521	97.9119	97.9912	98.1203	98.1494	98.125	98.033	97.88	97.7084	97.4143	97.2403	96.9843	96.6801	96.3845	96.1669	96.0222	95.998	95.9168	95.7017	95.6092	95.5135	95.5108
Croatia	Male	5 to 9	Enteric infections	94.3199	94.4824	94.7673	94.7268	94.9016	94.9683	95.2208	95.3374	95.4438	95.5309	95.4345	95.3257	95.2809	95.3315	95.0955	94.9691	95.0573	94.6679	94.5142	94.3242	94.1526	94.0654	93.9241	93.7284	93.73	93.5793	93.5087	93.4662
Croatia	Male	Early Neonatal	Enteric infections	96.8816	96.6338	96.4134	96.1928	95.9501	95.6775	95.5372	95.2179	94.9039	94.6807	94.5259	94.381	94.2216	94.1876	94.0522	93.7403	93.7004	93.5911	93.7465	93.3236	93.3083	93.301	93.7507	93.771	93.3634	93.4038	93.8771	93.9057
Croatia	Male	Late Neonatal	Enteric infections	98.4719	98.128	97.8658	97.6033	97.3656	97.1421	96.888	96.7057	96.5907	96.5821	96.471	96.3176	96.2244	96.1409	96.0571	96.0291	95.9192	95.7982	95.7491	95.7145	95.6378	95.5895	95.5496	95.4983	95.5104	95.5707	95.6517	95.8192
Croatia	Male	Post Neonatal	Enteric infections	96.2935	96.0449	95.8588	95.6439	95.5307	95.3677	95.2538	95.173	95.1256	95.0086	94.8841	94.7687	94.7727	94.7733	94.7924	94.7647	94.803	94.8149	94.8727	94.9197	94.9177	94.9095	94.8602	94.8741	94.95	94.918	95.0769	95.1916
Czech Republic	Both	0 to 20	Enteric infections	97.5088	97.5606	97.5829	97.6215	97.6361	97.6684	97.6841	97.7135	97.737	97.7262	97.7175	97.7059	97.6761	97.6555	97.6059	97.5644	97.5152	97.4993	97.4506	97.4197	97.386	97.3656	97.3568	97.3627	97.3679	97.3753	97.3986	97.4286
Czech Republic	Both	1 to 4	Enteric infections	97.6814	97.6036	97.554	97.4993	97.4854	97.4567	97.4029	97.3417	97.2954	97.2477	97.251	97.2821	97.4161	97.4835	97.5815	97.7022	97.7079	97.6551	97.6275	97.6234	97.6017	97.5937	97.6097	97.6026	97.5818	97.5276	97.4713	97.4442
Czech Republic	Both	10 to 14	Enteric infections	96.1257	96.2323	96.2468	96.3427	96.3025	96.3299	96.3616	96.3497	96.3834	96.3119	96.3148	96.3528	96.3105	96.3146	96.2914	96.2674	96.2184	96.3029	96.2789	96.3222	96.2323	96.2288	96.2148	96.2114	96.1576	96.1787	96.2038	96.2006
Czech Republic	Both	15 to 19	Enteric infections	96.7232	96.7901	96.7803	96.7861	96.8324	96.8522	96.7896	96.8716	96.9459	96.9591	96.9055	96.8914	96.9569	96.9328	96.8307	96.9179	96.8235	96.8117	96.7298	96.6926	96.6325	96.6005	96.575	96.5529	96.4941	96.4726	96.4699	96.5363
Czech Republic	Both	5 to 9	Enteric infections	95.1912	95.2228	95.2568	95.2973	95.3305	95.3485	95.3193	95.3465	95.3511	95.3284	95.3473	95.3341	95.351	95.3397	95.3073	95.2898	95.3109	95.304	95.2731	95.251	95.2326	95.162	95.1465	95.1365	95.1716	95.129	95.1502	95.1216
Czech Republic	Both	Early Neonatal	Enteric infections	94.9874	95.0158	94.8496	95.022	95.0559	95.151	95.052	95.1426	95.1757	95.0946	95.0923	95.0465	95.0381	95.0156	94.8632	94.8468	94.8518	94.8597	94.9551	94.9769	94.9828	94.757	94.7964	95.0204	95.0664	95.0078	95.0661	95.2374
Czech Republic	Both	Late Neonatal	Enteric infections	97.4511	97.5285	97.5757	97.6373	97.6379	97.6332	97.6251	97.6124	97.6721	97.6594	97.6153	97.5916	97.5607	97.4859	97.5578	97.5494	97.4997	97.4359	97.451	97.4594	97.4818	97.4882	97.4496	97.4912	97.5234	97.5683	97.5841	97.6805
Czech Republic	Both	Post Neonatal	Enteric infections	95.1802	95.2077	95.2481	95.2696	95.2731	95.2706	95.2706	95.2482	95.2102	95.1947	95.223	95.2594	95.354	95.4774	95.5867	95.6233	95.6184	95.6002	95.6043	95.6101	95.6379	95.656	95.6817	95.7567	95.7971	95.8612	95.946	96.0697
Czech Republic	Female	0 to 20	Enteric infections	98.2838	98.3167	98.3372	98.3585	98.3717	98.3895	98.3924	98.3901	98.3923	98.3745	98.3671	98.368	98.3491	98.3754	98.3788	98.345	98.3024	98.2818	98.238	98.2141	98.176	98.1559	98.153	98.1518	98.1719	98.1721	98.1897	98.2233
Czech Republic	Female	1 to 4	Enteric infections	98.0359	97.9379	97.8794	97.8365	97.8103	97.821	97.7827	97.7761	97.7416	97.731	97.7204	97.7317	97.8858	97.8896	97.9648	98.0872	98.0808	98.037	98.0075	97.9981	98.0155	98.0103	97.9943	98.0027	97.98	97.903	97.8678	97.8201
Czech Republic	Female	10 to 14	Enteric infections	97.2144	97.2826	97.3314	97.3377	97.3194	97.3213	97.3468	97.2896	97.3079	97.2339	97.2253	97.2509	97.229	97.3336	97.4101	97.4354	97.3697	97.4482	97.425	97.4417	97.368	97.3698	97.3727	97.3726	97.3744	97.3559	97.3696	97.3687
Czech Republic	Female	15 to 19	Enteric infections	97.7077	97.651	97.5907	97.6229	97.6611	97.6675	97.6101	97.6528	97.6494	97.6378	97.6313	97.6288	97.7334	97.7916	97.8307	97.8739	97.855	97.8013	97.7176	97.7414	97.6829	97.6066	97.5746	97.5581	97.5619	97.5137	97.513	97.5801
Czech Republic	Female	5 to 9	Enteric infections	96.7191	96.7479	96.7716	96.8018	96.8125	96.8419	96.7811	96.7622	96.7199	96.6986	96.683	96.7056	96.7291	96.7472	96.7793	96.7699	96.7561	96.7548	96.7289	96.7111	96.6884	96.6405	96.6268	96.6322	96.6977	96.6415	96.6837	96.6879
Czech Republic	Female	Early Neonatal	Enteric infections	96.7368	96.7827	96.6832	96.8078	96.8158	96.9537	96.723	96.9154	96.9055	96.8208	96.8107	96.7553	96.762	96.7021	96.5413	96.5302	96.5417	96.561	96.6208	96.6419	96.6464	96.5389	96.5613	96.6875	96.7209	96.6107	96.6282	96.777
Czech Republic	Female	Late Neonatal	Enteric infections	99.3752	99.3975	99.4094	99.423	99.423	99.4202	99.4197	99.4044	99.4219	99.4167	99.388	99.3733	99.353	99.3287	99.3289	99.3189	99.3155	99.3123	99.322	99.3189	99.3295	99.3276	99.3083	99.3148	99.3208	99.3259	99.3156	99.3443
Czech Republic	Female	Post Neonatal	Enteric infections	96.915	96.9652	96.999	97.0545	97.0624	97.0734	97.0841	97.0718	97.0607	97.043	97.0555	97.0706	97.1122	97.1839	97.2298	97.2353	97.2285	97.1961	97.196	97.1838	97.197	97.2106	97.2148	97.2466	97.2642	97.296	97.3337	97.4041
Czech Republic	Male	0 to 20	Enteric infections	97.6521	97.7044	97.7185	97.7621	97.7719	97.8088	97.8351	97.8933	97.9346	97.9386	97.9325	97.9101	97.8798	97.808	97.7122	97.679	97.6429	97.6389	97.6054	97.5785	97.5654	97.5537	97.5405	97.553	97.5357	97.5484	97.5673	97.5801
Czech Republic	Male	1 to 4	Enteric infections	97.9497	97.9199	97.8964	97.8441	97.8483	97.7817	97.7256	97.6195	97.5735	97.4987	97.5163	97.5599	97.6325	97.7496	97.8439	97.927	97.9446	97.8976	97.8807	97.884	97.8245	97.8158	97.8634	97.8405	97.8281	97.8159	97.7524	97.7575
Czech Republic	Male	10 to 14	Enteric infections	95.2663	95.4075	95.3647	95.5761	95.5111	95.5708	95.6066	95.6676	95.7179	95.6655	95.6851	95.7344	95.6708	95.5209	95.3512	95.2574	95.245	95.3196	95.3002	95.3755	95.2792	95.2684	95.2351	95.2285	95.1005	95.1734	95.2093	95.1993
Czech Republic	Male	15 to 19	Enteric infections	96.4955	96.6878	96.7391	96.7097	96.7491	96.7787	96.7297	96.8339	96.981	97.021	96.9261	96.901	96.8943	96.7693	96.5156	96.6246	96.4607	96.4998	96.4417	96.3344	96.2854	96.3112	96.2963	96.272	96.1519	96.1742	96.1726	96.2233
Czech Republic	Male	5 to 9	Enteric infections	94.0966	94.1212	94.1613	94.206	94.266	94.2574	94.2963	94.3962	94.4819	94.4655	94.5378	94.4686	94.4677	94.4091	94.2753	94.249	94.3249	94.3101	94.2801	94.2556	94.2472	94.1598	94.1414	94.1107	94.0811	94.0781	94.056	93.9813
Czech Republic	Male	Early Neonatal	Enteric infections	93.6298	93.6141	93.3843	93.5774	93.6454	93.611	93.8205	93.6637	93.7686	93.7282	93.741	93.7319	93.6963	93.7578	93.6873	93.6657	93.6531	93.6303	93.7519	93.7592	93.759	93.3893	93.4446	93.7674	93.8227	93.8864	93.9953	94.1501
Czech Republic	Male	Late Neonatal	Enteric infections	95.5568	95.6451	95.7117	95.8129	95.794	95.7784	95.7495	95.7895	95.8651	95.8505	95.8663	95.8627	95.8634	95.773	95.9846	95.9887	95.8529	95.6809	95.6786	95.697	95.6869	95.6993	95.6818	95.7605	95.8172	95.9016	95.9428	96.1381
Czech Republic	Male	Post Neonatal	Enteric infections	94.1988	94.1704	94.2053	94.1368	94.1222	94.0925	94.0703	94.0381	93.9689	93.971	94.0108	94.0707	94.2185	94.3763	94.5587	94.6276	94.6254	94.6364	94.6383	94.6735	94.7129	94.7343	94.7912	94.9191	94.9815	95.078	95.1985	95.3739
Hungary	Both	0 to 20	Enteric infections	99.3297	99.3348	99.3387	99.3531	99.3515	99.3685	99.3831	99.3917	99.3941	99.405	99.408	99.3753	99.256	99.0952	98.9419	98.8443	98.8172	98.82	98.7998	98.8146	98.8153	98.8278	98.826	98.8333	98.8397	98.8487	98.8636	98.8923
Hungary	Both	1 to 4	Enteric infections	95.7525	95.7001	95.6816	95.6147	95.5871	95.5772	95.5552	95.5326	95.5162	95.5173	95.4981	95.5877	95.8139	96.1815	96.5106	96.7041	96.7388	96.6397	96.6403	96.5383	96.4905	96.4452	96.3921	96.322	96.2861	96.2185	96.224	96.1683
Hungary	Both	10 to 14	Enteric infections	99.3012	99.3129	99.3529	99.3086	99.2918	99.2966	99.3228	99.35	99.3483	99.3426	99.3476	99.2702	99.0949	98.8579	98.6348	98.5374	98.5267	98.5113	98.5045	98.4828	98.5124	98.5683	98.5507	98.5318	98.5299	98.5323	98.5845	98.6359
Hungary	Both	15 to 19	Enteric infections	99.9472	99.9185	99.8813	99.9043	99.9173	99.9882	99.9589	100	99.9756	99.9905	99.9747	99.9351	99.7648	99.6246	99.4552	99.3741	99.3562	99.2929	99.2767	99.3569	99.2974	99.2739	99.231	99.1989	99.219	99.1911	99.23	99.3271
Hungary	Both	5 to 9	Enteric infections	98.7218	98.738	98.7356	98.7313	98.7155	98.7921	98.8226	98.7315	98.6782	98.6858	98.6634	98.5796	98.2482	97.8217	97.4163	97.1822	97.1909	97.2509	97.2456	97.2487	97.2539	97.2607	97.2612	97.2705	97.2763	97.2901	97.3134	97.2719
Hungary	Both	Early Neonatal	Enteric infections	95.5296	95.538	95.6425	95.6445	95.6446	95.6369	95.6116	95.4532	95.4487	95.5008	95.6095	95.5161	95.6402	95.5375	95.67	95.6493	95.4747	95.5197	95.7884	95.7069	95.779	95.8252	96.0037	96.0904	96.1417	96.4135	96.4477	96.5632
Hungary	Both	Late Neonatal	Enteric infections	97.7991	97.8111	97.8397	97.8467	97.8381	97.8279	97.8156	97.8415	97.8452	97.8686	97.8662	97.8896	97.9143	97.9538	98.003	98.0438	98.0326	98.0548	98.0674	98.0793	98.0658	98.0916	98.1086	98.1591	98.2561	98.3334	98.5266	98.6964
Hungary	Both	Post Neonatal	Enteric infections	94.5441	94.5531	94.5674	94.5947	94.5956	94.5987	94.6141	94.6592	94.6921	94.7344	94.7568	94.9	95.182	95.5671	95.9337	96.0991	96.1044	96.104	96.1677	96.2153	96.2425	96.2912	96.3568	96.4787	96.6094	96.7255	96.885	97.0474
Hungary	Female	0 to 20	Enteric infections	99.517	99.5456	99.5381	99.5608	99.5652	99.5808	99.5882	99.583	99.5803	99.59	99.5848	99.5527	99.4566	99.3462	99.2243	99.1405	99.1253	99.111	99.1178	99.1119	99.1056	99.1072	99.1029	99.1052	99.112	99.1005	99.1137	99.1261
Hungary	Female	1 to 4	Enteric infections	96.2717	96.1788	96.1771	96.1045	96.0779	96.061	96.0395	96.0219	96.0314	96.0474	96.0614	96.1342	96.4038	96.731	97.0976	97.2925	97.2794	97.2515	97.2272	97.1867	97.1682	97.1278	97.0914	97.0594	97.0118	96.9786	96.979	96.9463
Hungary	Female	10 to 14	Enteric infections	99.4984	99.5144	99.5319	99.5284	99.5306	99.5321	99.5309	99.5572	99.548	99.5564	99.552	99.4715	99.3464	99.167	98.9949	98.9162	98.9064	98.9014	98.8991	98.8525	98.894	98.8929	98.8883	98.8869	98.8868	98.8627	98.9122	98.9337
Hungary	Female	15 to 19	Enteric infections	99.9678	99.9761	99.9252	99.9303	99.9562	99.9988	100	99.9859	99.9171	99.9955	99.9509	99.868	99.7147	99.6401	99.5093	99.4433	99.4261	99.3836	99.3787	99.4508	99.3639	99.3395	99.2824	99.2673	99.2746	99.2652	99.3009	99.3379
Hungary	Female	5 to 9	Enteric infections	99.0921	99.1666	99.1474	99.1636	99.146	99.2142	99.2064	99.0869	99.0725	99.0606	99.0568	98.9906	98.7743	98.4763	98.1935	97.985	97.9889	97.9896	98.0747	98.0648	98.064	98.0683	98.0689	98.0765	98.0891	98.0561	98.0855	98.0645
Hungary	Female	Early Neonatal	Enteric infections	97.0725	97.0931	97.1594	97.1536	97.1751	97.1759	97.1698	96.9716	96.9546	97.0088	97.1192	96.9648	97.0375	96.8695	96.996	97.0064	96.8361	96.864	97.083	96.94	96.9745	97.0321	97.2037	97.2588	97.259	97.4597	97.4662	97.5383
Hungary	Female	Late Neonatal	Enteric infections	99.4085	99.4198	99.4312	99.4449	99.4533	99.4507	99.4436	99.4479	99.4429	99.44	99.4309	99.4198	99.4215	99.4174	99.4228	99.4182	99.4064	99.3998	99.3961	99.3784	99.3579	99.3452	99.3351	99.3351	99.3532	99.3728	99.4533	99.507
Hungary	Female	Post Neonatal	Enteric infections	96.4185	96.4461	96.4655	96.4951	96.5161	96.5236	96.5252	96.5425	96.5374	96.5487	96.5569	96.6347	96.7963	97.0336	97.2526	97.3451	97.3377	97.3346	97.3472	97.3523	97.3643	97.3772	97.3967	97.4656	97.5413	97.6175	97.7354	97.8464
Hungary	Male	0 to 20	Enteric infections	99.398	99.3714	99.3877	99.3852	99.3772	99.3881	99.4052	99.4272	99.435	99.4426	99.4544	99.4357	99.3412	99.1903	99.0669	98.9954	98.9653	98.9874	98.9428	98.9754	98.9836	99.0029	99.0042	99.0133	99.0162	99.0458	99.0576	99.0941
Hungary	Male	1 to 4	Enteric infections	96.4074	96.4159	96.3846	96.344	96.3238	96.3244	96.308	96.286	96.2449	96.2284	96.1776	96.2584	96.3702	96.6736	96.8655	97.0009	97.0769	96.9298	96.9571	96.8186	96.7532	96.7158	96.6601	96.5695	96.5564	96.4717	96.4809	96.4166
Hungary	Male	10 to 14	Enteric infections	99.1322	99.1354	99.1988	99.1055	99.0656	99.0739	99.1334	99.1562	99.1657	99.1402	99.1572	99.1003	98.8878	98.6149	98.3632	98.2573	98.2464	98.2174	98.2059	98.2223	98.2299	98.3541	98.3185	98.2774	98.2748	98.3128	98.3637	98.4493
Hungary	Male	15 to 19	Enteric infections	99.89	99.8278	99.8172	99.8539	99.8488	99.9302	99.8745	99.9664	100	99.936	99.9582	99.9811	99.8425	99.6681	99.5046	99.4289	99.4146	99.3446	99.3184	99.3798	99.3659	99.3452	99.3266	99.2812	99.3083	99.2634	99.3017	99.4445
Hungary	Male	5 to 9	Enteric infections	98.4039	98.3183	98.3449	98.3077	98.3007	98.3663	98.4506	98.4378	98.3373	98.3747	98.3287	98.243	97.8298	97.3302	96.8558	96.6575	96.6717	96.8094	96.6565	96.6817	96.6968	96.707	96.7071	96.7162	96.7104	96.797	96.8037	96.7408
Hungary	Male	Early Neonatal	Enteric infections	94.355	94.3376	94.4736	94.4901	94.4488	94.427	94.3735	94.3538	94.3703	94.3947	94.4574	94.5063	94.678	94.7299	94.8245	94.7525	94.6273	94.6805	94.9382	94.9842	95.0902	95.0978	95.229	95.3421	95.4675	95.7769	95.8565	96.0158
Hungary	Male	Late Neonatal	Enteric infections	96.358	96.3322	96.3559	96.3154	96.2761	96.269	96.266	96.303	96.3323	96.3984	96.4104	96.5236	96.5655	96.6725	96.7599	96.8793	96.863	96.9047	96.9183	96.9485	96.9475	96.9919	97.0207	97.0884	97.2476	97.3386	97.621	97.8982
Hungary	Male	Post Neonatal	Enteric infections	93.7729	93.7335	93.7263	93.7323	93.6914	93.6776	93.7104	93.7835	93.8788	93.9548	93.9846	94.1708	94.5208	94.9619	95.3954	95.6033	95.6195	95.6077	95.7295	95.8108	95.8346	95.9111	96.0217	96.1605	96.331	96.4576	96.6341	96.8196
Macedonia	Both	0 to 20	Enteric infections	90.0295	90.2394	90.4345	91.4365	91.6222	92.6098	93.8256	94.4517	94.8418	94.9534	94.8388	95.1874	95.4258	95.4843	95.7048	95.8969	96.0655	96.139	96.123	96.1725	96.2821	96.3069	96.3036	96.388	96.4669	96.5514	96.5926	96.7345
Macedonia	Both	1 to 4	Enteric infections	91.9569	92.0571	92.2808	92.6481	92.8105	93.1709	93.565	93.7269	94.0002	94.2238	94.5265	94.9206	95.4096	95.8241	96.1993	96.3805	96.4766	96.5323	96.5715	96.553	96.545	96.5741	96.6436	96.7587	96.8058	96.9042	97.0017	97.1165
Macedonia	Both	10 to 14	Enteric infections	94.3138	94.2881	94.3622	94.4116	94.4226	94.4447	94.4009	94.2896	94.126	93.9836	93.9029	93.8707	93.9002	93.9371	93.9503	93.9709	93.9013	93.994	93.8995	93.9031	93.9363	93.9579	94.0365	94.1751	94.3416	94.5485	94.7262	94.9093
Macedonia	Both	15 to 19	Enteric infections	94.5329	94.6137	94.6895	94.7594	94.724	94.7225	94.6881	94.7161	94.659	94.5192	94.493	94.5327	94.4965	94.5863	94.5537	94.5694	94.6634	94.6118	94.6687	94.6292	94.6535	94.6286	94.6659	94.733	94.8526	94.9209	95.0495	95.1619
Macedonia	Both	5 to 9	Enteric infections	93.6017	93.5386	93.5475	93.6387	93.6454	93.6815	93.6001	93.3379	92.9585	92.6146	92.4506	92.4357	92.4596	92.5618	92.5485	92.5875	92.5719	92.4635	92.4122	92.3758	92.3457	92.3789	92.5496	92.7885	93.0654	93.3944	93.6879	94.0036
Macedonia	Both	Early Neonatal	Enteric infections	94.9863	95.0409	94.8083	95.0771	94.6798	94.736	95.1581	95.1465	95.101	94.919	94.4314	94.6302	94.5993	94.4032	94.4409	94.4685	94.5784	94.6473	94.6784	94.8685	94.9605	95.0248	95.1058	95.0902	95.1313	95.1964	95.1235	95.2624
Macedonia	Both	Late Neonatal	Enteric infections	94.7401	94.9731	94.94	95.5497	95.4111	95.8776	96.6176	96.8372	97.0461	97.009	96.5263	96.8041	96.9587	96.7711	96.844	96.8666	97.0144	97.1286	97.1493	97.2252	97.4403	97.4863	97.3962	97.5163	97.5045	97.5236	97.388	97.5346
Macedonia	Both	Post Neonatal	Enteric infections	88.3885	88.3252	88.2794	89.5268	89.613	91.0067	92.8947	93.8886	94.8072	94.7514	94.0215	94.5689	94.9351	94.8048	95.1278	95.3848	95.7292	95.8691	95.8279	95.9369	96.117	96.1165	95.981	96.0149	95.986	95.9661	95.8661	96.0329
Macedonia	Female	0 to 20	Enteric infections	91.0522	91.6394	92.0291	93.1662	93.1687	94.0705	95.2133	95.7114	95.9307	96.2379	96.0867	96.3421	96.5727	96.6069	96.8174	96.9819	97.0919	97.1477	97.1333	97.1776	97.2784	97.2977	97.2794	97.3234	97.3895	97.4529	97.4762	97.6027
Macedonia	Female	1 to 4	Enteric infections	92.6239	92.8565	93.1229	93.5524	93.6859	94.0305	94.4431	94.5862	94.8322	95.1615	95.3962	95.7263	96.2068	96.6321	96.9635	97.1394	97.2231	97.3251	97.3551	97.3232	97.3708	97.3962	97.4262	97.5516	97.5431	97.6093	97.6559	97.7303
Macedonia	Female	10 to 14	Enteric infections	95.5929	95.5671	95.641	95.6584	95.6674	95.7076	95.6687	95.5605	95.3892	95.2501	95.2178	95.2348	95.2684	95.2916	95.2631	95.2851	95.1562	95.2457	95.1271	95.1746	95.1945	95.2483	95.3054	95.4037	95.509	95.663	95.8229	95.9691
Macedonia	Female	15 to 19	Enteric infections	95.5965	95.6774	95.7007	95.8221	95.7323	95.7418	95.6864	95.7092	95.6152	95.471	95.4684	95.5669	95.517	95.6069	95.5131	95.5251	95.5937	95.5199	95.5936	95.5769	95.6334	95.6043	95.6267	95.6949	95.7961	95.7755	95.9127	95.9848
Macedonia	Female	5 to 9	Enteric infections	95.4569	95.3936	95.4092	95.502	95.5194	95.5544	95.5001	95.2853	94.9893	94.7265	94.6077	94.6131	94.6273	94.7107	94.6739	94.7161	94.7013	94.6189	94.5916	94.521	94.5362	94.562	94.6538	94.8317	95.0226	95.2571	95.4675	95.6959
Macedonia	Female	Early Neonatal	Enteric infections	94.778	94.9196	94.6834	95.1968	94.7358	94.8894	95.489	95.5673	95.5739	95.6708	95.2958	95.5745	95.6732	95.5086	95.6887	95.7633	95.9256	96.0105	96.031	96.2218	96.3561	96.4321	96.443	96.4791	96.4985	96.5714	96.4885	96.6803
Macedonia	Female	Late Neonatal	Enteric infections	94.3079	94.8487	94.9494	95.8732	95.7584	96.3715	97.2099	97.5253	97.779	98.098	97.902	98.1448	98.3833	98.3085	98.4938	98.5656	98.676	98.7752	98.7603	98.8257	99.025	99.0508	98.9522	98.9912	98.9758	99.0003	98.813	98.9829
Macedonia	Female	Post Neonatal	Enteric infections	86.6859	87.4354	87.8509	89.6239	89.469	91.0194	93.1895	94.1708	94.9654	95.4705	94.6509	95.163	95.6863	95.5969	96.0958	96.4139	96.7712	96.9727	96.9673	97.0892	97.3579	97.3752	97.2276	97.2438	97.2214	97.2249	97.0717	97.2946
Macedonia	Male	0 to 20	Enteric infections	92.1471	91.8797	91.8086	92.3623	92.7083	93.4995	94.4397	95.03	95.5098	95.4029	95.3739	95.7258	95.9127	95.9853	96.159	96.3225	96.5062	96.581	96.5709	96.6122	96.6982	96.7205	96.7302	96.8274	96.8863	96.9608	96.9983	97.1045
Macedonia	Male	1 to 4	Enteric infections	93.5359	93.4555	93.5659	93.7664	93.9027	94.1754	94.4407	94.5764	94.7964	94.8522	95.1369	95.4851	95.8484	96.1326	96.4504	96.5869	96.6684	96.6582	96.6953	96.6974	96.6341	96.6596	96.7514	96.8226	96.9162	97.0214	97.144	97.2695
Macedonia	Male	10 to 14	Enteric infections	93.5551	93.5387	93.5991	93.688	93.7013	93.697	93.6562	93.5578	93.4326	93.3128	93.1802	93.0887	93.1061	93.155	93.2224	93.2287	93.2529	93.3283	93.2824	93.2297	93.284	93.2586	93.3488	93.5187	93.7328	93.9713	94.1385	94.34
Macedonia	Male	15 to 19	Enteric infections	94.8802	94.9367	95.0546	95.0458	95.0825	95.0653	95.0647	95.0945	95.1082	95.0128	94.9575	94.9161	94.9132	94.9759	95.0214	95.0373	95.1349	95.126	95.1464	95.0936	95.0742	95.062	95.1057	95.1535	95.2555	95.4009	95.4814	95.6072
Macedonia	Male	5 to 9	Enteric infections	92.4834	92.4511	92.4445	92.5024	92.4945	92.5256	92.433	92.1815	91.7882	91.4265	91.2406	91.1976	91.2292	91.3226	91.3487	91.3643	91.3578	91.2467	91.1734	91.2046	91.1103	91.1448	91.3877	91.6486	91.9719	92.3504	92.6797	93.0341
Macedonia	Male	Early Neonatal	Enteric infections	95.4503	95.5345	95.4077	95.4318	95.1859	95.196	95.4762	95.4117	95.3437	94.86	94.2606	94.3409	94.197	93.9931	93.8692	93.8345	93.8596	93.9289	93.9475	94.0879	94.1533	94.1889	94.3285	94.2172	94.2698	94.3042	94.2151	94.2843
Macedonia	Male	Late Neonatal	Enteric infections	94.7616	94.7877	94.7803	95.1305	95.1475	95.552	96.2455	96.4556	96.6949	96.3426	95.6239	95.9705	96.0425	95.7758	95.7281	95.6982	95.8547	95.952	95.9739	96.0254	96.1841	96.2315	96.1178	96.3137	96.2562	96.2193	96.1031	96.173
Macedonia	Male	Post Neonatal	Enteric infections	90.6528	89.8394	89.3973	90.0957	90.5221	91.7474	93.2989	94.2959	95.3193	94.7807	94.2186	94.7717	94.9679	94.7855	94.9196	95.1024	95.3809	95.4652	95.3887	95.5001	95.5615	95.5245	95.3914	95.4176	95.3733	95.3368	95.2829	95.3616
Montenegro	Both	0 to 20	Enteric infections	95.5999	95.6435	95.6441	95.6508	95.6521	95.649	95.6029	95.5437	95.4747	95.4379	95.4144	95.4312	95.4507	95.4818	95.5296	95.5163	95.5297	95.5382	95.4747	95.4538	95.4509	95.4762	95.492	95.5236	95.5435	95.5643	95.5915	95.6406
Montenegro	Both	1 to 4	Enteric infections	98.1236	98.118	98.1345	98.1189	98.1465	98.179	98.2489	98.4084	98.6003	98.7439	98.8318	98.8611	98.8447	98.8592	98.8981	98.9246	98.9121	98.8928	98.8901	98.7997	98.8083	98.811	98.7945	98.7531	98.7357	98.6645	98.5827	98.4416
Montenegro	Both	10 to 14	Enteric infections	92.8739	92.9014	92.9438	92.9195	92.9732	92.9745	92.8935	92.8685	92.8343	92.8418	92.8434	92.8355	92.7413	92.6787	92.6782	92.6933	92.6671	92.6901	92.633	92.5771	92.574	92.614	92.5966	92.582	92.6691	92.6573	92.6436	92.6748
Montenegro	Both	15 to 19	Enteric infections	92.9668	93.0896	93.0886	93.0745	93.0021	92.9683	92.8947	92.9107	92.983	93.0337	93.0227	93.0327	92.9973	92.9567	93.0674	93.0416	93.06	93.0596	93.0494	92.9718	92.883	92.9432	92.9589	92.974	93.0697	93.0344	93.0317	93.0799
Montenegro	Both	5 to 9	Enteric infections	92.1229	92.1724	92.1903	92.2343	92.2799	92.27	92.1819	92.0706	91.9776	91.9022	91.8395	91.8827	91.8845	91.9111	91.9942	91.89	91.9255	91.9181	91.6613	91.5384	91.4998	91.5078	91.489	91.5482	91.54	91.5595	91.5892	91.63
Montenegro	Both	Early Neonatal	Enteric infections	95.1047	95.05	95.0349	95.0098	94.9373	94.9112	94.8583	94.8713	94.8034	94.6746	94.6244	94.643	94.6969	94.6342	94.6622	94.576	94.6287	94.577	94.5187	94.6729	94.64	94.7662	94.8786	94.8978	94.8778	94.9689	94.9941	94.9226
Montenegro	Both	Late Neonatal	Enteric infections	96.9017	96.9995	96.9464	96.895	96.8407	96.8287	96.7467	96.7318	96.7064	96.6944	96.6933	96.7584	96.8055	96.7936	96.8245	96.848	96.8962	96.9545	97.0547	97.1261	97.1705	97.2303	97.2797	97.3046	97.2969	97.3588	97.3561	97.4044
Montenegro	Both	Post Neonatal	Enteric infections	95.2171	95.2429	95.1738	95.1104	95.0199	94.9749	94.9176	94.8343	94.8104	94.8093	94.7992	94.7958	94.887	94.9727	95.1199	95.1547	95.2435	95.3366	95.4322	95.4485	95.5438	95.6448	95.7203	95.7513	95.7611	95.7944	95.8021	95.7966
Montenegro	Female	0 to 20	Enteric infections	96.7113	96.7369	96.7466	96.7605	96.7701	96.7736	96.7372	96.6994	96.6316	96.5957	96.5792	96.5905	96.6257	96.6469	96.6964	96.6578	96.6787	96.6827	96.6063	96.5896	96.5895	96.6127	96.6213	96.6568	96.6729	96.6851	96.7039	96.7601
Montenegro	Female	1 to 4	Enteric infections	98.547	98.6187	98.6294	98.5869	98.6052	98.6275	98.6854	98.8039	98.9918	99.116	99.1761	99.1835	99.137	99.1345	99.1706	99.1783	99.138	99.1376	99.1907	99.1656	99.1532	99.1553	99.1263	99.0657	99.0299	99.0244	98.9435	98.7463
Montenegro	Female	10 to 14	Enteric infections	94.2938	94.3044	94.3726	94.3155	94.3898	94.3894	94.277	94.2668	94.252	94.2526	94.2361	94.2189	94.1375	94.1558	94.0686	93.9892	94.0136	94.0786	94.021	93.9556	93.9914	94.0592	94.005	94.0313	94.1175	94.0825	94.0935	94.1341
Montenegro	Female	15 to 19	Enteric infections	94.0502	94.1001	94.1068	94.1336	94.1483	94.0875	94.001	94.0065	94.0434	94.0775	94.07	94.0666	94.0786	94.0173	94.1749	94.1318	94.1617	94.1318	94.0885	94.066	93.9788	94.0282	94.044	94.0474	94.1061	94.0332	94.0593	94.1536
Montenegro	Female	5 to 9	Enteric infections	94.3416	94.3752	94.384	94.4272	94.4441	94.4281	94.3629	94.2845	94.1951	94.1407	94.113	94.1133	94.1824	94.2049	94.3492	94.1807	94.2298	94.217	93.958	93.8922	93.8565	93.854	93.8135	93.8925	93.8814	93.9496	93.9329	93.9667
Montenegro	Female	Early Neonatal	Enteric infections	96.465	96.4862	96.487	96.4808	96.4368	96.4431	96.4048	96.3974	96.3473	96.3463	96.3242	96.3444	96.3756	96.3755	96.4448	96.3417	96.3699	96.398	96.2952	96.5408	96.4804	96.4441	96.6237	96.6449	96.6066	96.7418	96.7454	96.6801
Montenegro	Female	Late Neonatal	Enteric infections	98.8821	98.9608	98.9438	98.9187	98.8901	98.9068	98.8928	98.8805	98.8748	98.8731	98.8701	98.9078	98.963	99.0029	99.0454	99.064	99.0627	99.0742	99.0885	99.124	99.1628	99.2244	99.2514	99.2734	99.2684	99.3143	99.3194	99.3351
Montenegro	Female	Post Neonatal	Enteric infections	96.408	96.5301	96.4973	96.4612	96.4151	96.4259	96.3895	96.3216	96.3002	96.2992	96.2824	96.2982	96.3691	96.4463	96.5652	96.594	96.6577	96.7345	96.8144	96.8678	96.9628	97.0791	97.1377	97.1773	97.1913	97.2329	97.2543	97.2659
Montenegro	Male	0 to 20	Enteric infections	96.1704	96.2221	96.2109	96.2056	96.196	96.1878	96.1499	96.0908	96.0525	96.032	96.0108	96.0282	96.0217	96.0531	96.0792	96.1033	96.1026	96.1134	96.0936	96.0773	96.0741	96.0935	96.1109	96.1246	96.1409	96.1644	96.19	96.2092
Montenegro	Male	1 to 4	Enteric infections	98.184	98.098	98.1163	98.1347	98.1651	98.2	98.2626	98.4189	98.5587	98.6806	98.7724	98.8172	98.838	98.8666	98.8976	98.9365	98.957	98.9229	98.8622	98.7303	98.7585	98.7611	98.7622	98.7522	98.7592	98.6409	98.5816	98.5394
Montenegro	Male	10 to 14	Enteric infections	92.1907	92.2472	92.2415	92.2616	92.2723	92.2735	92.251	92.2098	92.162	92.1894	92.2161	92.2151	92.1128	91.9558	92.0566	92.185	92.1035	92.0679	92.0269	91.9929	91.9492	91.9519	91.9807	91.9231	91.9995	92.0127	91.9684	91.9868
Montenegro	Male	15 to 19	Enteric infections	93.7666	93.9387	93.9278	93.8658	93.71	93.7144	93.6705	93.6919	93.7977	93.8591	93.847	93.8687	93.7887	93.7874	93.8116	93.8135	93.8203	93.8564	93.8898	93.7728	93.7015	93.7591	93.7713	93.7944	93.9048	93.9234	93.8886	93.8707
Montenegro	Male	5 to 9	Enteric infections	90.9025	90.9624	90.9879	91.0163	91.0932	91.092	90.9887	90.861	90.8103	90.7312	90.6308	90.7295	90.6196	90.6496	90.6019	90.6347	90.6257	90.6264	90.4585	90.282	90.2588	90.2789	90.2888	90.2935	90.2976	90.2411	90.343	90.3833
Montenegro	Male	Early Neonatal	Enteric infections	94.2672	94.1347	94.1014	94.0533	93.9553	93.8917	93.8267	93.861	93.7769	93.4884	93.4086	93.4277	93.5096	93.3768	93.3439	93.3067	93.3861	93.236	93.255	93.2358	93.2515	93.5895	93.5787	93.5923	93.6067	93.6097	93.6607	93.6012
Montenegro	Male	Late Neonatal	Enteric infections	95.3502	95.4895	95.4114	95.3434	95.2689	95.2222	95.0389	95.0291	94.9706	94.9362	94.9226	95.0142	95.0432	94.9501	94.9704	94.975	95.0541	95.1082	95.2815	95.3288	95.3615	95.3982	95.4593	95.4715	95.4873	95.5232	95.496	95.5677
Montenegro	Male	Post Neonatal	Enteric infections	94.9317	94.8648	94.7609	94.6722	94.5404	94.4461	94.3747	94.299	94.2779	94.2736	94.275	94.2666	94.38	94.4503	94.5941	94.6182	94.7102	94.7969	94.8808	94.8376	94.9163	94.9783	95.0617	95.0717	95.0678	95.0784	95.0551	95.0249
Poland	Both	0 to 20	Enteric infections	96.2533	96.3036	96.3399	96.3942	96.394	96.4567	96.5259	96.6417	96.7524	96.8545	96.917	96.9467	96.9859	97.0067	97.0149	97.015	97.0062	96.9996	96.9909	96.9713	96.9605	96.9646	96.9719	96.9512	96.9468	96.9268	96.8646	96.8154
Poland	Both	1 to 4	Enteric infections	98.6219	98.6504	98.7088	98.6946	98.6976	98.6802	98.6229	98.461	98.3	98.1497	98.0309	97.9731	97.865	97.8032	97.7504	97.6361	97.5903	97.5179	97.4653	97.4217	97.4082	97.3727	97.3489	97.3184	97.2798	97.2306	97.2062	97.1804
Poland	Both	10 to 14	Enteric infections	94.2528	94.3299	94.3787	94.3888	94.3512	94.4134	94.4583	94.5396	94.6581	94.7262	94.7741	94.8024	94.7964	94.7961	94.8151	94.7627	94.8012	94.7775	94.7656	94.7268	94.7205	94.7099	94.6632	94.6115	94.5629	94.5496	94.4804	94.3841
Poland	Both	15 to 19	Enteric infections	94.4828	94.4584	94.5006	94.5944	94.6103	94.6521	94.6161	94.596	94.6264	94.6033	94.5529	94.5405	94.5726	94.543	94.4981	94.5147	94.4687	94.4274	94.4058	94.3623	94.3672	94.3049	94.2753	94.2415	94.274	94.2875	94.2312	94.2594
Poland	Both	5 to 9	Enteric infections	93.6128	93.6539	93.6853	93.7149	93.715	93.7216	93.8778	94.1312	94.3621	94.6647	94.8509	94.9516	95.036	95.1147	95.1716	95.1844	95.1663	95.2172	95.2534	95.2101	95.124	95.0902	95.1022	94.9384	94.8133	94.6446	94.4176	94.2101
Poland	Both	Early Neonatal	Enteric infections	94.6824	94.7586	94.6299	94.5419	94.5759	94.558	94.6252	94.6361	94.5068	94.6052	94.6416	94.6124	94.5554	94.5197	94.5616	94.5196	94.5266	94.5377	94.5538	94.6038	94.617	94.6296	94.6527	94.6735	94.7123	94.8315	94.9265	95.0059
Poland	Both	Late Neonatal	Enteric infections	95.8731	95.9929	96.0768	96.2381	96.1583	96.4278	96.5451	96.7703	96.8832	96.9716	96.992	96.9291	96.96	96.9672	97.0106	97.0489	97.0444	97.035	97.0239	97.0807	97.1382	97.1912	97.1927	97.2907	97.3646	97.4267	97.4941	97.5639
Poland	Both	Post Neonatal	Enteric infections	97.0836	96.9857	96.8632	96.7412	96.5943	96.6301	96.5996	96.5091	96.3546	96.1767	96.0345	95.9098	95.826	95.7561	95.6781	95.5739	95.5192	95.4766	95.4516	95.4669	95.5022	95.5065	95.4909	95.5278	95.593	95.5953	95.5915	95.6235
Poland	Female	0 to 20	Enteric infections	97.2027	97.236	97.2788	97.311	97.307	97.347	97.3915	97.4584	97.501	97.552	97.5869	97.6016	97.6344	97.6502	97.6583	97.6616	97.6601	97.6484	97.6424	97.6297	97.6192	97.6331	97.6257	97.6184	97.6166	97.6083	97.5784	97.5441
Poland	Female	1 to 4	Enteric infections	98.8521	98.883	98.9131	98.8838	98.9395	98.9453	98.9148	98.796	98.6935	98.5977	98.5125	98.5012	98.3877	98.346	98.3433	98.2169	98.1783	98.1278	98.0801	98.0399	98.0406	97.994	97.9737	97.9736	97.9052	97.8446	97.8184	97.8098
Poland	Female	10 to 14	Enteric infections	95.3964	95.4318	95.5266	95.5119	95.4664	95.5212	95.5417	95.5661	95.6053	95.6279	95.654	95.6421	95.6515	95.6496	95.7152	95.6366	95.7032	95.6945	95.6878	95.6347	95.6185	95.6291	95.5749	95.5532	95.5176	95.4939	95.4578	95.3836
Poland	Female	15 to 19	Enteric infections	95.3685	95.4011	95.3771	95.3981	95.4903	95.531	95.4501	95.449	95.4183	95.34	95.2512	95.3076	95.3216	95.3059	95.2581	95.2939	95.2269	95.1851	95.1922	95.1488	95.1154	95.097	95.0709	95.038	95.0161	95.0222	95.0277	95.0645
Poland	Female	5 to 9	Enteric infections	95.3528	95.3746	95.4546	95.4843	95.4567	95.464	95.5861	95.7327	95.8037	95.9762	96.0937	96.1562	96.206	96.2692	96.3073	96.3154	96.3204	96.3232	96.3285	96.3251	96.2915	96.2775	96.2362	96.1737	96.0758	95.9711	95.8623	95.737
Poland	Female	Early Neonatal	Enteric infections	96.458	96.5424	96.4108	96.4056	96.4254	96.3674	96.4403	96.3857	96.2895	96.3345	96.331	96.3231	96.2715	96.3176	96.3239	96.2668	96.4004	96.4124	96.4302	96.3475	96.3993	96.395	96.4034	96.3695	96.396	96.4363	96.5038	96.6743
Poland	Female	Late Neonatal	Enteric infections	98.0893	98.1875	98.2355	98.3106	98.316	98.499	98.5866	98.711	98.7774	98.8306	98.8633	98.8574	98.8898	98.914	98.9651	98.9782	98.9747	98.9587	98.9669	98.9976	99.0199	99.046	99.0462	99.0894	99.1276	99.1679	99.1917	99.221
Poland	Female	Post Neonatal	Enteric infections	97.6216	97.6044	97.5782	97.5376	97.4848	97.5195	97.5277	97.4863	97.4276	97.3367	97.272	97.1988	97.1698	97.1451	97.1287	97.116	97.0833	97.0659	97.0558	97.0682	97.0948	97.1036	97.0807	97.1276	97.1623	97.1996	97.1848	97.2039
Poland	Male	0 to 20	Enteric infections	96.731	96.783	96.7978	96.8583	96.8649	96.9306	97.0013	97.1269	97.2718	97.3909	97.4598	97.4947	97.5254	97.5437	97.5493	97.5453	97.5311	97.5326	97.524	97.5044	97.4982	97.4897	97.5109	97.4836	97.4786	97.4542	97.3813	97.3364
Poland	Male	1 to 4	Enteric infections	98.743	98.761	98.8323	98.8384	98.785	98.7481	98.6793	98.5197	98.3457	98.1843	98.066	97.9779	97.9051	97.8401	97.7517	97.6815	97.6416	97.5679	97.5253	97.4907	97.467	97.4525	97.4317	97.3791	97.3806	97.356	97.3394	97.3022
Poland	Male	10 to 14	Enteric infections	93.7053	93.828	93.806	93.8504	93.8331	93.8939	93.9647	94.1106	94.3176	94.4363	94.506	94.5848	94.5589	94.5605	94.5115	94.5055	94.4972	94.4564	94.439	94.4251	94.4335	94.3947	94.3651	94.2795	94.2213	94.2267	94.1263	94.0179
Poland	Male	15 to 19	Enteric infections	95.0608	94.9816	95.0898	95.2415	95.1693	95.2036	95.2314	95.1975	95.2895	95.3367	95.3455	95.2598	95.3031	95.2668	95.2393	95.2289	95.2195	95.19	95.1402	95.1084	95.1535	95.0581	95.0305	95.0026	95.0845	95.1015	94.9965	95.0079
Poland	Male	5 to 9	Enteric infections	92.695	92.7575	92.702	92.7248	92.7722	92.7779	92.9384	93.2848	93.7033	94.1208	94.3598	94.4902	94.6038	94.6828	94.7523	94.7673	94.7165	94.8289	94.9025	94.8067	94.662	94.6067	94.6996	94.4242	94.2937	94.0745	93.7297	93.4559
Poland	Male	Early Neonatal	Enteric infections	93.3313	93.3763	93.2857	93.0882	93.1383	93.195	93.2315	93.3491	93.207	93.3648	93.4638	93.4075	93.362	93.2017	93.2962	93.2925	93.0724	93.0738	93.076	93.3246	93.2671	93.3025	93.3349	93.4333	93.4811	93.7003	93.8277	93.7289
Poland	Male	Late Neonatal	Enteric infections	93.8732	94.0195	94.1464	94.4085	94.2727	94.6067	94.7459	95.0602	95.2256	95.3603	95.405	95.2606	95.2946	95.2809	95.272	95.3376	95.3126	95.3061	95.2518	95.3036	95.4068	95.5054	95.5606	95.6551	95.7847	95.8493	95.9669	96.0702
Poland	Male	Post Neonatal	Enteric infections	97.0899	96.9122	96.6682	96.4675	96.2536	96.293	96.2324	96.0997	95.8538	95.6163	95.4257	95.2772	95.1517	95.0426	94.9099	94.6886	94.6144	94.5485	94.5125	94.5361	94.5793	94.5826	94.5971	94.5941	94.6911	94.6266	94.6473	94.688
Romania	Both	0 to 20	Enteric infections	97.2002	97.4831	97.498	97.4527	97.4131	97.5023	97.4312	97.3999	97.3832	97.3476	97.3552	97.4761	97.6493	97.7931	97.9094	98.0232	98.0489	98.079	98.0866	98.0717	98.0765	98.073	98.0845	98.0655	98.0388	98.0376	98.0597	98.0607
Romania	Both	1 to 4	Enteric infections	94.7026	94.6673	94.6459	94.6587	94.6583	94.6807	94.7049	94.8092	94.9237	94.9951	95.037	95.0956	95.2038	95.3189	95.4217	95.4739	95.4524	95.5921	95.6421	95.7995	95.8688	95.9409	96.0182	96.091	96.1557	96.1662	96.244	96.3181
Romania	Both	10 to 14	Enteric infections	96.3688	96.2917	96.4454	96.4415	96.4584	96.4723	96.4626	96.4618	96.4512	96.458	96.4827	96.5151	96.6207	96.748	96.9513	97.068	97.035	97.0437	97.0299	97.0888	97.1054	97.0644	97.1224	97.126	97.1134	97.0944	97.078	97.0798
Romania	Both	15 to 19	Enteric infections	97.0048	97.1331	97.0615	97.0865	97.1085	97.163	97.1679	97.1251	97.1748	97.1603	97.1795	97.2063	97.2085	97.3455	97.3779	97.4986	97.4592	97.3712	97.4155	97.4201	97.4369	97.4166	97.4421	97.4634	97.4074	97.4183	97.453	97.4766
Romania	Both	5 to 9	Enteric infections	95.2142	95.2686	95.2694	95.2404	95.289	95.3271	95.2628	95.3121	95.3001	95.2836	95.2996	95.4033	95.7064	95.9368	96.1422	96.3189	96.3214	96.4076	96.4438	96.4465	96.4671	96.4795	96.4975	96.4872	96.4805	96.453	96.4699	96.4756
Romania	Both	Early Neonatal	Enteric infections	99.9877	100	99.9233	99.8621	99.8561	99.8537	99.7798	99.5762	99.5438	99.4534	99.3217	99.2848	99.2308	99.12	98.9885	98.7596	98.4359	98.2706	98.0821	97.9278	97.6863	97.4513	97.2657	96.9578	96.7956	96.5981	96.5479	96.3086
Romania	Both	Late Neonatal	Enteric infections	99.7522	100	99.9952	99.8047	99.7353	99.9562	99.6639	99.4957	99.3301	99.2219	99.0538	99.1743	99.2759	99.3183	99.3751	99.3668	99.3425	99.3494	99.1783	99.0797	98.9039	98.7285	98.5512	98.2503	97.9427	97.8245	97.8725	97.7578
Romania	Both	Post Neonatal	Enteric infections	96.775	97.1507	96.913	96.6567	96.4791	96.7061	96.5049	96.5092	96.6525	96.7326	96.8239	97.0687	97.2733	97.3557	97.4026	97.5293	97.5575	97.6261	97.5867	97.5525	97.466	97.3407	97.176	96.9508	96.7706	96.6974	96.6829	96.6076
Romania	Female	0 to 20	Enteric infections	97.979	98.1381	98.1533	98.1635	98.1425	98.1966	98.124	98.0898	98.0194	97.9814	98.0083	98.0679	98.2137	98.339	98.4405	98.5188	98.5438	98.5622	98.5765	98.577	98.5851	98.5773	98.5944	98.5861	98.5858	98.5934	98.5925	98.595
Romania	Female	1 to 4	Enteric infections	95.7576	95.7549	95.7617	95.7816	95.8034	95.8298	95.8468	95.9442	96.0479	96.1273	96.1615	96.2123	96.3162	96.4263	96.5279	96.5835	96.514	96.6581	96.6512	96.7945	96.8497	96.8916	96.9351	96.9872	97.0172	96.973	97.082	97.1147
Romania	Female	10 to 14	Enteric infections	97.3033	97.3252	97.3452	97.3692	97.372	97.3801	97.3638	97.3437	97.3011	97.2718	97.3146	97.3072	97.382	97.5403	97.7839	97.8576	97.8139	97.8827	97.8634	97.956	97.9699	97.9132	97.9534	97.9532	97.9411	97.9244	97.8635	97.8503
Romania	Female	15 to 19	Enteric infections	97.7783	97.8531	97.876	97.9021	97.9224	97.9294	97.8848	97.888	97.8429	97.7692	97.7429	97.7349	97.8336	97.9975	98.0316	98.1234	98.1428	98.0507	98.1709	98.1891	98.2033	98.1684	98.1776	98.1701	98.166	98.0985	98.1323	98.1651
Romania	Female	5 to 9	Enteric infections	96.6425	96.7205	96.6857	96.6908	96.747	96.7475	96.6583	96.693	96.679	96.693	96.693	96.7096	96.9713	97.1246	97.2861	97.4506	97.4444	97.5315	97.5535	97.5873	97.6085	97.6147	97.6172	97.5849	97.5658	97.5579	97.5533	97.549
Romania	Female	Early Neonatal	Enteric infections	100	99.9661	99.8907	99.8408	99.8201	99.8454	99.736	99.6083	99.459	99.3575	99.314	99.2918	99.1671	99.055	98.8656	98.7075	98.453	98.3661	98.2866	98.0995	97.9452	97.7953	97.7378	97.5705	97.4168	97.3664	97.3187	97.2332
Romania	Female	Late Neonatal	Enteric infections	98.7998	98.9666	98.9528	98.8568	98.7863	99.027	98.6708	98.4656	98.3154	98.2277	98.2072	98.2719	98.4105	98.5192	98.685	98.7744	98.8999	98.9713	98.9599	98.9909	98.9922	98.9508	98.9172	98.8594	98.7625	98.7804	98.8631	98.8512
Romania	Female	Post Neonatal	Enteric infections	97.0312	97.2327	97.0817	96.9987	96.8332	97.0132	96.7767	96.6918	96.6171	96.6166	96.779	96.9586	97.1535	97.3097	97.4251	97.5424	97.5992	97.7	97.6853	97.7145	97.7028	97.6332	97.5795	97.4723	97.426	97.4329	97.4707	97.479
Romania	Male	0 to 20	Enteric infections	97.3677	97.6944	97.7049	97.6129	97.5635	97.6639	97.62	97.602	97.6529	97.6353	97.6208	97.7742	97.9177	98.032	98.1233	98.2373	98.2578	98.2958	98.2952	98.2723	98.275	98.281	98.2836	98.2614	98.2154	98.2052	98.2487	98.2476
Romania	Male	1 to 4	Enteric infections	95.0732	95.0118	94.9688	94.9721	94.9499	94.9632	94.9881	95.0689	95.1596	95.2015	95.2394	95.2907	95.3758	95.4669	95.5438	95.5793	95.6139	95.7084	95.8029	95.9293	95.9927	96.0744	96.1646	96.2376	96.3206	96.3855	96.4074	96.5034
Romania	Male	10 to 14	Enteric infections	95.6909	95.4999	95.8015	95.7595	95.7952	95.8153	95.8145	95.8421	95.8817	95.9409	95.9353	96.0197	96.1491	96.2059	96.3092	96.4661	96.4576	96.3766	96.3745	96.3725	96.3912	96.3835	96.4568	96.4652	96.4543	96.4346	96.4833	96.507
Romania	Male	15 to 19	Enteric infections	96.9263	97.0847	96.9277	96.9449	96.9615	97.0549	97.1152	97.0295	97.1763	97.2363	97.3044	97.3673	97.2545	97.3186	97.3411	97.4617	97.3673	97.3145	97.2575	97.2474	97.2632	97.2659	97.3013	97.3487	97.2485	97.3475	97.3711	97.3784
Romania	Male	5 to 9	Enteric infections	94.2702	94.2681	94.3336	94.254	94.2693	94.3602	94.3612	94.4159	94.4135	94.3526	94.3941	94.615	94.8841	95.1696	95.3811	95.5174	95.535	95.5903	95.6392	95.5891	95.6022	95.6231	95.6611	95.6911	95.7067	95.656	95.7028	95.7238
Romania	Male	Early Neonatal	Enteric infections	99.9013	100	99.9386	99.8775	99.8946	99.8525	99.8608	99.5729	99.7733	99.7266	99.4722	99.4266	99.5597	99.5249	99.5944	99.3327	99.0046	98.7411	98.3953	98.3569	98.0321	97.7145	97.3498	96.8818	96.7535	96.3592	96.3496	95.9202
Romania	Male	Late Neonatal	Enteric infections	99.6385	99.9742	100	99.7487	99.6816	99.9186	99.7389	99.7103	99.6495	99.6022	99.3095	99.5334	99.7219	99.8656	99.962	99.9391	99.7856	99.7651	99.4841	99.3321	99.0096	98.7103	98.4329	97.9723	97.4893	97.2321	97.2034	96.9466
Romania	Male	Post Neonatal	Enteric infections	96.5328	97.0104	96.6879	96.2956	96.1354	96.3939	96.2692	96.3901	96.7498	96.9844	97.0366	97.3757	97.639	97.6863	97.7005	97.8682	97.9012	97.9428	97.9124	97.8343	97.7041	97.5632	97.327	97.0335	96.7506	96.5997	96.5247	96.3061
Serbia	Both	0 to 20	Enteric infections	96.3835	96.4292	96.4153	96.4204	96.4362	96.4295	96.4077	96.2967	96.1543	96.0528	95.9579	95.9745	95.94	95.9244	95.9591	96.0025	95.9828	96.0167	96.0448	96.0646	96.0645	96.0634	96.1008	96.1773	96.2337	96.2779	96.3543	96.4488
Serbia	Both	1 to 4	Enteric infections	97.8358	97.8698	97.9703	98.0358	98.0952	98.1995	98.3177	98.4567	98.6193	98.7798	98.8502	98.7707	98.7473	98.6965	98.6216	98.4992	98.5807	98.537	98.4628	98.3528	98.3794	98.3156	98.2189	98.209	98.1795	98.171	98.141	98.131
Serbia	Both	10 to 14	Enteric infections	94.3005	94.2927	94.3032	94.3163	94.3745	94.4027	94.3633	94.1376	93.9834	93.8236	93.6218	93.6878	93.606	93.5888	93.6158	93.5673	93.5941	93.6414	93.6429	93.657	93.6556	93.6827	93.6632	93.8066	93.9116	93.9884	94.0845	94.2072
Serbia	Both	15 to 19	Enteric infections	94.4901	94.5287	94.5033	94.5199	94.5324	94.5582	94.554	94.4931	94.4074	94.3361	94.291	94.2615	94.2773	94.2603	94.3227	94.3192	94.2118	94.2825	94.1982	94.1401	94.1822	94.1848	94.1475	94.2574	94.3066	94.2771	94.3265	94.4679
Serbia	Both	5 to 9	Enteric infections	93.6074	93.6044	93.6412	93.637	93.6504	93.6559	93.5932	93.2651	92.8453	92.432	92.2352	92.2489	92.1725	92.125	92.1612	92.2529	92.193	92.1815	92.2755	92.3268	92.3724	92.3142	92.4168	92.6677	92.8291	92.9713	93.1709	93.4107
Serbia	Both	Early Neonatal	Enteric infections	94.6936	94.6619	94.5538	94.6248	94.6286	94.7047	94.7408	94.6828	94.6845	94.7269	94.7289	94.7277	94.5592	94.539	94.5481	94.6892	94.6986	94.5526	94.605	94.6153	94.6915	94.709	94.7431	94.6859	94.8208	94.8286	94.8315	94.7339
Serbia	Both	Late Neonatal	Enteric infections	96.8907	97.0167	96.9532	96.8573	96.8656	96.8814	96.925	96.9509	96.8999	96.9906	97.0305	96.9799	96.9472	96.9749	96.9955	97.0071	97.0405	97.0799	97.1269	97.1325	97.082	97.0564	97.1154	97.0457	97.0553	97.0879	97.1278	97.146
Serbia	Both	Post Neonatal	Enteric infections	95.0059	95.1787	95.1031	95.0411	95.0846	95.1028	95.1776	95.2467	95.2449	95.3809	95.4206	95.3768	95.2754	95.1968	95.1818	95.1626	95.2177	95.3051	95.338	95.3513	95.3913	95.4109	95.4614	95.4833	95.5317	95.585	95.6471	95.7179
Serbia	Female	0 to 20	Enteric infections	97.2823	97.3356	97.3059	97.3185	97.3291	97.3155	97.2934	97.212	97.1064	97.0363	96.9776	96.9528	96.8692	96.8726	96.8829	96.9009	96.8738	96.91	96.9462	96.9312	96.9378	96.9491	96.952	97.0043	97.0439	97.0668	97.1133	97.1654
Serbia	Female	1 to 4	Enteric infections	98.03	98.0825	98.1983	98.2157	98.292	98.3877	98.5011	98.6195	98.7937	98.9229	98.9262	98.938	98.9236	98.8212	98.7211	98.6996	98.7761	98.7518	98.6777	98.6478	98.6543	98.6195	98.6217	98.6192	98.5739	98.6184	98.6346	98.673
Serbia	Female	10 to 14	Enteric infections	95.4839	95.4502	95.442	95.4416	95.5182	95.5199	95.4673	95.2536	95.1301	95.0265	94.8456	94.8774	94.7074	94.6837	94.6551	94.5481	94.5658	94.6475	94.6447	94.6491	94.6505	94.6858	94.6177	94.7756	94.8534	94.8201	94.8866	95.0221
Serbia	Female	15 to 19	Enteric infections	95.4246	95.4634	95.3892	95.4427	95.4544	95.4538	95.4307	95.3696	95.3013	95.1812	95.1588	95.1212	95.0229	94.9809	95.0175	94.9769	94.8279	94.8977	94.8288	94.7653	94.7636	94.8556	94.7685	94.827	94.878	94.8841	94.9058	94.9851
Serbia	Female	5 to 9	Enteric infections	95.3739	95.399	95.4009	95.4111	95.4062	95.383	95.3083	95.0621	94.7785	94.5052	94.3641	94.3202	94.1852	94.2048	94.1504	94.252	94.1649	94.167	94.2735	94.2373	94.2955	94.2767	94.3502	94.493	94.5684	94.7069	94.8545	94.9762
Serbia	Female	Early Neonatal	Enteric infections	96.4462	96.3948	96.3667	96.4523	96.444	96.6279	96.6442	96.5623	96.6444	96.6552	96.6644	96.6414	96.4055	96.3826	96.3832	96.6155	96.6297	96.3776	96.3875	96.3823	96.4695	96.4826	96.5061	96.5087	96.5831	96.5973	96.5637	96.5722
Serbia	Female	Late Neonatal	Enteric infections	99.0668	99.1685	99.1479	99.1296	99.1468	99.1565	99.1818	99.2086	99.2086	99.226	99.2385	99.2186	99.1852	99.1868	99.1925	99.2039	99.2114	99.2275	99.2512	99.2442	99.2331	99.2263	99.241	99.2283	99.2326	99.238	99.2444	99.2405
Serbia	Female	Post Neonatal	Enteric infections	95.9443	96.2309	96.1545	96.0605	96.1197	96.142	96.2374	96.3313	96.3591	96.4822	96.5608	96.5058	96.3605	96.3507	96.3653	96.4107	96.4969	96.5982	96.6541	96.6587	96.6903	96.6975	96.7398	96.7484	96.7761	96.8122	96.8548	96.8882
Serbia	Male	0 to 20	Enteric infections	96.8555	96.8791	96.8924	96.8849	96.9014	96.908	96.8992	96.804	96.6821	96.5886	96.4929	96.5551	96.5976	96.5639	96.6147	96.671	96.671	96.688	96.6942	96.7454	96.736	96.72	96.7812	96.8512	96.9017	96.9509	97.0281	97.1296
Serbia	Male	1 to 4	Enteric infections	98.2884	98.288	98.3294	98.4389	98.4503	98.5279	98.6102	98.7283	98.82	98.9671	99.1	98.9288	98.9006	98.9295	98.9078	98.6981	98.7589	98.7049	98.6521	98.4838	98.5249	98.4482	98.2737	98.2592	98.2557	98.1951	98.1271	98.072
Serbia	Male	10 to 14	Enteric infections	93.6634	93.6995	93.7333	93.7658	93.7877	93.8459	93.8292	93.627	93.4677	93.255	93.0667	93.1732	93.2307	93.2241	93.32	93.3554	93.391	93.3851	93.3907	93.4164	93.4117	93.4277	93.4735	93.572	93.6947	93.8952	94.0135	94.097
Serbia	Male	15 to 19	Enteric infections	94.9983	95.0329	95.0684	95.0372	95.0449	95.0935	95.1123	95.0691	94.9928	94.9971	94.9459	94.9395	95.0769	95.0911	95.1629	95.1977	95.1644	95.2182	95.1408	95.104	95.1787	95.0933	95.1157	95.2467	95.2821	95.2239	95.288	95.4533
Serbia	Male	5 to 9	Enteric infections	92.6391	92.5907	92.6758	92.6462	92.6825	92.7336	92.7087	92.3462	91.8472	91.3266	91.1074	91.2185	91.2672	91.1219	91.3025	91.3462	91.356	91.3259	91.3642	91.5409	91.548	91.4401	91.5558	91.8958	92.1351	92.2386	92.4591	92.8089
Serbia	Male	Early Neonatal	Enteric infections	93.4197	93.4448	93.2362	93.2668	93.2901	93.1834	93.2463	93.2429	93.1331	93.208	93.197	93.2233	93.1854	93.1661	93.1844	93.1646	93.1659	93.2057	93.309	93.336	93.3809	93.404	93.4505	93.3281	93.5197	93.5214	93.573	93.3567
Serbia	Male	Late Neonatal	Enteric infections	95.0896	95.2058	95.0957	94.9287	94.9248	94.9382	95.0071	95.0078	94.9202	95.0782	95.1358	95.0526	95.0514	95.069	95.1013	95.0899	95.1437	95.2106	95.2825	95.3041	95.2135	95.181	95.3074	95.1753	95.191	95.2689	95.3445	95.4055
Serbia	Male	Post Neonatal	Enteric infections	95.3678	95.3884	95.3003	95.2991	95.2806	95.2719	95.2997	95.3254	95.2685	95.3653	95.353	95.3255	95.3481	95.1736	95.1459	95.0306	95.0273	95.064	95.0424	95.0396	95.0556	95.0806	95.1302	95.1533	95.2084	95.2664	95.3279	95.4241
Slovakia	Both	0 to 20	Enteric infections	97.3298	97.455	97.593	97.7287	97.8403	97.9766	98.0854	98.1857	98.3004	98.3965	98.4526	98.4992	98.5165	98.5273	98.5374	98.5063	98.4687	98.433	98.3693	98.3013	98.2267	98.1558	98.096	98.0544	97.9952	97.9547	97.8916	97.8441
Slovakia	Both	1 to 4	Enteric infections	97.6908	97.65	97.6204	97.5864	97.5479	97.5122	97.4712	97.4005	97.3029	97.2491	97.2325	97.2281	97.1969	97.2219	97.22	97.2026	97.195	97.1317	97.0145	96.96	96.9104	96.8857	96.8506	96.8361	96.8323	96.8221	96.8335	96.8513
Slovakia	Both	10 to 14	Enteric infections	96.1018	96.2669	96.4306	96.6318	96.7914	96.9992	97.1402	97.2252	97.3755	97.5291	97.5974	97.6451	97.6771	97.685	97.7288	97.6834	97.6611	97.6745	97.5657	97.501	97.4163	97.3708	97.2487	97.2018	97.0516	96.9371	96.848	96.784
Slovakia	Both	15 to 19	Enteric infections	96.4201	96.6293	96.8848	96.9824	97.1387	97.2065	97.2096	97.1984	97.286	97.2954	97.2945	97.2245	97.1611	97.1343	97.1288	97.1295	97.1472	97.1963	97.2209	97.2598	97.2134	97.1591	97.1346	97.1045	97.0829	97.1082	96.9977	96.9479
Slovakia	Both	5 to 9	Enteric infections	95.0574	95.3277	95.589	95.8925	96.0981	96.4159	96.7228	97.0216	97.3039	97.595	97.8212	98.0421	98.1956	98.3948	98.4917	98.4564	98.3739	98.2075	97.9969	97.8319	97.5942	97.3247	97.1419	96.949	96.7761	96.5954	96.3886	96.1686
Slovakia	Both	Early Neonatal	Enteric infections	95.0652	95.0086	94.9789	94.9114	94.7877	94.6872	94.7109	94.7588	94.7571	94.7695	94.6456	94.5023	94.4586	94.4898	94.3909	94.3906	94.5519	94.6203	94.7105	94.7955	94.8998	94.9941	95.0886	95.1151	95.1707	95.2771	95.3626	95.4759
Slovakia	Both	Late Neonatal	Enteric infections	97.3377	97.2629	97.2625	97.2482	97.1875	97.1114	97.012	96.9553	96.8614	96.8042	96.7554	96.8245	96.7849	96.7466	96.7644	96.7803	96.7995	96.8596	96.9276	96.9528	97.0583	97.1683	97.2251	97.3007	97.3107	97.38	97.4354	97.5602
Slovakia	Both	Post Neonatal	Enteric infections	95.929	95.8535	95.8351	95.8102	95.7556	95.7063	95.6249	95.5799	95.5171	95.4538	95.4501	95.4965	95.4459	95.4028	95.4241	95.4746	95.4597	95.4628	95.4814	95.4707	95.5532	95.62	95.6446	95.6895	95.7307	95.8072	95.9049	96.027
Slovakia	Female	0 to 20	Enteric infections	97.966	98.084	98.1819	98.2857	98.371	98.4488	98.502	98.5505	98.5979	98.6381	98.6563	98.6825	98.6788	98.6645	98.6679	98.6545	98.6398	98.6196	98.5938	98.5493	98.5137	98.4814	98.4379	98.4039	98.36	98.3328	98.2868	98.2416
Slovakia	Female	1 to 4	Enteric infections	98.0626	98.0091	97.9765	97.9352	97.8844	97.8335	97.7912	97.7071	97.6393	97.5828	97.5516	97.5557	97.5032	97.5227	97.5124	97.5134	97.511	97.5107	97.4692	97.4938	97.4935	97.5011	97.4898	97.4992	97.516	97.521	97.5375	97.5494
Slovakia	Female	10 to 14	Enteric infections	96.8107	97.0515	97.1321	97.2673	97.3616	97.4657	97.5041	97.5077	97.5194	97.5481	97.5239	97.536	97.5157	97.4501	97.4569	97.4687	97.4792	97.5464	97.5562	97.5638	97.5747	97.6282	97.5452	97.4948	97.4044	97.3026	97.2295	97.1621
Slovakia	Female	15 to 19	Enteric infections	96.9923	97.1397	97.2351	97.3062	97.4142	97.3599	97.1886	97.0031	96.9315	96.8303	96.7424	96.6489	96.5129	96.4938	96.4651	96.4641	96.5349	96.6514	96.8033	96.9849	97.0874	97.0831	97.1319	97.1482	97.1519	97.1888	97.1691	97.0923
Slovakia	Female	5 to 9	Enteric infections	96.3849	96.6283	96.8547	97.088	97.2576	97.4589	97.6774	97.8723	98.0488	98.2065	98.3422	98.4977	98.6092	98.7217	98.7869	98.7947	98.7341	98.6139	98.4794	98.3302	98.159	97.9936	97.858	97.6973	97.5779	97.4328	97.2491	97.0563
Slovakia	Female	Early Neonatal	Enteric infections	96.9227	96.8754	96.8536	96.7792	96.7525	96.6032	96.698	96.6775	96.6813	96.7581	96.7326	96.4784	96.4363	96.417	96.4166	96.3848	96.6425	96.7227	96.7741	96.8022	96.8622	96.8873	96.9155	96.7424	96.7733	96.9231	96.9544	96.9904
Slovakia	Female	Late Neonatal	Enteric infections	99.1471	99.1062	99.1282	99.142	99.1196	99.0687	99.0324	99.0408	99.0093	98.9943	98.9697	99.0497	99.017	98.9773	98.9709	98.9432	98.9312	98.9146	98.9145	98.9032	98.9463	99.0181	99.0406	99.1049	99.1073	99.1488	99.1748	99.2177
Slovakia	Female	Post Neonatal	Enteric infections	96.9492	96.8546	96.8541	96.8423	96.794	96.7278	96.6384	96.6043	96.5513	96.5157	96.5199	96.5676	96.4516	96.3452	96.3586	96.3418	96.3823	96.3949	96.4757	96.5114	96.6078	96.6856	96.6793	96.7199	96.7373	96.8446	96.9424	97.0561
Slovakia	Male	0 to 20	Enteric infections	97.7247	97.8042	97.9319	98.0482	98.1432	98.2896	98.4167	98.5348	98.6786	98.7982	98.8735	98.9243	98.9561	98.9887	99.0015	98.9623	98.9146	98.8757	98.7954	98.7283	98.641	98.557	98.5031	98.4707	98.4182	98.3803	98.325	98.2962
Slovakia	Male	1 to 4	Enteric infections	97.9284	97.913	97.8958	97.88	97.8663	97.8575	97.83	97.794	97.6922	97.6562	97.6586	97.6455	97.6431	97.6646	97.6706	97.6389	97.6288	97.5201	97.3592	97.2382	97.1512	97.1006	97.0508	97.0163	96.9925	96.9705	96.9747	96.9955
Slovakia	Male	10 to 14	Enteric infections	95.8182	95.8522	96.0995	96.354	96.5734	96.8851	97.1403	97.3213	97.6297	97.9237	98.1031	98.1895	98.2854	98.3898	98.475	98.3634	98.302	98.239	97.9903	97.8393	97.642	97.4722	97.3209	97.2863	97.0798	96.9592	96.8667	96.8204
Slovakia	Male	15 to 19	Enteric infections	96.7908	97.0086	97.3655	97.4644	97.6273	97.805	97.989	98.1584	98.3805	98.496	98.5802	98.5528	98.5835	98.5599	98.5822	98.585	98.5433	98.5084	98.3948	98.2779	98.0934	98.0046	97.9124	97.8439	97.8034	97.8115	97.6392	97.6343
Slovakia	Male	5 to 9	Enteric infections	94.3411	94.5692	94.8051	95.1281	95.3272	95.7316	96.0818	96.4537	96.8183	97.2289	97.5281	97.7872	97.9606	98.2356	98.3503	98.2573	98.1648	97.9757	97.7142	97.5759	97.3034	96.9525	96.7527	96.5683	96.3671	96.1839	95.9997	95.8031
Slovakia	Male	Early Neonatal	Enteric infections	93.5951	93.5399	93.5109	93.469	93.2498	93.2277	93.1648	93.2947	93.2934	93.2344	93.0133	93.0217	92.9798	93.0621	92.8624	92.897	92.918	92.9572	93.0731	93.2059	93.3397	93.5006	93.6528	93.9254	94.0005	94.0371	94.1825	94.3793
Slovakia	Male	Late Neonatal	Enteric infections	95.5654	95.4822	95.4757	95.4586	95.3828	95.3208	95.1936	95.0897	94.9687	94.904	94.8732	94.9343	94.8986	94.8328	94.8698	94.9293	94.9652	95.0689	95.1703	95.2219	95.3799	95.5227	95.6095	95.7007	95.7016	95.8055	95.8916	96.1006
Slovakia	Male	Post Neonatal	Enteric infections	95.6785	95.6603	95.6461	95.6356	95.6038	95.592	95.554	95.5252	95.4894	95.4332	95.4243	95.4815	95.5048	95.5245	95.55	95.6739	95.5668	95.5272	95.4114	95.3181	95.3538	95.3949	95.4247	95.4524	95.4944	95.5324	95.6197	95.7369
Slovenia	Both	0 to 20	Enteric infections	96.8914	96.9196	96.9605	96.9989	97.0197	97.0358	97.0328	97.0352	97.0294	97.0609	97.082	97.1092	97.1699	97.2299	97.2844	97.2906	97.2597	97.2605	97.2466	97.2286	97.197	97.2094	97.2207	97.2373	97.2512	97.2518	97.2822	97.3128
Slovenia	Both	1 to 4	Enteric infections	97.9668	97.9596	97.9545	97.9238	97.9323	97.9399	97.8594	97.6901	97.4377	97.2312	97.094	97.0169	96.9764	96.9582	96.8737	96.856	96.8566	96.8347	96.8123	96.8199	96.8139	96.7844	96.7831	96.7878	96.7958	96.8441	96.8603	96.8768
Slovenia	Both	10 to 14	Enteric infections	95.1607	95.1695	95.1945	95.2154	95.2105	95.2121	95.1882	95.1932	95.1322	95.0281	95.0482	95.0577	95.1766	95.203	95.2864	95.3104	95.2936	95.2891	95.3063	95.3008	95.3002	95.2772	95.282	95.2919	95.3193	95.2494	95.3288	95.3963
Slovenia	Both	15 to 19	Enteric infections	95.4197	95.4223	95.5134	95.5217	95.5258	95.5194	95.4822	95.4187	95.2402	95.1691	95.1395	95.0806	95.1489	95.1985	95.1666	95.2067	95.1607	95.1947	95.2055	95.2729	95.1438	95.1433	95.187	95.2216	95.2487	95.3524	95.3808	95.4157
Slovenia	Both	5 to 9	Enteric infections	94.2427	94.3082	94.359	94.3913	94.4021	94.474	94.4279	94.4248	94.3936	94.5078	94.5776	94.7019	94.889	95.1678	95.3214	95.3591	95.2673	95.3205	95.3148	95.2977	95.2161	95.2375	95.1839	95.1731	95.1381	95.1387	95.1682	95.1737
Slovenia	Both	Early Neonatal	Enteric infections	95.3094	95.0771	94.9447	94.9132	94.9675	94.9422	95.0894	95.0608	95.0364	95.052	94.9334	94.8951	94.9168	94.9203	94.9115	94.9103	94.9293	94.9409	94.9528	94.9596	94.9856	95.028	94.9916	95.0188	95.0033	95.0449	95.2622	95.1929
Slovenia	Both	Late Neonatal	Enteric infections	97.5674	97.5134	97.4726	97.47	97.4795	97.4822	97.5073	97.4963	97.467	97.4799	97.4536	97.4408	97.4406	97.4365	97.3807	97.3912	97.4152	97.4302	97.4403	97.457	97.4537	97.4822	97.4857	97.5093	97.5421	97.5784	97.6157	97.6894
Slovenia	Both	Post Neonatal	Enteric infections	94.9589	94.9989	95.0092	95.0446	95.088	95.0712	95.0854	94.9671	94.894	94.8846	94.8074	94.7766	94.7902	94.7754	94.7927	94.7944	94.8206	94.8283	94.8191	94.8118	94.8604	94.9372	95.0087	95.0834	95.1555	95.224	95.3143	95.387
Slovenia	Female	0 to 20	Enteric infections	97.6565	97.6815	97.7103	97.7413	97.7406	97.7496	97.7495	97.7507	97.7268	97.7483	97.7739	97.7721	97.8163	97.8841	97.9329	97.9297	97.9088	97.9088	97.9119	97.8976	97.8726	97.8838	97.8862	97.8919	97.899	97.8937	97.9252	97.9365
Slovenia	Female	1 to 4	Enteric infections	98.3353	98.3276	98.334	98.2879	98.2907	98.2903	98.2487	98.239	98.1235	97.9997	97.9069	97.8354	97.7875	97.774	97.6224	97.6173	97.5916	97.5637	97.5444	97.5864	97.5817	97.5744	97.5807	97.5867	97.585	97.6188	97.6149	97.6439
Slovenia	Female	10 to 14	Enteric infections	96.1241	96.1427	96.1573	96.1708	96.1432	96.1303	96.1108	96.1263	96.0977	96.0588	96.0931	96.0163	96.181	96.2456	96.2364	96.2734	96.2876	96.2797	96.3574	96.3851	96.4065	96.3977	96.3964	96.4025	96.4259	96.2834	96.3721	96.4078
Slovenia	Female	15 to 19	Enteric infections	96.2039	96.1818	96.1586	96.1469	96.1823	96.136	96.1225	96.1511	96.017	96.0308	96.0324	96.0124	96.0526	96.0966	96.1189	96.1398	96.1354	96.1614	96.1869	96.3302	96.2113	96.2161	96.1954	96.1772	96.1686	96.2999	96.2877	96.2629
Slovenia	Female	5 to 9	Enteric infections	95.8263	95.8783	95.9309	95.947	95.9096	95.9535	95.9618	95.9564	95.8619	95.8553	95.9441	96.0235	96.0615	96.3706	96.4982	96.4911	96.4105	96.437	96.4794	96.4802	96.4352	96.4877	96.4551	96.4366	96.3966	96.4096	96.4586	96.4571
Slovenia	Female	Early Neonatal	Enteric infections	96.9222	96.7215	96.6291	96.6226	96.6788	96.6628	96.6669	96.5897	96.6127	96.6264	96.6099	96.605	96.5797	96.6843	96.676	96.6979	96.7157	96.7212	96.7344	96.7491	96.7573	96.7904	96.731	96.7415	96.6663	96.6763	96.847	96.7041
Slovenia	Female	Late Neonatal	Enteric infections	99.3563	99.3506	99.3351	99.3326	99.3271	99.3341	99.3313	99.3331	99.3229	99.3373	99.332	99.3245	99.3106	99.2987	99.2919	99.2901	99.2926	99.2965	99.302	99.3014	99.2935	99.3037	99.2932	99.2911	99.2973	99.2967	99.3027	99.3065
Slovenia	Female	Post Neonatal	Enteric infections	96.583	96.6516	96.697	96.7469	96.7535	96.7527	96.7688	96.7732	96.7658	96.8089	96.7772	96.7196	96.7594	96.7214	96.728	96.736	96.7465	96.7725	96.7669	96.7556	96.7924	96.8396	96.8929	96.9327	96.9731	96.9985	97.0226	97.0478
Slovenia	Male	0 to 20	Enteric infections	97.3311	97.3507	97.3896	97.4211	97.4582	97.4757	97.4699	97.4736	97.4918	97.523	97.5288	97.577	97.6312	97.6567	97.6946	97.7091	97.6796	97.6808	97.6531	97.6381	97.6126	97.6213	97.6386	97.6605	97.677	97.6841	97.7004	97.7411
Slovenia	Male	1 to 4	Enteric infections	98.1302	98.1255	98.1104	98.1052	98.1166	98.1306	98.0319	97.7518	97.4413	97.2205	97.0836	97.0233	97.0016	96.9839	96.9828	96.9579	96.9813	96.9697	96.9489	96.9207	96.914	96.8702	96.8606	96.8608	96.874	96.9205	96.9492	96.9455
Slovenia	Male	10 to 14	Enteric infections	94.6977	94.6905	94.7258	94.7546	94.7838	94.8028	94.7757	94.7656	94.6698	94.4988	94.496	94.6242	94.6565	94.6246	94.8183	94.8217	94.7678	94.7647	94.694	94.6502	94.6255	94.5873	94.5993	94.6139	94.642	94.6819	94.7322	94.8323
Slovenia	Male	15 to 19	Enteric infections	95.8563	95.8861	96.0766	96.1049	96.0727	96.1116	96.0603	95.9127	95.7346	95.5822	95.5214	95.4336	95.5131	95.5529	95.4672	95.5206	95.4391	95.4743	95.4676	95.4253	95.3234	95.3171	95.4232	95.5082	95.5704	95.6124	95.6812	95.775
Slovenia	Male	5 to 9	Enteric infections	93.3881	93.4542	93.4881	93.5365	93.6185	93.713	93.5961	93.6098	93.692	93.9574	93.9704	94.1321	94.4982	94.6367	94.7818	94.8752	94.7932	94.8699	94.7915	94.7499	94.6363	94.6031	94.5312	94.5315	94.517	94.5001	94.4881	94.5045
Slovenia	Male	Early Neonatal	Enteric infections	94.0775	93.8689	93.7137	93.6497	93.6808	93.6485	93.9997	94.0636	93.9576	93.9682	93.7125	93.6296	93.7258	93.5477	93.5399	93.4963	93.5092	93.5251	93.5298	93.5177	93.5648	93.6086	93.6239	93.6709	93.7658	93.8485	94.0723	94.1619
Slovenia	Male	Late Neonatal	Enteric infections	96.0071	95.8633	95.8248	95.8256	95.8357	95.8193	95.8731	95.8569	95.8187	95.7778	95.7255	95.7035	95.7699	95.7792	95.642	95.6722	95.7001	95.7067	95.6999	95.7228	95.7347	95.7398	95.7833	95.8128	95.8795	95.9678	96.0466	96.2768
Slovenia	Male	Post Neonatal	Enteric infections	94.2219	94.1629	94.1211	94.124	94.1905	94.158	94.1256	93.8619	93.7132	93.6584	93.5248	93.5431	93.5157	93.5466	93.5719	93.5676	93.6017	93.5712	93.5515	93.5521	93.6029	93.7012	93.7784	93.8818	93.9813	94.0911	94.2592	94.3878
Eastern Europe	Both	0 to 20	Enteric infections	95.9795	96.0805	96.1686	96.1683	96.1666	96.2083	96.2843	96.3091	96.3483	96.3681	96.429	96.473	96.5333	96.5755	96.6129	96.6494	96.6808	96.709	96.7475	96.7736	96.7941	96.7955	96.787	96.8194	96.8677	96.9234	96.9789	97.0374
Eastern Europe	Both	1 to 4	Enteric infections	97.188	97.2542	97.3072	97.3371	97.3728	97.4228	97.4671	97.5091	97.5514	97.5903	97.6292	97.663	97.6942	97.7013	97.6983	97.6815	97.6144	97.4954	97.3505	97.2134	97.1342	97.089	97.025	96.9657	96.8869	96.8061	96.713	96.6172
Eastern Europe	Both	10 to 14	Enteric infections	94.5437	94.5242	94.5049	94.4541	94.4163	94.4458	94.5103	94.5433	94.5859	94.5855	94.6193	94.6363	94.6789	94.6958	94.7161	94.7222	94.7709	94.8044	94.8454	94.8534	94.8796	94.902	94.9176	94.9277	94.9349	94.8843	94.8811	94.9289
Eastern Europe	Both	15 to 19	Enteric infections	95.0162	95.0052	94.9977	94.9326	94.8766	94.8993	94.9723	95.0317	95.0732	95.0895	95.1198	95.1421	95.1726	95.2033	95.2166	95.2193	95.2698	95.282	95.2694	95.2735	95.2561	95.2742	95.2573	95.2708	95.2667	95.1324	95.1448	95.2428
Eastern Europe	Both	5 to 9	Enteric infections	93.571	93.5337	93.5183	93.4798	93.4379	93.4598	93.5223	93.5408	93.5567	93.569	93.6116	93.6534	93.6932	93.7476	93.7874	93.8387	93.8554	93.8857	93.9395	93.9447	93.968	93.9931	94.0046	94.0237	94.0276	94.0436	94.065	94.1012
Eastern Europe	Both	Early Neonatal	Enteric infections	93.1751	93.2296	93.2472	93.1203	93.0754	93.0779	93.0761	92.9998	93.0064	92.9543	93.0415	93.1545	93.2883	93.3874	93.4622	93.5568	93.6199	93.7076	93.8129	93.8862	93.9613	94.0119	94.0435	94.1376	94.236	94.36	94.4617	94.5562
Eastern Europe	Both	Late Neonatal	Enteric infections	95.6055	95.6774	95.7058	95.5493	95.4992	95.5622	95.626	95.612	95.6865	95.6861	95.8127	95.9522	96.1428	96.2781	96.4071	96.5103	96.5927	96.6794	96.7733	96.8365	96.9051	96.9491	96.9717	97.0429	97.1121	97.2052	97.2831	97.3369
Eastern Europe	Both	Post Neonatal	Enteric infections	97.3551	97.4857	97.5639	97.4857	97.4376	97.4893	97.5562	97.5287	97.5638	97.5467	97.6185	97.7024	97.7991	97.8647	97.8884	97.8658	97.7965	97.7407	97.688	97.6071	97.5094	97.385	97.2603	97.1814	97.0972	97.0203	96.9103	96.7866
Eastern Europe	Female	0 to 20	Enteric infections	97.0462	97.1109	97.1694	97.183	97.1792	97.1972	97.2364	97.2563	97.2892	97.3138	97.3582	97.3968	97.4382	97.4652	97.4864	97.5095	97.5309	97.5473	97.5641	97.5707	97.5787	97.5822	97.5783	97.5968	97.6299	97.665	97.704	97.751
Eastern Europe	Female	1 to 4	Enteric infections	97.6485	97.7233	97.7876	97.8262	97.8586	97.9058	97.9399	97.9675	98.0023	98.0343	98.0659	98.0853	98.0969	98.0866	98.0692	98.0381	97.9801	97.8941	97.7985	97.7075	97.6551	97.6254	97.572	97.5223	97.4553	97.3839	97.3063	97.2234
Eastern Europe	Female	10 to 14	Enteric infections	95.5963	95.5667	95.5286	95.4806	95.4489	95.4531	95.5221	95.5704	95.6123	95.6201	95.6555	95.6624	95.7029	95.7019	95.7243	95.727	95.7677	95.7783	95.803	95.8064	95.8262	95.8521	95.8695	95.8691	95.875	95.796	95.7753	95.8373
Eastern Europe	Female	15 to 19	Enteric infections	95.7877	95.757	95.7543	95.7045	95.679	95.6838	95.7252	95.7994	95.8295	95.8737	95.8907	95.8963	95.9069	95.9229	95.9131	95.9176	95.951	95.9566	95.9413	95.938	95.9318	95.9421	95.9227	95.9494	95.9379	95.833	95.8465	95.9288
Eastern Europe	Female	5 to 9	Enteric infections	95.3274	95.2981	95.2691	95.2357	95.2038	95.2091	95.2607	95.2844	95.3192	95.3249	95.3666	95.3999	95.431	95.4714	95.4957	95.5306	95.5419	95.5648	95.6012	95.5948	95.6156	95.6356	95.6346	95.6512	95.6583	95.6479	95.6622	95.6929
Eastern Europe	Female	Early Neonatal	Enteric infections	95.4101	95.4458	95.4371	95.3563	95.2955	95.2692	95.2493	95.1795	95.2022	95.1573	95.2095	95.3289	95.4412	95.5208	95.583	95.6541	95.695	95.786	95.8579	95.9172	95.9589	95.996	96.0244	96.0773	96.1358	96.2099	96.2826	96.3233
Eastern Europe	Female	Late Neonatal	Enteric infections	97.993	98.0424	98.0652	97.9804	97.9364	97.9907	98.0266	98.0225	98.099	98.1041	98.2027	98.329	98.4688	98.568	98.6603	98.7236	98.7754	98.8439	98.8964	98.9252	98.9593	98.9786	98.9799	99.0056	99.0293	99.0694	99.0945	99.0951
Eastern Europe	Female	Post Neonatal	Enteric infections	97.8832	97.9813	98.0528	98.0291	97.9825	97.9962	97.9998	97.9674	97.9966	97.9944	98.0754	98.1817	98.2865	98.3639	98.4023	98.4055	98.3833	98.3697	98.3524	98.311	98.2595	98.1977	98.135	98.0974	98.0596	98.0301	97.9708	97.9056
Eastern Europe	Male	0 to 20	Enteric infections	96.348	96.4604	96.5554	96.5403	96.5417	96.5968	96.6891	96.7107	96.7433	96.7494	96.809	96.8456	96.9087	96.9556	97.0013	97.0421	97.0758	97.1094	97.1605	97.201	97.2296	97.229	97.2186	97.2552	97.3024	97.3607	97.4133	97.4611
Eastern Europe	Male	1 to 4	Enteric infections	97.4744	97.5109	97.5345	97.5452	97.5736	97.6118	97.6544	97.7009	97.7398	97.7762	97.812	97.8526	97.8971	97.9221	97.9365	97.9407	97.8836	97.7637	97.6073	97.4593	97.3734	97.3244	97.2675	97.2146	97.1457	97.0786	96.9959	96.9143
Eastern Europe	Male	10 to 14	Enteric infections	94.015	94.0114	94.0207	93.9736	93.9326	93.9926	94.0445	94.056	94.0919	94.077	94.1018	94.1289	94.1697	94.2117	94.228	94.2392	94.2929	94.3553	94.4155	94.4289	94.4603	94.4751	94.4868	94.5092	94.5102	94.4954	94.5149	94.5375
Eastern Europe	Male	15 to 19	Enteric infections	95.469	95.4847	95.4711	95.3981	95.3158	95.355	95.4548	95.4864	95.5346	95.5101	95.5524	95.5937	95.6449	95.6888	95.7317	95.7324	95.7951	95.8166	95.8146	95.8302	95.8074	95.8315	95.8231	95.8169	95.8183	95.6733	95.6795	95.7741
Eastern Europe	Male	5 to 9	Enteric infections	92.5543	92.5157	92.5232	92.4839	92.435	92.4793	92.5494	92.5607	92.5445	92.5579	92.5932	92.6378	92.6851	92.7501	92.8082	92.8715	92.8982	92.9351	93.005	93.0317	93.0547	93.0796	93.1073	93.1259	93.1209	93.1709	93.1949	93.2315
Eastern Europe	Male	Early Neonatal	Enteric infections	91.3955	91.4741	91.5214	91.3486	91.3258	91.367	91.3895	91.3101	91.2989	91.2383	91.361	91.469	91.6228	91.7407	91.8266	91.9397	92.0295	92.1038	92.2404	92.3162	92.4237	92.4778	92.4984	92.6319	92.7662	92.9362	93.0565	93.2104
Eastern Europe	Male	Late Neonatal	Enteric infections	93.5206	93.6101	93.646	93.4358	93.392	93.4658	93.5593	93.5438	93.6143	93.6089	93.7563	93.8973	94.1251	94.2851	94.441	94.5757	94.6832	94.7776	94.8927	94.9784	95.0629	95.1145	95.146	95.249	95.3424	95.4606	95.5732	95.6659
Eastern Europe	Male	Post Neonatal	Enteric infections	97.0738	97.2233	97.3033	97.1803	97.1371	97.2221	97.3466	97.3201	97.3582	97.3312	97.39	97.4542	97.5387	97.5888	97.6047	97.5632	97.4596	97.3708	97.2904	97.1825	97.0521	96.8819	96.7096	96.5976	96.4733	96.3525	96.1993	96.0267
Belarus	Both	0 to 20	Enteric infections	95.172	95.1902	95.1898	95.2028	95.1827	95.1783	95.1649	95.0815	94.9626	94.9026	95.0166	95.1194	95.3014	95.404	95.4809	95.5373	95.5631	95.572	95.5818	95.5894	95.6119	95.6045	95.6332	95.6622	95.7034	95.7734	95.8508	95.9039
Belarus	Both	1 to 4	Enteric infections	97.6045	97.645	97.6806	97.7006	97.692	97.6923	97.6999	97.7814	97.8386	97.928	98.0242	98.0606	98.1294	98.2172	98.2061	98.2258	98.2201	98.2432	98.2443	98.2438	98.1918	98.1894	98.1552	98.0981	98.0413	97.9563	97.8646	97.8022
Belarus	Both	10 to 14	Enteric infections	92.4176	92.4172	92.4414	92.4729	92.491	92.4856	92.4405	92.3401	92.2156	92.122	92.1776	92.239	92.344	92.3539	92.4067	92.3948	92.3806	92.4227	92.3562	92.3523	92.3892	92.3933	92.4445	92.4694	92.5295	92.6584	92.7743	92.8995
Belarus	Both	15 to 19	Enteric infections	92.2773	92.2776	92.2575	92.2627	92.2481	92.2407	92.2478	92.1863	92.1559	92.076	92.3579	92.2724	92.3227	92.5683	92.6355	92.61	92.642	92.623	92.6679	92.6915	92.6409	92.6652	92.637	92.669	92.8823	92.9985	93.0058	93.0597
Belarus	Both	5 to 9	Enteric infections	91.9292	91.8655	91.863	91.9067	91.9229	91.9119	91.7981	91.6424	91.3125	91.195	91.1588	91.2472	91.2095	91.2414	91.2342	91.3242	91.2101	91.148	91.1059	91.1645	91.232	91.143	91.2944	91.3602	91.3772	91.5043	91.6909	91.7228
Belarus	Both	Early Neonatal	Enteric infections	93.8625	93.8736	93.8465	93.8433	93.7524	93.7044	93.697	93.7382	93.6794	93.6108	93.7039	93.7811	93.9826	94.1285	94.1696	94.218	94.1836	94.1854	94.1584	94.0815	94.0911	94.0978	94.1124	94.1185	94.2009	94.4719	94.4091	94.6228
Belarus	Both	Late Neonatal	Enteric infections	96.0158	96.0097	95.9686	95.921	95.8482	95.799	95.8043	95.7977	95.7418	95.7701	96.0427	96.2497	96.6022	96.7858	96.8773	96.9852	97.0623	97.1236	97.1093	97.0919	97.0953	97.1069	97.1148	97.1271	97.1712	97.2281	97.239	97.3031
Belarus	Both	Post Neonatal	Enteric infections	96.3636	96.3228	96.2466	96.1556	96.0112	95.9022	95.8596	95.7113	95.5157	95.4135	95.6321	95.757	96.0515	96.1345	96.1654	96.2014	96.2068	96.1424	96.1228	96.0596	96.0433	96.0315	95.9908	95.965	95.9011	95.9145	95.9649	96.0166
Belarus	Female	0 to 20	Enteric infections	96.3779	96.4081	96.4041	96.4029	96.3826	96.372	96.3666	96.2922	96.2485	96.2486	96.3141	96.3934	96.5141	96.5567	96.5982	96.635	96.6793	96.6823	96.6513	96.6597	96.6634	96.676	96.6628	96.6864	96.7175	96.7635	96.8157	96.8599
Belarus	Female	1 to 4	Enteric infections	97.9432	98.0054	98.0368	98.0749	98.1101	98.0962	98.1526	98.2581	98.293	98.3467	98.3809	98.5081	98.5606	98.5822	98.6086	98.62	98.5544	98.5523	98.6377	98.6363	98.5575	98.5438	98.57	98.5186	98.4606	98.3983	98.3393	98.3196
Belarus	Female	10 to 14	Enteric infections	93.7797	93.7848	93.7846	93.8161	93.8357	93.8448	93.8434	93.7541	93.624	93.5692	93.5994	93.6457	93.7276	93.6878	93.7516	93.7261	93.7982	93.8098	93.6715	93.7648	93.7759	93.7773	93.8173	93.8606	93.8985	93.9528	94.0467	94.1286
Belarus	Female	15 to 19	Enteric infections	93.5766	93.5663	93.5165	93.5399	93.5543	93.5167	93.5926	93.4758	93.5217	93.4735	93.6522	93.5152	93.5721	93.6865	93.7033	93.7556	93.7318	93.7335	93.733	93.7182	93.6253	93.6719	93.5903	93.6265	93.8422	93.9201	93.908	94.0069
Belarus	Female	5 to 9	Enteric infections	94.0625	94.0486	94.0566	94.0892	94.0853	94.0937	93.9956	93.8622	93.7246	93.6222	93.6216	93.7032	93.5788	93.594	93.5806	93.6071	93.6351	93.57	93.5367	93.5937	93.5817	93.5974	93.6324	93.6789	93.6701	93.7673	93.8723	93.951
Belarus	Female	Early Neonatal	Enteric infections	95.9169	95.9149	95.8925	95.8701	95.8009	95.7503	95.7331	95.7387	95.7135	95.7312	95.7724	95.8542	96.013	96.0472	96.0787	96.1601	96.11	96.1133	96.0975	96.0798	96.0825	96.0853	96.0906	96.0874	96.2146	96.2611	96.2996	96.3796
Belarus	Female	Late Neonatal	Enteric infections	98.2163	98.2196	98.1879	98.1317	98.0838	98.0111	98.0381	98.0423	98.092	98.1721	98.3367	98.5441	98.8171	98.9076	98.9887	99.0634	99.1204	99.1658	99.1674	99.1618	99.1615	99.1674	99.163	99.1594	99.159	99.1818	99.1875	99.2147
Belarus	Female	Post Neonatal	Enteric infections	97.1982	97.1945	97.1583	97.0716	96.9568	96.8306	96.8067	96.7344	96.6664	96.7241	96.8714	97.1051	97.4288	97.4964	97.5451	97.5907	97.589	97.532	97.5434	97.4835	97.4687	97.4663	97.4096	97.3858	97.3592	97.358	97.4166	97.4429
Belarus	Male	0 to 20	Enteric infections	95.7355	95.7379	95.7454	95.7715	95.7622	95.767	95.7553	95.6997	95.5443	95.4469	95.5772	95.6779	95.8712	96.0076	96.0995	96.1596	96.1543	96.1697	96.2281	96.2309	96.2666	96.2378	96.3052	96.3276	96.3626	96.4323	96.5067	96.5476
Belarus	Male	1 to 4	Enteric infections	97.9	97.9046	97.9332	97.9246	97.8678	97.8849	97.8351	97.8647	97.9326	98.0412	98.1774	98.1028	98.1711	98.3066	98.2572	98.2808	98.3452	98.3903	98.2961	98.2968	98.2907	98.3018	98.2099	98.1634	98.1248	98.04	97.9392	97.8478
Belarus	Male	10 to 14	Enteric infections	91.8364	91.8307	91.8877	91.9124	91.9339	91.9127	91.8141	91.7138	91.6243	91.4977	91.5819	91.6611	91.7794	91.8668	91.8958	91.9061	91.7728	91.8457	91.905	91.7647	91.8323	91.8393	91.8957	91.8858	91.963	92.1663	92.2966	92.4618
Belarus	Male	15 to 19	Enteric infections	92.9207	92.9357	92.9609	92.9404	92.8984	92.9302	92.8627	92.8913	92.7841	92.6932	93.0277	93.0399	93.0788	93.4089	93.5184	93.4169	93.5067	93.4748	93.5607	93.6219	93.6334	93.6257	93.6676	93.6869	93.8386	93.9668	93.9896	93.9756
Belarus	Male	5 to 9	Enteric infections	90.8599	90.7404	90.7247	90.7698	90.8104	90.7695	90.6739	90.535	90.0048	89.9232	89.8441	89.8968	90.0053	90.0571	90.0689	90.2388	89.9249	89.8889	89.8495	89.8931	90.0731	89.8362	90.133	90.2117	90.2664	90.4085	90.667	90.607
Belarus	Male	Early Neonatal	Enteric infections	92.2336	92.2759	92.2463	92.2662	92.168	92.1214	92.1376	92.2204	92.1422	91.9504	92.1023	92.1765	92.4238	92.7183	92.7683	92.7402	92.7579	92.7622	92.7249	92.564	92.5821	92.5932	92.6184	92.6371	92.6039	93.1926	92.9662	93.3498
Belarus	Male	Late Neonatal	Enteric infections	94.0785	94.0479	94.0077	93.9852	93.913	93.9027	93.8988	93.8726	93.6907	93.6626	94.0303	94.2064	94.6625	94.8998	94.9746	95.1112	95.2084	95.2943	95.2927	95.2593	95.2682	95.2701	95.2893	95.3169	95.4123	95.4931	95.5035	95.5611
Belarus	Male	Post Neonatal	Enteric infections	96.0221	95.9306	95.8013	95.7065	95.5485	95.4611	95.429	95.2091	94.9167	94.6899	94.9656	94.9755	95.1708	95.2517	95.2503	95.2671	95.3048	95.2838	95.2145	95.1688	95.1535	95.1307	95.144	95.1233	95.0114	95.0555	95.0601	95.1359
Estonia	Both	0 to 20	Enteric infections	97.2541	97.2855	97.2908	97.3468	97.4342	97.4728	97.554	97.5756	97.6128	97.6022	97.6429	97.688	97.6646	97.6901	97.7125	97.6963	97.6742	97.6657	97.6647	97.6403	97.6369	97.6662	97.7174	97.7353	97.7593	97.794	97.8421	97.8816
Estonia	Both	1 to 4	Enteric infections	97.1322	97.2227	97.3132	97.3783	97.3975	97.407	97.4692	97.4434	97.4004	97.3523	97.3323	97.3759	97.301	97.3505	97.3188	97.2876	97.2402	97.1546	97.0522	96.9837	96.8619	96.7977	96.6223	96.5651	96.5117	96.4273	96.3202	96.2265
Estonia	Both	10 to 14	Enteric infections	96.0773	96.1138	96.0895	96.1351	96.1853	96.1946	96.2598	96.2588	96.3119	96.2657	96.2971	96.402	96.3251	96.4951	96.4726	96.4857	96.5198	96.6267	96.5705	96.6202	96.6301	96.6401	96.6851	96.6785	96.7023	96.7543	96.8007	96.7931
Estonia	Both	15 to 19	Enteric infections	96.5933	96.6388	96.6028	96.6441	96.6711	96.6898	96.8002	96.7713	96.7534	96.8025	96.8592	96.9009	96.9004	96.9787	97.0708	97.179	97.0609	97.1077	97.1859	97.1406	97.1746	97.2287	97.33	97.333	97.2777	97.276	97.3023	97.2975
Estonia	Both	5 to 9	Enteric infections	95.2597	95.2588	95.2009	95.1894	95.1925	95.1524	95.1767	95.2538	95.2629	95.2908	95.3259	95.4022	95.3591	95.4251	95.5108	95.4614	95.4858	95.5154	95.5382	95.5436	95.5507	95.6494	95.6478	95.6768	95.6729	95.6923	95.7305	95.7698
Estonia	Both	Early Neonatal	Enteric infections	94.825	94.7184	94.6415	94.5817	94.745	94.726	94.788	94.724	94.6788	94.6201	94.651	94.7039	94.6294	94.5716	94.7417	94.7116	94.7231	94.7234	94.7738	94.8518	94.7859	94.8119	94.8506	94.9071	94.9893	95.0622	95.1569	95.2698
Estonia	Both	Late Neonatal	Enteric infections	96.9084	96.8403	96.6537	96.7408	97.0227	97.037	97.2396	97.1238	97.0095	96.9665	97.1111	97.2621	97.2125	97.2428	97.3364	97.3152	97.3669	97.337	97.3978	97.4198	97.4095	97.4531	97.4794	97.5307	97.6161	97.6787	97.7609	97.8368
Estonia	Both	Post Neonatal	Enteric infections	97.1438	97.0987	97.0407	97.0393	97.1055	97.0786	97.2074	97.0692	96.9826	96.7878	96.8133	96.8344	96.7139	96.6252	96.6537	96.6237	96.6213	96.5334	96.4869	96.3867	96.3039	96.2769	96.2709	96.2706	96.3379	96.4123	96.5007	96.5969
Estonia	Female	0 to 20	Enteric infections	98.4951	98.4875	98.4989	98.5064	98.5439	98.5935	98.6481	98.6957	98.7693	98.7713	98.7964	98.8066	98.8073	98.8289	98.8262	98.8107	98.7642	98.7501	98.7301	98.6739	98.6625	98.6827	98.7204	98.7351	98.755	98.797	98.84	98.8726
Estonia	Female	1 to 4	Enteric infections	97.2281	97.2725	97.3367	97.3742	97.3362	97.3535	97.4142	97.3885	97.3504	97.3077	97.2911	97.3517	97.3053	97.3142	97.3215	97.3153	97.2903	97.2299	97.1497	97.1215	97.0531	96.9861	96.8452	96.7766	96.754	96.6734	96.578	96.5066
Estonia	Female	10 to 14	Enteric infections	98.0976	98.0742	98.0333	98.0209	98.0138	98.0161	98.0222	98.0713	98.1481	98.1677	98.2013	98.2077	98.2002	98.2938	98.259	98.2474	98.2593	98.3813	98.336	98.3218	98.3621	98.3779	98.4249	98.3855	98.4109	98.4971	98.5362	98.5232
Estonia	Female	15 to 19	Enteric infections	98.4864	98.4733	98.4238	98.3968	98.3438	98.3726	98.4569	98.5074	98.5556	98.5878	98.6608	98.693	98.7047	98.7705	98.8145	98.9343	98.7531	98.8026	98.8735	98.7802	98.8238	98.8553	98.9304	98.9401	98.899	98.9053	98.8984	98.9322
Estonia	Female	5 to 9	Enteric infections	97.4449	97.4334	97.3388	97.321	97.3087	97.3111	97.3134	97.3344	97.361	97.4245	97.4526	97.5211	97.4998	97.5293	97.6118	97.5868	97.5771	97.6	97.6123	97.6191	97.6085	97.6942	97.6936	97.7231	97.7504	97.7924	97.8217	97.8415
Estonia	Female	Early Neonatal	Enteric infections	97.0757	96.9083	96.8866	96.7779	96.7965	96.7418	96.7642	96.7458	96.7816	96.7003	96.699	96.7262	96.64	96.5996	96.6394	96.5925	96.5823	96.5832	96.6188	96.692	96.6127	96.6183	96.6523	96.6865	96.745	96.8007	96.8733	96.9692
Estonia	Female	Late Neonatal	Enteric infections	99.197	99.0933	99.0801	98.988	98.9706	99.0148	99.1267	99.1367	99.2397	99.1346	99.1641	99.2138	99.2165	99.2645	99.3097	99.312	99.3103	99.2717	99.2848	99.2683	99.2752	99.2959	99.3075	99.3275	99.3658	99.385	99.4233	99.4535
Estonia	Female	Post Neonatal	Enteric infections	97.9772	97.8293	97.819	97.6808	97.6019	97.6643	97.8062	97.8172	97.9331	97.7442	97.7636	97.7945	97.7872	97.7923	97.8121	97.8174	97.8195	97.7551	97.719	97.617	97.5887	97.5982	97.6121	97.6194	97.6828	97.7592	97.8471	97.9372
Estonia	Male	0 to 20	Enteric infections	96.4869	96.5771	96.5759	96.6944	96.8289	96.827	96.9162	96.8732	96.8198	96.7828	96.8306	96.9204	96.8636	96.8827	96.9429	96.9337	96.9715	96.9743	97.0101	97.06	97.0728	97.102	97.1468	97.1587	97.1767	97.1754	97.2072	97.2396
Estonia	Male	1 to 4	Enteric infections	98.1317	98.2575	98.3505	98.431	98.5376	98.5295	98.5722	98.5613	98.5341	98.4995	98.4838	98.4781	98.382	98.4879	98.4032	98.344	98.2796	98.1857	98.0854	97.9707	97.8025	97.7723	97.607	97.5947	97.5041	97.4443	97.3553	97.254
Estonia	Male	10 to 14	Enteric infections	92.7962	92.9609	93.0027	93.1611	93.3257	93.3391	93.5044	93.3979	93.3999	93.2255	93.266	93.5652	93.3515	93.6215	93.6297	93.6727	93.7178	93.7353	93.6656	93.8322	93.7837	93.7976	93.8323	93.887	93.8809	93.8305	93.8789	93.8983
Estonia	Male	15 to 19	Enteric infections	94.3621	94.4565	94.4426	94.6029	94.7693	94.7848	94.9266	94.7846	94.6534	94.7163	94.7284	94.7786	94.7454	94.8269	94.9706	95.0205	95.0639	95.0756	95.1246	95.1752	95.1672	95.2292	95.3351	95.3316	95.2736	95.2673	95.3626	95.297
Estonia	Male	5 to 9	Enteric infections	92.1746	92.2024	92.2851	92.3037	92.3497	92.2354	92.3069	92.4896	92.4476	92.3611	92.3831	92.4197	92.3424	92.4655	92.4998	92.4178	92.5255	92.5559	92.5804	92.558	92.5922	92.6608	92.6638	92.6845	92.6059	92.5537	92.5863	92.651
Estonia	Male	Early Neonatal	Enteric infections	92.5544	92.6121	92.4865	92.5187	92.8612	92.9233	93.0245	92.8923	92.7031	92.7027	92.7696	92.8402	92.8293	92.7628	93.1526	93.186	93.2407	93.2383	93.2895	93.3235	93.3335	93.3925	93.4212	93.4959	93.5859	93.652	93.7458	93.8307
Estonia	Male	Late Neonatal	Enteric infections	94.2324	94.2106	93.8755	94.1858	94.8226	94.8036	95.1127	94.8728	94.4951	94.5546	94.8508	95.1409	95.0614	95.096	95.2449	95.2216	95.3389	95.3577	95.5035	95.6057	95.5706	95.6374	95.6598	95.7072	95.7942	95.843	95.9206	95.9838
Estonia	Male	Post Neonatal	Enteric infections	96.8741	96.9909	96.9198	97.1064	97.3601	97.2334	97.308	97.0237	96.7155	96.5289	96.5241	96.4938	96.2036	96.0047	96.0668	95.9973	95.9665	95.8703	95.8389	95.8155	95.6746	95.5759	95.5227	95.4752	95.4813	95.4595	95.4678	95.4879
Latvia	Both	0 to 20	Enteric infections	96.8259	96.864	96.8642	96.8926	96.9453	97.0085	97.1165	97.2576	97.3567	97.4985	97.592	97.7066	97.8388	97.9788	98.0632	98.0384	98.0092	97.9619	97.9078	97.8943	97.8655	97.8736	97.848	97.8448	97.8339	97.8189	97.8455	97.8902
Latvia	Both	1 to 4	Enteric infections	97.4358	97.4044	97.3842	97.4207	97.4186	97.4163	97.3357	97.2286	97.1011	97.0507	96.9627	96.8699	96.7458	96.6845	96.6005	96.5708	96.5778	96.5884	96.609	96.5816	96.5905	96.5506	96.5789	96.5167	96.4747	96.4256	96.3453	96.2351
Latvia	Both	10 to 14	Enteric infections	95.2932	95.3457	95.3532	95.4046	95.3847	95.4297	95.5372	95.6909	95.7798	95.9716	96.1023	96.2671	96.4266	96.733	96.8821	96.9883	96.9744	96.9509	96.9108	96.8384	96.8182	96.8795	96.8938	96.8408	96.836	96.8176	96.8707	96.8387
Latvia	Both	15 to 19	Enteric infections	95.5103	95.6	95.5453	95.5095	95.6543	95.7059	95.7487	95.9003	96.0168	96.1687	96.2587	96.4274	96.6133	96.8005	96.9445	96.9123	96.9616	96.9396	96.9237	97.0005	96.8627	96.8948	96.817	96.8913	96.8976	96.8953	96.9803	96.981
Latvia	Both	5 to 9	Enteric infections	94.2896	94.4263	94.3642	94.4618	94.4812	94.5065	94.6398	94.7841	94.9679	95.1729	95.3718	95.6455	95.9856	96.3515	96.665	96.6547	96.6718	96.7041	96.5627	96.5335	96.5231	96.4941	96.4767	96.4406	96.403	96.3428	96.3068	96.3373
Latvia	Both	Early Neonatal	Enteric infections	94.5359	94.5513	94.5425	94.5202	94.4989	94.5296	94.5609	94.6281	94.6112	94.6518	94.7403	94.7194	94.7399	94.6527	94.5672	94.5449	94.5314	94.4942	94.5143	94.5117	94.5115	94.5288	94.5493	94.568	94.6102	94.6597	94.7241	94.8588
Latvia	Both	Late Neonatal	Enteric infections	97.0623	96.9195	96.7577	96.5737	96.3758	96.3557	96.539	96.7968	96.8647	97.0985	97.1681	97.1899	97.2442	97.2424	97.2784	97.2226	97.2023	97.1518	97.1899	97.1958	97.198	97.2158	97.2485	97.2744	97.3105	97.3642	97.426	97.4979
Latvia	Both	Post Neonatal	Enteric infections	96.6561	96.5627	96.4327	96.2751	96.222	96.2457	96.2754	96.3418	96.1991	96.2883	96.2687	96.2141	96.1504	96.091	96.0211	95.9124	95.8742	95.7992	95.7897	95.7561	95.7244	95.7094	95.7033	95.7041	95.6778	95.6754	95.6888	95.7099
Latvia	Female	0 to 20	Enteric infections	97.5855	97.608	97.6263	97.6379	97.6755	97.7217	97.8019	97.9248	97.9801	98.0875	98.1699	98.2512	98.3567	98.4256	98.479	98.4478	98.4198	98.3745	98.3522	98.3384	98.3107	98.303	98.2798	98.2859	98.278	98.2567	98.2804	98.3268
Latvia	Female	1 to 4	Enteric infections	97.8809	97.8858	97.8621	97.9271	97.9297	97.9305	97.8484	97.8185	97.7434	97.7973	97.7266	97.6892	97.6186	97.5695	97.5306	97.5197	97.5315	97.5486	97.5726	97.5227	97.5156	97.5005	97.5255	97.4497	97.4105	97.3739	97.3294	97.2166
Latvia	Female	10 to 14	Enteric infections	96.1583	96.2352	96.2507	96.2022	96.1546	96.1903	96.3021	96.4574	96.6142	96.8067	96.9345	97.0336	97.2204	97.3809	97.4697	97.5596	97.5575	97.5402	97.5018	97.4714	97.4352	97.4943	97.5071	97.4572	97.4409	97.4489	97.5357	97.4831
Latvia	Female	15 to 19	Enteric infections	96.5715	96.6447	96.5841	96.562	96.6331	96.6299	96.674	96.8075	96.9353	97.0579	97.153	97.3351	97.5281	97.6092	97.7316	97.6538	97.6168	97.6031	97.6565	97.6955	97.5856	97.6309	97.5158	97.6356	97.6416	97.594	97.6625	97.6737
Latvia	Female	5 to 9	Enteric infections	95.8153	95.843	95.8358	95.9501	95.9503	95.9847	96.053	96.2042	96.2749	96.4686	96.618	96.7751	96.9871	97.152	97.2839	97.3177	97.3105	97.2999	97.28	97.271	97.2681	97.2527	97.2549	97.2464	97.2296	97.1259	97.1088	97.198
Latvia	Female	Early Neonatal	Enteric infections	96.3522	96.3831	96.3664	96.2688	96.2336	96.2366	96.2834	96.3518	96.3182	96.3607	96.4562	96.4502	96.4655	96.4664	96.3992	96.3829	96.3776	96.3293	96.3559	96.3383	96.3471	96.3626	96.3865	96.4062	96.4239	96.4438	96.4758	96.5942
Latvia	Female	Late Neonatal	Enteric infections	98.9431	98.8473	98.7689	98.6509	98.546	98.514	98.6228	98.8059	98.7697	98.9091	98.9317	98.9413	99.0123	99.0287	99.1145	99.0674	99.1054	99.0806	99.1368	99.1175	99.1053	99.0991	99.1358	99.147	99.1505	99.1747	99.2049	99.2235
Latvia	Female	Post Neonatal	Enteric infections	97.5921	97.5307	97.4663	97.3347	97.3022	97.3061	97.3141	97.4448	97.2694	97.4161	97.4666	97.5256	97.5406	97.5243	97.5607	97.4607	97.4907	97.4485	97.4804	97.4347	97.3963	97.3575	97.3641	97.3484	97.3352	97.3455	97.37	97.3908
Latvia	Male	0 to 20	Enteric infections	97.2721	97.313	97.2912	97.3263	97.3759	97.4341	97.5305	97.636	97.7417	97.8672	97.9338	98.0408	98.1496	98.3162	98.4047	98.3971	98.381	98.3527	98.2863	98.2779	98.2596	98.282	98.2655	98.2511	98.2399	98.2384	98.2575	98.2813
Latvia	Male	1 to 4	Enteric infections	97.6703	97.6062	97.5969	97.5892	97.5829	97.5779	97.5239	97.3639	97.2179	97.0723	96.9951	96.8732	96.732	96.6783	96.5745	96.5349	96.5355	96.5361	96.5457	96.5462	96.5672	96.512	96.5366	96.5076	96.4757	96.4286	96.3342	96.2585
Latvia	Male	10 to 14	Enteric infections	94.9152	94.9244	94.9248	95.1005	95.1142	95.1682	95.2522	95.3742	95.3493	95.5133	95.6163	95.8458	95.939	96.393	96.5933	96.713	96.6873	96.66	96.6288	96.5051	96.5052	96.5664	96.5846	96.5309	96.5376	96.4852	96.4842	96.4893
Latvia	Male	15 to 19	Enteric infections	95.5129	95.5967	95.5647	95.5188	95.7062	95.8075	95.8405	95.9743	96.0407	96.1876	96.251	96.3535	96.4792	96.7388	96.8711	96.9022	97.0359	97.0137	96.9257	97.0244	96.8927	96.9039	96.897	96.8982	96.9029	96.956	97.0332	97.0191
Latvia	Male	5 to 9	Enteric infections	93.5293	93.8007	93.6677	93.7066	93.7457	93.7389	93.9385	94.0191	94.3372	94.4956	94.715	95.097	95.5363	96.1161	96.6272	96.5371	96.5948	96.6961	96.3935	96.3388	96.3202	96.2758	96.2299	96.1587	96.0944	96.1184	96.0564	95.9823
Latvia	Male	Early Neonatal	Enteric infections	93.177	93.1465	93.1486	93.2681	93.2635	93.3213	93.3179	93.387	93.3967	93.4434	93.4855	93.4479	93.488	93.2582	93.1867	93.1516	93.1355	93.1329	93.14	93.1651	93.1411	93.1466	93.1575	93.1676	93.238	93.3254	93.4314	93.5404
Latvia	Male	Late Neonatal	Enteric infections	95.3731	95.196	94.9606	94.7144	94.433	94.4264	94.6731	94.9722	95.1417	95.4559	95.5789	95.6022	95.6103	95.6051	95.5584	95.5218	95.4217	95.3614	95.3748	95.4066	95.4151	95.448	95.4636	95.4988	95.5655	95.6331	95.7221	95.8438
Latvia	Male	Post Neonatal	Enteric infections	96.1329	96.0185	95.8281	95.6339	95.5693	95.6203	95.6573	95.6184	95.4987	95.4815	95.366	95.1809	95.0331	94.9302	94.7696	94.6721	94.5628	94.4822	94.4347	94.4145	94.3929	94.4023	94.3847	94.4132	94.3689	94.3533	94.3572	94.3769
Lithuania	Both	0 to 20	Enteric infections	97.2731	97.2623	97.2998	97.3888	97.4709	97.564	97.6772	97.8318	98.0024	98.1312	98.2572	98.3516	98.4552	98.5306	98.6138	98.6808	98.7046	98.7352	98.7355	98.6893	98.6648	98.6381	98.5666	98.5056	98.4343	98.3573	98.2758	98.1596
Lithuania	Both	1 to 4	Enteric infections	97.2285	97.2523	97.2241	97.1931	97.2687	97.2566	97.2589	97.118	96.9801	96.901	96.8508	96.843	96.8511	96.8822	96.8709	96.9061	96.8422	96.7658	96.6674	96.6135	96.5453	96.5149	96.5017	96.5109	96.5003	96.491	96.5517	96.6002
Lithuania	Both	10 to 14	Enteric infections	96.3496	96.4218	96.3994	96.4438	96.5109	96.6796	96.8189	96.9719	97.2111	97.3693	97.478	97.6544	97.8469	97.9906	98.115	98.2088	98.2808	98.4632	98.4935	98.4468	98.4789	98.4775	98.3262	98.2668	98.0864	97.9381	97.9251	97.6887
Lithuania	Both	15 to 19	Enteric infections	96.8176	96.8711	96.9098	96.9023	96.9451	97.0237	97.2089	97.3341	97.484	97.6353	97.7726	97.8841	98.0209	98.2009	98.3463	98.446	98.4383	98.4501	98.4954	98.4476	98.4989	98.5194	98.4278	98.3519	98.2594	98.1438	98.171	98.059
Lithuania	Both	5 to 9	Enteric infections	95.2223	95.2725	95.3596	95.4527	95.6162	95.6847	95.8736	96.094	96.4159	96.6583	97.0154	97.1886	97.4207	97.5506	97.7287	97.9794	98.0425	98.1232	98.2469	98.3251	98.3512	98.3812	98.2234	98.0088	97.8287	97.614	97.2998	96.9035
Lithuania	Both	Early Neonatal	Enteric infections	94.5836	94.5452	94.5933	94.4766	94.5928	94.5432	94.55	94.5261	94.4932	94.4653	94.4914	94.4695	94.4452	94.4407	94.4342	94.4498	94.4717	94.497	94.6315	94.4706	94.486	94.5288	94.6237	94.5504	94.5795	94.6149	94.7256	94.7272
Lithuania	Both	Late Neonatal	Enteric infections	97.0871	96.9381	96.8486	96.8595	96.8992	96.9678	97.0477	97.1235	97.1548	97.2051	97.1859	97.1825	97.1558	97.1647	97.1668	97.1853	97.1791	97.2014	97.1899	97.1789	97.1804	97.1903	97.2146	97.2448	97.2658	97.2945	97.3549	97.4259
Lithuania	Both	Post Neonatal	Enteric infections	96.6328	96.4426	96.324	96.2581	96.208	96.1595	96.1073	96.1037	96.025	95.972	95.8981	95.7984	95.7124	95.619	95.5772	95.5677	95.5431	95.5003	95.4313	95.366	95.3157	95.3057	95.3366	95.3824	95.4493	95.5451	95.6675	95.864
Lithuania	Female	0 to 20	Enteric infections	97.99	97.9721	97.9719	98.0322	98.0452	98.0988	98.1815	98.3091	98.4571	98.5769	98.663	98.7258	98.7876	98.8789	98.942	98.9737	98.9738	98.9504	98.9151	98.867	98.8505	98.8137	98.7718	98.7261	98.6623	98.6007	98.5782	98.5079
Lithuania	Female	1 to 4	Enteric infections	97.7274	97.816	97.8172	97.7906	97.946	97.9726	98.0062	97.8375	97.7404	97.6579	97.6099	97.6204	97.6393	97.6744	97.6666	97.7315	97.7139	97.6633	97.5802	97.5103	97.445	97.3932	97.3646	97.3768	97.346	97.3553	97.3588	97.406
Lithuania	Female	10 to 14	Enteric infections	97.19	97.2498	97.1599	97.1595	97.1637	97.2747	97.3828	97.5199	97.7655	97.8698	98.0281	98.1932	98.2396	98.4805	98.5504	98.5883	98.5907	98.6349	98.5928	98.6135	98.6342	98.4956	98.4557	98.4474	98.2451	98.1475	98.1824	98.0571
Lithuania	Female	15 to 19	Enteric infections	97.3882	97.4054	97.3291	97.3526	97.3355	97.3589	97.5057	97.6261	97.8097	98.0569	98.1784	98.2622	98.3904	98.5096	98.6339	98.698	98.7257	98.7178	98.6943	98.6443	98.7274	98.7137	98.5869	98.5634	98.485	98.4276	98.4525	98.3922
Lithuania	Female	5 to 9	Enteric infections	96.5028	96.5299	96.5875	96.628	96.6951	96.7668	96.9075	97.0735	97.3455	97.5582	97.7256	97.8184	98.0082	98.1939	98.3094	98.4484	98.4384	98.3371	98.3154	98.2357	98.2677	98.2883	98.2191	98.0504	97.926	97.759	97.6983	97.4849
Lithuania	Female	Early Neonatal	Enteric infections	96.3702	96.3672	96.3396	96.316	96.4371	96.4269	96.4003	96.3414	96.3289	96.2884	96.2837	96.2728	96.2648	96.257	96.2539	96.267	96.2745	96.3031	96.4717	96.323	96.3348	96.3829	96.5017	96.3711	96.3876	96.4229	96.4863	96.5235
Lithuania	Female	Late Neonatal	Enteric infections	98.9322	98.8353	98.7542	98.7746	98.7761	98.8042	98.9165	98.9854	99.0486	99.1196	99.1065	99.1169	99.1096	99.1379	99.1725	99.1925	99.1981	99.1968	99.1763	99.1566	99.1445	99.1422	99.1403	99.1532	99.1371	99.1443	99.169	99.2057
Lithuania	Female	Post Neonatal	Enteric infections	97.8095	97.7107	97.6372	97.6275	97.5895	97.5334	97.5368	97.557	97.5532	97.5606	97.4644	97.3747	97.3325	97.3431	97.3834	97.3894	97.3784	97.3281	97.2456	97.1702	97.1064	97.0972	97.0992	97.1341	97.1556	97.2116	97.276	97.4138
Lithuania	Male	0 to 20	Enteric infections	97.5669	97.5705	97.6419	97.732	97.8688	97.9726	98.0783	98.1992	98.3233	98.4081	98.5265	98.6181	98.7281	98.7517	98.8238	98.9049	98.9465	99.0251	99.0626	99.0346	99.0092	99.0042	98.9296	98.8778	98.8287	98.7692	98.6579	98.5428
Lithuania	Male	1 to 4	Enteric infections	97.4631	97.4028	97.3501	97.3254	97.2882	97.2391	97.2094	97.144	97.0044	96.9547	96.919	96.8954	96.8908	96.9099	96.9006	96.8999	96.8164	96.7488	96.6748	96.6596	96.6119	96.6099	96.6131	96.6141	96.6189	96.5859	96.6737	96.6939
Lithuania	Male	10 to 14	Enteric infections	95.7903	95.8664	95.959	96.0646	96.2118	96.4324	96.5925	96.7377	96.9217	97.1257	97.1381	97.2978	97.6744	97.655	97.8322	97.9858	98.1415	98.4806	98.6016	98.4693	98.5119	98.693	98.4209	98.3039	98.1822	97.9959	97.9309	97.59
Lithuania	Male	15 to 19	Enteric infections	96.981	97.0644	97.2388	97.1968	97.3006	97.426	97.6112	97.7147	97.7844	97.785	97.8996	98.0108	98.1192	98.3186	98.4469	98.5594	98.5179	98.5501	98.6592	98.6303	98.632	98.6827	98.6541	98.5404	98.4582	98.3109	98.3342	98.1984
Lithuania	Male	5 to 9	Enteric infections	94.5028	94.5798	94.69	94.8436	95.1221	95.1611	95.3752	95.619	95.9194	96.1283	96.6832	96.9322	97.1606	97.1547	97.3834	97.7396	97.8987	98.2389	98.5411	98.8294	98.8369	98.8761	98.6266	98.4133	98.2096	97.9879	97.3685	96.8102
Lithuania	Male	Early Neonatal	Enteric infections	93.2678	93.1583	93.3386	93.0763	93.1271	93.0195	93.116	93.1845	93.1356	93.1561	93.2295	93.1946	93.1453	93.1541	93.1499	93.1655	93.2067	93.213	93.2196	93.1024	93.1158	93.1274	93.131	93.2043	93.2448	93.2668	93.4262	93.3573
Lithuania	Male	Late Neonatal	Enteric infections	95.3821	95.1803	95.0793	95.063	95.1523	95.2839	95.3253	95.4285	95.4289	95.4794	95.4658	95.4529	95.4145	95.4053	95.3554	95.3672	95.3363	95.3648	95.3681	95.3771	95.3787	95.4192	95.463	95.4944	95.5453	95.5834	95.6632	95.754
Lithuania	Male	Post Neonatal	Enteric infections	95.6272	95.3383	95.1653	95.0457	94.9857	95.0063	94.9703	94.9379	94.7913	94.7065	94.6935	94.6204	94.4945	94.2779	94.1351	94.1179	94.102	94.0833	94.0715	94.0485	94.0353	94.0382	94.0985	94.1376	94.234	94.3518	94.5207	94.736
Moldova	Both	0 to 20	Enteric infections	93.9417	94.1076	94.0965	94.1261	93.9966	94.1045	94.1835	94.2492	94.3535	94.3801	94.3678	94.3902	94.5409	94.6545	94.8067	94.9648	95.1356	95.2669	95.3592	95.4515	95.5409	95.6195	95.7098	95.7352	95.8183	95.8723	95.9018	95.9703
Moldova	Both	1 to 4	Enteric infections	95.9773	96.247	96.5486	96.7923	97.0309	97.1764	97.2318	97.2778	97.3651	97.4462	97.4768	97.5528	97.6666	97.7729	97.8611	97.9072	97.8739	97.7236	97.5188	97.336	97.2492	97.1842	97.1441	97.1122	97.0811	97.0286	96.9962	97.0006
Moldova	Both	10 to 14	Enteric infections	92.9162	92.7101	92.574	92.4644	92.3348	92.2008	92.1976	92.1561	92.2267	92.1846	92.172	92.194	92.2754	92.2975	92.2898	92.2927	92.3384	92.4188	92.428	92.447	92.4363	92.5055	92.552	92.6255	92.7716	92.8579	92.8958	92.9891
Moldova	Both	15 to 19	Enteric infections	93.033	92.9429	92.8302	92.8859	92.8223	92.844	92.8689	92.8986	92.9173	92.8789	92.824	92.7214	92.6912	92.6645	92.7461	92.8332	92.9165	93.0478	93.0668	93	93.1309	93.2935	93.3896	93.4209	93.4909	93.5538	93.5638	93.6043
Moldova	Both	5 to 9	Enteric infections	92.4705	92.1472	91.8983	91.8119	91.5747	91.4082	91.2994	91.3027	91.2838	91.2111	91.2927	91.3297	91.3081	91.3787	91.4125	91.4516	91.4351	91.4049	91.4067	91.5046	91.4078	91.38	91.3392	91.3232	91.3845	91.5249	91.5596	91.7866
Moldova	Both	Early Neonatal	Enteric infections	93.8208	93.8287	93.72	93.5933	93.3302	93.1885	92.938	92.7906	92.7377	92.8226	92.8869	93.0312	93.2494	93.2968	93.3197	93.3439	93.3707	93.257	93.2242	93.2962	93.373	93.5174	93.6738	93.7276	93.8262	93.9255	94.1011	94.1199
Moldova	Both	Late Neonatal	Enteric infections	93.4208	93.4786	93.2746	93.1429	92.6875	92.6384	92.4086	92.3053	92.1325	91.9923	91.6771	91.691	92.0254	92.2437	92.5819	92.9809	93.4252	93.6705	93.8483	93.9816	94.3057	94.5243	94.9553	95.0417	95.3392	95.4975	95.5873	95.7208
Moldova	Both	Post Neonatal	Enteric infections	95.3608	95.7893	96.0512	96.2586	96.1791	96.3615	96.3985	96.4341	96.5398	96.564	96.4747	96.4671	96.7177	96.934	97.2347	97.4622	97.6047	97.5366	97.307	97.1478	97.0779	97.0063	96.9713	96.8812	96.8033	96.7343	96.6962	96.728
Moldova	Female	0 to 20	Enteric infections	95.6913	95.7994	95.7516	95.7945	95.6317	95.7899	95.785	95.8227	95.9111	95.8868	95.8657	95.8591	96.0278	96.0079	96.0743	96.1367	96.2861	96.4038	96.494	96.5428	96.6392	96.6994	96.7545	96.7716	96.7959	96.835	96.8666	96.9127
Moldova	Female	1 to 4	Enteric infections	96.8694	97.0737	97.3284	97.548	97.7058	97.8158	97.8398	97.872	97.9223	98.0133	98.0549	98.1044	98.2026	98.26	98.3286	98.3626	98.3413	98.2363	98.0646	97.9128	97.8563	97.8203	97.7879	97.7818	97.7507	97.7104	97.6843	97.6766
Moldova	Female	10 to 14	Enteric infections	94.1978	93.9685	93.8491	93.7004	93.5776	93.5013	93.5014	93.5211	93.6088	93.6166	93.5283	93.5028	93.5756	93.5852	93.5933	93.573	93.6029	93.7085	93.6698	93.7266	93.7149	93.8766	93.9713	93.9406	94.0579	94.1324	94.1278	94.1645
Moldova	Female	15 to 19	Enteric infections	94.1666	94.0398	93.9834	94.0063	93.9037	93.9448	93.9414	94.0544	94.061	94.0708	93.9664	93.8885	93.9352	93.8264	93.8392	93.9145	93.8504	93.9748	94.1358	94.1015	94.2405	94.3725	94.4212	94.4278	94.3234	94.3683	94.381	94.4205
Moldova	Female	5 to 9	Enteric infections	94.3999	94.1292	93.8769	93.8106	93.6501	93.5567	93.4259	93.3867	93.373	93.3693	93.4777	93.4743	93.5369	93.5038	93.5699	93.6265	93.6754	93.6994	93.6867	93.6656	93.6015	93.6256	93.5724	93.5255	93.5374	93.6248	93.6957	93.9006
Moldova	Female	Early Neonatal	Enteric infections	95.3426	95.3427	95.2526	95.1865	94.9429	94.9182	94.7232	94.5594	94.6038	94.553	94.6005	94.7048	94.956	95.008	95.0885	95.1358	95.2186	95.2773	95.2882	95.2491	95.3568	95.5074	95.6426	95.6535	95.6943	95.7598	95.907	95.8779
Moldova	Female	Late Neonatal	Enteric infections	95.9723	96.0544	95.9224	95.8477	95.3302	95.6092	95.2933	95.2381	95.3108	95.1139	94.9659	94.9787	95.4541	95.3932	95.5314	95.6537	96.0743	96.3366	96.4729	96.4711	96.8668	97.0561	97.4028	97.4938	97.5687	97.6409	97.7034	97.7366
Moldova	Female	Post Neonatal	Enteric infections	96.1657	96.5352	96.6669	96.9217	96.7934	97.1074	97.069	97.0633	97.1709	97.0772	96.9336	96.9093	97.2239	97.2653	97.4704	97.5857	97.8417	97.9226	97.9096	97.855	97.8693	97.8224	97.8194	97.7645	97.706	97.6703	97.6609	97.6875
Moldova	Male	0 to 20	Enteric infections	94.1888	94.3876	94.4381	94.4588	94.4196	94.4459	94.5986	94.6734	94.7645	94.8405	94.8393	94.8862	94.9663	95.1938	95.3952	95.6103	95.7559	95.8638	95.9294	96.0427	96.0967	96.1708	96.2757	96.3027	96.423	96.474	96.4902	96.5582
Moldova	Male	1 to 4	Enteric infections	96.1178	96.386	96.6511	96.8513	97.103	97.2507	97.3247	97.3732	97.4782	97.5255	97.539	97.6234	97.7268	97.8559	97.9415	97.9869	97.952	97.797	97.617	97.4541	97.3595	97.2814	97.2445	97.1931	97.1705	97.1199	97.0906	97.1075
Moldova	Male	10 to 14	Enteric infections	92.2972	92.1579	92.0126	91.98	91.8466	91.6681	91.6647	91.5355	91.5908	91.479	91.5617	91.6399	91.7213	91.7609	91.7465	91.7804	91.8424	91.8874	91.9695	91.9469	91.9442	91.8903	91.8801	92.066	92.2304	92.316	92.3982	92.561
Moldova	Male	15 to 19	Enteric infections	93.592	93.5698	93.4242	93.5086	93.51	93.5092	93.5656	93.4974	93.5329	93.4432	93.446	93.3353	93.2142	93.2879	93.4366	93.5145	93.7585	93.8776	93.7349	93.6554	93.7511	93.9179	94.0573	94.1055	94.3455	94.4133	94.4186	94.4547
Moldova	Male	5 to 9	Enteric infections	91.4246	91.1448	90.9497	90.8619	90.5837	90.3504	90.3074	90.3649	90.3251	90.1926	90.2007	90.2906	90.1669	90.3892	90.3587	90.3663	90.2656	90.1943	90.221	90.4867	90.3351	90.2461	90.2563	90.2754	90.3754	90.5574	90.5306	90.7384
Moldova	Male	Early Neonatal	Enteric infections	92.919	92.9418	92.7975	92.5944	92.3091	92.0437	91.7145	91.5996	91.4362	91.6807	91.7313	91.9015	92.1216	92.1517	92.0998	92.0761	92.0423	91.67	91.5782	91.8225	91.8715	91.9761	92.1568	92.2894	92.4333	92.5541	92.7202	92.8114
Moldova	Male	Late Neonatal	Enteric infections	91.535	91.5606	91.2823	91.0999	90.7562	90.3655	90.2356	90.0876	89.6643	89.5904	89.1199	89.1106	89.226	89.6876	90.1969	90.8553	91.2726	91.4648	91.6585	91.9213	92.1466	92.3726	92.8347	92.9181	93.4279	93.6563	93.7567	93.9765
Moldova	Male	Post Neonatal	Enteric infections	95.1442	95.5607	95.9072	96.0294	95.9748	96.0171	96.1262	96.1874	96.2771	96.3828	96.3493	96.3267	96.4458	96.7576	97.0954	97.4445	97.5002	97.3143	96.8716	96.65	96.5428	96.4985	96.471	96.376	96.2748	96.1846	96.1254	96.1384
Russian Federation	Both	0 to 20	Enteric infections	96.0639	96.1852	96.2933	96.2978	96.3247	96.3683	96.4456	96.4684	96.4949	96.4949	96.5466	96.5845	96.6365	96.6665	96.6974	96.7298	96.7622	96.7952	96.8312	96.8569	96.8776	96.8767	96.865	96.9045	96.9639	97.0427	97.1089	97.1704
Russian Federation	Both	1 to 4	Enteric infections	97.3146	97.3764	97.4245	97.4501	97.4923	97.5361	97.5766	97.6158	97.6594	97.6921	97.7329	97.7558	97.78	97.7726	97.7537	97.7185	97.6384	97.5015	97.3423	97.1977	97.1131	97.0623	96.9875	96.9136	96.8254	96.7438	96.6462	96.5491
Russian Federation	Both	10 to 14	Enteric infections	94.9356	94.9169	94.9002	94.8336	94.7843	94.8266	94.8817	94.9136	94.9452	94.9267	94.9586	94.9613	94.983	94.9922	95.005	95.016	95.0726	95.1125	95.1329	95.1488	95.1656	95.2028	95.2228	95.2508	95.29	95.3301	95.3587	95.3965
Russian Federation	Both	15 to 19	Enteric infections	95.6598	95.6579	95.639	95.5444	95.479	95.4935	95.567	95.6106	95.6449	95.6283	95.6472	95.6633	95.6909	95.6912	95.6826	95.6805	95.7226	95.7529	95.7489	95.7542	95.7613	95.7815	95.7829	95.8053	95.8247	95.8589	95.9038	95.9368
Russian Federation	Both	5 to 9	Enteric infections	93.7521	93.7307	93.7028	93.6525	93.6164	93.6252	93.6895	93.7126	93.7254	93.7188	93.7499	93.7896	93.8383	93.8783	93.9157	93.9483	93.9735	94.0159	94.0632	94.0822	94.1124	94.1495	94.1754	94.2146	94.2504	94.3097	94.3502	94.3773
Russian Federation	Both	Early Neonatal	Enteric infections	92.9754	93.0482	93.0718	92.9158	92.8938	92.9112	92.9114	92.8203	92.8278	92.7645	92.8615	92.9892	93.1545	93.2616	93.3513	93.4529	93.5327	93.6343	93.7522	93.8252	93.9071	93.9522	93.9805	94.0788	94.1672	94.2927	94.4108	94.5001
Russian Federation	Both	Late Neonatal	Enteric infections	95.6465	95.7547	95.8152	95.6436	95.6353	95.7051	95.7535	95.7097	95.7581	95.7236	95.8398	95.9721	96.159	96.2857	96.4101	96.5068	96.587	96.6805	96.7774	96.844	96.9095	96.9483	96.9588	97.0293	97.0959	97.2008	97.2809	97.3325
Russian Federation	Both	Post Neonatal	Enteric infections	97.448	97.5975	97.7056	97.6431	97.6618	97.7335	97.8178	97.8079	97.8354	97.8086	97.8806	97.9638	98.0572	98.1127	98.1336	98.1003	98.0245	97.955	97.8767	97.7774	97.6625	97.5179	97.3687	97.2734	97.1814	97.1101	96.9846	96.8428
Russian Federation	Female	0 to 20	Enteric infections	97.104	97.1823	97.2566	97.2765	97.2876	97.3059	97.3514	97.372	97.3988	97.4105	97.4465	97.48	97.5141	97.5346	97.5516	97.5707	97.593	97.6112	97.6253	97.6316	97.6381	97.6397	97.6358	97.6579	97.7002	97.7516	97.7994	97.8494
Russian Federation	Female	1 to 4	Enteric infections	97.7396	97.8147	97.8785	97.9168	97.9563	97.9993	98.0324	98.0608	98.097	98.1266	98.1577	98.1703	98.1751	98.1537	98.1161	98.0682	97.9961	97.894	97.7819	97.6856	97.631	97.5989	97.5359	97.4729	97.3989	97.3263	97.2469	97.1592
Russian Federation	Female	10 to 14	Enteric infections	95.9004	95.8708	95.8429	95.7837	95.7471	95.7637	95.824	95.8762	95.9064	95.8973	95.9266	95.9198	95.9457	95.9509	95.9599	95.9651	96.0116	96.0304	96.0439	96.0547	96.0612	96.0952	96.1106	96.1205	96.1638	96.1727	96.1866	96.2266
Russian Federation	Female	15 to 19	Enteric infections	96.2861	96.2683	96.2446	96.1787	96.133	96.1425	96.1939	96.2534	96.2795	96.2905	96.3047	96.3067	96.3138	96.3078	96.2917	96.2867	96.3123	96.3219	96.3166	96.3077	96.3248	96.3386	96.3436	96.3667	96.3834	96.4062	96.4541	96.4929
Russian Federation	Female	5 to 9	Enteric infections	95.4721	95.439	95.4035	95.3647	95.3357	95.3339	95.3877	95.4226	95.4511	95.4322	95.4637	95.497	95.5435	95.5733	95.6012	95.6164	95.6358	95.6653	95.7011	95.7036	95.7277	95.7494	95.761	95.7915	95.8265	95.8552	95.8835	95.9067
Russian Federation	Female	Early Neonatal	Enteric infections	95.275	95.3233	95.3189	95.2249	95.1768	95.1571	95.134	95.0457	95.0599	95.0004	95.0598	95.2055	95.3424	95.4247	95.4945	95.5691	95.6252	95.7267	95.8096	95.8675	95.9163	95.9495	95.9685	96.0257	96.0825	96.1627	96.2498	96.302
Russian Federation	Female	Late Neonatal	Enteric infections	98.0636	98.1425	98.1894	98.1006	98.083	98.1276	98.164	98.1289	98.1757	98.1521	98.2376	98.3649	98.4974	98.5956	98.6861	98.7463	98.7934	98.8645	98.9154	98.9461	98.9744	98.9888	98.98	99.004	99.0266	99.0702	99.0974	99.095
Russian Federation	Female	Post Neonatal	Enteric infections	97.9396	98.054	98.1521	98.1417	98.1381	98.1606	98.1949	98.1741	98.2107	98.2111	98.2837	98.3806	98.472	98.5345	98.5656	98.5597	98.5314	98.5051	98.4652	98.4123	98.3494	98.276	98.199	98.1515	98.1118	98.0876	98.0217	97.9489
Russian Federation	Male	0 to 20	Enteric infections	96.4313	96.5641	96.6766	96.6627	96.6985	96.7556	96.8424	96.8585	96.8744	96.8599	96.9123	96.9435	96.9998	97.0324	97.0712	97.1092	97.1438	97.1839	97.2338	97.2742	97.3053	97.3027	97.2862	97.3315	97.3879	97.4696	97.531	97.5801
Russian Federation	Male	1 to 4	Enteric infections	97.604	97.6323	97.6476	97.6509	97.6833	97.715	97.7519	97.7916	97.831	97.8581	97.8978	97.926	97.965	97.9763	97.9839	97.9733	97.9085	97.7743	97.6108	97.455	97.3619	97.3054	97.2396	97.175	97.0967	97.0296	96.9408	96.8622
Russian Federation	Male	10 to 14	Enteric infections	94.4648	94.4631	94.4628	94.3954	94.3378	94.4092	94.4541	94.4571	94.4821	94.4495	94.4782	94.4911	94.5062	94.5208	94.5406	94.5587	94.6222	94.6876	94.7181	94.7387	94.7691	94.8051	94.8289	94.8787	94.9022	94.9754	95.0185	95.0465
Russian Federation	Male	15 to 19	Enteric infections	96.1049	96.1217	96.1113	95.9994	95.9235	95.9421	96.0293	96.0477	96.0846	96.0363	96.0596	96.0933	96.1434	96.1551	96.1632	96.1653	96.2218	96.2733	96.2761	96.3009	96.2968	96.3211	96.3187	96.3356	96.3533	96.3952	96.4271	96.4445
Russian Federation	Male	5 to 9	Enteric infections	92.7467	92.7506	92.7379	92.6794	92.6403	92.6651	92.7356	92.7374	92.7241	92.7291	92.7534	92.7939	92.8367	92.8847	92.9309	92.9816	93.0151	93.07	93.1279	93.1722	93.2076	93.258	93.2992	93.3419	93.3687	93.463	93.5111	93.5364
Russian Federation	Male	Early Neonatal	Enteric infections	91.1378	91.243	91.2978	91.0816	91.0937	91.1562	91.1882	91.0964	91.0978	91.0306	91.1655	91.2741	91.4639	91.5986	91.708	91.8324	91.9353	92.0295	92.1781	92.2574	92.3674	92.4147	92.4434	92.579	92.6921	92.8556	92.991	93.1068
Russian Federation	Male	Late Neonatal	Enteric infections	93.5405	93.6729	93.7489	93.5159	93.5236	93.6239	93.6879	93.6439	93.6935	93.6499	93.7895	93.9166	94.1437	94.289	94.4388	94.5626	94.6705	94.7725	94.8955	94.9808	95.0656	95.1113	95.1292	95.2286	95.3165	95.4548	95.564	95.6529
Russian Federation	Male	Post Neonatal	Enteric infections	97.1848	97.3569	97.4678	97.3628	97.4017	97.511	97.6311	97.6303	97.6463	97.5979	97.6621	97.7325	97.824	97.873	97.8885	97.834	97.724	97.6251	97.5231	97.3958	97.2461	97.0496	96.845	96.714	96.5783	96.4636	96.2875	96.0842
Ukraine	Both	0 to 20	Enteric infections	95.7324	95.7257	95.7342	95.6683	95.4924	95.5039	95.5761	95.588	95.6782	95.7786	95.8611	95.9014	95.9477	96.0111	96.0385	96.0745	96.0801	96.053	96.0936	96.11	96.121	96.135	96.1422	96.1523	96.1506	96.0601	96.0645	96.1457
Ukraine	Both	1 to 4	Enteric infections	96.5008	96.5422	96.5865	96.6181	96.6043	96.7262	96.8296	96.9342	97.0089	97.098	97.1456	97.2611	97.3371	97.3984	97.4956	97.5721	97.5647	97.5274	97.4395	97.3029	97.2554	97.2465	97.2438	97.2798	97.2355	97.1276	97.0295	96.8855
Ukraine	Both	10 to 14	Enteric infections	92.8511	92.8047	92.7588	92.7316	92.7119	92.664	92.7752	92.7822	92.8446	92.9035	92.9016	92.9335	93.0611	93.0966	93.1513	93.1277	93.156	93.0923	93.2125	93.1242	93.1604	93.0623	93.029	92.8956	92.6536	91.9048	91.6592	91.8399
Ukraine	Both	15 to 19	Enteric infections	92.3873	92.2809	92.3073	92.3085	92.2154	92.2417	92.2856	92.4256	92.4761	92.6396	92.6475	92.7031	92.6955	92.7937	92.8664	92.8583	92.9488	92.8629	92.8088	92.8508	92.724	92.7441	92.6438	92.5639	92.3179	91.0372	90.7423	91.1769
Ukraine	Both	5 to 9	Enteric infections	92.7719	92.6517	92.7064	92.6723	92.5585	92.6684	92.743	92.7161	92.7578	92.8356	92.8685	92.867	92.8309	92.9039	92.8911	92.9801	92.9427	92.8771	92.9537	92.8069	92.796	92.8105	92.7671	92.715	92.5512	92.2864	92.1887	92.3299
Ukraine	Both	Early Neonatal	Enteric infections	93.7889	93.7783	93.7757	93.7769	93.6979	93.7087	93.7514	93.7778	93.861	93.8997	94.015	94.1476	94.1076	94.2364	94.2314	94.2847	94.2304	94.2959	94.3624	94.5126	94.5401	94.6457	94.6981	94.7967	95.0176	95.0842	94.9976	95.0819
Ukraine	Both	Late Neonatal	Enteric infections	95.5189	95.4319	95.3831	95.2621	95.027	95.0438	95.2249	95.3604	95.6457	95.8634	96.1225	96.3405	96.5336	96.7416	96.8976	97.0195	97.0598	97.0712	97.1496	97.1857	97.2585	97.3235	97.3948	97.4853	97.546	97.507	97.5755	97.6222
Ukraine	Both	Post Neonatal	Enteric infections	97.5769	97.6149	97.5785	97.3985	97.0122	96.8954	96.8859	96.7657	96.8327	96.8633	96.9235	96.9341	96.8888	96.9119	96.8513	96.8874	96.8458	96.8342	96.908	96.9439	96.9655	96.9799	96.9951	97.0258	96.9971	96.8196	96.8022	96.7525
Ukraine	Female	0 to 20	Enteric infections	96.8508	96.8424	96.8434	96.8075	96.7298	96.7171	96.7201	96.7173	96.7538	96.826	96.9021	96.9526	96.9868	97.0314	97.0504	97.09	97.0887	97.0798	97.1065	97.1022	97.1086	97.122	97.1195	97.1256	97.1143	97.0416	97.0228	97.0752
Ukraine	Female	1 to 4	Enteric infections	97.1632	97.1966	97.2435	97.2623	97.2252	97.3268	97.3789	97.4291	97.4889	97.5403	97.599	97.6326	97.6682	97.6997	97.7847	97.8216	97.8386	97.8309	97.8116	97.7377	97.7143	97.712	97.7102	97.7582	97.7231	97.6295	97.5356	97.4371
Ukraine	Female	10 to 14	Enteric infections	94.2378	94.1908	94.0928	94.0727	94.045	93.9596	94.0715	94.0698	94.1275	94.1817	94.2149	94.2478	94.355	94.2942	94.3927	94.3955	94.419	94.3421	94.4342	94.3099	94.3695	94.3349	94.3188	94.2174	93.9502	93.1669	92.8596	93.1422
Ukraine	Female	15 to 19	Enteric infections	93.6591	93.5187	93.6172	93.5764	93.6085	93.5601	93.5008	93.6621	93.6586	93.8517	93.8238	93.8526	93.8134	93.9038	93.8778	93.8865	93.9759	93.942	93.8543	93.9185	93.8042	93.8	93.6868	93.6952	93.4392	92.4442	92.1651	92.4507
Ukraine	Female	5 to 9	Enteric infections	94.6562	94.6563	94.6612	94.6096	94.5431	94.5755	94.6455	94.602	94.6658	94.7572	94.8147	94.8223	94.7687	94.8316	94.7959	94.8987	94.8446	94.8433	94.8838	94.7907	94.8027	94.8263	94.7687	94.7349	94.5864	94.3016	94.1938	94.269
Ukraine	Female	Early Neonatal	Enteric infections	95.8877	95.8782	95.8506	95.8272	95.7529	95.728	95.7647	95.8253	95.9521	96.0226	96.1033	96.1371	96.0988	96.2402	96.2718	96.316	96.2388	96.3107	96.3265	96.4785	96.4433	96.506	96.6203	96.6642	96.7244	96.7269	96.613	96.4996
Ukraine	Female	Late Neonatal	Enteric infections	97.8042	97.7116	97.6772	97.6013	97.4631	97.5112	97.5772	97.7249	97.9691	98.1619	98.3898	98.5234	98.6407	98.7883	98.8937	98.985	99.0051	99.0197	99.0763	99.0979	99.1289	99.1599	99.1917	99.2218	99.2495	99.2469	99.2412	99.2451
Ukraine	Female	Post Neonatal	Enteric infections	98.0865	98.0887	98.0582	97.9559	97.7026	97.5946	97.4242	97.3112	97.2596	97.218	97.3719	97.4759	97.5257	97.6579	97.6796	97.7456	97.7296	97.7639	97.8549	97.8925	97.9199	97.9459	97.9759	98.0102	97.9815	97.8791	97.8364	97.7852
Ukraine	Male	0 to 20	Enteric infections	96.1417	96.1426	96.161	96.0857	95.8529	95.8944	96.0249	96.0555	96.1821	96.2799	96.347	96.3648	96.4134	96.4812	96.5146	96.5356	96.5486	96.5122	96.5553	96.5919	96.6037	96.613	96.6301	96.6408	96.6482	96.5639	96.592	96.6775
Ukraine	Male	1 to 4	Enteric infections	96.7541	96.793	96.8211	96.8584	96.8755	96.9836	97.1158	97.2553	97.3284	97.4381	97.4594	97.6373	97.738	97.8162	97.8988	98.0002	97.9651	97.9021	97.7582	97.5886	97.5269	97.5132	97.5099	97.5214	97.4799	97.3876	97.3138	97.1618
Ukraine	Male	10 to 14	Enteric infections	92.1394	92.0963	92.1351	92.1031	92.087	92.0964	92.184	92.2181	92.2867	92.3445	92.2972	92.3267	92.4608	92.6366	92.6162	92.5635	92.5946	92.5628	92.6978	92.6749	92.665	92.4963	92.4472	92.2851	92.0824	91.4244	91.2904	91.3256
Ukraine	Male	15 to 19	Enteric infections	92.9705	92.9408	92.8661	92.9175	92.6877	92.7956	92.9705	93.0553	93.1756	93.2568	93.3134	93.3907	93.4287	93.5177	93.697	93.6761	93.744	93.6245	93.6272	93.6345	93.5322	93.5742	93.513	93.3426	93.1431	91.7613	91.4945	92.0142
Ukraine	Male	5 to 9	Enteric infections	91.7435	91.4555	91.5799	91.5806	91.4094	91.623	91.6952	91.7261	91.7279	91.7646	91.7605	91.7474	91.7584	91.8362	91.8729	91.9171	91.9258	91.7713	91.8776	91.6922	91.6464	91.6366	91.6247	91.5613	91.3975	91.188	91.1115	91.3373
Ukraine	Male	Early Neonatal	Enteric infections	92.1064	92.0877	92.1146	92.134	92.0468	92.1143	92.156	92.1533	92.1711	92.1666	92.3167	92.5669	92.5315	92.6019	92.5386	92.5973	92.6086	92.6334	92.7722	92.8574	92.9848	93.1252	93.0338	93.1897	93.625	93.7647	93.7551	94.2039
Ukraine	Male	Late Neonatal	Enteric infections	93.479	93.3935	93.3285	93.1687	92.8688	92.8341	93.1164	93.2507	93.564	93.7925	94.0632	94.338	94.5865	94.8305	95.0228	95.1762	95.2361	95.2537	95.3019	95.3872	95.4684	95.5543	95.6567	95.8324	95.914	95.8046	95.9884	96.0977
Ukraine	Male	Post Neonatal	Enteric infections	97.2695	97.336	97.3086	97.0732	96.6131	96.521	96.7027	96.5596	96.745	96.8586	96.8438	96.7995	96.6981	96.6036	96.5142	96.5343	96.4694	96.3874	96.4209	96.419	96.4092	96.405	96.3955	96.3958	96.3658	96.1156	96.1357	96.135
High-income Asia Pacific	Both	0 to 20	Enteric infections	98.0523	98.0517	98.0388	98.0248	97.968	97.9165	97.8698	97.8226	97.7606	97.7378	97.7157	97.7252	97.7717	97.8422	97.9095	97.9781	98.0376	98.0968	98.1429	98.1898	98.206	98.2111	98.2163	98.2348	98.2455	98.2505	98.2591	98.2736
High-income Asia Pacific	Both	1 to 4	Enteric infections	98.3781	98.4067	98.4447	98.4812	98.5532	98.5914	98.632	98.6283	98.6676	98.6908	98.7006	98.7001	98.6445	98.5959	98.5475	98.5017	98.4853	98.4539	98.4057	98.3662	98.3254	98.3007	98.2803	98.2803	98.262	98.2408	98.2139	98.1968
High-income Asia Pacific	Both	10 to 14	Enteric infections	96.8845	96.9196	96.9705	97.0383	97.011	96.9599	96.9499	96.9113	96.8589	96.8536	96.8262	96.8348	96.9272	97.0212	97.1377	97.2095	97.2886	97.4113	97.4591	97.5466	97.556	97.5936	97.6118	97.6437	97.6602	97.6658	97.685	97.6886
High-income Asia Pacific	Both	15 to 19	Enteric infections	97.179	97.3177	97.3815	97.4438	97.4332	97.437	97.3652	97.3123	97.241	97.2311	97.2579	97.3181	97.3718	97.4842	97.5705	97.6767	97.728	97.772	97.8566	97.9136	97.9645	97.9582	98.0061	98.0406	98.0562	98.0788	98.0853	98.1088
High-income Asia Pacific	Both	5 to 9	Enteric infections	96.0563	96.1106	96.1306	96.1431	96.1022	96.0584	96.0038	95.9166	95.8201	95.787	95.7602	95.7994	95.8944	96.0695	96.208	96.3307	96.449	96.5511	96.6476	96.7227	96.7685	96.7836	96.7806	96.8157	96.8209	96.8076	96.7967	96.8136
High-income Asia Pacific	Both	Early Neonatal	Enteric infections	93.93	94.0564	94.2961	94.3964	94.5404	94.7619	94.9167	95.0108	95.0102	95.0424	95.1616	95.0835	95.1038	95.1361	95.0209	94.9813	94.9443	94.8908	94.8822	94.7854	94.8571	94.8916	94.7905	94.8156	94.8534	94.9177	94.9642	94.9383
High-income Asia Pacific	Both	Late Neonatal	Enteric infections	95.8235	95.9833	96.1064	96.2226	96.288	96.4243	96.506	96.5374	96.5402	96.6433	96.7099	96.7316	96.7171	96.7032	96.7509	96.6789	96.6256	96.6072	96.584	96.6217	96.6002	96.6305	96.6174	96.6488	96.6703	96.755	96.8091	96.8757
High-income Asia Pacific	Both	Post Neonatal	Enteric infections	95.4368	95.5818	95.7435	95.8362	95.9185	96.0138	96.1128	96.1922	96.1926	96.2099	96.1701	96.119	96.0638	95.9922	95.9178	95.822	95.7636	95.7126	95.6157	95.5957	95.57	95.5659	95.5641	95.6097	95.6182	95.6274	95.6114	95.5982
High-income Asia Pacific	Female	0 to 20	Enteric infections	98.5287	98.5351	98.5328	98.52	98.4871	98.4464	98.4162	98.3773	98.3334	98.3283	98.3089	98.3126	98.3482	98.4115	98.467	98.523	98.5676	98.6188	98.6547	98.6911	98.7028	98.7118	98.7212	98.7352	98.7404	98.748	98.7555	98.7648
High-income Asia Pacific	Female	1 to 4	Enteric infections	98.6957	98.7157	98.7509	98.7843	98.8444	98.8705	98.9172	98.9113	98.941	98.9498	98.969	98.9708	98.9524	98.8835	98.8513	98.8288	98.8115	98.774	98.7216	98.6966	98.6562	98.6236	98.6026	98.6	98.5924	98.5816	98.5578	98.5448
High-income Asia Pacific	Female	10 to 14	Enteric infections	97.3488	97.4268	97.5146	97.5792	97.5818	97.5274	97.5429	97.4948	97.457	97.4794	97.4572	97.4698	97.5612	97.6517	97.7581	97.8363	97.9074	98.0253	98.0561	98.1348	98.1372	98.1872	98.2151	98.2357	98.2496	98.2676	98.2778	98.2912
High-income Asia Pacific	Female	15 to 19	Enteric infections	97.5987	97.7658	97.8242	97.8255	97.8343	97.8322	97.7879	97.7373	97.6804	97.6663	97.6966	97.7588	97.8387	97.9413	98.0773	98.1712	98.2249	98.2771	98.3442	98.4109	98.4671	98.4678	98.5104	98.5658	98.5893	98.5986	98.6322	98.6698
High-income Asia Pacific	Female	5 to 9	Enteric infections	97.1091	97.1744	97.1819	97.202	97.1876	97.1629	97.1329	97.067	97.0091	97.001	96.9776	96.9965	97.0596	97.1995	97.2957	97.3939	97.4598	97.5376	97.6118	97.667	97.7015	97.7175	97.7343	97.7589	97.7586	97.7721	97.7695	97.7689
High-income Asia Pacific	Female	Early Neonatal	Enteric infections	95.7719	95.9061	96.1471	96.1957	96.2869	96.4947	96.5852	96.6629	96.6917	96.642	96.7714	96.6948	96.7139	96.735	96.6304	96.5962	96.5499	96.5051	96.484	96.464	96.4242	96.463	96.4303	96.4489	96.4414	96.4972	96.5504	96.5414
High-income Asia Pacific	Female	Late Neonatal	Enteric infections	97.829	97.8909	97.9798	98.0428	98.0596	98.1509	98.2013	98.2122	98.2043	98.302	98.3512	98.3746	98.3555	98.3695	98.3952	98.3379	98.3116	98.3067	98.2974	98.3219	98.2874	98.2976	98.2973	98.3422	98.3677	98.4298	98.462	98.5027
High-income Asia Pacific	Female	Post Neonatal	Enteric infections	96.7123	96.8162	96.9232	96.9879	97.0466	97.1178	97.1727	97.2287	97.2389	97.2884	97.2735	97.2378	97.2072	97.1847	97.1349	97.0765	97.0463	97.0164	96.9807	96.9925	96.9925	97.0192	97.0289	97.0806	97.109	97.1279	97.1235	97.1465
High-income Asia Pacific	Male	0 to 20	Enteric infections	98.3022	98.2972	98.2803	98.2726	98.2128	98.173	98.1287	98.0934	98.0374	98.005	97.99	98.0029	98.0432	98.0919	98.1445	98.1978	98.2486	98.2909	98.3288	98.3678	98.3819	98.3803	98.3782	98.3952	98.4086	98.4088	98.4152	98.4302
High-income Asia Pacific	Male	1 to 4	Enteric infections	98.4743	98.5038	98.5349	98.5636	98.6274	98.6676	98.6903	98.6907	98.7289	98.7615	98.7579	98.7547	98.6754	98.6631	98.6117	98.554	98.5431	98.5272	98.4973	98.4534	98.4238	98.415	98.4013	98.4041	98.3796	98.3532	98.3309	98.3145
High-income Asia Pacific	Male	10 to 14	Enteric infections	96.7243	96.71	96.7069	96.7716	96.7128	96.6833	96.6442	96.6316	96.5719	96.5311	96.5029	96.5034	96.5785	96.6601	96.7696	96.818	96.8938	96.9996	97.0619	97.1437	97.1621	97.1774	97.1801	97.2236	97.2416	97.229	97.2583	97.2495
High-income Asia Pacific	Male	15 to 19	Enteric infections	97.3555	97.4476	97.5142	97.6407	97.619	97.6367	97.5625	97.5285	97.4675	97.4729	97.494	97.5392	97.5528	97.6458	97.6549	97.744	97.7771	97.7989	97.8776	97.9078	97.938	97.9264	97.9673	97.9706	97.9738	98.0062	97.9833	97.9876
High-income Asia Pacific	Male	5 to 9	Enteric infections	95.4046	95.4432	95.488	95.4876	95.4199	95.3673	95.2957	95.2056	95.082	95.0228	95.0001	95.0599	95.1755	95.3525	95.5172	95.6386	95.8033	95.9121	96.0138	96.0965	96.1465	96.1585	96.1236	96.1676	96.1823	96.1287	96.1083	96.1515
High-income Asia Pacific	Male	Early Neonatal	Enteric infections	92.4921	92.5831	92.7788	92.9503	93.1488	93.3437	93.5779	93.6812	93.6385	93.8092	93.8771	93.8223	93.8434	93.8913	93.7921	93.7501	93.7324	93.6725	93.6803	93.4773	93.7038	93.7133	93.5225	93.5463	93.6515	93.7089	93.7346	93.6954
High-income Asia Pacific	Male	Late Neonatal	Enteric infections	93.9733	94.2204	94.3455	94.4979	94.6048	94.7887	94.8859	94.9306	94.9509	95.0616	95.134	95.148	95.1693	95.1623	95.2056	95.1601	95.0763	95.0504	95.0125	95.0407	95.0469	95.0792	95.0377	95.0648	95.0621	95.1265	95.2064	95.2764
High-income Asia Pacific	Male	Post Neonatal	Enteric infections	94.7909	94.9558	95.1778	95.2907	95.3962	95.5137	95.669	95.7642	95.7544	95.7544	95.6848	95.625	95.5581	95.4327	95.3568	95.2426	95.1564	95.0948	94.9349	94.8675	94.8052	94.7652	94.7462	94.7786	94.7517	94.7475	94.7154	94.6385
Brunei	Both	0 to 20	Enteric infections	97.3786	97.3931	97.4491	97.4945	97.5185	97.5043	97.5592	97.6302	97.6814	97.6861	97.7163	97.7622	97.7479	97.7798	97.7928	97.8416	97.8609	97.8978	97.9382	97.9629	97.9682	97.9508	97.9521	97.9162	97.9195	97.8931	97.8801	97.8815
Brunei	Both	1 to 4	Enteric infections	98.6882	98.7261	98.8058	98.8498	98.8749	98.9187	98.9522	98.994	98.9671	98.979	99.0141	99.0049	99.038	99.1252	99.1312	99.0759	99.017	98.9552	98.8873	98.8114	98.7524	98.736	98.6182	98.6296	98.5619	98.5302	98.4944	98.4483
Brunei	Both	10 to 14	Enteric infections	96.5526	96.6504	96.8041	96.9158	96.875	96.7573	96.8801	96.9316	96.9726	97.0366	97.0275	97.0906	97.0472	97.0665	97.1032	97.1391	97.0852	97.1308	97.2179	97.2215	97.2068	97.1361	97.1635	97.2155	97.2344	97.0965	97.0748	97.1392
Brunei	Both	15 to 19	Enteric infections	96.9843	97.037	97.0618	97.1066	97.2002	97.2546	97.2613	97.2737	97.2618	97.3327	97.3197	97.3967	97.2812	97.4172	97.3903	97.3185	97.445	97.3736	97.3486	97.3517	97.2482	97.2549	97.3434	97.2158	97.1185	96.9181	96.8748	97.0365
Brunei	Both	5 to 9	Enteric infections	96.2353	96.146	96.2309	96.2647	96.2472	96.136	96.1944	96.3874	96.4544	96.2935	96.3559	96.3394	96.2722	96.3119	96.2678	96.3475	96.3042	96.3768	96.3901	96.4247	96.4808	96.4531	96.3882	96.3582	96.3611	96.3856	96.3615	96.3529
Brunei	Both	Early Neonatal	Enteric infections	92.5566	92.3715	92.6202	92.7187	92.7522	92.62	92.6718	92.8552	92.7828	93.2525	92.9106	93.3094	93.2445	93.3742	93.3852	93.4393	93.4473	93.2277	93.4553	93.3237	93.4464	93.4472	93.4027	93.2808	93.5432	93.5391	93.9574	94.1494
Brunei	Both	Late Neonatal	Enteric infections	94.7429	94.9319	94.9317	95.0774	95.1643	95.1388	95.3465	95.4576	95.589	95.6754	95.7921	95.9453	96.0443	96.2404	96.2819	96.2515	96.2188	96.0884	96.0536	95.8642	95.7465	95.7027	95.7127	95.6579	95.7474	95.8072	96.046	96.2567
Brunei	Both	Post Neonatal	Enteric infections	94.8901	94.9429	94.9749	95.1473	95.1612	95.339	95.4237	95.5956	95.5701	95.6741	95.7501	95.8713	95.9817	96.0448	96.0845	96.0669	95.9589	95.8114	95.6219	95.4488	95.2889	95.1431	95.0826	95.0921	95.0982	95.2171	95.2989	95.3817
Brunei	Female	0 to 20	Enteric infections	98.1457	98.1764	98.2393	98.2774	98.2989	98.2906	98.3251	98.397	98.4076	98.3951	98.4266	98.4495	98.4263	98.4505	98.4355	98.471	98.4861	98.5059	98.5408	98.5688	98.5691	98.559	98.5779	98.5421	98.5479	98.5197	98.5114	98.5262
Brunei	Female	1 to 4	Enteric infections	98.9853	98.9677	99.0045	99.0074	98.9912	99.0045	99.0174	99.0047	99.0088	99.0368	99.021	99.0471	99.0851	99.1125	99.1406	99.1434	99.1076	99.0633	99.0104	98.9388	98.9086	98.9401	98.81	98.8817	98.822	98.8151	98.8083	98.7766
Brunei	Female	10 to 14	Enteric infections	97.0444	97.264	97.4964	97.5866	97.6106	97.5816	97.646	97.6636	97.6879	97.7588	97.7387	97.7819	97.758	97.7669	97.7121	97.7598	97.7535	97.7984	97.8314	97.8365	97.9045	97.9449	97.9212	97.9408	97.9798	97.8779	97.8777	97.9501
Brunei	Female	15 to 19	Enteric infections	97.4472	97.5678	97.5927	97.7302	97.8565	97.9185	97.9006	97.9709	97.8439	97.9089	97.8771	97.9676	97.8463	98.0025	97.8686	97.8689	97.9822	97.9133	97.8822	97.9194	97.7875	97.7636	97.9155	97.9157	97.9086	97.6924	97.6669	97.8751
Brunei	Female	5 to 9	Enteric infections	97.325	97.3017	97.4135	97.4346	97.4309	97.3393	97.3974	97.5854	97.5973	97.4366	97.5064	97.4895	97.4081	97.4031	97.3809	97.4487	97.418	97.4515	97.5393	97.5747	97.581	97.5894	97.5873	97.5266	97.5236	97.573	97.5676	97.5578
Brunei	Female	Early Neonatal	Enteric infections	94.9366	94.9801	95.3759	95.4089	95.4027	95.1977	95.2132	95.4051	95.3322	95.7615	95.4362	95.5952	95.5317	95.6033	95.5999	95.5989	95.8023	95.7918	95.7598	95.7033	95.6967	95.6808	95.7269	95.4481	95.5642	95.662	95.8787	95.9984
Brunei	Female	Late Neonatal	Enteric infections	97.4041	97.4609	97.5814	97.6779	97.77	97.878	97.9867	98.0622	98.232	98.2895	98.3312	98.4141	98.4831	98.5354	98.5658	98.5492	98.5046	98.4112	98.3114	98.2036	98.086	97.9502	97.8899	97.9066	97.9469	97.9438	98.0483	98.1811
Brunei	Female	Post Neonatal	Enteric infections	96.4179	96.3962	96.3805	96.4239	96.4945	96.5654	96.5957	96.7251	96.6908	96.7474	96.7704	96.8498	96.8914	96.9315	96.9711	96.9703	96.9143	96.8475	96.7372	96.659	96.5789	96.4665	96.4253	96.4445	96.4927	96.5432	96.6644	96.7371
Brunei	Male	0 to 20	Enteric infections	97.5703	97.5576	97.579	97.6123	97.6285	97.6131	97.67	97.7057	97.7884	97.8155	97.8285	97.8842	97.8892	97.9165	97.9625	98.0066	98.0232	98.0661	98.0947	98.1033	98.1134	98.0944	98.0723	98.0541	98.0545	98.0437	98.0326	98.0185
Brunei	Male	1 to 4	Enteric infections	98.7198	98.8075	98.9116	98.9895	99.0553	99.1218	99.1703	99.2645	99.2098	99.1987	99.2827	99.2338	99.2502	99.3794	99.3572	99.2507	99.1832	99.1199	99.0553	98.9973	98.9228	98.8567	98.7883	98.7277	98.6714	98.6211	98.5634	98.5152
Brunei	Male	10 to 14	Enteric infections	96.379	96.295	96.3071	96.4352	96.3344	96.1074	96.3	96.3948	96.4512	96.4916	96.4923	96.5744	96.5094	96.5416	96.7202	96.7326	96.6164	96.6599	96.8267	96.8257	96.6929	96.4926	96.5835	96.6656	96.6641	96.5193	96.475	96.502
Brunei	Male	15 to 19	Enteric infections	97.1597	97.1426	97.1728	97.1006	97.135	97.1711	97.2099	97.1467	97.2804	97.3395	97.3458	97.3818	97.3071	97.3737	97.4874	97.3457	97.4463	97.3954	97.3812	97.3359	97.3018	97.3428	97.3391	97.1069	96.9349	96.802	96.7638	96.8582
Brunei	Male	5 to 9	Enteric infections	95.5208	95.3515	95.3543	95.3873	95.3516	95.2465	95.2813	95.406	95.553	95.4589	95.4826	95.4737	95.4631	95.5737	95.5058	95.5783	95.5333	95.6552	95.5297	95.5553	95.6861	95.6104	95.4551	95.4905	95.5002	95.4708	95.4238	95.4208
Brunei	Male	Early Neonatal	Enteric infections	90.8697	90.4014	90.4113	90.5809	90.6648	90.6745	90.7667	90.892	90.8395	91.2538	90.942	91.57	91.5155	91.6919	91.7233	91.8415	91.5575	91.0763	91.6152	91.4003	91.6712	91.6726	91.4995	91.6525	92.0859	91.9417	92.5712	92.8311
Brunei	Male	Late Neonatal	Enteric infections	92.6343	92.9716	92.8572	93.0727	93.1369	92.8951	93.2254	93.3547	93.2278	93.4719	93.6465	93.8483	93.9651	94.3458	94.3732	94.3138	94.2841	94.1046	94.1709	93.8483	93.7621	93.8429	93.9296	93.69	93.8055	93.9295	94.3142	94.4876
Brunei	Male	Post Neonatal	Enteric infections	94.4304	94.5804	94.7195	95.0893	95.027	95.3725	95.5697	95.7374	95.7585	95.8986	96.0103	96.1284	96.3043	96.3578	96.3589	96.2972	96.126	95.8712	95.5944	95.2983	95.0339	94.838	94.7349	94.7082	94.6285	94.8062	94.7874	94.855
Japan	Both	0 to 20	Enteric infections	98.4864	98.4734	98.4375	98.3998	98.3404	98.2566	98.1833	98.0967	98.0071	97.9407	97.8786	97.8527	97.8751	97.9363	97.9903	98.0312	98.0643	98.1067	98.1554	98.2001	98.2089	98.2104	98.2207	98.2384	98.2532	98.2663	98.2758	98.2796
Japan	Both	1 to 4	Enteric infections	98.3521	98.3516	98.3543	98.3546	98.3824	98.4009	98.4312	98.4514	98.458	98.5079	98.5252	98.528	98.495	98.4212	98.3726	98.3358	98.327	98.3163	98.3005	98.2717	98.2604	98.2565	98.2476	98.2338	98.2386	98.2176	98.2054	98.2118
Japan	Both	10 to 14	Enteric infections	97.8359	97.8163	97.7595	97.7209	97.6642	97.5508	97.4535	97.3488	97.2315	97.152	97.0685	97.0347	97.1115	97.2264	97.3448	97.4293	97.4771	97.5569	97.6428	97.7019	97.7022	97.7122	97.7176	97.7137	97.7197	97.7297	97.7287	97.7299
Japan	Both	15 to 19	Enteric infections	98.5292	98.5074	98.4541	98.4011	98.3397	98.2224	98.1209	97.9861	97.8532	97.7091	97.627	97.616	97.628	97.7274	97.7829	97.8608	97.9197	97.9642	98.0628	98.1055	98.1337	98.125	98.1635	98.1593	98.1622	98.1617	98.1533	98.155
Japan	Both	5 to 9	Enteric infections	96.6395	96.6057	96.5569	96.5071	96.4465	96.3594	96.2833	96.18	96.0671	95.9877	95.9074	95.9257	96.0597	96.2651	96.4532	96.5599	96.6399	96.7219	96.8009	96.8651	96.8824	96.8804	96.8768	96.8794	96.8822	96.8789	96.8816	96.8675
Japan	Both	Early Neonatal	Enteric infections	94.9752	95.0765	95.1922	95.2797	95.4143	95.5277	95.6297	95.6852	95.7341	95.7739	95.7855	95.6841	95.6734	95.5966	95.4749	95.4046	95.3262	95.2784	95.2482	95.2193	95.2012	95.1899	95.1085	95.0944	95.0946	95.0855	95.1019	95.1044
Japan	Both	Late Neonatal	Enteric infections	96.7044	96.7464	96.7761	96.7968	96.8043	96.843	96.8644	96.8173	96.7769	96.9069	96.9635	96.981	96.927	96.8709	96.8725	96.7335	96.6355	96.6324	96.6037	96.6462	96.6289	96.6353	96.5687	96.6122	96.5924	96.6182	96.6683	96.7123
Japan	Both	Post Neonatal	Enteric infections	96.3012	96.32	96.3606	96.3675	96.3888	96.4074	96.4855	96.5332	96.568	96.6496	96.6118	96.5041	96.3499	96.2004	96.0667	95.8963	95.7962	95.7138	95.6235	95.5976	95.5495	95.5376	95.5347	95.5962	95.617	95.6	95.5468	95.482
Japan	Female	0 to 20	Enteric infections	98.7958	98.7902	98.7701	98.7444	98.7006	98.6397	98.5825	98.5144	98.4457	98.4061	98.3605	98.3423	98.363	98.4175	98.4649	98.4987	98.5266	98.5666	98.6082	98.6436	98.6519	98.6548	98.6618	98.6752	98.6832	98.6941	98.693	98.6961
Japan	Female	1 to 4	Enteric infections	98.7061	98.7055	98.7007	98.7111	98.7201	98.743	98.7804	98.8028	98.808	98.8433	98.8691	98.8769	98.8466	98.7728	98.7317	98.7049	98.704	98.6974	98.6842	98.66	98.6543	98.6569	98.6505	98.6299	98.6356	98.6168	98.6181	98.6129
Japan	Female	10 to 14	Enteric infections	98.0973	98.0929	98.0595	98.041	97.994	97.9009	97.8346	97.7366	97.6308	97.5787	97.5187	97.5047	97.5726	97.6805	97.8072	97.889	97.931	98.0202	98.1131	98.1643	98.1789	98.1898	98.1869	98.1873	98.1905	98.1984	98.1886	98.1887
Japan	Female	15 to 19	Enteric infections	98.5627	98.5496	98.5006	98.4553	98.422	98.3192	98.2176	98.0932	97.9733	97.862	97.8223	97.8407	97.8896	98.014	98.1128	98.1993	98.2783	98.3292	98.4135	98.4723	98.5178	98.5263	98.5582	98.5556	98.5593	98.5623	98.5322	98.5488
Japan	Female	5 to 9	Enteric infections	97.4741	97.4681	97.4441	97.4166	97.3684	97.3155	97.2561	97.1702	97.0869	97.0412	96.9894	96.9961	97.0834	97.237	97.369	97.4438	97.4997	97.5733	97.6333	97.6801	97.6955	97.7076	97.7109	97.7156	97.715	97.7174	97.7153	97.7057
Japan	Female	Early Neonatal	Enteric infections	96.6771	96.7585	96.8313	96.8971	96.9856	97.0665	97.1174	97.1627	97.18	97.2091	97.1957	97.1396	97.1327	97.0563	96.9559	96.9029	96.8275	96.7884	96.7775	96.7596	96.7189	96.6985	96.6672	96.6437	96.6237	96.5818	96.6147	96.6138
Japan	Female	Late Neonatal	Enteric infections	98.3577	98.3339	98.317	98.3166	98.2726	98.3014	98.2715	98.2303	98.1975	98.317	98.3748	98.3925	98.3448	98.3305	98.3096	98.2098	98.1558	98.1618	98.1487	98.1821	98.1485	98.139	98.1151	98.1676	98.1759	98.2007	98.233	98.2665
Japan	Female	Post Neonatal	Enteric infections	97.4074	97.4089	97.4131	97.4143	97.4166	97.4183	97.4378	97.4708	97.4892	97.5846	97.5596	97.4918	97.3923	97.3016	97.2069	97.0898	97.0157	96.9835	96.9603	96.9724	96.9602	96.9834	96.9958	97.0489	97.0799	97.0931	97.0654	97.0297
Japan	Male	0 to 20	Enteric infections	98.7631	98.7474	98.7088	98.6736	98.6209	98.5463	98.4859	98.415	98.339	98.2711	98.2163	98.1919	98.2064	98.2492	98.2878	98.3188	98.3431	98.3701	98.4063	98.4426	98.4481	98.448	98.4581	98.4743	98.4914	98.5021	98.5202	98.5237
Japan	Male	1 to 4	Enteric infections	98.4221	98.421	98.4307	98.42	98.4588	98.4676	98.4818	98.4948	98.5008	98.5523	98.5554	98.5522	98.5263	98.474	98.4318	98.3952	98.3808	98.3691	98.3549	98.3294	98.3152	98.3059	98.2967	98.2936	98.2961	98.2788	98.256	98.2723
Japan	Male	10 to 14	Enteric infections	97.826	97.7918	97.7123	97.6556	97.6001	97.4799	97.3591	97.2667	97.1545	97.0532	96.9561	96.8996	96.9704	97.0721	97.1585	97.2314	97.2789	97.3329	97.3962	97.4546	97.4376	97.4483	97.4622	97.4535	97.463	97.4737	97.4845	97.4905
[truncated: 4,349 more rows]
