# Supplementary material for: Global, regional, and national burden and quality of care index in children and adolescents: A systematic analysis for the global burden of disease study 1990–2017
Source: PLoS One. 2022 Apr 26;17(4):e0267596. doi: 10.1371/journal.pone.0267596 (PMC9041858; doi:10.1371/journal.pone.0267596)
Supplement: S1 File — (ZIP) [file pone.0267596.s001.zip › eTable 5- Mental.xlsx]

## Sheet: eTable 5- Mental
location_name	sex_name	age_name	cause_name	pca_score1990	pca_score1991	pca_score1992	pca_score1993	pca_score1994	pca_score1995	pca_score1996	pca_score1997	pca_score1998	pca_score1999	pca_score2000	pca_score2001	pca_score2002	pca_score2003	pca_score2004	pca_score2005	pca_score2006	pca_score2007	pca_score2008	pca_score2009	pca_score2010	pca_score2011	pca_score2012	pca_score2013	pca_score2014	pca_score2015	pca_score2016	pca_score2017
Global	Both	0 to 20	Mental disorders	19.7565	19.7282	19.73	19.7836	19.8275	19.8979	20.0012	20.1869	20.3107	20.4665	20.4904	20.5547	20.6421	20.7186	20.7792	20.7945	20.8135	20.8738	20.9405	21.0074	21.0567	21.0983	21.155	21.2309	21.3591	21.4863	21.6646	21.8461
Global	Both	10 to 14	Mental disorders	10.7205	10.7304	10.7596	10.7822	10.7584	10.7435	10.7414	10.8139	10.9008	11.0419	11.0697	11.1293	11.1896	11.2621	11.3145	11.3489	11.3595	11.4379	11.5117	11.6046	11.6935	11.7789	11.8991	12.0236	12.1687	12.2979	12.4303	12.5623
Global	Both	15 to 19	Mental disorders	18.2031	18.2135	18.2508	18.351	18.4237	18.4917	18.5711	18.7106	18.7228	18.748	18.6039	18.4943	18.4121	18.3448	18.2936	18.2111	18.1682	18.1686	18.1757	18.1784	18.1792	18.1939	18.217	18.2509	18.3391	18.393	18.5006	18.614
Global	Both	5 to 9	Mental disorders	5.72561	5.83432	6.01381	6.09343	6.18434	6.26169	6.28814	6.24323	6.11056	6.01389	5.95937	5.88351	5.79512	5.62706	5.62561	5.67011	5.80274	6.12832	6.55234	7.09479	7.36769	7.56394	7.81817	8.07401	8.12648	7.99625	8.00679	7.95482
Global	Female	0 to 20	Mental disorders	20.5833	20.5593	20.5583	20.6084	20.6377	20.7063	20.8195	21.0119	21.1472	21.3146	21.3426	21.3938	21.4676	21.5238	21.562	21.5456	21.5353	21.5701	21.616	21.66	21.6864	21.7114	21.7454	21.7974	21.9035	22.0092	22.1512	22.2988
Global	Female	10 to 14	Mental disorders	13.9659	13.9824	14.0187	14.0518	14.0359	14.0381	14.0763	14.2059	14.3541	14.5371	14.5915	14.6374	14.6724	14.7148	14.7391	14.747	14.7512	14.8305	14.9026	14.9976	15.0745	15.1497	15.2508	15.3541	15.4859	15.6141	15.7274	15.8355
Global	Female	15 to 19	Mental disorders	22.5541	22.5352	22.5285	22.5778	22.5883	22.6181	22.6738	22.7809	22.7839	22.8178	22.6955	22.6104	22.5558	22.5045	22.4553	22.36	22.2884	22.2552	22.2338	22.2045	22.1764	22.1696	22.1647	22.1688	22.2254	22.2439	22.3089	22.3778
Global	Female	5 to 9	Mental disorders	6.49866	6.74947	7.18644	7.53782	7.77447	8.10379	8.29087	8.19332	7.8326	7.71753	7.55565	7.27572	7.14702	6.68505	6.68198	6.43606	6.14545	6.58893	6.98399	7.53783	7.70143	8.05862	8.58686	8.89821	8.96791	9.00285	8.96748	9.03361
Global	Male	0 to 20	Mental disorders	9.79743	9.77172	9.80526	9.84188	9.96297	9.99653	9.96239	10.07	10.0992	10.0975	10.0543	10.0692	10.0018	9.98937	10.0002	10.1199	10.2674	10.4272	10.5568	10.703	10.8038	10.8346	10.8784	10.9258	10.9658	10.9827	11.0853	11.1886
Global	Male	10 to 14	Mental disorders	5.67214	5.70214	5.78651	5.79127	5.90672	5.91344	5.89134	5.96219	5.93159	5.87907	5.79669	5.7374	5.59136	5.51018	5.42655	5.38872	5.31639	5.29492	5.26277	5.28075	5.29187	5.25398	5.25928	5.26886	5.21983	5.06901	5.00445	4.97523
Global	Male	15 to 19	Mental disorders	5.3481	5.33756	5.37413	5.42722	5.53689	5.55102	5.45272	5.48657	5.42764	5.34743	5.23581	5.19195	5.0571	4.97553	4.92029	4.98317	5.10343	5.25917	5.38148	5.49153	5.5483	5.5279	5.50303	5.45862	5.42101	5.37834	5.3736	5.36442
Global	Male	5 to 9	Mental disorders	4.01002	4.06237	4.14051	4.12357	4.15218	4.14172	4.11555	4.08751	4.03255	3.95227	3.93352	3.92179	3.84852	3.7753	3.76977	3.88298	4.10473	4.34201	4.70126	5.15359	5.40117	5.50784	5.6336	5.8183	5.83708	5.65135	5.65309	5.5575
East Asia	Both	0 to 20	Mental disorders	20.9881	20.5567	20.1597	19.7995	19.4939	19.3232	19.2166	19.1056	19.013	19.0245	19.0984	19.3031	19.5882	19.763	20.0073	19.9701	19.8046	20.1033	20.1937	20.4622	20.5695	20.5569	20.5795	20.7344	20.791	20.8959	21.0014	21.1591
East Asia	Both	10 to 14	Mental disorders	8.01042	7.84017	7.74787	7.63934	7.54915	7.59972	7.58865	7.48434	7.40901	7.4896	7.47451	7.48904	7.52796	7.49041	7.623	7.46632	7.21128	7.45301	7.54557	7.97983	8.30444	8.64603	9.10848	9.60581	9.91929	10.1913	10.2868	10.475
East Asia	Both	15 to 19	Mental disorders	15.7225	15.3698	15.0539	14.7947	14.5327	14.3067	14.1021	13.8425	13.5025	13.1843	12.9717	12.8829	12.8146	12.691	12.6774	12.4861	12.2524	12.554	12.6606	12.9159	13.0449	12.9949	12.9521	13.0824	13.1672	13.2518	13.4068	13.7029
East Asia	Both	5 to 9	Mental disorders	9.5839	9.85146	10.3884	10.7674	10.9853	11.4601	11.8053	11.8737	11.4887	11.472	11.5307	11.2147	11.0454	10.2118	10.4214	10.8014	12.2097	14.8047	18.0854	22.1984	23.8712	24.8863	25.8737	26.8084	28.4933	29.8054	30.6446	30.5799
East Asia	Female	0 to 20	Mental disorders	24.758	24.4069	24.0684	23.7424	23.4445	23.2457	23.072	22.8539	22.6396	22.5467	22.5481	22.714	22.9285	23.0436	23.2351	23.1363	22.8658	23.1151	23.1548	23.3543	23.408	23.338	23.311	23.4146	23.4255	23.4605	23.4506	23.5422
East Asia	Female	10 to 14	Mental disorders	13.9709	13.9047	13.908	13.8558	13.8042	13.8544	13.8039	13.6275	13.4471	13.4438	13.3777	13.3522	13.3357	13.2441	13.344	13.1806	12.9557	13.273	13.4591	13.984	14.3495	14.7134	15.1901	15.6699	15.9562	16.1775	16.1957	16.2932
East Asia	Female	15 to 19	Mental disorders	23.3353	23.0356	22.7316	22.4687	22.1694	21.8707	21.5418	21.1091	20.6018	20.141	19.8299	19.7081	19.5676	19.4001	19.3297	19.0875	18.7584	18.9902	19.0397	19.2237	19.2947	19.1777	19.0751	19.1632	19.1999	19.245	19.3009	19.4978
East Asia	Female	5 to 9	Mental disorders	19.1327	20.241	22.2899	23.8833	25.0526	27.23	28.8845	29.4912	28.709	29.1434	29.0954	27.8141	27.5782	24.5343	24.8627	22.9887	20.5651	25.222	29.1772	34.3174	35.8697	39.3502	43.9713	45.5886	46.1146	47.9443	48.6644	50.3616
East Asia	Male	0 to 20	Mental disorders	8.10197	7.91413	7.73998	7.58223	7.46578	7.37999	7.29984	7.22218	7.16016	7.13535	7.19587	7.25123	7.37051	7.49311	7.64945	8.03732	9.00421	9.88761	10.8564	11.9717	12.7651	13.2608	13.5647	13.8485	14.055	14.1523	14.4665	14.5928
East Asia	Male	10 to 14	Mental disorders	5.32289	5.42152	5.51887	5.57545	5.62809	5.65079	5.61324	5.56247	5.52222	5.48549	5.4797	5.44161	5.41203	5.35351	5.33329	5.36717	5.44082	5.50795	5.59768	5.66843	5.75816	5.79554	5.801	5.80018	5.79624	5.78149	5.79344	5.74835
East Asia	Male	15 to 19	Mental disorders	4.60818	4.73213	4.84588	4.95514	5.08128	5.16606	5.21951	5.25974	5.29076	5.28771	5.31436	5.27013	5.2363	5.23	5.26571	5.52166	6.34681	7.19685	8.09159	9.05753	9.83951	10.4128	10.7943	11.093	11.1704	11.14	11.3492	11.5257
East Asia	Male	5 to 9	Mental disorders	4.46699	4.50946	4.61583	4.65982	4.62772	4.63266	4.61922	4.56133	4.3489	4.2445	4.34157	4.31754	4.18694	3.99657	4.13902	5.00484	7.13837	8.87465	11.5335	14.8268	16.2915	16.5718	16.5575	17.2008	18.916	19.9147	20.6573	20.1782
China	Both	0 to 20	Mental disorders	21.0418	20.5999	20.1925	19.8225	19.506	19.33	19.224	19.116	19.0296	19.0511	19.128	19.3426	19.6397	19.8221	20.0731	20.0324	19.8625	20.1759	20.2742	20.5584	20.666	20.6532	20.6773	20.8408	20.8982	21.0051	21.1144	21.2746
China	Both	10 to 14	Mental disorders	8.03315	7.85862	7.76592	7.65534	7.56134	7.61338	7.60615	7.50219	7.42843	7.51589	7.49974	7.5146	7.55501	7.51699	7.65397	7.4892	7.22391	7.47818	7.57701	8.03529	8.37334	8.73001	9.2153	9.73589	10.0631	10.3455	10.4406	10.6274
China	Both	15 to 19	Mental disorders	15.8012	15.4442	15.1231	14.8599	14.5922	14.362	14.154	13.8924	13.5506	13.2304	13.01	12.9211	12.8534	12.7306	12.7166	12.5204	12.2839	12.6005	12.7177	12.9897	13.1234	13.077	13.0384	13.1791	13.2668	13.3564	13.5199	13.8264
China	Both	5 to 9	Mental disorders	9.52935	9.81203	10.3702	10.7596	10.9802	11.4631	11.8142	11.886	11.5062	11.5113	11.54	11.1854	10.9979	10.1128	10.3241	10.7051	12.179	14.8944	18.3137	22.6149	24.3407	25.3911	26.4112	27.3723	29.1122	30.4838	31.3497	31.2576
China	Female	0 to 20	Mental disorders	24.8978	24.5404	24.1953	23.8639	23.5599	23.3572	23.1803	22.9593	22.7434	22.6513	22.6531	22.8238	23.0433	23.1621	23.3591	23.2569	22.9817	23.2471	23.2966	23.5123	23.5734	23.5029	23.4771	23.587	23.5984	23.6341	23.622	23.7136
China	Female	10 to 14	Mental disorders	14.0601	13.9925	13.9978	13.9438	13.8877	13.9351	13.8811	13.6967	13.5102	13.5074	13.4407	13.4168	13.402	13.3107	13.4195	13.2526	13.0252	13.3633	13.5645	14.1218	14.5111	14.8917	15.3904	15.8911	16.1878	16.4111	16.427	16.5194
China	Female	15 to 19	Mental disorders	23.5106	23.2125	22.9087	22.6503	22.3546	22.0554	21.7205	21.2789	20.7593	20.2833	19.9563	19.8228	19.6694	19.4956	19.4207	19.172	18.8387	19.0855	19.147	19.3483	19.4321	19.3199	19.2228	19.3204	19.3632	19.4168	19.4754	19.6804
China	Female	5 to 9	Mental disorders	19.6759	20.7861	22.8648	24.4821	25.6827	27.9393	29.6794	30.3636	29.6147	30.128	30.1332	28.834	28.6163	25.4234	25.7631	23.7987	21.2458	26.1195	30.2397	35.6015	37.1766	40.7671	45.5464	47.1891	47.6859	49.5478	50.2658	52.0211
China	Male	0 to 20	Mental disorders	7.62785	7.42508	7.22965	7.04933	6.88937	6.77602	6.69399	6.62691	6.58459	6.59791	6.65574	6.7381	6.89271	7.03538	7.19296	7.57588	8.55874	9.45761	10.4449	11.5983	12.3673	12.8798	13.2002	13.5105	13.7264	13.8193	14.1676	14.2969
China	Male	10 to 14	Mental disorders	4.89926	4.9872	5.07605	5.14126	5.18677	5.21127	5.21027	5.20199	5.18972	5.18068	5.15343	5.08786	5.03008	4.94723	4.88428	4.8713	4.90235	4.94437	5.00837	5.07384	5.11153	5.14574	5.18182	5.20952	5.24394	5.2803	5.30565	5.24668
China	Male	15 to 19	Mental disorders	4.10664	4.20638	4.28286	4.3477	4.40436	4.439	4.46847	4.50212	4.54878	4.59716	4.64924	4.67801	4.72271	4.76303	4.81861	5.08084	5.9175	6.77102	7.66927	8.65226	9.40049	9.98364	10.3726	10.6874	10.755	10.6946	10.9349	11.1202
China	Male	5 to 9	Mental disorders	4.27174	4.33209	4.45606	4.50687	4.47095	4.46608	4.43905	4.36649	4.15256	4.05546	4.10909	4.04928	3.89636	3.68428	3.82694	4.71316	6.94429	8.76055	11.5296	14.9737	16.4896	16.7842	16.7721	17.4387	19.2183	20.2739	21.0452	20.5242
North Korea	Both	0 to 20	Mental disorders	17.764	17.3792	16.9907	16.593	16.2096	15.8671	15.5113	15.1403	14.7402	14.5149	14.3948	14.4265	14.5197	14.5915	14.6981	14.7912	14.7717	14.6568	14.5381	14.4266	14.3757	14.3963	14.4221	14.445	14.4795	14.5289	14.5868	14.6465
North Korea	Both	10 to 14	Mental disorders	7.02435	6.76902	6.514	6.29086	6.08754	5.89195	5.64285	5.41695	5.16912	5.0136	4.90054	4.90565	4.93954	4.9898	5.00819	5.06291	5.0139	4.89904	4.82713	4.68581	4.64569	4.6394	4.65336	4.64502	4.65153	4.67958	4.65609	4.72034
North Korea	Both	15 to 19	Mental disorders	11.1942	11.0329	10.8619	10.6064	10.2996	9.99028	9.67399	9.29104	8.81379	8.53113	8.28191	8.1176	8.06044	7.90075	7.8745	7.84866	7.76069	7.60647	7.43978	7.34664	7.24588	7.24034	7.20904	7.22306	7.24934	7.25573	7.34283	7.3495
North Korea	Both	5 to 9	Mental disorders	5.78773	5.80317	5.78789	5.78911	5.68376	5.58198	5.5796	5.53294	5.46204	5.54282	5.66982	5.79762	5.92296	6.11771	6.34851	6.47792	6.58882	6.64479	6.85072	6.86795	6.89325	6.97715	7.03394	7.13439	7.32511	7.48992	7.67211	7.85603
North Korea	Female	0 to 20	Mental disorders	20.6834	20.3835	20.0974	19.7077	19.4185	19.1416	18.834	18.499	18.1333	17.9491	17.8258	17.8452	17.9562	18.0079	18.1002	18.1695	18.1417	18.0527	17.9517	17.86	17.7994	17.8065	17.7967	17.8136	17.8395	17.8885	17.9163	17.9589
North Korea	Female	10 to 14	Mental disorders	12.1808	12.0249	11.875	11.6438	11.572	11.4656	11.2052	11.0092	10.7673	10.671	10.5146	10.5257	10.6175	10.6463	10.645	10.6807	10.601	10.4896	10.4275	10.2656	10.2102	10.1991	10.1851	10.1773	10.1792	10.2595	10.1811	10.2641
North Korea	Female	15 to 19	Mental disorders	17.4078	17.2908	17.2432	17.0272	16.8306	16.6741	16.4877	16.2187	15.8736	15.6639	15.4919	15.3299	15.3149	15.1708	15.1065	15.0448	14.9583	14.84	14.6821	14.6382	14.4978	14.4562	14.3775	14.3862	14.3678	14.3502	14.3948	14.3438
North Korea	Female	5 to 9	Mental disorders	8.25099	8.46434	8.55137	8.70402	8.35241	8.02635	8.11938	8.09362	8.04937	8.22822	8.41116	8.53481	8.69802	9.10807	9.59865	9.78248	10.03	10.1716	10.7666	10.8624	10.9564	11.1924	11.412	11.7502	12.3204	12.7932	13.284	13.7166
North Korea	Male	0 to 20	Mental disorders	6.40241	6.24447	6.07881	5.9612	5.81697	5.69659	5.57123	5.43444	5.27609	5.22175	5.24503	5.32458	5.41096	5.49172	5.57363	5.66065	5.6956	5.67035	5.66158	5.64549	5.67763	5.74353	5.81992	5.88493	5.96324	6.05261	6.18851	6.335
North Korea	Male	10 to 14	Mental disorders	4.88041	4.95777	5.03356	5.08379	5.15231	5.21124	5.28126	5.34739	5.4097	5.47852	5.52422	5.5443	5.56063	5.5646	5.56485	5.56756	5.59583	5.63987	5.70193	5.74474	5.76853	5.77678	5.76548	5.75625	5.75968	5.77076	5.77041	5.75863
North Korea	Male	15 to 19	Mental disorders	5.18567	5.2369	5.29447	5.3581	5.42093	5.4936	5.58079	5.68353	5.79817	5.9234	6.03826	6.11853	6.18584	6.25329	6.28588	6.32932	6.39556	6.48566	6.5905	6.6857	6.78326	6.87285	6.9665	7.06445	7.17299	7.28208	7.43328	7.60392
North Korea	Male	5 to 9	Mental disorders	2.93244	2.93276	2.93017	2.93114	2.92637	2.92585	2.93519	2.92956	2.90719	2.97232	3.07933	3.18316	3.27901	3.38483	3.49878	3.59207	3.65783	3.70357	3.80475	3.82316	3.83922	3.87632	3.88523	3.91643	3.98505	4.04407	4.12237	4.21285
Taiwan	Both	0 to 20	Mental disorders	20.7253	20.9402	21.192	21.4953	21.9551	22.3472	22.6069	22.7467	22.7753	22.6021	22.8745	22.7742	22.615	22.5324	22.6421	22.8437	22.9367	23.0261	23.1503	23.2215	23.7387	23.8305	23.8571	23.7717	23.8607	23.95	23.8995	24.0121
Taiwan	Both	10 to 14	Mental disorders	7.686	7.83971	7.94276	8.06175	8.29215	8.54414	8.59717	8.634	8.67337	8.57507	8.83566	8.93544	9.01388	9.04992	9.18696	9.34845	9.44866	9.49448	9.54909	9.59413	9.79855	9.92318	9.87053	9.83036	9.74296	9.62553	9.77115	10.0153
Taiwan	Both	15 to 19	Mental disorders	13.7466	13.7932	13.9652	14.2208	14.569	14.826	15.0611	15.1498	15.1563	15.0026	15.3825	15.4714	15.3941	15.2876	15.4376	15.6046	15.5632	15.5003	15.5028	15.3945	15.8673	15.7528	15.629	15.5162	15.7072	15.7521	15.6594	15.8856
Taiwan	Both	5 to 9	Mental disorders	15.9376	16.1936	16.602	17.0914	17.8629	18.7416	19.2226	19.3579	18.4358	17.1684	18.9101	19.979	20.209	20.6581	20.7875	21.423	21.5269	21.8758	22.5058	22.4638	23.3158	23.2107	22.9245	22.5897	21.9791	20.0603	19.3842	20.3543
Taiwan	Female	0 to 20	Mental disorders	19.6165	19.8463	20.0599	20.3157	20.5252	20.7456	20.9498	21.0765	21.1727	21.1562	21.3088	21.3439	21.3521	21.3519	21.4241	21.5672	21.6173	21.6669	21.7064	21.7304	21.8765	21.994	22.0518	22.0397	22.0608	22.0363	22.0437	22.1042
Taiwan	Female	10 to 14	Mental disorders	10.9942	11.1981	11.3325	11.5202	11.6125	11.794	11.8726	11.9052	12.036	12.0112	12.1558	12.1822	12.2212	12.2885	12.2782	12.359	12.3069	12.2668	12.1742	12.1686	12.1047	12.2263	12.2403	12.2508	12.1699	12.1381	12.141	12.2581
Taiwan	Female	15 to 19	Mental disorders	14.5098	14.685	14.8789	15.1122	15.2878	15.4742	15.7079	15.8895	15.9697	15.9821	16.2054	16.3936	16.468	16.4443	16.5817	16.7525	16.8023	16.7886	16.8002	16.6896	16.8197	16.8305	16.8053	16.7913	16.8631	16.7931	16.8141	16.9218
Taiwan	Female	5 to 9	Mental disorders	2.69104	2.63614	2.60214	2.60447	2.58803	2.63429	2.66379	2.69449	2.65907	2.57253	2.65998	2.76592	2.76125	2.8645	2.94953	3.01962	2.98651	3.08708	3.0829	2.9945	3.03941	3.10688	3.23852	3.21791	3.05855	2.72002	2.67304	2.81535
Taiwan	Male	0 to 20	Mental disorders	38.258	38.5022	39.2069	40.0055	42.2658	44.0101	44.8623	45.0419	44.6961	43.297	44.4262	43.5678	42.2073	41.548	41.967	42.7671	42.983	43.0474	43.4971	43.3021	46.2612	46.2525	45.9983	45.3242	45.5713	46.5501	45.7521	46.362
Taiwan	Male	10 to 14	Mental disorders	26.2493	26.4946	26.7907	26.855	28.2625	29.8672	30.3124	30.2591	29.9459	28.9224	30.723	31.7328	32.1865	32.3067	33.4753	34.927	35.9728	36.071	36.9521	36.8035	39.0046	39.6661	39.2033	38.6652	37.998	37.0981	37.9861	40.2307
Taiwan	Male	15 to 19	Mental disorders	42.7395	42.0388	42.0282	42.0492	43.3682	44.059	44.3337	43.9277	43.5637	42.4157	43.6618	43.2864	42.3019	41.4568	41.8758	42.2261	41.539	40.9145	40.6276	39.718	42.1524	41.2574	40.4073	39.6738	39.9869	40.9977	40.0628	40.7993
Taiwan	Male	5 to 9	Mental disorders	15.89	16.1842	16.6229	17.1615	18.0191	18.9486	19.4315	19.5602	18.518	17.1234	19.0792	20.287	20.5297	21.026	21.1293	21.7924	21.9177	22.2423	22.9326	22.8937	23.8324	23.6858	23.2971	22.9658	22.3321	20.254	19.5098	20.6018
Southeast Asia	Both	0 to 20	Mental disorders	15.2238	15.7462	16.241	16.7266	17.1798	17.5986	17.9835	18.3285	18.6448	18.9355	19.2102	19.5006	19.7996	20.1123	20.4192	20.7018	20.9877	21.3148	21.6475	21.9789	22.2809	22.565	22.8614	23.1592	23.4753	23.7932	24.1153	24.446
Southeast Asia	Both	10 to 14	Mental disorders	9.5147	9.84762	10.1447	10.435	10.7111	10.9558	11.1863	11.3924	11.5875	11.7785	11.9688	12.1692	12.4008	12.6328	12.8621	13.0756	13.2397	13.4345	13.6354	13.8206	14.0069	14.174	14.378	14.5805	14.7888	14.9954	15.2223	15.4382
Southeast Asia	Both	15 to 19	Mental disorders	12.206	12.5662	12.8944	13.2148	13.4931	13.7356	13.946	14.081	14.1957	14.2936	14.4065	14.5944	14.7973	15.0408	15.2815	15.4561	15.6465	15.8712	16.0692	16.2873	16.476	16.6891	16.8914	17.0991	17.3472	17.5929	17.8286	18.1083
Southeast Asia	Both	5 to 9	Mental disorders	3.20807	3.30967	3.40934	3.50858	3.59815	3.68711	3.76836	3.85397	3.93866	4.02559	4.09754	4.17427	4.24758	4.31218	4.3776	4.44474	4.51168	4.59346	4.69552	4.79673	4.86795	4.94398	5.02531	5.09531	5.18859	5.27782	5.35969	5.41702
Southeast Asia	Female	0 to 20	Mental disorders	13.4084	13.9044	14.3785	14.8495	15.2942	15.7134	16.095	16.4365	16.7414	17.0355	17.3042	17.5947	17.893	18.1926	18.5	18.77	19.0555	19.3869	19.7319	20.0652	20.3563	20.6445	20.938	21.2374	21.5676	21.8822	22.2045	22.5301
Southeast Asia	Female	10 to 14	Mental disorders	10.4721	10.8088	11.1089	11.4071	11.6855	11.9422	12.1766	12.3716	12.5769	12.7788	12.9861	13.2044	13.4628	13.7099	13.98	14.1929	14.3894	14.6123	14.8507	15.069	15.2767	15.4575	15.6826	15.8877	16.1089	16.3292	16.5669	16.7851
Southeast Asia	Female	15 to 19	Mental disorders	14.0889	14.4089	14.7147	14.9985	15.2632	15.4891	15.6777	15.7928	15.8556	15.9365	16.0226	16.198	16.3827	16.6091	16.839	16.9987	17.1757	17.3952	17.5977	17.8063	17.961	18.1721	18.363	18.5739	18.843	19.0632	19.2868	19.5427
Southeast Asia	Female	5 to 9	Mental disorders	4.03081	3.96881	3.90765	3.84923	3.79334	3.74	3.68672	3.63773	3.59457	3.55722	3.51469	3.48753	3.4542	3.41134	3.37234	3.32808	3.28513	3.2416	3.2059	3.17424	3.12804	3.11584	3.11255	3.08308	3.07425	3.07328	3.07528	3.05172
Southeast Asia	Male	0 to 20	Mental disorders	7.78595	8.04235	8.28537	8.52308	8.74478	8.94735	9.13219	9.29638	9.45491	9.60131	9.74816	9.89313	10.0448	10.2112	10.3648	10.512	10.6538	10.8135	10.9733	11.1398	11.2928	11.4306	11.5756	11.7184	11.8743	12.0377	12.2029	12.3687
Southeast Asia	Male	10 to 14	Mental disorders	3.33586	3.26982	3.20909	3.15616	3.10665	3.06554	3.02003	2.97754	2.94348	2.91722	2.89576	2.86575	2.83409	2.79819	2.76897	2.73576	2.71444	2.69067	2.67174	2.65482	2.62985	2.60876	2.57916	2.54028	2.51619	2.49038	2.45994	2.41651
Southeast Asia	Male	15 to 19	Mental disorders	3.57712	3.51273	3.46031	3.41211	3.37686	3.35134	3.32638	3.31417	3.30704	3.3164	3.32246	3.31179	3.29411	3.27526	3.25255	3.23253	3.2128	3.18974	3.16813	3.14419	3.11733	3.09071	3.06069	3.02927	3.00365	2.97084	2.94138	2.90176
Southeast Asia	Male	5 to 9	Mental disorders	2.22621	2.29437	2.36232	2.42646	2.48432	2.54036	2.59123	2.64166	2.69295	2.74607	2.79252	2.84152	2.88881	2.93183	2.97575	3.01993	3.05964	3.10895	3.17339	3.243	3.28321	3.3225	3.37017	3.40938	3.47101	3.52855	3.57817	3.60793
Cambodia	Both	0 to 20	Mental disorders	7.53642	8.18568	8.83116	9.49932	10.1778	10.8483	11.5017	12.1469	12.7269	13.3183	13.9461	14.6078	15.2988	16.0521	16.709	17.3349	17.9032	18.399	18.9219	19.3595	19.7425	20.0831	20.3896	20.6562	20.986	21.2107	21.4163	21.6869
Cambodia	Both	10 to 14	Mental disorders	5.98465	6.2721	6.57461	6.83385	7.13534	7.37099	7.61666	7.89976	8.10531	8.34709	8.61604	8.94348	9.33324	9.79567	10.1764	10.594	10.9432	11.2582	11.5905	11.8747	12.1558	12.4017	12.6697	12.9221	13.2385	13.4565	13.6292	13.8863
Cambodia	Both	15 to 19	Mental disorders	10.1453	10.7131	11.1649	11.6216	11.9557	12.2533	12.4888	12.7041	12.8427	13.0444	13.2743	13.5666	13.8436	14.2576	14.6047	14.9207	15.2721	15.5618	15.8791	16.2241	16.4789	16.7557	16.9712	17.1692	17.4961	17.625	17.7571	17.9552
Cambodia	Both	5 to 9	Mental disorders	1.42628	1.51807	1.60513	1.69822	1.78933	1.8842	1.96838	2.04472	2.12037	2.20324	2.30516	2.4234	2.56687	2.70699	2.83426	2.96043	3.08152	3.19781	3.33009	3.42424	3.53025	3.62656	3.72241	3.79957	3.88008	3.9438	4.00508	4.05586
Cambodia	Female	0 to 20	Mental disorders	5.83311	6.49468	7.15384	7.82201	8.51144	9.20036	9.87795	10.5216	11.0886	11.7233	12.3041	12.9489	13.5714	14.2477	14.864	15.4331	15.9679	16.4205	16.8978	17.3028	17.6825	18.0012	18.3064	18.559	18.8834	19.1043	19.3138	19.5874
Cambodia	Female	10 to 14	Mental disorders	6.5445	6.8663	7.16389	7.44163	7.78944	8.0693	8.38064	8.65008	8.85778	9.18046	9.409	9.81124	10.1788	10.6393	11.0709	11.4717	11.8638	12.2284	12.5621	12.9067	13.2158	13.4599	13.77	14.0398	14.3661	14.5766	14.7932	14.9893
Cambodia	Female	15 to 19	Mental disorders	12.2627	12.8065	13.2773	13.708	14.0166	14.298	14.5374	14.7425	14.8426	15.0562	15.2324	15.499	15.6875	15.998	16.3206	16.5839	16.8582	17.0742	17.3414	17.5882	17.8412	18.0749	18.3019	18.456	18.7919	18.9154	18.9988	19.2401
Cambodia	Female	5 to 9	Mental disorders	5.01478	4.94627	4.89367	4.83737	4.78683	4.71924	4.65376	4.59366	4.54318	4.4789	4.40632	4.32909	4.2309	4.09541	3.97375	3.84041	3.74496	3.65634	3.54098	3.46394	3.35797	3.25297	3.19591	3.12966	3.07015	3.00434	2.94648	2.88308
Cambodia	Male	0 to 20	Mental disorders	4.14981	4.43522	4.71886	5.02234	5.32328	5.61782	5.89853	6.19277	6.46309	6.70893	7.02211	7.33232	7.68274	8.06317	8.3809	8.69631	8.97395	9.22791	9.49318	9.71572	9.89479	10.07	10.2169	10.3508	10.5084	10.616	10.7139	10.8379
Cambodia	Male	10 to 14	Mental disorders	3.90791	3.85177	3.7833	3.73258	3.67102	3.62905	3.58094	3.5173	3.46807	3.42798	3.35493	3.29497	3.19835	3.09059	3.00603	2.91813	2.83322	2.76443	2.68136	2.62434	2.56381	2.5111	2.46489	2.41306	2.34484	2.29577	2.26574	2.20387
Cambodia	Male	15 to 19	Mental disorders	3.54527	3.42239	3.32213	3.23412	3.15952	3.1078	3.07015	3.04108	3.01913	2.99658	2.96168	2.91806	2.86787	2.79922	2.74342	2.67986	2.61145	2.54483	2.47681	2.40705	2.36558	2.32627	2.29371	2.26178	2.23369	2.21421	2.19933	2.19168
Cambodia	Male	5 to 9	Mental disorders	1.05311	1.11074	1.16608	1.22005	1.28193	1.33907	1.39389	1.44092	1.48723	1.52941	1.59666	1.67822	1.77627	1.86605	1.96184	2.04491	2.12497	2.20402	2.2924	2.35286	2.42005	2.47816	2.54157	2.58917	2.63667	2.66959	2.7044	2.72927
Indonesia	Both	0 to 20	Mental disorders	15.2565	15.9252	16.5423	17.123	17.6474	18.092	18.4955	18.8516	19.1711	19.4233	19.6095	19.7327	19.7997	19.8714	19.9351	20.0376	20.2253	20.4938	20.8333	21.1891	21.5277	21.8497	22.1765	22.5277	22.8817	23.2447	23.612	23.9762
Indonesia	Both	10 to 14	Mental disorders	9.44357	9.84231	10.2186	10.5664	10.8757	11.132	11.3836	11.5863	11.7877	11.9308	12.073	12.1798	12.2406	12.3253	12.3907	12.4789	12.6149	12.7956	13.01	13.2292	13.4312	13.6306	13.8196	14.0278	14.2183	14.4102	14.6266	14.832
Indonesia	Both	15 to 19	Mental disorders	11.08	11.4771	11.8472	12.2091	12.5383	12.8055	13.0584	13.2765	13.5033	13.6917	13.8266	13.9306	13.9831	14.059	14.129	14.2175	14.3577	14.5366	14.7508	14.9786	15.208	15.428	15.654	15.891	16.1462	16.4137	16.6758	16.9514
Indonesia	Both	5 to 9	Mental disorders	3.36552	3.49264	3.61225	3.7321	3.83768	3.93079	4.00375	4.0771	4.1556	4.22588	4.27202	4.31605	4.36001	4.39869	4.45073	4.49723	4.56268	4.65201	4.77136	4.8796	4.96429	5.04935	5.12085	5.19903	5.26866	5.34118	5.41785	5.48357
Indonesia	Female	0 to 20	Mental disorders	13.1724	13.8328	14.4535	15.0332	15.5552	15.9999	16.3851	16.7315	17.0321	17.2643	17.4271	17.5351	17.5893	17.6435	17.6937	17.7863	17.9648	18.2317	18.5845	18.9462	19.2914	19.6218	19.9671	20.3262	20.6949	21.0684	21.4412	21.8202
Indonesia	Female	10 to 14	Mental disorders	10.1449	10.5547	10.9616	11.3411	11.6618	11.9541	12.2096	12.4096	12.6186	12.7568	12.8951	13.0002	13.0545	13.1424	13.219	13.306	13.4447	13.6283	13.8851	14.1229	14.3392	14.5509	14.7753	14.9862	15.2026	15.419	15.6361	15.8692
Indonesia	Female	15 to 19	Mental disorders	12.4508	12.8329	13.1927	13.5355	13.8597	14.1052	14.3248	14.5392	14.7325	14.8992	15.0105	15.0981	15.148	15.2098	15.2636	15.3406	15.4748	15.6419	15.8609	16.0785	16.3022	16.509	16.7333	16.9752	17.238	17.4961	17.758	18.0429
Indonesia	Female	5 to 9	Mental disorders	3.7938	3.69775	3.61815	3.55324	3.49222	3.43677	3.38394	3.33512	3.31075	3.27869	3.23416	3.21056	3.18234	3.15923	3.16263	3.13746	3.11278	3.08324	3.06994	3.04278	3.01366	3.01166	2.99892	2.97433	2.94757	2.93127	2.92078	2.90585
Indonesia	Male	0 to 20	Mental disorders	7.91984	8.23327	8.51865	8.79125	9.03971	9.25143	9.45361	9.62989	9.79818	9.94291	10.0643	10.1477	10.2063	10.2666	10.3214	10.386	10.4881	10.624	10.789	10.9644	11.1279	11.2834	11.4264	11.5919	11.7557	11.9286	12.1148	12.2925
Indonesia	Male	10 to 14	Mental disorders	3.29745	3.21717	3.14715	3.08532	3.0288	2.98666	2.93832	2.90057	2.87131	2.85496	2.84596	2.84648	2.86138	2.87004	2.88194	2.88046	2.86405	2.84048	2.82509	2.80505	2.77969	2.75545	2.72401	2.69208	2.66038	2.62988	2.60084	2.56807
Indonesia	Male	15 to 19	Mental disorders	3.81085	3.75133	3.69843	3.6455	3.59855	3.55858	3.51501	3.47915	3.4418	3.42267	3.41977	3.42221	3.43657	3.45069	3.46152	3.46191	3.45	3.43113	3.41296	3.38909	3.36711	3.34232	3.30525	3.27045	3.23117	3.19433	3.16481	3.13247
Indonesia	Male	5 to 9	Mental disorders	2.30015	2.37763	2.44969	2.52448	2.59122	2.65068	2.69661	2.74073	2.7945	2.8451	2.88452	2.91975	2.95718	2.99053	3.03359	3.0683	3.11531	3.17475	3.25495	3.32609	3.37723	3.42485	3.46389	3.50903	3.54787	3.58805	3.62976	3.66502
Laos	Both	0 to 20	Mental disorders	10.4322	11.0283	11.5584	12.0547	12.5044	12.927	13.2519	13.5328	13.7476	14.0013	14.3674	14.8324	15.3505	15.8651	16.4299	16.9338	17.445	17.9405	18.4493	18.9556	19.4304	19.8677	20.2956	20.7205	21.176	21.594	22.0055	22.3837
Laos	Both	10 to 14	Mental disorders	6.56844	6.88534	7.14356	7.39728	7.60503	7.82446	7.96673	8.15558	8.28663	8.44041	8.67803	8.87488	9.17759	9.46247	9.74008	10.0414	10.3387	10.6345	10.8942	11.2053	11.5072	11.7825	12.0717	12.3572	12.6322	12.9401	13.1877	13.4336
Laos	Both	15 to 19	Mental disorders	9.61897	10.211	10.6632	11.0835	11.3861	11.6295	11.7184	11.6537	11.4975	11.4449	11.5308	11.8167	12.1752	12.5551	13.0042	13.311	13.6275	13.857	14.1288	14.4494	14.7306	15.0284	15.3341	15.6478	16.0729	16.4022	16.7624	17.088
Laos	Both	5 to 9	Mental disorders	2.51972	2.59665	2.67792	2.75708	2.83304	2.90776	2.97603	3.05903	3.13327	3.20443	3.2829	3.37724	3.46868	3.5427	3.62636	3.70709	3.79098	3.86792	4.02642	4.12292	4.22273	4.31134	4.40796	4.50044	4.60227	4.69777	4.8024	4.87856
Laos	Female	0 to 20	Mental disorders	7.97286	8.60727	9.1529	9.64996	10.0965	10.5195	10.8339	11.0394	11.2094	11.4465	11.7965	12.2671	12.7297	13.2414	13.7873	14.274	14.7752	15.2879	15.8026	16.3546	16.834	17.2864	17.6548	18.1124	18.6078	19.0365	19.4513	19.8449
Laos	Female	10 to 14	Mental disorders	6.57287	6.94106	7.25399	7.55813	7.7567	8.00313	8.19419	8.36845	8.47915	8.62291	8.9006	9.06647	9.35571	9.65048	9.91379	10.2712	10.5498	10.8588	11.1842	11.568	11.909	12.2198	12.498	12.8347	13.2031	13.5448	13.8066	14.105
Laos	Female	15 to 19	Mental disorders	10.7609	11.4265	11.9246	12.338	12.67	12.9136	12.9693	12.7756	12.5378	12.4356	12.4644	12.763	13.0277	13.4557	13.8736	14.1179	14.4451	14.6872	14.9025	15.2954	15.5758	15.8705	16.0458	16.3804	16.8244	17.1785	17.5391	17.8636
Laos	Female	5 to 9	Mental disorders	4.55719	4.52068	4.47034	4.41453	4.36209	4.30871	4.25462	4.20447	4.16865	4.11825	4.05083	3.95586	3.89946	3.81067	3.68768	3.60649	3.52289	3.43133	3.43335	3.39338	3.33575	3.27221	3.27212	3.21507	3.18407	3.17304	3.12172	3.05421
Laos	Male	0 to 20	Mental disorders	5.90047	6.15351	6.38702	6.61499	6.82515	7.02014	7.17589	7.34796	7.47478	7.60649	7.79497	8.0173	8.29004	8.53055	8.80305	9.04702	9.29053	9.50921	9.74638	9.95447	10.1703	10.3639	10.5968	10.7769	10.967	11.1598	11.3523	11.519
Laos	Male	10 to 14	Mental disorders	3.86115	3.79714	3.75188	3.70739	3.66362	3.6167	3.58875	3.55003	3.52386	3.49971	3.46995	3.44334	3.38687	3.3422	3.28985	3.2451	3.18543	3.12002	3.06586	3.01657	2.95469	2.89789	2.83858	2.7874	2.74038	2.68934	2.63383	2.5778
Laos	Male	15 to 19	Mental disorders	3.82634	3.70447	3.59868	3.51651	3.46155	3.41739	3.40956	3.43015	3.47997	3.51195	3.51747	3.48971	3.42665	3.37455	3.32209	3.26036	3.21978	3.17609	3.1324	3.08744	3.04098	2.98933	2.9142	2.85824	2.78847	2.72659	2.65412	2.58741
Laos	Male	5 to 9	Mental disorders	1.82211	1.86839	1.92352	1.97213	2.02107	2.06949	2.11122	2.17362	2.21982	2.26778	2.32889	2.38562	2.45317	2.50697	2.56414	2.6183	2.66892	2.70687	2.80455	2.85614	2.91385	2.9599	3.01871	3.0685	3.12705	3.18654	3.25118	3.29572
Malaysia	Both	0 to 20	Mental disorders	25.4691	25.865	26.2571	26.6074	26.9494	27.3063	27.6448	27.9776	28.3073	28.6193	28.8442	29.4884	30.5075	31.6892	32.6337	33.0882	33.2412	33.3881	33.5222	33.6702	33.8121	33.9607	34.1819	34.4379	34.7481	35.0569	35.356	35.6757
Malaysia	Both	10 to 14	Mental disorders	18.0417	18.2669	18.4828	18.67	18.847	19.1022	19.2883	19.4853	19.6163	19.8083	19.9208	20.4893	21.5604	22.732	23.6142	24.0336	24.0592	24.1305	24.1783	24.2207	24.3211	24.372	24.5559	24.7726	25.0138	25.2208	25.5341	25.8291
Malaysia	Both	15 to 19	Mental disorders	21.1072	21.2723	21.4717	21.6955	21.9666	22.138	22.2862	22.3755	22.4788	22.6079	22.6844	23.3207	24.4402	25.7418	26.8169	27.2467	27.3137	27.3965	27.4367	27.5163	27.5844	27.7345	27.9258	28.1668	28.4925	28.9305	29.2805	29.7211
Malaysia	Both	5 to 9	Mental disorders	4.87855	4.95697	5.0325	5.10406	5.17938	5.24758	5.31058	5.42301	5.48846	5.61916	5.6614	5.72238	5.78127	5.85806	5.93646	6.0149	6.04086	6.09399	6.20737	6.30662	6.21056	6.23574	6.36458	6.36229	6.58045	6.75527	6.74628	6.78281
Malaysia	Female	0 to 20	Mental disorders	22.0736	22.4575	22.8272	23.1758	23.4845	23.8032	24.1509	24.4434	24.7019	24.9957	25.2362	25.8816	26.9912	28.2439	29.2175	29.6976	29.8529	30.0298	30.1599	30.3086	30.464	30.6132	30.8671	31.1248	31.4554	31.7771	32.1081	32.4401
Malaysia	Female	10 to 14	Mental disorders	17.7861	18.074	18.3233	18.5283	18.7106	18.9146	19.1936	19.396	19.5063	19.6915	19.869	20.4805	21.6918	23.0994	24.0799	24.5269	24.6	24.7066	24.7774	24.8335	24.9849	25.0363	25.2667	25.5221	25.7433	25.9893	26.3449	26.6764
Malaysia	Female	15 to 19	Mental disorders	20.5496	20.6947	20.8578	21.0771	21.288	21.429	21.5491	21.5924	21.5759	21.6431	21.7488	22.387	23.6387	25.0208	26.101	26.5897	26.6611	26.7763	26.794	26.8953	26.9636	27.1056	27.3488	27.5746	27.9717	28.3947	28.7864	29.2037
Malaysia	Female	5 to 9	Mental disorders	2.36422	2.27411	2.19226	2.09766	2.03447	1.97527	1.91866	1.9494	1.86412	1.87033	1.81528	1.75606	1.77428	1.86821	1.88835	1.93587	1.91259	1.91582	1.95824	2.01134	1.84117	1.89184	2.06577	2.00996	2.21559	2.41181	2.43776	2.37681
Malaysia	Male	0 to 20	Mental disorders	13.2468	13.4374	13.6307	13.7994	13.9962	14.2181	14.382	14.5733	14.7709	14.9585	15.07	15.3661	15.7886	16.3167	16.7192	16.8962	16.9684	17.0512	17.162	17.2849	17.3492	17.454	17.5873	17.7305	17.9304	18.0951	18.1916	18.3216
Malaysia	Male	10 to 14	Mental disorders	1.09708	1.07925	1.03406	1.01123	0.995582	0.970132	0.958863	0.945029	0.919709	0.925194	0.912406	0.77047	0.547107	0.341299	0.149525	0.0472895	0.0467977	0.0905355	0.140199	0.18672	0.161337	0.16147	0.183862	0.137193	0.144169	0.148065	0.0632503	0
Malaysia	Male	15 to 19	Mental disorders	1.5026	1.47953	1.45905	1.44565	1.44329	1.47452	1.48157	1.48387	1.47846	1.49619	1.51351	1.40995	1.21973	1.02393	0.828042	0.743496	0.741443	0.767677	0.806615	0.85761	0.871864	0.894088	0.913983	0.910527	0.926715	0.88562	0.813142	0.722487
Malaysia	Male	5 to 9	Mental disorders	3.24849	3.29931	3.34726	3.39025	3.43756	3.47437	3.50126	3.58013	3.62185	3.71053	3.73243	3.77013	3.79942	3.84537	3.89757	3.95263	3.96019	3.9994	4.08358	4.16984	4.0765	4.05457	4.13945	4.12722	4.28786	4.4093	4.37921	4.42137
Maldives	Both	0 to 20	Mental disorders	17.9813	18.4227	18.9448	19.5064	20.0911	20.6845	21.2258	21.8212	22.4342	23.0103	23.5919	24.1454	24.6866	25.1639	25.5962	25.9458	26.2976	26.5798	26.8165	26.978	27.0979	27.123	27.1719	27.1873	27.1991	27.1829	27.1301	27.0955
Maldives	Both	10 to 14	Mental disorders	12.1108	12.3274	12.5481	12.7834	13.0486	13.2706	13.4775	13.7167	14.0033	14.2719	14.5561	14.8299	15.0725	15.3135	15.5294	15.7345	15.9613	16.1494	16.3706	16.4846	16.7328	16.8207	16.9852	17.0402	17.2347	17.3029	17.3665	17.3993
Maldives	Both	15 to 19	Mental disorders	18.0782	18.4761	18.8925	19.2911	19.5451	19.8317	20.0025	20.2389	20.4423	20.5216	20.7004	20.8527	21.0493	21.1404	21.2695	21.2893	21.3746	21.4501	21.4738	21.5518	21.5576	21.5609	21.5915	21.6773	21.6861	21.7131	21.6706	21.6432
Maldives	Both	5 to 9	Mental disorders	3.5624	3.59713	3.63838	3.68389	3.74466	3.83906	3.93739	4.03562	4.10097	4.18304	4.25807	4.34456	4.43637	4.54485	4.63137	4.73461	4.85217	4.91488	5.0012	5.09707	5.1433	5.17822	5.24098	5.29807	5.33056	5.33416	5.37254	5.39815
Maldives	Female	0 to 20	Mental disorders	16.5445	17.0485	17.5957	18.1901	18.7839	19.3754	19.9148	20.5031	21.1126	21.638	22.2162	22.7534	23.2479	23.6827	24.0525	24.3734	24.6474	24.8785	25.0776	25.2286	25.3119	25.2897	25.2989	25.2927	25.2608	25.2318	25.1707	25.1358
Maldives	Female	10 to 14	Mental disorders	13.249	13.519	13.7893	14.0607	14.3955	14.6447	14.8537	15.155	15.4829	15.6921	16.0085	16.3209	16.5835	16.8261	17.0564	17.2751	17.5029	17.6957	17.9112	18.0584	18.3093	18.4194	18.5312	18.6364	18.7608	18.8496	18.8557	18.889
Maldives	Female	15 to 19	Mental disorders	20.3789	20.7994	21.1998	21.6366	21.8444	22.0856	22.2752	22.4553	22.6506	22.6775	22.8118	22.9131	23.0202	23.0867	23.1437	23.1909	23.1892	23.2615	23.3388	23.4643	23.4902	23.4649	23.4862	23.4918	23.464	23.4142	23.3698	23.2976
Maldives	Female	5 to 9	Mental disorders	4.27164	4.18389	4.07492	3.98592	3.90738	3.92965	3.93511	3.82743	3.62494	3.51984	3.38309	3.2634	3.10948	3.05994	2.96331	2.85712	2.86523	2.83188	2.74618	2.66483	2.63482	2.59159	2.54284	2.5297	2.53372	2.50112	2.52566	2.54427
Maldives	Male	0 to 20	Mental disorders	8.7177	8.86922	9.07819	9.30983	9.56743	9.83694	10.0846	10.3701	10.6582	10.9505	11.2214	11.4828	11.7568	12.0087	12.2536	12.4594	12.7012	12.8514	12.9846	13.0809	13.1656	13.2098	13.2627	13.284	13.3163	13.3253	13.3074	13.2871
Maldives	Male	10 to 14	Mental disorders	2.58444	2.53386	2.47491	2.44422	2.40587	2.34593	2.29935	2.26086	2.21868	2.16217	2.12457	2.07961	2.03405	1.99199	1.95556	1.91918	1.87494	1.80867	1.75001	1.71463	1.67361	1.6625	1.6311	1.61049	1.57823	1.56906	1.55783	1.55768
Maldives	Male	15 to 19	Mental disorders	2.17539	2.09394	2.01713	1.95414	1.90799	1.86451	1.84374	1.82269	1.81191	1.79902	1.78598	1.77034	1.75026	1.76778	1.76325	1.7796	1.78265	1.74245	1.72326	1.70959	1.69453	1.68884	1.68681	1.67656	1.68558	1.69761	1.71656	1.72492
Maldives	Male	5 to 9	Mental disorders	2.37662	2.39849	2.42642	2.45317	2.48683	2.53153	2.58746	2.6596	2.72135	2.77132	2.82318	2.88529	2.96386	3.02955	3.08474	3.16494	3.23089	3.24824	3.30464	3.36383	3.37765	3.38361	3.42072	3.45951	3.46893	3.43978	3.45556	3.46006
Myanmar	Both	0 to 20	Mental disorders	4.63214	4.99424	5.3499	5.73445	6.12248	6.52711	6.91793	7.28124	7.66158	8.08882	8.54828	9.08871	9.69378	10.3088	10.9687	11.6332	12.3722	13.1568	13.9274	14.6293	15.292	15.9075	16.491	17.0799	17.6274	18.1427	18.6208	19.0842
Myanmar	Both	10 to 14	Mental disorders	2.34721	2.59225	2.73077	2.95042	3.20101	3.45017	3.7098	3.90863	4.13189	4.40622	4.69427	5.0366	5.45862	5.82548	6.28526	6.69784	7.16374	7.66681	8.11965	8.4999	8.90626	9.31085	9.63475	10.0138	10.3358	10.6791	10.9845	11.3096
Myanmar	Both	15 to 19	Mental disorders	0	0.235567	0.479456	0.744452	0.989337	1.22282	1.43226	1.60025	1.78317	2.05101	2.29041	2.64954	3.10558	3.53456	4.01141	4.48539	5.04616	5.6247	6.20042	6.69914	7.15641	7.58155	8.03202	8.48181	8.98544	9.42216	9.86979	10.3092
Myanmar	Both	5 to 9	Mental disorders	1.93773	1.99626	2.07264	2.13934	2.20668	2.28753	2.37308	2.45829	2.55805	2.66929	2.78568	2.90575	3.0278	3.17213	3.31695	3.4554	3.59846	3.74242	3.90763	4.04425	4.16313	4.26809	4.38861	4.51649	4.61986	4.71131	4.8001	4.86876
Myanmar	Female	0 to 20	Mental disorders	1.32731	1.6955	2.09354	2.5024	2.94333	3.35723	3.7348	4.05441	4.35592	4.75904	5.22061	5.76897	6.37237	6.96891	7.60761	8.27478	9.02219	9.83461	10.6406	11.3933	12.0478	12.6792	13.3074	13.8919	14.5185	15.0878	15.6241	16.1249
Myanmar	Female	10 to 14	Mental disorders	1.46592	1.74178	1.94275	2.17102	2.49932	2.76662	3.02306	3.18769	3.40362	3.68084	3.96903	4.35286	4.82109	5.16926	5.68187	6.11043	6.61096	7.18985	7.71709	8.19747	8.64192	9.05645	9.45416	9.83831	10.2479	10.6711	11.0456	11.4013
Myanmar	Female	15 to 19	Mental disorders	0	0.157988	0.440539	0.684933	0.952331	1.18138	1.31718	1.36105	1.32028	1.49738	1.72087	2.10479	2.53027	2.98953	3.39132	3.87429	4.45138	5.00971	5.60745	6.10812	6.53481	6.99087	7.48907	7.98425	8.60028	9.11315	9.6606	10.1922
Myanmar	Female	5 to 9	Mental disorders	4.94217	4.90929	4.85821	4.81391	4.7642	4.71343	4.67037	4.6227	4.59387	4.5447	4.4886	4.41273	4.33111	4.2704	4.19832	4.12625	4.0255	3.93495	3.85315	3.7642	3.69177	3.6017	3.53529	3.4894	3.42637	3.35034	3.29816	3.23682
Myanmar	Male	0 to 20	Mental disorders	3.69479	3.86643	4.00747	4.17156	4.32137	4.50476	4.69256	4.87878	5.09378	5.30363	5.52664	5.78152	6.0717	6.37282	6.69638	7.00816	7.35011	7.70327	8.04365	8.34646	8.66053	8.94339	9.19482	9.48262	9.70815	9.93516	10.1386	10.3428
Myanmar	Male	10 to 14	Mental disorders	4.86355	4.82723	4.7938	4.73779	4.68774	4.64483	4.57963	4.51687	4.45589	4.38779	4.3219	4.24796	4.1686	4.08894	4.01121	3.92471	3.84126	3.75447	3.6666	3.59278	3.50634	3.42393	3.36867	3.31153	3.2653	3.21637	3.17888	3.12398
Myanmar	Male	15 to 19	Mental disorders	6.3236	6.27335	6.22018	6.15934	6.11541	6.0595	6.00219	5.94688	5.87418	5.81757	5.7787	5.72791	5.65745	5.60192	5.51352	5.43604	5.33318	5.22069	5.11862	5.009	4.91837	4.84223	4.76572	4.69672	4.62967	4.57113	4.50744	4.45697
Myanmar	Male	5 to 9	Mental disorders	1.4171	1.45217	1.5027	1.5413	1.58015	1.63444	1.68823	1.73947	1.80184	1.87799	1.95889	2.0439	2.12831	2.22641	2.32554	2.41369	2.50566	2.59256	2.69249	2.77222	2.84128	2.90249	2.97192	3.05304	3.1062	3.16443	3.21788	3.25757
Philippines	Both	0 to 20	Mental disorders	18.2634	18.4819	18.7131	18.9142	19.0996	19.2567	19.3712	19.4166	19.4309	19.4663	19.6038	19.7807	19.9899	20.2115	20.477	20.7449	21.0028	21.2982	21.5805	21.8535	22.1136	22.371	22.678	22.9265	23.2281	23.5427	23.8447	24.1787
Philippines	Both	10 to 14	Mental disorders	12.0831	12.2289	12.3857	12.4976	12.6453	12.7549	12.8586	12.9653	13.0303	13.1181	13.2787	13.3468	13.4764	13.5932	13.7492	13.8985	14.0071	14.1527	14.3035	14.4126	14.5901	14.6707	14.8961	15.0127	15.2095	15.3796	15.554	15.7566
Philippines	Both	15 to 19	Mental disorders	15.2547	15.3772	15.4771	15.5535	15.568	15.5446	15.435	15.1588	14.8695	14.5924	14.4751	14.5579	14.6552	14.766	14.9255	15.0697	15.1955	15.4031	15.5824	15.7684	15.9393	16.2378	16.4906	16.7181	17.0453	17.4035	17.6658	18.0408
Philippines	Both	5 to 9	Mental disorders	3.96056	4.0461	4.11818	4.17886	4.22963	4.29971	4.36161	4.42645	4.47449	4.52413	4.56901	4.62197	4.67218	4.72141	4.76009	4.8107	4.8606	4.90678	4.95524	5.02709	5.09278	5.15236	5.22647	5.28721	5.3911	5.49104	5.57436	5.61522
Philippines	Female	0 to 20	Mental disorders	15.726	15.9971	16.2191	16.4353	16.6547	16.8498	16.9853	17.0561	17.1143	17.1812	17.3263	17.525	17.7398	17.9445	18.2103	18.469	18.7249	19.0434	19.342	19.6109	19.8489	20.1413	20.4099	20.6901	21.0533	21.3789	21.6654	22.0023
Philippines	Female	10 to 14	Mental disorders	12.7566	12.9812	13.0948	13.2403	13.4273	13.5539	13.6787	13.7839	13.9258	14.0339	14.1908	14.2908	14.4277	14.5387	14.7001	14.8406	14.9959	15.2199	15.3893	15.5302	15.7395	15.8455	16.044	16.1933	16.4202	16.591	16.7594	16.9248
Philippines	Female	15 to 19	Mental disorders	15.6328	15.813	15.9327	16.0175	16.0651	16.1271	16.0633	15.8265	15.5544	15.3125	15.2624	15.3719	15.4902	15.6305	15.8069	15.9547	16.0509	16.2591	16.459	16.6402	16.7177	17.0843	17.3122	17.5902	18.0312	18.4043	18.6599	19.0599
Philippines	Female	5 to 9	Mental disorders	3.79133	3.82596	3.79348	3.73926	3.71039	3.68038	3.65261	3.61494	3.62957	3.62616	3.60383	3.58381	3.567	3.54403	3.51587	3.48849	3.45828	3.43872	3.41593	3.38334	3.36286	3.37048	3.38606	3.38878	3.43407	3.41795	3.39336	3.40178
Philippines	Male	0 to 20	Mental disorders	9.57765	9.6567	9.77654	9.8652	9.94409	10.0112	10.0638	10.0782	10.0688	10.0695	10.1312	10.2023	10.2934	10.4017	10.5237	10.653	10.7743	10.8994	11.0186	11.1488	11.2814	11.3805	11.543	11.6363	11.7566	11.9176	12.0763	12.2287
Philippines	Male	10 to 14	Mental disorders	2.76254	2.75699	2.7395	2.73284	2.72614	2.72373	2.71856	2.70705	2.71553	2.70965	2.69874	2.68987	2.6667	2.64473	2.62422	2.59496	2.58411	2.56641	2.5414	2.52198	2.50046	2.48503	2.43983	2.39916	2.39557	2.41107	2.39755	2.33379
Philippines	Male	15 to 19	Mental disorders	2.46692	2.46721	2.47595	2.48376	2.51896	2.57521	2.64498	2.75612	2.8738	2.97761	3.04135	3.05388	3.05593	3.04659	3.03528	3.0161	2.98692	2.95688	2.9134	2.87253	2.82529	2.77942	2.73118	2.68448	2.64329	2.59131	2.54762	2.48532
Philippines	Male	5 to 9	Mental disorders	2.74498	2.7972	2.84571	2.8927	2.92372	2.97631	3.02663	3.06898	3.08939	3.11455	3.14668	3.17404	3.20434	3.23831	3.25875	3.29002	3.31965	3.33877	3.35854	3.41069	3.45289	3.47869	3.52322	3.55162	3.61648	3.69276	3.75452	3.76014
Sri Lanka	Both	0 to 20	Mental disorders	21.3591	22.0495	22.6522	23.2455	23.7722	24.2337	24.6116	24.9091	25.0803	25.1674	25.2398	25.2444	25.2169	25.2404	25.2324	25.2876	25.4335	25.6499	25.8694	26.1255	26.3728	26.6653	26.9209	27.1355	27.3652	27.6453	27.9649	28.3028
Sri Lanka	Both	10 to 14	Mental disorders	11.8781	12.1677	12.4595	12.7998	13.0774	13.3265	13.5286	13.7516	13.9176	14.0617	14.259	14.3395	14.3802	14.4693	14.5898	14.693	14.7844	14.9434	15.1542	15.2906	15.4713	15.6677	15.8896	16.067	16.2371	16.3729	16.5596	16.7138
Sri Lanka	Both	15 to 19	Mental disorders	20.993	21.6917	22.268	22.7111	23.0827	23.3634	23.5088	23.5581	23.4875	23.3606	23.2614	23.1836	23.0283	22.9881	22.8215	22.774	22.8969	23.0074	23.0866	23.2209	23.2722	23.4706	23.6452	23.7617	23.9168	24.1167	24.2844	24.4669
Sri Lanka	Both	5 to 9	Mental disorders	3.35658	3.43072	3.51265	3.60099	3.71055	3.79746	3.90492	4.01489	4.04003	4.12331	4.20853	4.26999	4.31954	4.37685	4.39249	4.58689	4.54751	4.59679	4.69413	4.87009	4.89798	5.00842	5.07508	5.12708	5.30934	5.30653	5.38001	5.45233
Sri Lanka	Female	0 to 20	Mental disorders	19.6747	20.363	20.9856	21.5811	22.1077	22.5583	22.9451	23.2431	23.4287	23.5311	23.6148	23.614	23.5863	23.566	23.5622	23.5795	23.7375	23.9432	24.1506	24.445	24.6593	24.9397	25.1821	25.3692	25.5934	25.8424	26.1899	26.4711
Sri Lanka	Female	10 to 14	Mental disorders	12.7058	13.0668	13.4263	13.8186	14.1537	14.4072	14.6383	14.8813	15.061	15.2164	15.4792	15.5477	15.561	15.6215	15.7415	15.8359	15.9903	16.2182	16.4333	16.6594	16.8318	17.0198	17.2936	17.4636	17.5895	17.6899	17.9286	17.994
Sri Lanka	Female	15 to 19	Mental disorders	22.6868	23.3357	23.8998	24.343	24.6986	24.9538	25.0913	25.1749	25.1271	25.0134	24.9212	24.81	24.6925	24.6099	24.4939	24.3851	24.481	24.5934	24.6486	24.8151	24.8283	25.033	25.1249	25.1991	25.3944	25.528	25.7253	25.8365
Sri Lanka	Female	5 to 9	Mental disorders	3.21533	3.11842	3.06671	3.04473	2.99928	2.94497	2.88568	2.88102	2.73812	2.67903	2.65874	2.61492	2.5871	2.55126	2.47933	2.49122	2.50374	2.48294	2.49869	2.53339	2.46991	2.44719	2.4238	2.37988	2.45102	2.38096	2.36917	2.33995
Sri Lanka	Male	0 to 20	Mental disorders	10.4435	10.7397	11.0028	11.2713	11.5262	11.7513	11.9336	12.0842	12.1372	12.183	12.2395	12.2589	12.2616	12.3305	12.3418	12.4492	12.4931	12.6042	12.7316	12.8422	12.9759	13.1516	13.2841	13.3866	13.5446	13.6848	13.8329	14.0298
Sri Lanka	Male	10 to 14	Mental disorders	2.66033	2.5941	2.55113	2.48662	2.45687	2.42591	2.40845	2.39159	2.33772	2.32445	2.32799	2.3174	2.29221	2.29934	2.27922	2.36042	2.29304	2.28158	2.28251	2.32033	2.26923	2.2583	2.23142	2.17312	2.20368	2.13035	2.09978	2.05612
Sri Lanka	Male	15 to 19	Mental disorders	1.28739	1.14068	1.04223	0.973865	0.933108	0.904108	0.91109	0.953181	0.992709	1.06652	1.14954	1.21044	1.29367	1.37505	1.4541	1.5059	1.51017	1.50994	1.50728	1.48908	1.47748	1.49217	1.46527	1.43613	1.46012	1.43657	1.43923	1.4215
Sri Lanka	Male	5 to 9	Mental disorders	2.31794	2.35401	2.40914	2.45267	2.52503	2.57882	2.64343	2.72285	2.73047	2.78133	2.84279	2.88581	2.90798	2.96171	2.96717	3.1587	3.05641	3.06377	3.1331	3.27574	3.27176	3.34129	3.38015	3.39856	3.54122	3.50296	3.52731	3.55479
Thailand	Both	0 to 20	Mental disorders	14.2061	14.8215	15.3863	15.9649	16.4743	16.9285	17.3148	17.589	17.8104	18.0634	18.2845	18.5391	18.7832	18.9986	19.2397	19.5103	19.7342	19.9945	20.1888	20.415	20.6209	20.8046	21.0002	21.1799	21.3646	21.5434	21.6995	21.8885
Thailand	Both	10 to 14	Mental disorders	7.3441	7.75046	8.13272	8.50741	8.85379	9.14733	9.39943	9.60616	9.78068	9.96227	10.1508	10.3035	10.4879	10.6289	10.778	10.9683	11.0183	11.1391	11.2575	11.3701	11.4638	11.566	11.6989	11.8436	11.9815	12.1206	12.2449	12.4126
Thailand	Both	15 to 19	Mental disorders	11.6051	12.1602	12.5834	13.0434	13.3678	13.7023	14.0257	14.1722	14.2313	14.3769	14.4429	14.6578	14.7795	14.8854	14.9337	15.0146	15.0744	15.1666	15.1246	15.1905	15.2369	15.3052	15.3904	15.4566	15.5542	15.6599	15.7566	15.8869
Thailand	Both	5 to 9	Mental disorders	2.72235	2.85113	2.98048	3.11079	3.21806	3.31848	3.42558	3.52298	3.63679	3.7511	3.86752	4.03171	4.16203	4.16889	4.18169	4.18302	4.21342	4.26177	4.31608	4.4073	4.46342	4.51079	4.60936	4.67235	4.80659	4.98723	5.20169	5.27386
Thailand	Female	0 to 20	Mental disorders	19.17	19.6312	20.0502	20.479	20.8124	21.1501	21.4306	21.5875	21.6567	21.7967	21.8671	22.0098	22.1217	22.1991	22.313	22.4544	22.5977	22.7162	22.8475	22.9942	23.1193	23.2524	23.3809	23.4781	23.5976	23.7099	23.8057	23.9115
Thailand	Female	10 to 14	Mental disorders	13.3904	13.7265	14.0429	14.357	14.5683	14.8229	15.0149	15.1476	15.2439	15.3433	15.4722	15.5421	15.6787	15.6904	15.8627	15.9382	15.9691	15.9694	16.059	16.1274	16.1835	16.2992	16.3798	16.4443	16.5227	16.6643	16.7673	16.872
Thailand	Female	15 to 19	Mental disorders	18.4022	18.8019	19.118	19.4196	19.6228	19.8448	20.0904	20.1215	20.0023	20.045	19.9312	20.0718	20.0764	20.0757	19.9938	19.9928	19.9713	19.9257	19.8527	19.8777	19.8443	19.8658	19.9264	19.951	20.0533	20.0955	20.125	20.1721
Thailand	Female	5 to 9	Mental disorders	3.82403	3.70347	3.62907	3.5606	3.51548	3.48003	3.4691	3.47366	3.4635	3.50145	3.59056	3.75026	3.83246	3.72086	3.59686	3.49725	3.45993	3.41678	3.35363	3.37405	3.39863	3.48442	3.59849	3.58367	3.51735	3.7056	3.93932	3.86215
Thailand	Male	0 to 20	Mental disorders	4.29979	4.6682	5.02388	5.40095	5.7531	6.05057	6.28808	6.45542	6.63838	6.83975	7.03365	7.20903	7.39902	7.58141	7.765	7.94745	8.10543	8.30605	8.43797	8.5985	8.74633	8.85492	8.99262	9.12981	9.29356	9.44587	9.62086	9.78149
Thailand	Male	10 to 14	Mental disorders	4.94231	4.83216	4.72854	4.64922	4.57039	4.49781	4.40759	4.31421	4.25475	4.20736	4.16507	4.13337	4.09213	4.02179	3.99737	3.94215	3.93913	3.90961	3.89086	3.87917	3.86877	3.86041	3.85544	3.81928	3.81641	3.81053	3.8342	3.8223
Thailand	Male	15 to 19	Mental disorders	4.57351	4.43973	4.33514	4.24688	4.17205	4.11877	4.03717	3.93798	3.87004	3.83723	3.80451	3.76463	3.75104	3.77002	3.77633	3.77384	3.78947	3.8024	3.83145	3.85038	3.87357	3.86328	3.86408	3.85858	3.88254	3.89111	3.93921	3.95127
Thailand	Male	5 to 9	Mental disorders	1.05677	1.17736	1.29451	1.40251	1.49528	1.57873	1.67056	1.74372	1.84917	1.93552	2.01888	2.14163	2.24426	2.2585	2.28752	2.29534	2.31454	2.35281	2.40417	2.49076	2.51536	2.53143	2.59145	2.64427	2.80294	2.94874	3.11338	3.18672
Timor-Leste	Both	0 to 20	Mental disorders	10.555	11.1604	11.7457	12.3362	12.874	13.3367	13.7811	14.1935	14.5355	14.7498	14.9237	15.0422	15.1202	15.1849	15.3192	15.5569	16.0621	16.8316	17.7246	18.6403	19.358	19.8882	20.4024	20.9008	21.3361	21.6699	21.9871	22.2237
Timor-Leste	Both	10 to 14	Mental disorders	8.29161	8.65314	8.97656	9.30213	9.60877	9.88619	10.1191	10.3794	10.5702	10.6507	10.7666	10.8394	10.91	11.0009	11.0846	11.1452	11.3558	11.7542	12.2006	12.6594	13.0309	13.3184	13.5425	13.8153	14.0109	14.1504	14.2932	14.4032
Timor-Leste	Both	15 to 19	Mental disorders	13.3955	13.881	14.2935	14.6541	14.9747	15.2261	15.4496	15.5714	15.6126	15.6219	15.5924	15.607	15.5875	15.5276	15.447	15.5317	15.759	16.0811	16.5584	17.0442	17.3636	17.5504	17.8155	18.0383	18.2567	18.3803	18.5296	18.6273
Timor-Leste	Both	5 to 9	Mental disorders	1.93454	2.05155	2.16294	2.27588	2.37388	2.45582	2.55404	2.62688	2.69285	2.72737	2.78083	2.81009	2.83181	2.85444	2.92311	2.97698	3.07258	3.26607	3.44146	3.60943	3.75735	3.86359	4.01376	4.12044	4.22507	4.32001	4.42317	4.47585
Timor-Leste	Female	0 to 20	Mental disorders	8.8275	9.47786	10.0886	10.7343	11.304	11.8019	12.3075	12.7351	13.1274	13.3779	13.5755	13.7208	13.8056	13.8658	14.0158	14.2311	14.7097	15.4331	16.3642	17.2654	17.9845	18.5302	19.0383	19.5507	20.0219	20.3652	20.6735	20.9094
Timor-Leste	Female	10 to 14	Mental disorders	9.64145	10.0762	10.4648	10.8348	11.145	11.4533	11.7072	11.9411	12.1528	12.2403	12.3458	12.4368	12.4742	12.5194	12.6696	12.7014	12.912	13.3449	13.825	14.3296	14.7328	15.0171	15.2767	15.5935	15.8496	16.0327	16.2228	16.3267
Timor-Leste	Female	15 to 19	Mental disorders	16.0111	16.5917	17.0342	17.4416	17.7872	17.9999	18.2681	18.3361	18.4082	18.3813	18.3387	18.3274	18.2769	18.1748	18.0532	18.0718	18.2591	18.4817	18.9306	19.3882	19.6502	19.8698	20.0678	20.2991	20.5601	20.6687	20.7614	20.8988
Timor-Leste	Female	5 to 9	Mental disorders	4.78136	4.69137	4.61276	4.50921	4.43502	4.38668	4.34407	4.27262	4.2031	4.16479	4.14885	4.10242	4.05119	4.00315	4.0185	3.99805	3.96293	3.95038	3.83271	3.71729	3.65394	3.60376	3.63156	3.59949	3.56136	3.56952	3.60646	3.58533
Timor-Leste	Male	0 to 20	Mental disorders	5.54815	5.80032	6.0538	6.29586	6.52456	6.71784	6.88825	7.06483	7.19073	7.26841	7.33757	7.38006	7.41825	7.45666	7.52123	7.64943	7.89947	8.28816	8.68089	9.11193	9.45125	9.69868	9.9602	10.1978	10.3924	10.5624	10.7396	10.8657
Timor-Leste	Male	10 to 14	Mental disorders	3.44694	3.3689	3.30156	3.25351	3.19226	3.14429	3.10199	3.04258	3.00973	2.9826	2.96366	2.96533	2.97704	2.98374	3.02382	3.03085	2.99722	2.93438	2.84699	2.75116	2.68477	2.63983	2.61709	2.5832	2.55004	2.54771	2.54303	2.5215
Timor-Leste	Male	15 to 19	Mental disorders	2.73942	2.67306	2.61199	2.56353	2.52167	2.48371	2.46812	2.46615	2.48406	2.51585	2.54701	2.58244	2.64078	2.69664	2.7419	2.75761	2.72525	2.66641	2.5941	2.52239	2.47673	2.46284	2.44969	2.44146	2.42962	2.43871	2.44153	2.46306
Timor-Leste	Male	5 to 9	Mental disorders	1.40733	1.48304	1.5546	1.62251	1.691	1.74656	1.81394	1.86119	1.89961	1.91782	1.95624	1.97146	1.9839	1.99727	2.04088	2.07544	2.13626	2.2643	2.3638	2.47196	2.56495	2.63237	2.73145	2.7988	2.86512	2.93048	2.99774	3.03483
Vietnam	Both	0 to 20	Mental disorders	16.3434	16.6908	17.0593	17.4886	17.9561	18.4891	19.0396	19.6386	20.2517	20.8294	21.3884	21.9369	22.4262	22.8715	23.3127	23.7228	24.0955	24.4664	24.763	25.0323	25.2146	25.3603	25.4918	25.6471	25.809	25.9434	26.1406	26.3129
Vietnam	Both	10 to 14	Mental disorders	10.9409	11.2258	11.3919	11.6256	11.8631	12.111	12.3492	12.5816	12.8132	13.1138	13.3553	13.6806	13.9621	14.1784	14.4235	14.7519	14.9767	15.2009	15.4312	15.6441	15.8187	15.9957	16.1621	16.3505	16.5612	16.7296	16.9533	17.1067
Vietnam	Both	15 to 19	Mental disorders	14.2189	14.4297	14.695	14.9346	15.2191	15.5248	15.8147	16.0976	16.3838	16.53	16.8458	17.124	17.3769	17.6215	17.9452	18.0998	18.3577	18.6706	18.8734	19.109	19.2767	19.4703	19.6437	19.9188	20.1276	20.2699	20.5098	20.6925
Vietnam	Both	5 to 9	Mental disorders	3.11224	3.17936	3.25316	3.33324	3.40861	3.50075	3.59382	3.70267	3.82489	3.93969	4.03672	4.12322	4.20842	4.31615	4.40837	4.49748	4.58245	4.66588	4.74631	4.82427	4.88544	4.94589	5.0078	5.05336	5.10567	5.16911	5.21783	5.25067
Vietnam	Female	0 to 20	Mental disorders	11.6244	12.0177	12.4536	12.9833	13.5599	14.2202	14.9134	15.6542	16.3991	17.1292	17.8312	18.4955	19.1045	19.6364	20.2141	20.677	21.14	21.6099	21.9936	22.3151	22.536	22.7285	22.9145	23.1351	23.322	23.4758	23.7385	23.9309
Vietnam	Female	10 to 14	Mental disorders	10.1039	10.4053	10.6587	10.9634	11.2871	11.6373	11.9674	12.2847	12.6162	13.0493	13.4342	13.8297	14.2409	14.5402	14.9087	15.2941	15.641	15.9554	16.2885	16.601	16.8662	17.1288	17.4325	17.7005	17.9536	18.1764	18.4864	18.6939
Vietnam	Female	15 to 19	Mental disorders	15.4627	15.7073	16.0041	16.2821	16.6309	16.9714	17.3399	17.6784	18.0114	18.2532	18.5948	18.9598	19.2503	19.533	19.9807	20.1469	20.4414	20.861	21.1177	21.3924	21.6009	21.8433	22.0763	22.4274	22.6351	22.7442	23.0032	23.0866
Vietnam	Female	5 to 9	Mental disorders	4.67251	4.61538	4.55612	4.49362	4.40768	4.32071	4.21639	4.10084	3.96593	3.84852	3.74527	3.66768	3.57987	3.52088	3.46803	3.39464	3.32824	3.24642	3.16234	3.10851	3.02941	2.97778	2.91442	2.8578	2.82005	2.80639	2.81874	2.80271
Vietnam	Male	0 to 20	Mental disorders	10.106	10.2294	10.3483	10.4768	10.6171	10.7762	10.9346	11.1178	11.3163	11.4922	11.6727	11.8645	12.0325	12.2105	12.3543	12.5358	12.6742	12.7976	12.8959	13.0062	13.078	13.1252	13.1618	13.203	13.2765	13.3382	13.4025	13.4824
Vietnam	Male	10 to 14	Mental disorders	2.47572	2.43563	2.41925	2.40795	2.38902	2.37433	2.36099	2.34837	2.33497	2.31629	2.30666	2.25928	2.24976	2.24388	2.23996	2.20475	2.19758	2.17487	2.1576	2.13998	2.13589	2.1321	2.12829	2.1145	2.08655	2.06149	2.0444	2.02038
Vietnam	Male	15 to 19	Mental disorders	3.31505	3.29543	3.27563	3.25975	3.24484	3.22167	3.21475	3.22011	3.22589	3.25737	3.26295	3.27312	3.26634	3.27055	3.28092	3.27572	3.27586	3.2662	3.25757	3.26297	3.24881	3.23946	3.23982	3.21718	3.20781	3.19619	3.1633	3.1394
Vietnam	Male	5 to 9	Mental disorders	2.86008	2.88981	2.9293	2.95574	2.9852	3.0162	3.04909	3.08885	3.13447	3.17774	3.20851	3.242	3.27074	3.32253	3.35938	3.39588	3.4315	3.46296	3.48462	3.5141	3.53423	3.55439	3.5803	3.58982	3.60566	3.63253	3.64718	3.6484
Oceania	Both	0 to 20	Mental disorders	19.7222	19.9205	20.1157	20.2726	20.4044	20.4913	20.5644	20.5987	20.6338	20.6817	20.7165	20.7143	20.7088	20.6876	20.6997	20.7388	20.8396	20.9482	21.1427	21.3022	21.4508	21.5482	21.643	21.7292	21.8333	21.8856	21.9525	22.0457
Oceania	Both	10 to 14	Mental disorders	11.0023	11.0724	11.1787	11.2437	11.2936	11.3295	11.3624	11.3883	11.4098	11.4238	11.3982	11.3755	11.3688	11.3286	11.2805	11.2849	11.3091	11.2858	11.3511	11.4044	11.4735	11.5267	11.5855	11.6321	11.7233	11.8066	11.8526	11.9776
Oceania	Both	15 to 19	Mental disorders	16.937	17.2267	17.4369	17.6393	17.818	17.9024	17.9637	17.9741	17.9397	17.9734	18.0117	17.9894	17.9523	17.8793	17.8849	17.8629	17.9844	18.0716	18.2548	18.4038	18.5148	18.5757	18.6014	18.6454	18.7468	18.7258	18.7671	18.7874
Oceania	Both	5 to 9	Mental disorders	4.25969	4.28967	4.31889	4.34716	4.38525	4.419	4.4557	4.49034	4.56458	4.66582	4.75855	4.82902	4.89002	4.90925	4.91995	4.98297	5.03025	5.06174	5.08393	5.09135	5.11031	5.13013	5.17494	5.23254	5.28111	5.30738	5.39877	5.47491
Oceania	Female	0 to 20	Mental disorders	19.3565	19.5813	19.8022	19.957	20.0913	20.1782	20.2375	20.2565	20.2733	20.3378	20.3446	20.3544	20.3483	20.3416	20.3378	20.3821	20.4684	20.5723	20.7488	20.9071	21.0422	21.1295	21.2016	21.2626	21.3497	21.3702	21.4067	21.4717
Oceania	Female	10 to 14	Mental disorders	13.564	13.7021	13.8281	13.9236	13.9915	14.0616	14.097	14.1173	14.103	14.1611	14.1035	14.0891	14.0676	14.0887	13.9949	14.0348	14.0713	14.0948	14.1717	14.277	14.3402	14.3843	14.4276	14.4473	14.5385	14.5921	14.5729	14.6711
Oceania	Female	15 to 19	Mental disorders	19.6793	19.9571	20.1884	20.3612	20.5421	20.6243	20.6684	20.7023	20.6598	20.7227	20.7193	20.7216	20.6999	20.6	20.6025	20.5792	20.6431	20.7214	20.8679	20.992	21.0919	21.1732	21.168	21.229	21.3155	21.2304	21.2542	21.2352
Oceania	Female	5 to 9	Mental disorders	3.72703	3.74981	3.71909	3.71249	3.71422	3.73906	3.74186	3.77391	3.8647	3.93324	3.96804	3.99998	4.01026	3.96229	3.95238	3.99932	4.0498	4.05319	4.04661	4.01408	3.97539	3.96966	3.96366	3.98658	3.98276	3.94646	3.98981	3.96579
Oceania	Male	0 to 20	Mental disorders	9.10858	9.18911	9.26885	9.3467	9.41583	9.46366	9.51855	9.55568	9.59486	9.65551	9.76234	9.82472	9.88566	9.93411	10.0092	10.084	10.1831	10.2753	10.397	10.4819	10.5886	10.6745	10.7545	10.8233	10.898	10.9506	11.0133	11.0864
Oceania	Male	10 to 14	Mental disorders	3.27752	3.2744	3.2682	3.26796	3.27366	3.28379	3.28157	3.27688	3.29132	3.337	3.40069	3.45632	3.50433	3.55791	3.59034	3.61764	3.65215	3.68767	3.71208	3.72433	3.74103	3.76371	3.7748	3.78367	3.77988	3.77657	3.7707	3.74641
Oceania	Male	15 to 19	Mental disorders	2.58149	2.52134	2.47423	2.43312	2.40564	2.40112	2.40541	2.41911	2.43526	2.50747	2.61076	2.71453	2.80686	2.90515	2.99791	3.08305	3.11121	3.12919	3.10922	3.0773	3.09125	3.12275	3.14431	3.15611	3.1677	3.19091	3.22241	3.25959
Oceania	Male	5 to 9	Mental disorders	2.70374	2.72592	2.74279	2.76583	2.80321	2.82946	2.8574	2.89343	2.94536	3.04305	3.1409	3.21429	3.28712	3.31931	3.33486	3.39267	3.43752	3.46667	3.48191	3.48803	3.50636	3.51907	3.54987	3.59721	3.64455	3.6649	3.73883	3.80097
Fiji	Both	0 to 20	Mental disorders	23.8805	24.0925	24.3351	24.5574	24.8266	25.1018	25.3209	25.4986	25.6553	25.8518	26.034	26.1373	26.2628	26.3778	26.4208	26.4769	26.5378	26.6377	26.7849	26.9397	27.0669	27.0399	27.041	27.058	27.0379	27.0553	27.0337	27.0612
Fiji	Both	10 to 14	Mental disorders	13.2135	13.3216	13.4476	13.4691	13.5883	13.6361	13.68	13.6776	13.7326	13.8214	13.9066	13.9898	14.0674	14.084	14.1094	14.109	14.1627	14.1985	14.2422	14.2487	14.3568	14.3927	14.4083	14.4469	14.506	14.6072	14.6318	14.715
Fiji	Both	15 to 19	Mental disorders	19.6469	19.9303	20.1761	20.4345	20.6678	20.928	21.0811	21.2411	21.3312	21.5001	21.7011	21.7566	21.8487	22.0137	22.0402	22.1473	22.2351	22.4007	22.5889	22.8406	22.9462	22.969	23.0451	23.1101	23.19	23.242	23.2473	23.2797
Fiji	Both	5 to 9	Mental disorders	5.30801	5.37897	5.42387	5.57262	5.76862	5.93531	6.11963	6.354	6.59453	6.91407	7.06641	7.3731	7.80311	7.94617	7.90732	8.00045	8.07069	8.09335	7.95941	7.85508	7.72219	7.61945	7.66043	7.82252	8.25503	8.51329	8.8103	9.30565
Fiji	Female	0 to 20	Mental disorders	23.8771	24.1289	24.3641	24.6121	24.8834	25.1564	25.3533	25.5169	25.6667	25.8503	25.9629	26.0176	26.1411	26.1758	26.1613	26.1565	26.2094	26.3202	26.5374	26.7109	26.8145	26.7424	26.7248	26.7366	26.689	26.6741	26.6141	26.5686
Fiji	Female	10 to 14	Mental disorders	16.1909	16.3223	16.4762	16.5818	16.7131	16.7803	16.7587	16.7963	16.8512	16.9352	16.9855	17.0457	17.1138	17.0866	17.045	16.9818	17.0654	17.1655	17.2525	17.3173	17.3898	17.3683	17.3561	17.3579	17.3955	17.495	17.415	17.4345
Fiji	Female	15 to 19	Mental disorders	22.7358	23.1046	23.3092	23.5612	23.7827	24.0548	24.2149	24.3079	24.4112	24.5936	24.6858	24.6963	24.8475	24.8959	24.8865	24.8942	24.945	25.0911	25.3913	25.6381	25.7002	25.6591	25.7098	25.7898	25.8701	25.8353	25.8272	25.8044
Fiji	Female	5 to 9	Mental disorders	3.41029	3.54429	3.59532	3.77116	3.88303	4.12278	4.24339	4.29789	4.62655	5.03349	5.31528	5.64046	5.73601	5.48024	5.33614	5.16049	5.11038	5.17058	5.26595	5.32028	4.83575	4.85709	4.99579	5.12739	5.44622	5.59077	5.86937	6.27804
Fiji	Male	0 to 20	Mental disorders	10.8059	10.9224	11.0401	11.1532	11.2941	11.4259	11.5674	11.7011	11.7859	12.023	12.4065	12.7271	12.9624	13.309	13.6476	13.9169	13.9908	14.0468	13.9354	13.7953	13.9503	14.1356	14.2352	14.3436	14.481	14.5785	14.6762	14.8475
Fiji	Male	10 to 14	Mental disorders	3.1497	3.1942	3.20466	3.27771	3.35253	3.43923	3.52971	3.66568	3.74049	3.92675	4.13179	4.29763	4.48003	4.62989	4.66942	4.68034	4.83775	5.04361	5.1647	5.21224	5.51658	5.94349	6.23512	6.44163	6.42174	6.50527	6.56684	6.4883
Fiji	Male	15 to 19	Mental disorders	2.91326	2.90035	2.86719	2.86675	2.8489	2.87669	2.89747	2.91644	2.9042	3.05906	3.36717	3.61575	3.7621	4.01982	4.3706	4.62102	4.63659	4.61954	4.46929	4.25372	4.34144	4.46794	4.53937	4.65872	4.80771	4.89144	5.01544	5.17595
Fiji	Male	5 to 9	Mental disorders	3.40991	3.4477	3.47569	3.58952	3.76832	3.89568	4.06217	4.32875	4.51654	4.78017	4.87856	5.14485	5.61961	5.85573	5.84618	5.98487	6.08828	6.08988	5.89326	5.76363	5.71736	5.59685	5.61052	5.73691	6.16819	6.40529	6.66973	7.14331
Kiribati	Both	0 to 20	Mental disorders	20.637	20.6294	20.6736	20.7227	20.8116	20.8877	20.9582	20.9782	21.0155	21.1003	21.1852	21.2466	21.3555	21.3764	21.4728	21.5601	21.6401	21.7234	21.7906	21.7685	21.7621	21.7173	21.6482	21.5888	21.514	21.4678	21.4384	21.3795
Kiribati	Both	10 to 14	Mental disorders	11.5377	11.5359	11.543	11.5809	11.5858	11.5902	11.5896	11.5411	11.5401	11.5625	11.5741	11.548	11.6191	11.5431	11.6105	11.6166	11.5908	11.626	11.639	11.6007	11.6367	11.6512	11.6629	11.6475	11.6813	11.7356	11.7519	11.6998
Kiribati	Both	15 to 19	Mental disorders	18.563	18.6645	18.7767	18.7793	18.8685	18.8817	18.866	18.7411	18.6224	18.5856	18.5309	18.4895	18.4627	18.3967	18.3998	18.4022	18.4428	18.4592	18.5105	18.5041	18.5527	18.6032	18.603	18.6494	18.6301	18.6123	18.639	18.6097
Kiribati	Both	5 to 9	Mental disorders	4.4204	4.41103	4.42596	4.44437	4.44187	4.44299	4.46695	4.49992	4.53302	4.69813	4.81976	4.90459	4.97881	5.03358	5.02839	5.10118	5.16858	5.43046	5.52254	5.58661	5.6599	5.71721	5.7193	5.79309	5.84835	5.88936	5.96736	6.02293
Kiribati	Female	0 to 20	Mental disorders	20.1789	20.2015	20.251	20.3131	20.4224	20.5024	20.5905	20.5892	20.627	20.7134	20.7822	20.8316	20.9082	20.8993	20.9976	21.048	21.0906	21.1495	21.2459	21.1968	21.1977	21.1503	21.0799	21.0346	20.9594	20.9354	20.9058	20.8602
Kiribati	Female	10 to 14	Mental disorders	14.2788	14.3367	14.3863	14.4964	14.5237	14.5402	14.5472	14.463	14.5237	14.5163	14.5293	14.5106	14.586	14.5001	14.6048	14.6118	14.509	14.5125	14.613	14.4927	14.5405	14.5356	14.5265	14.5172	14.5073	14.5486	14.5375	14.4001
Kiribati	Female	15 to 19	Mental disorders	20.7369	20.846	20.9015	20.8537	20.9615	20.9563	20.9282	20.8054	20.6863	20.6848	20.6211	20.5729	20.5505	20.465	20.4782	20.4442	20.4954	20.4852	20.5797	20.5348	20.5743	20.5975	20.6021	20.6023	20.5858	20.5862	20.5915	20.6373
Kiribati	Female	5 to 9	Mental disorders	3.53777	3.5887	3.59974	3.59773	3.59714	3.57671	3.57867	3.58853	3.62606	3.76914	3.81572	3.82114	3.80947	3.76299	3.664	3.65337	3.64371	3.83117	3.83018	3.8472	3.87658	3.88099	3.8146	3.79976	3.80954	3.78158	3.81114	3.81633
Kiribati	Male	0 to 20	Mental disorders	9.55482	9.54389	9.57211	9.59193	9.62868	9.66978	9.71558	9.75702	9.79767	9.908	10.0667	10.2026	10.3683	10.4882	10.6144	10.769	10.9237	11.0935	11.1823	11.2479	11.2963	11.34	11.3693	11.3845	11.3871	11.3965	11.423	11.4172
Kiribati	Male	10 to 14	Mental disorders	3.11484	3.13642	3.16117	3.1797	3.19195	3.20314	3.22368	3.25406	3.29947	3.3868	3.48962	3.57535	3.64992	3.73256	3.77319	3.84293	3.9018	3.99524	4.05861	4.10838	4.1471	4.18236	4.2152	4.29623	4.37027	4.44937	4.5239	4.57297
Kiribati	Male	15 to 19	Mental disorders	2.05619	2.03436	2.01667	1.99586	1.99867	2.01373	2.05847	2.10947	2.18016	2.29734	2.45677	2.59812	2.73432	2.85703	2.97546	3.08791	3.20311	3.3245	3.41661	3.50346	3.58781	3.69125	3.80838	3.89944	3.98539	4.09637	4.1905	4.29374
Kiribati	Male	5 to 9	Mental disorders	2.80764	2.81212	2.82974	2.85648	2.8557	2.85808	2.8753	2.90781	2.94289	3.08925	3.21671	3.3091	3.39428	3.46351	3.48121	3.56512	3.64501	3.89279	3.99346	4.06119	4.14179	4.20963	4.23075	4.31113	4.37891	4.42885	4.51087	4.56976
Marshall Islands	Both	0 to 20	Mental disorders	20.5953	20.9726	21.3274	21.6497	21.929	22.1563	22.3451	22.4917	22.6099	22.7236	22.839	22.9454	23.0422	23.1323	23.225	23.2882	23.3528	23.3911	23.4516	23.5127	23.5481	23.6274	23.6958	23.8121	23.9385	24.0313	24.1546	24.2622
Marshall Islands	Both	10 to 14	Mental disorders	11.6596	11.8513	11.9734	12.0781	12.1447	12.1874	12.2183	12.2134	12.1907	12.1835	12.2082	12.2636	12.2819	12.3423	12.3995	12.4539	12.4899	12.5114	12.6033	12.6293	12.6596	12.7258	12.7355	12.8495	12.8935	12.9364	13.0059	13.1154
Marshall Islands	Both	15 to 19	Mental disorders	18.0049	18.3073	18.5959	18.8264	18.9929	19.0819	19.1551	19.1574	19.2008	19.2477	19.315	19.3778	19.47	19.5521	19.6588	19.7723	19.8865	20.0218	20.1414	20.2367	20.3221	20.404	20.4801	20.5374	20.6454	20.658	20.6843	20.636
Marshall Islands	Both	5 to 9	Mental disorders	4.5935	4.6625	4.68095	4.69634	4.74053	4.75335	4.84302	4.9817	5.09465	5.16576	5.33537	5.54504	5.69069	5.88289	6.05212	6.20455	6.34736	6.48821	6.59843	6.70861	6.78282	6.84035	6.89184	6.97063	7.07808	7.18873	7.28977	7.40076
Marshall Islands	Female	0 to 20	Mental disorders	20.2682	20.6336	20.949	21.2543	21.5269	21.7411	21.9084	22.0368	22.139	22.2144	22.2968	22.3413	22.3815	22.4358	22.5098	22.5057	22.5628	22.6022	22.6626	22.7237	22.7764	22.8702	22.9074	23.0202	23.1254	23.2029	23.3102	23.421
Marshall Islands	Female	10 to 14	Mental disorders	14.2171	14.4159	14.4977	14.6219	14.7237	14.7588	14.7692	14.7624	14.7488	14.701	14.7347	14.7576	14.7344	14.8209	14.8612	14.9041	14.9598	15.0209	15.1044	15.1385	15.2112	15.3107	15.2694	15.3693	15.4104	15.42	15.4527	15.5849
Marshall Islands	Female	15 to 19	Mental disorders	20.7098	20.9431	21.1701	21.3353	21.463	21.5488	21.5904	21.6123	21.6339	21.6666	21.7113	21.7261	21.7621	21.7975	21.8969	21.9009	21.9869	22.1395	22.2315	22.3121	22.4186	22.4793	22.4899	22.5425	22.6139	22.5939	22.6185	22.605
Marshall Islands	Female	5 to 9	Mental disorders	3.68658	3.74928	3.76062	3.77438	3.82679	3.89888	3.98101	4.07731	4.20775	4.28604	4.39394	4.50049	4.57596	4.71745	4.76966	4.84071	4.81159	4.89376	4.87834	4.86886	4.93686	4.94942	4.9628	5.00461	5.0818	5.14817	5.21037	5.26878
Marshall Islands	Male	0 to 20	Mental disorders	9.6037	9.82708	10.1046	10.3413	10.5109	10.6748	10.7863	10.8823	10.9878	11.241	11.5687	11.8529	12.1475	12.4172	12.6571	12.8784	13.0503	13.1577	13.2667	13.3449	13.4083	13.5002	13.6204	13.7528	13.9038	14.0363	14.2058	14.3348
Marshall Islands	Male	10 to 14	Mental disorders	3.38116	3.41115	3.51316	3.57799	3.62064	3.72052	3.72351	3.69256	3.71938	3.93514	4.17245	4.28886	4.51052	4.6859	4.83815	4.98716	5.11725	5.21886	5.29464	5.37854	5.46328	5.49471	5.51562	5.54203	5.60637	5.67643	5.72534	5.76901
Marshall Islands	Male	15 to 19	Mental disorders	2.82379	2.81816	2.89777	2.96931	3.00203	3.05814	3.08363	3.13005	3.19936	3.42433	3.73189	3.97018	4.21409	4.45312	4.67088	4.84922	5.0176	5.12171	5.21917	5.28265	5.37094	5.48076	5.61033	5.74753	5.87319	6.00641	6.17139	6.3129
Marshall Islands	Male	5 to 9	Mental disorders	2.9056	2.95401	2.94942	2.95477	2.9831	2.97352	3.05204	3.18524	3.28273	3.34296	3.51099	3.73059	3.86816	4.04394	4.20706	4.37251	4.5217	4.67258	4.79028	4.9036	4.973	5.02093	5.066	5.13556	5.22792	5.32178	5.41448	5.52604
Federated States of Micronesia	Both	0 to 20	Mental disorders	21.061	21.3656	21.643	21.8774	22.0692	22.2296	22.3381	22.4195	22.4866	22.5923	22.6853	22.7832	22.9012	22.9793	23.0748	23.164	23.3028	23.4215	23.5607	23.7481	23.8643	23.9661	24.0889	24.1684	24.235	24.2976	24.3767	24.3943
Federated States of Micronesia	Both	10 to 14	Mental disorders	11.5403	11.6245	11.7053	11.8074	11.8723	11.9729	12.0135	12.0431	12.0645	12.1008	12.1284	12.1514	12.2287	12.2618	12.3148	12.3321	12.3991	12.3995	12.4739	12.566	12.5624	12.5942	12.6519	12.6791	12.6642	12.6757	12.7006	12.7255
Federated States of Micronesia	Both	15 to 19	Mental disorders	18.1455	18.4488	18.6701	18.7592	18.8926	18.9868	19.0293	19.0389	19.0222	19.082	19.082	19.1139	19.1491	19.147	19.178	19.3055	19.4141	19.5565	19.6818	19.8653	19.9776	20.0274	20.1194	20.1247	20.1373	20.1528	20.2211	20.1111
Federated States of Micronesia	Both	5 to 9	Mental disorders	4.65456	4.69454	4.7419	4.79253	4.83883	4.88676	4.93764	4.98059	5.03055	5.14389	5.32116	5.47614	5.608	5.72861	5.89824	6.10513	6.27237	6.40369	6.51665	6.60877	6.60171	6.62316	6.63734	6.65365	6.71258	6.85345	6.93591	7.10783
Federated States of Micronesia	Female	0 to 20	Mental disorders	20.7604	21.0659	21.3265	21.516	21.709	21.8741	21.9682	22.0321	22.0817	22.1466	22.2238	22.3001	22.3664	22.4321	22.5105	22.606	22.7307	22.8358	22.9845	23.1353	23.2617	23.3404	23.4482	23.4963	23.5718	23.5963	23.6535	23.6571
Federated States of Micronesia	Female	10 to 14	Mental disorders	14.2899	14.4069	14.5155	14.6159	14.6995	14.8606	14.9039	14.9304	14.9547	14.9817	14.9625	14.9414	15.03	15.0487	15.0865	15.0609	15.1719	15.1784	15.3246	15.3963	15.4453	15.4732	15.5061	15.5188	15.5088	15.4642	15.4697	15.4578
Federated States of Micronesia	Female	15 to 19	Mental disorders	20.4941	20.8021	20.9982	21.0716	21.1913	21.2675	21.3007	21.2913	21.2661	21.2497	21.3127	21.3732	21.2861	21.2968	21.3327	21.4954	21.5685	21.6804	21.7509	21.9036	22.0351	22.0529	22.1576	22.1329	22.1941	22.1673	22.2036	22.1354
Federated States of Micronesia	Female	5 to 9	Mental disorders	3.53753	3.5373	3.53963	3.5647	3.55072	3.55796	3.565	3.55049	3.5599	3.56215	3.59529	3.63457	3.63873	3.65677	3.71339	3.82503	3.88733	3.90723	3.93413	3.93915	3.87682	3.87727	3.89114	3.90472	3.94618	4.0542	4.11576	4.23243
Federated States of Micronesia	Male	0 to 20	Mental disorders	9.79902	9.96185	10.1242	10.2793	10.3968	10.4933	10.5822	10.6559	10.7193	10.875	11.0725	11.2518	11.4339	11.5597	11.7118	11.8538	12.0333	12.2068	12.3925	12.6264	12.7922	12.9522	13.0926	13.2158	13.31	13.4519	13.5683	13.6505
Federated States of Micronesia	Male	10 to 14	Mental disorders	3.40112	3.41519	3.44407	3.4546	3.48343	3.50468	3.53349	3.56085	3.59298	3.67421	3.80132	3.90532	3.99475	4.08465	4.21454	4.34829	4.45383	4.53422	4.60285	4.65695	4.70156	4.72298	4.73367	4.77705	4.84377	4.89795	4.9284	4.97806
Federated States of Micronesia	Male	15 to 19	Mental disorders	2.56094	2.533	2.51423	2.51543	2.5235	2.54161	2.582	2.6172	2.6551	2.75545	2.93547	3.08968	3.20724	3.31321	3.43041	3.54066	3.65918	3.78523	3.92258	4.0744	4.2324	4.37032	4.48122	4.58136	4.67591	4.78549	4.87637	4.98198
Federated States of Micronesia	Male	5 to 9	Mental disorders	3.01293	3.04801	3.08929	3.13621	3.17449	3.2217	3.27276	3.31946	3.37272	3.49577	3.68751	3.85179	3.98903	4.11024	4.28115	4.48915	4.65829	4.79919	4.91519	5.01725	5.01688	5.03848	5.04553	5.05969	5.11149	5.23929	5.31167	5.47092
Papua New Guinea	Both	0 to 20	Mental disorders	18.4127	18.633	18.8547	19.0308	19.1768	19.2657	19.3472	19.3882	19.4371	19.4934	19.5376	19.5453	19.5636	19.5733	19.6218	19.6963	19.8396	19.98	20.2203	20.4179	20.6032	20.7379	20.8614	20.9751	21.1149	21.1842	21.2754	21.3936
Papua New Guinea	Both	10 to 14	Mental disorders	10.3169	10.392	10.5169	10.5981	10.6471	10.6933	10.742	10.7878	10.8268	10.8475	10.8192	10.7965	10.7982	10.7629	10.7142	10.737	10.7749	10.7539	10.8421	10.9197	11.0075	11.0775	11.1553	11.2119	11.32	11.4179	11.4763	11.627
Papua New Guinea	Both	15 to 19	Mental disorders	15.9464	16.2657	16.4957	16.7166	16.9282	17.0054	17.0652	17.0662	17.0123	17.0396	17.0657	17.0313	16.9991	16.9291	16.9662	16.9494	17.116	17.2173	17.4349	17.6126	17.7514	17.842	17.8758	17.9411	18.084	18.0704	18.1384	18.1771
Papua New Guinea	Both	5 to 9	Mental disorders	3.94254	3.97377	4.01102	4.03655	4.0666	4.09383	4.12162	4.14268	4.21111	4.29197	4.38726	4.43953	4.47397	4.48892	4.52019	4.59462	4.65019	4.67874	4.71702	4.7346	4.76698	4.7947	4.85011	4.91014	4.93271	4.93606	5.02214	5.08103
Papua New Guinea	Female	0 to 20	Mental disorders	17.953	18.2014	18.4644	18.6355	18.788	18.8777	18.9462	18.9715	18.9992	19.0845	19.1024	19.1391	19.1665	19.2161	19.2546	19.3477	19.4749	19.6094	19.8143	20.009	20.1757	20.3042	20.4067	20.4895	20.6133	20.6451	20.7057	20.7973
Papua New Guinea	Female	10 to 14	Mental disorders	12.7248	12.8873	13.0309	13.1386	13.2088	13.3013	13.3642	13.4044	13.3944	13.4884	13.4236	13.422	13.4112	13.4742	13.3739	13.4511	13.4984	13.5288	13.6164	13.7504	13.8289	13.8955	13.9659	13.9928	14.1047	14.1696	14.1605	14.2935
Papua New Guinea	Female	15 to 19	Mental disorders	18.6863	18.9834	19.2662	19.4499	19.6688	19.7313	19.768	19.8124	19.7501	19.8197	19.8099	19.8233	19.8176	19.7397	19.782	19.7786	19.877	19.9697	20.123	20.2673	20.3887	20.5131	20.5109	20.596	20.7235	20.6314	20.6821	20.6751
Papua New Guinea	Female	5 to 9	Mental disorders	3.79611	3.80274	3.75499	3.71858	3.70628	3.69862	3.68224	3.72053	3.78886	3.81399	3.83186	3.83713	3.84161	3.80322	3.81563	3.89293	3.96616	3.96293	3.94864	3.91335	3.8945	3.87814	3.86581	3.8825	3.85213	3.78785	3.81542	3.75531
Papua New Guinea	Male	0 to 20	Mental disorders	8.53391	8.62111	8.70379	8.78865	8.85778	8.90406	8.95664	8.99145	9.03813	9.07684	9.1558	9.18836	9.23503	9.25769	9.32429	9.3964	9.51788	9.62973	9.79736	9.91409	10.0353	10.124	10.2098	10.2856	10.3662	10.4214	10.4886	10.5656
Papua New Guinea	Male	10 to 14	Mental disorders	3.30517	3.29326	3.2806	3.27142	3.26715	3.26825	3.25407	3.22838	3.23536	3.26071	3.30382	3.34503	3.3742	3.41811	3.44909	3.47638	3.50038	3.52123	3.54045	3.55073	3.55068	3.54231	3.53343	3.52662	3.51769	3.4963	3.47808	3.45364
Papua New Guinea	Male	15 to 19	Mental disorders	2.54901	2.47708	2.42489	2.37393	2.33936	2.32476	2.31765	2.32806	2.34656	2.39818	2.46101	2.53705	2.61632	2.69496	2.76067	2.8354	2.86472	2.88776	2.87765	2.85413	2.85767	2.87811	2.8905	2.88815	2.88487	2.89898	2.91965	2.94264
Papua New Guinea	Male	5 to 9	Mental disorders	2.49845	2.52465	2.54617	2.56893	2.59871	2.62007	2.63643	2.65259	2.69677	2.78051	2.88259	2.93784	2.97875	2.99795	3.02685	3.08694	3.13266	3.1579	3.1909	3.20612	3.23245	3.25294	3.29066	3.34003	3.35999	3.35773	3.42372	3.46646
Samoa	Both	0 to 20	Mental disorders	23.9648	24.0659	24.1305	24.1651	24.2183	24.2176	24.2186	24.1609	24.1348	24.137	24.1516	24.2036	24.3268	24.4869	24.6397	24.8119	24.8991	24.926	25.0056	24.9826	25.0471	25.1622	25.257	25.2963	25.3509	25.3598	25.3785	25.3868
Samoa	Both	10 to 14	Mental disorders	12.9092	12.9526	12.9509	12.9645	12.9767	12.9851	13.0317	12.9989	13.0214	13.0796	13.1347	13.2006	13.2983	13.3942	13.4461	13.5184	13.5849	13.5363	13.5947	13.5712	13.5546	13.6218	13.6775	13.6664	13.7781	13.7898	13.7845	13.8016
Samoa	Both	15 to 19	Mental disorders	19.8308	20.0613	20.2478	20.352	20.5271	20.6079	20.6271	20.6145	20.6785	20.7406	20.7931	20.811	20.8708	20.9518	21.0287	21.1137	21.1102	21.1641	21.2415	21.1472	21.2476	21.3315	21.3549	21.3307	21.2941	21.2939	21.2925	21.2474
Samoa	Both	5 to 9	Mental disorders	5.20968	5.23762	5.23961	5.20567	5.20168	5.19952	5.24161	5.24509	5.24881	5.36619	5.48022	5.57985	5.65384	5.72418	5.79839	5.90448	5.97573	6.02629	6.0693	6.05178	6.17482	6.29341	6.38323	6.3819	6.37381	6.35229	6.39502	6.43975
Samoa	Female	0 to 20	Mental disorders	23.5612	23.6543	23.6848	23.6944	23.7315	23.7343	23.7427	23.6693	23.6382	23.6448	23.6436	23.6695	23.7788	23.9396	24.0802	24.2294	24.3507	24.3609	24.465	24.4501	24.5254	24.6335	24.6809	24.7083	24.7233	24.7096	24.7312	24.7072
Samoa	Female	10 to 14	Mental disorders	15.8383	15.856	15.8693	15.8696	15.8802	15.8978	15.9743	15.9308	15.9649	16.0324	16.0792	16.1381	16.2404	16.3419	16.3578	16.4445	16.5732	16.4742	16.6064	16.5628	16.5559	16.6124	16.5892	16.6052	16.6938	16.6612	16.6565	16.6329
Samoa	Female	15 to 19	Mental disorders	22.2463	22.4761	22.5342	22.5873	22.7379	22.7981	22.8328	22.7794	22.801	22.8167	22.8359	22.8324	22.8574	22.9193	23.0068	23.0665	23.0864	23.1059	23.1806	23.1405	23.2678	23.3382	23.3787	23.3342	23.2679	23.2604	23.2773	23.2163
Samoa	Female	5 to 9	Mental disorders	3.86075	3.91774	3.9205	3.89883	3.88591	3.88213	3.8928	3.88629	3.87812	3.92986	3.97073	4.00021	4.00337	4.01082	4.01989	4.08257	4.04275	3.8833	3.88267	3.56826	3.66248	3.8552	3.93575	3.8744	3.85788	3.81654	3.84738	3.92585
Samoa	Male	0 to 20	Mental disorders	11.2297	11.2644	11.3111	11.3505	11.4093	11.4338	11.5218	11.5241	11.5363	11.6431	11.8175	12	12.1801	12.3419	12.4925	12.6497	12.7318	12.7978	12.8496	12.8845	12.9607	13.0308	13.1245	13.2061	13.322	13.4219	13.4919	13.5652
Samoa	Male	10 to 14	Mental disorders	3.22064	3.24625	3.26526	3.29493	3.30144	3.27674	3.19608	3.21678	3.22897	3.29722	3.39249	3.47347	3.54078	3.60115	3.64956	3.70198	3.73653	3.77326	3.80731	3.84531	3.91081	3.98713	4.01867	4.05692	4.0858	4.14114	4.20125	4.25638
Samoa	Male	15 to 19	Mental disorders	2.41194	2.37305	2.32504	2.3136	2.34119	2.392	2.55581	2.60179	2.63879	2.78218	2.99989	3.21341	3.38083	3.51278	3.62524	3.71748	3.78932	3.82655	3.86233	3.8927	3.94388	3.96393	4.01202	4.11872	4.25767	4.41822	4.54269	4.65818
Samoa	Male	5 to 9	Mental disorders	3.24838	3.26456	3.26105	3.22165	3.21576	3.21256	3.25455	3.25719	3.25924	3.35464	3.46653	3.5612	3.62995	3.69558	3.76934	3.86595	3.95014	4.02964	4.07034	4.12956	4.23865	4.31746	4.4036	4.40764	4.40241	4.39162	4.42815	4.46887
Solomon Islands	Both	0 to 20	Mental disorders	18.7931	19.0709	19.3535	19.6252	19.8081	19.918	20.0061	20.0699	20.1118	20.117	20.0987	20.0287	19.8751	19.7176	19.5736	19.5149	19.5288	19.5839	19.6946	19.8073	19.9219	19.9994	20.1323	20.2369	20.3469	20.4586	20.5669	20.7226
Solomon Islands	Both	10 to 14	Mental disorders	10.365	10.485	10.6074	10.7268	10.8181	10.878	10.8994	10.9714	10.989	10.9987	10.9981	10.9607	10.8766	10.7676	10.6757	10.6577	10.6681	10.6958	10.7496	10.7885	10.848	10.8794	10.8993	10.9569	11.0655	11.1115	11.1608	11.2627
Solomon Islands	Both	15 to 19	Mental disorders	16.263	16.531	16.7939	17.1331	17.2697	17.31	17.4155	17.4729	17.5271	17.507	17.5242	17.5054	17.3977	17.2989	17.244	17.1932	17.2213	17.2647	17.4004	17.4838	17.5822	17.6025	17.7052	17.7544	17.7271	17.7265	17.7109	17.7274
Solomon Islands	Both	5 to 9	Mental disorders	3.92571	3.94839	3.9777	4.00306	4.02966	4.05379	4.08007	4.09638	4.18275	4.25556	4.31179	4.34851	4.35288	4.32767	4.27566	4.30009	4.32213	4.38309	4.40223	4.42622	4.48405	4.5118	4.53678	4.58756	4.61205	4.68599	4.71555	4.74533
Solomon Islands	Female	0 to 20	Mental disorders	18.6624	18.9707	19.2313	19.5057	19.6578	19.7709	19.8411	19.881	19.8912	19.8981	19.8861	19.8153	19.6537	19.463	19.3182	19.245	19.2538	19.3119	19.4584	19.5658	19.7169	19.7734	19.8538	19.9592	20.0511	20.1763	20.2362	20.3714
Solomon Islands	Female	10 to 14	Mental disorders	13.1284	13.3058	13.4562	13.585	13.6841	13.7407	13.7741	13.8023	13.8166	13.8021	13.8192	13.7729	13.6717	13.5033	13.4188	13.3895	13.4196	13.4852	13.6008	13.7198	13.8042	13.8298	13.7804	13.8248	13.9503	13.9925	14	14.0435
Solomon Islands	Female	15 to 19	Mental disorders	19.1006	19.4062	19.6143	19.9386	20.0363	20.1382	20.1974	20.2338	20.2543	20.2644	20.2568	20.2299	20.1009	19.9375	19.8499	19.8167	19.8271	19.8549	20.0027	20.0579	20.2104	20.1807	20.242	20.2988	20.2278	20.2798	20.2135	20.2036
Solomon Islands	Female	5 to 9	Mental disorders	3.46975	3.4275	3.38164	3.35129	3.32879	3.31081	3.30578	3.30022	3.41991	3.45106	3.47192	3.48436	3.48716	3.43652	3.39603	3.39507	3.40604	3.44831	3.44751	3.40937	3.42691	3.42659	3.38754	3.41668	3.39359	3.43904	3.44103	3.40288
Solomon Islands	Male	0 to 20	Mental disorders	8.50289	8.61212	8.7527	8.87954	8.98391	9.03602	9.09059	9.13716	9.18237	9.21075	9.24573	9.25195	9.22096	9.19764	9.15875	9.16877	9.20846	9.26658	9.33254	9.41979	9.50054	9.59136	9.7244	9.80953	9.8909	9.95741	10.0433	10.1425
Solomon Islands	Male	10 to 14	Mental disorders	3.35068	3.3253	3.30555	3.27454	3.25675	3.24025	3.23048	3.21637	3.23286	3.25233	3.28861	3.3227	3.36233	3.39333	3.42594	3.44904	3.47897	3.51969	3.54964	3.57549	3.58799	3.59275	3.59429	3.60965	3.61617	3.64762	3.64744	3.65087
Solomon Islands	Male	15 to 19	Mental disorders	2.57493	2.49684	2.41942	2.36503	2.33292	2.32953	2.32906	2.33104	2.34284	2.38314	2.44317	2.50326	2.57305	2.64032	2.69503	2.74711	2.77889	2.80447	2.82212	2.84535	2.90011	2.95675	3.02364	3.07507	3.11115	3.14761	3.17418	3.21141
Solomon Islands	Male	5 to 9	Mental disorders	2.46926	2.48104	2.50068	2.51816	2.53814	2.5583	2.5766	2.5901	2.65549	2.71718	2.77886	2.82469	2.84525	2.84079	2.81737	2.84842	2.87377	2.92637	2.93867	2.96093	3.0071	3.0311	3.05295	3.09914	3.12042	3.17815	3.20171	3.21574
Tonga	Both	0 to 20	Mental disorders	22.2464	22.4235	22.6119	22.7469	22.9008	23.0672	23.1507	23.2127	23.1702	23.2482	23.4233	23.5476	23.35	23.3786	23.3697	23.3814	23.4761	23.5292	23.5811	23.7093	23.8286	23.9071	24.018	24.1183	24.2426	24.3903	24.5372	24.667
Tonga	Both	10 to 14	Mental disorders	12.3415	12.4144	12.4712	12.4939	12.5868	12.6578	12.6646	12.7553	12.7641	12.7965	12.824	12.8642	12.8526	12.8829	12.885	12.8651	12.9427	13.0122	13.0453	13.1196	13.1764	13.2063	13.2822	13.3603	13.4026	13.4753	13.5074	13.5636
Tonga	Both	15 to 19	Mental disorders	17.2102	17.4479	17.7096	17.9093	18.1031	18.326	18.4269	18.4155	18.3437	18.4022	18.6541	18.8383	18.5489	18.5868	18.5999	18.6585	18.8171	18.8594	18.9368	19.1032	19.2343	19.3136	19.3952	19.4084	19.5131	19.5831	19.6698	19.669
Tonga	Both	5 to 9	Mental disorders	4.467	4.49505	4.52768	4.55696	4.58793	4.65522	4.67737	4.69507	4.71935	4.83654	4.92471	5.01627	5.12297	5.21566	5.28864	5.35723	5.44037	5.50564	5.55903	5.62798	5.72455	5.77252	5.83011	5.88116	5.93513	5.98457	6.03034	6.08606
Tonga	Female	0 to 20	Mental disorders	22.3685	22.5463	22.7601	22.888	23.0653	23.2222	23.2919	23.3634	23.3118	23.3585	23.5096	23.5952	23.3259	23.3097	23.2609	23.2634	23.3204	23.3823	23.4627	23.6058	23.6833	23.7198	23.7921	23.8685	23.9434	24.0482	24.1586	24.2328
Tonga	Female	10 to 14	Mental disorders	15.2669	15.3696	15.4614	15.4558	15.589	15.6505	15.6845	15.8299	15.839	15.8776	15.9152	15.9505	15.8609	15.8997	15.8446	15.8612	15.9127	16.0026	16.1077	16.2405	16.2536	16.2765	16.2967	16.3192	16.33	16.3348	16.3422	16.2895
Tonga	Female	15 to 19	Mental disorders	20.648	20.8476	21.1493	21.3275	21.4665	21.6671	21.7066	21.6915	21.5414	21.5594	21.7563	21.8682	21.518	21.4821	21.4936	21.5291	21.6234	21.7152	21.8352	22.0128	22.1136	22.1073	22.1528	22.1831	22.2002	22.2452	22.2588	22.2309
Tonga	Female	5 to 9	Mental disorders	2.4683	2.47506	2.47222	2.48181	2.45854	2.52018	2.52987	2.47476	2.44621	2.55725	2.5414	2.55724	2.63935	2.68949	2.74532	2.79548	2.85849	2.86965	2.89466	2.91848	2.98651	2.99954	3.00569	3.02424	3.05544	3.05496	3.06905	3.07942
Tonga	Male	0 to 20	Mental disorders	10.0402	10.1299	10.2225	10.3008	10.3725	10.4721	10.544	10.6116	10.6258	10.8111	11.0117	11.2196	11.404	11.5743	11.695	11.7978	11.9459	12.0532	12.0936	12.2321	12.4417	12.5795	12.7398	12.877	13.0194	13.1774	13.3452	13.5161
Tonga	Male	10 to 14	Mental disorders	3.04863	3.06645	3.08656	3.10557	3.11563	3.12704	3.15204	3.15341	3.13626	3.19653	3.26917	3.35588	3.45816	3.54703	3.61954	3.68713	3.75456	3.84323	3.89423	3.96575	4.05824	4.10264	4.13627	4.17199	4.21632	4.24786	4.28614	4.31395
Tonga	Male	15 to 19	Mental disorders	3.18244	3.16787	3.19648	3.20736	3.20154	3.24661	3.28883	3.33517	3.29987	3.47034	3.65962	3.85435	4.01694	4.15999	4.28747	4.40619	4.50977	4.63838	4.67192	4.81801	5.03386	5.16865	5.32387	5.47197	5.57273	5.69418	5.82402	5.96377
Tonga	Male	5 to 9	Mental disorders	2.79583	2.81711	2.8431	2.86352	2.88323	2.93601	2.95794	2.98007	3.00228	3.10028	3.20036	3.29824	3.39395	3.48258	3.55261	3.61597	3.6886	3.75694	3.81519	3.8867	3.98416	4.03582	4.0936	4.14386	4.19751	4.24458	4.28423	4.34028
Vanuatu	Both	0 to 20	Mental disorders	20.1357	20.3723	20.6071	20.796	20.963	21.0667	21.1802	21.2602	21.3078	21.4023	21.4481	21.4644	21.4863	21.5067	21.5171	21.5658	21.677	21.8684	22.0568	22.2409	22.3717	22.4463	22.4863	22.5387	22.5371	22.5334	22.4989	22.515
Vanuatu	Both	10 to 14	Mental disorders	11.2078	11.2894	11.369	11.4132	11.4432	11.4836	11.5154	11.5507	11.5326	11.6084	11.5777	11.5831	11.5824	11.6275	11.6038	11.5944	11.6229	11.6685	11.7481	11.8357	11.914	11.9759	12.0198	12.0955	12.081	12.1284	12.151	12.2216
Vanuatu	Both	15 to 19	Mental disorders	17.5071	17.7862	18.0808	18.2558	18.4057	18.4944	18.5988	18.5991	18.6045	18.6527	18.694	18.7097	18.7239	18.7349	18.6632	18.725	18.8742	19.1014	19.2871	19.4664	19.5994	19.6573	19.7347	19.7784	19.812	19.8044	19.7465	19.7225
Vanuatu	Both	5 to 9	Mental disorders	4.4182	4.45474	4.49186	4.52913	4.55005	4.56186	4.59748	4.65396	4.72081	4.90001	5.02648	5.11267	5.17643	5.1884	5.09534	5.14689	5.20758	5.39974	5.46793	5.5035	5.55171	5.58085	5.53886	5.58132	5.70262	5.74929	5.92625	5.97829
Vanuatu	Female	0 to 20	Mental disorders	19.9138	20.1296	20.3537	20.5277	20.7012	20.7946	20.8696	20.9346	20.9803	21.0349	21.0829	21.0782	21.0677	21.0339	21.0443	21.095	21.2062	21.3747	21.584	21.7803	21.9271	21.995	22.0324	22.087	22.0938	22.0837	22.0481	22.0379
Vanuatu	Female	10 to 14	Mental disorders	13.9024	13.9768	14.0556	14.1175	14.1835	14.2276	14.2524	14.2661	14.2904	14.3041	14.3048	14.2876	14.2677	14.2378	14.2063	14.206	14.2829	14.3528	14.4903	14.6182	14.7742	14.8063	14.845	14.9118	14.8774	14.891	14.8754	14.913
Vanuatu	Female	15 to 19	Mental disorders	20.1296	20.3523	20.6035	20.7775	20.9144	21.0097	21.0521	21.0788	21.0864	21.1346	21.1482	21.1123	21.0201	20.9726	20.9065	20.9391	21.036	21.2056	21.4002	21.5702	21.6899	21.7656	21.819	21.8791	21.9291	21.9152	21.8758	21.8471
Vanuatu	Female	5 to 9	Mental disorders	3.46116	3.46103	3.44381	3.44782	3.41963	3.43677	3.48329	3.52638	3.63476	3.85513	3.90397	3.96203	3.92226	3.91235	3.68007	3.71109	3.79044	3.98275	3.99554	3.95135	3.94059	3.9099	3.78377	3.74927	3.7954	3.76326	3.9138	3.94574
Vanuatu	Male	0 to 20	Mental disorders	9.21288	9.33309	9.45355	9.55674	9.63621	9.69959	9.78418	9.83931	9.87376	9.99505	10.1031	10.2019	10.3075	10.4165	10.4753	10.5562	10.6595	10.819	10.9398	11.0518	11.1238	11.1838	11.2223	11.2596	11.2788	11.31	11.3524	11.4235
Vanuatu	Male	10 to 14	Mental disorders	3.21672	3.20185	3.19659	3.1968	3.19849	3.20075	3.20845	3.21317	3.24578	3.27699	3.36371	3.42637	3.48437	3.51596	3.54873	3.6093	3.66419	3.73175	3.76557	3.80857	3.85497	3.88652	3.91147	3.93985	4.007	4.04548	4.11162	4.13708
Vanuatu	Male	15 to 19	Mental disorders	2.50399	2.43611	2.3953	2.36591	2.34103	2.34774	2.36561	2.38799	2.41164	2.48849	2.60565	2.71708	2.82354	2.93498	3.04771	3.12471	3.1832	3.22434	3.26307	3.28597	3.29563	3.33283	3.37362	3.40898	3.45043	3.52176	3.63311	3.75115
Vanuatu	Male	5 to 9	Mental disorders	2.82814	2.85272	2.88001	2.90708	2.91822	2.92649	2.95301	2.99543	3.04719	3.19258	3.31667	3.41014	3.48437	3.51847	3.45693	3.50757	3.56889	3.72628	3.78764	3.81728	3.86547	3.8956	3.87582	3.92334	4.04151	4.0958	4.26362	4.31919
Central Asia	Both	0 to 20	Mental disorders	24.9722	24.9284	24.9029	24.7945	24.7283	24.7225	24.6971	24.6261	24.5837	24.5432	24.6007	24.8353	25.1481	25.4809	25.8134	26.1551	26.2925	26.395	26.4414	26.465	26.474	26.4379	26.4059	26.3888	26.2988	26.2464	26.2189	26.2005
Central Asia	Both	10 to 14	Mental disorders	14.1806	14.2133	14.2336	14.1995	14.1752	14.1369	14.0994	14.0492	13.9653	13.8944	13.8624	13.9027	14.0018	14.1367	14.3056	14.452	14.4652	14.5509	14.5798	14.6746	14.7567	14.8477	14.9478	15.0551	15.1626	15.2766	15.3149	15.3631
Central Asia	Both	15 to 19	Mental disorders	21.3484	21.4405	21.5258	21.4535	21.4245	21.428	21.3735	21.2276	21.0692	20.8712	20.7211	20.7725	20.875	20.9886	21.1169	21.3237	21.3694	21.3666	21.3714	21.3568	21.3961	21.4237	21.4793	21.58	21.5845	21.6534	21.7392	21.8302
Central Asia	Both	5 to 9	Mental disorders	15.1413	15.4438	15.9414	16.2117	16.4962	16.7593	16.9606	17.0556	16.9627	16.7186	16.6647	16.7913	16.8039	16.8362	17.5866	18.372	17.6413	17.2839	17.1083	17.157	17.287	17.1488	17.1944	17.5226	17.3821	17.499	17.7462	17.6606
Central Asia	Female	0 to 20	Mental disorders	23.4882	23.4016	23.325	23.2611	23.2064	23.1535	23.0955	23.0348	22.9731	22.9719	23.0473	23.2593	23.5202	23.7953	24.062	24.2895	24.4205	24.5502	24.6584	24.7002	24.7459	24.7327	24.6986	24.6607	24.6172	24.6051	24.6152	24.6515
Central Asia	Female	10 to 14	Mental disorders	16.4418	16.3994	16.36	16.2982	16.2279	16.1566	16.0764	15.9835	15.8708	15.7852	15.7431	15.7679	15.8441	15.9496	16.064	16.1604	16.1885	16.3435	16.4346	16.5294	16.625	16.7264	16.8266	16.9034	17.0062	17.092	17.1908	17.2822
Central Asia	Female	15 to 19	Mental disorders	22.8529	22.856	22.8465	22.8268	22.806	22.7271	22.6167	22.4856	22.3003	22.1752	22.0687	22.1342	22.2205	22.3132	22.4243	22.5293	22.5779	22.6009	22.6873	22.6959	22.7962	22.8466	22.8822	22.9473	22.9786	23.1019	23.1761	23.287
Central Asia	Female	5 to 9	Mental disorders	2.84066	2.86691	2.93032	2.99422	3.07136	3.11192	3.14817	3.18991	3.212	3.218	3.24566	3.25969	3.27301	3.29482	3.32201	3.325	3.32214	3.26705	3.26212	3.2483	3.23702	3.23954	3.25411	3.25378	3.27436	3.26836	3.24265	3.24829
Central Asia	Male	0 to 20	Mental disorders	26.4042	26.6973	27.0849	26.6803	26.4806	26.81	26.972	26.7164	26.5461	26.0415	25.7891	26.0659	26.6968	27.211	27.9717	28.9954	28.8787	28.532	27.924	27.4719	27.1621	26.9738	27.0393	27.3003	26.9668	26.7624	26.683	26.5523
Central Asia	Male	10 to 14	Mental disorders	15.396	16.1169	16.7572	16.8726	17.2335	17.4069	17.7028	17.9828	18.0699	18.039	18.0799	18.2827	18.7917	19.2636	20.4324	21.3808	20.9788	20.5725	20.0622	20.0382	20.1224	20.2346	20.5009	21.1686	21.6531	22.0202	21.7365	21.4192
Central Asia	Male	15 to 19	Mental disorders	19.118	19.3488	19.6809	19.159	18.7882	19.1716	19.2909	18.8292	18.4734	17.6707	17.0609	16.9699	17.2153	17.2845	17.4588	18.0014	17.7426	17.2453	16.558	15.9917	15.6467	15.5552	15.7538	16.1065	15.9012	15.8279	16.0232	16.2079
Central Asia	Male	5 to 9	Mental disorders	14.9274	15.2736	15.8323	16.1265	16.4451	16.7487	16.9796	17.0993	17.0117	16.7457	16.6699	16.7945	16.776	16.7664	17.5748	18.4221	17.5578	17.1238	16.8865	16.9086	17.0267	16.8377	16.8662	17.2133	17.0263	17.1429	17.4096	17.3002
Armenia	Both	0 to 20	Mental disorders	23.2906	23.246	23.3509	23.1094	23.2414	23.7525	23.6615	23.5647	23.6023	23.3209	23.2892	23.6313	24.0439	24.2784	24.5934	25.0354	25.3682	25.6885	26.0245	26.2754	26.2758	26.0813	25.8124	25.5366	25.3442	25.2687	25.3037	25.3523
Armenia	Both	10 to 14	Mental disorders	13.233	13.1028	13.0735	13.0091	12.9658	12.9216	12.8046	12.8844	13.0155	12.9701	12.9505	12.9684	13.056	13.2766	13.4932	13.6307	13.7225	13.833	14.0038	14.3037	14.4573	14.4803	14.5277	14.5563	14.5242	14.5323	14.6135	14.7043
Armenia	Both	15 to 19	Mental disorders	17.913	17.9906	18.2405	17.9063	18.0851	18.7671	18.5013	18.1248	17.9111	17.2606	16.9335	17.2241	17.5306	17.54	17.7935	18.1994	18.4775	18.8256	19.2076	19.5813	19.7445	19.728	19.6157	19.4176	19.3436	19.3783	19.5883	19.7813
Armenia	Both	5 to 9	Mental disorders	11.345	11.5039	12.3157	12.1281	12.0921	12.2629	11.9124	11.7699	11.5343	10.5211	9.93241	10.5244	11.4212	12.1048	12.3456	12.4335	12.2592	12.1051	12.4022	12.4917	12.964	13.3192	12.8429	12.549	13.0292	15.5696	15.6401	15.2675
Armenia	Female	0 to 20	Mental disorders	22.6171	22.5023	22.3689	22.1839	22.1811	22.2673	22.3529	22.3495	22.4131	22.4753	22.5913	22.873	23.2196	23.3911	23.5488	23.8648	24.1566	24.3961	24.5718	24.7028	24.6732	24.5562	24.3496	24.1514	24.1355	24.1215	24.1093	24.1672
Armenia	Female	10 to 14	Mental disorders	16.2166	16.111	16.0151	15.9426	15.8321	15.7893	15.7492	15.681	15.6738	15.6795	15.6394	15.6294	15.7212	15.9254	16.0539	16.1582	16.2535	16.4001	16.5819	16.7173	16.8007	16.8411	16.9778	17.024	17.0804	17.1679	17.2486	17.3369
Armenia	Female	15 to 19	Mental disorders	20.3526	20.2826	20.0909	19.7911	19.7628	19.7172	19.7002	19.4984	19.3981	19.2473	19.1245	19.3317	19.5536	19.508	19.5603	19.8371	20.1064	20.3284	20.4602	20.6923	20.7648	20.8234	20.7106	20.614	20.7094	20.8861	20.9817	21.124
Armenia	Female	5 to 9	Mental disorders	2.61913	2.67575	2.71874	2.76843	2.88885	2.91058	2.86797	2.87115	2.89585	2.91386	2.98168	2.79014	2.70368	2.81725	2.77622	2.83366	2.82102	2.80699	2.92763	2.8501	2.72401	2.63323	2.64298	2.80915	3.10132	3.2796	3.1199	3.07655
Armenia	Male	0 to 20	Mental disorders	22.0609	23.0377	25.2876	24.575	26.0837	30.0739	28.5454	27.1861	26.7453	23.2482	21.6937	21.9974	22.26	22.3838	23.0035	23.6381	23.7496	23.8026	24.6194	25.6963	25.5584	24.7374	24.0085	23.4513	22.2327	21.8029	22.4841	22.8113
Armenia	Male	10 to 14	Mental disorders	11.6515	11.6168	12.3454	12.7605	13.2095	12.9547	11.8569	12.8956	14.3743	13.4697	13.5409	13.4329	13.3115	13.4165	14.0811	14.4004	14.232	14.0039	14.2234	16.702	17.7188	16.6986	15.933	15.906	14.7678	14.1285	14.1221	14.4002
Armenia	Male	15 to 19	Mental disorders	17.5616	19.1908	22.2518	21.3302	23.3536	28.7931	26.7517	24.221	22.7808	18.0634	15.7171	15.512	15.1886	14.6554	14.57	14.6014	14.259	13.9091	14.4186	15.0541	14.8042	14.2779	13.886	13.5665	12.5416	11.9684	13.0762	13.752
Armenia	Male	5 to 9	Mental disorders	10.4906	10.6698	11.5928	11.3936	11.3236	11.5169	11.1321	10.9927	10.7287	9.57773	8.87844	9.56788	10.5554	11.2134	11.4207	11.4379	11.1871	10.9846	11.2438	11.3182	11.8449	12.238	11.7006	11.3366	11.7805	14.5335	14.652	14.2503
Azerbaijan	Both	0 to 20	Mental disorders	25.2987	24.6888	24.2271	23.9153	23.6923	23.6259	23.5741	23.3841	23.1956	23.0922	23.2065	23.3728	23.5608	23.8285	24.1505	24.6188	24.9131	25.3338	25.8313	26.1878	26.4359	26.5246	26.4802	26.5435	26.5465	26.4024	26.4653	26.4729
Azerbaijan	Both	10 to 14	Mental disorders	13.982	13.9327	13.9873	13.8773	13.8764	13.7657	13.6928	13.533	13.3496	13.2141	13.1773	13.2163	13.2507	13.3833	13.6305	13.8162	13.8218	14.0878	14.4462	14.6571	14.8862	14.9838	15.0153	15.2309	15.464	15.3875	15.3138	15.3511
Azerbaijan	Both	15 to 19	Mental disorders	19.9107	19.1948	18.5527	18.2521	17.9364	17.8977	17.9136	17.6345	17.3416	17.1294	17.1199	17.0826	17.0468	17.0996	17.1938	17.5239	17.822	18.1373	18.5227	18.8346	19.0671	19.2721	19.3306	19.5434	19.6955	19.7741	20.1172	20.3406
Azerbaijan	Both	5 to 9	Mental disorders	21.0122	21.5088	22.3127	22.9843	24.5668	25.0174	25.3213	26.7568	27.5267	27.6017	28.037	27.5809	27.1166	26.4282	27.5415	30.63	25.3306	24.3165	25.8146	25.1538	24.9256	24.8005	23.411	22.5507	21.8017	20.5338	21.7169	22.4495
Azerbaijan	Female	0 to 20	Mental disorders	23.1559	22.9414	22.7726	22.5669	22.4534	22.3515	22.1766	22.0216	21.8988	21.8257	21.9109	22.1331	22.3765	22.7203	23.071	23.389	23.6579	24.0168	24.3762	24.6631	24.852	24.9404	24.9485	24.9305	24.9391	24.9164	24.9168	24.9339
Azerbaijan	Female	10 to 14	Mental disorders	16.4014	16.2913	16.3186	16.1532	16.1004	16.0085	15.838	15.6546	15.4954	15.3269	15.2857	15.4017	15.4068	15.5122	15.719	15.8389	15.9922	16.3148	16.5806	16.8109	17.0155	17.1302	17.234	17.2756	17.4229	17.4576	17.5037	17.6076
Azerbaijan	Female	15 to 19	Mental disorders	20.5676	20.4038	20.1915	20.0014	19.9051	19.7751	19.5874	19.3943	19.1868	19.0468	19.0108	19.0286	19.119	19.2875	19.5255	19.7189	19.8519	20.0349	20.3136	20.5257	20.6962	20.8803	20.9643	21.0983	21.2323	21.3648	21.5343	21.7121
Azerbaijan	Female	5 to 9	Mental disorders	3.44911	3.49178	3.59348	3.6644	3.71506	3.72921	3.95949	4.0668	4.10753	4.08518	4.05173	4.11765	4.2236	4.27679	4.32193	4.3072	4.45362	4.24383	4.23236	4.24777	4.27137	4.36417	4.41046	4.31664	4.37474	4.45051	4.48412	4.57924
Azerbaijan	Male	0 to 20	Mental disorders	33.809	30.1906	27.8499	26.9074	26.1156	26.6195	27.2838	27.1223	26.6041	26.1927	26.5539	26.3591	25.9744	25.5206	25.4884	26.9917	26.9311	27.1478	28.1974	28.4512	28.9705	29.2073	28.6852	29.2229	29.6164	28.4525	29.2894	29.6285
Azerbaijan	Male	10 to 14	Mental disorders	15.9167	16.2589	16.8414	17.6689	18.686	18.655	18.8482	19.0325	19.1145	19.2614	19.1629	18.919	18.983	19.5074	20.758	21.7654	19.2703	19.3537	20.4461	20.285	20.7368	21.0694	20.6124	22.0164	23.7602	22.2856	21.0563	20.8022
Azerbaijan	Male	15 to 19	Mental disorders	28.9718	24.7713	21.8423	20.657	19.2488	20.1145	21.0851	20.6835	19.7894	19.0761	19.3083	18.861	18.0126	16.9748	16.0916	16.9207	17.6044	17.438	17.7852	17.8154	18.1309	18.343	18.1142	18.8072	19.4297	18.8839	20.4764	21.3366
Azerbaijan	Male	5 to 9	Mental disorders	21.1469	21.6683	22.5852	23.3207	25.1207	25.6759	26.0141	27.6318	28.5288	28.6582	29.1254	28.5124	27.8704	26.976	28.0863	31.4019	25.3609	24.1774	25.723	24.8777	24.5417	24.3351	22.7773	21.8203	20.9724	19.5483	20.8286	21.6183
Georgia	Both	0 to 20	Mental disorders	26.1514	25.957	25.8139	25.8038	25.5965	25.6037	25.5984	25.0938	24.8068	24.4516	24.2386	24.5495	24.5992	24.7535	25.1537	25.6631	25.7625	25.8048	26.0751	26.3483	26.697	26.6188	26.338	26.3757	26.4286	26.5034	26.6437	26.4576
Georgia	Both	10 to 14	Mental disorders	14.7158	14.6905	14.5279	14.5129	14.4827	14.4819	14.3294	14.0508	13.7319	13.4423	13.2907	13.402	13.4236	13.4652	13.7115	13.9914	14.1014	14.3649	14.5449	14.7821	15.0859	15.1896	15.5312	15.8731	16.0509	16.3922	16.6064	16.2481
Georgia	Both	15 to 19	Mental disorders	20.7722	20.5891	20.5739	20.5937	20.3514	20.367	20.4348	19.7575	19.4065	18.8758	18.456	18.6957	18.5744	18.649	18.9685	19.4505	19.4216	19.2987	19.6126	19.9585	20.4757	20.5601	20.195	20.1937	20.3105	20.3726	20.6427	20.6943
Georgia	Both	5 to 9	Mental disorders	15.0153	15.0215	15.297	16.6405	16.7949	17.229	19.3225	18.6094	17.4376	15.2182	14.4623	14.7674	13.1547	11.8054	14.5372	15.9191	15.2988	15.4824	16.1302	16.8525	17.8618	15.8682	15.8337	19.118	20.0228	20.9421	21.2762	18.5371
Georgia	Female	0 to 20	Mental disorders	24.5646	24.4142	24.2638	24.1466	24.0443	23.876	23.649	23.5019	23.4111	23.2645	23.23	23.4994	23.6585	23.8595	23.9999	24.2854	24.2912	24.1684	24.3136	24.4272	24.539	24.6107	24.5277	24.4852	24.4741	24.5225	24.6426	24.6614
Georgia	Female	10 to 14	Mental disorders	17.1851	17.1096	16.921	16.8965	16.7743	16.6338	16.395	16.2486	16.0358	15.8986	15.8466	15.8832	15.9935	16.1089	16.1453	16.317	16.3871	16.4573	16.6121	16.735	16.8739	16.9936	17.0844	17.1751	17.2252	17.3199	17.4375	17.4907
Georgia	Female	15 to 19	Mental disorders	21.9992	21.8575	21.7572	21.5664	21.4853	21.2823	21.0575	20.8356	20.744	20.474	20.2698	20.4905	20.5086	20.6134	20.7248	20.9674	20.8574	20.6192	20.7536	20.8975	21.115	21.3402	21.3524	21.3761	21.4522	21.5828	21.847	21.9014
Georgia	Female	5 to 9	Mental disorders	2.69705	2.81278	2.94057	3.16902	3.2497	3.27463	3.33702	3.2048	3.09897	3.27606	3.41571	3.48016	3.32521	3.2023	3.04146	2.94765	2.89112	2.84878	2.9757	2.93272	3.01964	3.04316	3.02971	3.0335	2.9173	2.94672	2.95533	2.95795
Georgia	Male	0 to 20	Mental disorders	28.0769	27.9237	28.1704	29.2402	28.4858	29.8817	32.1376	29.3335	27.5478	25.951	24.6154	24.9406	23.7319	22.969	25.0423	26.9046	27.5141	28.2448	29.0446	30.1118	31.545	30.2735	28.182	28.5814	29.0399	29.119	29.5816	27.7141
Georgia	Male	10 to 14	Mental disorders	15.3158	15.8692	16.2091	16.9128	18.3247	19.567	21.0644	19.9611	18.4149	16.6451	15.8352	16.4463	15.3534	14.1946	16.1789	18.0525	19.2339	20.7279	21.7054	23.1019	24.6498	24.7985	27.4803	30.5772	32.5126	35.7529	36.8128	31.6603
Georgia	Male	15 to 19	Mental disorders	20.7899	20.7344	21.1603	22.3444	21.2807	22.8687	25.288	22.2393	20.6132	19.44	17.9536	17.8685	16.5549	15.6758	16.9781	18.1766	18.2626	18.3455	18.7256	19.4847	20.7094	19.7149	16.8451	16.2808	16.3384	15.6489	15.991	15.2845
Georgia	Male	5 to 9	Mental disorders	14.5522	14.5549	14.8515	16.3393	16.5375	17.0536	19.4643	18.7196	17.4436	14.8707	13.9519	14.2616	12.4199	10.8726	13.9215	15.4208	14.6749	14.8444	15.4701	16.2452	17.3001	15.0624	15.0257	18.6331	19.6895	20.7139	21.0952	18.0403
Kazakhstan	Both	0 to 20	Mental disorders	28.0615	28.3217	28.5364	28.3825	28.4511	28.5541	28.6262	28.6951	28.796	28.9548	29.1987	29.5198	29.8554	30.2	30.4573	30.6899	30.811	30.8182	30.8131	30.7096	30.6276	30.422	30.1158	29.7913	29.4304	29.1477	28.896	28.7119
Kazakhstan	Both	10 to 14	Mental disorders	15.7611	15.971	16.0906	16.1087	16.1496	16.1999	16.2628	16.3724	16.3763	16.4147	16.4896	16.5949	16.6728	16.7245	16.8045	16.9426	17.0178	17.0328	17.03	17.0997	17.2109	17.264	17.2562	17.2622	17.2501	17.2576	17.1969	17.054
Kazakhstan	Both	15 to 19	Mental disorders	24.6655	25.0027	25.3679	25.1558	25.2693	25.4493	25.5253	25.5434	25.5915	25.6428	25.6979	25.7824	25.8365	25.9287	25.9388	26.0038	26.001	25.9705	25.9909	25.9339	25.9628	25.9648	25.904	25.8832	25.7544	25.7364	25.6249	25.6332
Kazakhstan	Both	5 to 9	Mental disorders	13.1514	13.982	14.497	14.1059	14.1573	14.5259	14.9295	14.9698	14.9186	15.4027	15.7641	16.2713	16.7101	16.3502	16.2356	15.9083	14.9402	13.9349	13.6525	13.847	13.9263	13.8632	13.7069	13.4227	13.5062	13.7693	13.8951	13.4488
Kazakhstan	Female	0 to 20	Mental disorders	26.5371	26.5758	26.5913	26.6581	26.7222	26.8106	26.8247	26.8502	26.8568	26.9505	27.0907	27.3596	27.6874	27.946	28.2164	28.4745	28.6156	28.7305	28.8521	28.8741	28.8487	28.7117	28.5277	28.3437	28.1319	27.9702	27.7809	27.7046
Kazakhstan	Female	10 to 14	Mental disorders	17.9956	18.0714	18.1199	18.1919	18.1597	18.1708	18.1546	18.1924	18.1192	18.0914	18.0934	18.1503	18.2573	18.2847	18.4085	18.5713	18.6957	18.8483	19.0014	19.1395	19.2532	19.3118	19.3585	19.4	19.4311	19.4864	19.4168	19.325
Kazakhstan	Female	15 to 19	Mental disorders	26.0371	26.0265	26.0964	26.1277	26.2291	26.3591	26.3527	26.3106	26.2751	26.2816	26.2466	26.3597	26.4778	26.5289	26.5969	26.7186	26.7447	26.817	26.9534	27.027	27.1071	27.1562	27.1834	27.269	27.2811	27.3723	27.2949	27.4258
Kazakhstan	Female	5 to 9	Mental disorders	2.26092	2.27476	2.38094	2.36992	2.43114	2.48353	2.52035	2.55939	2.62021	2.67092	2.71558	2.72396	2.72242	2.71223	2.72094	2.69938	2.64471	2.51366	2.50072	2.55002	2.53633	2.53985	2.60859	2.63503	2.64183	2.65804	2.66683	2.68291
Kazakhstan	Male	0 to 20	Mental disorders	26.5086	28.3734	29.7244	27.7349	27.0669	27.0404	27.029	26.8682	26.8104	26.9188	27.5857	28.1126	28.4229	28.9745	28.9186	28.9926	28.8074	27.9089	27.0167	26.0486	25.7118	25.399	24.8741	24.0793	23.3288	22.7963	22.5037	22.2472
Kazakhstan	Male	10 to 14	Mental disorders	13.5156	15.0819	15.6682	14.7943	14.7883	14.8348	15.0417	15.5847	15.5057	15.8361	16.7291	17.1628	17.1481	17.0749	17.3717	17.924	17.7725	16.5744	15.2599	14.9792	15.5307	15.875	15.9267	15.8558	16.0444	16.3329	16.512	16.2367
Kazakhstan	Male	15 to 19	Mental disorders	15.9725	17.6659	18.9112	16.6545	15.627	15.4083	15.1386	14.5956	14.2493	13.9275	14.1236	14.1808	14.0685	14.2917	13.8354	13.5903	13.315	12.5595	11.8802	11.0004	10.7004	10.6024	10.4741	10.074	9.64915	9.34737	9.31496	9.48412
Kazakhstan	Male	5 to 9	Mental disorders	12.525	13.4534	14.0181	13.5717	13.6136	14.0247	14.4789	14.5231	14.4692	15.0105	15.4084	15.9671	16.4469	15.9999	15.8435	15.4466	14.3365	13.2054	12.8649	13.0536	13.1303	13.053	12.8386	12.4957	12.5797	12.8752	13.0085	12.5098
Kyrgyzstan	Both	0 to 20	Mental disorders	28.9449	28.9406	28.9687	28.8736	28.7666	28.9495	28.9529	28.7451	28.7617	28.4675	28.2586	28.6049	29.622	30.2493	31.2481	32.1319	32.0384	31.3915	30.5515	30.0476	29.4169	29.1168	29.0232	29.0719	28.6212	28.4042	28.2089	28.0629
Kyrgyzstan	Both	10 to 14	Mental disorders	17.2899	17.4099	17.4917	17.4911	17.4776	17.4101	17.4513	17.3464	17.237	17.0133	16.7993	16.9006	17.3713	17.7595	18.487	18.8804	18.6732	18.2315	17.8313	17.6305	17.2024	17.1194	17.2411	17.3579	17.1813	17.3187	17.3054	17.2967
Kyrgyzstan	Both	15 to 19	Mental disorders	26.4984	26.5336	26.6355	26.5177	26.4121	26.6624	26.6487	26.359	26.3717	25.8133	25.2992	25.4285	26.3978	26.7205	27.4535	28.1173	27.8308	27.0354	26.0523	25.4827	24.8818	24.7252	24.8016	25.1181	24.862	24.8261	24.851	24.8937
Kyrgyzstan	Both	5 to 9	Mental disorders	35.309	36.1124	36.9541	37.8746	38.3254	39.851	40.4386	40.3399	39.834	39.2726	39.7777	40.5795	40.7251	42.977	48.629	55.2339	53.1219	48.9059	43.9882	42.1351	40.2954	37.3308	35.9677	36.8363	35.7233	35.8148	36.0747	36.2822
Kyrgyzstan	Female	0 to 20	Mental disorders	23.7659	23.682	23.5952	23.5003	23.3874	23.2785	23.1487	22.9812	22.8926	22.7283	22.8192	23.0035	23.1873	23.4057	23.6451	23.7949	23.9729	24.0094	24.0741	23.9906	23.8536	23.7791	23.7278	23.6479	23.4986	23.3887	23.3341	23.262
Kyrgyzstan	Female	10 to 14	Mental disorders	16.6715	16.6174	16.515	16.4456	16.348	16.2726	16.1583	15.993	15.8834	15.7328	15.7002	15.7237	15.689	15.7273	15.8303	15.8505	15.9436	15.9701	16.1085	16.1728	16.1277	16.1739	16.2922	16.3496	16.3252	16.3634	16.4053	16.4368
Kyrgyzstan	Female	15 to 19	Mental disorders	23.6072	23.5482	23.5295	23.441	23.3579	23.1567	22.9854	22.754	22.6239	22.2698	22.2214	22.2198	22.2349	22.3172	22.421	22.4394	22.5233	22.5225	22.5871	22.4837	22.436	22.5089	22.5855	22.6622	22.6827	22.7328	22.8153	22.8019
Kyrgyzstan	Female	5 to 9	Mental disorders	3.00215	3.00101	3.00516	3.02786	3.12315	3.20018	3.29305	3.3114	3.33167	3.40229	3.45755	3.50923	3.50138	3.58975	3.76853	3.9057	3.85858	3.79532	3.72661	3.626	3.48144	3.46307	3.4567	3.39136	3.33514	3.29101	3.16121	3.15371
Kyrgyzstan	Male	0 to 20	Mental disorders	59.4937	59.643	60.3139	60.0538	59.9433	62.201	63.2713	62.915	63.8901	62.5752	59.9088	61.4773	69.2303	73.446	80.7056	87.6203	85.5232	79.398	71.5572	67.5737	62.9653	61.0215	60.7236	61.8368	59.0965	58.0045	56.8434	56.1907
Kyrgyzstan	Male	10 to 14	Mental disorders	52.7809	54.5754	55.99	56.6183	57.188	57.0199	58.6375	59.7381	60.4115	59.2111	56.7825	58.0291	64.5277	69.4105	78.4019	83.3037	79.9636	73.8262	67.879	64.589	59.1771	57.4359	57.6148	58.4564	56.4268	57.3597	56.763	56.3468
Kyrgyzstan	Male	15 to 19	Mental disorders	49.6143	49.1122	49.3598	48.7213	48.3377	51.0819	52.1636	51.5767	52.6651	51.1084	47.6046	48.4711	55.5819	58.2647	63.0933	68.2727	66.0194	60.5365	53.437	50.0042	46.3682	45.2299	45.5478	47.2735	45.4739	45.0089	44.7899	45.1107
Kyrgyzstan	Male	5 to 9	Mental disorders	38.17	39.0674	40.0243	41.0623	41.556	43.2729	43.8978	43.7813	43.2239	42.5634	43.1168	44.0039	44.1529	46.671	53.0339	60.5376	58.1206	53.3323	47.7159	45.5725	43.4625	40.0599	38.493	39.4759	38.2141	38.2945	38.6357	38.8136
Mongolia	Both	0 to 20	Mental disorders	25.3385	25.5263	25.7443	25.9411	26.1464	26.4005	26.4863	26.5347	26.456	26.4102	26.7165	27.061	27.4251	27.7379	28.1854	28.575	28.8241	28.9615	29.0103	28.9795	28.9985	28.9044	28.8896	28.7573	28.7279	28.5807	28.2663	28.0975
Mongolia	Both	10 to 14	Mental disorders	14.6265	14.7173	14.9791	15.0583	15.1962	15.417	15.4567	15.4767	15.4415	15.4155	15.4728	15.3432	15.4819	15.5481	15.7823	16.04	16.1176	16.2325	16.3363	16.4944	16.6324	16.7454	16.8731	16.9293	17.0144	17.0177	16.9161	16.9461
Mongolia	Both	15 to 19	Mental disorders	22.9356	23.319	23.5197	23.765	24.0331	24.294	24.3159	24.2311	23.999	23.7062	23.7489	23.9081	23.9121	23.8937	24.0557	24.2776	24.3642	24.4315	24.5691	24.656	24.8866	24.9742	25.145	25.1705	25.2903	25.3042	25.1211	25.0153
Mongolia	Both	5 to 9	Mental disorders	21.4836	21.7286	25.6	27.3572	28.0095	28.547	26.5869	24.8391	22.1287	19.4353	19.489	19.7998	19.734	21.0228	21.6565	20.6291	22.0336	22.0729	20.0919	19.1439	20.0558	20.1103	20.4107	20.2642	20.219	19.5833	19.0635	19.2566
Mongolia	Female	0 to 20	Mental disorders	23.4586	23.5485	23.6424	23.7246	23.833	23.9891	24.116	24.2035	24.2785	24.3814	24.6119	24.8869	25.2706	25.57	25.9821	26.2528	26.4964	26.6191	26.8036	26.8236	26.7848	26.7045	26.6723	26.6097	26.6286	26.5564	26.3026	26.2086
Mongolia	Female	10 to 14	Mental disorders	16.2823	16.2856	16.3455	16.3424	16.369	16.4585	16.422	16.4332	16.4111	16.3503	16.3739	16.4336	16.6472	16.7167	16.9781	17.0855	17.1689	17.3025	17.4304	17.6001	17.6721	17.817	17.8755	17.9732	18.118	18.1844	18.1354	18.2587
Mongolia	Female	15 to 19	Mental disorders	24.0405	24.3105	24.4495	24.57	24.759	24.8891	24.9909	24.8979	24.8171	24.6975	24.6997	24.7033	24.7608	24.8023	24.9525	25.0836	25.2681	25.3226	25.5965	25.6941	25.8701	25.9375	26.0809	26.163	26.289	26.3307	26.1456	26.0945
Mongolia	Female	5 to 9	Mental disorders	3.61461	3.6801	3.86101	3.82295	3.94971	4.14128	4.125	4.0515	3.8672	3.69577	3.77321	3.85866	3.95688	4.04595	3.99131	4.01662	3.96477	4.00991	3.77829	3.63182	3.59967	3.59889	3.62473	3.70118	3.74518	3.63043	3.51069	3.53846
Mongolia	Male	0 to 20	Mental disorders	25.1986	25.7698	26.5782	27.6061	28.3357	29.0472	28.7655	28.0499	26.2881	24.6505	24.8982	25.4593	25.2838	24.9739	25.4889	26.2723	26.4333	26.3397	25.1697	24.6284	25.1691	25.1342	25.3901	24.8109	24.6752	24.3594	24.0848	23.9413
Mongolia	Male	10 to 14	Mental disorders	14.4481	14.79	16.8786	17.4205	18.3828	20.2065	20.3587	19.871	19.5795	19.4879	19.1289	16.9063	16.1881	15.151	15.3467	17.4727	17.2331	17.209	17.1967	17.8428	18.6568	18.8394	19.7007	19.2202	19.1823	18.8714	18.4169	18.3339
Mongolia	Male	15 to 19	Mental disorders	14.4812	14.7971	14.4614	15.1142	15.5129	15.7948	15.6808	15.0904	13.2408	11.4721	11.5445	12.3622	11.8946	11.1767	11.1995	11.3533	11.1867	10.9198	9.83645	9.32041	9.75411	9.82772	10.0734	9.70033	9.71067	9.71608	9.85379	9.98652
Mongolia	Male	5 to 9	Mental disorders	22.2347	22.5278	26.947	28.9796	29.7032	30.2739	27.9959	25.9985	22.942	19.8837	19.8951	20.1939	20.036	21.4602	22.1209	20.8979	22.477	22.466	20.2164	19.1377	20.155	20.1859	20.498	20.2923	20.2112	19.5015	18.9168	19.0925
Tajikistan	Both	0 to 20	Mental disorders	22.1524	21.9973	21.8167	21.4606	21.1463	20.8834	20.4945	19.965	19.432	18.9926	18.849	18.9762	19.1411	19.38	19.5821	19.7597	19.9769	20.115	20.2563	20.4383	20.5626	20.6216	20.7044	20.7962	20.8902	21.1432	21.25	21.3477
Tajikistan	Both	10 to 14	Mental disorders	12.7905	12.7275	12.6544	12.5195	12.3175	12.148	11.9375	11.5926	11.2224	10.8761	10.761	10.7018	10.7289	10.7819	10.8303	10.906	10.9831	11.1086	11.2037	11.4185	11.5529	11.6502	11.7727	11.8558	11.9812	12.2016	12.3197	12.4744
Tajikistan	Both	15 to 19	Mental disorders	17.8975	17.9368	17.8845	17.5451	17.3023	17.0762	16.6507	16.1059	15.4688	14.8905	14.5275	14.4972	14.4098	14.5402	14.6046	14.6044	14.8156	14.8283	14.9769	15.1515	15.245	15.349	15.4983	15.6353	15.7432	16.1219	16.2773	16.4036
Tajikistan	Both	5 to 9	Mental disorders	16.7231	16.9562	17.1555	17.0725	16.7106	16.2906	15.768	15.3303	14.8489	14.2928	13.8865	13.5677	13.4638	13.3752	13.2725	13.092	13.1206	13.1256	13.1455	13.2295	13.3635	13.486	13.6734	14.0412	14.2532	15.829	16.1035	16.0827
Tajikistan	Female	0 to 20	Mental disorders	21.4159	21.1934	20.9786	20.7277	20.4826	20.2298	19.9151	19.4583	18.977	18.6208	18.5623	18.7205	18.882	19.1402	19.3304	19.4801	19.6159	19.7056	19.8201	19.953	20.0748	20.1033	20.1817	20.2496	20.3376	20.4077	20.4857	20.5524
Tajikistan	Female	10 to 14	Mental disorders	15.5049	15.457	15.3387	15.141	14.9456	14.7587	14.5936	14.205	13.8153	13.4573	13.3882	13.2927	13.3307	13.3953	13.4617	13.5505	13.55	13.7032	13.8264	13.9774	14.1332	14.2051	14.3502	14.4407	14.5807	14.6924	14.8167	14.907
Tajikistan	Female	15 to 19	Mental disorders	20.7151	20.6212	20.5044	20.3762	20.1817	19.9778	19.6327	19.1712	18.6417	18.1842	17.8902	17.9556	17.8317	17.9931	18.0356	17.9905	18.1437	18.0468	18.1745	18.3074	18.4418	18.5223	18.6518	18.7628	18.8671	19.0531	19.1603	19.2867
Tajikistan	Female	5 to 9	Mental disorders	3.25228	3.14628	3.2081	3.51776	3.75289	3.78505	3.66685	3.79791	3.82209	3.69823	3.71852	3.71596	3.72989	3.75117	3.7906	3.81866	3.80587	3.7997	3.82478	3.77276	3.77305	3.79055	3.77663	3.80006	3.80329	3.82966	3.84444	3.80675
Tajikistan	Male	0 to 20	Mental disorders	21.1495	21.7525	22.1874	21.3248	20.9206	20.7738	20.3403	19.5125	18.6982	17.9434	17.391	17.1691	17.2924	17.4295	17.6784	18.0352	18.5144	18.9132	19.1157	19.2606	19.3889	19.452	19.4639	19.5623	19.6774	21.1821	21.2861	21.3202
Tajikistan	Male	10 to 14	Mental disorders	11.6139	12.2627	12.9791	13.1397	13.3013	13.473	13.5861	13.5597	13.4252	13.2318	13.0234	12.8183	12.7683	12.699	12.697	12.7684	12.9581	13.116	13.2173	13.3635	13.5755	13.7288	13.9755	14.2907	14.3178	15.8357	15.8237	15.55
Tajikistan	Male	15 to 19	Mental disorders	16.6766	17.5801	18.3437	17.4718	17.3074	17.4038	17.2158	16.4769	15.7371	15.004	14.3157	13.8208	13.7119	13.6055	13.698	13.961	14.2643	14.6262	14.7702	14.7414	14.7668	14.7672	14.6558	14.5746	14.657	15.9833	16.136	16.3167
Tajikistan	Male	5 to 9	Mental disorders	16.808	17.1247	17.3489	17.205	16.7575	16.3025	15.7824	15.3123	14.8196	14.2733	13.8073	13.446	13.3103	13.1884	13.0368	12.8028	12.8073	12.7742	12.7652	12.8324	12.9439	13.0484	13.2346	13.6263	13.8247	15.5827	15.8673	15.8357
Turkmenistan	Both	0 to 20	Mental disorders	25.1018	25.0039	24.9622	25.0897	25.0891	25.0979	25.0511	25.023	24.907	24.8499	24.9145	25.1175	25.4262	25.8286	26.1719	26.4761	26.6169	26.7117	26.7605	26.763	26.7244	26.6636	26.677	26.6496	26.6409	26.5303	26.4836	26.4958
Turkmenistan	Both	10 to 14	Mental disorders	14.407	14.4123	14.3759	14.4276	14.3747	14.3491	14.2598	14.246	14.1261	14.0684	14.0516	14.1243	14.2317	14.4015	14.5323	14.6615	14.6562	14.7667	14.8448	14.9503	15.037	15.0962	15.2315	15.3234	15.4942	15.5032	15.5395	15.6475
Turkmenistan	Both	15 to 19	Mental disorders	21.3383	21.3305	21.4162	21.7123	21.7857	21.8384	21.7805	21.651	21.3996	21.1205	20.9716	20.8967	20.9497	21.145	21.2733	21.3905	21.419	21.29	21.2313	21.0828	21.0304	21.0613	21.1823	21.3149	21.4597	21.4494	21.4879	21.5654
Turkmenistan	Both	5 to 9	Mental disorders	14.9304	14.4241	14.1914	14.3632	14.6483	14.7643	14.8104	15.1465	15.2622	15.3455	15.2668	15.4092	15.518	15.5391	15.5253	15.4959	15.3443	15.1768	15.1291	15.0443	14.8883	14.8161	14.8685	15.1161	15.13	14.8831	14.7829	14.7972
Turkmenistan	Female	0 to 20	Mental disorders	23.5104	23.4844	23.4662	23.536	23.4471	23.4035	23.3465	23.2763	23.1943	23.1843	23.281	23.4596	23.7195	24.0378	24.3382	24.5688	24.7633	24.8832	25.0288	25.0623	25.1011	25.1444	25.1408	25.0795	25.0806	25.0724	25.1015	25.2029
Turkmenistan	Female	10 to 14	Mental disorders	16.4664	16.4488	16.4383	16.463	16.3622	16.3404	16.2672	16.2029	16.0971	16.0352	15.9812	16.0338	16.1403	16.3228	16.5009	16.6266	16.7093	16.8656	17.0032	17.0692	17.288	17.4078	17.5246	17.5862	17.6961	17.8156	17.8286	18.0025
Turkmenistan	Female	15 to 19	Mental disorders	22.9089	22.9849	23.0292	23.2021	23.1018	23.0527	22.9462	22.7714	22.5657	22.4008	22.3702	22.3251	22.3428	22.447	22.5625	22.624	22.7417	22.662	22.7618	22.7342	22.708	22.8526	22.8892	22.9086	23.0822	23.1395	23.2244	23.3149
Turkmenistan	Female	5 to 9	Mental disorders	2.68435	2.79559	2.83934	2.80371	2.81341	2.86911	2.89141	2.89903	2.83369	2.83889	2.94142	2.96258	2.95315	2.98662	2.95994	2.94337	2.94351	2.93025	2.91397	2.89534	2.88543	2.84546	2.79462	2.87924	2.96424	2.84678	2.78541	2.80994
Turkmenistan	Male	0 to 20	Mental disorders	26.3497	25.8107	25.9366	26.8674	27.5896	28.0713	28.2212	28.3757	27.9557	27.3833	27.0491	27.2708	27.62	28.3153	28.8809	29.4092	29.1872	28.7372	27.9739	27.4217	26.6197	25.7902	25.8879	26.2624	26.1969	25.5098	24.9472	24.6545
Turkmenistan	Male	10 to 14	Mental disorders	15.3648	15.5782	15.8788	16.3926	16.654	16.8898	17.2709	17.7268	17.9019	18.2087	18.4524	18.8356	19.1553	19.5445	19.7774	19.9534	19.7245	19.3768	18.9815	18.6515	18.0897	17.4753	17.8252	18.635	18.7613	18.2734	18.0013	17.7676
Turkmenistan	Male	15 to 19	Mental disorders	18.9451	18.3065	18.5197	19.6398	20.5342	21.1214	21.2208	21.1621	20.4048	19.3209	18.5087	18.2334	18.0418	18.2314	18.3706	18.4923	17.9885	17.3059	16.3653	15.7746	15.0665	14.4479	14.7074	15.287	15.5097	15.1558	14.762	14.6303
Turkmenistan	Male	5 to 9	Mental disorders	14.7111	14.0828	13.7938	13.9929	14.3186	14.4298	14.4824	14.8754	15.0408	15.1437	15.0141	15.1508	15.251	15.2324	15.1868	15.1204	14.9202	14.7041	14.6309	14.4949	14.291	14.1872	14.2238	14.4619	14.4409	14.1678	14.0365	14.0271
Uzbekistan	Both	0 to 20	Mental disorders	22.5972	22.6021	22.6194	22.6586	22.6563	22.6158	22.7043	22.8532	22.9984	23.1542	23.2663	23.5036	23.8012	24.172	24.4701	24.7863	24.9221	25.155	25.2564	25.3263	25.4281	25.5214	25.6551	25.7648	25.7851	25.8138	25.8697	25.9209
Uzbekistan	Both	10 to 14	Mental disorders	12.7843	12.7959	12.82	12.8142	12.8255	12.8003	12.8084	12.8227	12.8378	12.8755	12.8787	12.943	13.0619	13.2536	13.3953	13.5253	13.5571	13.7372	13.7674	13.8702	13.9902	14.1534	14.2877	14.4051	14.5615	14.7152	14.7803	14.8885
Uzbekistan	Both	15 to 19	Mental disorders	19.3457	19.556	19.6758	19.7829	19.8016	19.6559	19.6571	19.7465	19.7106	19.7171	19.5957	19.6483	19.7366	19.8603	19.9361	20.1502	20.1914	20.311	20.3415	20.3274	20.4469	20.5153	20.7033	20.901	20.9874	21.0954	21.2365	21.3587
Uzbekistan	Both	5 to 9	Mental disorders	10.2134	10.2542	10.4303	10.6645	10.8049	10.8155	10.9888	11.1527	11.332	11.299	11.0352	11.1145	11.2137	11.2658	11.6244	11.8127	12.1175	12.7331	13.0718	13.6233	14.0906	14.4475	15.1547	15.7722	15.5695	15.3318	15.4495	15.3746
Uzbekistan	Female	0 to 20	Mental disorders	21.9087	21.8472	21.8258	21.8234	21.8274	21.8131	21.8835	21.984	22.0596	22.2125	22.3189	22.5459	22.8471	23.1664	23.4712	23.7138	23.8046	23.9658	24.0261	24.0432	24.1463	24.1962	24.2317	24.2739	24.274	24.33	24.4336	24.5295
Uzbekistan	Female	10 to 14	Mental disorders	15.4844	15.4264	15.402	15.3409	15.3328	15.2704	15.2555	15.2289	15.2035	15.2179	15.1871	15.2322	15.3549	15.5363	15.655	15.7564	15.7222	15.9157	15.942	16.0057	16.0882	16.2349	16.34	16.4286	16.5437	16.6206	16.8052	16.9504
Uzbekistan	Female	15 to 19	Mental disorders	21.7996	21.884	21.9333	22.006	22.0162	21.9136	21.8756	21.8958	21.7319	21.7409	21.6221	21.6947	21.8454	21.9437	22.0689	22.1939	22.1903	22.2292	22.2257	22.1385	22.3029	22.324	22.3836	22.4927	22.5053	22.6806	22.8023	22.9195
Uzbekistan	Female	5 to 9	Mental disorders	2.8622	2.88407	2.89869	2.93571	2.97006	2.97888	2.99008	3.02409	3.06138	3.06547	3.06004	3.06121	3.07578	3.0835	3.11459	3.1033	3.10756	3.09142	3.09904	3.10639	3.11751	3.11347	3.12461	3.11356	3.13671	3.10894	3.08261	3.07975
Uzbekistan	Male	0 to 20	Mental disorders	19.0729	19.5688	19.8948	20.2509	20.2356	19.8875	20.0021	20.3821	20.7092	20.6984	20.5685	20.7084	20.923	21.3106	21.4999	21.9486	21.9606	22.5467	22.6971	22.6319	22.6839	22.966	23.7678	24.4453	24.3926	24.3103	24.2601	24.2545
Uzbekistan	Male	10 to 14	Mental disorders	10.4695	10.7892	11.2682	11.4534	11.6521	11.7622	11.9382	12.197	12.4025	12.6251	12.8372	13.107	13.3853	13.7689	14.3111	14.808	15.0079	15.4808	15.5157	15.9031	16.5895	17.1516	17.582	18.4274	19.4706	19.902	19.5315	19.5118
Uzbekistan	Male	15 to 19	Mental disorders	13.1883	13.767	14.0716	14.4798	14.3503	13.8048	13.7886	14.0728	14.2294	13.8999	13.432	13.1913	13.0382	13.0455	12.8334	12.9344	12.619	12.8942	12.8546	12.4874	12.2826	12.4252	13.1687	13.7583	13.5854	13.5419	13.6567	13.7937
Uzbekistan	Male	5 to 9	Mental disorders	9.48114	9.54174	9.74104	9.99631	10.1573	10.1693	10.358	10.5435	10.7401	10.6967	10.3851	10.4599	10.5417	10.5604	10.9306	11.1103	11.4323	12.0928	12.4418	13.0453	13.5524	13.9206	14.7083	15.3846	15.1178	14.8311	14.9409	14.8343
Central Europe	Both	0 to 20	Mental disorders	23.02	23.1063	23.2078	23.264	23.3765	23.4283	23.4956	23.6125	23.7404	23.9786	24.0131	23.7915	24.2447	24.5016	24.6642	24.8826	24.9963	25.3193	25.6043	25.4579	25.4905	25.6041	25.6403	25.6094	25.4904	25.4431	25.2756	25.1162
Central Europe	Both	10 to 14	Mental disorders	11.9876	11.9665	11.958	11.9285	11.9214	11.9327	11.9158	11.9637	12.0012	12.0466	12.1015	12.1508	12.1825	12.2436	12.2693	12.3338	12.3681	12.4866	12.5491	12.6563	12.674	12.7293	12.8735	12.921	12.8842	12.9958	13.0501	12.9798
Central Europe	Both	15 to 19	Mental disorders	16.4039	16.4936	16.5726	16.5844	16.6934	16.6944	16.7399	16.8075	16.8725	17.1186	17.0234	16.5947	17.1126	17.3371	17.4858	17.7077	17.8195	18.2037	18.6163	18.441	18.55	18.7876	18.8752	18.8998	18.8259	18.7919	18.5895	18.4052
Central Europe	Both	5 to 9	Mental disorders	4.77378	4.76079	4.75935	4.75829	4.77893	4.79021	4.81535	4.83568	4.83991	4.85849	4.88357	4.90583	4.94618	4.97002	5.00132	5.04965	5.07629	5.10713	5.15107	5.18691	5.2066	5.23332	5.27808	5.29845	5.3197	5.32742	5.3266	5.31249
Central Europe	Female	0 to 20	Mental disorders	22.8967	22.9452	23.0131	23.0445	23.1253	23.1497	23.2117	23.3034	23.4027	23.6238	23.6239	23.3845	23.8488	24.1067	24.2623	24.4722	24.5726	24.8965	25.1611	25.016	25.0737	25.1747	25.2241	25.2502	25.1413	25.1572	25.0145	24.8866
Central Europe	Female	10 to 14	Mental disorders	14.9376	14.9257	14.9041	14.8754	14.8368	14.8485	14.8535	14.8945	14.9244	14.9733	15.0208	15.0864	15.1281	15.1986	15.2244	15.2961	15.3467	15.4778	15.5432	15.6683	15.7035	15.7513	15.9167	15.9632	15.9332	16.0668	16.1274	16.0725
Central Europe	Female	15 to 19	Mental disorders	19.13	19.1378	19.1731	19.1446	19.2103	19.1629	19.1826	19.1998	19.2072	19.4082	19.2649	18.8186	19.3511	19.5925	19.7389	19.9605	20.0522	20.4279	20.7844	20.5809	20.7009	20.9027	20.9782	21.0842	21.017	21.0548	20.8773	20.7498
Central Europe	Female	5 to 9	Mental disorders	2.33521	2.33728	2.32224	2.32382	2.3693	2.3802	2.43704	2.45582	2.38353	2.39454	2.38407	2.3856	2.42262	2.45648	2.46807	2.57528	2.56493	2.59651	2.6443	2.71452	2.69303	2.68659	2.75581	2.76169	2.76354	2.76319	2.7699	2.74192
Central Europe	Male	0 to 20	Mental disorders	10.1711	10.2156	10.2687	10.3018	10.3475	10.386	10.4016	10.4437	10.481	10.527	10.5824	10.6187	10.658	10.7042	10.7723	10.9192	11.0515	11.0486	11.2472	11.1678	11.2067	11.4911	11.5704	11.3437	11.5069	11.2309	11.1657	11.1011
Central Europe	Male	10 to 14	Mental disorders	3.10273	3.10994	3.11419	3.11912	3.12167	3.12234	3.12134	3.11443	3.10944	3.10054	3.09582	3.0952	3.10341	3.10997	3.11241	3.12004	3.13084	3.12714	3.139	3.14071	3.14647	3.16137	3.17943	3.17987	3.19655	3.19325	3.17488	3.16662
Central Europe	Male	15 to 19	Mental disorders	3.04117	2.99291	2.96133	2.9402	2.92009	2.90811	2.8934	2.88206	2.87444	2.86783	2.87283	2.88963	2.91502	2.95267	2.99241	3.13186	3.23409	3.17012	3.3261	3.21326	3.27203	3.59599	3.70293	3.49111	3.72385	3.43359	3.40182	3.38069
Central Europe	Male	5 to 9	Mental disorders	2.859	2.85277	2.85295	2.85239	2.85925	2.86541	2.87521	2.88179	2.89334	2.90593	2.92228	2.93701	2.95583	2.96638	2.98317	3.00137	3.02357	3.039	3.06605	3.08746	3.10501	3.13376	3.16024	3.17853	3.20002	3.20266	3.19975	3.188
Albania	Both	0 to 20	Mental disorders	19.4975	19.3797	19.3382	19.2851	19.3148	19.3723	19.5441	19.7465	19.924	20.1336	20.3313	20.6438	20.9964	21.3314	21.664	21.9811	22.2262	22.4541	22.6643	22.8742	23.0414	23.1259	23.2125	23.2982	23.3447	23.3574	23.3155	23.241
Albania	Both	10 to 14	Mental disorders	10.6017	10.4626	10.4949	10.4399	10.3957	10.4037	10.4481	10.5394	10.6145	10.7181	10.8204	11.015	11.1902	11.4041	11.585	11.7465	11.8703	11.9636	12.0331	12.1296	12.2044	12.2368	12.2736	12.2879	12.3582	12.3726	12.3872	12.4296
Albania	Both	15 to 19	Mental disorders	12.5743	12.6684	12.6973	12.7374	12.8937	12.992	13.2322	13.4178	13.4905	13.7099	13.8609	13.9995	14.2305	14.351	14.5549	14.7549	14.8601	14.9818	15.0894	15.2211	15.3418	15.3274	15.3729	15.4649	15.4665	15.507	15.4783	15.364
Albania	Both	5 to 9	Mental disorders	4.30173	4.34359	4.34785	4.35101	4.35476	4.35549	4.39115	4.38827	4.38251	4.42253	4.50396	4.58891	4.65614	4.73952	4.81399	4.8816	4.93151	4.96135	5.02412	5.07485	5.09393	5.1142	5.13227	5.13295	5.13032	5.14588	5.15981	5.17136
Albania	Female	0 to 20	Mental disorders	20.2745	20.1724	20.1368	20.1425	20.1611	20.2169	20.4234	20.6479	20.8383	21.0475	21.2138	21.4972	21.8499	22.1352	22.499	22.7874	23.0425	23.2791	23.4863	23.7021	23.8803	23.975	24.0702	24.162	24.218	24.2196	24.1703	24.1062
Albania	Female	10 to 14	Mental disorders	13.9078	13.7747	13.8008	13.7841	13.7178	13.7425	13.7979	13.9315	14.0246	14.1324	14.2356	14.3913	14.5997	14.7542	14.9783	15.1388	15.2658	15.3712	15.4634	15.5621	15.6934	15.7437	15.8091	15.8617	15.8977	15.9334	15.9347	15.9469
Albania	Female	15 to 19	Mental disorders	17.0164	17.0711	17.0525	17.1291	17.2388	17.2999	17.555	17.7681	17.939	18.1509	18.2149	18.3695	18.6408	18.7601	19.0466	19.2091	19.352	19.4715	19.5467	19.6672	19.7594	19.7749	19.8293	19.9022	19.9899	20.0217	20.0347	19.9859
Albania	Female	5 to 9	Mental disorders	2.50388	2.69609	2.81172	2.91513	2.97338	3.03092	3.0758	2.94334	2.80454	2.74768	2.8156	2.86852	2.82525	2.74748	2.67495	2.55849	2.47965	2.4256	2.50256	2.50759	2.47508	2.49256	2.50993	2.508	2.55606	2.55356	2.55842	2.52536
Albania	Male	0 to 20	Mental disorders	8.35776	8.28599	8.24761	8.17937	8.1814	8.1922	8.23526	8.3082	8.40298	8.49613	8.57772	8.7406	8.91065	9.10919	9.26061	9.43159	9.54343	9.63501	9.73077	9.82712	9.89912	9.93608	9.98007	10.0326	10.0669	10.0969	10.1078	10.0921
Albania	Male	10 to 14	Mental disorders	3.51916	3.56426	3.58213	3.60162	3.61333	3.62001	3.60918	3.5956	3.58204	3.57064	3.55866	3.53834	3.53958	3.48961	3.48424	3.48095	3.4597	3.42313	3.41595	3.41538	3.40706	3.37975	3.36466	3.37006	3.33507	3.32304	3.30771	3.28545
Albania	Male	15 to 19	Mental disorders	4.30729	4.30827	4.30416	4.31012	4.29572	4.29094	4.26222	4.22683	4.18377	4.14654	4.13917	4.11734	4.09379	4.08928	4.07585	4.05622	4.03907	4.01569	4.01114	4.01064	4.00769	4.01143	4.01373	4.01099	4.03796	4.03051	4.04126	4.06269
Albania	Male	5 to 9	Mental disorders	2.59183	2.61397	2.60591	2.59981	2.60608	2.60692	2.61154	2.62135	2.63308	2.67555	2.74358	2.79984	2.85607	2.93197	2.99629	3.06947	3.11804	3.13073	3.1579	3.18714	3.19754	3.2019	3.20423	3.19283	3.18134	3.18777	3.19693	3.19783
Bosnia and Herzegovina	Both	0 to 20	Mental disorders	21.2331	21.3273	21.3174	21.3516	21.4033	21.4588	21.6663	22.2295	22.7718	23.2611	23.5252	23.6478	23.7493	23.777	23.8294	23.8089	23.793	23.7603	23.656	23.5787	23.5608	23.586	23.6371	23.7132	23.768	23.7721	23.7052	23.6465
Bosnia and Herzegovina	Both	10 to 14	Mental disorders	11.1288	11.1729	11.165	11.2414	11.254	11.2439	11.3311	11.6153	11.9767	12.3034	12.5125	12.5717	12.6434	12.6399	12.7174	12.7541	12.7576	12.7687	12.7949	12.8188	12.8392	12.8733	12.897	12.9395	12.9346	12.9361	12.9912	12.9603
Bosnia and Herzegovina	Both	15 to 19	Mental disorders	16.5272	16.7803	16.857	16.9334	16.931	16.9612	16.9994	17.1819	17.2835	17.4236	17.4048	17.3242	17.2378	17.0681	16.933	16.7511	16.5861	16.4244	16.212	16.0101	15.9437	15.9308	15.9175	15.9293	15.989	16.0121	15.9506	16.004
Bosnia and Herzegovina	Both	5 to 9	Mental disorders	4.07907	4.05878	4.04827	4.04627	4.05539	4.0545	4.09556	4.18258	4.29726	4.42325	4.53761	4.58278	4.65002	4.67571	4.69707	4.7103	4.73722	4.80576	4.86372	4.92123	4.96515	5.00616	5.01446	5.03073	5.08811	5.18785	5.1534	5.12538
Bosnia and Herzegovina	Female	0 to 20	Mental disorders	21.0996	21.0994	21.0993	21.0987	21.1544	21.2291	21.4308	21.9903	22.4975	22.9452	23.2253	23.3611	23.5048	23.5548	23.6638	23.666	23.6433	23.6606	23.5719	23.5128	23.527	23.5682	23.6534	23.7459	23.8347	23.8687	23.8172	23.7669
Bosnia and Herzegovina	Female	10 to 14	Mental disorders	14.1561	14.1667	14.144	14.2407	14.2529	14.2334	14.3196	14.6385	14.9704	15.3086	15.5201	15.5633	15.6991	15.6858	15.8491	15.9029	15.8443	15.9205	15.9539	15.9841	16.0135	16.0678	16.0957	16.1234	16.1542	16.177	16.1835	16.1502
Bosnia and Herzegovina	Female	15 to 19	Mental disorders	19.102	19.1545	19.23	19.1633	19.1681	19.189	19.2223	19.4495	19.6277	19.7551	19.8131	19.7603	19.7742	19.6664	19.5881	19.4531	19.326	19.2274	19.0091	18.8316	18.8302	18.8472	18.9291	19.0094	19.1099	19.1572	19.1243	19.1828
Bosnia and Herzegovina	Female	5 to 9	Mental disorders	2.87383	2.8557	2.80998	2.80954	2.81643	2.80504	2.78295	2.57829	2.43186	2.34844	2.31767	2.21788	2.25796	2.18579	2.06261	2.02768	2.01868	2.11569	2.21791	2.4138	2.49431	2.50652	2.53394	2.54405	2.69967	2.92733	2.73776	2.70819
Bosnia and Herzegovina	Male	0 to 20	Mental disorders	9.52052	9.61295	9.59701	9.61961	9.63694	9.6429	9.72745	9.98688	10.2623	10.5096	10.6356	10.6845	10.713	10.7185	10.7187	10.697	10.6784	10.6608	10.6206	10.5558	10.533	10.5514	10.555	10.5758	10.5777	10.5835	10.5749	10.5382
Bosnia and Herzegovina	Male	10 to 14	Mental disorders	3.15817	3.13561	3.12622	3.12527	3.12473	3.12888	3.11027	3.04883	2.96626	2.90774	2.8942	2.90332	2.94311	2.966	2.99763	3.00807	2.97104	2.97291	3.0232	2.98177	2.96583	2.97956	2.99116	2.97153	2.99235	3.0306	3.0186	3.01822
Bosnia and Herzegovina	Male	15 to 19	Mental disorders	2.36673	2.27951	2.23163	2.20383	2.19538	2.19562	2.20382	2.21431	2.24095	2.28346	2.35332	2.43527	2.53567	2.63522	2.72566	2.8343	2.91371	3.01672	3.09319	3.1344	3.19024	3.24772	3.28467	3.33177	3.38821	3.45971	3.47112	3.47759
Bosnia and Herzegovina	Male	5 to 9	Mental disorders	2.44205	2.43225	2.43096	2.44106	2.44808	2.44785	2.47481	2.52597	2.59756	2.6813	2.75529	2.78548	2.83542	2.84984	2.86576	2.87363	2.88816	2.92309	2.94931	2.94234	2.97117	3.00484	2.99756	3.00852	3.0271	3.07934	3.07992	3.06949
Bulgaria	Both	0 to 20	Mental disorders	23.8634	23.9005	23.9602	23.9447	23.9295	23.919	23.9008	23.8726	23.771	23.7008	23.6809	23.64	23.6124	23.6604	23.6944	23.7318	23.7354	23.7364	23.7491	23.7068	23.6748	23.6089	23.5117	23.4591	23.4726	23.5047	23.5672	23.6251
Bulgaria	Both	10 to 14	Mental disorders	12.8419	12.831	12.8221	12.7616	12.7398	12.7246	12.714	12.6651	12.5468	12.4657	12.3888	12.378	12.3611	12.4128	12.4528	12.4738	12.5033	12.5711	12.6043	12.6371	12.6848	12.71	12.7052	12.7523	12.7824	12.8124	12.8629	12.8787
Bulgaria	Both	15 to 19	Mental disorders	17.1134	17.1304	17.1684	17.1161	17.1051	17.0729	17.0182	16.9412	16.707	16.4998	16.4054	16.2188	16.0304	15.9517	15.8364	15.8003	15.7727	15.761	15.8105	15.8483	15.9136	15.8782	15.8578	15.8576	15.9095	15.9338	15.9958	16.0649
Bulgaria	Both	5 to 9	Mental disorders	4.93637	4.96138	4.98579	4.97421	5.00713	4.98934	5.02292	5.05505	5.03941	5.05413	5.06376	5.09071	5.11028	5.09511	5.14631	5.27403	5.35185	5.33435	5.36763	5.36627	5.397	5.42279	5.44394	5.41708	5.36018	5.30131	5.38637	5.45891
Bulgaria	Female	0 to 20	Mental disorders	23.9577	24.0053	24.0744	24.0654	24.0477	24.0507	24.0262	23.9904	23.9008	23.8115	23.7764	23.7439	23.7119	23.7475	23.7873	23.815	23.8033	23.7842	23.7763	23.7339	23.7136	23.6473	23.5791	23.5501	23.5763	23.6172	23.6949	23.7625
Bulgaria	Female	10 to 14	Mental disorders	15.9088	15.9116	15.8995	15.819	15.8078	15.8102	15.7717	15.7159	15.6181	15.5477	15.4775	15.4759	15.4489	15.5257	15.5928	15.6206	15.6671	15.7357	15.7909	15.8388	15.8961	15.9037	15.9203	15.9851	16.0148	16.0395	16.1175	16.1079
Bulgaria	Female	15 to 19	Mental disorders	20.4014	20.4282	20.4691	20.4526	20.4514	20.4258	20.375	20.2907	20.0745	19.8379	19.71	19.5727	19.392	19.2918	19.1908	19.1449	19.092	19.053	19.0403	19.0598	19.0969	19.0644	19.0545	19.059	19.1123	19.1456	19.2049	19.3138
Bulgaria	Female	5 to 9	Mental disorders	2.57329	2.65522	2.68396	2.67697	2.86947	2.79921	2.97059	3.09783	2.97566	3.00162	2.99707	3.11942	3.04817	2.87036	2.92731	3.31299	3.49486	3.3575	3.21807	3.15404	3.33371	3.46302	3.42178	3.21461	3.08898	3.04771	3.21672	3.34755
Bulgaria	Male	0 to 20	Mental disorders	10.5733	10.5746	10.5897	10.5871	10.5859	10.5723	10.5586	10.5475	10.5054	10.4938	10.4981	10.4832	10.4838	10.5181	10.5206	10.5379	10.5658	10.5894	10.6161	10.6038	10.571	10.5488	10.5168	10.4927	10.4883	10.4781	10.4928	10.5211
Bulgaria	Male	10 to 14	Mental disorders	2.9269	2.93367	2.92209	2.93186	2.95316	2.97267	2.99174	3.02576	3.06682	3.09937	3.12982	3.15615	3.18721	3.22705	3.25045	3.26997	3.28247	3.28454	3.30722	3.31586	3.31006	3.29088	3.29676	3.28549	3.28619	3.27166	3.25259	3.24833
Bulgaria	Male	15 to 19	Mental disorders	2.986	2.97775	2.9738	2.99328	3.00666	3.00306	3.01503	3.05192	3.09302	3.15922	3.22945	3.29222	3.36412	3.43954	3.50245	3.54312	3.57361	3.59805	3.59351	3.59173	3.59541	3.59575	3.60107	3.60237	3.61029	3.61676	3.61015	3.62222
Bulgaria	Male	5 to 9	Mental disorders	2.92881	2.94117	2.94976	2.94299	2.95458	2.95195	2.94859	2.9563	2.96204	2.97374	2.98606	2.99617	3.01472	3.04571	3.07032	3.09414	3.12016	3.133	3.1782	3.19539	3.17504	3.16083	3.18048	3.19782	3.16432	3.10179	3.14378	3.18922
Croatia	Both	0 to 20	Mental disorders	25.2367	25.2632	25.3048	25.3544	25.3826	25.5309	25.4204	25.5078	25.442	25.411	25.4084	25.3654	25.2962	25.3036	25.2224	25.2713	25.1781	25.2446	25.3069	25.6174	25.8429	26.0432	26.2609	26.1717	26.0442	25.6284	25.6987	25.5146
Croatia	Both	10 to 14	Mental disorders	14.1201	14.1168	14.2053	14.2209	14.2667	14.5156	14.0641	14.2842	14.0323	13.9893	14.0013	14.0393	14.0497	14.3161	14.2364	14.5004	14.3577	14.5004	14.7822	15.9955	16.8285	17.5999	18.5088	18.2354	17.9056	16.327	16.6813	16.1054
Croatia	Both	15 to 19	Mental disorders	19.4439	19.4478	19.4665	19.5016	19.4315	19.5051	19.4424	19.3951	19.3295	19.2008	19.1391	19.0047	18.8675	18.6788	18.5195	18.476	18.3109	18.3006	18.2409	18.1751	18.1631	18.1461	18.1296	18.1326	18.0694	18.0378	18.0567	18.0426
Croatia	Both	5 to 9	Mental disorders	5.10069	5.04764	4.94498	4.9299	4.91971	4.96427	4.91263	4.96057	4.90108	4.90379	4.92962	4.9596	4.98789	5.05561	5.04418	5.10702	5.09577	5.1187	5.18321	5.3491	5.39606	5.42128	5.44494	5.50881	5.49704	5.37045	5.42975	5.40607
Croatia	Female	0 to 20	Mental disorders	24.5836	24.5335	24.5822	24.5721	24.5785	24.6821	24.532	24.6165	24.5053	24.4526	24.434	24.3851	24.3087	24.2976	24.2138	24.3048	24.2317	24.3062	24.4004	24.7436	25.0027	25.2274	25.4478	25.3557	25.2464	24.8056	24.9124	24.7382
Croatia	Female	10 to 14	Mental disorders	16.6379	16.6344	16.7441	16.7466	16.7678	16.9885	16.5194	16.7438	16.4611	16.3581	16.3688	16.4208	16.4968	16.756	16.6963	16.9954	16.9148	17.0689	17.3708	18.5968	19.4641	20.2835	21.2058	20.9056	20.5923	18.9759	19.4171	18.8226
Croatia	Female	15 to 19	Mental disorders	21.4651	21.2887	21.3072	21.2382	21.1884	21.167	21.0827	21.047	20.9256	20.7958	20.7292	20.5234	20.3349	20.0758	19.8858	19.8929	19.7195	19.7483	19.72	19.6491	19.6641	19.6602	19.6297	19.6612	19.6509	19.6376	19.6422	19.6338
Croatia	Female	5 to 9	Mental disorders	2.75973	2.68858	2.35366	2.30465	2.28331	2.48156	2.20535	2.27729	2.02045	1.98407	2.01181	2.04202	2.18658	2.39084	2.24197	2.40054	2.27392	2.33347	2.58962	3.22532	3.359	3.46629	3.51459	3.52777	3.40903	3.09138	3.29316	3.11906
Croatia	Male	0 to 20	Mental disorders	11.6379	11.6826	11.7011	11.7535	11.7679	11.8234	11.8634	11.8898	11.9147	11.9253	11.9417	11.9295	11.9006	11.8923	11.874	11.8572	11.8248	11.8405	11.8238	11.8074	11.8005	11.8141	11.822	11.8178	11.8063	11.8252	11.8287	11.7918
Croatia	Male	10 to 14	Mental disorders	2.38395	2.38789	2.41389	2.42659	2.43103	2.42386	2.42619	2.41429	2.39868	2.39444	2.39822	2.39636	2.41438	2.43092	2.44856	2.46276	2.48562	2.50024	2.51875	2.54888	2.54338	2.54916	2.55697	2.57261	2.55744	2.56294	2.57959	2.57044
Croatia	Male	15 to 19	Mental disorders	1.86356	1.81736	1.81873	1.79749	1.78949	1.7725	1.7845	1.80202	1.80654	1.84044	1.86979	1.9064	1.94475	1.99456	2.02779	2.07093	2.11443	2.14367	2.17085	2.18897	2.20315	2.22609	2.22518	2.21624	2.24454	2.28388	2.30895	2.30362
Croatia	Male	5 to 9	Mental disorders	2.99786	2.96084	2.93743	2.94025	2.94109	2.92211	2.94362	2.97369	2.96427	2.96402	2.98617	2.9913	2.99407	2.99888	3.00891	3.03065	3.04204	3.05421	3.05348	3.06865	3.0847	3.08285	3.09583	3.16486	3.17653	3.11812	3.13264	3.14651
Czech Republic	Both	0 to 20	Mental disorders	25.4573	25.592	25.7081	25.7379	25.8657	25.6184	25.5421	25.5921	26.0393	26.4636	26.8959	27.0407	26.9284	26.859	26.4143	27.108	27.3072	27.3501	27.0593	26.3805	26.5749	26.3301	25.8049	25.9871	25.7761	25.6086	25.1202	25.2517
Czech Republic	Both	10 to 14	Mental disorders	13.7274	13.6925	13.7263	13.6883	13.7595	13.6999	13.6733	13.658	13.6993	13.6886	13.7054	13.7058	13.6519	13.5986	13.6234	13.6539	13.6251	13.6559	13.6878	13.6808	13.743	13.7203	13.7237	13.7291	13.7563	13.7473	13.7642	13.782
Czech Republic	Both	15 to 19	Mental disorders	18.8571	18.9406	18.9798	18.9654	19.0981	18.8206	18.7648	18.9115	19.5509	20.1599	20.6827	20.7818	20.5362	20.3325	19.6303	20.4482	20.6271	20.591	20.2121	19.4464	19.8663	19.7805	19.3223	19.857	19.7358	19.5755	18.808	19.0077
Czech Republic	Both	5 to 9	Mental disorders	5.00067	4.98282	4.97802	4.96885	4.98493	4.9969	4.993	4.9956	5.00845	5.03742	5.05091	5.05423	5.07254	5.08771	5.09368	5.11542	5.12995	5.11197	5.10182	5.13689	5.16085	5.15627	5.17535	5.18751	5.18057	5.16338	5.14081	5.07228
Czech Republic	Female	0 to 20	Mental disorders	25.149	25.2097	25.269	25.3123	25.3995	25.1457	25.1086	25.1144	25.588	26.031	26.4846	26.6301	26.4998	26.4196	25.9429	26.6453	26.7877	26.7972	26.4428	25.7011	25.937	25.7698	25.2404	25.4941	25.3357	25.2061	24.7219	24.8798
Czech Republic	Female	10 to 14	Mental disorders	16.653	16.662	16.6698	16.6843	16.7195	16.7211	16.7378	16.6388	16.7264	16.7092	16.7456	16.7535	16.6946	16.6596	16.7499	16.7702	16.6924	16.7288	16.7354	16.7496	16.837	16.7905	16.7993	16.7929	16.8411	16.8081	16.8499	16.8809
Czech Republic	Female	15 to 19	Mental disorders	21.4103	21.3071	21.2916	21.3036	21.3811	21.0533	21.0261	21.0575	21.6812	22.2849	22.844	22.9624	22.7372	22.5243	21.7463	22.6149	22.734	22.696	22.2106	21.3123	21.7335	21.7128	21.1474	21.7379	21.6729	21.5435	20.7719	20.9835
Czech Republic	Female	5 to 9	Mental disorders	1.96987	1.95293	1.94117	1.9362	1.95373	1.98657	1.93327	1.91118	1.9636	2.05291	2.06922	2.01714	2.09064	2.10761	2.10665	2.12925	2.11351	2.11699	2.07917	2.19361	2.2957	2.26773	2.34627	2.31183	2.29787	2.18704	2.05236	1.8747
Czech Republic	Male	0 to 20	Mental disorders	11.5016	11.5985	11.6879	11.6911	11.739	11.7152	11.6603	11.6652	11.6388	11.6215	11.6274	11.6562	11.663	11.6784	11.7133	11.7406	11.8032	11.8328	11.8616	11.8638	11.8154	11.6988	11.6344	11.5512	11.4643	11.4022	11.3716	11.3503
Czech Republic	Male	10 to 14	Mental disorders	2.62253	2.63824	2.63649	2.64518	2.6348	2.64523	2.65083	2.64893	2.65355	2.65873	2.66735	2.68045	2.70425	2.73666	2.75601	2.75671	2.75777	2.76289	2.75145	2.75665	2.73637	2.72283	2.72762	2.7125	2.7063	2.70742	2.71565	2.7025
Czech Republic	Male	15 to 19	Mental disorders	2.39517	2.34109	2.30195	2.27241	2.25305	2.2436	2.24476	2.23442	2.23344	2.24538	2.26854	2.28872	2.32162	2.3478	2.35948	2.36977	2.36005	2.35666	2.33288	2.30886	2.30172	2.31194	2.31003	2.32407	2.33961	2.34778	2.3719	2.38546
Czech Republic	Male	5 to 9	Mental disorders	3.02095	3.00702	3.00465	3.00445	3.01074	3.01797	3.02399	3.01728	3.02302	3.02731	3.03479	3.03498	3.05139	3.05707	3.05816	3.06073	3.07425	3.06675	3.0629	3.07401	3.06975	3.0588	3.05694	3.07656	3.08465	3.07622	3.08805	3.05244
Hungary	Both	0 to 20	Mental disorders	24.8794	25.0349	25.2748	25.1978	25.2828	25.1475	24.9496	24.7436	24.524	24.3079	24.2033	24.2145	24.2649	24.3299	24.4573	24.8125	24.815	25.4531	25.821	25.9573	25.3312	25.4106	26.2334	26.7263	26.013	27.6955	27.736	26.7781
Hungary	Both	10 to 14	Mental disorders	13.1286	13.1195	13.1924	13.1038	13.1722	13.0969	13.0351	13.036	13.0194	12.9687	12.979	13.0185	13.1086	13.1595	13.2481	13.5635	13.602	14.252	14.5224	14.6369	14.0523	14.1656	14.9839	15.5323	14.9105	16.358	16.5423	15.6793
Hungary	Both	15 to 19	Mental disorders	18.5802	18.6219	18.7473	18.5469	18.5815	18.5089	18.2819	18.0184	17.7036	17.4206	17.224	17.2036	17.1447	17.1171	17.1703	17.4753	17.3756	17.9717	18.3502	18.4642	17.7809	17.8645	18.7922	19.389	18.6723	20.6734	20.7381	19.6075
Hungary	Both	5 to 9	Mental disorders	4.87885	4.87559	4.87891	4.86127	4.86978	4.87158	4.88323	4.88193	4.89305	4.89088	4.90451	4.91205	4.95206	5.00575	5.04066	5.09909	5.07011	5.19891	5.29511	5.31618	5.27417	5.34978	5.51222	5.53955	5.53664	5.65846	5.66643	5.56673
Hungary	Female	0 to 20	Mental disorders	24.8957	25.0057	25.2002	25.1276	25.1801	25.0218	24.8503	24.5837	24.3168	24.0949	23.9716	23.9808	24.0329	24.1093	24.2741	24.6113	24.5968	25.2193	25.6171	25.7595	25.1006	25.1913	26.0915	26.6193	25.8739	27.6509	27.712	26.7795
Hungary	Female	10 to 14	Mental disorders	16.2133	16.2038	16.2527	16.1831	16.2064	16.1322	16.0984	16.0655	16.0456	16.0043	16.0176	16.0712	16.1706	16.2908	16.3822	16.6624	16.7375	17.3431	17.6627	17.7476	17.1755	17.2811	18.1413	18.665	18.0091	19.4691	19.6699	18.8434
Hungary	Female	15 to 19	Mental disorders	21.7248	21.6974	21.7803	21.5928	21.6134	21.468	21.2697	20.8726	20.4427	20.0821	19.8174	19.7756	19.6666	19.6292	19.7879	20.1034	19.9584	20.5313	20.8694	21.0416	20.3183	20.4217	21.4019	22.0251	21.2856	23.3702	23.4802	22.3869
Hungary	Female	5 to 9	Mental disorders	1.96871	1.95661	1.97847	1.91424	1.99835	1.95025	1.95624	1.94204	1.94074	1.93021	1.94688	1.95916	1.99283	2.16162	2.24608	2.47087	2.29015	2.75477	3.00144	2.95827	2.6096	2.69643	3.22315	3.29089	3.0716	3.43453	3.46641	3.22485
Hungary	Male	0 to 20	Mental disorders	11.017	11.1147	11.1988	11.2237	11.2653	11.3173	11.1747	11.1228	11.0592	10.9703	10.9322	10.9353	10.9491	10.957	10.9681	11.0213	11.0912	11.0989	11.0936	11.0869	11.0895	11.1011	11.0771	11.0851	11.1059	11.1266	11.1189	11.0403
Hungary	Male	10 to 14	Mental disorders	2.80519	2.80717	2.80697	2.81592	2.81254	2.8164	2.82129	2.81683	2.82924	2.84054	2.84074	2.84596	2.83798	2.84794	2.84462	2.83363	2.87663	2.87057	2.89299	2.91471	2.93975	2.94945	2.9543	3.0169	3.07862	3.13064	3.1594	3.12525
Hungary	Male	15 to 19	Mental disorders	2.40783	2.37289	2.36618	2.35912	2.36066	2.39249	2.34661	2.38217	2.43585	2.49446	2.53287	2.54336	2.56069	2.58593	2.62315	2.65884	2.7451	2.71251	2.72091	2.7495	2.7713	2.79866	2.82968	2.85159	2.87515	2.91583	2.939	2.95215
Hungary	Male	5 to 9	Mental disorders	2.95587	2.95429	2.95113	2.94576	2.94362	2.94777	2.95472	2.9557	2.96079	2.95628	2.96231	2.96359	2.9709	2.97491	2.98335	2.99502	3.00659	3.02661	3.05828	3.10566	3.14918	3.21064	3.25356	3.26521	3.32241	3.35891	3.38295	3.30737
Macedonia	Both	0 to 20	Mental disorders	22.4101	22.416	22.4105	22.3532	22.3809	22.4322	22.4477	22.4594	22.4951	22.4872	22.4694	22.5489	22.5901	22.6702	22.7818	22.8601	22.9577	23.0923	23.208	23.3333	23.3728	23.4106	23.4842	23.51	23.6682	23.8056	23.8361	23.836
Macedonia	Both	10 to 14	Mental disorders	12.1501	12.1466	12.1363	12.0582	12.0397	12.0605	12.0336	12.0499	12.0183	12.021	11.9991	12.0747	12.0755	12.116	12.1836	12.1912	12.2408	12.3093	12.371	12.4186	12.3852	12.3969	12.4645	12.5257	12.5973	12.6441	12.7412	12.7599
Macedonia	Both	15 to 19	Mental disorders	15.1185	15.153	15.1675	15.1101	15.1565	15.1971	15.1794	15.0946	14.991	14.9146	14.9694	14.9733	14.8992	14.9077	14.9787	15.0167	15.0808	15.1918	15.2997	15.4256	15.5011	15.4996	15.5607	15.59	15.8211	16.0622	16.1554	16.2016
Macedonia	Both	5 to 9	Mental disorders	4.85907	4.84134	4.80645	4.7642	4.7851	4.77152	4.74459	4.72821	4.73969	4.76729	4.81236	4.86421	4.88127	4.8612	4.85466	4.88733	4.84288	4.84433	4.92395	4.97876	4.944	5.02719	5.17032	5.19957	5.2932	5.2715	5.37555	5.36493
Macedonia	Female	0 to 20	Mental disorders	22.8559	22.8636	22.8731	22.7965	22.8355	22.9072	22.9237	22.925	22.973	22.9354	22.9037	22.9528	22.9935	23.0693	23.1682	23.2374	23.287	23.4332	23.556	23.6598	23.6866	23.7369	23.7943	23.8217	23.9902	24.1202	24.1386	24.1546
Macedonia	Female	10 to 14	Mental disorders	15.4541	15.4773	15.5192	15.4358	15.4358	15.5029	15.4517	15.4799	15.4742	15.4154	15.418	15.4322	15.4486	15.4971	15.5746	15.5674	15.6352	15.7544	15.8159	15.8737	15.8517	15.8764	15.9409	15.9934	16.0639	16.1033	16.1779	16.1727
Macedonia	Female	15 to 19	Mental disorders	19.0317	19.0547	19.0421	18.936	18.9757	19.0167	19.0181	18.939	18.9187	18.7935	18.7137	18.7013	18.6407	18.6207	18.6702	18.6848	18.658	18.7476	18.8897	18.943	18.9947	19.0287	19.0777	19.1299	19.3868	19.5815	19.6597	19.7565
Macedonia	Female	5 to 9	Mental disorders	2.43732	2.38111	2.34626	2.29573	2.28602	2.22075	2.11905	2.07854	2.05579	2.04502	2.1204	2.16736	2.18062	2.26453	2.34674	2.44515	2.34856	2.2129	2.29593	2.34031	2.32092	2.43405	2.7564	2.78281	3.09083	3.0032	3.31974	3.4306
Macedonia	Male	0 to 20	Mental disorders	9.74863	9.75541	9.73512	9.72595	9.72105	9.73498	9.7508	9.76498	9.79994	9.81972	9.80004	9.87453	9.9167	9.93689	9.96302	9.99217	10.0438	10.0933	10.1495	10.2275	10.2468	10.2588	10.2985	10.3347	10.3575	10.3749	10.389	10.3767
Macedonia	Male	10 to 14	Mental disorders	3.18548	3.2076	3.21582	3.21141	3.22844	3.24484	3.25293	3.23917	3.24331	3.22661	3.27243	3.27436	3.29345	3.29328	3.26785	3.2813	3.24874	3.23134	3.23976	3.23913	3.2268	3.21709	3.22921	3.22039	3.15472	3.12601	3.17079	3.15869
Macedonia	Male	15 to 19	Mental disorders	3.71949	3.69895	3.6632	3.65199	3.6308	3.63736	3.66177	3.67672	3.68664	3.70399	3.72596	3.75184	3.77215	3.77127	3.76677	3.76242	3.73061	3.70475	3.69314	3.67129	3.65716	3.66456	3.66381	3.67639	3.69486	3.69788	3.69924	3.70587
Macedonia	Male	5 to 9	Mental disorders	2.9264	2.93628	2.90926	2.88144	2.90967	2.91175	2.90715	2.90624	2.91422	2.92827	2.95801	3.00267	3.01323	2.96185	2.93592	2.92334	2.90745	2.92065	2.98228	3.00901	2.98891	3.03862	3.10352	3.12315	3.14494	3.12781	3.16391	3.11897
Montenegro	Both	0 to 20	Mental disorders	23.5827	23.521	23.4795	23.4448	23.4415	23.5057	23.5908	23.6846	23.6635	23.6537	23.704	23.8017	23.7911	23.9034	23.928	23.9899	23.9501	24.0056	24.0798	24.1328	24.3232	24.2867	24.3395	24.4128	24.4647	24.4766	24.5408	24.5051
Montenegro	Both	10 to 14	Mental disorders	12.8689	12.7541	12.7013	12.684	12.6832	12.6708	12.6647	12.6562	12.6262	12.5883	12.562	12.6277	12.6744	12.7816	12.8634	12.9647	12.9834	12.9801	12.9707	13.0031	13.0229	12.9852	13.0397	13.0398	13.004	13.0052	13.1571	13.1344
Montenegro	Both	15 to 19	Mental disorders	16.8832	16.9207	16.9215	16.8728	16.8372	16.9157	16.9498	17.0629	17.0325	16.9894	17.0401	17.1165	17.0054	17.1174	17.0811	17.1051	16.9991	17.0679	17.1634	17.192	17.4381	17.31	17.3317	17.4306	17.5173	17.5336	17.5346	17.4245
Montenegro	Both	5 to 9	Mental disorders	5.00678	4.96704	4.96588	4.9546	4.90709	4.94471	5.08499	5.12633	4.94746	4.9188	4.93139	4.9713	5.02067	5.0988	5.11315	5.14584	5.17176	5.1183	5.15367	5.21921	5.20088	5.11949	5.27278	5.35092	5.36994	5.30425	5.35049	5.37537
Montenegro	Female	0 to 20	Mental disorders	23.7379	23.6289	23.5895	23.5868	23.57	23.6405	23.7239	23.8241	23.7911	23.7792	23.8372	23.9266	23.932	24.0446	24.0637	24.1363	24.0857	24.1483	24.204	24.2481	24.4454	24.3904	24.4655	24.5294	24.6064	24.6309	24.7116	24.69
Montenegro	Female	10 to 14	Mental disorders	15.9486	15.8168	15.7648	15.7646	15.7639	15.754	15.7777	15.7838	15.7718	15.7449	15.758	15.8228	15.8646	15.9933	16.0794	16.2358	16.2735	16.2692	16.2608	16.3267	16.3471	16.3027	16.3793	16.3599	16.3279	16.3315	16.478	16.4417
Montenegro	Female	15 to 19	Mental disorders	20.3095	20.2081	20.2055	20.233	20.2002	20.3018	20.3174	20.4366	20.3479	20.3017	20.3452	20.4197	20.3421	20.4406	20.377	20.3699	20.2626	20.2975	20.3423	20.297	20.5643	20.4086	20.4402	20.5305	20.6598	20.7041	20.73	20.6542
Montenegro	Female	5 to 9	Mental disorders	2.61509	2.57354	2.62079	2.66185	2.57238	2.69495	3.04439	3.11722	2.55412	2.43336	2.46469	2.57936	2.69457	2.72009	2.71872	2.87156	3.08952	3.02498	3.10315	3.22053	3.06088	2.93714	3.48282	3.69644	3.55148	3.2229	3.23023	3.26606
Montenegro	Male	0 to 20	Mental disorders	10.4028	10.3787	10.3581	10.3415	10.371	10.3885	10.401	10.4308	10.4749	10.5142	10.5361	10.5734	10.5645	10.6469	10.6571	10.6676	10.6855	10.6852	10.7063	10.7662	10.8275	10.8251	10.8105	10.8437	10.8461	10.8204	10.8446	10.8299
Montenegro	Male	10 to 14	Mental disorders	2.94045	2.94976	2.97307	2.99686	3.01892	3.02509	3.03329	3.04774	3.06498	3.10278	3.11787	3.12129	3.1339	3.24281	3.20082	3.15439	3.19347	3.19595	3.19458	3.21306	3.23295	3.18014	3.18231	3.22537	3.17933	3.15598	3.21666	3.25478
Montenegro	Male	15 to 19	Mental disorders	3.14366	3.10558	3.10341	3.13058	3.14274	3.13633	3.12386	3.1151	3.10621	3.12295	3.13391	3.14259	3.18146	3.19134	3.2118	3.21663	3.19644	3.14537	3.08263	3.06709	3.07077	3.06713	3.04991	3.0636	3.07172	3.0741	3.09243	3.1273
Montenegro	Male	5 to 9	Mental disorders	2.99366	2.97709	2.97974	2.97583	2.95664	2.97233	3.04116	3.07111	3.00531	3.00443	3.00829	3.01825	3.04185	3.10668	3.10477	3.08776	3.05062	2.98759	2.99708	3.01319	3.02599	2.96064	2.98764	3.02793	3.08575	3.10237	3.1458	3.16357
Poland	Both	0 to 20	Mental disorders	21.7549	21.987	22.2127	22.3989	22.6714	22.8762	23.0964	23.3908	23.736	24.306	24.2211	23.4503	24.6938	25.3176	25.731	26.0471	26.3088	27.0656	27.8835	27.5202	27.7361	28.1426	28.1373	27.8672	27.7242	27.1598	26.7133	26.4038
Poland	Both	10 to 14	Mental disorders	10.3351	10.4032	10.4443	10.4927	10.5221	10.6014	10.6309	10.7053	10.7826	10.8423	10.9107	10.9823	11.0153	11.0614	11.0361	11.0654	11.1179	11.1848	11.2222	11.2764	11.3137	11.3255	11.3897	11.3459	11.3779	11.4474	11.4754	11.4849
Poland	Both	15 to 19	Mental disorders	14.9475	15.2276	15.4954	15.6446	15.9863	16.1196	16.3495	16.6207	16.9049	17.5475	17.2162	16.0293	17.6025	18.3773	18.9733	19.3721	19.6804	20.6249	21.735	21.2804	21.6354	22.3848	22.5283	22.3791	22.3743	21.7203	21.2041	20.8361
Poland	Both	5 to 9	Mental disorders	4.67064	4.66103	4.66516	4.66539	4.68318	4.6881	4.71588	4.73853	4.75873	4.76536	4.79174	4.81503	4.8586	4.87871	4.91161	4.96706	5.00642	5.0401	5.10652	5.16606	5.20519	5.27314	5.34243	5.36414	5.42804	5.44773	5.41571	5.3913
Poland	Female	0 to 20	Mental disorders	21.1901	21.3824	21.5385	21.6899	21.9279	22.0888	22.2978	22.5693	22.8796	23.4216	23.2756	22.4311	23.7364	24.4088	24.8028	25.1003	25.3422	26.1399	26.9256	26.5581	26.8217	27.1571	27.1592	26.977	26.8251	26.4003	25.9749	25.7106
Poland	Female	10 to 14	Mental disorders	12.8717	12.9684	12.9947	13.0325	13.0296	13.1134	13.1944	13.2788	13.3203	13.3776	13.4661	13.5523	13.5942	13.6693	13.5995	13.6373	13.7221	13.8071	13.8469	13.9346	13.9792	13.9809	14.1149	14.0145	14.0501	14.1803	14.198	14.2398
Poland	Female	15 to 19	Mental disorders	16.6014	16.7863	16.9351	17.0645	17.3635	17.4487	17.6391	17.9141	18.1971	18.8217	18.4014	17.13	18.795	19.6508	20.2202	20.6065	20.8913	21.9182	22.9913	22.4925	22.905	23.5159	23.6143	23.5826	23.5237	23.0331	22.4864	22.2051
Poland	Female	5 to 9	Mental disorders	2.28436	2.30101	2.26594	2.24099	2.23619	2.19624	2.26216	2.28412	2.23753	2.22209	2.18525	2.20717	2.26713	2.29161	2.34417	2.46567	2.463	2.44593	2.50526	2.6537	2.59059	2.60076	2.63175	2.5985	2.66019	2.67238	2.60064	2.55534
Poland	Male	0 to 20	Mental disorders	9.50253	9.58644	9.70351	9.77895	9.87256	9.96232	10.0317	10.1238	10.2376	10.3464	10.4314	10.4872	10.5344	10.5723	10.6876	11.0623	11.399	11.3313	11.911	11.6722	11.8248	12.7237	12.9848	12.327	12.8509	11.9759	11.7941	11.6136
Poland	Male	10 to 14	Mental disorders	3.45317	3.43851	3.42245	3.40059	3.38452	3.36744	3.35736	3.34095	3.33171	3.31559	3.30457	3.29381	3.29467	3.29521	3.30129	3.32039	3.33801	3.33255	3.35993	3.35966	3.3883	3.45747	3.50717	3.51049	3.57338	3.55827	3.50352	3.50527
Poland	Male	15 to 19	Mental disorders	3.36729	3.27877	3.19436	3.13479	3.07011	3.02011	2.97457	2.92573	2.88188	2.82879	2.80577	2.80756	2.81713	2.86112	2.93	3.30558	3.59174	3.41387	3.89279	3.57865	3.75026	4.67583	4.99138	4.35737	5.04313	4.15276	4.06023	3.98623
Poland	Male	5 to 9	Mental disorders	2.81119	2.8046	2.80893	2.81036	2.81824	2.82693	2.83465	2.84236	2.85471	2.86465	2.87557	2.88366	2.89478	2.90328	2.91655	2.9354	2.97284	3.00458	3.05555	3.09478	3.13378	3.20777	3.2729	3.30109	3.35209	3.37124	3.35073	3.33603
Romania	Both	0 to 20	Mental disorders	23.013	22.9609	22.9414	22.937	22.9649	23.0064	23.0871	23.1504	23.1792	23.2242	23.2869	23.3272	23.4968	23.6963	23.9164	24.0201	24.0645	24.1055	24.1177	24.1009	24.0369	24.0054	24.0354	24.0829	24.1168	24.1947	24.2469	24.3276
Romania	Both	10 to 14	Mental disorders	12.4977	12.4492	12.4029	12.3629	12.3728	12.3693	12.3721	12.3997	12.428	12.4516	12.5039	12.5245	12.6034	12.7122	12.7717	12.8184	12.8935	12.9722	12.971	13.055	13.0658	13.0757	13.1005	13.1906	13.2277	13.2984	13.3101	13.4138
Romania	Both	15 to 19	Mental disorders	15.6306	15.5325	15.4229	15.3765	15.3592	15.3814	15.4864	15.5233	15.5334	15.6217	15.6489	15.6478	15.7845	15.9129	16.1084	16.205	16.2991	16.4427	16.6593	16.7622	16.8243	16.8625	16.9684	16.9804	17.0201	17.0876	17.1858	17.249
Romania	Both	5 to 9	Mental disorders	4.86589	4.84041	4.83891	4.85266	4.88258	4.89302	4.92649	4.96028	4.9756	4.98464	4.98958	5.00279	5.04346	5.06628	5.09823	5.12928	5.16151	5.19699	5.22765	5.23225	5.24078	5.20566	5.22127	5.23234	5.25515	5.26028	5.24848	5.27721
Romania	Female	0 to 20	Mental disorders	23.1672	23.0993	23.0759	23.0317	23.0248	23.043	23.1148	23.1539	23.1175	23.1708	23.1917	23.2125	23.3603	23.4817	23.6691	23.7518	23.797	23.813	23.8173	23.8111	23.7779	23.7517	23.7677	23.8665	23.9088	23.9816	24.063	24.1689
Romania	Female	10 to 14	Mental disorders	15.6853	15.6261	15.5579	15.507	15.4773	15.4629	15.4703	15.478	15.5042	15.5309	15.5151	15.5616	15.6274	15.6879	15.7415	15.8053	15.9153	16.0119	15.9921	16.1146	16.1679	16.1568	16.14	16.3069	16.3588	16.414	16.4465	16.5727
Romania	Female	15 to 19	Mental disorders	18.8348	18.7196	18.6559	18.521	18.449	18.4401	18.5384	18.5126	18.3636	18.4591	18.4574	18.4126	18.5392	18.592	18.7622	18.8345	18.9102	18.9464	19.1082	19.1605	19.2031	19.2402	19.3106	19.3981	19.436	19.4907	19.6501	19.7372
Romania	Female	5 to 9	Mental disorders	2.42731	2.37835	2.38253	2.47227	2.55526	2.59292	2.7286	2.82849	2.8185	2.83631	2.80909	2.80384	2.82137	2.88832	2.84423	2.96699	2.99843	2.99396	3.05038	3.00273	2.99847	2.83912	2.87264	2.90886	2.96334	2.90646	2.93707	3.04913
Romania	Male	0 to 20	Mental disorders	10.1853	10.1774	10.1832	10.2097	10.2405	10.2666	10.2986	10.3309	10.3672	10.3849	10.4407	10.4742	10.5605	10.6838	10.7909	10.842	10.871	10.909	10.9178	10.9138	10.8795	10.8737	10.8938	10.8819	10.9037	10.9399	10.9312	10.9607
Romania	Male	10 to 14	Mental disorders	3.02682	3.04139	3.05354	3.06331	3.06383	3.0663	3.06113	3.05613	3.05054	3.03635	3.0288	3.02932	3.03226	3.02354	3.01572	3.01429	3.01861	3.02138	3.01565	3.01615	3.01762	3.00065	3.00552	2.9909	2.98245	2.97297	2.95752	2.95273
Romania	Male	15 to 19	Mental disorders	3.43053	3.42966	3.44097	3.43593	3.42912	3.41647	3.40167	3.37936	3.34046	3.32701	3.31926	3.31102	3.29583	3.27151	3.24835	3.22956	3.19614	3.15201	3.10133	3.05802	3.03331	3.02416	3.01347	3.01033	3.01014	3.00099	2.98395	2.99525
Romania	Male	5 to 9	Mental disorders	2.89338	2.88932	2.89257	2.89149	2.8951	2.89669	2.90893	2.9125	2.93012	2.94249	2.95195	2.96233	2.97896	2.99305	3.01456	3.02478	3.04332	3.05939	3.07585	3.08438	3.09466	3.09593	3.09875	3.10046	3.10542	3.1115	3.09455	3.09639
Serbia	Both	0 to 20	Mental disorders	23.7104	23.672	23.6719	23.685	23.6904	23.6804	23.6235	23.5977	23.4267	23.476	23.4329	23.3991	23.3646	23.3539	23.3687	23.3749	23.3507	23.3504	23.3194	23.2989	23.2909	23.2781	23.29	23.2565	23.2328	23.2496	23.246	23.2248
Serbia	Both	10 to 14	Mental disorders	12.6984	12.602	12.5496	12.5453	12.4786	12.4666	12.4222	12.4437	12.391	12.397	12.365	12.3667	12.2792	12.3197	12.3615	12.3732	12.3242	12.3597	12.3711	12.3687	12.3835	12.3948	12.455	12.4779	12.4574	12.4659	12.4982	12.4942
Serbia	Both	15 to 19	Mental disorders	17.0359	16.9164	16.8744	16.886	16.9024	16.8873	16.845	16.7774	16.5026	16.5198	16.2779	16.1841	16.1476	16.0191	16.0051	16.0073	15.9156	15.8582	15.7622	15.7568	15.7064	15.7175	15.6794	15.5976	15.6333	15.7342	15.7368	15.7066
Serbia	Both	5 to 9	Mental disorders	4.84104	4.7929	4.80606	4.7987	4.82149	4.85083	4.89523	4.90114	4.8409	4.87886	4.87965	4.89357	4.94206	4.98107	5.00741	5.01357	4.995	4.97067	4.97103	4.97503	4.96769	4.95493	4.94202	4.97152	4.96753	4.96309	4.99352	5.00274
Serbia	Female	0 to 20	Mental disorders	23.5478	23.4902	23.4847	23.4555	23.4438	23.428	23.3963	23.3681	23.2042	23.2768	23.2102	23.2061	23.2013	23.2275	23.256	23.2641	23.2496	23.2611	23.2416	23.248	23.274	23.2653	23.281	23.315	23.3493	23.3837	23.4061	23.4303
Serbia	Female	10 to 14	Mental disorders	15.7502	15.6624	15.626	15.6495	15.5532	15.5407	15.5227	15.5091	15.4494	15.4853	15.3754	15.4652	15.4126	15.5064	15.5699	15.5962	15.5346	15.5868	15.6003	15.6144	15.6312	15.6437	15.6708	15.7203	15.7528	15.7873	15.8117	15.8425
Serbia	Female	15 to 19	Mental disorders	19.9188	19.8261	19.8096	19.721	19.74	19.7206	19.6682	19.5833	19.2457	19.2417	19.0619	18.9428	18.8899	18.8115	18.7745	18.7506	18.6741	18.6524	18.5568	18.5686	18.5669	18.5828	18.5595	18.5836	18.6704	18.7405	18.7861	18.8325
Serbia	Female	5 to 9	Mental disorders	2.03957	1.9653	2.0405	2.04627	2.15799	2.28157	2.42781	2.49579	2.25395	2.36831	2.3212	2.31789	2.38506	2.42349	2.4003	2.39874	2.27499	2.23433	2.24856	2.25435	2.19788	2.22556	2.15488	2.19544	2.25873	2.26619	2.30573	2.30469
Serbia	Male	0 to 20	Mental disorders	10.58	10.5735	10.5769	10.6033	10.6167	10.6179	10.5839	10.5753	10.5022	10.5089	10.547	10.531	10.5091	10.4967	10.5079	10.5094	10.5025	10.5125	10.4923	10.4708	10.4483	10.4594	10.4651	10.4277	10.3953	10.3987	10.3913	10.3697
Serbia	Male	10 to 14	Mental disorders	3.00536	3.01264	3.03263	3.05342	3.07217	3.07517	3.08321	3.09147	3.09763	3.10435	3.1038	3.11925	3.13871	3.1552	3.14651	3.15162	3.15247	3.14287	3.14234	3.1538	3.14485	3.15343	3.16677	3.15852	3.14863	3.15395	3.16504	3.15003
Serbia	Male	15 to 19	Mental disorders	2.86491	2.84052	2.83446	2.82663	2.82611	2.82706	2.83549	2.85524	2.87296	2.90221	2.94974	2.98465	3.03455	3.10116	3.14689	3.18589	3.21265	3.23048	3.24489	3.25962	3.27022	3.2827	3.29202	3.32241	3.34514	3.35702	3.36353	3.38235
Serbia	Male	5 to 9	Mental disorders	2.89477	2.86817	2.86796	2.86182	2.8584	2.8639	2.87429	2.86478	2.87149	2.88476	2.90326	2.9181	2.94662	2.97574	2.99879	3.00484	2.99399	2.97852	2.96332	2.97108	2.96345	2.95253	2.95735	2.9827	2.96667	2.96186	2.98558	2.99664
Slovakia	Both	0 to 20	Mental disorders	23.2682	23.3352	23.3849	23.4657	23.5286	23.5691	23.5531	23.541	23.5069	23.4884	23.5628	23.6599	23.6972	23.7133	23.7701	23.8056	23.8546	23.9902	24.0995	24.1409	24.124	24.111	24.1092	24.0818	24.1059	24.148	24.1141	24.1272
Slovakia	Both	10 to 14	Mental disorders	12.5003	12.5041	12.4974	12.5233	12.522	12.515	12.496	12.4135	12.4297	12.4327	12.4527	12.4913	12.4746	12.4927	12.5172	12.4853	12.5256	12.6229	12.6638	12.732	12.7533	12.7505	12.8101	12.7954	12.8913	13.0806	13.0612	13.0733
Slovakia	Both	15 to 19	Mental disorders	16.1487	16.1599	16.1511	16.2009	16.2412	16.2298	16.1109	16.0706	15.9454	15.7952	15.7935	15.8369	15.8166	15.722	15.7321	15.7566	15.7714	15.8721	15.9717	16.007	16.0376	16.133	16.192	16.2821	16.3826	16.4635	16.498	16.6402
Slovakia	Both	5 to 9	Mental disorders	5.02141	5.05096	5.03588	4.99706	5.00279	5.04352	5.08027	5.08977	5.09053	5.1401	5.17176	5.20462	5.2548	5.21524	5.2875	5.37422	5.42051	5.43072	5.34451	5.3649	5.47071	5.5169	5.46616	5.46248	5.3949	5.36852	5.41353	5.42196
Slovakia	Female	0 to 20	Mental disorders	23.6349	23.6439	23.6632	23.7567	23.7836	23.7851	23.7315	23.7055	23.6354	23.5804	23.6517	23.7513	23.8152	23.8312	23.8979	23.9462	23.9845	24.0971	24.1741	24.1862	24.1658	24.2119	24.2453	24.2577	24.31	24.4176	24.4572	24.5192
Slovakia	Female	10 to 14	Mental disorders	16.1067	16.0898	16.0793	16.1706	16.163	16.1062	16.0755	15.9861	15.9544	15.9416	15.9793	16.0123	16.0146	16.0076	16.043	16.0472	16.0895	16.2016	16.2535	16.2791	16.304	16.2945	16.3921	16.4119	16.4951	16.7629	16.775	16.7832
Slovakia	Female	15 to 19	Mental disorders	19.4864	19.4048	19.3482	19.3759	19.3339	19.2957	19.0922	19.0085	18.8274	18.6249	18.6188	18.6804	18.727	18.6568	18.6938	18.7313	18.7388	18.8135	18.8844	18.8818	18.8917	19.0743	19.175	19.3297	19.5059	19.6367	19.7978	20.008
Slovakia	Female	5 to 9	Mental disorders	2.58792	2.69839	2.68236	2.57369	2.54079	2.5982	2.68672	2.66637	2.6156	2.76146	2.8288	2.71479	2.6716	2.66426	2.83379	2.88712	3.01111	3.11511	2.80277	2.81355	3.09913	3.1149	2.99319	3.06271	2.80943	2.9053	3.22491	3.31646
Slovakia	Male	0 to 20	Mental disorders	10.1441	10.2083	10.2518	10.277	10.3369	10.3838	10.3941	10.4026	10.4125	10.4208	10.4464	10.4903	10.5166	10.5215	10.5286	10.5465	10.5899	10.6736	10.7421	10.7419	10.7449	10.7365	10.7313	10.6772	10.6751	10.6578	10.5846	10.5641
Slovakia	Male	10 to 14	Mental disorders	3.27358	3.28489	3.28583	3.27899	3.27935	3.27938	3.28482	3.30118	3.30065	3.32629	3.34971	3.35135	3.36449	3.38571	3.35988	3.36667	3.41236	3.43936	3.46332	3.45168	3.44125	3.428	3.44398	3.45287	3.43273	3.41642	3.35692	3.31766
Slovakia	Male	15 to 19	Mental disorders	3.42106	3.37535	3.3434	3.31823	3.3133	3.30928	3.30745	3.33459	3.35595	3.3645	3.39545	3.42947	3.49889	3.55964	3.58004	3.59717	3.59694	3.61845	3.61673	3.55652	3.53195	3.57968	3.58914	3.56965	3.58237	3.59629	3.58037	3.57498
Slovakia	Male	5 to 9	Mental disorders	2.96477	2.9757	2.96463	2.95154	2.96287	2.99186	2.99926	3.00894	3.02511	3.03098	3.04193	3.10968	3.16634	3.11219	3.14047	3.22011	3.23016	3.20382	3.1834	3.19118	3.22957	3.27303	3.2407	3.22892	3.22172	3.1609	3.1175	3.099
Slovenia	Both	0 to 20	Mental disorders	26.5145	26.6402	26.7689	26.8785	27.0103	27.1363	27.1943	27.1937	27.2351	27.2903	27.2867	27.2399	27.1961	27.1819	27.0308	26.9416	26.8768	26.7533	26.5361	26.2496	26.035	25.9239	25.9245	25.891	25.7275	25.5795	25.5143	25.4697
Slovenia	Both	10 to 14	Mental disorders	14.2726	14.2758	14.2527	14.2622	14.2809	14.3069	14.3714	14.3381	14.3613	14.4325	14.4404	14.4031	14.3728	14.3984	14.3867	14.3641	14.2983	14.2651	14.2005	14.0832	14.0094	14.0488	14.0756	14.0766	14.0499	14.0966	14.1102	14.1065
Slovenia	Both	15 to 19	Mental disorders	21.3129	21.4251	21.5557	21.5969	21.6808	21.7322	21.6527	21.5348	21.4511	21.4268	21.3498	21.2643	21.1589	21.0837	20.7088	20.5638	20.4477	20.2416	19.9894	19.6582	19.4448	19.3235	19.405	19.4192	19.252	19.0617	19.0153	19.0248
Slovenia	Both	5 to 9	Mental disorders	5.05861	5.02397	4.98917	5.01517	5.07399	5.08761	5.02688	5.02888	5.03743	5.10864	5.21525	5.21068	5.20958	5.20392	5.15994	5.12398	5.22002	5.3196	5.48254	5.41438	5.32683	5.29701	5.37619	5.50604	5.47384	5.3626	5.36091	5.32171
Slovenia	Female	0 to 20	Mental disorders	26.7241	26.8471	26.991	27.0683	27.1935	27.3154	27.3275	27.2789	27.2796	27.3018	27.2712	27.2206	27.1891	27.1841	27.068	26.9984	26.9111	26.8013	26.5731	26.27	26.065	25.9665	25.9925	25.9779	25.8501	25.7069	25.676	25.6367
Slovenia	Female	10 to 14	Mental disorders	17.6749	17.7392	17.802	17.8345	17.8705	17.8941	17.902	17.8793	17.894	17.9563	17.9905	17.9179	17.8972	17.9395	17.9393	17.9088	17.835	17.7889	17.6531	17.5137	17.4367	17.4519	17.5046	17.5031	17.4299	17.4885	17.4873	17.4862
Slovenia	Female	15 to 19	Mental disorders	24.5092	24.5916	24.6969	24.696	24.7799	24.8471	24.7502	24.5468	24.3919	24.3183	24.1598	24.0957	24.002	23.9406	23.6638	23.5446	23.4355	23.253	23.011	22.6388	22.4559	22.3653	22.4547	22.4907	22.4157	22.2053	22.1991	22.2063
Slovenia	Female	5 to 9	Mental disorders	2.23738	2.19343	2.08327	2.15703	2.35409	2.42574	2.12009	1.99841	1.94501	2.19612	2.60372	2.40793	2.43403	2.50683	2.32483	2.30563	2.49131	2.7202	2.8922	2.82159	2.68092	2.59003	2.85605	3.48688	3.41118	3.06566	3.18606	3.09302
Slovenia	Male	0 to 20	Mental disorders	11.6537	11.7104	11.7514	11.8194	11.8784	11.9231	11.9888	12.017	12.05	12.0848	12.0978	12.1102	12.0647	12.0377	11.9614	11.9234	11.8974	11.8208	11.7331	11.6478	11.5905	11.5401	11.4984	11.4458	11.3726	11.3307	11.2859	11.2828
Slovenia	Male	10 to 14	Mental disorders	2.62734	2.64146	2.65642	2.66121	2.66478	2.66998	2.66086	2.6704	2.67086	2.67153	2.66283	2.67549	2.68508	2.69439	2.71885	2.73405	2.7687	2.74964	2.73658	2.76728	2.78732	2.78658	2.77734	2.80159	2.8331	2.86809	2.89422	2.95698
Slovenia	Male	15 to 19	Mental disorders	1.90498	1.85916	1.81211	1.78296	1.76959	1.76394	1.75667	1.74888	1.76098	1.77633	1.81148	1.86798	1.91685	1.97209	2.06372	2.11919	2.1932	2.25904	2.30516	2.3694	2.43522	2.49568	2.54235	2.59264	2.65459	2.71503	2.76141	2.80769
Slovenia	Male	5 to 9	Mental disorders	2.99653	2.98218	2.97147	2.98241	2.99517	2.99388	3.0027	3.03228	3.0412	3.04827	3.0544	3.09413	3.07482	3.05845	3.04778	3.00412	3.08057	3.1271	3.25344	3.19104	3.13618	3.12009	3.13957	3.12161	3.10829	3.07294	3.0242	3.00164
Eastern Europe	Both	0 to 20	Mental disorders	29.8617	30.0671	30.361	30.6137	30.7327	30.6695	30.6055	30.2821	30.059	30.0873	30.0295	29.9518	29.7434	29.977	29.8705	29.7727	29.4451	29.5501	29.481	29.1559	29.0305	28.8506	28.9048	28.9352	29.3002	29.2701	29.2703	29.1353
Eastern Europe	Both	10 to 14	Mental disorders	18.2017	18.4428	18.6219	18.678	18.5605	18.3902	18.2408	17.7472	17.3592	17.1904	16.996	16.8386	16.5977	16.7479	16.5905	16.4414	16.2535	16.5003	16.5994	16.6511	16.8397	16.8961	17.0857	17.1942	17.6686	17.8543	18.0315	17.9217
Eastern Europe	Both	15 to 19	Mental disorders	25.0968	25.3407	25.7314	26.0313	26.1391	25.9701	25.7691	25.2615	24.7835	24.564	24.2421	23.8662	23.3663	23.3984	23.1998	23.0435	22.7164	22.8784	22.9823	22.8364	22.9275	22.9906	23.3338	23.6187	24.2596	24.4488	24.5898	24.533
Eastern Europe	Both	5 to 9	Mental disorders	6.55114	6.66824	6.78737	6.92146	7.04489	7.01857	6.82241	6.57516	6.31536	6.0875	5.96169	5.86656	5.76033	5.62882	5.58134	5.48928	5.41064	5.38835	5.38173	5.42574	5.48733	5.51318	5.59299	5.66206	5.772	5.92055	5.99805	5.94358
Eastern Europe	Female	0 to 20	Mental disorders	30.1053	30.2822	30.5419	30.747	30.7978	30.6907	30.6107	30.25	29.9854	29.9735	29.8783	29.7738	29.5379	29.795	29.6976	29.6173	29.2867	29.4239	29.3949	29.1051	29.0224	28.9067	29.0289	29.1212	29.5663	29.5877	29.6394	29.5482
Eastern Europe	Female	10 to 14	Mental disorders	21.5164	21.7363	21.8977	21.9444	21.8148	21.6408	21.4967	21.003	20.6212	20.4422	20.2529	20.1022	19.8693	20.0307	19.8854	19.7529	19.5771	19.8547	19.9787	20.0585	20.2611	20.3307	20.5306	20.6525	21.1383	21.3332	21.5177	21.4121
Eastern Europe	Female	15 to 19	Mental disorders	28.3153	28.4774	28.7849	28.9932	28.9966	28.7651	28.5409	28.0042	27.4938	27.2537	26.9186	26.5544	26.0775	26.1761	26.0186	25.9032	25.571	25.7403	25.8514	25.7065	25.8055	25.9243	26.32	26.6548	27.3686	27.603	27.8038	27.8087
Eastern Europe	Female	5 to 9	Mental disorders	2.61847	2.62806	2.68367	2.71186	2.72102	2.76777	2.79958	2.79806	2.85213	2.90274	2.92157	2.95048	2.9098	2.91542	2.95832	2.99325	2.95526	2.93167	2.9217	2.97101	3.06941	3.05377	3.14742	3.20509	3.30508	3.39869	3.45433	3.37339
Eastern Europe	Male	0 to 20	Mental disorders	12.7084	12.8794	13.092	13.4016	13.7664	13.8437	13.6381	13.4007	13.202	13.0401	12.957	12.866	12.7691	12.5824	12.4638	12.3353	12.2015	12.1182	12.0218	11.9331	11.8619	11.7518	11.6771	11.6198	11.59	11.6255	11.6203	11.5488
Eastern Europe	Male	10 to 14	Mental disorders	2.57349	2.56378	2.55355	2.55329	2.55567	2.55495	2.56136	2.57423	2.59093	2.60935	2.6215	2.63028	2.63672	2.64531	2.65252	2.66427	2.66667	2.66811	2.68204	2.70289	2.73186	2.75145	2.78834	2.8261	2.87723	2.9587	2.98662	2.93007
Eastern Europe	Male	15 to 19	Mental disorders	3.41145	3.49134	3.62689	3.87333	4.18227	4.18029	3.87125	3.51344	3.17486	2.87471	2.67501	2.48216	2.31352	2.11455	2.01046	1.92303	1.83275	1.8258	1.84107	1.86143	1.89274	1.90097	1.92322	1.94875	1.99352	2.09999	2.16177	2.14121
Eastern Europe	Male	5 to 9	Mental disorders	4.71026	4.84325	4.96667	5.11463	5.2574	5.21987	4.99725	4.7268	4.43342	4.17483	4.03179	3.91435	3.80233	3.64203	3.57322	3.45347	3.36655	3.33359	3.31721	3.34337	3.38299	3.40679	3.46604	3.52448	3.61817	3.75927	3.83019	3.78762
Belarus	Both	0 to 20	Mental disorders	26.6255	26.6673	26.7072	26.7883	26.8562	26.9455	27.0756	27.2109	27.3706	27.6371	27.7874	27.9758	28.2041	28.3928	28.5277	28.6666	28.7175	28.7225	28.5776	28.5568	28.5692	28.5206	28.2939	28.1092	27.902	27.7657	27.8885	27.9656
Belarus	Both	10 to 14	Mental disorders	16.1185	16.1452	16.0872	16.0819	15.9923	15.9458	15.9462	15.9503	15.9462	15.971	15.9459	15.9345	15.9857	16.0621	16.1002	16.2697	16.4279	16.5443	16.5389	16.72	16.8543	16.9616	17.0177	17.1291	17.2991	17.3964	17.2758	17.2264
Belarus	Both	15 to 19	Mental disorders	21.2846	21.3894	21.495	21.644	21.6986	21.7619	21.8327	21.8408	21.9	22.0206	21.9822	22.0116	22.041	22.0638	22.0875	22.1051	22.0828	22.1094	21.9947	22.0401	22.1886	22.3329	22.255	22.2206	22.1042	22.0407	22.3786	22.6095
Belarus	Both	5 to 9	Mental disorders	4.89205	4.88439	4.88694	4.86956	4.871	4.8877	4.90265	4.89418	4.88596	4.93273	4.97625	4.97324	5.00852	5.03955	5.07118	5.0741	5.09467	5.14488	5.18273	5.21773	5.25326	5.25322	5.26216	5.28834	5.27662	5.23246	5.26419	5.29818
Belarus	Female	0 to 20	Mental disorders	26.9299	26.9934	27.0386	27.1055	27.1582	27.2068	27.3263	27.4135	27.5374	27.7486	27.8606	28.0295	28.2536	28.4402	28.554	28.6545	28.7192	28.7302	28.6178	28.6224	28.672	28.6875	28.486	28.3469	28.1769	28.0808	28.2231	28.3386
Belarus	Female	10 to 14	Mental disorders	19.618	19.6637	19.6232	19.6319	19.5313	19.4799	19.4752	19.4809	19.4647	19.4687	19.4476	19.4432	19.5276	19.6217	19.6414	19.7938	20.0115	20.1555	20.1565	20.3533	20.5019	20.6191	20.6858	20.8113	20.9678	21.0687	20.9455	20.8717
Belarus	Female	15 to 19	Mental disorders	24.493	24.6355	24.753	24.8497	24.8884	24.8783	24.9501	24.8701	24.8821	24.9735	24.8959	24.9048	24.9756	25.0398	25.0752	25.0685	25.0389	25.0545	24.9874	25.0253	25.2227	25.4513	25.3676	25.3581	25.2632	25.2343	25.6	25.8327
Belarus	Female	5 to 9	Mental disorders	2.00938	2.00068	1.99501	2.03356	2.04601	2.05653	2.04697	2.0316	2.02946	2.01369	2.00325	2.04458	2.14409	2.13422	2.134	2.11107	2.09442	2.20058	2.20313	2.23847	2.27399	2.28057	2.30292	2.29989	2.32895	2.19392	2.24373	2.29788
Belarus	Male	0 to 20	Mental disorders	11.434	11.4351	11.4468	11.4845	11.5285	11.6031	11.6765	11.7465	11.8245	11.9573	12.0378	12.1123	12.1759	12.2538	12.3027	12.3617	12.3486	12.3316	12.2641	12.215	12.1512	12.0576	11.9581	11.8633	11.7707	11.6808	11.6494	11.6087
Belarus	Male	10 to 14	Mental disorders	2.3331	2.33691	2.34279	2.34606	2.34592	2.35044	2.35539	2.35945	2.36834	2.36615	2.36927	2.3649	2.37273	2.37066	2.36632	2.35716	2.36206	2.35302	2.37041	2.36576	2.35989	2.35865	2.35187	2.34309	2.33475	2.31635	2.30278	2.29148
Belarus	Male	15 to 19	Mental disorders	2.12551	2.09028	2.04995	2.01175	1.98083	1.94781	1.91269	1.86665	1.83661	1.82095	1.79624	1.78398	1.78992	1.80159	1.80691	1.82324	1.83668	1.8522	1.89531	1.91754	1.94914	1.98362	2.001	2.02158	2.02369	2.02632	2.03802	2.05512
Belarus	Male	5 to 9	Mental disorders	3.00559	3.00619	3.01072	2.99724	2.99429	3.0172	3.03583	3.03319	3.03827	3.09565	3.1381	3.11136	3.11978	3.14739	3.17801	3.17685	3.18787	3.21723	3.24671	3.26336	3.28306	3.27508	3.27273	3.29717	3.27595	3.25611	3.27343	3.28418
Estonia	Both	0 to 20	Mental disorders	94.3655	95.156	96.4712	98.0191	100	98.5524	99.9303	98.605	97.8462	98.3701	96.8799	94.6189	95.8137	97.8181	92.1461	89.1339	89.047	88.8126	90.9066	87.7936	81.114	83.4637	79.1669	79.3021	86.0749	86.0317	86.7217	83.6853
Estonia	Both	10 to 14	Mental disorders	87.3873	93.5344	100	96.1491	90.2551	89.8927	99.7339	87.5124	81.1162	87.2531	83.5321	80.8057	85.986	93.2913	82.6307	73.6443	74.918	81.6345	79.7328	78.0606	75.4955	77.4991	66.2345	67.3539	76.641	78.8971	80.4329	76.4999
Estonia	Both	15 to 19	Mental disorders	92.2608	91.5289	91.1837	94.8651	100	97.9292	95.6775	97.6207	97.8132	94.5152	92.267	89.0002	87.6253	86.558	81.7938	79.8789	78.8808	76.9656	80.7019	78.8194	72.9944	77.482	77.1916	79.2154	87.7521	88.0846	89.1657	86.3513
Estonia	Both	5 to 9	Mental disorders	14.4469	14.0645	14.6809	15.1545	14.6031	14.7507	15.3208	14.5221	14.3956	14.7454	14.7153	14.2802	13.1428	11.894	11.6509	12.3071	12.3286	10.8596	9.53183	10.9869	12.094	10.5018	9.96832	10.2767	10.7671	10.8672	10.8594	10.6817
Estonia	Female	0 to 20	Mental disorders	94.8046	95.3225	96.5519	98.0732	99.9824	98.6129	100	98.8547	98.1879	98.8717	97.5268	95.4514	96.7714	99.0176	93.5158	90.6362	90.6555	90.5408	92.8156	89.8662	83.208	85.8082	81.6074	81.9603	89.077	89.1435	89.9673	86.836
Estonia	Female	10 to 14	Mental disorders	88.0426	93.8115	100	96.2565	90.7289	90.2293	99.4789	88.186	82.496	88.7295	85.7125	83.4015	88.5224	95.7026	85.4913	76.55	77.6006	84.1016	82.3739	80.8063	78.4645	80.6618	69.6779	70.628	79.5268	81.645	83.1734	79.3902
Estonia	Female	15 to 19	Mental disorders	93.5908	92.33	91.7514	95.2562	100	98.2959	96.3084	98.5127	98.8342	96.028	94.0441	91.2711	90.3071	89.7885	85.4082	83.8972	83.0981	81.2503	84.9665	83.1169	77.0998	81.4344	81.1451	83.3112	91.9153	92.4282	93.772	91.0094
Estonia	Female	5 to 9	Mental disorders	41.4311	39.7162	42.3373	44.432	41.9086	42.4094	45.1371	41.9068	41.3238	43.0368	42.7218	40.74	35.6036	30.3799	29.213	31.8694	32.3142	25.7584	19.5399	25.2829	30.7291	24.0695	21.6959	22.8513	24.7225	24.4562	24.6675	24.3162
Estonia	Male	0 to 20	Mental disorders	12.1585	12.1434	12.1314	12.1371	12.1583	12.1656	12.1292	12.1212	12.1405	12.195	12.2348	12.2949	12.3703	12.4311	12.5298	12.5827	12.6056	12.5322	12.4464	12.3651	12.1767	12.0377	11.9341	11.8551	11.8021	11.7823	11.7397	11.7286
Estonia	Male	10 to 14	Mental disorders	2.08063	2.09651	2.11121	2.12835	2.14194	2.15219	2.15524	2.1584	2.16322	2.16966	2.18404	2.19923	2.19658	2.20841	2.21088	2.21106	2.222	2.23693	2.25218	2.26001	2.25834	2.26392	2.24807	2.23576	2.24329	2.25231	2.22877	2.22844
Estonia	Male	15 to 19	Mental disorders	2.25959	2.24753	2.24585	2.25781	2.27114	2.27278	2.22988	2.2112	2.25559	2.27657	2.25439	2.23817	2.21285	2.16528	2.12817	2.09998	2.10998	2.15271	2.21542	2.29811	2.28255	2.26314	2.26202	2.26633	2.26924	2.26005	2.24344	2.26523
Estonia	Male	5 to 9	Mental disorders	3.45361	3.45747	3.46936	3.49656	3.5493	3.61709	3.5936	3.54311	3.56199	3.54423	3.57671	3.58303	3.57881	3.51137	3.51839	3.56384	3.52611	3.51515	3.58632	3.73287	3.59665	3.51187	3.5096	3.57263	3.65069	3.82759	3.74603	3.62221
Latvia	Both	0 to 20	Mental disorders	28.7867	28.5092	28.2886	28.2464	28.2034	28.2011	28.0622	28.0151	28.046	28.0821	28.0549	28.191	28.2778	28.4287	28.4054	28.4679	28.6769	28.4647	28.0249	27.8684	27.9869	27.719	27.2383	27.0764	27.2314	27.1049	27.0743	27.212
Latvia	Both	10 to 14	Mental disorders	17.8073	17.6572	17.4784	17.6296	17.7933	17.5984	17.2187	17.0698	16.7861	16.5606	16.6855	16.684	16.664	16.9194	17.3156	16.7138	16.7761	16.883	16.9114	17.1075	17.3644	16.758	16.4877	17.1525	17.3735	17.3335	17.3729	17.4076
Latvia	Both	15 to 19	Mental disorders	23.2176	23.001	22.9211	22.8725	22.7982	22.8643	22.665	22.481	22.3376	22.1164	21.6955	21.5073	21.2303	20.9631	20.5215	20.6006	20.7174	20.3861	19.8819	19.7994	20.0756	20.1468	19.8937	19.7695	20.2191	20.1716	20.1741	20.4227
Latvia	Both	5 to 9	Mental disorders	5.43249	5.41097	5.39099	5.43006	5.41825	5.41702	5.3638	5.31685	5.36449	5.38051	5.38534	5.43033	5.41682	5.48908	5.40383	5.40505	5.48536	5.55356	5.59344	5.61557	5.53784	5.58296	5.55041	5.54864	5.60414	5.66498	5.68117	5.63732
Latvia	Female	0 to 20	Mental disorders	28.8205	28.5215	28.2924	28.2595	28.2299	28.2293	28.0802	28.0065	28.0163	27.9976	27.9272	28.0146	28.0827	28.2278	28.1994	28.2752	28.5003	28.3112	27.9035	27.7938	27.9728	27.7397	27.2906	27.167	27.3668	27.2594	27.2242	27.3635
Latvia	Female	10 to 14	Mental disorders	21.0031	20.8871	20.6986	20.8593	21.0375	20.8525	20.4972	20.3345	20.0672	19.8173	19.9524	19.9402	19.8959	20.1706	20.5396	19.9268	20.0223	20.1776	20.2159	20.4692	20.7411	20.0424	19.7597	20.4206	20.6679	20.6271	20.6666	20.6801
Latvia	Female	15 to 19	Mental disorders	26.1146	25.7899	25.6602	25.5605	25.4517	25.489	25.2879	25.0711	24.9154	24.6617	24.1896	23.9807	23.7638	23.5271	23.1559	23.3147	23.4694	23.1777	22.7298	22.6515	22.9704	23.124	22.8897	22.7799	23.2141	23.2423	23.1949	23.3997
Latvia	Female	5 to 9	Mental disorders	2.40776	2.47148	2.4607	2.37169	2.4155	2.46094	2.37154	2.41138	2.48789	2.42685	2.40865	2.4018	2.4263	2.51072	2.50198	2.61057	2.65816	2.68062	2.80747	2.85585	2.6282	2.63666	2.49894	2.47794	2.69527	3.12713	3.28765	2.88558
Latvia	Male	0 to 20	Mental disorders	12.0306	11.9784	11.939	11.8902	11.8694	11.8713	11.8392	11.8123	11.8255	11.8624	11.8991	11.961	12.002	12.0002	11.9403	11.896	11.8658	11.7936	11.7012	11.6212	11.5423	11.4797	11.3927	11.3205	11.278	11.2323	11.2281	11.2592
Latvia	Male	10 to 14	Mental disorders	2.23398	2.25448	2.26435	2.27458	2.28847	2.30452	2.31126	2.31979	2.36839	2.40978	2.43558	2.46434	2.50305	2.52067	2.51611	2.51139	2.51925	2.53383	2.54262	2.54568	2.52685	2.50959	2.50269	2.50515	2.4982	2.48892	2.46766	2.45755
Latvia	Male	15 to 19	Mental disorders	2.28173	2.25311	2.25914	2.2286	2.24282	2.27073	2.25893	2.24273	2.25066	2.25419	2.27678	2.35285	2.4854	2.62674	2.72788	2.80062	2.84269	2.87036	2.90004	2.92885	2.93915	2.9445	2.93814	2.93299	2.92488	2.92209	2.90047	2.90688
Latvia	Male	5 to 9	Mental disorders	3.45926	3.42495	3.43223	3.48992	3.47207	3.47496	3.44047	3.38451	3.41734	3.45369	3.46937	3.51602	3.48361	3.53109	3.43917	3.40511	3.47404	3.5358	3.54003	3.54434	3.50821	3.55161	3.53523	3.53378	3.53123	3.49412	3.46838	3.52168
Lithuania	Both	0 to 20	Mental disorders	26.8948	26.8626	26.8315	26.8545	26.8942	26.9206	26.944	27.0501	27.1435	27.2527	27.4096	27.5368	27.6599	27.7749	27.8269	27.8764	27.9986	28.0417	28.0684	28.0668	27.9865	27.9091	27.8811	27.6912	27.5829	27.5938	27.2953	27.1772
Lithuania	Both	10 to 14	Mental disorders	15.4452	15.4227	15.4186	15.407	15.3972	15.3523	15.3573	15.3625	15.3534	15.3621	15.3508	15.3559	15.3118	15.3194	15.3319	15.3431	15.3503	15.3702	15.367	15.3338	15.3171	15.283	15.2944	15.3093	15.3423	15.3554	15.3131	15.3163
Lithuania	Both	15 to 19	Mental disorders	21.7241	21.8863	22.0281	22.2128	22.3171	22.3938	22.3626	22.4743	22.5353	22.5559	22.6037	22.5076	22.4612	22.3994	22.3172	22.2051	22.21	22.062	21.9279	21.8942	21.7467	21.7349	21.7947	21.6556	21.5787	21.7161	21.4498	21.3964
Lithuania	Both	5 to 9	Mental disorders	5.30246	5.33906	5.35568	5.38353	5.40938	5.40882	5.40896	5.39948	5.35374	5.33136	5.36873	5.41746	5.43995	5.50034	5.59298	5.55627	5.52899	5.54472	5.56712	5.53226	5.50099	5.54503	5.64225	5.80601	5.79041	5.68651	5.32926	5.19166
Lithuania	Female	0 to 20	Mental disorders	27.2741	27.2695	27.2456	27.2634	27.2917	27.3267	27.2968	27.3506	27.3964	27.5031	27.5848	27.7015	27.7748	27.8556	27.869	27.888	27.9512	27.9162	27.9058	27.8594	27.7447	27.6439	27.6319	27.4677	27.3513	27.3847	27.094	27.0037
Lithuania	Female	10 to 14	Mental disorders	19.1769	19.1938	19.2483	19.2708	19.2825	19.3002	19.255	19.2888	19.285	19.2965	19.2683	19.3007	19.218	19.2642	19.2747	19.283	19.2831	19.2882	19.2954	19.2244	19.1945	19.1278	19.1135	19.1144	19.1473	19.1321	19.0737	19.0484
Lithuania	Female	15 to 19	Mental disorders	25.1739	25.3022	25.3879	25.4873	25.5357	25.5537	25.4487	25.4364	25.4214	25.4354	25.4062	25.3066	25.2417	25.1215	25.002	24.8922	24.8311	24.6292	24.4727	24.3967	24.1794	24.1241	24.1819	24.0884	24.0076	24.1662	23.8809	23.8602
Lithuania	Female	5 to 9	Mental disorders	1.86652	1.87403	1.91899	1.94661	1.94872	1.94682	1.92715	1.84339	1.80759	1.87103	2.05136	2.11513	2.05276	2.01242	2.0153	1.96624	2.00482	2.03787	2.05426	2.09984	1.98138	2.04092	2.23367	2.19445	2.05591	2.08531	1.99522	1.85602
Lithuania	Male	0 to 20	Mental disorders	12.2502	12.2314	12.2187	12.2466	12.2802	12.2874	12.3037	12.3534	12.3891	12.4132	12.5077	12.5634	12.6386	12.7074	12.7458	12.7772	12.8454	12.9217	12.9448	12.9703	12.9429	12.9066	12.8405	12.792	12.7564	12.6685	12.5111	12.4339
Lithuania	Male	10 to 14	Mental disorders	2.27073	2.28669	2.3082	2.32607	2.3348	2.34789	2.33435	2.33696	2.33523	2.32532	2.34127	2.3509	2.35032	2.36033	2.36804	2.35772	2.35552	2.35622	2.35526	2.3529	2.34764	2.34514	2.34381	2.347	2.32684	2.31187	2.31694	2.32606
Lithuania	Male	15 to 19	Mental disorders	2.08203	2.04262	2.0033	1.95709	1.92457	1.87608	1.80532	1.71329	1.63018	1.57516	1.52589	1.52166	1.51363	1.50809	1.50186	1.51572	1.52266	1.52961	1.53123	1.54338	1.55374	1.55749	1.5638	1.59303	1.6203	1.60057	1.57303	1.59284
Lithuania	Male	5 to 9	Mental disorders	3.4334	3.47821	3.50817	3.53876	3.5744	3.57656	3.58277	3.57603	3.54352	3.50709	3.51105	3.53431	3.56806	3.62983	3.73894	3.70193	3.65412	3.65218	3.65362	3.60867	3.57738	3.61851	3.67422	3.86607	3.8876	3.76525	3.38632	3.2447
Moldova	Both	0 to 20	Mental disorders	41.9114	43.4721	43.4752	43.3613	43.9603	43.896	43.6435	43.0007	42.099	42.6862	44.4897	46.0241	48.1418	49.3856	49.1391	50.0707	50.8124	50.6142	48.5886	47.6638	46.8912	44.3709	42.1218	43.7137	45.5665	46.135	47.7191	47.5015
Moldova	Both	10 to 14	Mental disorders	31.7703	33.9036	34.8167	35.3652	36.6603	36.4897	36.1738	35.8776	34.1778	34.1061	35.1367	35.4683	35.833	35.626	35.4632	35.9085	36.9166	37.593	36.3175	35.3264	35.7871	33.9313	32.8219	34.4571	34.3601	35.0549	37.2935	37.2742
Moldova	Both	15 to 19	Mental disorders	39.5447	40.9887	40.5266	40.0828	40.3332	40.0313	39.4221	38.104	36.9208	37.2212	38.7918	40.1651	42.2679	43.4679	42.7938	43.6918	44.2949	43.9332	41.9026	41.3229	40.5613	38.2246	35.96	38.1263	41.3737	42.4199	44.3138	44.1799
Moldova	Both	5 to 9	Mental disorders	7.32966	7.40021	7.60889	7.45593	7.41609	7.61343	7.60949	7.53303	7.52856	7.38533	7.31618	7.30236	7.15798	7.13072	7.08237	6.99686	7.00829	6.90905	6.81621	6.77181	7.00842	7.06536	7.13187	7.47295	7.56664	7.46512	7.69566	7.69985
Moldova	Female	0 to 20	Mental disorders	43.202	44.8817	44.9156	44.8228	45.46	45.3722	45.1173	44.4408	43.4986	44.0915	45.9578	47.4938	49.6726	50.9356	50.6646	51.6193	52.4208	52.2249	50.1351	49.2137	48.4593	45.866	43.5379	45.2888	47.2617	47.9127	49.5993	49.3841
Moldova	Female	10 to 14	Mental disorders	35.1609	37.3021	38.2374	38.7974	40.0984	39.9039	39.6435	39.3069	37.6105	37.5341	38.5391	38.8675	39.2433	39.061	38.943	39.3618	40.3806	41.087	39.8309	38.8733	39.3689	37.5134	36.4185	38.0912	37.984	38.6888	40.9101	40.9239
Moldova	Female	15 to 19	Mental disorders	43.622	45.1075	44.696	44.3029	44.611	44.334	43.7432	42.4825	41.3117	41.6976	43.3426	44.7154	46.9143	48.1412	47.4087	48.3186	48.9933	48.5678	46.4553	45.8516	45.0444	42.6553	40.3078	42.5962	45.9074	47.0282	48.9671	48.8143
Moldova	Female	5 to 9	Mental disorders	13.0881	13.3492	14.3651	13.9704	13.8354	14.6352	14.8449	14.9459	15.4199	14.723	14.5081	14.4402	13.7256	13.5252	13.2945	12.9006	12.7815	12.0471	11.6025	11.3654	12.5011	12.3224	12.1713	13.4274	14.0355	13.7878	14.3583	14.1739
Moldova	Male	0 to 20	Mental disorders	10.6665	10.6041	10.5828	10.5175	10.4807	10.4706	10.3923	10.2989	10.1821	10.1375	10.1331	10.1997	10.2331	10.2592	10.2845	10.2923	10.2804	10.3142	10.3502	10.3887	10.37	10.3618	10.3815	10.3483	10.353	10.3426	10.3908	10.4212
Moldova	Male	10 to 14	Mental disorders	2.55711	2.58966	2.62264	2.63896	2.66748	2.68161	2.73059	2.76198	2.82051	2.85339	2.8628	2.86461	2.86644	2.87366	2.88188	2.87698	2.87219	2.87074	2.85458	2.84425	2.83627	2.82553	2.82348	2.78998	2.76139	2.7426	2.72817	2.70415
Moldova	Male	15 to 19	Mental disorders	2.8569	2.88408	2.95054	2.97402	2.99775	3.02042	3.04396	3.07825	3.11992	3.18791	3.23852	3.26002	3.31283	3.3298	3.33736	3.34045	3.33387	3.32005	3.34851	3.37809	3.35248	3.32483	3.31533	3.28674	3.2521	3.23496	3.22221	3.21111
Moldova	Male	5 to 9	Mental disorders	3.01988	3.04972	3.027	2.97078	3.00429	3.04157	3.01039	2.93683	2.84841	2.8941	2.8764	2.87822	2.90291	2.90719	2.90477	2.91588	2.9517	3.00578	3.00908	2.99491	2.95391	3.04796	3.13988	3.18635	3.12209	3.05767	3.15738	3.20566
Russian Federation	Both	0 to 20	Mental disorders	29.9779	30.2405	30.6775	31.0506	31.1916	31.094	30.9978	30.5496	30.2395	30.2259	30.0619	29.8568	29.4127	29.6577	29.5433	29.3883	28.8728	29.0406	29.0425	28.6733	28.6159	28.4668	28.6989	28.6885	29.1203	28.8225	28.7508	28.6686
Russian Federation	Both	10 to 14	Mental disorders	18.1546	18.3932	18.5994	18.7463	18.6251	18.4116	18.1414	17.5804	17.1529	16.8907	16.6171	16.3914	15.926	16.0588	15.9412	15.8039	15.471	15.7316	15.9792	16.0958	16.3743	16.4968	16.9102	16.9756	17.5406	17.6876	17.8576	17.7454
Russian Federation	Both	15 to 19	Mental disorders	25.1966	25.5328	26.1341	26.5718	26.6888	26.4689	26.2505	25.5714	24.9427	24.6626	24.2123	23.6802	22.9507	22.9965	22.7776	22.5599	22.0627	22.3264	22.5415	22.377	22.5664	22.6805	23.2092	23.439	24.1385	23.9195	23.9298	23.9164
Russian Federation	Both	5 to 9	Mental disorders	6.95608	7.11895	7.2882	7.48489	7.65947	7.61082	7.3281	6.98846	6.63444	6.30104	6.09612	5.93465	5.77144	5.56609	5.48355	5.33391	5.21908	5.19661	5.21618	5.27276	5.34263	5.37858	5.48012	5.54244	5.57455	5.55333	5.56606	5.56025
Russian Federation	Female	0 to 20	Mental disorders	30.2234	30.4349	30.8277	31.1313	31.1746	31.0149	30.9027	30.4193	30.062	30.015	29.8132	29.5835	29.1144	29.3967	29.3087	29.1842	28.6846	28.917	29.0019	28.6915	28.7065	28.6295	28.9446	28.9936	29.5108	29.2613	29.2396	29.1964
Russian Federation	Female	10 to 14	Mental disorders	21.468	21.6807	21.8667	22.005	21.8752	21.6543	21.3842	20.8235	20.3974	20.1246	19.8476	19.6283	19.1786	19.3183	19.2295	19.1121	18.8035	19.1025	19.396	19.545	19.848	19.9921	20.4148	20.4969	21.0738	21.2353	21.419	21.3103
Russian Federation	Female	15 to 19	Mental disorders	28.4222	28.6394	29.1325	29.4373	29.4043	29.0965	28.8557	28.1534	27.4972	27.2198	26.771	26.2627	25.5627	25.7017	25.5373	25.374	24.9035	25.2178	25.4881	25.3507	25.5906	25.7685	26.3762	26.6644	27.4461	27.2764	27.3449	27.3947
Russian Federation	Female	5 to 9	Mental disorders	2.07722	2.09993	2.13237	2.16669	2.19268	2.22094	2.23431	2.2536	2.29969	2.37015	2.39969	2.45098	2.44506	2.54327	2.61606	2.66457	2.6307	2.67375	2.72299	2.7669	2.82508	2.85649	2.99578	3.02388	3.02764	2.92165	2.90332	2.88362
Russian Federation	Male	0 to 20	Mental disorders	13.1083	13.3716	13.6859	14.144	14.6778	14.7803	14.4632	14.0969	13.7881	13.513	13.351	13.1729	12.9932	12.6955	12.5077	12.3095	12.106	11.9811	11.8531	11.7378	11.656	11.5333	11.4547	11.401	11.351	11.2788	11.2329	11.2069
Russian Federation	Male	10 to 14	Mental disorders	2.72757	2.70831	2.69101	2.68342	2.68152	2.67286	2.6756	2.68457	2.69797	2.7099	2.71388	2.71963	2.72797	2.7402	2.75303	2.765	2.7646	2.7647	2.78209	2.81098	2.85265	2.87791	2.92334	2.9603	2.98173	2.97306	2.97523	2.94678
Russian Federation	Male	15 to 19	Mental disorders	4.32797	4.42804	4.61237	4.96167	5.3984	5.37199	4.89868	4.3645	3.86149	3.41484	3.11485	2.82335	2.56235	2.26094	2.10317	1.96501	1.83811	1.82746	1.84915	1.88046	1.93108	1.94175	1.97687	2.00786	2.0456	2.06935	2.09203	2.1131
Russian Federation	Male	5 to 9	Mental disorders	5.3051	5.4847	5.67017	5.88607	6.07935	6.02044	5.70327	5.32344	4.92138	4.5359	4.29963	4.10195	3.9136	3.65224	3.53287	3.34363	3.21784	3.1689	3.16611	3.20822	3.26486	3.29035	3.36614	3.42396	3.45604	3.45593	3.47357	3.47057
Ukraine	Both	0 to 20	Mental disorders	27.2969	27.2756	27.2783	27.2758	27.2794	27.3405	27.3254	27.3172	27.3433	27.388	27.4684	27.622	27.7589	27.8313	27.8434	27.8306	27.8089	27.777	27.6238	27.4827	27.3736	27.2243	27.1723	27.2695	27.2729	28.0935	28.1824	27.935
Ukraine	Both	10 to 14	Mental disorders	15.4525	15.4169	15.3656	15.3114	15.2481	15.2113	15.1646	15.0564	14.9655	14.8107	14.7396	14.7178	14.7906	14.7702	14.7335	14.7278	14.7008	14.7665	14.7556	14.7884	14.7884	14.7929	14.8187	14.868	14.9363	15.1912	15.2606	15.2611
Ukraine	Both	15 to 19	Mental disorders	22.5527	22.5382	22.558	22.5109	22.4763	22.4736	22.3651	22.2311	22.1335	22.0799	21.9891	21.9521	21.8504	21.7814	21.732	21.6391	21.6317	21.5793	21.4392	21.3742	21.4317	21.4332	21.6303	22	22.2487	23.644	24.0101	23.8691
Ukraine	Both	5 to 9	Mental disorders	5.50498	5.53561	5.50128	5.49637	5.53686	5.53519	5.50534	5.49258	5.4335	5.42516	5.47503	5.5369	5.57901	5.61911	5.65739	5.69038	5.68754	5.71363	5.67653	5.6707	5.68476	5.73012	5.77452	5.8426	6.25488	7.097	7.45449	7.23905
Ukraine	Female	0 to 20	Mental disorders	27.2811	27.2606	27.2332	27.2248	27.2157	27.2832	27.2534	27.2099	27.2152	27.1942	27.2367	27.3602	27.4556	27.5205	27.513	27.4964	27.4039	27.3111	27.0697	26.9011	26.7576	26.6655	26.6628	26.8176	26.8674	27.7623	27.911	27.7342
Ukraine	Female	10 to 14	Mental disorders	18.6789	18.6135	18.5317	18.4477	18.3522	18.3157	18.2911	18.1821	18.1145	17.9469	17.9082	17.8909	17.9476	17.9477	17.8822	17.9043	17.8521	17.9363	17.8968	17.9493	17.9279	17.9256	17.9573	18.007	18.0838	18.3355	18.3963	18.4164
Ukraine	Female	15 to 19	Mental disorders	25.5188	25.4817	25.4489	25.4028	25.3552	25.3679	25.2371	25.0685	24.9308	24.7821	24.6406	24.5969	24.5003	24.4366	24.4168	24.338	24.213	24.0323	23.7302	23.5991	23.5511	23.6054	23.8076	24.1914	24.4677	25.9352	26.3808	26.3085
Ukraine	Female	5 to 9	Mental disorders	2.13805	2.15844	2.15141	2.16218	2.20958	2.22401	2.20969	2.20422	2.2337	2.26629	2.2929	2.33041	2.38646	2.34002	2.4005	2.39186	2.3384	2.3594	2.39828	2.34126	2.37244	2.41991	2.4861	2.5373	2.919	3.83356	4.15773	3.92111
Ukraine	Male	0 to 20	Mental disorders	12.1401	12.1249	12.1315	12.128	12.1309	12.1299	12.1333	12.1496	12.1706	12.2411	12.3272	12.4234	12.505	12.5452	12.5668	12.5754	12.5905	12.5922	12.5598	12.5208	12.476	12.3879	12.3333	12.2879	12.3513	12.7935	12.9527	12.7299
Ukraine	Male	10 to 14	Mental disorders	2.2591	2.25918	2.25303	2.26309	2.26993	2.28504	2.29679	2.31762	2.33874	2.38049	2.41878	2.44101	2.44683	2.45568	2.45705	2.48125	2.49383	2.49933	2.49997	2.50188	2.50516	2.51	2.52603	2.57375	2.73828	3.16142	3.29157	3.1164
Ukraine	Male	15 to 19	Mental disorders	1.51714	1.53007	1.54208	1.56099	1.58193	1.5973	1.5944	1.58819	1.57244	1.5698	1.58461	1.60126	1.6237	1.6471	1.66206	1.69091	1.67317	1.67086	1.6607	1.65013	1.63917	1.64407	1.64023	1.65671	1.73866	2.13219	2.34186	2.18541
Ukraine	Male	5 to 9	Mental disorders	3.65127	3.6864	3.65301	3.6496	3.69696	3.69632	3.67858	3.672	3.62211	3.62346	3.68044	3.73831	3.77747	3.80866	3.84264	3.87859	3.87559	3.88059	3.82201	3.82043	3.83837	3.85854	3.87378	3.93621	4.29257	5.00885	5.32541	5.14536
High-income Asia Pacific	Both	0 to 20	Mental disorders	49.9442	51.1425	52.5309	54.5141	55.9402	57.5958	58.9253	61.5772	62.9136	63.6985	61.7622	62.2701	60.6691	60.6337	58.9781	56.9673	55.5466	54.1346	55.3158	54.65	54.1351	54.2141	54.1811	53.8432	54.5446	54.0894	54.7528	55.0437
High-income Asia Pacific	Both	10 to 14	Mental disorders	34.125	34.7258	36.3211	38.1623	39.104	40.1034	40.7624	42.4218	43.7613	44.9017	42.9988	43.8716	43.2353	43.9336	42.4264	42.1565	40.9371	39.8631	40.3987	40.1109	40.0704	40.0278	40.2385	39.71	40.8494	41.4551	42.1492	41.7322
High-income Asia Pacific	Both	15 to 19	Mental disorders	44.8605	46.1685	47.5182	49.6589	51.3252	53.1444	54.616	57.4952	58.8004	59.6809	58.0841	58.8575	57.3168	57.3927	55.8967	53.4109	51.8992	50.1407	51.3801	50.3064	49.3324	49.2426	49.0279	48.6696	49.1858	48.3432	48.9766	49.587
High-income Asia Pacific	Both	5 to 9	Mental disorders	13.0479	13.876	15.3663	16.6168	17.4896	17.5363	18.0227	19.3754	19.9724	18.6966	17.8184	18.1357	16.9607	16.4394	14.8368	14.7234	13.3658	12.8217	11.9199	11.6095	11.7874	11.3651	12.0199	12.1065	13.1727	13.4492	13.4143	13.7418
High-income Asia Pacific	Female	0 to 20	Mental disorders	48.5976	49.5969	50.6753	52.4034	53.5758	55.1705	56.2929	58.5619	59.8082	60.7646	59.0654	59.5552	58.3476	58.521	57.4196	55.5551	54.4631	53.2164	54.5885	53.9627	53.3891	53.5866	53.4312	53.0823	53.5311	52.9634	53.5733	53.7618
High-income Asia Pacific	Female	10 to 14	Mental disorders	36.1633	36.6185	37.9363	39.484	40.1438	41.0787	41.5425	42.8394	44.0256	45.2636	43.5436	44.44	44.1606	45.0057	43.9523	43.771	42.8462	41.9355	42.606	42.3605	42.234	42.3326	42.4697	41.9588	42.8346	43.3434	43.9948	43.4954
High-income Asia Pacific	Female	15 to 19	Mental disorders	46.0117	47.0824	48.075	49.8725	51.2056	52.8582	54.0377	56.3926	57.5352	58.4806	57.143	57.8028	56.686	56.9447	56.0536	53.8365	52.7156	51.2354	52.6234	51.6965	50.7834	50.8279	50.5069	50.1558	50.4269	49.5236	50.0776	50.5647
High-income Asia Pacific	Female	5 to 9	Mental disorders	1.03224	0.970418	0.961579	0.988943	1.00212	0.999125	1.04997	1.10231	1.14233	1.16739	1.19308	1.26063	1.30421	1.33929	1.3174	1.36112	1.40915	1.41371	1.46323	1.50516	1.50622	1.54791	1.61045	1.58993	1.6104	1.61559	1.59223	1.55916
High-income Asia Pacific	Male	0 to 20	Mental disorders	30.4449	32.1917	35.0628	37.3606	39.7321	40.2378	42.2309	45.8009	46.6879	45.2924	43.5975	44.2523	41.1218	39.6132	34.7017	33.5863	30.4339	28.9479	26.6433	26.1921	26.6053	25.2789	26.2968	26.3147	28.5308	29.5605	29.8932	30.8483
High-income Asia Pacific	Male	10 to 14	Mental disorders	20.4006	22.0107	25.3267	28.4865	32.2275	33.1458	36.1143	40.874	42.7727	41.1144	39.1196	38.6217	34.4935	32.8407	27.5209	26.7231	22.9952	21.2168	18.5888	18.1999	19.1695	17.6971	18.9596	18.942	22.1811	23.4203	23.4646	24.2732
High-income Asia Pacific	Male	15 to 19	Mental disorders	17.0747	18.4435	20.7328	22.5428	24.3728	24.7256	26.2533	29.0934	29.6403	28.6907	27.4878	28.4344	26.0448	24.8552	20.6074	19.5584	16.816	15.387	13.2372	12.6626	12.7349	11.4771	12.1871	12.0985	13.7147	14.4519	14.713	15.544
High-income Asia Pacific	Male	5 to 9	Mental disorders	11.8675	12.8065	14.496	15.892	16.8654	16.8997	17.4325	18.9464	19.6077	18.1579	17.1516	17.4885	16.1471	15.5414	13.7171	13.5685	12.0016	11.3622	10.3147	9.94637	10.141	9.65009	10.3796	10.4833	11.6888	12.004	11.9636	12.3476
Brunei	Both	0 to 20	Mental disorders	49.7393	48.1613	47.534	47.3623	47.1947	47.1084	47.5979	48.5502	49.8778	50.951	53.2964	54.2948	55.511	56.7502	57.9229	59.1266	60.3243	61.5085	62.989	65.2197	66.7305	69.3667	69.6573	70.9357	73.8424	79.3075	80.8234	76.4211
Brunei	Both	10 to 14	Mental disorders	38.1875	38.291	38.289	38.0321	36.9274	36.8488	36.8303	36.4894	37.5513	38.1191	39.9457	40.3721	40.8895	41.4738	41.9555	42.2771	42.5627	42.8214	43.0274	44.1906	44.2762	44.8678	46.2688	46.1795	45.0456	44.4757	44.2798	44.7349
Brunei	Both	15 to 19	Mental disorders	46.9368	44.6858	43.825	43.6954	43.8761	43.5381	44.0821	45.5639	47.0741	48.3467	51.1316	52.2243	53.5499	54.8325	56.0538	57.5099	59.1436	60.7801	62.8862	65.6669	67.6963	70.9082	70.3707	71.8302	76.0561	83.4342	85.1317	78.4524
Brunei	Both	5 to 9	Mental disorders	6.78416	6.81351	6.8147	6.70116	6.76429	6.78459	6.82028	6.88424	6.98676	7.12489	7.33941	7.55986	7.75848	7.97936	8.17515	8.45864	8.78908	9.11437	9.36509	9.54845	9.72597	10.2643	10.556	10.6393	10.7093	11.0332	11.0098	10.605
Brunei	Female	0 to 20	Mental disorders	49.7506	48.1941	47.5454	47.3426	47.1478	46.9987	47.3842	48.2541	49.4726	50.4444	52.6192	53.4897	54.6431	55.7871	56.8941	58.0786	59.2513	60.489	62.0052	64.2514	65.8796	68.5551	68.9164	70.2372	73.1933	78.6709	80.3022	75.9751
Brunei	Female	10 to 14	Mental disorders	41.0139	41.0749	41.0346	40.781	39.682	39.5451	39.4525	39.0454	39.9485	40.4174	41.9944	42.2816	42.7265	43.2459	43.5958	43.9971	44.3038	44.5959	44.956	46.2518	46.5298	47.2678	48.7231	48.6324	47.5459	47.0073	46.7951	47.3108
Brunei	Female	15 to 19	Mental disorders	48.8057	46.7455	45.921	45.7298	45.8885	45.5849	46.0231	47.4063	48.7995	49.9526	52.4557	53.3928	54.6187	55.729	56.8852	58.1636	59.5922	61.2115	63.1076	65.5875	67.6468	70.7046	70.372	71.9842	76.201	83.3576	85.3528	79.1233
Brunei	Female	5 to 9	Mental disorders	1.05983	1.01436	1.0349	1.08272	1.15437	1.13513	1.2104	1.27106	1.30889	1.33917	1.384	1.39513	1.40817	1.48589	1.50007	1.52076	1.47437	1.44914	1.42088	1.34455	1.28428	1.32029	1.25585	1.20907	1.23777	1.47789	1.5096	1.29596
Brunei	Male	0 to 20	Mental disorders	17.0813	17.0419	16.9271	16.7907	16.7421	16.7268	16.7484	16.8397	17.0481	17.2642	17.6539	18.0374	18.3963	18.842	19.2157	19.6809	20.1386	20.6151	21.007	21.4197	21.8628	22.4347	22.9797	23.6291	24.4637	25.3035	25.7263	25.8223
Brunei	Male	10 to 14	Mental disorders	6.47188	6.62491	6.50147	6.14905	6.32319	6.41056	6.53344	6.64255	6.89189	7.16332	7.72791	8.2896	8.65178	9.04745	9.39622	9.9132	10.3014	10.8097	11.3091	11.9298	12.3856	13.5167	14.0535	14.2308	14.471	15.0547	14.9757	14.2871
Brunei	Male	15 to 19	Mental disorders	6.02442	6.06493	6.04952	6.05086	5.97045	5.87592	5.83721	5.89681	6.07794	6.21525	6.52702	6.80236	7.0931	7.44463	7.75313	8.17082	8.59351	9.07106	9.47672	9.88009	10.2818	10.6077	11.0088	11.6155	12.4233	13.0698	13.4004	13.5996
Brunei	Male	5 to 9	Mental disorders	4.61604	4.66356	4.65253	4.51134	4.56678	4.58658	4.62053	4.68906	4.79933	4.93991	5.19378	5.44227	5.65577	5.90406	6.12007	6.4387	6.81221	7.181	7.45713	7.67737	7.88791	8.49321	8.84707	8.9472	9.0057	9.30819	9.26978	8.85709
Japan	Both	0 to 20	Mental disorders	52.1932	53.9878	55.789	58.6088	60.2605	62.1449	63.6954	67.5054	69.4549	70.91	68.2711	69.2549	67.044	67.0837	64.7714	61.6043	59.334	56.8674	58.1986	56.4599	55.2754	55.1835	55.1119	54.6268	55.406	54.636	55.69	56.1529
Japan	Both	10 to 14	Mental disorders	35.766	36.9591	39.4953	42.2449	43.1197	44.1525	44.7111	46.8478	48.8228	50.8054	48.0076	49.0253	48.2322	49.5902	47.0519	46.2898	44.3127	42.3583	42.7638	41.8877	41.5993	41.5435	42.5167	41.958	43.365	43.9725	44.7035	43.7647
Japan	Both	15 to 19	Mental disorders	46.9943	48.738	50.2664	53.1416	55.1759	57.4518	59.4882	63.8988	65.8731	67.1917	64.6942	65.7251	63.2685	63.1965	61.3466	57.792	55.7175	53.2183	55.0585	52.9627	51.3192	51.1127	50.5832	49.9542	50.4327	49.154	50.2216	51.0318
Japan	Both	5 to 9	Mental disorders	15.4408	16.7984	19.0756	21.0699	22.4463	22.6587	23.5596	25.8871	26.921	24.9619	23.7728	24.2059	22.1781	21.2061	18.5106	18.2531	16.0315	15.0837	13.5902	12.9859	13.1834	12.4959	13.3611	13.446	15.0426	15.4661	15.3987	15.8497
Japan	Female	0 to 20	Mental disorders	50.9865	52.4493	53.761	56.157	57.4142	59.2026	60.4454	63.6931	65.5058	67.1751	64.8185	65.7147	64.0208	64.316	62.8055	59.8424	58.1038	55.9	57.6165	55.9662	54.7253	54.8641	54.6355	54.1451	54.5795	53.6576	54.6735	54.9863
Japan	Female	10 to 14	Mental disorders	37.8396	38.7723	40.8578	43.1675	43.6044	44.5468	44.8285	46.4799	48.2857	50.4367	47.8552	48.8797	48.5147	49.9965	48.0967	47.451	45.9645	44.2764	44.9907	44.2125	43.8457	43.9924	44.8403	44.2972	45.3328	45.8036	46.5191	45.4935
Japan	Female	15 to 19	Mental disorders	48.2304	49.6047	50.6138	52.9575	54.5166	56.5568	58.1605	61.7928	63.535	64.9483	62.8223	63.6752	61.8024	61.9438	60.8933	57.6704	56.1422	53.9926	56.0645	54.1706	52.6087	52.6621	52.0258	51.4494	51.626	50.2983	51.29	51.9304
Japan	Female	5 to 9	Mental disorders	0.832589	0.835833	0.854816	0.895576	0.912471	0.909581	0.972555	1.04899	1.10101	1.12426	1.14232	1.21574	1.24558	1.28647	1.27517	1.32539	1.39331	1.40779	1.48764	1.53802	1.56721	1.61469	1.66899	1.67149	1.71574	1.73114	1.72062	1.67008
Japan	Male	0 to 20	Mental disorders	33.538	36.5371	41.1515	45.1392	48.9853	49.9914	53.1331	58.6533	60.1571	58.2627	55.899	56.9148	52.3459	50.2509	43.023	41.4811	36.7074	34.4369	30.8783	30.092	30.6095	28.411	29.7967	29.6773	32.8668	34.2321	34.492	35.742
Japan	Male	10 to 14	Mental disorders	24.9808	28.2619	33.9945	39.4832	45.1597	46.1357	49.9984	56.393	58.6284	56.2628	53.9509	53.7686	48.2839	46.4737	38.516	37.4177	31.44	28.5631	24.3139	23.5283	24.9594	22.4574	24.1576	23.9596	28.613	30.0257	29.8404	30.9284
Japan	Male	15 to 19	Mental disorders	19.0157	21.2349	24.7503	27.8011	30.8353	31.8129	34.5372	39.181	40.3148	38.8914	36.8922	37.9574	34.2464	32.517	26.5539	25.2772	21.4712	19.6223	16.6085	15.8672	16.0373	14.043	15.0794	14.8505	17.2272	18.3106	18.5228	19.5492
Japan	Male	5 to 9	Mental disorders	14.4431	15.9635	18.5162	20.7408	22.2794	22.5124	23.5075	26.0969	27.2421	25.0217	23.6701	24.1335	21.8416	20.7286	17.6872	17.3698	14.8453	13.7644	12.0619	11.3654	11.5787	10.7927	11.7453	11.8377	13.6126	14.0804	14.0017	14.5198
South Korea	Both	0 to 20	Mental disorders	46.0355	46.0324	46.6233	46.9873	48.1874	49.6519	50.8158	51.4484	51.8243	51.3606	50.7184	50.2404	49.7684	49.6621	49.419	49.8374	50.1615	50.8198	51.888	53.242	53.9771	54.375	54.3776	54.2435	54.803	54.895	54.7687	54.7837
South Korea	Both	10 to 14	Mental disorders	31.3726	31.0063	31.0457	31.4328	32.5243	33.3027	33.8938	34.3369	34.2026	33.7161	34.0489	35.239	35.4555	35.4527	36.0205	36.7488	36.7482	37.0613	37.79	38.4822	39.0142	39.104	37.7004	37.0087	37.5379	37.8221	38.1992	39.0381
South Korea	Both	15 to 19	Mental disorders	41.0048	41.2684	42.2031	42.7191	43.8897	45.2147	46.0804	46.4255	46.8068	46.7274	46.4853	46.2258	46.1476	46.4696	45.9352	46.1012	46.1269	46.1896	46.6777	47.6174	47.8202	47.8571	48.1124	48.0737	48.5893	48.5435	48.4879	48.7878
South Korea	Both	5 to 9	Mental disorders	8.8759	8.48734	8.16164	7.71902	7.62989	7.62835	7.70586	7.85475	8.33323	8.62585	8.43657	8.59976	8.6444	8.62719	8.68836	8.73262	8.76088	8.77443	8.83306	8.97872	8.93597	8.97859	9.19002	9.33974	9.28859	9.32626	9.43906	9.59417
South Korea	Female	0 to 20	Mental disorders	44.3933	44.5041	45.1721	45.6723	46.8957	48.3571	49.479	50.0873	50.4239	50.0377	49.4879	49.1435	48.8428	48.9042	48.784	49.2316	49.5156	50.1437	51.1263	52.3905	53.0264	53.3476	53.278	53.0912	53.5585	53.5674	53.4101	53.4312
South Korea	Female	10 to 14	Mental disorders	33.3682	33.1271	33.2529	33.6376	34.6875	35.4579	36.0165	36.3989	36.1711	35.6151	35.9614	37.15	37.5398	37.7218	38.4144	39.1908	39.1702	39.4734	40.0701	40.6896	41.0849	41.2074	39.8864	39.224	39.7312	40.0205	40.3245	41.0522
South Korea	Female	15 to 19	Mental disorders	41.8897	42.2466	43.2131	43.8896	45.0571	46.3469	47.1459	47.4385	47.7124	47.6403	47.4204	47.2675	47.3523	47.8541	47.5345	47.7834	47.8675	48.0384	48.5989	49.5694	49.7858	49.7603	49.8997	49.7683	50.127	49.9486	49.8337	50.1115
South Korea	Female	5 to 9	Mental disorders	1.4054	1.23736	1.1836	1.19477	1.20464	1.20933	1.23493	1.2373	1.25557	1.29657	1.34831	1.41335	1.47739	1.50422	1.468	1.51051	1.51918	1.51279	1.5262	1.55423	1.48659	1.50434	1.59539	1.52885	1.49987	1.49135	1.4536	1.46608
South Korea	Male	0 to 20	Mental disorders	24.3521	23.3687	22.4965	21.2113	20.5705	20.2447	20.2515	20.2804	20.402	20.1587	19.7846	19.628	19.2089	18.8962	18.6938	18.6342	18.7387	18.8449	18.9017	19.0567	19.2506	19.5102	19.6905	19.7981	19.859	20.0075	20.304	20.4669
South Korea	Male	10 to 14	Mental disorders	11.2634	9.97494	9.09032	8.24886	8.12057	8.13951	8.29737	8.594	9.3911	9.77886	9.58102	9.80185	9.67134	9.42957	9.29239	9.2666	9.33104	9.18436	9.00014	9.073	9.13059	9.29262	9.37359	9.30635	9.22179	9.31529	9.32296	9.51499
South Korea	Male	15 to 19	Mental disorders	13.4756	12.6922	11.9333	10.6593	9.85147	9.33734	9.13891	9.0607	9.02055	8.8453	8.67798	8.6139	8.30178	8.02029	7.8045	7.65386	7.59633	7.48549	7.28766	7.15819	7.13197	7.19798	7.22024	7.2077	7.20134	7.20852	7.43494	7.58554
South Korea	Male	5 to 9	Mental disorders	7.22858	6.79755	6.43312	5.90575	5.79127	5.77173	5.85516	6.02066	6.56443	6.90329	6.66457	6.8217	6.85683	6.81748	6.87068	6.91217	6.93888	6.93798	6.99598	7.16625	7.1139	7.15683	7.3881	7.57431	7.51351	7.56138	7.67904	7.85674
Singapore	Both	0 to 20	Mental disorders	34.2974	34.3224	34.7714	34.6561	34.0556	33.9391	34.0163	33.5798	33.4164	33.3463	33.2285	33.1231	33.1424	33.3048	33.503	33.6641	34.0085	34.2531	34.234	34.3556	34.5249	34.5812	34.5967	34.5315	34.4403	34.6623	34.9779	35.0454
Singapore	Both	10 to 14	Mental disorders	20.8786	20.8924	21.0724	21.1138	20.7934	20.7219	20.7699	20.664	20.7792	20.8597	20.9521	20.9909	21.1157	21.2014	21.2334	21.3414	21.5974	21.638	21.3933	21.3162	21.2717	21.2935	21.3871	21.4283	21.4772	21.5351	21.6279	21.819
Singapore	Both	15 to 19	Mental disorders	29.5874	29.7055	30.3057	30.3845	29.8771	29.8105	29.9606	29.44	29.1172	28.9485	28.7241	28.7396	28.7932	28.8504	28.8793	29.0466	29.3166	29.3334	29.2032	29.2215	29.2836	29.3046	29.4269	29.5658	29.5568	29.5786	29.5809	29.6617
Singapore	Both	5 to 9	Mental disorders	6.29255	6.33828	6.3986	6.3337	6.39442	6.50362	6.62444	6.63142	6.5921	6.53813	6.58998	6.77653	6.97894	7.15413	7.23277	7.25737	7.33387	7.34832	7.43756	7.5191	7.54618	7.59413	7.58298	7.54417	7.55609	7.48585	7.48534	7.54556
Singapore	Female	0 to 20	Mental disorders	34.9032	34.9629	35.4795	35.4119	34.8589	34.7868	34.933	34.5139	34.3276	34.2168	34.0246	33.9152	33.8881	34.009	34.1506	34.2399	34.5114	34.6456	34.5183	34.5624	34.6488	34.6484	34.5948	34.523	34.3873	34.5627	34.8027	34.8121
Singapore	Female	10 to 14	Mental disorders	24.881	24.9376	25.2304	25.2855	25.0701	25.0429	25.1046	25.0013	25.0209	25.0101	24.9982	25.0283	25.0328	25.0937	25.0675	25.1447	25.2752	25.2695	24.9551	24.8691	24.8458	24.8656	24.9661	24.9842	24.9929	25.0501	25.1142	25.2634
Singapore	Female	15 to 19	Mental disorders	33.4261	33.4919	33.994	33.9681	33.3878	33.2912	33.4955	33.0954	32.877	32.8425	32.6503	32.6277	32.6541	32.5887	32.5412	32.5006	32.6108	32.4089	32.1084	31.9938	31.974	31.9651	31.9482	32.0668	32.0245	32.0436	32.0681	32.1
Singapore	Female	5 to 9	Mental disorders	0.759348	0.741155	0.772267	0.742355	0.715666	0.5802	0.596193	0.643679	0.632196	0.464314	0.306645	0.285838	0.378817	0.413922	0.379537	0.406271	0.611082	0.595273	0.448186	0.45154	0.435591	0.497577	0.525236	0.534345	0.590275	0.547937	0.441199	0.406875
Singapore	Male	0 to 20	Mental disorders	17.6525	17.5858	17.5004	17.3194	17.2373	17.1924	17.0724	16.9125	16.7955	16.8166	16.7995	16.9152	17.0742	17.2335	17.0819	17.1266	17.1801	17.3339	17.531	17.6521	17.691	17.5638	17.6408	17.7575	17.9006	17.9641	18.2447	18.5148
Singapore	Male	10 to 14	Mental disorders	3.75332	3.75238	3.94363	3.90516	3.89594	3.99001	4.02186	4.00823	4.17749	4.45264	4.5382	4.552	5.15372	5.41587	5.20022	5.37885	5.49719	5.56196	5.82073	5.95359	6.00327	6.10713	6.11114	6.0173	6.00398	5.98735	5.99946	6.13253
Singapore	Male	15 to 19	Mental disorders	3.63927	3.62775	3.62272	3.64295	3.68708	3.68759	3.61532	3.46817	3.31534	3.30356	3.30843	3.58178	3.78076	3.95714	3.81602	3.86599	3.91677	3.98836	4.04881	4.10088	4.05964	3.87644	3.96674	4.20694	4.42292	4.24761	4.24492	4.42725
Singapore	Male	5 to 9	Mental disorders	4.1507	4.20386	4.25073	4.18338	4.24528	4.38341	4.48604	4.48816	4.44186	4.41813	4.50135	4.69494	4.88529	5.06823	5.16051	5.18317	5.22034	5.22243	5.35207	5.44109	5.48415	5.54753	5.54436	5.50743	5.51684	5.45497	5.48355	5.56242
Australasia	Both	0 to 20	Mental disorders	33.6254	33.9672	34.5261	34.2673	35.2016	35.2848	35.5025	34.9428	33.6986	33.5811	33.944	33.7374	33.8816	33.4157	33.4246	33.5352	33.4731	33.0591	33.407	33.5119	33.2758	32.7958	33.0297	32.7212	32.1388	32.5258	32.5082	32.389
Australasia	Both	10 to 14	Mental disorders	13.7052	13.7264	13.7957	13.8487	13.943	14.0358	14.1209	14.1914	14.304	14.3506	14.4388	14.6056	14.6928	14.7764	14.8409	14.8918	14.931	15.0136	15.0636	15.1229	15.1853	15.1593	15.1587	15.1855	15.2133	15.1653	15.1109	15.1195
Australasia	Both	15 to 19	Mental disorders	32.2278	32.9934	34.031	33.9335	35.3777	35.6419	35.986	35.2418	33.4715	33.2573	33.6845	33.3406	33.5296	32.9393	32.9218	32.9701	32.7713	32.0775	32.4155	32.4789	32.1321	31.5389	31.9032	31.5664	30.9025	31.5289	31.6207	31.5629
Australasia	Both	5 to 9	Mental disorders	4.32556	4.32707	4.33662	4.33726	4.34795	4.35413	4.35604	4.35969	4.36378	4.37897	4.3847	4.38559	4.38859	4.37141	4.36451	4.38352	4.39445	4.43149	4.46725	4.49802	4.5461	4.56057	4.58503	4.62956	4.67791	4.67572	4.652	4.65704
Australasia	Female	0 to 20	Mental disorders	35.4829	35.9148	36.5271	36.366	37.3155	37.4471	37.7124	37.273	36.1662	36.1451	36.5439	36.3872	36.5513	36.1631	36.2139	36.3167	36.2451	35.8095	36.1092	36.1454	35.8862	35.4378	35.6272	35.3078	34.7231	35.0346	34.9987	34.8451
Australasia	Female	10 to 14	Mental disorders	19.2956	19.4298	19.6145	19.7322	19.8694	20.0359	20.1643	20.3329	20.4434	20.5672	20.7023	20.924	21.0872	21.2507	21.3943	21.4284	21.4464	21.4635	21.4744	21.4723	21.4868	21.4337	21.3803	21.3394	21.2745	21.1926	21.1261	21.0496
Australasia	Female	15 to 19	Mental disorders	35.9999	36.8002	37.8293	37.8331	39.2144	39.5144	39.9117	39.348	37.8886	37.8082	38.2546	37.9837	38.1748	37.6818	37.6995	37.7729	37.5937	36.9865	37.2799	37.2884	36.9692	36.4445	36.7359	36.4223	35.7662	36.2723	36.2893	36.201
Australasia	Female	5 to 9	Mental disorders	1.92429	1.95284	1.98582	1.97763	1.98661	2.00361	2.00519	2.01971	2.00105	2.02579	2.07184	2.09096	2.11276	2.1258	2.13254	2.20754	2.2634	2.31962	2.38315	2.39713	2.44602	2.45896	2.49311	2.5582	2.58138	2.61823	2.59529	2.61222
Australasia	Male	0 to 20	Mental disorders	11.274	11.1821	11.3097	10.9961	10.9215	10.8771	10.8588	10.7056	10.638	10.5694	10.5479	10.5584	10.5626	10.561	10.5683	10.6098	10.6587	10.7757	10.8179	10.9046	11.0023	10.971	10.9927	11.0349	11.1487	11.1384	11.0877	11.0845
Australasia	Male	10 to 14	Mental disorders	3.41242	3.25153	3.01373	2.98438	2.98349	2.98587	2.98704	3.00134	2.98507	2.99952	3.05835	2.99661	2.99	3.00052	3.01833	3.03226	3.06852	3.24965	3.17002	3.21731	3.52266	3.36699	3.42956	3.57361	4.10905	3.73311	3.68755	3.58899
Australasia	Male	15 to 19	Mental disorders	1.55477	1.57545	1.8157	1.54554	1.50905	1.51108	1.58579	1.58979	1.68476	1.77269	1.81438	1.80783	1.78976	1.76825	1.74946	1.74226	1.74404	1.75151	1.75706	1.76146	1.77514	1.77413	1.77752	1.78696	1.80156	1.83038	1.78052	1.75652
Australasia	Male	5 to 9	Mental disorders	2.5358	2.53108	2.53201	2.53208	2.54036	2.54226	2.54225	2.54118	2.54316	2.54928	2.54404	2.54021	2.53667	2.52512	2.51795	2.5201	2.51934	2.55372	2.56417	2.59241	2.64395	2.64929	2.67159	2.71346	2.76485	2.76136	2.73891	2.73441
Australia	Both	0 to 20	Mental disorders	34.6716	35.0828	35.7754	35.559	36.7236	36.8381	37.1055	36.4237	34.9426	34.7917	35.2226	34.9434	35.1245	34.5211	34.535	34.6239	34.5344	33.9325	34.3041	34.4273	34.075	33.4726	33.7848	33.3192	32.5942	33.0534	33.069	32.9324
Australia	Both	10 to 14	Mental disorders	13.7194	13.7455	13.825	13.8812	13.9946	14.1011	14.1711	14.2202	14.3141	14.3249	14.4042	14.5915	14.6924	14.7881	14.8619	14.9087	14.9293	14.9866	15.0053	15.0366	15.0898	15.0472	15.0354	15.0604	15.0858	15.0215	14.955	14.9665
Australia	Both	15 to 19	Mental disorders	33.8018	34.7132	35.9563	35.9155	37.6539	37.9542	38.3481	37.425	35.3215	35.0623	35.5675	35.1154	35.3639	34.6204	34.633	34.6713	34.4599	33.5332	33.898	33.9708	33.4624	32.705	33.1661	32.6244	31.7796	32.5203	32.6712	32.5999
Australia	Both	5 to 9	Mental disorders	4.26937	4.26931	4.2791	4.27796	4.28869	4.29691	4.29787	4.30111	4.30461	4.32225	4.32435	4.32405	4.33078	4.31238	4.30564	4.32724	4.34124	4.3749	4.40726	4.44718	4.51582	4.53212	4.54919	4.59562	4.64383	4.63423	4.60821	4.61223
Australia	Female	0 to 20	Mental disorders	36.8409	37.3543	38.13	37.9802	39.146	39.3045	39.6242	39.0786	37.7582	37.7203	38.1954	37.9715	38.1679	37.6592	37.713	37.7932	37.6954	37.0777	37.3904	37.4361	37.06	36.4982	36.7548	36.2782	35.5513	35.925	35.9105	35.7315
Australia	Female	10 to 14	Mental disorders	19.6249	19.7744	19.9778	20.1062	20.2556	20.4385	20.5624	20.7344	20.8386	20.9502	21.0928	21.3558	21.5492	21.7418	21.9041	21.9168	21.9055	21.8874	21.8534	21.8145	21.8166	21.7514	21.6825	21.6305	21.5524	21.4454	21.3638	21.2755
Australia	Female	15 to 19	Mental disorders	37.7823	38.7349	39.9966	40.0187	41.6708	42.0053	42.4498	41.7309	39.9822	39.8638	40.3865	40.0178	40.2544	39.6332	39.6712	39.7432	39.5562	38.7438	39.0516	39.0584	38.589	37.9133	38.2797	37.774	36.9429	37.5457	37.5984	37.4929
Australia	Female	5 to 9	Mental disorders	2.01468	2.03481	2.06726	2.0579	2.07841	2.10898	2.11038	2.13267	2.1065	2.13453	2.16916	2.18003	2.21278	2.22545	2.2307	2.31807	2.39349	2.43139	2.46886	2.4939	2.59067	2.60009	2.61347	2.68545	2.71395	2.73631	2.6944	2.70124
Australia	Male	0 to 20	Mental disorders	11.1127	10.9683	10.8315	10.7694	10.7407	10.7055	10.6498	10.5482	10.4687	10.3811	10.353	10.3652	10.3701	10.3598	10.3669	10.4078	10.4502	10.5692	10.6052	10.6884	10.7989	10.7565	10.7802	10.8302	10.9554	10.8893	10.8681	10.8745
Australia	Male	10 to 14	Mental disorders	3.49133	3.29445	3.00971	2.97711	2.97389	2.97827	2.98626	3.01217	3.00408	3.03506	3.11449	3.0456	3.04075	3.05587	3.07915	3.10029	3.15377	3.38542	3.29706	3.36457	3.74161	3.55344	3.63079	3.81092	4.45711	3.98623	3.94245	3.82528
Australia	Male	15 to 19	Mental disorders	1.4833	1.45817	1.42059	1.41941	1.42582	1.43488	1.48329	1.58197	1.70371	1.80918	1.85848	1.84828	1.8249	1.79769	1.77264	1.76252	1.76588	1.7773	1.78641	1.79417	1.80873	1.80352	1.80195	1.80468	1.80772	1.78334	1.75814	1.73581
Australia	Male	5 to 9	Mental disorders	2.49894	2.49544	2.49705	2.49717	2.5041	2.50487	2.50416	2.50211	2.50437	2.51209	2.50557	2.50225	2.4987	2.48715	2.47971	2.48088	2.47815	2.51561	2.5261	2.5589	2.62173	2.62715	2.64592	2.68923	2.73895	2.73099	2.7102	2.70577
New Zealand	Both	0 to 20	Mental disorders	28.5872	28.5606	28.4403	27.9382	27.7314	27.651	27.6502	27.7231	27.673	27.7574	27.8049	27.9517	27.9305	28.1316	28.1289	28.3753	28.4819	28.9663	29.2095	29.2261	29.5186	29.587	29.418	29.8336	29.922	29.9499	29.753	29.6995
New Zealand	Both	10 to 14	Mental disorders	13.5727	13.5653	13.5792	13.6134	13.6074	13.63	13.7939	13.9829	14.1961	14.4213	14.5522	14.6225	14.6421	14.6661	14.6854	14.7541	14.8839	15.0916	15.2961	15.492	15.6021	15.6569	15.714	15.756	15.8013	15.8376	15.8547	15.8571
New Zealand	Both	15 to 19	Mental disorders	24.8018	24.8637	24.8819	24.3903	24.3027	24.3324	24.3845	24.4776	24.3358	24.3486	24.3266	24.4944	24.407	24.6468	24.5588	24.7706	24.7682	25.2596	25.4872	25.4933	25.8663	25.99	25.8165	26.4209	26.6008	26.6691	26.4572	26.4427
New Zealand	Both	5 to 9	Mental disorders	4.62035	4.63011	4.63441	4.63658	4.64009	4.63073	4.63209	4.63582	4.64341	4.64929	4.67448	4.68345	4.67071	4.65977	4.65213	4.65799	4.65531	4.70886	4.76244	4.75172	4.7053	4.71282	4.77454	4.81105	4.86238	4.89784	4.88617	4.89779
New Zealand	Female	0 to 20	Mental disorders	29.1829	29.1711	28.9509	28.6626	28.5387	28.5093	28.5171	28.6078	28.556	28.6465	28.6847	28.8507	28.8538	29.0337	29.0707	29.319	29.4272	29.8826	30.1389	30.131	30.4013	30.4487	30.278	30.6709	30.7405	30.7385	30.5751	30.5184
New Zealand	Female	10 to 14	Mental disorders	17.664	17.6967	17.7623	17.8076	17.8685	17.94	18.0987	18.2915	18.4843	18.7078	18.8462	18.912	18.9444	18.9653	19.0102	19.1267	19.276	19.4591	19.6829	19.8529	19.9342	19.9356	19.9495	19.9511	19.9471	19.9703	19.96	19.9267
New Zealand	Female	15 to 19	Mental disorders	27.8197	27.869	27.7234	27.4822	27.4357	27.4956	27.5681	27.6623	27.5499	27.5986	27.5598	27.7495	27.7077	27.9167	27.9103	28.1305	28.1574	28.6686	28.9351	28.9496	29.31	29.4402	29.282	29.8609	30.0189	30.0516	29.8811	29.8624
New Zealand	Female	5 to 9	Mental disorders	1.49716	1.56285	1.6029	1.60784	1.57523	1.54384	1.5546	1.54184	1.55483	1.5628	1.6525	1.70202	1.67463	1.68818	1.70093	1.7255	1.69716	1.82874	2.00137	1.9665	1.79866	1.82051	1.94144	1.97101	1.96287	2.06037	2.12351	2.18377
New Zealand	Male	0 to 20	Mental disorders	12.086	12.2597	13.7118	12.1405	11.8335	11.7415	11.9064	11.4969	11.4848	11.506	11.5153	11.5131	11.5063	11.5395	11.5416	11.5781	11.6538	11.7627	11.8402	11.9511	11.9953	12.0272	12.0519	12.0665	12.1341	12.4029	12.2173	12.1736
New Zealand	Male	10 to 14	Mental disorders	3.0168	3.03601	3.0388	3.0261	3.03723	3.02863	2.99311	2.94596	2.88898	2.82271	2.7861	2.76223	2.75053	2.74033	2.73363	2.71548	2.67218	2.61943	2.57657	2.52878	2.50459	2.4946	2.48245	2.44884	2.45229	2.51056	2.43596	2.41344
New Zealand	Male	15 to 19	Mental disorders	1.90659	2.14639	3.72468	2.16373	1.92167	1.89032	2.09276	1.62874	1.59125	1.59495	1.59957	1.61048	1.61942	1.62742	1.63999	1.64793	1.64393	1.63416	1.62286	1.61074	1.61899	1.63558	1.66015	1.70026	1.76985	2.05489	1.88755	1.85685
New Zealand	Male	5 to 9	Mental disorders	2.74033	2.72909	2.72365	2.71862	2.72919	2.73268	2.73276	2.73549	2.73728	2.73689	2.73993	2.73511	2.73255	2.7213	2.71538	2.72153	2.73064	2.75037	2.76208	2.76911	2.76608	2.77299	2.81454	2.84973	2.91136	2.93158	2.90087	2.89687
Western Europe	Both	0 to 20	Mental disorders	35.8698	35.8518	35.9656	36.2452	36.2002	36.334	36.5978	36.9113	36.7941	36.9333	36.9362	36.9152	37.104	36.9419	36.8114	36.6994	37.0141	36.879	36.756	36.7858	36.662	36.4492	36.3536	36.3951	36.3647	36.5348	36.5347	36.4838
Western Europe	Both	10 to 14	Mental disorders	19.7329	19.6874	19.7628	19.8035	19.7423	19.6997	19.7114	19.8418	19.7683	19.8344	19.7814	19.7416	19.7233	19.6485	19.5033	19.479	19.613	19.5855	19.5234	19.568	19.5796	19.5322	19.5554	19.5392	19.4753	19.576	19.5867	19.5838
Western Europe	Both	15 to 19	Mental disorders	31.7738	31.8797	32.1329	32.6534	32.6849	32.9088	33.2757	33.6679	33.5221	33.7307	33.8007	33.8222	34.1188	33.886	33.6846	33.4578	33.8075	33.5671	33.403	33.5025	33.442	33.2863	33.2401	33.4028	33.4446	33.678	33.6691	33.6459
Western Europe	Both	5 to 9	Mental disorders	11.1155	11.0135	10.9333	10.1599	9.77071	9.18418	8.68592	8.77064	7.96801	7.68254	7.6066	7.40849	6.93835	6.55043	6.29601	6.10556	5.9007	5.88108	5.91678	5.95663	6.0471	6.10768	6.13463	6.11965	6.02757	6.00994	6.04108	6.02681
Western Europe	Female	0 to 20	Mental disorders	35.1845	35.1784	35.2727	35.4776	35.419	35.5324	35.8304	36.1378	36.099	36.2889	36.3209	36.3593	36.6148	36.4871	36.454	36.3648	36.6174	36.457	36.3333	36.3569	36.2354	36.0561	35.9997	36.0443	36.0288	36.2042	36.223	36.1948
Western Europe	Female	10 to 14	Mental disorders	22.9869	22.9166	22.9428	23.0132	22.9576	22.9258	22.9634	23.0683	23.0697	23.1372	23.134	23.1748	23.2534	23.2126	23.1412	23.1736	23.2924	23.2308	23.1649	23.1732	23.188	23.1549	23.1844	23.2037	23.1757	23.3046	23.3233	23.3344
Western Europe	Female	15 to 19	Mental disorders	33.576	33.6848	33.9006	34.2515	34.2336	34.3982	34.772	35.1429	35.0645	35.3285	35.3983	35.4544	35.7856	35.5886	35.5028	35.3004	35.5788	35.3584	35.2285	35.3527	35.286	35.162	35.1527	35.2793	35.3156	35.5216	35.5547	35.548
Western Europe	Female	5 to 9	Mental disorders	0.789288	0.79804	0.776727	0.796303	0.796979	0.786705	0.789857	0.802188	0.814051	0.842511	0.836463	0.864596	0.879486	0.899899	0.907383	0.935118	0.966893	0.981169	1.00273	1.05944	1.05228	1.06198	1.1042	1.13223	1.12504	1.13779	1.13472	1.12574
Western Europe	Male	0 to 20	Mental disorders	20.0781	19.5924	19.3799	19.5737	19.4882	19.4163	18.5847	18.3637	17.5894	16.8945	16.605	16.0926	15.2632	15.1985	14.3503	14.2598	14.5668	14.65	14.5731	14.3784	14.516	14.5121	14.2862	14.3159	14.3874	14.348	14.2841	14.3081
Western Europe	Male	10 to 14	Mental disorders	13.471	12.9683	12.8756	11.5023	11.0539	10.6712	9.93631	10.1127	8.97912	8.65244	7.99331	7.11613	5.88711	5.90229	5.46333	4.80595	4.94771	4.95348	4.85243	4.8626	4.81829	4.8147	4.71462	4.45352	4.2965	4.12062	4.27987	4.36844
Western Europe	Male	15 to 19	Mental disorders	10.0081	9.58676	9.39228	10.0438	10.0821	10.1216	9.27789	8.90196	8.28779	7.53241	7.31419	6.91192	6.23574	6.20816	5.31733	5.3789	5.75517	5.85007	5.79263	5.57689	5.78001	5.82317	5.60695	5.7301	5.89812	5.90879	5.77845	5.81186
Western Europe	Male	5 to 9	Mental disorders	10.5162	10.3778	10.2762	9.27991	8.77731	8.0271	7.38629	7.48241	6.45075	6.07663	5.97756	5.71749	5.10984	4.61197	4.28643	4.03647	3.77032	3.74043	3.77653	3.81711	3.93011	4.00781	4.03481	4.01134	3.90049	3.877	3.92422	3.91324
Andorra	Both	0 to 20	Mental disorders	33.5742	33.8549	34.0665	34.2141	34.1765	34.3036	34.5769	34.7149	35.0306	35.0364	35.1196	35.1066	34.7251	34.7285	34.7909	34.769	34.8773	35.1228	35.1667	35.1614	35.1312	35.1024	35.1676	35.3346	35.8552	35.9485	36.1688	36.4561
Andorra	Both	10 to 14	Mental disorders	18.7911	18.8767	18.8584	18.8969	18.908	18.9886	19.0167	18.9412	19.0918	19.2565	19.3648	19.5311	19.5785	19.5875	19.5284	19.5176	19.413	19.3858	19.4975	19.7023	19.6826	19.7482	19.8528	19.8161	19.7639	19.6255	19.6174	19.6023
Andorra	Both	15 to 19	Mental disorders	28.272	28.414	28.875	29.1447	29.1698	29.4464	29.958	30.2646	30.8099	31.133	31.3652	31.4969	31.2799	31.3277	31.3797	31.443	31.6159	31.72	31.6328	31.6069	31.5707	31.5982	31.5744	31.7242	32.1807	32.1649	32.3256	32.7351
Andorra	Both	5 to 9	Mental disorders	5.46315	5.46324	5.45653	5.44667	5.44286	5.45276	5.4793	5.50993	5.53762	5.56339	5.58484	5.59234	5.6016	5.64767	5.68604	5.71121	5.73537	5.74968	5.76997	5.78601	5.7902	5.79203	5.7808	5.76669	5.7461	5.7171	5.73104	5.74126
Andorra	Female	0 to 20	Mental disorders	33.9438	34.209	34.3733	34.5241	34.5234	34.6411	34.8508	35.0855	35.3511	35.3101	35.4114	35.404	35.1263	35.1255	35.194	35.2009	35.3406	35.569	35.5671	35.5042	35.4852	35.4564	35.5122	35.6405	36.0383	36.1215	36.3435	36.5222
Andorra	Female	10 to 14	Mental disorders	22.976	23.0724	22.9995	23.0794	23.0216	23.0522	23.1167	23.2365	23.3673	23.4031	23.4972	23.5792	23.5804	23.6153	23.6794	23.7153	23.72	23.7673	23.751	23.814	23.7804	23.8031	23.828	23.7522	23.7392	23.7383	23.8075	23.8273
Andorra	Female	15 to 19	Mental disorders	31.3381	31.497	31.7919	32.0097	32.2109	32.4455	32.7205	33.0071	33.4633	33.742	33.921	34.0451	34.0879	34.1116	34.1372	34.1575	34.235	34.3017	34.3359	34.4372	34.5272	34.5803	34.676	34.7875	34.8903	34.8845	34.9801	35.0513
Andorra	Female	5 to 9	Mental disorders	0.833582	0.851985	0.900594	0.869621	0.857305	0.886329	0.890908	0.938238	1.02186	1.06987	1.09102	1.12011	1.10556	1.13356	1.15268	1.142	1.15156	1.16044	1.19302	1.18482	1.16732	1.16438	1.1971	1.15159	1.10267	1.01189	1.02041	1.01831
Andorra	Male	0 to 20	Mental disorders	12.6779	12.7058	12.6809	12.6021	12.527	12.4902	12.4277	12.3821	12.3512	12.3179	12.3074	12.3221	12.2979	12.378	12.4505	12.476	12.4863	12.5345	12.5914	12.6357	12.6322	12.6048	12.6256	12.6288	12.6505	12.6497	12.6832	12.6894
Andorra	Male	10 to 14	Mental disorders	2.90526	2.92319	2.94138	2.93295	2.93129	2.92865	2.93285	2.93492	2.96335	2.98407	3.00353	3.02538	3.06163	3.09551	3.13534	3.15991	3.18136	3.21059	3.23958	3.27834	3.32128	3.34766	3.35308	3.35755	3.35746	3.33778	3.35	3.35342
Andorra	Male	15 to 19	Mental disorders	3.61509	3.60489	3.58511	3.52564	3.48942	3.46219	3.43962	3.43165	3.41979	3.43678	3.4768	3.49915	3.51992	3.56356	3.59603	3.62771	3.64453	3.65363	3.64631	3.62583	3.61632	3.61698	3.61236	3.61214	3.60487	3.58402	3.57603	3.55822
Andorra	Male	5 to 9	Mental disorders	3.17176	3.17284	3.17246	3.1674	3.16741	3.17726	3.18629	3.19999	3.21942	3.24127	3.26768	3.28712	3.29974	3.33427	3.35921	3.37853	3.40681	3.4196	3.44391	3.46021	3.46957	3.47367	3.47489	3.46532	3.45076	3.42364	3.4383	3.44468
Austria	Both	0 to 20	Mental disorders	28.4842	28.8557	28.5905	28.4085	27.034	26.9424	28.5283	28.9735	28.1838	32.9635	37.717	43.6251	46.8833	48.1394	56.1241	56.9498	57.2281	57.5531	58.0827	54.6285	53.3154	52.8477	55.4913	56.3652	58.6191	60.8062	61.0001	59.7851
Austria	Both	10 to 14	Mental disorders	14.5352	14.7892	14.8089	14.957	14.4582	14.4473	14.911	15.1224	14.981	16.6653	17.9716	19.7694	20.5555	20.8803	22.539	22.5345	22.7861	22.539	22.5498	22.9559	22.9533	22.8266	23.7543	23.4636	23.6592	24.5442	25.0538	24.5261
Austria	Both	15 to 19	Mental disorders	22.7701	23.4436	23.2891	23.198	21.4259	21.3643	23.5788	24.0232	22.7224	29.1601	35.6588	43.8476	48.5591	50.2038	61.2527	62.0853	61.7909	61.7252	61.9136	56.5022	54.5276	53.9363	57.4331	59.1581	62.8242	66.0773	66.6665	65.4492
Austria	Both	5 to 9	Mental disorders	5.05707	5.06123	5.06715	5.07434	5.06885	5.06089	5.08555	5.09573	5.08512	5.11397	5.14169	5.1694	5.20602	5.24397	5.25082	5.2507	5.24444	5.24448	5.27255	5.30521	5.33263	5.35438	5.40434	5.44844	5.4922	5.56832	5.5664	5.50587
Austria	Female	0 to 20	Mental disorders	29.7344	30.0816	29.8504	29.6779	28.414	28.3363	29.7983	30.1775	29.4382	33.8024	38.1492	43.4915	46.4687	47.5873	54.824	55.5517	55.7715	56.0065	56.4263	53.2556	52.0559	51.6535	54.0432	54.8632	56.9839	59.1041	59.4148	58.3758
Austria	Female	10 to 14	Mental disorders	19.3743	19.5727	19.6688	19.7996	19.3139	19.3063	19.7173	19.9172	19.7605	21.249	22.4255	23.9776	24.6932	24.964	26.3998	26.3917	26.6123	26.3708	26.3334	26.6288	26.6062	26.5325	27.3224	27.0897	27.2787	28.0736	28.4848	28.0467
Austria	Female	15 to 19	Mental disorders	26.8941	27.5436	27.3894	27.2972	25.7706	25.7453	27.6876	27.9895	26.8332	32.429	38.11	45.2113	49.3504	50.7739	60.4226	61.1326	60.8822	60.8102	60.9545	56.2248	54.4924	53.9671	56.9971	58.496	61.7822	64.9101	65.7735	64.7978
Austria	Female	5 to 9	Mental disorders	0.854176	0.879337	0.889926	0.909606	0.838746	0.856222	0.956589	0.926617	0.865606	0.995703	1.09856	1.20714	1.31802	1.4404	1.44174	1.40731	1.36676	1.29541	1.37167	1.42092	1.46569	1.44588	1.49399	1.56091	1.67583	1.8564	1.81327	1.63466
Austria	Male	0 to 20	Mental disorders	10.0346	10.079	10.0788	10.1035	10.1246	10.1235	10.1196	10.1468	10.1439	10.1258	10.086	10.0938	10.0753	10.0921	10.09	10.0973	10.1213	10.1619	10.215	10.2423	10.2738	10.2883	10.3274	10.3565	10.3624	10.3857	10.3992	10.3646
Austria	Male	10 to 14	Mental disorders	3.91585	3.87964	3.88494	3.87377	3.86382	3.85343	3.8487	3.83861	3.82422	3.81808	3.82237	3.80532	3.81294	3.81121	3.81425	3.81816	3.81777	3.82464	3.82074	3.84234	3.84455	3.87481	3.93283	3.99374	4.02033	4.03476	4.01199	3.98541
Austria	Male	15 to 19	Mental disorders	4.24858	4.17509	4.10992	4.04181	4.00736	3.99198	4.00316	4.01988	4.05674	4.09676	4.1458	4.1737	4.20151	4.21438	4.24038	4.26738	4.29485	4.31119	4.32588	4.33617	4.36186	4.40166	4.43065	4.48391	4.54215	4.5857	4.60318	4.62045
Austria	Male	5 to 9	Mental disorders	2.91	2.90945	2.91047	2.91456	2.91785	2.91355	2.91066	2.91902	2.92218	2.91543	2.91352	2.91486	2.92675	2.93141	2.93715	2.94762	2.95568	2.96903	2.98428	3.02113	3.03993	3.07095	3.11549	3.14711	3.16249	3.19387	3.20363	3.1643
Belgium	Both	0 to 20	Mental disorders	35.1616	33.9094	33.5075	32.5014	30.8387	29.323	27.6407	27.476	27.5527	27.7272	28.052	29.2981	30.0907	30.1675	29.8055	31.6734	33.8975	35.6624	36.3699	37.6184	38.6294	39.1016	39.8148	39.69	37.883	38.0701	37.4487	37.133
Belgium	Both	10 to 14	Mental disorders	19.3294	18.6867	18.4766	18.2594	17.6657	17.1168	16.3429	16.2946	16.3573	16.4875	16.6822	17.2485	17.5662	17.6427	17.5274	18.3102	19.2709	20.0215	19.9997	20.4403	21.1263	21.5021	21.8885	21.4801	21.4548	21.7472	20.7596	20.3106
Belgium	Both	15 to 19	Mental disorders	30.9196	29.5426	29.219	27.9048	25.6761	23.5484	21.2915	21.0825	21.295	21.5526	22.0337	23.7442	24.9074	25.0287	24.4865	26.9055	29.6696	31.8031	32.7079	34.3175	35.6283	36.3311	37.4107	37.5602	35.0375	35.3371	34.8051	34.5714
Belgium	Both	5 to 9	Mental disorders	5.23961	5.24041	5.24873	5.24719	5.24045	5.24015	5.22707	5.2351	5.23559	5.24081	5.24612	5.3066	5.31941	5.28572	5.28319	5.34778	5.3712	5.39347	5.4247	5.46989	5.5	5.57912	5.63729	5.60929	5.58804	5.64302	5.63989	5.62859
Belgium	Female	0 to 20	Mental disorders	35.6377	34.5145	34.1044	33.2989	31.7261	30.2737	28.6837	28.5743	28.6718	28.8493	29.1866	30.3724	31.1321	31.2381	30.8865	32.6564	34.7223	36.3532	37.0025	38.1339	39.0978	39.5485	40.2032	40.0931	38.4217	38.5811	38.0114	37.7397
Belgium	Female	10 to 14	Mental disorders	23.5332	22.96	22.7198	22.5714	22.058	21.5523	20.8504	20.8361	20.9148	21.0682	21.2838	21.82	22.1149	22.2066	22.1008	22.8384	23.7176	24.4087	24.3978	24.782	25.4386	25.7799	26.0841	25.7237	25.7077	25.9801	25.1195	24.7226
Belgium	Female	15 to 19	Mental disorders	33.967	32.8045	32.4896	31.5007	29.4454	27.481	25.4408	25.3129	25.5625	25.8008	26.2863	27.8412	28.8796	29.0571	28.5684	30.7662	33.2431	35.1381	35.99	37.4008	38.6017	39.2346	40.1772	40.3081	38.0724	38.2577	37.7793	37.6148
Belgium	Female	5 to 9	Mental disorders	0.865294	0.836989	0.83028	0.883088	0.867269	0.812157	0.698954	0.682455	0.723699	0.676558	0.710324	0.937692	0.98012	0.885442	0.866458	1.07468	1.11455	1.12362	1.19763	1.29455	1.33472	1.46547	1.58653	1.4636	1.31267	1.4311	1.41946	1.39454
Belgium	Male	0 to 20	Mental disorders	13.0325	12.4339	12.7142	11.4035	11.2614	11.2442	11.2602	11.2787	11.3368	11.3899	11.4222	11.4555	11.5074	11.5598	11.6641	11.6729	11.7309	11.8002	11.8656	12.0138	11.9278	11.922	11.9336	11.9285	11.9167	11.9358	11.9123	11.897
Belgium	Male	10 to 14	Mental disorders	2.90247	2.91593	2.90855	2.90902	2.91179	2.91268	2.90158	2.87958	2.85771	2.83775	2.81318	2.79781	2.78607	2.77078	2.75823	2.75183	2.751	2.75553	2.76333	2.80468	2.82492	2.84887	2.87306	2.88436	2.9073	2.90553	2.87521	2.86733
Belgium	Male	15 to 19	Mental disorders	5.74545	5.03891	5.382	3.74319	3.51641	3.43563	3.3862	3.33942	3.27873	3.21777	3.16398	3.11726	3.0591	3.02653	3.05723	2.99618	2.98768	2.98922	3.01633	3.12592	3.03153	3.02085	3.01129	3.00853	3.01116	2.99509	2.99434	3.00683
Belgium	Male	5 to 9	Mental disorders	3.06179	3.07197	3.07799	3.07053	3.06432	3.06695	3.07389	3.07241	3.06735	3.07307	3.07235	3.07845	3.07314	3.06343	3.0638	3.07664	3.09421	3.1112	3.13593	3.16538	3.20222	3.24753	3.2732	3.28522	3.29497	3.32333	3.31406	3.30478
Cyprus	Both	0 to 20	Mental disorders	26.5895	26.5923	26.5623	26.5539	26.5854	26.6666	26.7221	26.8067	26.8566	26.9087	26.9834	27.0403	27.1346	27.1942	27.2474	27.2898	27.3705	27.423	27.4616	27.4867	27.5108	27.4931	27.4521	27.3886	27.3623	27.3255	27.3133	27.2945
Cyprus	Both	10 to 14	Mental disorders	16.3677	16.3564	16.361	16.3907	16.4166	16.4856	16.4567	16.4945	16.5034	16.522	16.531	16.5735	16.6441	16.6787	16.6597	16.7134	16.7912	16.8108	16.8108	16.8361	16.9037	16.9116	16.8724	16.9091	16.9196	16.925	16.9215	16.8933
Cyprus	Both	15 to 19	Mental disorders	19.5784	19.5658	19.4842	19.4428	19.3976	19.39	19.4171	19.4849	19.4879	19.5258	19.6036	19.6	19.6404	19.6383	19.6781	19.6783	19.7137	19.6933	19.691	19.6868	19.7054	19.7397	19.8168	19.8194	19.8891	19.9227	19.9952	20.0995
Cyprus	Both	5 to 9	Mental disorders	5.30319	5.29339	5.27517	5.28289	5.2585	5.24611	5.30206	5.43524	5.48255	5.39864	5.47105	5.4996	5.56439	5.62376	5.63282	5.55463	5.55259	5.54977	5.51009	5.52966	5.54121	5.55612	5.56056	5.53745	5.55913	5.56299	5.56538	5.55302
Cyprus	Female	0 to 20	Mental disorders	27.5824	27.5913	27.5848	27.5874	27.633	27.7247	27.7866	27.8431	27.9144	27.9641	28.0269	28.0672	28.1747	28.2441	28.2762	28.3274	28.3739	28.3865	28.3613	28.3278	28.3353	28.314	28.2759	28.2146	28.1909	28.1619	28.1499	28.1636
Cyprus	Female	10 to 14	Mental disorders	20.631	20.6471	20.6693	20.713	20.7285	20.8206	20.7884	20.811	20.8417	20.8666	20.888	20.9159	21.0125	21.0404	21.007	21.0752	21.1127	21.0764	21.0157	21.0028	21.1038	21.1099	21.0867	21.0938	21.1109	21.1226	21.1159	21.1509
Cyprus	Female	15 to 19	Mental disorders	23.8143	23.7723	23.7398	23.6908	23.7176	23.717	23.7625	23.7909	23.8306	23.8762	23.9102	23.9008	23.9653	24.0185	24.0487	24.0773	24.094	24.0522	23.9924	23.9409	23.9166	23.9221	23.9667	23.9569	23.9978	24.0455	24.1024	24.2172
Cyprus	Female	5 to 9	Mental disorders	0.743926	0.684512	0.735708	0.815299	0.734765	0.645598	0.603597	0.625236	0.595507	0.475114	0.407203	0.388553	0.3933	0.405386	0.338844	0.299506	0.312818	0.334997	0.366512	0.414734	0.458013	0.479639	0.491759	0.520233	0.568711	0.590109	0.580256	0.561135
Cyprus	Male	0 to 20	Mental disorders	11.5107	11.5897	11.6456	11.6824	11.6706	11.693	11.7694	11.8852	11.8753	11.8779	12.0094	12.0955	12.1858	12.2538	12.3393	12.3567	12.4118	12.4777	12.5068	12.5904	12.6271	12.5586	12.4983	12.392	12.3689	12.3675	12.3658	12.3328
Cyprus	Male	10 to 14	Mental disorders	3.05173	3.01736	3.02909	3.10315	3.12604	3.17078	3.3173	3.38861	3.4251	3.47572	3.64839	3.75631	3.90334	3.96694	4.00631	3.95296	3.92335	3.85484	3.7391	3.73501	3.72377	3.70406	3.70025	3.66137	3.67848	3.70667	3.72651	3.74526
Cyprus	Male	15 to 19	Mental disorders	4.52572	4.68576	4.85277	4.92546	4.89324	4.84397	4.84676	4.86542	4.80451	4.75201	4.81111	4.84524	4.87547	4.92397	4.97019	5.00376	5.00662	5.06366	5.07152	5.13899	5.18155	5.13123	5.09373	5.00942	4.99718	5.01205	4.98694	4.94144
Cyprus	Male	5 to 9	Mental disorders	3.17547	3.16163	3.1177	3.1029	3.09975	3.09828	3.17422	3.34075	3.40305	3.34512	3.43624	3.47316	3.54272	3.60981	3.63819	3.55771	3.5496	3.52548	3.46384	3.48025	3.48269	3.48445	3.48673	3.46146	3.47363	3.49054	3.49803	3.49045
Denmark	Both	0 to 20	Mental disorders	27.605	27.8077	27.8969	27.8049	27.2511	29.2092	31.1362	32.8199	32.7339	32.517	32.9609	31.9132	31.0543	29.5018	27.8045	29.8147	29.9061	29.5214	27.9924	29.4734	29.3253	28.787	28.2419	27.3991	28.5979	28.8233	29.0654	29.1573
Denmark	Both	10 to 14	Mental disorders	13.7805	13.862	13.8857	13.9965	13.994	14.0229	14.024	13.9992	14.0018	14.0201	14.0629	14.0669	14.0987	14.0896	14.072	14.1247	14.175	14.1904	14.2096	14.222	14.1927	14.2559	14.2816	14.3314	14.4096	14.4846	14.5432	14.6384
Denmark	Both	15 to 19	Mental disorders	21.0943	21.2576	21.4087	21.3298	20.5953	23.4873	26.5071	29.3402	29.5584	29.6685	30.7996	29.2831	27.8264	25.1549	22.0692	25.262	25.1505	24.2732	21.5217	23.6868	23.3128	22.3664	21.48	20.1836	21.9894	22.3443	22.7288	22.8435
Denmark	Both	5 to 9	Mental disorders	5.07945	5.08919	5.08215	5.08934	5.1084	5.10105	5.09723	5.0943	5.10166	5.11949	5.11131	5.12656	5.12093	5.12446	5.13489	5.1509	5.17761	5.19859	5.2343	5.26579	5.30194	5.32372	5.35299	5.34334	5.34414	5.3831	5.40615	5.39558
Denmark	Female	0 to 20	Mental disorders	28.1254	28.3013	28.3325	28.2231	27.7097	29.5526	31.3797	32.9712	32.8386	32.6187	33.0477	32.0435	31.2053	29.7149	28.079	29.9726	29.9883	29.5588	28.0285	29.3799	29.2316	28.7032	28.2252	27.4291	28.5721	28.8029	29.0505	29.1434
Denmark	Female	10 to 14	Mental disorders	17.5296	17.645	17.5503	17.6458	17.6365	17.6271	17.6302	17.6181	17.6154	17.6188	17.6972	17.71	17.7298	17.7482	17.694	17.6933	17.6891	17.6747	17.6521	17.6489	17.6502	17.6627	17.7071	17.7504	17.8303	17.9225	18.0117	18.1156
Denmark	Female	15 to 19	Mental disorders	24.4556	24.5695	24.658	24.5484	23.8932	26.4962	29.2335	31.7272	31.8124	31.8352	32.8403	31.4186	30.0987	27.6157	24.8229	27.7832	27.6556	26.8123	24.2745	26.2125	25.8574	24.9987	24.2405	23.0665	24.747	25.0817	25.4443	25.5348
Denmark	Female	5 to 9	Mental disorders	0.92505	0.931418	0.910968	0.947642	0.961743	0.949957	0.945707	0.845256	0.904419	0.949023	0.926588	0.949667	0.950692	0.969106	0.965098	1.00227	1.02411	1.0217	1.04103	1.10437	1.14261	1.10516	1.00709	1.05224	1.1095	1.16608	1.25058	1.2563
Denmark	Male	0 to 20	Mental disorders	10.8463	10.9198	10.9699	11.0132	11.0093	11.0041	10.9639	10.9096	10.8874	10.8469	10.8066	10.7846	10.784	10.7807	10.7793	10.7926	10.8633	10.9149	11.0057	11.0571	11.0742	11.1119	11.1266	11.152	11.1651	11.1792	11.1848	11.197
Denmark	Male	10 to 14	Mental disorders	3.40063	3.35894	3.32233	3.29654	3.28602	3.27234	3.27746	3.28058	3.27577	3.27769	3.27199	3.26574	3.2568	3.25954	3.26252	3.24278	3.23404	3.24399	3.25629	3.27044	3.28357	3.3031	3.32487	3.34848	3.34417	3.32827	3.27498	3.23788
Denmark	Male	15 to 19	Mental disorders	3.71542	3.69042	3.65937	3.64515	3.63938	3.63336	3.65029	3.68832	3.73237	3.78155	3.82171	3.85214	3.87967	3.90107	3.92911	3.96562	3.995	4.01582	4.04896	4.08342	4.09237	4.10059	4.11402	4.12008	4.12194	4.11808	4.09788	4.08057
Denmark	Male	5 to 9	Mental disorders	2.95886	2.96875	2.96699	2.97298	2.98053	2.97355	2.98024	2.99046	2.99365	2.99613	2.99861	3.00563	3.00703	3.00007	3.01496	3.02299	3.04672	3.0749	3.11412	3.13409	3.16678	3.21279	3.26522	3.23975	3.2261	3.25499	3.24193	3.22207
Finland	Both	0 to 20	Mental disorders	35.8339	35.9678	35.9626	36.136	36.2614	36.3938	36.4184	35.931	36.0852	35.9326	36.3438	36.2048	35.8778	36.4899	37.1475	37.1458	37.6296	37.6335	36.7196	37.5389	37.1408	36.7219	36.409	35.3215	35.6387	35.8287	35.8585	35.9379
Finland	Both	10 to 14	Mental disorders	22.0707	22.0361	21.8635	21.9266	22.0817	22.3888	22.5556	22.1055	21.7524	21.5531	21.382	21.2874	21.5056	21.8368	21.6762	21.2369	21.5313	21.3786	21.0969	21.2128	20.7885	20.7174	20.7676	20.4702	20.0884	20.0755	20.8109	21.0533
Finland	Both	15 to 19	Mental disorders	33.6024	33.5999	33.4866	33.5438	33.621	33.7141	33.7487	33.1952	33.4321	33.1682	33.7592	33.5788	33.1181	33.8387	34.7092	34.6733	35.0765	34.8501	33.6296	34.5796	34.2641	33.8545	33.6413	32.5404	33.3163	33.7831	33.7214	33.8971
Finland	Both	5 to 9	Mental disorders	34.9552	34.5727	33.5236	33.5967	32.5488	33.5686	35.3192	36.1301	34.8137	35.3228	34.0763	34.3718	33.0859	31.8187	33.7002	33.8113	31.4926	30.9214	32.659	32.4723	30.2227	29.7761	28.9848	27.6434	27.2973	28.3474	30.1385	29.5652
Finland	Female	0 to 20	Mental disorders	33.0901	33.2761	33.4574	33.6146	33.6677	33.663	33.6916	33.3584	33.4764	33.2386	33.6261	33.6178	33.3753	33.968	34.6304	34.7584	35.0178	35.0545	34.2849	34.9452	35.014	34.7579	34.6627	34.0338	34.5118	34.7394	34.7121	34.7103
Finland	Female	10 to 14	Mental disorders	24.5275	24.6457	24.7237	24.7388	24.7718	24.7879	24.721	24.5417	24.3195	24.1108	24.048	23.9473	23.8719	23.8504	23.8203	23.811	23.7677	23.7634	23.6699	23.6304	23.6171	23.636	23.6467	23.8083	23.8465	23.9668	24.0884	24.1636
Finland	Female	15 to 19	Mental disorders	32.4954	32.6122	32.6917	32.8198	32.8517	32.8257	32.9348	32.5889	32.7605	32.5008	32.9883	33.0192	32.7276	33.5068	34.3991	34.4718	34.7035	34.5889	33.6009	34.3872	34.5039	34.2489	34.2565	33.5617	34.3366	34.7765	34.8266	34.9201
Finland	Female	5 to 9	Mental disorders	0.657173	0.666666	0.672818	0.634592	0.627008	0.625757	0.713438	0.779535	0.770292	0.854365	0.869122	0.851174	0.825441	0.858089	1.0199	1.02613	1.00321	0.992573	0.887768	0.822375	1.00657	1.10334	1.1104	0.957124	1.1629	1.05723	1.04331	1.07158
Finland	Male	0 to 20	Mental disorders	77.1992	76.6774	75.3808	75.5476	76.7095	78.2613	78.2049	77.2236	77.8023	79.2332	79.3027	77.9468	76.9476	76.5413	75.851	74.5554	76.6492	76.4079	75.3571	76.605	71.7227	70.145	68.0816	64.1546	62.4854	62.1041	62.9398	63.912
Finland	Male	10 to 14	Mental disorders	86.6711	84.4887	82.5252	82.9111	85.4701	90.0836	93.8265	90.1371	88.3013	88.4571	86.584	85.4842	88.7314	92.7848	90.1795	84.1007	88.5072	86.3817	83.525	85.3806	79.3971	78.0848	78.5462	72.6713	66.4273	64.5899	73.4786	75.5398
Finland	Male	15 to 19	Mental disorders	59.3877	58.4777	56.8045	56.2172	57.0957	57.9481	57.0974	56.4936	57.52	59.0498	59.7293	58.6496	57.548	56.5852	55.9864	55.3237	56.7152	56.3884	55.3244	56.2577	52.3659	51.1716	49.4224	46.7212	46.4238	46.4439	45.628	46.4563
Finland	Male	5 to 9	Mental disorders	37.888	37.4381	36.2451	36.3376	35.096	36.3002	38.2992	39.2285	37.7075	38.2177	36.7884	37.1518	35.7322	34.2607	36.427	36.5379	33.8599	33.1299	35.1861	34.9982	32.3483	31.807	30.8823	29.3441	28.8841	30.1225	32.239	31.5677
France	Both	0 to 20	Mental disorders	37.1376	36.9969	36.706	36.9624	36.5504	36.6389	36.756	36.4964	36.0999	35.0161	34.231	34.1601	34.1158	33.6267	33.6792	33.5278	33.6515	33.7351	33.781	33.8659	33.9625	34.01	33.7861	33.9612	34.2191	34.4207	34.4471	34.5916
France	Both	10 to 14	Mental disorders	18.9375	18.8317	18.8445	18.908	18.7595	18.7923	18.9011	18.8873	18.813	18.5752	18.3763	18.3594	18.3812	18.1801	18.1326	18.0413	18.1088	18.1866	18.2617	18.3132	18.4031	18.4702	18.4931	18.5733	18.6169	18.6485	18.6786	18.7587
France	Both	15 to 19	Mental disorders	34.13	34.2283	34.1091	34.7593	34.4102	34.5267	34.5453	34.0167	33.3274	31.7533	30.6489	30.538	30.3786	29.6896	29.6786	29.4503	29.5708	29.6661	29.7538	29.9377	30.119	30.2749	29.979	30.2044	30.5664	30.8001	30.7836	30.8929
France	Both	5 to 9	Mental disorders	5.18452	5.19793	5.19869	5.2023	5.21296	5.214	5.21318	5.23421	5.24243	5.2404	5.2522	5.25751	5.27087	5.27945	5.29416	5.30483	5.33167	5.36105	5.39605	5.43309	5.47803	5.49742	5.52197	5.57312	5.58854	5.57655	5.5617	5.55564
France	Female	0 to 20	Mental disorders	36.0758	35.9325	35.768	35.9722	35.6284	35.7661	35.8755	35.7228	35.3252	34.376	33.7169	33.6838	33.642	33.1983	33.2631	33.1187	33.2155	33.236	33.2533	33.2922	33.3423	33.3563	33.1329	33.2621	33.4908	33.6927	33.7132	33.8422
France	Female	10 to 14	Mental disorders	22.4339	22.2993	22.3294	22.3252	22.2129	22.2614	22.3332	22.2977	22.2729	22.0667	21.9017	21.8975	21.9239	21.6966	21.6734	21.5935	21.6722	21.7217	21.7834	21.7916	21.8679	21.924	21.9166	21.9865	22.0076	22.0881	22.0845	22.141
France	Female	15 to 19	Mental disorders	35.2878	35.3326	35.3245	35.8463	35.5571	35.7347	35.7458	35.3986	34.7178	33.398	32.4675	32.3851	32.2286	31.6189	31.6232	31.3985	31.4915	31.5338	31.5903	31.7544	31.8588	31.9416	31.676	31.8259	32.1416	32.3587	32.3655	32.4647
France	Female	5 to 9	Mental disorders	0.699459	0.694221	0.686698	0.68508	0.687915	0.701796	0.668495	0.71107	0.75507	0.798942	0.756846	0.770162	0.814116	0.84113	0.844237	0.854959	0.898851	0.925808	0.971019	1.04371	0.996896	0.992225	1.04163	1.08283	1.07875	1.07058	1.09599	1.09289
France	Male	0 to 20	Mental disorders	15.3992	15.5147	14.3295	14.3093	14.1269	13.5934	13.3022	12.3665	13.1589	13.2288	13.0099	12.7309	12.4479	12.1658	11.8306	11.7788	11.832	12.1465	12.2526	12.2374	12.8148	13.1604	13.5721	13.8294	13.8551	13.7369	13.6794	13.658
France	Male	10 to 14	Mental disorders	2.5712	2.58121	2.59279	2.58507	2.58596	2.58406	2.57565	2.56803	2.56037	2.55137	2.54729	2.5528	2.55867	2.57569	2.5958	2.60788	2.6184	2.64162	2.66732	2.67698	2.72269	2.75811	2.78898	2.81513	2.8376	2.82944	2.82468	2.82745
France	Male	15 to 19	Mental disorders	6.7799	7.00502	5.72614	5.78935	5.63215	4.98704	4.54466	3.35912	4.2891	4.38188	4.09397	3.82701	3.57798	3.34612	3.07934	3.09549	3.20106	3.60013	3.76267	3.74749	4.45988	4.89635	5.43263	5.73874	5.74151	5.59684	5.4862	5.40538
France	Male	5 to 9	Mental disorders	3.05251	3.05916	3.06059	3.05977	3.06581	3.05897	3.0633	3.06844	3.06626	3.06495	3.06799	3.06705	3.06754	3.06691	3.0738	3.08329	3.10002	3.12814	3.15694	3.19553	3.23874	3.26412	3.28518	3.3235	3.34057	3.3212	3.30982	3.29715
Germany	Both	0 to 20	Mental disorders	40.8801	40.9109	40.7422	40.9358	41.0734	41.2591	42.0181	43.08	43.8451	44.304	45.9625	46.1792	47.0418	46.0393	45.5662	45.3033	45.652	45.2972	44.4962	45.0929	45.1814	45.6425	45.1409	44.9313	44.5452	45.395	45.733	45.8977
Germany	Both	10 to 14	Mental disorders	21.5811	21.725	21.7272	21.8828	21.7659	21.7285	21.7219	22.0709	22.3261	22.5484	22.9205	23.0371	23.1856	22.9772	22.8432	23.1184	23.2369	23.1604	23.1782	23.3321	23.3785	23.4472	23.3964	23.2907	23.2035	23.61	23.6212	23.4972
Germany	Both	15 to 19	Mental disorders	37.2815	37.8766	37.912	38.2022	38.3974	38.409	39.3181	40.5611	41.4087	41.8784	44.249	44.3122	45.2648	43.41	42.4057	41.5591	41.9738	41.5418	40.5686	41.6399	42.1019	42.8838	42.066	41.7654	41.1346	42.0828	42.4615	42.9598
Germany	Both	5 to 9	Mental disorders	6.07472	6.06019	6.05271	6.04582	6.04966	6.0525	6.06266	6.0891	6.14437	6.18339	6.19874	6.19198	6.19777	6.19196	6.17321	6.19014	6.20655	6.24902	6.28477	6.32434	6.36452	6.39607	6.41128	6.43152	6.41908	6.43323	6.38986	6.37835
Germany	Female	0 to 20	Mental disorders	37.6979	37.7175	37.5605	37.6876	37.7515	37.8378	38.4587	39.3373	40.0313	40.619	41.8805	41.9312	42.6957	41.9023	41.7397	41.4003	41.6966	41.3643	40.6679	41.2766	41.2958	41.7079	41.3053	40.9517	40.567	41.2747	41.7263	41.9062
Germany	Female	10 to 14	Mental disorders	22.7006	22.8409	22.8179	22.9643	22.8279	22.7815	22.7387	23.0103	23.1226	23.2739	23.581	23.7131	23.8101	23.6928	23.6136	23.8744	24.024	23.9257	23.924	24.0172	24.1045	24.1815	24.1326	24.0732	24.0279	24.426	24.5028	24.4188
Germany	Female	15 to 19	Mental disorders	36.066	36.5169	36.5294	36.7143	36.7905	36.699	37.4319	38.4552	39.2673	39.9856	41.7467	41.596	42.466	41.0308	40.5158	39.6591	40.0279	39.6593	38.8709	39.9747	40.2565	40.9382	40.3058	39.7971	39.208	39.9452	40.5613	41.0226
Germany	Female	5 to 9	Mental disorders	0.324382	0.274125	0.185008	0.171679	0.121913	0.146297	0.11318	0.108604	0.0413886	0.0143774	0	0.0431631	0.0352899	0.0690438	0.0763263	0.132725	0.166203	0.166428	0.18369	0.240557	0.215438	0.221576	0.242602	0.289815	0.210081	0.279968	0.297903	0.332349
Germany	Male	0 to 20	Mental disorders	18.0113	18.0797	18.0674	18.2058	18.5337	19.0209	19.1572	19.551	18.5091	15.9834	18.3957	20.042	20.4343	19.7605	16.9891	18.4975	18.7956	18.4749	17.9804	16.8928	17.8011	18.0337	17.5226	19.5856	20.5379	21.4901	20.8785	20.8459
Germany	Male	10 to 14	Mental disorders	1.82708	1.80654	1.78422	1.76769	1.75365	1.7322	1.68243	1.59627	1.49516	1.41217	1.38094	1.39127	1.39345	1.41239	1.43028	1.45027	1.45443	1.45162	1.46236	1.45275	1.50348	1.55973	1.59326	1.67874	1.76801	1.85692	1.88375	1.97098
Germany	Male	15 to 19	Mental disorders	8.31664	8.536	8.51518	8.56887	8.87046	9.29464	9.23793	9.49637	7.941	4.57062	7.46413	9.35274	9.61635	8.57852	5.18137	6.79477	7.10327	6.70145	6.15593	4.88969	6.02358	6.34318	5.73385	8.19247	9.33694	10.3997	9.63798	9.71492
Germany	Male	5 to 9	Mental disorders	3.62185	3.61903	3.61862	3.62466	3.62437	3.61757	3.62752	3.64889	3.68565	3.7132	3.72193	3.71721	3.70971	3.7099	3.69696	3.70134	3.72435	3.76296	3.79836	3.83642	3.87447	3.91168	3.93693	3.9741	3.98572	3.98805	3.93919	3.9332
Greece	Both	0 to 20	Mental disorders	30.123	30.1211	30.1478	30.2465	30.5695	30.8954	31.1445	31.3408	31.229	31.9296	31.8071	33.1887	34.4057	35.6621	36.0947	36.3524	36.9659	36.61	36.4395	36.4731	36.3613	36.2775	35.9364	35.4969	35.5467	35.6328	35.3333	34.9523
Greece	Both	10 to 14	Mental disorders	19.5313	19.4772	19.4455	19.4171	19.4207	19.4379	19.4804	19.5485	19.6599	19.7908	19.8121	19.9182	19.9494	19.9939	20.0005	20.0329	20.0472	20.0986	20.0867	20.1276	20.1345	20.1283	20.0981	20.0828	20.0582	19.9967	19.9915	19.9276
Greece	Both	15 to 19	Mental disorders	23.9366	23.7957	23.7086	23.7479	24.1294	24.5108	24.7925	25.0553	24.8736	25.8156	25.7071	27.5927	29.337	31.1749	31.863	32.2418	33.1021	32.5215	32.3546	32.4917	32.4734	32.5504	32.2597	31.768	31.9621	32.2023	31.7266	31.1393
Greece	Both	5 to 9	Mental disorders	5.39046	5.35785	5.35886	5.3807	5.38627	5.38946	5.3929	5.40578	5.43325	5.4443	5.43105	5.44493	5.45844	5.46341	5.49212	5.50137	5.50771	5.51622	5.53662	5.54134	5.56485	5.57675	5.5892	5.61308	5.65617	5.72558	5.66695	5.6219
Greece	Female	0 to 20	Mental disorders	30.7291	30.7258	30.7721	30.8667	31.1934	31.4955	31.7369	31.95	31.8685	32.5103	32.3804	33.6471	34.7629	35.8874	36.2811	36.4987	37.0337	36.6643	36.4616	36.4449	36.331	36.24	35.9184	35.5124	35.5482	35.616	35.3597	34.998
Greece	Female	10 to 14	Mental disorders	23.5244	23.4693	23.4694	23.4743	23.4972	23.5242	23.585	23.658	23.7898	23.8971	23.8982	24.0593	24.0855	24.1302	24.1711	24.1876	24.177	24.1719	24.1362	24.1161	24.0994	24.0803	24.0464	24.0164	23.9991	23.8959	23.9416	23.8684
Greece	Female	15 to 19	Mental disorders	27.6018	27.4853	27.4416	27.4852	27.867	28.2123	28.4851	28.7869	28.6457	29.5165	29.4091	31.07	32.6479	34.2297	34.8148	35.1278	35.8742	35.3466	35.1553	35.2394	35.212	35.2308	34.9114	34.4338	34.5472	34.7626	34.3219	33.8103
Greece	Female	5 to 9	Mental disorders	0.444317	0.440862	0.423792	0.406463	0.413526	0.396413	0.351226	0.356511	0.381474	0.399017	0.345367	0.347651	0.343047	0.332717	0.359826	0.36652	0.359466	0.347677	0.353245	0.333711	0.370177	0.369014	0.368491	0.347429	0.336368	0.392041	0.373765	0.366647
Greece	Male	0 to 20	Mental disorders	12.5457	12.529	12.5157	12.5327	12.5348	12.5614	12.6065	12.6665	12.7538	12.8433	12.8906	12.9237	12.9489	12.9957	13.0101	13.0256	13.0379	13.0439	13.0625	13.0597	13.0262	13.005	12.9728	12.9513	12.9434	12.9279	12.8609	12.8339
Greece	Male	10 to 14	Mental disorders	1.80894	1.8219	1.83599	1.84344	1.84378	1.84342	1.83862	1.81317	1.78299	1.74433	1.73286	1.72782	1.71332	1.70345	1.71276	1.71144	1.71181	1.70313	1.7206	1.71815	1.72891	1.75117	1.77554	1.81116	1.8829	1.8998	1.86409	1.8684
Greece	Male	15 to 19	Mental disorders	2.52577	2.59241	2.63723	2.66128	2.68022	2.68105	2.65575	2.59951	2.52232	2.45149	2.40391	2.35862	2.31147	2.25983	2.21818	2.20261	2.20529	2.22795	2.2455	2.27077	2.3014	2.32651	2.35941	2.3959	2.45305	2.4875	2.49004	2.51057
Greece	Male	5 to 9	Mental disorders	3.18391	3.14947	3.15743	3.18139	3.18047	3.18289	3.18489	3.19042	3.19446	3.19473	3.19633	3.20327	3.20604	3.20946	3.22726	3.23064	3.23924	3.25236	3.27336	3.28431	3.30158	3.31777	3.33359	3.35772	3.41889	3.50408	3.42227	3.37768
Iceland	Both	0 to 20	Mental disorders	33.0355	32.2631	32.2328	31.9121	31.9007	32.8176	33.0695	32.2862	32.3164	32.1853	32.1233	31.9285	31.8337	31.903	32.0532	31.8644	31.9843	31.9234	32.2155	32.0916	31.7127	31.3538	30.9131	30.7643	30.322	29.8084	29.1589	28.1527
Iceland	Both	10 to 14	Mental disorders	18.7741	18.6464	18.6277	18.7413	18.6361	18.2804	18.2678	19.1056	19.0758	18.8551	18.9566	19.045	19.28	19.4701	19.6247	19.5283	19.7793	19.639	19.5745	19.4835	19.2423	19.1408	19.042	19.1158	19.1557	19.0776	18.8024	18.2309
Iceland	Both	15 to 19	Mental disorders	28.4207	27.2056	27.1489	26.8109	27.0271	28.4929	28.7661	27.2001	27.1147	26.9071	26.9069	26.7567	26.6616	26.7328	26.7322	26.3162	26.0877	25.8343	26.1157	25.8983	25.381	24.9733	24.3763	24.2373	23.66	22.9848	22.1346	20.8171
Iceland	Both	5 to 9	Mental disorders	5.3134	5.33103	5.30017	5.29143	5.28293	5.31435	5.3238	5.26629	5.26765	5.26422	5.25092	5.26389	5.28807	5.27568	5.26248	5.26626	5.27194	5.29346	5.33089	5.37133	5.39915	5.42342	5.43473	5.44187	5.50296	5.56642	5.54009	5.51661
Iceland	Female	0 to 20	Mental disorders	33.3155	32.5786	32.5558	32.317	32.3185	33.1556	33.3898	32.6808	32.711	32.59	32.5402	32.375	32.2887	32.3429	32.4811	32.2978	32.3866	32.3074	32.521	32.3649	31.9964	31.6702	31.2561	31.1122	30.7236	30.2222	29.618	28.6602
Iceland	Female	10 to 14	Mental disorders	22.5665	22.469	22.4561	22.6498	22.5478	22.2193	22.1834	22.9028	22.8839	22.7863	22.8645	22.9816	23.2214	23.3215	23.4319	23.3682	23.6104	23.4578	23.3467	23.2914	23.0153	22.9184	22.8228	22.8337	22.8539	22.7843	22.5566	22.0472
Iceland	Female	15 to 19	Mental disorders	31.2759	30.1426	30.1124	29.8094	29.9541	31.2455	31.5079	30.1666	30.1557	29.9322	29.9334	29.7069	29.5732	29.7057	29.7552	29.3719	29.1883	29.0079	29.238	28.9654	28.5136	28.1715	27.6186	27.5036	27.018	26.3203	25.5172	24.2985
Iceland	Female	5 to 9	Mental disorders	0.849368	1.11956	1.13873	1.06813	1.03666	1.10043	1.13191	0.899409	0.892376	0.881384	0.854168	0.763617	0.729247	0.703528	0.70043	0.667551	0.635694	0.628892	0.68372	0.70196	0.750444	0.797777	0.827294	0.876884	0.92316	0.940905	0.979381	0.953294
Iceland	Male	0 to 20	Mental disorders	11.0905	11.0802	11.0686	11.0367	11.0077	11.0199	11.014	10.9973	10.9833	10.9769	10.9615	10.9545	10.9703	10.9826	11.0074	11.024	11.0825	11.12	11.1521	11.1948	11.2288	11.2396	11.2616	11.2885	11.313	11.3547	11.381	11.4254
Iceland	Male	10 to 14	Mental disorders	3.01898	3.00694	2.9875	2.99026	3.01469	3.0346	3.03714	3.0303	3.02727	3.03639	3.05661	3.05477	3.0607	3.04926	3.02482	3.02127	3.00962	3.01745	3.03698	3.05523	3.08199	3.1161	3.11022	3.10901	3.12394	3.12079	3.10687	3.11989
Iceland	Male	15 to 19	Mental disorders	3.60135	3.58451	3.579	3.56976	3.56719	3.56737	3.576	3.60375	3.64005	3.67838	3.70621	3.7314	3.78055	3.79243	3.77658	3.78478	3.79857	3.82159	3.8492	3.86923	3.88104	3.88991	3.90211	3.91742	3.92948	3.94385	3.94653	3.93902
Iceland	Male	5 to 9	Mental disorders	3.09474	3.03834	2.99191	2.99704	3.00462	3.0209	3.02611	3.02783	3.0353	3.0224	3.01373	3.03541	3.07153	3.06944	3.05142	3.05797	3.06989	3.0896	3.10913	3.15288	3.17457	3.20555	3.20909	3.20289	3.26635	3.32457	3.27683	3.25191
Ireland	Both	0 to 20	Mental disorders	27.7008	27.9031	28.3028	28.6373	28.9395	28.9003	29.776	29.4822	30.9474	31.4096	31.5219	30.7164	30.1036	29.3107	29.2341	29.594	29.4769	29.1207	29.3871	29.2609	28.8438	29.2058	29.043	28.729	29.0055	29.0279	29.1387	29.2896
Ireland	Both	10 to 14	Mental disorders	16.3398	16.3551	16.359	16.3945	16.4088	16.4598	16.4903	16.5472	16.6652	16.7488	16.7809	16.8348	16.9231	16.9878	17.0322	17.0987	17.0508	16.9584	16.8707	16.7838	16.7557	16.7824	16.7816	16.8088	16.8747	16.909	16.945	16.994
Ireland	Both	15 to 19	Mental disorders	21.7462	22.0616	22.7029	23.1865	23.5711	23.3766	24.4675	23.8587	25.7288	26.3224	26.4871	25.3846	24.5663	23.5526	23.5656	24.1652	24.0817	23.6457	24.1146	24.0577	23.4777	24.1345	23.9608	23.476	23.8854	23.9308	24.1194	24.3341
Ireland	Both	5 to 9	Mental disorders	5.15312	5.15367	5.15131	5.15554	5.14944	5.15526	5.15726	5.17064	5.1788	5.18596	5.22047	5.2394	5.24445	5.25645	5.27777	5.27671	5.28476	5.28265	5.33017	5.37929	5.40614	5.40843	5.42469	5.47106	5.47755	5.43058	5.38744	5.39475
Ireland	Female	0 to 20	Mental disorders	27.6163	27.8071	28.179	28.5166	28.7929	28.7346	29.5471	29.2565	30.6128	31.048	31.1745	30.4628	29.913	29.2067	29.1697	29.5042	29.3782	29.0234	29.2362	29.0795	28.6863	29.0333	28.8787	28.5921	28.838	28.8942	29.0166	29.176
Ireland	Female	10 to 14	Mental disorders	20.0259	20.0651	20.0845	20.1254	20.1546	20.1857	20.233	20.2926	20.4052	20.4794	20.5021	20.5671	20.6829	20.7331	20.8242	20.8681	20.8255	20.7124	20.5754	20.4076	20.3615	20.41	20.4308	20.4456	20.4894	20.5814	20.6468	20.7063
Ireland	Female	15 to 19	Mental disorders	24.4333	24.6817	25.242	25.7316	26.0505	25.8528	26.8528	26.282	27.994	28.5538	28.7223	27.7861	27.0529	26.1719	26.2042	26.7685	26.6739	26.2733	26.683	26.5868	26.0885	26.6792	26.5217	26.0715	26.4323	26.518	26.6945	26.8896
Ireland	Female	5 to 9	Mental disorders	0.817295	0.812904	0.813266	0.785322	0.740448	0.712842	0.702845	0.711185	0.74052	0.763153	0.752761	0.741202	0.660859	0.646655	0.658753	0.672191	0.653557	0.655661	0.678452	0.704745	0.712866	0.729968	0.777839	0.833161	0.849043	0.821737	0.709205	0.623533
Ireland	Male	0 to 20	Mental disorders	11.9353	11.9981	12.0489	12.0962	12.1551	12.2385	12.2878	12.3364	12.3776	12.4138	12.4227	12.4192	12.4496	12.4578	12.4517	12.4438	12.4353	12.3958	12.3717	12.3532	12.3329	12.3236	12.3384	12.3754	12.4223	12.4073	12.4242	12.4735
Ireland	Male	10 to 14	Mental disorders	2.53908	2.55143	2.54666	2.54275	2.53776	2.52015	2.51642	2.49031	2.4455	2.40552	2.39171	2.38721	2.37646	2.36157	2.35063	2.33682	2.36342	2.40913	2.45951	2.49127	2.49485	2.50815	2.53482	2.57591	2.58005	2.53759	2.50689	2.53804
Ireland	Male	15 to 19	Mental disorders	2.30553	2.22314	2.14867	2.09837	2.06037	2.03274	2.03018	2.04567	2.05672	2.05712	2.05831	2.06115	2.04487	2.03509	2.02537	2.02393	2.03205	2.06471	2.10376	2.13812	2.15672	2.15885	2.1512	2.12962	2.10689	2.06693	2.02465	1.97876
Ireland	Male	5 to 9	Mental disorders	3.07078	3.06861	3.07488	3.07896	3.07988	3.07997	3.07607	3.07118	3.06322	3.06262	3.07975	3.09591	3.10281	3.11138	3.12573	3.1305	3.13808	3.13946	3.18379	3.23728	3.26626	3.2702	3.28777	3.31299	3.31438	3.27455	3.25523	3.26899
Israel	Both	0 to 20	Mental disorders	28.8577	28.9028	28.9251	28.9656	28.9746	29.0222	28.974	28.9747	29.0054	28.9791	28.9985	28.9853	28.9532	28.8873	28.8296	28.7888	28.7375	28.7051	28.6304	28.5918	28.5605	28.5791	28.6303	28.7054	28.7596	28.7989	28.8862	28.9461
Israel	Both	10 to 14	Mental disorders	18.2191	18.1917	18.1722	18.1512	18.1235	18.1551	18.1422	18.1466	18.157	18.1656	18.1718	18.1689	18.1353	18.151	18.1519	18.1449	18.1391	18.1341	18.0863	18.0552	18.0143	18.0325	18.0859	18.1656	18.2137	18.2566	18.3349	18.4027
Israel	Both	15 to 19	Mental disorders	24.346	24.3852	24.3536	24.4192	24.4345	24.5511	24.4849	24.4883	24.5003	24.3749	24.4113	24.3823	24.3969	24.3226	24.2833	24.295	24.187	24.1048	23.9401	23.8315	23.7947	23.8017	23.8649	23.944	23.9917	24.0161	24.1715	24.2054
Israel	Both	5 to 9	Mental disorders	5.14621	5.14254	5.1391	5.13667	5.13104	5.1206	5.12022	5.13284	5.13758	5.13213	5.13337	5.14022	5.14598	5.14541	5.13853	5.13019	5.16537	5.19483	5.2177	5.23787	5.2515	5.29337	5.32962	5.33586	5.36112	5.37707	5.35389	5.34914
Israel	Female	0 to 20	Mental disorders	30.1642	30.2079	30.2282	30.2426	30.2602	30.3342	30.2337	30.2183	30.2239	30.1852	30.2042	30.1865	30.1867	30.1579	30.1488	30.1517	30.084	30.0066	29.9201	29.8572	29.802	29.8263	29.8914	29.9644	30.0284	30.1014	30.1743	30.2689
Israel	Female	10 to 14	Mental disorders	23.16	23.1614	23.1645	23.1659	23.1747	23.2589	23.2167	23.2364	23.2429	23.2533	23.2704	23.2441	23.2656	23.2827	23.3145	23.3156	23.3254	23.2844	23.2138	23.158	23.0755	23.0908	23.1204	23.2286	23.2882	23.3662	23.456	23.5069
Israel	Female	15 to 19	Mental disorders	28.3593	28.3733	28.3376	28.315	28.3197	28.4624	28.2958	28.2422	28.2261	28.0956	28.1384	28.1008	28.1293	28.1367	28.1626	28.2564	28.0961	27.9924	27.8739	27.7863	27.7608	27.7896	27.9097	27.955	28.0177	28.1032	28.1867	28.3116
Israel	Female	5 to 9	Mental disorders	1.16776	1.17061	1.1585	1.12727	1.12133	1.11243	1.06437	1.0689	1.07761	1.05048	1.02875	1.04206	1.07824	1.093	1.04322	1.02763	1.08072	1.13575	1.1307	1.10275	1.12486	1.1203	1.14743	1.16146	1.10798	1.0772	1.06543	1.01304
Israel	Male	0 to 20	Mental disorders	11.9395	11.966	11.9821	12.0192	12.0179	12.0258	12.0412	12.0495	12.0732	12.0706	12.0805	12.0747	12.0418	11.9861	11.9333	11.8892	11.877	11.8933	11.8723	11.8738	11.885	11.9049	11.9368	11.9859	12.0184	12.0268	12.0555	12.053
Israel	Male	10 to 14	Mental disorders	2.17824	2.18699	2.20321	2.20282	2.20387	2.21265	2.2198	2.21955	2.22398	2.23036	2.23442	2.24133	2.25658	2.25821	2.26592	2.2726	2.28792	2.30472	2.32278	2.34619	2.37602	2.40746	2.43678	2.46815	2.48233	2.49597	2.43843	2.40242
Israel	Male	15 to 19	Mental disorders	2.10043	2.06814	2.03331	1.99926	1.98406	1.96683	1.94332	1.92432	1.90854	1.90531	1.90018	1.90827	1.93322	1.965	2.00217	2.03692	2.07814	2.11959	2.17402	2.2175	2.24896	2.27511	2.29832	2.31168	2.33024	2.34959	2.3276	2.33046
Israel	Male	5 to 9	Mental disorders	2.99372	2.99051	2.99434	2.99284	2.98669	2.97826	2.98531	2.99204	2.98659	2.98088	2.98361	2.98593	2.98574	2.98811	2.99688	2.99	3.00854	3.0287	3.05868	3.09168	3.11335	3.15161	3.18397	3.19443	3.22473	3.25399	3.22649	3.21282
Italy	Both	0 to 20	Mental disorders	45.1202	45.304	46.5038	45.3344	44.4436	43.2752	41.3214	40.7735	39.851	39.6075	38.4038	37.3611	36.1413	35.0088	34.0659	33.6454	33.9528	33.7043	33.4914	33.5751	33.326	32.5056	32.2292	32.7588	32.7562	32.9607	32.8207	32.9953
Italy	Both	10 to 14	Mental disorders	27.6092	27.8382	28.7626	27.9783	27.3152	26.5354	25.5549	25.3749	24.4094	24.1711	23.587	22.8845	22.0755	21.224	20.5268	20.2171	20.2102	19.9847	19.7446	19.7817	19.8322	19.4707	19.4032	19.6578	19.5155	19.5477	19.7604	19.9651
Italy	Both	15 to 19	Mental disorders	39.6306	39.6818	41.0096	40.0008	39.3531	38.469	36.5205	36.0978	35.4818	35.4492	34.0503	32.9526	31.6153	30.3969	29.2931	28.8044	29.2319	28.8436	28.4392	28.5373	28.1605	27.1516	26.8357	27.6451	27.7458	28.0254	27.6911	27.8652
Italy	Both	5 to 9	Mental disorders	48.1018	47.777	47.9215	42.1852	39.3751	34.5544	30.1645	30.6447	23.8422	21.3554	20.8258	19.0148	15.0688	11.9132	9.67946	8.10533	6.60564	6.30143	6.25104	6.41154	7.16103	7.48296	7.54825	7.40568	6.65825	6.50184	6.76068	6.86027
Italy	Female	0 to 20	Mental disorders	42.9834	43.1643	44.1908	43.5215	42.8978	42.155	40.7275	40.2952	39.9105	39.8823	38.893	38.1249	37.2977	36.4506	35.7335	35.429	35.7418	35.4341	35.1677	35.166	34.8666	34.115	33.8704	34.3621	34.4179	34.6328	34.5055	34.6705
Italy	Female	10 to 14	Mental disorders	28.2037	28.4436	29.1831	29.0809	28.7811	28.4286	28.0431	27.9455	27.7723	27.8273	27.5041	27.1074	26.8076	26.2815	25.8485	25.6748	25.762	25.4513	25.1622	25.1358	25.075	24.714	24.6547	24.8728	24.8331	24.8563	25.0356	25.2423
Italy	Female	15 to 19	Mental disorders	40.8168	40.8527	41.944	41.2564	40.7722	40.2101	38.7244	38.4125	38.1436	38.2734	37.0988	36.2652	35.2778	34.3408	33.4734	33.0966	33.4665	33.052	32.6261	32.6021	32.2291	31.3704	31.0954	31.8036	31.9452	32.236	31.9701	32.1076
Italy	Female	5 to 9	Mental disorders	0.407342	0.388975	0.426125	0.458057	0.489397	0.478915	0.511064	0.506209	0.52066	0.574076	0.57627	0.591928	0.578201	0.583557	0.594811	0.628206	0.671793	0.682448	0.676213	0.725329	0.73939	0.752952	0.740697	0.753123	0.784375	0.818862	0.920162	0.964302
Italy	Male	0 to 20	Mental disorders	39.8823	39.5662	40.0611	35.819	34.0989	31.2305	28.0116	28.2612	23.7716	21.8929	21.0036	19.3577	16.4071	14.4715	13.0249	12.0039	11.1125	10.9757	10.9867	11.1053	11.593	11.8519	11.9457	11.8803	11.4223	11.3791	11.5425	11.6511
Italy	Male	10 to 14	Mental disorders	68.1371	67.5737	69.434	59.6298	55.3051	49.6845	42.348	42.6731	32.5447	28.0569	25.6966	21.9417	15.3522	11.252	8.27501	6.12456	4.2343	3.9354	3.95641	4.20899	5.27408	5.92497	6.07752	5.82206	4.847	4.75274	5.09959	5.22649
Italy	Male	15 to 19	Mental disorders	17.6589	17.5459	17.8286	15.7746	15.0911	13.67	12.0505	12.1879	9.9951	9.0568	8.54848	7.70078	6.23355	5.39445	4.75905	4.29983	3.90754	3.85967	3.88615	3.94569	4.18657	4.34612	4.43108	4.41658	4.19839	4.18941	4.24452	4.26032
Italy	Male	5 to 9	Mental disorders	56.7453	56.29	56.4267	49.1862	45.614	39.591	34.0391	34.6261	26.0778	22.9605	22.2882	20.0306	15.1128	11.1835	8.40135	6.43122	4.55164	4.17157	4.09188	4.27876	5.21041	5.61997	5.70844	5.52528	4.58676	4.37708	4.67696	4.79001
Luxembourg	Both	0 to 20	Mental disorders	70.0861	65.8661	52.1569	47.5216	48.0424	50.9394	54.8888	55.66	54.2592	53.7824	54.5004	54.5699	56.5418	55.5855	55.2714	54.9018	55.8509	56.0963	56.0869	57.2974	59.7394	60.5713	62.6885	63.4152	63.6349	63.699	62.5642	63.4304
Luxembourg	Both	10 to 14	Mental disorders	23.5957	23.3305	23.8683	24.7926	26.7206	26.4685	25.3359	25.5661	25.5131	25.1977	25.2737	25.6224	25.8995	25.338	24.7371	24.668	24.4514	24.7552	24.3708	23.9703	24.3534	25.0363	25.9549	26.0057	25.7069	25.5252	25.2854	25.4768
Luxembourg	Both	15 to 19	Mental disorders	80.5437	75.539	55.6841	48.5714	48.7037	53.3921	60.1144	61.2818	59.2739	58.6943	59.8527	60.1255	63.4527	62.241	61.7046	60.996	62.1613	62.0341	61.8045	63.6925	66.8562	67.3778	69.1231	69.8081	70.2741	70.5652	68.7676	70.3465
Luxembourg	Both	5 to 9	Mental disorders	29.401	27.4117	24.2725	22.9769	27.6302	29.5385	27.1678	24.0889	22.8318	21.2521	20.3116	20.7238	21.1027	22.0823	20.2123	18.8173	18.2455	24.8343	21.8257	17.2201	16.6844	21.5121	26.6266	27.0677	25.3867	22.4153	22.1593	22.6071
Luxembourg	Female	0 to 20	Mental disorders	62.2245	58.7424	46.5246	42.7704	42.5465	45.583	50.1248	50.298	48.2148	48.5076	49.4551	49.2249	51.1948	50.4225	50.6736	49.8723	51.0735	51.5338	51.783	53.1601	55.2661	55.9086	56.9396	57.7757	58.5975	58.8845	57.749	58.0715
Luxembourg	Female	10 to 14	Mental disorders	23.5936	23.762	24.5153	25.578	25.8068	25.885	26.1339	26.1245	25.766	25.6698	25.7534	26.0035	26.4265	26.0118	25.82	25.6097	25.7328	25.9649	25.9438	26.0475	26.4169	26.453	26.5878	26.6927	26.64	26.8102	26.5464	26.6181
Luxembourg	Female	15 to 19	Mental disorders	71.8739	67.7977	50.4804	44.7285	44.3434	48.9238	55.5405	55.7415	52.8472	53.3665	54.9063	54.7404	57.7411	56.8523	56.9938	55.6707	57.198	57.7143	57.744	59.647	62.134	62.6937	63.3993	64.3208	65.4942	65.8371	64.1801	64.7018
Luxembourg	Female	5 to 9	Mental disorders	0.989298	1.00411	1.20205	1.90027	2.06037	1.31715	0.827539	0.839079	0.984665	0.998515	0.944482	1.14181	1.15392	1.02084	0.97429	0.988541	1.01501	1.08273	1.11715	1.12201	1.21654	1.25455	1.26214	1.31557	1.29995	1.36063	1.31444	1.31579
Luxembourg	Male	0 to 20	Mental disorders	71.6529	67.3678	62.4374	56.6038	64.3486	60.6253	50.4948	56.0849	65.069	56.9437	53.6299	56.9464	55.3656	54.317	48.3608	52.6677	48.8393	46.0571	42.3931	40.0057	41.4422	42.3473	52.4214	50.6539	43.4763	41.4803	43.4074	48.9121
Luxembourg	Male	10 to 14	Mental disorders	60.3002	53.8792	48.8481	45.12	71.2838	66.9222	46.2501	49.6945	55.7033	52.7894	52.1493	52.8491	50.8267	49.4824	43.9207	44.4723	39.1348	39.408	33.5183	25.5257	25.3065	35.1378	46.6304	46.4906	42.7844	37.8523	38.772	40.8135
Luxembourg	Male	15 to 19	Mental disorders	59.5248	56.7568	53.145	47.413	51.0221	47.0675	39.294	46.5903	57.6181	47.9851	43.9054	48.2605	46.9411	45.695	39.2463	45.0441	40.9859	35.8039	32.8233	32.2999	34.1262	32.0138	40.5832	38.1185	30.3844	29.5867	31.672	38.2861
Luxembourg	Male	5 to 9	Mental disorders	33.0139	30.4963	26.5387	24.6997	30.4805	33.2006	30.4041	26.5312	24.9217	22.9071	21.7584	22.263	22.7182	23.9875	21.6828	19.8874	19.1687	27.4226	23.6074	17.7925	17.058	22.9938	29.343	30.0396	28.0336	24.3202	24.058	24.5367
Malta	Both	0 to 20	Mental disorders	32.4434	32.4715	32.3497	32.3572	32.2731	31.9686	32.3555	32.503	35.1451	34.8395	32.5537	32.1957	32.7724	33.9505	32.9946	33.6583	33.8174	34.1821	32.9502	31.8664	31.9591	34.8436	36.039	33.1268	31.8075	31.8108	32.688	32.643
Malta	Both	10 to 14	Mental disorders	19.3015	19.1768	18.7398	19.1113	19.6375	19.4072	19.6521	19.6141	18.73	18.583	18.8211	19.5895	19.648	19.9446	19.3345	19.7084	20.0738	20.4618	20.3054	20.3268	20.7218	22.6099	23.2834	22.4876	22.0766	22.0607	22.2824	22.1625
Malta	Both	15 to 19	Mental disorders	27.4127	27.3303	27.2249	26.9537	26.3825	25.9947	26.4904	26.6798	30.9108	30.4957	26.8783	25.9375	26.7519	28.2265	26.9572	27.5927	27.4488	27.6058	25.8382	24.2711	24.2095	27.5939	29.041	25.3278	23.6911	23.8406	25.2327	25.4205
Malta	Both	5 to 9	Mental disorders	22.711	21.3362	17.9063	18.4646	21.6993	20.7538	20.2296	19.8848	22.0808	20.7651	18.523	20.168	21.0898	24.899	20.6611	21.8135	23.5583	25.7845	25.4639	25.5934	27.0642	28.0898	30.4669	31.1763	33.4644	32.5472	32.0975	31.6282
Malta	Female	0 to 20	Mental disorders	27.5714	27.6268	27.6583	27.6669	27.7013	27.7276	27.7705	27.8775	27.965	28.0157	28.0936	28.1549	28.1994	28.2226	28.2909	28.3171	28.3738	28.4258	28.3878	28.4021	28.3727	28.3574	28.3653	28.3801	28.399	28.404	28.4198	28.4784
Malta	Female	10 to 14	Mental disorders	20.6697	20.6779	20.6928	20.6641	20.7212	20.6848	20.7188	20.8146	20.8488	20.7908	20.9474	20.9759	20.9959	20.9271	20.9811	20.9956	20.9963	21.0097	20.9284	21.0111	21.019	20.9608	20.9911	21.0278	21.0694	21.1162	21.1666	21.2723
Malta	Female	15 to 19	Mental disorders	23.7533	23.7554	23.7092	23.6816	23.6253	23.6499	23.6809	23.7805	23.8393	23.915	23.8734	23.9356	23.9618	23.9857	24.0007	24.0131	23.9862	24.0161	23.9764	23.9613	23.9023	23.9519	23.9946	24.0494	24.1097	24.1893	24.2906	24.4104
Malta	Female	5 to 9	Mental disorders	0.818794	0.815769	0.83895	0.827981	0.790224	0.747795	0.739215	0.713838	0.686493	0.691791	0.676684	0.663496	0.741057	0.743367	0.610817	0.586555	0.549831	0.673544	0.96761	0.977157	0.876743	0.802586	0.75285	0.735215	0.656911	0.681051	0.667832	0.622972
Malta	Male	0 to 20	Mental disorders	70.9617	70.7656	69.2282	69.1861	68.0443	64.576	68.1806	68.9954	95.3387	91.8391	67.8137	63.6263	69.162	81.0976	70.5317	77.2879	78.1744	81.4337	68.5833	56.7798	57.8061	87.814	100	69.5537	55.4177	55.5089	64.2333	63.3023
Malta	Male	10 to 14	Mental disorders	46.4324	44.4544	37.8818	43.6542	50.5688	47.1663	50.4934	49.2888	35.4117	33.4286	35.7321	46.6446	47.3209	52.2453	42.6053	48.0168	53.2439	59.0035	57.2128	56.0524	61.5718	90.1539	100	87.8841	81.1677	80.211	82.7786	79.7906
Malta	Male	15 to 19	Mental disorders	70.4453	69.824	69.1457	66.9299	62.7604	59.1754	63.1892	64.3224	100	95.9722	65.3385	56.8666	63.4002	75.9398	64.8545	70.7433	69.4146	70.8186	55.8712	42.4715	42.3774	71.1654	82.9416	50.6348	35.5237	36.3783	46.9922	47.3751
Malta	Male	5 to 9	Mental disorders	24.933	23.1325	18.8076	19.5068	23.5715	22.4021	21.8186	21.388	24.129	22.4244	19.6139	21.6314	22.7006	27.4463	22.228	23.7709	26.043	28.9313	28.5197	28.6667	30.4167	31.5893	34.4665	35.1496	37.8729	36.7017	36.2054	35.6467
Netherlands	Both	0 to 20	Mental disorders	28.3442	26.8243	26.4416	26.2593	26.1988	26.1848	26.165	26.1445	26.1811	26.3367	27.6758	29.3325	31.4167	34.2565	36.864	37.3895	39.0536	40.7978	42.5614	42.9358	42.4899	43.0004	45.2317	46.9486	47.4965	47.8225	49.036	47.4283
Netherlands	Both	10 to 14	Mental disorders	15.0742	14.6454	14.5122	14.5245	14.5256	14.4931	14.4773	14.4693	14.4641	14.486	14.9369	15.5745	16.4502	17.6942	18.7536	19.2299	19.7143	20.1339	20.3302	20.1607	20.1991	20.438	20.8793	21.1865	21.4552	21.754	21.8556	21.495
Netherlands	Both	15 to 19	Mental disorders	20.6312	18.7037	18.2362	18.0073	17.935	17.9394	17.9138	17.8432	17.8761	18.1213	20.0889	22.5778	25.757	29.8849	33.6562	34.2654	36.4715	38.8264	41.2925	41.8516	41.0845	41.8476	45.1655	47.6894	48.307	48.4863	49.8834	47.2632
Netherlands	Both	5 to 9	Mental disorders	5.45489	5.45078	5.47353	5.46461	5.45716	5.47197	5.47456	5.47177	5.48076	5.48856	5.51011	5.52613	5.54598	5.57379	5.56197	5.5582	5.59456	5.6209	5.64527	5.68409	5.70253	5.72192	5.78986	5.79721	5.80304	5.82069	5.82697	5.76811
Netherlands	Female	0 to 20	Mental disorders	27.9577	26.5067	26.1175	25.8876	25.8032	25.7446	25.7219	25.7011	25.7445	25.9055	27.1495	28.6929	30.6662	33.3315	35.7853	36.2807	37.7995	39.3923	41.0062	41.3451	40.9105	41.388	43.4558	45.0287	45.5252	45.8087	46.9303	45.4299
Netherlands	Female	10 to 14	Mental disorders	17.907	17.5101	17.352	17.3072	17.3291	17.2682	17.2354	17.244	17.2464	17.3039	17.6615	18.2512	19.1399	20.3821	21.3955	21.8573	22.2781	22.6317	22.8058	22.6317	22.6542	22.8594	23.2456	23.5066	23.7604	24.0437	24.1463	23.849
Netherlands	Female	15 to 19	Mental disorders	23.4173	21.6063	21.1408	20.8525	20.7188	20.6752	20.6232	20.5763	20.6067	20.8336	22.6093	24.8698	27.7711	31.5125	34.9471	35.5074	37.4621	39.5621	41.7575	42.2735	41.576	42.284	45.282	47.5361	48.0767	48.1998	49.4635	47.0819
Netherlands	Female	5 to 9	Mental disorders	0.46095	0.450781	0.414944	0.444592	0.43476	0.436791	0.432569	0.439109	0.41601	0.453609	0.543898	0.59877	0.693819	0.808145	0.803099	0.78456	0.908891	0.955312	0.908601	0.97048	0.97493	0.925749	1.02229	1.01728	1.05438	1.12035	1.16946	1.14507
Netherlands	Male	0 to 20	Mental disorders	11.445	11.4454	11.4442	11.4615	11.4725	11.5078	11.5041	11.4823	11.4691	11.4399	11.4271	11.5191	11.7515	12.0234	12.2524	12.3508	12.3746	12.4284	12.4736	12.502	12.5391	12.5325	12.5388	12.5403	12.5364	12.5434	12.5197	12.4874
Netherlands	Male	10 to 14	Mental disorders	3.20619	3.1869	3.18254	3.16653	3.15532	3.15916	3.17173	3.17846	3.19649	3.22189	3.2188	3.14661	2.97032	2.76823	2.60639	2.54105	2.53923	2.53605	2.55111	2.56095	2.58603	2.61848	2.64661	2.66097	2.66972	2.71613	2.75015	2.71409
Netherlands	Male	15 to 19	Mental disorders	4.10882	4.07478	4.05085	4.02814	4.00919	3.99407	4.00657	4.03256	4.06833	4.10679	4.13145	4.02597	3.76385	3.47075	3.23038	3.13246	3.1237	3.11726	3.10974	3.10846	3.11807	3.14397	3.17304	3.21286	3.25502	3.29563	3.35893	3.3984
Netherlands	Male	5 to 9	Mental disorders	3.23954	3.23348	3.25934	3.25098	3.2485	3.26484	3.26432	3.27045	3.27027	3.27139	3.26902	3.27286	3.27429	3.27935	3.26865	3.27313	3.28054	3.28938	3.3194	3.35286	3.37737	3.41867	3.46781	3.47832	3.47298	3.46629	3.45686	3.40112
Norway	Both	0 to 20	Mental disorders	47.7215	45.5091	41.9282	41.5358	39.8438	34.4561	38.8872	39.7996	40.1625	41.2054	41.5437	41.3794	41.0064	39.39	38.3606	37.2496	35.7477	33.7237	31.4799	32.9095	31.9865	30.4174	31.6096	32.5822	33.0944	34.4867	34.093	34.2215
Norway	Both	10 to 14	Mental disorders	23.3507	22.2479	20.8346	21.2708	21.0366	18.6792	20.4008	20.8833	21.1812	21.5109	21.1173	21.1547	21.8003	21.1554	20.5392	20.0673	19.8723	18.7748	17.6228	18.1994	17.9573	17.5771	18.0466	18.4578	18.5682	18.71	18.7113	18.986
Norway	Both	15 to 19	Mental disorders	44.9497	42.5047	38.4682	38.2931	36.3722	29.6622	35.8681	37.2659	37.8196	39.5343	40.4791	40.3944	39.5952	37.2443	35.6073	33.7645	31.2074	28.2928	25.1626	26.9443	25.6063	23.4213	25.0054	26.3065	27.0764	29.143	28.6611	28.9095
Norway	Both	5 to 9	Mental disorders	12.0773	11.5814	10.6712	10.5113	10.3573	10.1174	10.4256	10.4756	10.0253	9.64367	9.36141	9.42424	9.53148	9.19371	9.10724	8.78772	8.28508	7.95019	7.91306	8.0865	7.86085	7.68863	7.62774	7.63994	7.65509	7.40958	7.20754	7.27181
Norway	Female	0 to 20	Mental disorders	42.4745	40.5871	37.3402	37.1415	35.6935	30.7447	35.0602	36.0184	36.4602	37.4839	37.8168	37.7846	37.49	36.0578	35.1777	34.2032	32.7942	30.871	28.6918	29.987	29.135	27.6322	28.7741	29.8191	30.4212	31.7528	31.3515	31.4786
Norway	Female	10 to 14	Mental disorders	23.4293	22.5252	21.2557	21.7388	21.5763	19.5212	21.1432	21.6744	22.0349	22.4123	22.1282	22.1812	22.749	22.17	21.6249	21.2566	21.0822	20.0135	18.9079	19.3622	19.097	18.7736	19.2397	19.6245	19.7464	19.9016	19.9132	20.1972
Norway	Female	15 to 19	Mental disorders	41.6262	39.5531	35.9377	35.9233	34.2772	28.207	34.0677	35.4056	36.0061	37.5845	38.4039	38.4894	37.8869	35.8432	34.5065	32.9325	30.6296	28.0091	25.1176	26.751	25.58	23.536	25.0265	26.4126	27.2928	29.225	28.7438	28.9714
Norway	Female	5 to 9	Mental disorders	5.11655	5.32787	3.64082	3.99409	3.95992	2.58534	3.33699	3.328	3.40583	3.50092	2.73943	2.92765	2.59877	2.16427	2.29846	2.54607	2.34228	2.14114	1.80363	2.21497	1.76248	1.55292	1.62147	1.76471	1.73554	1.78817	1.48664	1.38158
Norway	Male	0 to 20	Mental disorders	37.484	35.8745	35.1982	33.7486	32.5316	31.7361	30.3752	29.7134	29.0514	28.8681	28.9745	27.8112	27.4342	26.6803	25.786	25.0213	24.7107	24.2515	24.2531	24.052	23.6062	23.9134	23.7923	22.5057	21.5203	21.5854	22.3252	22.7347
Norway	Male	10 to 14	Mental disorders	14.2832	13.7723	14.4218	13.9487	13.7762	13.4128	12.7231	11.9642	10.9341	9.86898	9.17241	8.9525	9.36567	9.70284	9.58456	8.62708	8.00198	7.97376	7.49667	7.26286	7.40683	6.78373	6.19776	6.25265	6.45075	6.63016	7.3721	7.8242
Norway	Male	15 to 19	Mental disorders	26.3398	24.8557	24.4038	23.3908	22.4408	21.9398	20.796	20.6013	20.4697	20.9984	21.6375	20.3501	19.7278	18.7008	17.3575	16.3786	15.9178	15.155	15.0249	14.7332	14.119	14.5625	14.4418	12.7981	11.4936	11.4458	12.0372	12.3162
Norway	Male	5 to 9	Mental disorders	10.2641	9.5711	8.98863	8.68101	8.50549	8.66556	8.80208	8.86234	8.24358	7.7133	7.60659	7.62021	7.86979	7.58341	7.4251	6.9325	6.35941	6.00335	6.07198	6.15242	6.01601	5.86569	5.75913	5.71821	5.73511	5.39894	5.24784	5.35767
Portugal	Both	0 to 20	Mental disorders	30.6624	30.7769	30.7183	30.8209	30.7236	30.676	30.6434	30.7107	30.69	30.7257	30.7631	30.8154	30.9419	31.0195	31.0345	31.0177	30.9948	30.9488	30.9058	30.8933	30.7943	30.6972	30.5704	30.4284	30.295	30.1569	30.0056	29.7804
Portugal	Both	10 to 14	Mental disorders	18.8634	18.8525	18.8608	18.8811	18.9363	18.9242	19.0074	19.2111	19.4478	19.6299	19.8298	19.9829	20.2488	20.484	20.6618	20.7421	20.7666	20.714	20.685	20.655	20.5466	20.4403	20.2954	20.0972	19.8734	19.6029	19.3613	19.041
Portugal	Both	15 to 19	Mental disorders	25.3462	25.328	25.0832	25.1005	24.8773	24.7813	24.6971	24.7141	24.5835	24.5669	24.5259	24.5859	24.69	24.7397	24.7467	24.7427	24.7159	24.6457	24.581	24.5162	24.4061	24.2571	24.1032	23.9355	23.7823	23.6134	23.4225	23.1657
Portugal	Both	5 to 9	Mental disorders	5.25268	5.26841	5.27496	5.28022	5.29087	5.30236	5.29952	5.31388	5.33849	5.36553	5.39457	5.41977	5.44851	5.47647	5.50362	5.52385	5.52861	5.52951	5.54213	5.57921	5.588	5.60837	5.59981	5.57279	5.54976	5.50469	5.43917	5.38187
Portugal	Female	0 to 20	Mental disorders	31.9025	31.9946	31.938	32.0279	31.9501	31.9034	31.9148	32.0154	32.0323	32.0714	32.1027	32.1018	32.1353	32.1193	32.081	32.0283	31.9703	31.8993	31.8446	31.8302	31.7264	31.6619	31.572	31.4732	31.3734	31.2943	31.2101	31.0404
Portugal	Female	10 to 14	Mental disorders	23.7828	23.7741	23.7827	23.8063	23.8937	23.8505	23.9476	24.2086	24.484	24.6427	24.8252	24.8981	25.0164	25.1202	25.2347	25.2611	25.2554	25.2023	25.162	25.1487	25.0188	24.9325	24.8188	24.6648	24.4806	24.2705	24.1375	23.8569
Portugal	Female	15 to 19	Mental disorders	29.4555	29.4223	29.2068	29.2218	29.0422	28.9734	28.9715	29.0344	28.9799	28.9957	28.984	29.0018	29.0353	29.0099	28.9664	28.9206	28.8749	28.7793	28.7223	28.6709	28.5779	28.4676	28.3529	28.2281	28.0943	27.971	27.8244	27.5992
Portugal	Female	5 to 9	Mental disorders	0.538024	0.53924	0.524278	0.504094	0.52256	0.506276	0.461729	0.42163	0.413103	0.413415	0.416851	0.393562	0.380262	0.347385	0.338072	0.341084	0.301897	0.243374	0.309669	0.334219	0.356116	0.37093	0.370668	0.325035	0.289099	0.305224	0.259335	0.211593
Portugal	Male	0 to 20	Mental disorders	11.9798	12.0311	12.0803	12.1134	12.1345	12.1403	12.1066	12.0942	12.0958	12.118	12.1468	12.2243	12.3505	12.4787	12.5679	12.6113	12.6354	12.6365	12.6255	12.6241	12.6019	12.5548	12.4943	12.4047	12.3307	12.2108	12.0824	11.9369
Portugal	Male	10 to 14	Mental disorders	2.38869	2.39757	2.39559	2.38908	2.38221	2.37425	2.3569	2.32251	2.26719	2.21548	2.15387	2.0765	1.95324	1.82797	1.73578	1.70619	1.69934	1.72429	1.7402	1.79066	1.8473	1.91488	1.99265	2.06979	2.16532	2.24499	2.3578	2.47596
Portugal	Male	15 to 19	Mental disorders	2.46756	2.46673	2.47261	2.48936	2.50335	2.53483	2.57457	2.63435	2.698	2.74415	2.76841	2.74044	2.69411	2.64036	2.59426	2.57155	2.57624	2.5952	2.62865	2.67221	2.72169	2.78328	2.85809	2.91857	2.99838	3.06521	3.14256	3.22917
Portugal	Male	5 to 9	Mental disorders	3.03108	3.04257	3.04431	3.04811	3.05357	3.05753	3.05968	3.07248	3.09222	3.1071	3.12535	3.1454	3.17044	3.20025	3.22634	3.23924	3.25631	3.27743	3.29074	3.31622	3.33997	3.35522	3.35015	3.34025	3.33259	3.27539	3.22186	3.17464
Spain	Both	0 to 20	Mental disorders	28.6183	28.3205	28.0661	27.8451	27.6827	27.5363	27.5234	27.2143	27.5906	26.7502	25.8527	25.3545	24.9217	25.3378	24.6406	24.3196	24.4859	24.5361	24.8653	24.7747	24.8635	24.7306	25.0126	24.6715	24.6649	24.753	24.9319	25.1118
Spain	Both	10 to 14	Mental disorders	15.9132	15.3695	14.8447	14.3714	14.1914	14.2126	14.1765	13.9619	14.0177	13.7311	13.4046	13.2683	13.1028	13.2096	12.9636	12.9067	13.0311	13.1282	13.2794	13.3136	13.4286	13.4769	13.6156	13.5612	13.654	13.6096	13.5113	13.4901
Spain	Both	15 to 19	Mental disorders	24.0495	23.8042	23.5786	23.3915	23.1896	22.9484	22.8999	22.6347	23.2346	22.3488	21.4082	20.9162	20.495	21.2224	20.4096	20.0786	20.4302	20.5894	21.1445	21.1517	21.45	21.387	21.9441	21.5805	21.6243	21.795	22.0462	22.245
Spain	Both	5 to 9	Mental disorders	4.56748	4.42936	4.3053	4.20265	4.13698	4.10841	4.12487	4.12739	4.13624	4.13654	4.13099	4.13009	4.14199	4.14663	4.14314	4.16051	4.1933	4.23461	4.27097	4.28704	4.30869	4.33864	4.37613	4.38673	4.39306	4.37774	4.33861	4.31536
Spain	Female	0 to 20	Mental disorders	30.4681	30.3776	30.219	30.0429	29.929	29.8625	29.8706	29.7114	30.1413	29.5167	28.7933	28.3766	28.0301	28.4337	27.8837	27.5575	27.6983	27.7665	28.0941	28.0284	28.0914	27.9936	28.237	27.9551	27.9547	28.0456	28.1905	28.3365
Spain	Female	10 to 14	Mental disorders	21.5878	21.0521	20.5531	20.1072	19.9267	19.9347	19.9379	19.8576	20.0523	19.9036	19.725	19.6908	19.6422	19.7618	19.5854	19.528	19.6364	19.7038	19.8711	19.8933	19.9774	19.9937	20.0935	20.0672	20.1147	20.0676	19.9687	19.9042
Spain	Female	15 to 19	Mental disorders	28.3865	28.4198	28.318	28.1937	28.0456	27.9258	27.922	27.8102	28.4181	27.7779	27.0284	26.5989	26.2745	26.9001	26.2818	25.9583	26.2581	26.5032	27.0331	27.1411	27.3835	27.4051	27.8547	27.5753	27.6336	27.7726	27.9704	28.1152
Spain	Female	5 to 9	Mental disorders	1.17563	1.371	1.54399	1.70414	1.82446	1.85323	1.85728	1.86749	1.92562	1.90459	1.93991	1.95314	1.97165	1.99813	1.99005	2.01162	2.03605	2.07149	2.08713	2.11421	2.10397	2.12458	2.20993	2.2159	2.20987	2.19105	2.15888	2.14181
Spain	Male	0 to 20	Mental disorders	13.5277	10.8342	9.725	9.44489	8.71837	7.96936	8.10571	7.71211	7.76208	7.45618	7.43013	7.90785	8.17193	8.18614	7.63762	8.10966	8.04347	7.66979	7.24148	7.1204	7.08689	7.05834	7.04151	7.03198	7.05322	7.07131	7.11135	7.16044
Spain	Male	10 to 14	Mental disorders	3.60011	3.78663	3.95793	4.10269	4.1954	4.21848	4.22444	4.26562	4.31754	4.36404	4.40911	4.44034	4.4757	4.50816	4.52943	4.53536	4.54636	4.53992	4.52255	4.51956	4.54645	4.5574	4.58372	4.62138	4.65316	4.66685	4.6469	4.63683
Spain	Male	15 to 19	Mental disorders	10.9793	7.74966	6.5589	6.37909	5.61859	4.81225	5.01129	4.75238	5.01963	4.87555	5.01406	5.74648	6.28501	6.52178	6.01812	6.67236	6.58473	6.07625	5.46052	5.30317	5.20105	5.17	5.1319	5.11118	5.09927	5.07518	5.05018	5.0271
Spain	Male	5 to 9	Mental disorders	2.43251	2.34769	2.26907	2.20228	2.16339	2.1463	2.15611	2.15136	2.15217	2.14718	2.14169	2.13595	2.14408	2.13198	2.13034	2.14452	2.17557	2.213	2.24247	2.26572	2.29696	2.32891	2.35146	2.36752	2.38405	2.37874	2.34576	2.32693
Sweden	Both	0 to 20	Mental disorders	33.8948	33.5368	33.0772	32.461	31.4315	30.79	30.1286	29.7233	29.3074	29.2874	29.4326	29.8965	30.3699	30.6473	31.3726	31.6567	31.8358	31.8748	31.5763	31.5762	31.9402	32.0248	32.0412	31.8779	31.8373	31.7349	31.6756	31.6171
Sweden	Both	10 to 14	Mental disorders	17.4568	17.4804	17.4555	17.4374	17.4325	17.3997	17.4059	17.4002	17.4013	17.3462	17.4082	17.4867	17.6359	17.8874	18.0652	18.1609	18.1734	18.1374	18.0789	18.0396	18.0354	18.0528	18.0965	18.154	18.2226	18.3238	18.4342	18.5583
Sweden	Both	15 to 19	Mental disorders	30.6353	30.3598	30.0259	29.5049	28.302	27.5725	26.7209	26.1917	25.5578	25.5521	25.6314	26.1121	26.5484	26.6095	27.3147	27.3912	27.3988	27.3031	26.92	26.9282	27.5336	27.9139	28.2147	28.2429	28.4188	28.4063	28.3434	28.18
Sweden	Both	5 to 9	Mental disorders	5.09783	5.09737	5.10575	5.1028	5.08747	5.09129	5.09973	5.10426	5.11574	5.11931	5.11266	5.11558	5.1266	5.1759	5.23347	5.21349	5.21238	5.25609	5.27855	5.31137	5.41332	5.45664	5.47838	5.55417	5.63356	5.72145	5.75564	5.62243
Sweden	Female	0 to 20	Mental disorders	34.6575	34.3227	33.9172	33.3937	32.4745	31.9171	31.351	31.0172	30.6988	30.6815	30.8093	31.2175	31.5373	31.674	32.2039	32.4175	32.5566	32.5803	32.297	32.2976	32.5987	32.6743	32.693	32.5634	32.5324	32.4395	32.4337	32.4324
Sweden	Female	10 to 14	Mental disorders	22.2663	22.2911	22.2765	22.303	22.3043	22.2898	22.3088	22.2933	22.3733	22.2648	22.2939	22.3864	22.3981	22.5226	22.5512	22.61	22.5481	22.5067	22.4822	22.4384	22.4304	22.4492	22.5036	22.5776	22.666	22.7413	22.8684	23.0472
Sweden	Female	15 to 19	Mental disorders	34.4676	34.2185	33.965	33.5355	32.5159	31.894	31.1808	30.7546	30.2667	30.2737	30.3481	30.733	31.0103	30.9549	31.4437	31.4566	31.4717	31.3934	31.0149	31.0462	31.5643	31.9106	32.1924	32.2796	32.4494	32.4571	32.5174	32.3976
Sweden	Female	5 to 9	Mental disorders	0.8414	0.849377	0.878015	0.847137	0.834267	0.848637	0.848003	0.803977	0.819169	0.851995	0.877692	0.835658	0.824567	0.924943	1.07769	0.960945	0.940143	0.951875	0.906897	0.945726	1.05888	1.13168	1.02105	1.00038	1.07524	1.05208	1.02889	0.907116
Sweden	Male	0 to 20	Mental disorders	11.7531	11.7308	11.6879	11.6255	11.5758	11.5436	11.5168	11.5076	11.5014	11.5225	11.5674	11.6672	11.8763	12.1386	12.3636	12.5098	12.5915	12.6509	12.6913	12.6867	12.6841	12.6527	12.6119	12.581	12.5487	12.5504	12.5345	12.5145
Sweden	Male	10 to 14	Mental disorders	2.72286	2.73198	2.74514	2.76889	2.76648	2.78209	2.77949	2.77624	2.79164	2.79609	2.77887	2.75394	2.6778	2.58338	2.50223	2.48072	2.47996	2.4971	2.51575	2.53401	2.57532	2.60402	2.61919	2.64369	2.65539	2.62893	2.6185	2.56623
Sweden	Male	15 to 19	Mental disorders	2.63071	2.61967	2.60961	2.59701	2.59022	2.57636	2.5667	2.55389	2.54264	2.5162	2.50285	2.44174	2.33286	2.2022	2.09989	2.05445	2.04824	2.03757	2.03497	2.04734	2.05214	2.06287	2.08394	2.11299	2.1221	2.14213	2.16937	2.17302
Sweden	Male	5 to 9	Mental disorders	3.01206	3.00948	3.01166	3.00918	3.0029	3.00092	3.00902	3.01749	3.02284	3.01549	3.00502	3.00503	3.01902	3.05413	3.07599	3.08477	3.08482	3.13589	3.17798	3.19711	3.28594	3.31196	3.37047	3.46469	3.53292	3.64318	3.69572	3.53973
Switzerland	Both	0 to 20	Mental disorders	47.6252	48.4778	48.9902	49.6615	51.6275	55.5526	54.2986	53.1909	51.112	52.1504	52.7657	50.6257	52.0096	50.6723	48.3043	49.0765	51.1613	50.7521	53.1056	54.5713	56.6873	55.4588	53.9747	55.8555	55.2292	48.994	48.0631	47.0531
Switzerland	Both	10 to 14	Mental disorders	14.8911	14.8583	14.8019	14.8071	14.785	14.7774	14.7789	14.7596	14.7674	14.7471	14.7603	14.7563	14.7988	14.8184	14.8413	14.8189	14.8392	14.8429	14.8912	14.9026	14.889	14.8967	14.8984	14.9136	14.8824	14.9171	14.9413	14.9645
Switzerland	Both	15 to 19	Mental disorders	49.7965	51.7782	53.288	54.8922	58.2493	64.1094	62.248	60.5247	57.3701	58.7898	59.6956	56.4405	58.3446	55.9981	52.1753	52.8721	55.3853	54.3021	57.4097	59.4074	62.5407	60.8827	58.9522	61.8057	61.1485	52.2821	51.3927	50.3613
Switzerland	Both	5 to 9	Mental disorders	5.03321	5.04935	5.03506	5.04457	5.0349	5.03862	5.03094	5.03482	5.03613	5.04712	5.0473	5.05663	5.06749	5.06935	5.09048	5.10882	5.11807	5.13343	5.17662	5.22168	5.22226	5.25737	5.27009	5.28045	5.33508	5.29621	5.27762	5.27978
Switzerland	Female	0 to 20	Mental disorders	46.746	47.5174	48.0153	48.6107	50.4086	53.9646	52.8468	51.8238	49.9311	50.8423	51.3876	49.4286	50.6713	49.4416	47.2909	47.9858	49.8191	49.4141	51.492	52.8089	54.7077	53.6161	52.2669	54.0281	53.4279	47.8559	47.0271	46.1068
Switzerland	Female	10 to 14	Mental disorders	19.3809	19.2923	19.2625	19.2622	19.2441	19.2385	19.2466	19.2635	19.2903	19.2511	19.2805	19.2816	19.2983	19.3261	19.3439	19.3126	19.3247	19.3379	19.4151	19.4318	19.4018	19.4075	19.3829	19.388	19.3298	19.316	19.3204	19.3219
Switzerland	Female	15 to 19	Mental disorders	50.3817	52.0711	53.3953	54.7289	57.6106	62.7081	61.1334	59.5941	56.8615	58.0965	58.8562	55.979	57.6501	55.5788	52.2603	52.862	55.0067	54.0041	56.6683	58.433	61.139	59.7027	58.0359	60.6331	60.0174	52.4483	51.7272	50.8152
Switzerland	Female	5 to 9	Mental disorders	1.03201	1.01306	1.05629	1.05707	1.04366	1.06297	1.06186	1.05329	1.07417	1.03953	1.07248	1.07415	1.11878	1.15503	1.19576	1.18682	1.22689	1.23082	1.26604	1.36908	1.29966	1.2926	1.32152	1.35319	1.40163	1.1405	1.09587	1.10507
Switzerland	Male	0 to 20	Mental disorders	11.0447	11.0535	10.9994	11.014	10.9953	10.9948	10.9821	10.9567	10.9299	11.0567	10.9378	11.0462	10.8784	10.8477	10.8389	10.8357	10.8885	10.9537	11.2236	11.1439	11.22	11.3817	12.0065	11.8472	12.6764	11.9868	12.0484	12.053
Switzerland	Male	10 to 14	Mental disorders	3.33451	3.33209	3.34331	3.33725	3.34646	3.35808	3.36696	3.36406	3.3736	3.37892	3.3826	3.38716	3.37291	3.37545	3.36789	3.37576	3.37859	3.39666	3.42979	3.44444	3.45955	3.4941	3.56067	3.56428	3.6342	3.58735	3.55329	3.54326
Switzerland	Male	15 to 19	Mental disorders	3.01483	2.96225	2.93575	2.90705	2.89199	2.88728	2.90172	2.94055	3.01075	3.25461	3.18665	3.40513	3.27998	3.31732	3.37176	3.43226	3.50661	3.60914	3.91575	3.83229	3.91113	4.09213	4.86575	4.67664	5.63628	4.81628	4.89307	4.92489
Switzerland	Male	5 to 9	Mental disorders	2.9382	2.95314	2.94471	2.95879	2.95164	2.95055	2.93304	2.93883	2.94689	2.95079	2.95353	2.95007	2.95189	2.94671	2.95589	2.96793	2.98323	3.00098	3.03644	3.06121	3.08251	3.13004	3.13552	3.13796	3.19529	3.22218	3.21193	3.22036
United Kingdom	Both	0 to 20	Mental disorders	31.8098	32.5887	33.4946	36.4036	37.7694	39.4466	41.3247	42.8052	42.013	43.1469	42.3295	41.7721	41.772	42.2464	41.7881	41.3713	41.5684	40.9999	40.8918	40.2424	39.6713	38.8727	38.3829	38.0318	37.8267	37.8048	37.2827	37.3246
United Kingdom	Both	10 to 14	Mental disorders	17.7687	18.2047	18.6399	19.7567	20.4139	20.9303	21.5158	22.0842	21.9337	22.3544	22.034	21.7785	21.7283	22.0124	21.6836	21.518	21.8158	21.6988	21.4404	21.3694	21.2038	21.0291	20.9887	20.8553	20.6019	20.6534	20.614	20.7549
United Kingdom	Both	15 to 19	Mental disorders	28.1862	29.3818	30.8627	35.1296	37.1253	39.4153	41.86	43.6975	42.4135	43.8674	42.6996	41.8404	41.6342	41.8932	41.0353	40.2099	40.0594	39.0398	38.8571	37.9241	37.2316	36.3117	35.7739	35.4572	35.4145	35.5948	35.154	35.5078
United Kingdom	Both	5 to 9	Mental disorders	4.95408	5.0017	5.03842	5.07905	5.11005	5.12758	5.13823	5.15072	5.16068	5.18471	5.18382	5.18731	5.19545	5.21356	5.21611	5.22709	5.26725	5.31212	5.3772	5.43488	5.46444	5.49079	5.52172	5.54329	5.56301	5.5153	5.4842	5.43547
United Kingdom	Female	0 to 20	Mental disorders	31.889	32.5932	33.3276	35.5447	36.705	38.0811	40.1612	41.6814	41.0657	42.1882	41.7508	41.5831	41.9072	42.1995	41.7834	41.522	41.478	40.7774	40.5684	39.8984	39.3839	38.7063	38.3901	38.2129	38.0374	38.1313	37.6803	37.7509
United Kingdom	Female	10 to 14	Mental disorders	22.1817	22.4684	22.7632	23.6678	24.1616	24.4866	24.9522	25.3815	25.1782	25.486	25.3453	25.313	25.5066	25.6458	25.3777	25.3534	25.495	25.3138	25.0562	24.9743	24.8663	24.7655	24.812	24.7803	24.577	24.7165	24.7213	24.8767
United Kingdom	Female	15 to 19	Mental disorders	30.4684	31.5072	32.6711	35.7611	37.3843	39.2065	41.9006	43.7806	42.8508	44.2821	43.6634	43.3535	43.5424	43.6118	42.8602	42.2747	41.9217	40.8549	40.5997	39.7174	39.1099	38.3407	38.0134	37.8912	37.8484	38.1106	37.7242	38.0508
United Kingdom	Female	5 to 9	Mental disorders	1.16291	1.13599	1.10213	1.11117	1.11468	1.13852	1.1825	1.22167	1.23742	1.31325	1.31623	1.33248	1.36716	1.40229	1.4015	1.4254	1.45074	1.45273	1.49919	1.52048	1.50157	1.50254	1.56634	1.6177	1.59655	1.56129	1.49212	1.46399
United Kingdom	Male	0 to 20	Mental disorders	19.1494	18.7568	19.492	25.0491	26.3951	28.8099	26.3214	25.5894	24.1941	24.1163	20.7296	17.1795	14.0904	15.9622	15.7496	14.2394	16.2225	17.1294	17.5642	17.5969	17.1631	16.4274	15.194	13.8745	13.9825	13.1272	12.9767	13.0327
United Kingdom	Male	10 to 14	Mental disorders	2.56533	2.53884	2.64195	3.50213	4.57496	6.72326	8.15881	10.0957	11.5574	13.2461	11.3066	8.56329	5.37802	7.69557	7.36757	5.45486	7.25964	7.69538	7.46824	7.40512	6.8179	6.22323	5.31769	4.25765	4.36298	3.3743	3.25742	3.34551
United Kingdom	Male	15 to 19	Mental disorders	10.1869	9.8765	10.923	17.8713	19.4678	21.9519	18.3565	16.9174	14.7923	14.2945	10.5219	6.74412	3.67497	5.47116	5.29175	3.88045	5.78542	6.66869	7.16764	7.19339	6.82759	6.14526	4.94245	3.65213	3.79729	3.0305	2.92335	3.02599
United Kingdom	Male	5 to 9	Mental disorders	2.8954	2.9227	2.94276	2.96209	2.9786	2.98473	2.9819	2.98239	2.98594	2.98888	2.98408	2.98337	2.98405	2.99371	2.99655	3.00054	3.03264	3.07021	3.11651	3.16434	3.19819	3.22893	3.25057	3.26659	3.30491	3.26907	3.26872	3.23742
Southern Latin America	Both	0 to 20	Mental disorders	26.7455	26.9891	27.0658	27.4827	27.8019	28.1115	28.2716	29.1307	28.9987	28.6614	28.1609	28.0606	27.6659	27.4005	27.1254	26.982	27.0603	27.0431	26.885	26.961	26.9252	26.9548	27.1704	27.2701	27.4066	27.471	27.4375	27.4439
Southern Latin America	Both	10 to 14	Mental disorders	13.3498	13.474	13.53	13.6117	13.6818	13.7635	13.8259	13.8803	13.9622	14.0435	14.12	14.1402	14.1754	14.1875	14.2132	14.2341	14.2424	14.2902	14.2882	14.3148	14.3656	14.3605	14.3829	14.3954	14.4261	14.4609	14.4664	14.4836
Southern Latin America	Both	15 to 19	Mental disorders	23.7553	23.9841	24.0061	24.5714	24.991	25.3912	25.5585	26.7136	26.4418	25.9283	25.1683	24.9971	24.3676	23.9411	23.4708	23.1814	23.2142	23.1004	22.8131	22.8808	22.7872	22.8048	23.0874	23.2011	23.4169	23.5272	23.5117	23.5448
Southern Latin America	Both	5 to 9	Mental disorders	4.31711	4.32751	4.33784	4.34269	4.34472	4.35993	4.37823	4.40022	4.42017	4.42651	4.43529	4.44866	4.46128	4.46557	4.47157	4.48568	4.51242	4.53877	4.56245	4.59439	4.60409	4.64281	4.68941	4.72683	4.76933	4.78795	4.77817	4.76661
Southern Latin America	Female	0 to 20	Mental disorders	26.9773	27.1972	27.2795	27.6549	27.9494	28.2176	28.3623	29.1401	29.0389	28.7494	28.3035	28.2136	27.8691	27.6427	27.407	27.2842	27.3524	27.3804	27.269	27.3552	27.3325	27.3733	27.5684	27.6501	27.7666	27.8196	27.7747	27.7661
Southern Latin America	Female	10 to 14	Mental disorders	17.0618	17.2067	17.3029	17.4062	17.5079	17.5893	17.6711	17.7537	17.8487	17.9459	18.0088	18.0287	18.0616	18.0666	18.0932	18.1491	18.1337	18.225	18.279	18.3409	18.3971	18.3906	18.4084	18.4114	18.4181	18.4735	18.4254	18.421
Southern Latin America	Female	15 to 19	Mental disorders	26.7408	26.9341	26.9436	27.4378	27.7852	28.1027	28.2396	29.2455	29.0246	28.5817	27.9255	27.7832	27.2481	26.9112	26.5148	26.2524	26.2946	26.226	25.9744	26.0289	25.9508	25.9877	26.2502	26.3402	26.5299	26.6116	26.6176	26.6497
Southern Latin America	Female	5 to 9	Mental disorders	2.41592	2.38191	2.3732	2.38782	2.37588	2.37297	2.39209	2.40561	2.42881	2.45464	2.47722	2.53322	2.53395	2.54007	2.55808	2.58644	2.64651	2.64768	2.65897	2.69757	2.68115	2.7113	2.77627	2.79657	2.83672	2.8386	2.84037	2.82376
Southern Latin America	Male	0 to 20	Mental disorders	10.2219	10.2923	10.3281	10.3952	10.3859	10.4431	10.4963	10.5576	10.6206	10.6706	10.7167	10.749	10.7879	10.8285	10.8779	10.9427	11.0802	11.1474	11.0958	11.1645	11.1174	11.107	11.1283	11.1588	11.2101	11.2962	11.2516	11.2464
Southern Latin America	Male	10 to 14	Mental disorders	3.30942	3.29262	3.28303	3.27068	3.25706	3.24523	3.22428	3.2157	3.1934	3.17281	3.15018	3.14485	3.1383	3.13493	3.13257	3.14182	3.16839	3.19161	3.21187	3.24955	3.25367	3.27974	3.29966	3.31781	3.33345	3.35357	3.31464	3.29561
Southern Latin America	Male	15 to 19	Mental disorders	2.44252	2.41653	2.3942	2.40583	2.32247	2.28043	2.23396	2.18404	2.13856	2.09606	2.06689	2.04808	2.02983	2.02436	2.0259	2.04691	2.1664	2.22915	2.18139	2.24762	2.16894	2.15876	2.15656	2.16457	2.18547	2.27094	2.2137	2.19712
Southern Latin America	Male	5 to 9	Mental disorders	2.59196	2.6012	2.61305	2.6164	2.61617	2.62298	2.62964	2.63486	2.64192	2.64206	2.64298	2.64537	2.64926	2.65385	2.65856	2.66996	2.68532	2.70151	2.72052	2.74584	2.76374	2.79767	2.83348	2.87188	2.90385	2.92164	2.90614	2.89734
Argentina	Both	0 to 20	Mental disorders	25.9909	26.4108	26.7468	27.1582	27.5706	28.0722	28.528	29.3832	29.0564	28.5483	28.189	27.7493	27.1984	26.955	26.6713	26.3269	26.4715	26.5157	26.3987	26.5588	26.532	26.5893	26.8936	27.0696	27.2787	27.3885	27.3429	27.3553
Argentina	Both	10 to 14	Mental disorders	12.8424	12.9971	13.0487	13.1477	13.2167	13.3228	13.3851	13.4476	13.5458	13.6243	13.7122	13.7377	13.7671	13.7894	13.821	13.8571	13.8863	13.957	13.9814	14.037	14.1053	14.1086	14.133	14.1561	14.1845	14.2316	14.2135	14.2294
Argentina	Both	15 to 19	Mental disorders	22.8042	23.2504	23.6186	24.1024	24.5862	25.2091	25.8013	26.9641	26.4469	25.72	25.2033	24.5514	23.7126	23.3559	22.9302	22.4082	22.5915	22.5917	22.3772	22.5773	22.4898	22.5261	22.9261	23.1017	23.3868	23.5256	23.4624	23.4722
Argentina	Both	5 to 9	Mental disorders	4.28501	4.3019	4.31229	4.31618	4.31881	4.33458	4.35523	4.38476	4.40778	4.4136	4.42585	4.43348	4.44858	4.45057	4.45518	4.47079	4.5013	4.5307	4.55604	4.59324	4.60705	4.64571	4.68805	4.73569	4.78465	4.8007	4.79324	4.7839
Argentina	Female	0 to 20	Mental disorders	26.182	26.5653	26.8857	27.2547	27.6382	28.0755	28.4775	29.2504	28.9759	28.5271	28.2003	27.8141	27.3344	27.1219	26.8817	26.5868	26.7199	26.8249	26.7679	26.9455	26.9417	27.0104	27.2933	27.4431	27.6342	27.7395	27.6823	27.6756
Argentina	Female	10 to 14	Mental disorders	16.4531	16.6263	16.7357	16.857	16.9633	17.0672	17.1662	17.2731	17.3827	17.473	17.5358	17.572	17.6035	17.6116	17.6518	17.7416	17.7382	17.859	17.9556	18.0505	18.1347	18.1278	18.1521	18.17	18.1858	18.2605	18.1884	18.1825
Argentina	Female	15 to 19	Mental disorders	25.7681	26.1636	26.4719	26.8905	27.3052	27.8097	28.2945	29.2993	28.8746	28.229	27.7858	27.2374	26.5223	26.2438	25.8853	25.4208	25.6131	25.6783	25.5079	25.7032	25.6408	25.7055	26.0807	26.2159	26.4708	26.5929	26.5641	26.571
Argentina	Female	5 to 9	Mental disorders	2.41933	2.39903	2.40145	2.42099	2.40711	2.40296	2.42412	2.42456	2.44327	2.46497	2.49906	2.54883	2.54528	2.5566	2.5797	2.61102	2.68418	2.67416	2.68966	2.74059	2.73012	2.7652	2.81503	2.8517	2.90884	2.89729	2.89223	2.8812
Argentina	Male	0 to 20	Mental disorders	9.82525	9.92609	9.99001	10.0716	10.1294	10.2252	10.296	10.3712	10.4517	10.5056	10.5605	10.5948	10.6367	10.6784	10.7168	10.7751	10.9508	11.0348	10.9584	11.0544	10.9776	10.9532	10.9613	10.9865	11.0157	11.027	11.0204	11.026
Argentina	Male	10 to 14	Mental disorders	3.42514	3.4034	3.39689	3.38417	3.37117	3.35658	3.33424	3.3283	3.30229	3.28288	3.257	3.25174	3.24615	3.23915	3.23772	3.24808	3.2788	3.29849	3.3108	3.34916	3.34835	3.3692	3.38921	3.40693	3.42738	3.44142	3.41801	3.40248
Argentina	Male	15 to 19	Mental disorders	2.80281	2.74596	2.68829	2.63368	2.57263	2.51681	2.4515	2.37769	2.30805	2.24867	2.20647	2.17682	2.15096	2.14306	2.14832	2.18609	2.36729	2.45214	2.36361	2.44559	2.31016	2.28008	2.25803	2.24491	2.23359	2.22724	2.22192	2.22218
Argentina	Male	5 to 9	Mental disorders	2.57585	2.58761	2.59671	2.60145	2.60254	2.60835	2.61658	2.62966	2.63931	2.63743	2.63931	2.64018	2.64451	2.64672	2.64977	2.66306	2.68104	2.69881	2.7175	2.74694	2.76965	2.80423	2.83793	2.88338	2.91479	2.93321	2.92418	2.91439
Chile	Both	0 to 20	Mental disorders	28.9918	28.8774	28.3636	28.8596	29.0022	28.8834	28.3321	29.3476	29.6505	29.6645	28.7447	29.4439	29.3728	29.0174	28.7129	29.0171	28.9585	28.7914	28.5139	28.4021	28.3349	28.3047	28.3105	28.2122	28.1747	28.112	28.0917	28.0718
Chile	Both	10 to 14	Mental disorders	15.1092	15.1528	15.1802	15.1891	15.2398	15.2531	15.3143	15.3623	15.4128	15.4826	15.5173	15.4994	15.5428	15.5409	15.5891	15.6085	15.5966	15.6211	15.5721	15.5507	15.5712	15.5666	15.5835	15.5794	15.6291	15.6315	15.6917	15.6999
Chile	Both	15 to 19	Mental disorders	26.3894	26.3009	25.6925	26.6113	27.0173	26.9547	26.074	27.3777	27.5943	27.4775	26.0129	26.9397	26.7135	26.028	25.3224	25.4475	25.1192	24.7205	24.2294	24.0198	23.91	23.9073	23.9663	23.9373	24.0191	24.0524	24.1382	24.2182
Chile	Both	5 to 9	Mental disorders	4.4004	4.39412	4.40319	4.40839	4.40887	4.4215	4.43348	4.43869	4.45225	4.46046	4.46364	4.49031	4.4946	4.50376	4.51312	4.53503	4.55644	4.57265	4.59317	4.61306	4.60957	4.65595	4.71697	4.73099	4.76689	4.79628	4.77187	4.74632
Chile	Female	0 to 20	Mental disorders	29.2821	29.1843	28.7409	29.1985	29.3273	29.222	28.7546	29.675	29.9485	29.9854	29.1819	29.777	29.7097	29.4223	29.1529	29.4091	29.3449	29.1992	28.9494	28.8357	28.7663	28.7484	28.7389	28.6439	28.581	28.4878	28.4589	28.4323
Chile	Female	10 to 14	Mental disorders	19.1216	19.191	19.2087	19.2351	19.3032	19.3158	19.3654	19.407	19.4586	19.5555	19.5994	19.5483	19.5845	19.5913	19.6224	19.6402	19.6263	19.6867	19.6593	19.6641	19.6703	19.6767	19.6863	19.6634	19.6544	19.6684	19.6783	19.6623
Chile	Female	15 to 19	Mental disorders	29.3303	29.2443	28.7413	29.5791	29.9004	29.8435	29.1344	30.2803	30.4491	30.3833	29.1108	29.8856	29.6932	29.1445	28.5446	28.636	28.3294	27.9518	27.4975	27.2594	27.152	27.1529	27.1966	27.1813	27.2425	27.2083	27.2839	27.365
Chile	Female	5 to 9	Mental disorders	2.39171	2.31385	2.27184	2.27238	2.26666	2.26613	2.2779	2.32437	2.36402	2.39488	2.39909	2.46715	2.46463	2.44972	2.45245	2.50232	2.53336	2.5514	2.54744	2.55055	2.51001	2.53131	2.64203	2.61859	2.65638	2.71529	2.72464	2.66989
Chile	Male	0 to 20	Mental disorders	11.3091	11.3226	11.2977	11.3424	11.1675	11.1346	11.1413	11.1714	11.2	11.2401	11.2666	11.2963	11.333	11.375	11.4596	11.5453	11.6091	11.6431	11.641	11.6527	11.667	11.6903	11.742	11.7899	11.9074	12.2099	12.0475	12.0088
Chile	Male	10 to 14	Mental disorders	2.8994	2.8963	2.8876	2.88385	2.87524	2.87297	2.85347	2.83464	2.81521	2.79793	2.78633	2.78432	2.77749	2.7787	2.76722	2.76664	2.77807	2.80036	2.83383	2.8694	2.88361	2.92177	2.94597	2.96515	2.96976	3.01581	2.92985	2.90556
Chile	Male	15 to 19	Mental disorders	1.61336	1.61488	1.62866	1.7535	1.5756	1.54719	1.54654	1.56294	1.58239	1.585	1.59216	1.59738	1.59762	1.60557	1.6099	1.61238	1.62543	1.65737	1.69507	1.73225	1.76292	1.7908	1.82904	1.88576	1.98822	2.32548	2.12625	2.06441
Chile	Male	5 to 9	Mental disorders	2.63329	2.63714	2.65665	2.65635	2.65245	2.66023	2.66345	2.64837	2.64975	2.65377	2.65206	2.65726	2.66082	2.66847	2.67602	2.68758	2.69919	2.71128	2.73371	2.75032	2.75679	2.79581	2.84308	2.87009	2.90334	2.91835	2.87773	2.86998
Uruguay	Both	0 to 20	Mental disorders	23.9546	24.0684	24.1364	24.2281	24.3032	24.3756	24.4652	24.4981	24.5422	24.523	24.4701	24.4073	24.3073	24.262	24.29	24.3497	24.3503	24.4455	24.5341	24.6367	24.7741	24.8358	24.9925	25.1079	25.1507	25.2283	25.3006	25.3494
Uruguay	Both	10 to 14	Mental disorders	11.078	11.1581	11.2361	11.2918	11.3342	11.3757	11.482	11.5122	11.4968	11.553	11.5494	11.5708	11.5765	11.5269	11.4363	11.4226	11.4415	11.4877	11.56	11.598	11.6719	11.6143	11.6885	11.6858	11.6958	11.716	11.761	11.7469
Uruguay	Both	15 to 19	Mental disorders	19.3011	19.3566	19.3079	19.3619	19.4422	19.5512	19.6798	19.7843	19.9105	19.9297	19.8947	19.8361	19.7159	19.7146	19.8022	19.8865	19.86	19.9412	20.0036	20.0829	20.1644	20.196	20.2694	20.4257	20.4848	20.6356	20.7773	20.9189
Uruguay	Both	5 to 9	Mental disorders	4.30969	4.32064	4.33783	4.35096	4.34765	4.36278	4.37971	4.39305	4.40875	4.41531	4.41177	4.43538	4.46046	4.47448	4.48734	4.45011	4.4559	4.49054	4.50769	4.52297	4.53603	4.53976	4.577	4.57981	4.56091	4.55918	4.58875	4.6152
Uruguay	Female	0 to 20	Mental disorders	24.22	24.3013	24.3422	24.4159	24.4766	24.5217	24.5742	24.5919	24.6765	24.6658	24.6225	24.5711	24.4748	24.4218	24.4513	24.4882	24.4867	24.5813	24.6781	24.7842	24.8979	24.971	25.1061	25.2237	25.256	25.3318	25.3831	25.4348
Uruguay	Female	10 to 14	Mental disorders	14.5006	14.6122	14.7272	14.7998	14.8584	14.9143	14.9856	15.0187	15.0943	15.1484	15.1412	15.1812	15.1469	15.0941	15.0044	14.9899	15.0078	15.0768	15.1905	15.2725	15.3166	15.3224	15.3417	15.3144	15.3096	15.2862	15.2636	15.2399
Uruguay	Female	15 to 19	Mental disorders	22.6068	22.5896	22.4728	22.4924	22.5348	22.5796	22.6452	22.7164	22.8265	22.8552	22.8302	22.7649	22.6695	22.6585	22.7352	22.7567	22.7001	22.7481	22.779	22.849	22.9178	22.9416	23.0361	23.2115	23.2855	23.47	23.6252	23.7901
Uruguay	Female	5 to 9	Mental disorders	2.49133	2.50157	2.51423	2.53935	2.53036	2.54299	2.58355	2.59424	2.5865	2.63505	2.59405	2.66189	2.72901	2.76162	2.77701	2.65527	2.66735	2.73437	2.75241	2.77775	2.78751	2.79222	2.86523	2.88241	2.70916	2.62085	2.68157	2.77899
Uruguay	Male	0 to 20	Mental disorders	9.34869	9.40009	9.45353	9.49681	9.5331	9.5661	9.63344	9.67786	9.69224	9.74004	9.77227	9.79915	9.82332	9.84584	9.85662	9.90275	9.94384	9.98977	10.0348	10.0801	10.1493	10.187	10.2589	10.2968	10.3352	10.3708	10.4119	10.4285
Uruguay	Male	10 to 14	Mental disorders	3.86452	3.85836	3.85008	3.84316	3.8326	3.82709	3.8075	3.80752	3.83108	3.81057	3.81128	3.823	3.8224	3.8425	3.85543	3.85978	3.86533	3.89161	3.89731	3.89066	3.8761	3.89008	3.86742	3.86876	3.85648	3.82927	3.81259	3.79925
Uruguay	Male	15 to 19	Mental disorders	3.48533	3.45139	3.40679	3.37703	3.33366	3.28884	3.22722	3.1568	3.09034	3.03508	2.97867	2.95035	2.91725	2.89007	2.87376	2.83531	2.80567	2.76403	2.72874	2.69906	2.68029	2.67121	2.66777	2.65498	2.6436	2.62866	2.61586	2.60537
Uruguay	Male	5 to 9	Mental disorders	2.58961	2.59371	2.60296	2.60513	2.60349	2.61403	2.6161	2.62895	2.63363	2.64039	2.64376	2.65267	2.65341	2.67508	2.68972	2.67809	2.67796	2.6927	2.70107	2.70951	2.71236	2.71363	2.72513	2.71756	2.74995	2.77167	2.79009	2.78804
High-income North America	Both	0 to 20	Mental disorders	31.6388	31.1146	30.837	30.8568	30.9712	31.0598	31.5574	32.3551	33.3489	34.1597	34.3841	34.3852	34.6705	34.7009	34.6481	34.5408	34.5825	34.7324	34.7443	34.7405	34.7609	34.6466	34.5777	34.4863	34.5774	34.5765	34.6563	34.71
High-income North America	Both	10 to 14	Mental disorders	17.4919	17.0965	16.8357	16.7112	16.6923	16.7017	17.1717	18.2252	19.3764	20.3023	20.6599	20.6722	20.7013	20.6911	20.6729	20.6391	20.6612	20.7277	20.7961	20.8516	20.9051	20.9213	20.9441	20.9638	20.9916	21.0059	21.0156	21.0131
High-income North America	Both	15 to 19	Mental disorders	28.7813	28.4254	28.2538	28.3545	28.511	28.5766	29.0615	29.8592	30.9126	31.7668	31.9726	31.9289	32.2596	32.2514	32.0915	31.8548	31.8137	31.935	31.9229	31.9374	32.0114	31.9401	31.9482	31.9056	32.0533	32.0373	32.0828	32.0783
High-income North America	Both	5 to 9	Mental disorders	4.57878	4.56413	4.55653	4.55027	4.54456	4.53939	4.53964	4.5392	4.53595	4.53225	4.53112	4.53702	4.55235	4.56154	4.57587	4.59225	4.61241	4.64322	4.67163	4.69976	4.73274	4.77275	4.81244	4.84854	4.87942	4.90109	4.89232	4.8855
High-income North America	Female	0 to 20	Mental disorders	32.9953	32.5853	32.4462	32.5393	32.6179	32.716	33.3042	34.2017	35.3139	36.1379	36.4415	36.4695	36.7435	36.797	36.7698	36.6981	36.7509	36.8658	36.8913	36.9155	36.9377	36.8268	36.7501	36.6363	36.6716	36.6197	36.6284	36.6027
High-income North America	Female	10 to 14	Mental disorders	23.3763	22.9819	22.7727	22.7075	22.6817	22.6979	23.2869	24.5568	25.921	26.9757	27.4217	27.4457	27.4765	27.4692	27.4688	27.4598	27.5047	27.5717	27.6451	27.7108	27.7624	27.7706	27.7581	27.7374	27.7178	27.6825	27.6368	27.5718
High-income North America	Female	15 to 19	Mental disorders	32.0142	31.7771	31.7653	31.937	32.0426	32.1283	32.7026	33.5549	34.6859	35.5067	35.7916	35.7989	36.1196	36.1618	36.0657	35.9042	35.9038	36.0067	36.046	36.0978	36.1685	36.0832	36.0716	35.9946	36.0762	36.0107	35.9866	35.9031
High-income North America	Female	5 to 9	Mental disorders	1.42597	1.45135	1.47829	1.51089	1.53193	1.55154	1.583	1.61777	1.65794	1.69853	1.72138	1.75589	1.81189	1.84164	1.8744	1.91039	1.92396	1.94645	1.95561	1.95379	1.97107	1.98853	2.00492	2.01605	2.02161	2.03429	2.03082	1.98984
High-income North America	Male	0 to 20	Mental disorders	15.8933	15.379	14.499	14.1273	14.7467	14.8826	14.5889	14.7263	14.5705	15.1903	14.972	14.9491	15.0786	15.0712	15.0846	14.9072	14.8142	15.2334	15.2241	15.0372	15.0564	15.0652	15.0641	15.0993	15.2464	15.3417	15.4463	15.562
High-income North America	Male	10 to 14	Mental disorders	4.25166	4.28508	4.0798	3.79939	4.40415	4.71318	4.65189	4.57284	4.21484	4.34337	4.12304	4.12633	4.23268	4.2347	4.21023	4.04422	3.92436	4.13498	4.09673	3.9899	4.01542	4.06048	4.09654	4.14492	4.23732	4.27093	4.24859	4.24383
High-income North America	Male	15 to 19	Mental disorders	5.39269	5.25646	4.56061	4.31745	4.96703	5.0601	4.52958	4.2326	3.60447	3.84833	3.48622	3.4698	3.63216	3.67016	3.70932	3.51464	3.36247	3.70208	3.64085	3.42899	3.4453	3.46856	3.48918	3.52694	3.65427	3.71698	3.77378	3.83229
High-income North America	Male	5 to 9	Mental disorders	2.58853	2.57636	2.56919	2.56052	2.55425	2.54856	2.54388	2.53926	2.53425	2.53028	2.526	2.52592	2.52809	2.53041	2.53683	2.54457	2.55694	2.57731	2.60177	2.6255	2.65617	2.6916	2.72669	2.76139	2.78849	2.80573	2.78837	2.78157
Canada	Both	0 to 20	Mental disorders	31.5635	31.9771	31.8436	32.2596	32.4214	32.9428	33.2654	33.3549	33.6141	34.2248	34.0288	34.0353	34.1235	33.5995	33.7329	34.37	34.327	34.1199	33.9502	33.828	33.5206	33.4853	33.2923	33.1527	33.2166	33.139	32.9746	32.8434
Canada	Both	10 to 14	Mental disorders	16.6455	16.8445	16.9223	17.0691	17.1656	17.2459	17.2687	17.3416	17.3743	17.3651	17.3825	17.3738	17.3758	17.3058	17.2887	17.2646	17.2022	17.0167	16.8307	16.6954	16.676	16.6435	16.6462	16.6561	16.7156	16.7605	16.7659	16.7843
Canada	Both	15 to 19	Mental disorders	28.8126	29.4265	29.319	29.8797	30.0809	30.768	31.1685	31.2543	31.554	32.321	31.9607	31.8842	31.9025	31.1261	31.1341	31.809	31.6123	31.3212	31.0926	30.999	30.6458	30.6731	30.5611	30.5521	30.8163	30.9169	30.9385	30.9583
Canada	Both	5 to 9	Mental disorders	4.28985	4.28215	4.2862	4.27812	4.2825	4.2869	4.29233	4.31275	4.31892	4.32084	4.32511	4.34384	4.37842	4.42061	4.45658	4.48395	4.50357	4.48258	4.43575	4.39473	4.37382	4.38893	4.39653	4.41345	4.40854	4.40096	4.38245	4.35748
Canada	Female	0 to 20	Mental disorders	33.206	33.6351	33.5323	33.9658	34.0967	34.602	34.9581	35.0877	35.3826	35.9639	35.8165	35.8298	35.9073	35.4065	35.5255	36.0926	36.0709	36.0718	36.1242	36.1853	35.9939	35.9853	35.8092	35.6808	35.7676	35.7051	35.558	35.4414
Canada	Female	10 to 14	Mental disorders	22.8526	23.0497	23.1927	23.3986	23.5046	23.5869	23.6442	23.7762	23.8383	23.821	23.8447	23.8158	23.8099	23.6667	23.6232	23.5619	23.5103	23.5423	23.4386	23.4456	23.5158	23.5264	23.4893	23.4878	23.5955	23.6079	23.5835	23.6529
Canada	Female	15 to 19	Mental disorders	32.866	33.4752	33.4013	33.9306	34.0651	34.7027	35.1302	35.2633	35.5794	36.3173	36.0531	35.9998	36.0062	35.3507	35.3749	35.9663	35.7855	35.6086	35.5893	35.6066	35.344	35.3675	35.2931	35.2785	35.508	35.6035	35.6283	35.6415
Canada	Female	5 to 9	Mental disorders	2.04874	2.05872	2.08013	2.07983	2.08461	2.11168	2.09884	2.12041	2.12559	2.16962	2.17153	2.18906	2.15081	2.08004	2.0598	2.11509	2.15703	2.25722	2.22137	2.19713	2.20753	2.17023	2.16959	2.19653	2.20522	2.21361	2.19166	2.19361
Canada	Male	0 to 20	Mental disorders	11.6017	11.5986	11.6115	11.6145	11.658	11.6642	11.6321	11.6345	11.618	11.6236	11.6227	11.6231	11.6354	11.64	11.6362	11.6639	11.6687	11.4974	11.2936	11.1313	11.0413	11.0265	11.0234	11.0132	11.0036	10.9866	10.9694	10.9572
Canada	Male	10 to 14	Mental disorders	2.83795	2.81385	2.80417	2.79252	2.78485	2.77012	2.78528	2.79238	2.80243	2.81115	2.81216	2.81329	2.82028	2.8278	2.83328	2.83629	2.8863	2.99523	3.09719	3.19989	3.24802	3.28347	3.29142	3.31156	3.31361	3.29307	3.2769	3.25776
Canada	Male	15 to 19	Mental disorders	1.70964	1.69137	1.67279	1.65923	1.64041	1.63688	1.64484	1.6531	1.66204	1.66952	1.67997	1.70245	1.74409	1.79499	1.8536	1.8799	1.89191	1.95081	2.02881	2.0851	2.10853	2.11076	2.10974	2.10438	2.0875	2.06761	2.04599	2.01788
Canada	Male	5 to 9	Mental disorders	2.46538	2.45773	2.45907	2.45157	2.45833	2.45825	2.45718	2.47062	2.46951	2.47566	2.47694	2.4816	2.5057	2.53734	2.55866	2.56959	2.55946	2.50608	2.45298	2.41003	2.38474	2.39863	2.41395	2.42595	2.40703	2.39616	2.38005	2.37009
United States	Both	0 to 20	Mental disorders	31.6444	31.0293	30.7363	30.7167	30.8265	30.8736	31.392	32.2612	33.3242	34.154	34.414	34.4144	34.7156	34.7911	34.7223	34.554	34.6023	34.7814	34.8087	34.8149	34.8614	34.7405	34.6812	34.5937	34.6872	34.6931	34.7928	34.8617
United States	Both	10 to 14	Mental disorders	17.5716	17.118	16.8233	16.6718	16.6411	16.6433	17.1587	18.3055	19.5521	20.549	20.9288	20.9407	20.971	20.9662	20.948	20.9137	20.9432	21.0296	21.116	21.1824	21.2354	21.248	21.2669	21.284	21.3082	21.3206	21.3333	21.3322
United States	Both	15 to 19	Mental disorders	28.7756	28.3242	28.1433	28.1967	28.3489	28.3546	28.8548	29.7279	30.8554	31.722	31.977	31.9364	32.2932	32.3475	32.1737	31.8639	31.8355	31.991	31.9987	32.0239	32.1333	32.0547	32.0724	32.0267	32.1636	32.1368	32.1815	32.1732
United States	Both	5 to 9	Mental disorders	4.60502	4.58985	4.58116	4.57497	4.56809	4.56186	4.56143	4.55899	4.55487	4.55058	4.54891	4.55374	4.56747	4.57378	4.58616	4.60145	4.62141	4.65631	4.69068	4.7243	4.76171	4.80397	4.84657	4.8848	4.91948	4.94476	4.93794	4.93368
United States	Female	0 to 20	Mental disorders	32.9746	32.4819	32.3369	32.3951	32.4682	32.5266	33.1427	34.1197	35.3098	36.1573	36.4985	36.5274	36.8168	36.9137	36.8743	36.7523	36.8107	36.9343	36.9578	36.9791	37.017	36.8979	36.8282	36.7154	36.7465	36.6956	36.7159	36.697
United States	Female	10 to 14	Mental disorders	23.4232	22.9711	22.7265	22.6338	22.5942	22.6034	23.2474	24.6264	26.1006	27.2349	27.7083	27.734	27.7662	27.7699	27.7725	27.7678	27.8211	27.8885	27.9724	28.0375	28.081	28.0815	28.0655	28.0399	28.0092	27.9704	27.9254	27.8526
United States	Female	15 to 19	Mental disorders	31.9321	31.6075	31.5967	31.7304	31.8331	31.8655	32.4632	33.3954	34.6083	35.4426	35.775	35.7879	36.1348	36.2325	36.1271	35.9076	35.9218	36.047	36.092	36.1475	36.2442	36.1508	36.1435	36.0613	36.1305	36.0516	36.0221	35.93
United States	Female	5 to 9	Mental disorders	1.36658	1.39327	1.42069	1.45659	1.47953	1.49887	1.53489	1.5712	1.61482	1.65514	1.68004	1.71606	1.78043	1.81931	1.85695	1.89156	1.90335	1.9198	1.933	1.93308	1.9509	1.97272	1.99027	1.99993	2.00503	2.01775	2.01554	1.97023
United States	Male	0 to 20	Mental disorders	16.3001	15.7441	14.7806	14.3726	15.048	15.1944	14.8696	15.0111	14.8336	15.5002	15.259	15.2332	15.3727	15.3641	15.3781	15.1818	15.0791	15.5478	15.5548	15.3653	15.393	15.403	15.4016	15.4405	15.6008	15.7057	15.8206	15.9475
United States	Male	10 to 14	Mental disorders	4.38927	4.4283	4.20396	3.89768	4.5623	4.90328	4.83239	4.74001	4.34298	4.47822	4.23665	4.23954	4.3549	4.35777	4.33171	4.15128	4.01717	4.23683	4.18603	4.06053	4.08306	4.12741	4.16452	4.21445	4.31377	4.35192	4.32965	4.32646
United States	Male	15 to 19	Mental disorders	5.73851	5.60447	4.84947	4.58452	5.29999	5.3979	4.80636	4.47186	3.77968	4.04008	3.64469	3.62497	3.79789	3.83415	3.87102	3.65713	3.49087	3.85463	3.78267	3.5489	3.56513	3.59077	3.61358	3.65442	3.79267	3.85997	3.92033	3.98329
United States	Male	5 to 9	Mental disorders	2.59974	2.58719	2.57921	2.57039	2.56283	2.55655	2.55147	2.54517	2.53981	2.5349	2.53011	2.52963	2.52991	2.52969	2.53483	2.54234	2.55663	2.58304	2.61369	2.64272	2.67801	2.71542	2.7524	2.78948	2.82128	2.842	2.8255	2.81983
Caribbean	Both	0 to 20	Mental disorders	21.7974	21.6858	21.5688	21.4422	21.3621	21.2453	21.1367	21.1318	21.1921	21.1364	21.0631	21.0527	20.9949	20.982	20.9927	20.9772	20.9324	20.9146	20.8246	20.748	20.6607	20.6195	20.6306	20.655	20.7123	20.7496	20.8468	20.857
Caribbean	Both	10 to 14	Mental disorders	9.62754	9.6122	9.63342	9.64777	9.68192	9.69365	9.70522	9.73973	9.8001	9.74906	9.68123	9.67062	9.63235	9.61211	9.61754	9.59945	9.54212	9.53317	9.45812	9.41256	9.3219	9.2857	9.27332	9.28096	9.32695	9.35194	9.41401	9.45066
Caribbean	Both	15 to 19	Mental disorders	17.8998	17.8377	17.7538	17.6591	17.5976	17.4661	17.2851	17.1836	17.1209	16.9092	16.6806	16.553	16.3832	16.2725	16.1802	16.0861	15.9751	15.8912	15.7505	15.662	15.562	15.5127	15.5057	15.496	15.5355	15.5443	15.6326	15.6429
Caribbean	Both	5 to 9	Mental disorders	13.064	13.36	13.5522	13.7157	13.869	14.297	14.5744	14.9481	15.1911	14.7697	14.4046	13.7626	13.257	13.2024	13.2799	12.9484	12.6534	12.7115	12.3462	12.2007	12.0714	12.1731	12.0754	11.9967	12.1466	12.0944	12.4203	12.3914
Caribbean	Female	0 to 20	Mental disorders	24.3964	24.2968	24.1873	24.0466	23.951	23.8309	23.7283	23.7155	23.7324	23.7548	23.7536	23.7615	23.7589	23.7669	23.7855	23.7784	23.7611	23.762	23.6945	23.66	23.5964	23.5677	23.6099	23.6468	23.7003	23.7337	23.7625	23.7613
Caribbean	Female	10 to 14	Mental disorders	15.3587	15.391	15.44	15.457	15.4862	15.515	15.5354	15.5642	15.5759	15.5734	15.5416	15.5357	15.5515	15.5657	15.5972	15.5861	15.5731	15.5872	15.5437	15.5292	15.4554	15.4318	15.4517	15.4674	15.5137	15.5503	15.578	15.5574
Caribbean	Female	15 to 19	Mental disorders	23.8525	23.7822	23.6704	23.5261	23.41	23.2343	23.0225	22.9069	22.7921	22.6778	22.5474	22.4459	22.3254	22.2591	22.1702	22.0895	22.0028	21.9428	21.8256	21.7797	21.705	21.6803	21.7134	21.7254	21.7595	21.7605	21.7706	21.7937
Caribbean	Female	5 to 9	Mental disorders	18.3176	19.7631	20.1862	20.9033	21.3353	22.5565	23.9313	24.9744	24.7921	24.9772	25.2921	24.4327	23.8069	23.705	24.1025	24.2954	24.3117	24.2095	23.5861	23.804	23.8728	24.6921	25.3725	26.1529	27.4364	27.838	28.1253	27.8736
Caribbean	Male	0 to 20	Mental disorders	18.3758	18.327	18.2584	18.2797	18.2883	18.2359	17.9539	17.7398	17.9466	16.8975	16.0462	15.7917	15.2416	14.9653	14.792	14.5493	14.2561	14.0959	13.7443	13.4729	13.0924	12.9231	12.6872	12.4353	12.3981	12.3551	12.8336	12.894
Caribbean	Male	10 to 14	Mental disorders	14.1126	14.3032	14.3825	14.608	14.9676	14.9753	14.8084	14.7512	15.077	14.2061	13.3878	13.3616	12.8482	12.4716	12.203	11.8784	11.4578	11.482	11.1994	11.1064	10.7361	10.5865	10.2292	9.85449	9.80582	9.57546	9.74632	9.96582
Caribbean	Male	15 to 19	Mental disorders	14.5153	14.6223	14.733	14.9512	15.1018	15.2032	15.0078	14.7197	14.7845	13.6059	12.6991	12.3786	11.8155	11.5058	11.2797	11.0487	10.8015	10.5967	10.3073	10.0971	9.78771	9.65787	9.48246	9.26704	9.21536	9.19611	9.63647	9.63036
Caribbean	Male	5 to 9	Mental disorders	9.01207	8.94761	9.054	9.03985	9.09516	9.25231	9.17503	9.3088	9.64181	9.07433	8.54534	8.03	7.60924	7.58051	7.55405	7.11004	6.75405	6.84966	6.59819	6.36497	6.19017	6.09014	5.77521	5.45776	5.26271	5.08334	5.38177	5.42487
Antigua and Barbuda	Both	0 to 20	Mental disorders	19.4588	19.4289	19.4574	19.4497	19.455	19.4618	19.4716	19.4972	19.487	19.4912	19.4997	19.5023	19.5385	19.5425	19.5496	19.5665	19.5622	19.5567	19.525	19.5396	19.5222	19.6063	19.6355	19.684	19.7237	19.7934	19.8314	19.8823
Antigua and Barbuda	Both	10 to 14	Mental disorders	8.71679	8.72405	8.76444	8.81042	8.84556	8.88681	8.9251	8.95393	8.9188	8.94539	8.96002	8.94236	8.94054	8.94272	8.91	8.90517	8.85514	8.7944	8.69331	8.68611	8.59392	8.5899	8.63593	8.60334	8.60491	8.67247	8.70197	8.73914
Antigua and Barbuda	Both	15 to 19	Mental disorders	13.3636	13.3201	13.3408	13.2628	13.2544	13.2665	13.3027	13.3434	13.3852	13.4506	13.4481	13.4786	13.5413	13.5444	13.5241	13.5108	13.4565	13.3713	13.2382	13.1475	13.0341	13.1076	13.0035	13.0086	12.9886	13.042	13.0603	13.1617
Antigua and Barbuda	Both	5 to 9	Mental disorders	3.96217	3.95767	3.95587	3.96234	3.9444	3.95751	3.99	4.00116	3.98447	3.89624	3.89009	3.89028	3.90195	3.88788	3.89897	3.90279	3.90656	3.91611	3.93333	3.93949	3.94398	3.94365	3.94021	3.95573	3.96266	3.97346	3.98567	3.99055
Antigua and Barbuda	Female	0 to 20	Mental disorders	22.6258	22.5999	22.6565	22.6797	22.6915	22.6984	22.6961	22.7187	22.6957	22.7383	22.7748	22.7896	22.8454	22.8872	22.9119	22.9712	22.9839	22.9548	22.9475	22.9801	22.9448	23.0468	23.0766	23.1169	23.145	23.2008	23.2366	23.2587
Antigua and Barbuda	Female	10 to 14	Mental disorders	14.9127	14.9188	14.9439	15.0437	15.0607	15.0762	15.082	15.0898	14.9957	15.0043	15.0096	15.0186	15.0279	15.0645	15.0427	15.1359	15.1125	14.984	14.9334	14.9921	14.8431	14.8481	14.9589	14.8703	14.8952	14.9677	15.0075	15.0448
Antigua and Barbuda	Female	15 to 19	Mental disorders	19.6869	19.6634	19.7666	19.703	19.7042	19.7116	19.6727	19.6891	19.705	19.8063	19.7928	19.7987	19.8877	19.9013	19.913	19.9294	19.9165	19.8452	19.7723	19.713	19.6399	19.7606	19.6329	19.6697	19.6534	19.6921	19.6957	19.7411
Antigua and Barbuda	Female	5 to 9	Mental disorders	3.12436	3.12254	3.09721	3.1384	3.14359	3.14377	3.15659	3.26884	3.2771	3.3321	3.35415	3.39385	3.42275	3.35146	3.36731	3.38612	3.40852	3.39583	3.43168	3.46201	3.49584	3.51244	3.52609	3.53719	3.56849	3.61765	3.61889	3.6644
Antigua and Barbuda	Male	0 to 20	Mental disorders	8.57629	8.51781	8.34158	8.10312	7.9272	7.75425	7.56624	7.474	7.35899	6.97648	6.83117	6.79664	6.80068	6.80066	6.81056	6.82187	6.83728	6.87253	6.88168	6.90727	6.93211	6.98187	7.00964	7.04574	7.08009	7.12732	7.15309	7.19822
Antigua and Barbuda	Male	10 to 14	Mental disorders	4.66103	4.70569	4.65699	4.59376	4.5279	4.52061	4.48623	4.40052	4.3621	4.21947	4.15791	4.15862	4.14717	4.14311	4.14126	4.14655	4.1583	4.1699	4.21076	4.22969	4.25025	4.26403	4.27302	4.2661	4.2703	4.25902	4.25401	4.2343
Antigua and Barbuda	Male	15 to 19	Mental disorders	6.28066	6.27843	6.11571	5.89234	5.71839	5.51477	5.26099	5.16534	5.0344	4.56968	4.39937	4.35303	4.33698	4.33397	4.32778	4.32587	4.33086	4.34034	4.36784	4.38818	4.39494	4.39089	4.38889	4.38365	4.37919	4.36232	4.34931	4.31779
Antigua and Barbuda	Male	5 to 9	Mental disorders	2.4302	2.42549	2.41953	2.40087	2.37371	2.38711	2.41721	2.38265	2.35704	2.24595	2.21657	2.21257	2.22013	2.22084	2.22405	2.22821	2.23004	2.23291	2.2451	2.25122	2.24818	2.23931	2.23551	2.2389	2.24838	2.25307	2.25535	2.25757
The Bahamas	Both	0 to 20	Mental disorders	20.4022	20.3878	20.3315	20.2504	20.2689	20.2793	20.039	19.9493	19.9014	19.8053	19.7541	19.7453	19.7896	19.8124	19.8617	19.9216	19.9226	19.9547	19.9371	19.9352	19.9414	19.9479	19.9408	19.955	19.9877	20.0314	20.1117	20.2166
The Bahamas	Both	10 to 14	Mental disorders	9.25671	9.21406	9.15253	9.14223	9.13174	9.12163	9.14857	9.13342	9.22104	9.21986	9.20074	9.2278	9.26497	9.25212	9.27084	9.28292	9.26122	9.22363	9.16509	9.13777	9.13508	9.14601	9.15756	9.19408	9.18415	9.19083	9.26552	9.27976
The Bahamas	Both	15 to 19	Mental disorders	14.5991	14.5736	14.5236	14.4481	14.4966	14.5429	14.19	14.1562	14.1029	14.0164	13.9653	13.9582	14.0392	14.0827	14.1212	14.1513	14.0692	14.0023	13.9065	13.8429	13.8189	13.8093	13.802	13.7895	13.8187	13.8477	13.8746	13.9767
The Bahamas	Both	5 to 9	Mental disorders	4.62728	4.56853	4.50386	4.68046	4.55728	4.42112	4.28779	4.37124	4.24459	4.09939	4.11007	4.14851	4.11863	4.1552	4.23207	4.30689	4.22671	4.18951	4.33226	4.3906	4.35841	4.3134	4.18505	4.16631	4.20251	4.25216	4.28162	4.33548
The Bahamas	Female	0 to 20	Mental disorders	23.45	23.3734	23.3166	23.2625	23.2278	23.1994	23.1584	23.1221	23.1057	23.1198	23.1037	23.1281	23.215	23.2551	23.3288	23.3715	23.4038	23.4485	23.4538	23.4596	23.4703	23.4709	23.4554	23.4583	23.4864	23.508	23.5483	23.6235
The Bahamas	Female	10 to 14	Mental disorders	15.5094	15.5133	15.4838	15.4825	15.481	15.4775	15.4716	15.4703	15.5107	15.5067	15.4659	15.4958	15.5572	15.5579	15.5993	15.6266	15.6212	15.6078	15.5905	15.575	15.5667	15.565	15.5563	15.5506	15.5076	15.5013	15.5637	15.5404
The Bahamas	Female	15 to 19	Mental disorders	20.6035	20.479	20.4479	20.4198	20.4029	20.393	20.3912	20.4048	20.3797	20.4844	20.4606	20.4946	20.6031	20.6137	20.667	20.6698	20.6651	20.6834	20.6304	20.6021	20.5901	20.5839	20.575	20.5672	20.5974	20.6015	20.5449	20.6268
The Bahamas	Female	5 to 9	Mental disorders	3.48329	3.83926	3.67714	3.62552	3.50657	3.56003	3.78481	3.59056	3.43005	3.53598	3.88388	4.05087	3.90394	4.09389	4.32188	4.55988	4.43427	4.29079	4.30904	4.32643	4.2832	4.16633	4.07078	4.02226	4.11144	4.2272	4.33509	4.45727
The Bahamas	Male	0 to 20	Mental disorders	10.2804	10.9226	10.9531	10.6172	11.1184	11.5616	9.50609	9.09159	8.78312	7.89632	7.44615	7.30789	7.24821	7.20601	7.18153	7.22643	7.1964	7.16606	7.16536	7.18791	7.22314	7.26811	7.22569	7.17797	7.1923	7.25168	7.2979	7.35294
The Bahamas	Male	10 to 14	Mental disorders	5.1268	5.06319	4.88143	5.14632	5.27918	5.1584	4.95284	4.73332	4.8235	4.46955	4.27512	4.33404	4.36573	4.28472	4.25767	4.34359	4.36347	4.31736	4.35898	4.44698	4.53609	4.49717	4.46983	4.44153	4.45437	4.47348	4.44985	4.44239
The Bahamas	Male	15 to 19	Mental disorders	7.46072	8.39533	8.58434	8.1594	8.87122	9.58584	7.04701	6.59	6.18454	5.16096	4.64002	4.46553	4.38652	4.36048	4.32659	4.34505	4.36082	4.3668	4.4059	4.45567	4.51075	4.58773	4.55305	4.4861	4.48123	4.51338	4.49416	4.4702
The Bahamas	Male	5 to 9	Mental disorders	3.04251	2.86628	2.837	3.07156	2.95884	2.78002	2.55313	2.70943	2.59398	2.39589	2.30662	2.31151	2.30778	2.291	2.30467	2.32159	2.25954	2.25345	2.43053	2.49783	2.46197	2.44287	2.32976	2.31643	2.33145	2.36262	2.36853	2.39235
Barbados	Both	0 to 20	Mental disorders	20.5375	20.4323	20.3893	20.3684	20.3102	20.2403	20.2009	20.1743	20.1539	20.0924	20.0561	20.0929	20.1017	20.1311	20.1388	20.1641	20.1706	20.2371	20.2473	20.2554	20.215	20.1988	20.2111	20.1957	20.2513	20.3176	20.4201	20.4855
Barbados	Both	10 to 14	Mental disorders	9.11424	9.06936	9.09011	9.02114	9.00539	9.00372	8.99079	8.99906	9.01609	9.01439	9.009	9.05049	9.07039	9.14543	9.17881	9.20877	9.1972	9.25145	9.23023	9.17044	9.09881	9.09119	9.09923	9.07596	9.07901	9.12173	9.16097	9.11339
Barbados	Both	15 to 19	Mental disorders	14.5798	14.4543	14.4098	14.4435	14.3724	14.3199	14.3012	14.3503	14.3189	14.2498	14.1789	14.1912	14.2078	14.2431	14.2877	14.3354	14.3331	14.3878	14.4023	14.4909	14.5187	14.5247	14.5789	14.5125	14.5325	14.4945	14.5078	14.5171
Barbados	Both	5 to 9	Mental disorders	4.19041	4.25341	4.14188	4.07057	4.13829	4.01691	3.97016	4.01218	3.98679	3.8429	3.82054	3.84067	3.86777	3.89404	3.97887	4.07755	4.07519	4.06319	4.09214	4.06572	4.07939	4.12825	4.18175	4.18105	4.19733	4.24294	4.26715	4.28314
Barbados	Female	0 to 20	Mental disorders	23.4573	23.4755	23.4876	23.4502	23.4298	23.3802	23.3588	23.3566	23.3169	23.3372	23.3419	23.3972	23.4283	23.4892	23.5331	23.5846	23.6074	23.6781	23.7256	23.7734	23.7843	23.7774	23.7685	23.7502	23.8229	23.8555	23.9358	23.9905
Barbados	Female	10 to 14	Mental disorders	15.4649	15.4675	15.4978	15.4348	15.5105	15.4753	15.465	15.456	15.4308	15.4048	15.3881	15.4613	15.4859	15.6101	15.6568	15.6994	15.6681	15.7111	15.7269	15.7007	15.7103	15.7113	15.6833	15.6771	15.6888	15.6949	15.7215	15.6559
Barbados	Female	15 to 19	Mental disorders	20.4168	20.4747	20.5147	20.516	20.4838	20.4421	20.4446	20.5298	20.4744	20.5215	20.5064	20.5461	20.5988	20.6418	20.7019	20.7771	20.8225	20.8858	20.9197	21.0358	21.0854	21.0966	21.0933	21.0406	21.1105	21.0461	21.0576	21.1009
Barbados	Female	5 to 9	Mental disorders	3.72021	3.62034	3.61876	3.50221	3.35437	3.29583	3.26622	3.488	3.50331	3.47308	3.44437	3.27915	3.30223	3.58023	3.89745	4.15076	4.03064	3.81047	3.99787	4.23286	4.32395	4.34388	4.43935	4.5344	4.58832	4.68388	4.77576	4.89101
Barbados	Male	0 to 20	Mental disorders	11.4475	10.4491	10.1286	10.4326	10.1167	9.90841	9.68315	9.39605	9.24982	8.31082	7.78997	7.61833	7.53397	7.52144	7.47574	7.44654	7.50232	7.63016	7.5782	7.39451	7.34242	7.35906	7.4314	7.49509	7.56635	7.56919	7.63084	7.68988
Barbados	Male	10 to 14	Mental disorders	5.20428	5.25107	5.51877	5.23138	4.69617	4.76498	4.88368	4.81116	4.78842	4.69831	4.53059	4.48005	4.43326	4.49644	4.46615	4.41271	4.61367	4.98783	4.87041	4.44041	4.45402	4.50714	4.56273	4.55218	4.56196	4.57151	4.5727	4.5771
Barbados	Male	15 to 19	Mental disorders	8.68636	7.53928	7.17004	7.67939	7.45575	7.2515	6.97599	6.62564	6.43117	5.29688	4.68773	4.45552	4.36522	4.34059	4.30635	4.27606	4.31492	4.36708	4.35516	4.24509	4.24068	4.25166	4.28302	4.37493	4.43381	4.34181	4.32251	4.33644
Barbados	Male	5 to 9	Mental disorders	2.4818	2.5825	2.45243	2.40106	2.53161	2.40195	2.34744	2.34316	2.30796	2.14514	2.12688	2.19699	2.2229	2.17228	2.17375	2.21928	2.25543	2.30566	2.28891	2.19101	2.18428	2.23534	2.26999	2.24585	2.24284	2.27142	2.27874	2.27501
Belize	Both	0 to 20	Mental disorders	18.364	18.4701	18.615	18.733	18.8392	18.8923	18.9397	19.0344	19.1414	19.1858	19.2505	19.3236	19.4085	19.4955	19.5718	19.6027	19.6182	19.6195	19.5865	19.5636	19.5573	19.5657	19.5932	19.6284	19.7073	19.7917	19.8563	19.931
Belize	Both	10 to 14	Mental disorders	8.18942	8.23726	8.32991	8.37391	8.40961	8.42858	8.43283	8.45436	8.48314	8.47263	8.48278	8.50048	8.55716	8.62221	8.66517	8.68647	8.6734	8.66214	8.62778	8.59787	8.60917	8.59774	8.59921	8.60227	8.62833	8.61518	8.63331	8.66558
Belize	Both	15 to 19	Mental disorders	13.3417	13.4441	13.5837	13.7503	13.939	13.9921	14.0641	14.161	14.3329	14.426	14.4741	14.4664	14.4887	14.5446	14.6382	14.6042	14.6031	14.5712	14.5446	14.4836	14.4543	14.4597	14.4709	14.4702	14.4909	14.5106	14.4488	14.404
Belize	Both	5 to 9	Mental disorders	3.67858	3.68081	3.66371	3.70261	3.69062	3.65158	3.58811	3.6377	3.67213	3.66058	3.68208	3.66771	3.67126	3.67212	3.65445	3.68129	3.71022	3.70231	3.70174	3.67753	3.6295	3.67077	3.67607	3.67776	3.6579	3.68195	3.70564	3.70349
Belize	Female	0 to 20	Mental disorders	21.5805	21.6899	21.8378	21.9308	22.0548	22.1139	22.1725	22.2414	22.3696	22.4365	22.5146	22.5877	22.6803	22.7677	22.8681	22.8897	22.8859	22.9213	22.9288	22.9005	22.9181	22.9394	22.9663	22.9995	23.0581	23.1477	23.1949	23.26
Belize	Female	10 to 14	Mental disorders	14.5997	14.6316	14.7813	14.8085	14.8337	14.8654	14.845	14.826	14.8979	14.9199	14.9396	14.9577	15.0389	15.0889	15.1434	15.1615	15.1146	15.1153	15.1005	14.9996	15.025	15.0337	15.0284	15.0198	15.0232	15.0176	15.0181	15.0647
Belize	Female	15 to 19	Mental disorders	19.5346	19.6418	19.7696	19.8876	20.0717	20.0827	20.1587	20.2017	20.3526	20.4747	20.5314	20.5138	20.544	20.6252	20.7784	20.7326	20.7551	20.783	20.8135	20.7935	20.7776	20.7718	20.7663	20.7628	20.7521	20.7936	20.7155	20.6612
Belize	Female	5 to 9	Mental disorders	3.04121	3.04467	3.05944	3.0866	3.08579	2.92044	2.91129	3.06573	3.15953	3.18106	3.1632	3.13688	3.13004	3.17475	3.2201	3.23612	3.31257	3.22408	3.20486	3.08241	3.04444	3.13938	3.14442	3.16149	3.12654	3.12848	3.16254	3.18829
Belize	Male	0 to 20	Mental disorders	7.13291	7.21599	7.29022	7.35502	7.52096	7.45541	7.33956	7.37426	7.41626	7.13526	6.983	6.96427	7.00212	7.01576	7.02049	7.03605	7.0596	7.04067	7.00226	6.99506	6.96954	6.9676	6.96893	6.98153	7.02463	7.05706	7.09526	7.13217
Belize	Male	10 to 14	Mental disorders	4.50532	4.48866	4.46678	4.48804	4.51251	4.40744	4.44565	4.47108	4.45918	4.36592	4.29128	4.2689	4.29341	4.2657	4.2652	4.24003	4.24689	4.26417	4.29483	4.2898	4.29873	4.31763	4.28804	4.31065	4.29771	4.29902	4.30305	4.29971
Belize	Male	15 to 19	Mental disorders	4.89577	4.92539	4.91593	4.86178	5.01627	4.88034	4.64124	4.56147	4.52332	4.08439	3.82033	3.74718	3.74517	3.70999	3.67636	3.67199	3.68525	3.70036	3.72388	3.76585	3.78107	3.80109	3.80615	3.81289	3.82988	3.84128	3.85158	3.85513
Belize	Male	5 to 9	Mental disorders	2.22483	2.21781	2.18952	2.22361	2.20609	2.19982	2.12924	2.12699	2.13338	2.13075	2.15802	2.12985	2.12533	2.10902	2.08085	2.09509	2.11182	2.11508	2.13182	2.13126	2.08135	2.10037	2.10572	2.11135	2.09698	2.11581	2.12909	2.12466
Cuba	Both	0 to 20	Mental disorders	25.8515	25.5679	25.2108	24.7589	24.3068	23.8918	23.4794	23.2206	23.2709	23.0509	22.9947	23.0897	22.9758	22.9303	22.8002	22.7011	22.5204	22.3617	22.0947	21.8857	21.7171	21.6195	21.6111	21.6371	21.6581	21.6925	21.7568	21.7678
Cuba	Both	10 to 14	Mental disorders	10.5666	10.5651	10.585	10.5805	10.5702	10.6024	10.6262	10.6038	10.6972	10.5067	10.3925	10.3401	10.2197	10.1653	10.0813	10.047	9.92601	9.87913	9.73988	9.74232	9.69109	9.63178	9.62537	9.65161	9.65192	9.66527	9.73195	9.79426
Cuba	Both	15 to 19	Mental disorders	21.6865	21.597	21.573	21.4938	21.4087	21.3571	21.1168	20.8318	20.6467	20.0155	19.4883	19.1864	18.7306	18.4	17.9297	17.5706	17.2006	16.916	16.5374	16.2786	16.1184	16.046	15.963	15.8903	15.8494	15.8635	15.9232	15.9639
Cuba	Both	5 to 9	Mental disorders	12.908	13.4294	13.7749	14.313	14.9728	15.5911	15.6132	16.1309	17.6628	16.3873	16.2478	16.5243	16.6403	16.4371	16.0609	15.5437	14.6288	14.4215	13.8299	13.4543	13.4449	13.4169	12.9193	12.6691	12.4971	12.8295	13.0204	12.9338
Cuba	Female	0 to 20	Mental disorders	28.8777	28.6291	28.2735	27.796	27.3215	26.8711	26.414	26.0659	25.8705	25.7125	25.6337	25.5498	25.3296	25.1935	24.9755	24.8253	24.6406	24.4787	24.215	24.0007	23.8597	23.7946	23.8152	23.8671	23.9086	23.9271	23.9439	23.9123
Cuba	Female	10 to 14	Mental disorders	16.5649	16.6076	16.632	16.6011	16.5951	16.6035	16.5732	16.4586	16.2968	16.1287	15.9846	15.9121	15.7585	15.6711	15.5748	15.5012	15.4091	15.3236	15.235	15.1863	15.169	15.1719	15.1908	15.2475	15.2323	15.2651	15.3031	15.312
Cuba	Female	15 to 19	Mental disorders	28.3318	28.2648	28.2202	28.0758	27.9078	27.7385	27.392	27.0277	26.6243	26.093	25.574	25.0759	24.4622	24.0677	23.4743	23.0541	22.6489	22.356	21.9224	21.6106	21.4236	21.3749	21.3304	21.2888	21.3076	21.2995	21.2895	21.3218
Cuba	Female	5 to 9	Mental disorders	8.9519	9.17857	9.02359	9.29444	10.0467	10.7831	10.8735	10.9353	10.9778	11.1383	11.0276	10.2401	10.0518	9.52032	9.23991	8.66282	8.18969	8.25289	8.44983	9.26583	9.44949	9.41281	9.077	8.95486	9.40996	9.51566	9.29933	9.57035
Cuba	Male	0 to 20	Mental disorders	23.7834	23.951	24.0954	24.2256	24.3295	24.3416	24.0001	23.9959	25.8285	24.0629	23.5912	24.4101	24.6245	24.7458	24.6584	24.5021	23.9044	23.5034	22.6361	22.0073	21.2223	20.6151	20.2398	19.8368	19.4976	19.5789	19.9072	20.1907
Cuba	Male	10 to 14	Mental disorders	17.6866	18.392	19.2721	20.0674	20.8283	21.3307	21.3901	21.8215	23.7789	22.2779	21.8123	21.7138	21.4934	21.3412	21.0492	21.0365	20.4269	20.4519	19.758	19.4362	18.811	17.9922	17.6967	17.3679	17.0825	16.9082	16.9383	17.2534
Cuba	Male	15 to 19	Mental disorders	15.8875	16.256	16.7387	17.3926	18.1063	18.7767	19.1076	19.3509	21.0475	19.1547	18.3743	18.9987	19.1055	19.0732	18.8139	18.4638	17.8832	17.4699	16.8778	16.5199	15.956	15.5495	15.2326	14.7455	14.32	14.2983	14.5094	14.6986
Cuba	Male	5 to 9	Mental disorders	11.3144	11.8617	12.3437	12.8882	13.4485	13.9766	13.9767	14.5541	16.3519	14.8092	14.6782	15.1966	15.3988	15.2714	14.8997	14.4394	13.4975	13.2454	12.4837	11.8241	11.7535	11.736	11.2358	10.9763	10.6446	11.0011	11.2766	11.1162
Dominica	Both	0 to 20	Mental disorders	19.2021	19.0561	18.9355	18.8417	18.801	18.8121	18.8526	18.9021	18.9375	18.9019	18.9148	18.9881	19.0269	19.0772	19.0959	19.1529	19.1678	19.138	19.1366	19.1453	19.142	19.1472	19.2029	19.258	19.3012	19.4025	19.518	19.6433
Dominica	Both	10 to 14	Mental disorders	8.15977	8.1106	8.15136	8.14426	8.16114	8.22296	8.26908	8.34783	8.36866	8.384	8.40043	8.42867	8.43082	8.44485	8.43278	8.46125	8.45677	8.43048	8.36947	8.36401	8.33478	8.35485	8.38425	8.39004	8.42728	8.46418	8.52444	8.58624
Dominica	Both	15 to 19	Mental disorders	13.2016	13.0652	12.9359	12.8575	12.8455	12.8398	12.8758	12.8502	12.8507	12.7549	12.7577	12.8317	12.8472	12.9325	12.9348	13.0425	13.0182	12.9498	12.9754	12.9546	12.9393	12.8942	12.9498	13.0217	12.9573	13.0136	13.0641	13.1119
Dominica	Both	5 to 9	Mental disorders	3.71309	3.72874	3.76756	3.77737	3.80261	3.81698	3.83016	3.86185	3.97514	3.99056	4.00298	4.1766	4.25507	4.14341	3.9604	3.94468	4.05088	4.01504	3.99772	4.06852	4.09415	4.13666	4.17428	4.23555	4.30551	4.3768	4.42312	4.46909
Dominica	Female	0 to 20	Mental disorders	22.2322	22.1498	22.0886	22.0209	21.9646	21.9904	22.046	22.0919	22.1841	22.2473	22.2943	22.3623	22.4007	22.4748	22.4962	22.5635	22.5684	22.5731	22.5885	22.6186	22.6144	22.6275	22.6822	22.7333	22.7705	22.8736	22.9565	23.0669
Dominica	Female	10 to 14	Mental disorders	14.5955	14.5765	14.6087	14.5711	14.5744	14.6466	14.6563	14.665	14.6762	14.6874	14.6976	14.7138	14.6968	14.7244	14.6945	14.7398	14.7387	14.7587	14.738	14.729	14.6977	14.7361	14.774	14.7961	14.8302	14.8695	14.8901	14.9611
Dominica	Female	15 to 19	Mental disorders	19.2498	19.2308	19.2155	19.2298	19.1631	19.1692	19.2482	19.2536	19.2985	19.3158	19.3323	19.3544	19.3408	19.4223	19.4227	19.4985	19.4681	19.4505	19.4838	19.5488	19.5657	19.5474	19.6163	19.66	19.6131	19.6995	19.734	19.7842
Dominica	Female	5 to 9	Mental disorders	3.01293	3.02618	3.00538	3.01459	3.03012	3.04627	3.07608	3.11968	3.27152	3.41447	3.56781	3.76807	3.83569	3.75929	3.65232	3.71255	3.87293	3.95349	4.05213	4.23563	4.31105	4.47308	4.57916	4.74342	4.93309	5.14357	5.27552	5.40632
Dominica	Male	0 to 20	Mental disorders	11.6696	11.2048	10.5895	10.325	10.0922	9.83332	9.52299	9.20997	8.77209	7.68556	7.13083	7.00824	6.98113	6.97906	6.95428	7.00338	7.06143	7.03142	7.02391	7.08582	7.16403	7.21522	7.28616	7.36622	7.43661	7.5206	7.61352	7.69001
Dominica	Male	10 to 14	Mental disorders	4.97491	5.00972	5.08273	5.08745	5.0934	5.07228	5.01769	4.94588	4.82885	4.55587	4.45798	4.4052	4.38939	4.40881	4.44486	4.57613	4.59533	4.63641	4.69475	4.7602	4.84235	4.88876	4.91879	4.95912	4.97366	4.99834	5.00341	5.0028
Dominica	Male	15 to 19	Mental disorders	10.4383	10.0622	9.43042	9.28059	9.03916	8.71132	8.25504	7.77622	7.17721	5.77561	5.03307	4.81068	4.74224	4.72752	4.68214	4.66483	4.69097	4.65777	4.62477	4.68151	4.74437	4.7837	4.80792	4.84476	4.88552	4.90527	4.90734	4.8939
Dominica	Male	5 to 9	Mental disorders	2.23684	2.24656	2.29209	2.29625	2.31462	2.32492	2.32446	2.33926	2.41041	2.38064	2.35692	2.5028	2.57389	2.47153	2.27919	2.24555	2.32399	2.26477	2.21563	2.24656	2.25389	2.25861	2.27318	2.29607	2.32346	2.34137	2.35831	2.37254
Dominican Republic	Both	0 to 20	Mental disorders	21.5403	21.5974	21.6774	21.6748	21.8572	21.8158	21.7663	21.8811	21.9455	21.8938	21.7605	21.7153	21.7534	21.826	21.957	22.0873	22.16	22.2549	22.2563	22.2876	22.3006	22.4352	22.6325	22.8395	23.1009	23.2981	23.4607	23.5123
Dominican Republic	Both	10 to 14	Mental disorders	10.6848	10.6577	10.7053	10.725	10.8173	10.8187	10.8495	10.9499	10.9871	10.9673	10.8997	10.8676	10.8936	10.927	11.0298	11.0743	11.078	11.0967	11.0442	11.0063	10.9644	11.0614	11.1505	11.2332	11.4081	11.5717	11.6853	11.751
Dominican Republic	Both	15 to 19	Mental disorders	16.3251	16.4085	16.481	16.5011	16.7815	16.7325	16.6314	16.7217	16.7407	16.6545	16.4328	16.4074	16.4261	16.4543	16.5182	16.6679	16.6841	16.702	16.6425	16.6516	16.595	16.6591	16.8309	16.9979	17.2137	17.3504	17.529	17.5953
Dominican Republic	Both	5 to 9	Mental disorders	20.0287	21.1546	21.564	22.1601	22.2645	23.1141	24.2427	24.9827	24.4282	23.6141	23.2624	22.2663	21.5271	21.4135	21.8266	22.1102	22.28	22.2815	21.7192	21.7812	21.88	22.6711	23.5723	24.6208	26.2067	26.9481	27.5653	27.4048
Dominican Republic	Female	0 to 20	Mental disorders	24.8412	24.9588	25.0704	25.1106	25.302	25.2876	25.2804	25.4229	25.496	25.5393	25.4822	25.4755	25.5283	25.6148	25.7484	25.8771	25.9428	26.0239	26.0571	26.113	26.1076	26.2362	26.445	26.6503	26.8804	27.0631	27.2275	27.2675
Dominican Republic	Female	10 to 14	Mental disorders	16.9463	17.0564	17.1332	17.1882	17.3005	17.326	17.3829	17.5328	17.6034	17.6584	17.669	17.6535	17.6932	17.7447	17.8483	17.8807	17.873	17.8958	17.8559	17.8316	17.7779	17.8804	17.9964	18.0608	18.2189	18.3972	18.5131	18.5408
Dominican Republic	Female	15 to 19	Mental disorders	22.8441	22.9481	23.0384	23.0903	23.3508	23.3565	23.3038	23.4178	23.4262	23.4711	23.3218	23.3425	23.3913	23.4479	23.5139	23.6799	23.6755	23.6428	23.6432	23.658	23.5696	23.6242	23.8116	24.0005	24.1953	24.3073	24.4985	24.594
Dominican Republic	Female	5 to 9	Mental disorders	58.5597	64.8812	67.1366	70.0714	71.1684	75.184	80.2765	83.824	82.0538	81.4707	81.5827	77.9385	75.1795	74.7912	76.493	77.7543	78.3406	78.3237	76.0095	76.2604	76.5803	79.826	83.4985	87.7548	94.1764	97.3139	100	99.2821
Dominican Republic	Male	0 to 20	Mental disorders	9.86045	9.57917	9.38716	9.2539	9.15654	9.05588	8.93725	8.84483	8.70787	7.87244	7.2281	7.03946	6.99549	6.98628	7.00021	7.02105	7.04111	7.05639	7.03849	7.04239	7.05879	7.11433	7.15129	7.17809	7.24547	7.29643	7.33288	7.36361
Dominican Republic	Male	10 to 14	Mental disorders	6.73374	6.63083	6.4943	6.43799	6.37076	6.29225	6.17187	6.04003	5.85938	5.01521	4.51842	4.38106	4.3148	4.30333	4.2956	4.29099	4.29136	4.30983	4.32215	4.34153	4.34683	4.34017	4.33249	4.34367	4.33982	4.32638	4.31252	4.28071
Dominican Republic	Male	15 to 19	Mental disorders	7.24117	7.01427	6.8198	6.69811	6.59912	6.49472	6.35464	6.20394	6.01147	5.17067	4.50406	4.29011	4.20167	4.16022	4.13218	4.11686	4.10838	4.12319	4.14941	4.15846	4.1638	4.16675	4.16003	4.15168	4.14289	4.13211	4.11717	4.10635
Dominican Republic	Male	5 to 9	Mental disorders	5.24984	4.75008	4.57954	4.46847	4.32309	4.22696	4.10173	3.98215	3.81026	2.97474	2.48745	2.3644	2.31852	2.30797	2.31344	2.31524	2.32131	2.32441	2.32143	2.32637	2.33485	2.34084	2.35559	2.36735	2.40638	2.41201	2.42002	2.42069
Grenada	Both	0 to 20	Mental disorders	18.7844	18.8591	18.9607	19.138	19.2777	19.3988	19.5228	19.6636	19.8246	19.9099	20.0032	20.1184	20.2073	20.2744	20.3645	20.3875	20.3899	20.3678	20.3511	20.2993	20.2803	20.2499	20.2264	20.1938	20.1726	20.1791	20.1675	20.1246
Grenada	Both	10 to 14	Mental disorders	8.43936	8.46491	8.502	8.56237	8.58216	8.62689	8.72418	8.78565	8.8577	8.91104	8.92598	8.98149	9.0261	9.02858	9.11714	9.06107	9.05473	8.9954	8.92646	8.82592	8.78212	8.74793	8.743	8.75528	8.69185	8.71761	8.7029	8.70398
Grenada	Both	15 to 19	Mental disorders	13.574	13.6804	13.7402	13.9165	13.9923	14.05	14.1066	14.1964	14.3175	14.3467	14.415	14.5157	14.6151	14.6953	14.7496	14.782	14.7667	14.6929	14.6499	14.579	14.5485	14.4928	14.4133	14.3166	14.3378	14.325	14.334	14.2783
Grenada	Both	5 to 9	Mental disorders	3.80825	3.74349	3.68976	3.71806	3.69269	3.61706	3.61996	3.65379	3.70134	3.69346	3.69256	3.70562	3.70693	3.69962	3.69065	3.68325	3.685	3.69285	3.70807	3.72173	3.73769	3.75772	3.7398	3.75384	3.77025	3.79008	3.80493	3.80775
Grenada	Female	0 to 20	Mental disorders	21.9247	22.0057	22.0753	22.2114	22.3106	22.4474	22.5536	22.6413	22.732	22.8175	22.9095	23.0044	23.1054	23.167	23.2715	23.3366	23.3397	23.3632	23.3726	23.372	23.3893	23.3934	23.3832	23.389	23.3756	23.3702	23.3706	23.3694
Grenada	Female	10 to 14	Mental disorders	14.7527	14.821	14.8658	14.8909	14.8516	14.8846	14.9765	15.0102	15.0109	15.0348	15.0164	15.0468	15.1475	15.1296	15.2446	15.2672	15.2383	15.2323	15.2187	15.1723	15.1785	15.1819	15.237	15.2731	15.2939	15.2796	15.2379	15.2942
Grenada	Female	15 to 19	Mental disorders	19.6841	19.7972	19.7809	19.9194	19.9632	20.0865	20.1336	20.1454	20.1887	20.2134	20.2594	20.3257	20.39	20.4414	20.4777	20.5288	20.5335	20.507	20.4675	20.4438	20.4749	20.4757	20.4112	20.3997	20.4028	20.4094	20.4638	20.4632
Grenada	Female	5 to 9	Mental disorders	3.12869	3.12583	3.07517	2.98144	2.95378	2.96691	3.17508	3.20724	3.21824	3.23458	3.19091	3.2038	3.2347	3.18633	3.12028	3.05432	3.10907	3.10241	3.1304	3.1338	3.19738	3.28675	3.34044	3.38498	3.46455	3.51529	3.54624	3.57959
Grenada	Male	0 to 20	Mental disorders	7.80027	7.80862	7.83651	8.11365	8.13659	7.97728	7.81587	7.85129	7.97008	7.54484	7.35284	7.3562	7.37047	7.40444	7.45222	7.4651	7.51419	7.51878	7.54084	7.54382	7.55748	7.55881	7.49504	7.48685	7.50555	7.54004	7.5456	7.52878
Grenada	Male	10 to 14	Mental disorders	4.42864	4.4292	4.43887	4.44469	4.44768	4.46461	4.49259	4.32541	4.22313	4.15794	4.13479	4.11647	4.12309	4.13094	4.13116	4.18334	4.19786	4.22302	4.24886	4.27913	4.29204	4.29967	4.29627	4.2928	4.32202	4.3169	4.3109	4.31699
Grenada	Male	15 to 19	Mental disorders	5.38824	5.35783	5.30318	5.53179	5.44005	5.16637	4.84868	4.79517	4.80654	4.2	3.8924	3.80086	3.74002	3.69693	3.66989	3.65787	3.68348	3.70873	3.72862	3.76454	3.77872	3.76879	3.677	3.67763	3.66368	3.66143	3.65563	3.66286
Grenada	Male	5 to 9	Mental disorders	2.30568	2.23896	2.18197	2.23056	2.18758	2.08309	2.02629	2.04702	2.0915	2.06857	2.06014	2.06831	2.07203	2.07955	2.08431	2.09856	2.11513	2.12192	2.13198	2.13736	2.14601	2.14483	2.10802	2.10931	2.11713	2.12006	2.11888	2.11875
Guyana	Both	0 to 20	Mental disorders	21.1177	21.2403	21.3467	21.3973	21.4667	21.51	21.5688	21.641	21.6556	21.5546	21.5051	21.5232	21.6278	21.8379	22.0867	22.3182	22.5841	22.8706	23.1964	23.5278	23.8331	24.0944	24.3024	24.4234	24.4583	24.4131	24.3045	24.13
Guyana	Both	10 to 14	Mental disorders	8.76823	8.91411	8.95267	9.01223	9.10347	9.17005	9.20124	9.3509	9.44995	9.48807	9.55568	9.67992	9.82574	10.0426	10.2028	10.293	10.4006	10.4515	10.5142	10.5738	10.6142	10.6367	10.6709	10.6893	10.7103	10.725	10.7452	10.7254
Guyana	Both	15 to 19	Mental disorders	18.5472	18.7012	18.9492	19.0932	19.2692	19.4254	19.6365	19.8207	20.0407	20.131	20.2546	20.403	20.5716	20.7945	21.0095	21.155	21.2073	21.3738	21.5171	21.5952	21.6572	21.6729	21.6525	21.6203	21.5456	21.4271	21.3086	21.1517
Guyana	Both	5 to 9	Mental disorders	3.76011	3.81407	3.87265	3.77545	3.76781	3.79019	3.74073	3.73352	3.68451	3.52549	3.51453	3.55492	3.61767	3.69987	3.77621	3.73479	3.76168	3.83942	3.89842	3.82959	3.80871	3.85375	3.86222	3.88579	3.91852	3.89129	3.8581	3.88846
Guyana	Female	0 to 20	Mental disorders	24.3764	24.5334	24.6527	24.7635	24.8603	24.9417	25.0222	25.1316	25.1753	25.1983	25.2433	25.316	25.4753	25.7387	26.0218	26.2787	26.5853	26.9053	27.2461	27.58	27.8701	28.0825	28.2481	28.3427	28.3399	28.2503	28.1139	27.92
Guyana	Female	10 to 14	Mental disorders	15.2861	15.5077	15.5821	15.713	15.8434	15.9422	15.9845	16.1595	16.2611	16.3029	16.3958	16.5735	16.7737	17.0598	17.2723	17.3924	17.5844	17.6694	17.8096	17.9283	18.0052	18.0357	18.0603	18.0417	18.0374	18.0152	18.0181	17.9179
Guyana	Female	15 to 19	Mental disorders	24.858	25.0224	25.2371	25.418	25.5774	25.7531	25.938	26.1634	26.3758	26.5986	26.8235	26.952	27.1425	27.394	27.6137	27.7801	27.8802	28.0986	28.2411	28.3696	28.4398	28.4215	28.4076	28.3917	28.315	28.1606	28.0327	27.8781
Guyana	Female	5 to 9	Mental disorders	3.40507	3.64317	3.76746	3.56111	3.50613	3.55701	3.50351	3.49313	3.38544	3.24455	3.32164	3.45496	3.51842	3.59951	3.66222	3.81178	3.82682	3.8508	3.96501	4.07425	4.10048	4.22529	4.28136	4.21651	4.22889	4.11812	3.97316	3.98281
Guyana	Male	0 to 20	Mental disorders	10.6173	10.3766	10.2306	9.8193	9.70224	9.53952	9.42552	9.38911	9.14788	8.20399	7.78378	7.68342	7.67815	7.71683	7.77978	7.83961	7.89531	7.99639	8.11879	8.20044	8.32905	8.46759	8.57355	8.63409	8.67391	8.68932	8.67417	8.63476
Guyana	Male	10 to 14	Mental disorders	5.48707	5.48033	5.26571	5.07757	5.13981	5.08802	4.95121	4.8398	4.85293	4.46748	4.29663	4.26224	4.27475	4.26161	4.2934	4.2789	4.22172	4.25206	4.27514	4.20484	4.21174	4.15673	4.1102	4.14682	4.17166	4.11604	4.10059	4.11778
Guyana	Male	15 to 19	Mental disorders	6.75771	6.3369	6.05521	5.51052	5.24191	4.96815	4.7533	4.6605	4.30249	3.22831	2.74207	2.59215	2.51017	2.43831	2.35966	2.34436	2.31969	2.31546	2.31017	2.2843	2.2828	2.29997	2.3038	2.28473	2.28112	2.3026	2.31391	2.333
Guyana	Male	5 to 9	Mental disorders	2.41601	2.40268	2.42938	2.36798	2.36245	2.36627	2.29955	2.27502	2.23743	2.0771	2.03297	2.04043	2.09359	2.16685	2.23328	2.14271	2.15348	2.23258	2.2632	2.14721	2.11002	2.11866	2.10256	2.133	2.1633	2.14821	2.15097	2.17215
Haiti	Both	0 to 20	Mental disorders	16.3624	16.3925	16.4336	16.5169	16.5702	16.6404	16.7491	16.9224	17.0886	17.2188	17.3075	17.3878	17.4647	17.5163	17.5841	17.5646	17.5449	17.5557	17.5131	17.4451	17.3224	17.1379	17.1034	17.0979	17.1099	17.136	17.215	17.2859
Haiti	Both	10 to 14	Mental disorders	7.02091	6.99427	7.01207	7.00104	6.98352	7.02315	7.04409	7.08326	7.14982	7.15121	7.14651	7.1563	7.18519	7.19452	7.20855	7.18326	7.15246	7.1735	7.16325	7.13778	6.99662	6.84888	6.8587	6.90442	6.95154	6.97681	7.04217	7.0944
Haiti	Both	15 to 19	Mental disorders	12.8059	12.9074	12.9295	13.0296	13.021	12.9987	13.0247	13.0835	13.1254	13.115	13.1263	13.1114	13.1357	13.1431	13.2169	13.1539	13.1493	13.1743	13.1279	13.0923	12.98	12.7907	12.7111	12.6377	12.6227	12.5821	12.585	12.6354
Haiti	Both	5 to 9	Mental disorders	4.49382	4.4494	4.39297	4.3351	4.27993	4.20841	4.16629	4.14333	4.09621	3.68087	3.42702	3.37672	3.35738	3.3483	3.35079	3.34721	3.34434	3.3558	3.35518	3.35753	3.36389	3.35169	3.36204	3.38004	3.38562	3.38723	3.40943	3.41319
Haiti	Female	0 to 20	Mental disorders	19.3428	19.4169	19.5387	19.6494	19.7545	19.8712	20.001	20.1848	20.3811	20.5732	20.6944	20.8025	20.9137	20.9694	21.0605	21.0226	21.0293	21.0814	21.0107	21.0038	20.8843	20.7103	20.684	20.6366	20.6422	20.6472	20.6678	20.7181
Haiti	Female	10 to 14	Mental disorders	12.9034	12.9367	12.9948	12.9932	12.9699	13.0588	13.0906	13.1578	13.2469	13.3309	13.2915	13.3282	13.4277	13.4588	13.4993	13.4437	13.4564	13.5599	13.5344	13.6027	13.4426	13.2961	13.3058	13.3105	13.3658	13.3706	13.3855	13.3755
Haiti	Female	15 to 19	Mental disorders	19.42	19.5596	19.6425	19.7626	19.8433	19.8237	19.8347	19.8769	19.9182	19.9254	20.0165	20.0279	20.052	20.0956	20.2019	20.1283	20.1632	20.2458	20.1807	20.2325	20.1534	20.0015	19.9508	19.8404	19.7935	19.7321	19.6698	19.6826
Haiti	Female	5 to 9	Mental disorders	4.03401	4.06005	4.03529	4.03609	4.01996	4.02629	4.0102	4.00893	3.98813	3.95352	3.95201	3.94118	3.945	3.97588	3.95408	3.95537	3.9476	3.93766	3.93699	3.96216	3.96139	4.02777	4.01297	4.02028	4.00155	3.95322	3.91471	3.90028
Haiti	Male	0 to 20	Mental disorders	7.00209	6.94975	6.85964	6.80264	6.70217	6.62034	6.56521	6.54598	6.50685	6.09989	5.8111	5.74622	5.7364	5.74792	5.76753	5.77484	5.75768	5.74431	5.74492	5.69008	5.62545	5.53534	5.52935	5.56526	5.589	5.62797	5.7074	5.76572
Haiti	Male	10 to 14	Mental disorders	5.98129	5.9349	5.88586	5.82738	5.75926	5.68113	5.61063	5.51994	5.41992	4.98014	4.72185	4.66227	4.64721	4.63779	4.64071	4.63707	4.64865	4.66378	4.67113	4.70411	4.71613	4.72706	4.72156	4.71259	4.69984	4.67949	4.65489	4.62631
Haiti	Male	15 to 19	Mental disorders	6.18957	6.18221	6.13363	6.06108	5.97124	5.87308	5.75504	5.62193	5.4892	5.00988	4.64033	4.52849	4.47815	4.45078	4.44096	4.43258	4.43464	4.4369	4.45233	4.47036	4.48392	4.49392	4.49145	4.48254	4.46947	4.46205	4.43139	4.40613
Haiti	Male	5 to 9	Mental disorders	3.37867	3.33442	3.26121	3.19184	3.12557	3.03804	2.98114	2.93959	2.87045	2.34793	2.04146	1.97592	1.94948	1.943	1.94138	1.9355	1.93351	1.94261	1.94128	1.94226	1.94976	1.94372	1.94589	1.95627	1.95845	1.96129	1.97615	1.97364
Jamaica	Both	0 to 20	Mental disorders	19.1317	19.0595	19.0514	19.0194	18.9929	18.9476	18.9203	18.9225	18.931	18.8887	18.892	18.9034	18.9161	18.9358	18.9793	19.0461	19.0933	19.1332	19.1734	19.2179	19.2454	19.3097	19.3582	19.3961	19.4359	19.4801	19.5346	19.5644
Jamaica	Both	10 to 14	Mental disorders	8.58442	8.49951	8.52524	8.51276	8.49418	8.48304	8.49394	8.51	8.52589	8.49242	8.53841	8.52163	8.54353	8.51316	8.5079	8.53404	8.4946	8.44353	8.39364	8.33418	8.31042	8.32453	8.33454	8.3741	8.39484	8.40442	8.47699	8.48125
Jamaica	Both	15 to 19	Mental disorders	13.2373	13.1681	13.1133	13.0642	13.0422	12.9829	12.9213	12.9241	12.9295	12.8669	12.8178	12.8324	12.8299	12.8513	12.8599	12.8432	12.8192	12.7322	12.6965	12.6838	12.6196	12.6364	12.6755	12.6765	12.7076	12.7919	12.8213	12.8841
Jamaica	Both	5 to 9	Mental disorders	4.37093	4.2581	4.21911	4.23011	4.20436	4.18764	4.20028	4.22743	4.25269	4.12868	4.09938	4.03337	3.9666	3.98057	3.95675	4.03172	4.09968	4.04369	4.00239	4.00931	3.96159	4.02368	4.03445	4.04687	4.07021	4.10147	4.17596	4.19885
Jamaica	Female	0 to 20	Mental disorders	22.1891	22.1362	22.1564	22.157	22.1595	22.1742	22.1589	22.1966	22.2621	22.2557	22.3002	22.32	22.3669	22.4098	22.4521	22.5077	22.5673	22.5916	22.6403	22.6855	22.7056	22.7491	22.8034	22.8412	22.8529	22.9168	22.9626	22.9928
Jamaica	Female	10 to 14	Mental disorders	14.6784	14.5845	14.6841	14.6962	14.7058	14.6913	14.7202	14.7539	14.7878	14.7591	14.83	14.8011	14.8656	14.8726	14.8748	14.8769	14.8381	14.7968	14.7937	14.7293	14.715	14.7178	14.7273	14.7785	14.7739	14.8037	14.8821	14.8701
Jamaica	Female	15 to 19	Mental disorders	19.3835	19.3829	19.3452	19.3362	19.3246	19.3577	19.2903	19.3557	19.4386	19.409	19.4208	19.4467	19.4593	19.4836	19.4569	19.4636	19.4876	19.3964	19.3505	19.3538	19.3233	19.3404	19.4037	19.4043	19.3892	19.4898	19.53	19.5981
Jamaica	Female	5 to 9	Mental disorders	3.3729	3.31849	3.34838	3.49332	3.51996	3.5601	3.71192	3.7767	3.84549	3.91208	3.97331	3.91535	3.76304	3.83085	3.81503	4.0197	4.35954	4.07789	3.96347	3.96603	3.87771	3.9723	3.98667	4.05935	4.09946	4.16864	4.41215	4.42974
Jamaica	Male	0 to 20	Mental disorders	8.9381	8.88858	8.8942	8.73794	8.55877	8.22747	8.04678	7.85064	7.56428	7.07295	6.87109	6.83818	6.80918	6.79222	6.80902	6.89689	6.95645	6.95946	6.8621	6.88502	6.92903	7.00974	7.0405	7.05028	7.09864	7.11893	7.14365	7.15999
Jamaica	Male	10 to 14	Mental disorders	5.25362	5.20024	5.17589	5.11178	5.05147	4.99715	4.89582	4.82269	4.7509	4.53274	4.42639	4.40963	4.40916	4.41507	4.42341	4.44548	4.48106	4.49191	4.41869	4.43883	4.46291	4.48018	4.48848	4.49769	4.51545	4.52918	4.52601	4.53168
Jamaica	Male	15 to 19	Mental disorders	6.91353	6.99519	7.09931	6.98614	6.80122	6.4267	6.20923	5.93788	5.55416	4.95261	4.71076	4.65665	4.61389	4.57745	4.55084	4.60648	4.67554	4.64396	4.50344	4.507	4.55465	4.59471	4.59759	4.57362	4.56802	4.55605	4.54237	4.51867
Jamaica	Male	5 to 9	Mental disorders	2.87665	2.76462	2.70374	2.67234	2.62761	2.58192	2.549	2.56348	2.56897	2.40405	2.34903	2.28675	2.25212	2.25169	2.22398	2.25086	2.23937	2.24766	2.22932	2.23442	2.21702	2.26263	2.27047	2.26056	2.26819	2.28653	2.30398	2.31574
Saint Lucia	Both	0 to 20	Mental disorders	19.7037	19.7178	19.806	19.843	19.8551	19.8712	19.9294	19.9543	19.9636	19.9766	19.9719	19.9974	20.0639	20.0733	20.1223	20.171	20.2364	20.3152	20.3946	20.4818	20.5541	20.5957	20.638	20.6075	20.5795	20.5815	20.5801	20.5774
Saint Lucia	Both	10 to 14	Mental disorders	8.78353	8.76348	8.81489	8.81307	8.8609	8.83589	8.88962	8.8946	8.89407	8.88694	8.8682	8.83088	8.85795	8.84053	8.85976	8.86869	8.87818	8.88419	8.89702	8.90436	8.89954	8.92068	8.91772	8.89818	8.91214	8.91113	8.92878	8.93778
Saint Lucia	Both	15 to 19	Mental disorders	14.4387	14.4576	14.55	14.6026	14.5711	14.5432	14.5863	14.6447	14.6439	14.6569	14.6346	14.6881	14.7649	14.7382	14.7488	14.7459	14.7302	14.7313	14.7251	14.7352	14.7318	14.7491	14.8059	14.7703	14.7693	14.836	14.8636	14.8655
Saint Lucia	Both	5 to 9	Mental disorders	3.83634	3.78189	3.7796	3.82129	3.84207	3.92633	3.82512	3.69366	3.69948	3.74474	3.73327	3.69425	3.72268	3.77081	3.79949	3.79635	3.83462	3.80651	3.75951	3.75807	3.75166	3.82519	3.82488	3.81905	3.83531	3.86022	3.8666	3.8931
Saint Lucia	Female	0 to 20	Mental disorders	22.6177	22.6789	22.7011	22.8133	22.8332	22.8576	22.9088	22.9609	22.9419	22.9729	22.9986	23.0376	23.1059	23.114	23.1743	23.2349	23.3043	23.3905	23.5123	23.5818	23.6581	23.7083	23.7597	23.7449	23.7274	23.7325	23.7113	23.7145
Saint Lucia	Female	10 to 14	Mental disorders	15.0341	15.0671	15.096	15.1245	15.1471	15.1639	15.1742	15.1828	15.1874	15.1885	15.1958	15.2041	15.218	15.2444	15.2518	15.2709	15.291	15.3295	15.3727	15.3803	15.3949	15.4058	15.4265	15.4048	15.458	15.425	15.4439	15.4633
Saint Lucia	Female	15 to 19	Mental disorders	20.0197	20.1276	20.1347	20.2807	20.3158	20.2792	20.2861	20.3556	20.2623	20.2555	20.2546	20.2741	20.3698	20.3214	20.3848	20.4101	20.4122	20.4849	20.5708	20.6012	20.6361	20.6676	20.7373	20.7099	20.6729	20.7631	20.7379	20.7462
Saint Lucia	Female	5 to 9	Mental disorders	2.99012	2.92484	3.08547	3.1011	3.15261	3.13794	3.0827	3.04942	3.12383	3.18397	3.14711	3.07194	3.07314	3.20935	3.32932	3.25194	3.23949	3.32742	3.33546	3.41515	3.40903	3.47044	3.52264	3.53377	3.60258	3.62561	3.65288	3.71433
Saint Lucia	Male	0 to 20	Mental disorders	8.4111	8.51346	8.80975	8.52769	8.33696	8.28658	8.14758	7.88323	7.80164	7.53633	7.36311	7.31746	7.34333	7.34791	7.38103	7.41684	7.45921	7.4833	7.49337	7.56062	7.59993	7.59658	7.62228	7.602	7.58939	7.59864	7.6244	7.63318
Saint Lucia	Male	10 to 14	Mental disorders	4.5723	4.55263	4.51829	4.48738	4.45104	4.43106	4.45136	4.44979	4.30389	4.21377	4.17314	4.16033	4.14655	4.14965	4.16768	4.19775	4.2224	4.20538	4.19622	4.23994	4.29016	4.3332	4.35364	4.36296	4.37166	4.34963	4.33203	4.31513
Saint Lucia	Male	15 to 19	Mental disorders	5.21376	5.40141	5.70423	5.3141	5.03658	4.94118	4.68924	4.32274	4.17837	3.80408	3.59282	3.50548	3.4768	3.45375	3.45466	3.45695	3.45699	3.46135	3.47363	3.49149	3.49842	3.46284	3.47503	3.48029	3.48015	3.4892	3.49146	3.49785
Saint Lucia	Male	5 to 9	Mental disorders	2.3201	2.27093	2.22019	2.24675	2.27998	2.38317	2.26518	2.11837	2.11262	2.14229	2.13855	2.10934	2.14255	2.16316	2.16156	2.17388	2.22423	2.17839	2.11351	2.09841	2.092	2.16478	2.14585	2.12819	2.13289	2.1536	2.15267	2.16662
Saint Vincent and the Grenadines	Both	0 to 20	Mental disorders	18.9041	18.9485	19.0392	19.1198	19.2141	19.3137	19.3967	19.4732	19.5587	19.5779	19.6017	19.6153	19.6545	19.6853	19.7374	19.7935	19.8727	19.9603	20.0164	20.1066	20.1908	20.2188	20.2665	20.2661	20.2999	20.3154	20.3438	20.3425
Saint Vincent and the Grenadines	Both	10 to 14	Mental disorders	8.31886	8.33761	8.33315	8.33324	8.36303	8.39017	8.41102	8.42618	8.4725	8.50348	8.53688	8.56991	8.62127	8.64573	8.72491	8.70415	8.73135	8.71954	8.67673	8.6845	8.71631	8.70468	8.73143	8.70097	8.78568	8.8136	8.89236	8.9168
Saint Vincent and the Grenadines	Both	15 to 19	Mental disorders	13.4576	13.4604	13.5542	13.6226	13.6827	13.7721	13.8478	13.9397	14.0437	14.1086	14.1721	14.2205	14.2944	14.4092	14.4777	14.5748	14.6705	14.7299	14.7787	14.8465	14.8858	14.8908	14.9165	14.8989	14.9169	14.9168	14.9219	14.8924
Saint Vincent and the Grenadines	Both	5 to 9	Mental disorders	3.56528	3.61966	3.70947	3.72355	3.83417	3.83361	3.76038	3.76877	3.78472	3.74357	3.70989	3.70003	3.71451	3.79019	3.86917	3.85282	3.82246	3.81714	3.7857	3.78527	3.8473	3.88517	3.8406	3.79323	3.76598	3.76558	3.78017	3.80869
Saint Vincent and the Grenadines	Female	0 to 20	Mental disorders	21.9216	21.9852	22.0599	22.1287	22.1767	22.2472	22.3239	22.3749	22.4334	22.4707	22.496	22.5104	22.5805	22.6005	22.6592	22.7063	22.7942	22.8618	22.9103	22.9832	23.0372	23.083	23.1147	23.0969	23.134	23.1285	23.1719	23.1986
Saint Vincent and the Grenadines	Female	10 to 14	Mental disorders	14.5385	14.5554	14.5768	14.5713	14.5887	14.6085	14.6513	14.6805	14.7139	14.7381	14.7635	14.7758	14.8462	14.8325	14.904	14.9512	14.9721	14.9596	14.9806	15.0078	15.0164	15.0252	15.076	15.0459	15.097	15.0812	15.1718	15.1612
Saint Vincent and the Grenadines	Female	15 to 19	Mental disorders	19.3174	19.4135	19.423	19.4741	19.4758	19.4875	19.5407	19.5754	19.6473	19.7038	19.7409	19.7687	19.8439	19.9552	19.9924	19.9977	20.1201	20.1692	20.1865	20.2327	20.2889	20.3219	20.3309	20.3214	20.3746	20.3918	20.4084	20.455
Saint Vincent and the Grenadines	Female	5 to 9	Mental disorders	2.83399	2.94875	3.0844	3.0761	3.17628	3.13204	3.08542	3.14741	3.26303	3.27916	3.14441	3.05851	2.98996	3.20633	3.53288	3.44394	3.37549	3.39659	3.28195	3.18504	3.20116	3.26189	3.25359	3.22718	3.24467	3.29458	3.30409	3.28871
Saint Vincent and the Grenadines	Male	0 to 20	Mental disorders	7.38374	7.42316	7.50034	7.54489	7.7044	7.77278	7.73478	7.68725	7.708	7.47315	7.34334	7.29873	7.29534	7.32864	7.34918	7.36543	7.40224	7.45822	7.49484	7.55028	7.62451	7.65227	7.69495	7.71652	7.75298	7.78238	7.79495	7.77544
Saint Vincent and the Grenadines	Male	10 to 14	Mental disorders	4.48963	4.54456	4.61395	4.6385	4.86127	4.96444	4.77807	4.49336	4.36529	4.25183	4.20913	4.20257	4.19716	4.22831	4.21623	4.17715	4.15534	4.14547	4.1564	4.15822	4.18236	4.18475	4.15736	4.14991	4.12747	4.12885	4.12827	4.12247
Saint Vincent and the Grenadines	Male	15 to 19	Mental disorders	4.44193	4.47094	4.45818	4.42491	4.45555	4.3967	4.29942	4.18243	4.12014	3.79528	3.58207	3.47574	3.43166	3.39872	3.36084	3.31251	3.27729	3.24931	3.21788	3.18278	3.17673	3.19827	3.2163	3.23548	3.26674	3.27699	3.28101	3.29362
Saint Vincent and the Grenadines	Male	5 to 9	Mental disorders	2.12798	2.17064	2.21968	2.23354	2.33666	2.33007	2.25048	2.23945	2.22051	2.1639	2.15891	2.16923	2.18534	2.2291	2.22542	2.22965	2.21177	2.19146	2.19164	2.21722	2.28903	2.30869	2.25441	2.21499	2.17754	2.16434	2.17471	2.19829
Suriname	Both	0 to 20	Mental disorders	22.7467	22.7812	22.7857	22.8743	22.9565	23.0131	23.1258	23.1953	23.2564	23.2869	23.367	23.4725	23.5018	23.5233	23.5339	23.5326	23.5883	23.7	23.8536	23.9249	23.9728	24.015	24.0264	24.0628	24.0636	24.0524	23.9703	23.8402
Suriname	Both	10 to 14	Mental disorders	10.544	10.6195	10.6926	10.7838	10.8167	10.8198	10.8273	10.7913	10.8221	10.765	10.7688	10.817	10.8315	10.91	10.94	10.9707	11.0262	11.1498	11.2458	11.2575	11.2497	11.2466	11.1912	11.1786	11.18	11.15	11.1017	11.0675
Suriname	Both	15 to 19	Mental disorders	19.5509	19.8665	20.0095	20.1734	20.2595	20.3196	20.3946	20.4381	20.4023	20.3354	20.3408	20.4304	20.5231	20.685	20.8461	20.9449	21.1086	21.2566	21.4696	21.5827	21.6523	21.6566	21.6366	21.5853	21.4579	21.3584	21.198	20.9932
Suriname	Both	5 to 9	Mental disorders	3.96571	4.06356	3.97018	3.8969	3.96364	3.83661	3.76827	3.77476	3.73772	3.65886	3.63686	3.712	3.74214	3.70167	3.74808	3.79863	3.83169	3.76197	3.7665	3.75689	3.767	3.83575	3.80162	3.8181	3.84952	3.87605	3.87593	3.85706
Suriname	Female	0 to 20	Mental disorders	26.4743	26.5542	26.6029	26.7334	26.8179	26.8796	26.9403	27.0269	27.089	27.1455	27.2419	27.3679	27.3921	27.4476	27.5126	27.5611	27.6175	27.7673	27.9075	28.0049	28.0702	28.1089	28.1424	28.1749	28.163	28.1186	28.0331	27.9128
Suriname	Female	10 to 14	Mental disorders	17.589	17.7009	17.8301	17.9684	18.0059	18.0234	18.0559	18.0264	18.0397	17.9225	17.9548	18.0413	18.0098	18.1162	18.2062	18.2886	18.388	18.5648	18.6862	18.7956	18.799	18.8103	18.8036	18.7711	18.7438	18.6867	18.6315	18.5435
Suriname	Female	15 to 19	Mental disorders	26.4828	26.8065	26.9746	27.1245	27.1941	27.2302	27.1902	27.25	27.2159	27.2071	27.1972	27.291	27.3529	27.5085	27.6636	27.7674	27.8567	27.9881	28.1305	28.2017	28.2891	28.2947	28.2941	28.3077	28.2326	28.1417	28.0119	27.8793
Suriname	Female	5 to 9	Mental disorders	3.21123	3.27792	3.12318	3.18301	3.28893	3.19173	3.19073	3.0746	3.04968	3.0553	3.01789	3.11607	3.08151	3.22842	3.45783	3.53705	3.54937	3.2096	3.23023	3.20938	3.2467	3.42489	3.32229	3.35706	3.49753	3.56054	3.54025	3.50087
Suriname	Male	0 to 20	Mental disorders	9.81611	9.77459	9.62341	9.43429	9.2121	9.17578	9.53836	9.37823	9.09356	8.48733	8.28861	8.29179	8.32567	8.30676	8.26945	8.26996	8.31293	8.3448	8.41757	8.42613	8.45417	8.49801	8.49301	8.52309	8.55639	8.57417	8.54888	8.51368
Suriname	Male	10 to 14	Mental disorders	4.75374	4.71557	4.47537	4.5629	4.59825	4.45121	4.39009	4.42859	4.4076	4.1937	4.09866	4.04838	4.00634	4.01044	4.04271	4.07259	4.08809	4.04961	4.03987	3.97299	4.00813	4.04487	3.97126	3.96634	4.00003	3.96119	3.94391	3.97869
Suriname	Male	15 to 19	Mental disorders	4.78971	4.76143	4.65842	4.38274	4.03839	3.99481	4.35537	4.0669	3.62979	2.88342	2.58001	2.51353	2.50747	2.46853	2.41059	2.40236	2.3763	2.33309	2.27665	2.23072	2.21547	2.21272	2.21653	2.22827	2.25357	2.2796	2.3091	2.37506
Suriname	Male	5 to 9	Mental disorders	2.45672	2.54076	2.49819	2.39484	2.44218	2.31753	2.23142	2.26451	2.2344	2.11798	2.10339	2.16236	2.20539	2.12541	2.11314	2.14826	2.19129	2.19213	2.18096	2.17885	2.17173	2.19937	2.18759	2.19332	2.18846	2.19891	2.20196	2.19089
Trinidad and Tobago	Both	0 to 20	Mental disorders	21.999	22.0296	22.0727	22.1515	22.2723	22.4211	22.5655	22.7498	22.9113	23.0209	23.1286	23.249	23.3668	23.4034	23.4613	23.4531	23.4328	23.3959	23.3156	23.2373	23.1169	22.9802	22.8363	22.7058	22.595	22.4953	22.4199	22.3592
Trinidad and Tobago	Both	10 to 14	Mental disorders	9.96594	10.0159	10.0454	10.0729	10.1135	10.1222	10.0867	10.1361	10.1713	10.1738	10.1899	10.2003	10.2108	10.251	10.323	10.3559	10.3637	10.4127	10.4434	10.442	10.4612	10.4637	10.4526	10.4475	10.4413	10.4079	10.4012	10.3652
Trinidad and Tobago	Both	15 to 19	Mental disorders	19.0994	19.1553	19.1743	19.1421	19.12	19.0885	19.0024	18.9092	18.7982	18.6572	18.5203	18.4892	18.4913	18.4574	18.5018	18.5127	18.5632	18.6168	18.6218	18.6761	18.6765	18.6397	18.627	18.6042	18.6229	18.6058	18.5704	18.5724
Trinidad and Tobago	Both	5 to 9	Mental disorders	4.06796	4.05937	4.03658	3.99347	3.96272	3.9385	3.90509	3.96269	3.97541	3.89807	3.84926	3.82119	3.90475	3.87346	3.85441	3.85556	3.87678	3.89058	3.93478	3.95715	3.95279	3.95326	3.95705	3.96716	3.9679	3.97927	3.98816	3.98698
Trinidad and Tobago	Female	0 to 20	Mental disorders	25.7036	25.7892	25.9037	26.0373	26.1743	26.3259	26.4737	26.6308	26.7734	26.8963	26.9852	27.0845	27.1758	27.197	27.2215	27.204	27.2052	27.147	27.0833	26.9886	26.876	26.7664	26.6433	26.4944	26.411	26.2928	26.1924	26.1474
Trinidad and Tobago	Female	10 to 14	Mental disorders	16.7564	16.8639	16.9828	17.0632	17.1229	17.1385	17.1437	17.1544	17.2173	17.2206	17.2444	17.2484	17.2684	17.3191	17.3774	17.4245	17.4672	17.5207	17.6304	17.5763	17.6361	17.6318	17.6134	17.5895	17.5834	17.4938	17.4102	17.3295
Trinidad and Tobago	Female	15 to 19	Mental disorders	25.8561	25.9564	26.0478	26.1019	26.0984	26.0791	25.9749	25.8563	25.7276	25.6131	25.4403	25.4005	25.3581	25.3225	25.3112	25.305	25.3569	25.3645	25.3484	25.3706	25.3481	25.3527	25.3463	25.2893	25.3448	25.3351	25.2862	25.304
Trinidad and Tobago	Female	5 to 9	Mental disorders	3.20029	3.24653	3.23218	3.17458	3.17294	3.13148	3.11474	3.27375	3.36928	3.36791	3.28082	3.21864	3.1897	3.19554	3.10958	3.1685	3.25841	3.35537	3.35322	3.33304	3.37895	3.38535	3.41992	3.43023	3.45117	3.47652	3.49153	3.51883
Trinidad and Tobago	Male	0 to 20	Mental disorders	10.0017	9.78148	9.64545	9.52898	9.42812	9.36454	9.28854	9.2123	9.15332	8.54437	8.27684	8.24981	8.33935	8.34186	8.36913	8.37028	8.35877	8.36439	8.33358	8.30727	8.26252	8.20312	8.14653	8.116	8.06963	8.04438	8.03312	8.00944
Trinidad and Tobago	Male	10 to 14	Mental disorders	4.73288	4.70295	4.72225	4.67407	4.61816	4.61326	4.5856	4.50792	4.45118	4.258	4.18384	4.16776	4.15959	4.17717	4.1181	4.09219	4.09546	4.08216	4.13609	4.06271	4.05002	4.04612	4.03744	4.0366	4.03969	4.02416	4.00721	3.99494
Trinidad and Tobago	Male	15 to 19	Mental disorders	5.83356	5.58592	5.44678	5.32567	5.1519	4.97711	4.7917	4.56535	4.3846	3.62486	3.25491	3.14684	3.16289	3.12248	3.08424	3.06349	3.04128	3.01645	2.97581	2.94918	2.9348	2.93459	2.93071	2.92017	2.91865	2.91786	2.91627	2.92501
Trinidad and Tobago	Male	5 to 9	Mental disorders	2.50908	2.49023	2.47419	2.43208	2.40411	2.38678	2.34727	2.35419	2.34722	2.25857	2.21382	2.20334	2.27946	2.26196	2.25356	2.23907	2.21605	2.20622	2.25648	2.27478	2.26065	2.25012	2.24447	2.25962	2.25711	2.26708	2.27321	2.2677
Andean Latin America	Both	0 to 20	Mental disorders	23.2748	23.2852	23.4194	23.4871	23.4798	23.4841	23.5938	23.712	23.7455	23.7943	23.8344	23.7953	23.7643	23.7797	23.8034	23.8819	23.9476	23.9939	24.1297	24.292	24.3787	24.459	24.55	24.593	24.6188	24.608	24.6907	24.7115
Andean Latin America	Both	10 to 14	Mental disorders	12.2544	12.2924	12.3542	12.3747	12.3697	12.3333	12.4131	12.482	12.5105	12.5546	12.6135	12.5854	12.5414	12.5517	12.5593	12.5799	12.607	12.6369	12.706	12.8178	12.8466	12.8681	12.9064	12.8841	12.8781	12.9085	12.9809	12.9957
Andean Latin America	Both	15 to 19	Mental disorders	18.1452	18.0812	18.2267	18.3264	18.2794	18.3195	18.3788	18.4445	18.4205	18.3997	18.3831	18.3052	18.2282	18.2055	18.1608	18.1813	18.194	18.1911	18.2605	18.3773	18.4242	18.5135	18.634	18.7629	18.868	18.915	19.0587	19.1871
Andean Latin America	Both	5 to 9	Mental disorders	19.9528	21.7341	22.0236	21.0642	20.2647	19.2314	20.2416	20.5953	20.5144	21.0704	21.7451	20.9099	19.6901	18.9043	18.5153	18.8907	18.1002	17.3395	17.3015	17.663	18.1867	18.6284	18.2135	17.4631	17.2918	16.8192	17.097	16.6705
Andean Latin America	Female	0 to 20	Mental disorders	23.1802	23.2642	23.3502	23.446	23.4888	23.5254	23.5782	23.6575	23.709	23.7397	23.7902	23.8029	23.8265	23.8546	23.9155	23.9902	24.1	24.2186	24.3379	24.4441	24.5095	24.591	24.6434	24.7037	24.7501	24.7329	24.7641	24.7903
Andean Latin America	Female	10 to 14	Mental disorders	15.1781	15.2188	15.2514	15.3145	15.3595	15.3787	15.42	15.4628	15.5073	15.5344	15.5865	15.6287	15.6488	15.6659	15.6908	15.7129	15.7771	15.8843	15.9301	16.0249	16.0982	16.1763	16.1774	16.2127	16.2507	16.2806	16.2984	16.3137
Andean Latin America	Female	15 to 19	Mental disorders	21.4519	21.5677	21.6541	21.7563	21.761	21.8246	21.8227	21.8485	21.8305	21.8002	21.804	21.7471	21.7159	21.6854	21.6697	21.6957	21.7481	21.8134	21.8858	21.934	21.9609	22.0164	22.0889	22.208	22.3232	22.3274	22.4358	22.5169
Andean Latin America	Female	5 to 9	Mental disorders	4.86754	4.97369	5.03462	5.00679	4.96651	4.88786	4.97723	5.0435	5.12821	5.16924	5.20069	5.1711	5.12506	5.11831	5.05684	4.93645	4.79088	4.73129	4.79557	4.85979	4.96182	4.98304	4.97739	5.0855	5.07399	4.91285	5.03545	5.0519
Andean Latin America	Male	0 to 20	Mental disorders	22.7059	22.3146	23.0406	23.1404	22.8059	22.4403	23.2663	23.7969	23.7636	23.8487	23.7571	23.1894	22.6773	22.3336	21.9625	22.0297	21.7223	21.4234	21.6889	22.3838	22.6371	22.8572	23.1742	22.9152	22.6663	22.4914	22.791	22.7685
Andean Latin America	Male	10 to 14	Mental disorders	17.4753	18.0021	18.6919	18.5971	18.3264	17.5461	18.4159	18.9179	18.9973	19.5502	19.6147	18.5718	17.7859	17.3321	16.7776	16.6659	16.452	16.2845	16.7613	17.514	17.1833	16.9458	17.288	16.4127	15.8185	15.5682	15.8892	15.7458
Andean Latin America	Male	15 to 19	Mental disorders	15.7435	14.742	15.4409	15.7183	15.4421	15.2431	15.8957	16.3439	16.2677	16.117	15.8403	15.4824	15.2064	14.9291	14.5575	14.4989	14.1785	13.8808	14.0187	14.5668	14.825	15.0458	15.3566	15.2736	15.0395	14.8427	15.0257	15.0672
Andean Latin America	Male	5 to 9	Mental disorders	20.6504	22.7317	23.0552	21.902	20.9522	19.754	20.9175	21.2824	21.1625	21.794	22.5746	21.5848	20.1352	19.1907	18.7244	19.1745	18.2605	17.3566	17.2609	17.6459	18.2047	18.6939	18.1806	17.2539	17.0541	16.5403	16.8292	16.3236
Bolivia	Both	0 to 20	Mental disorders	21.6273	21.743	21.8917	22.0154	22.1657	22.2372	22.3594	22.4688	22.5759	22.6395	22.7397	22.7664	22.8194	22.8678	22.9379	23.0371	23.1336	23.2498	23.3331	23.4592	23.5676	23.6602	23.7391	23.7979	23.8513	23.858	23.8724	23.8752
Bolivia	Both	10 to 14	Mental disorders	11.0695	11.1073	11.1385	11.2027	11.2716	11.2701	11.3547	11.4443	11.5224	11.554	11.6153	11.6401	11.67	11.678	11.7204	11.7514	11.7566	11.7471	11.7854	11.8165	11.8852	11.9507	11.998	12.0353	12.1288	12.2103	12.2841	12.3147
Bolivia	Both	15 to 19	Mental disorders	17.4224	17.629	17.7474	17.8519	17.9384	18.0049	18.0611	18.1051	18.1744	18.2132	18.2502	18.1623	18.1126	18.0727	18.0152	18.0497	18.0202	18.0824	18.0439	18.1248	18.1717	18.2106	18.2898	18.3635	18.4133	18.417	18.5054	18.5586
Bolivia	Both	5 to 9	Mental disorders	9.60898	9.68379	9.86629	10.0554	10.2629	10.3841	10.5055	10.5794	10.7327	10.9227	11.1843	11.4706	11.7642	12.0663	12.4013	12.7145	12.9638	13.1935	13.273	13.3283	13.4585	13.6539	13.8384	13.9869	14.1511	14.3141	14.4631	14.5352
Bolivia	Female	0 to 20	Mental disorders	22.0135	22.1589	22.3423	22.5026	22.6698	22.7552	22.9022	23.0389	23.1697	23.2656	23.3812	23.403	23.4535	23.4761	23.4993	23.5851	23.6396	23.7747	23.8174	23.9502	24.0215	24.0618	24.0983	24.1361	24.1464	24.1197	24.123	24.1056
Bolivia	Female	10 to 14	Mental disorders	14.3317	14.3825	14.4395	14.5277	14.5827	14.5751	14.6871	14.8025	14.8721	14.8965	14.9675	14.9804	15.01	14.9969	15.0121	15.072	15.0445	15.0486	15.07	15.1376	15.1737	15.2231	15.2289	15.2875	15.3457	15.4205	15.5264	15.5339
Bolivia	Female	15 to 19	Mental disorders	21.1526	21.4071	21.5613	21.7064	21.8427	21.9213	21.9901	22.0522	22.172	22.2523	22.3268	22.2489	22.1791	22.1156	21.9506	21.9951	21.9361	22.0795	22.0106	22.1208	22.1507	22.1226	22.1567	22.1883	22.1888	22.1162	22.1573	22.1371
Bolivia	Female	5 to 9	Mental disorders	3.18657	3.24896	3.23328	3.28061	3.30796	3.36104	3.47456	3.5377	3.60414	3.69502	3.80256	3.91324	4.00621	4.09812	4.14208	4.21984	4.25153	4.33809	4.35565	4.38862	4.44699	4.51237	4.58203	4.65238	4.73468	4.83222	4.97523	4.99502
Bolivia	Male	0 to 20	Mental disorders	14.6561	14.7212	14.7379	14.795	14.8443	14.9146	14.9759	15.0574	15.0882	15.0735	15.1267	15.1934	15.2995	15.4903	15.6956	15.969	16.2371	16.4553	16.633	16.8293	17.0712	17.3932	17.7031	17.9672	18.1682	18.3904	18.633	18.8183
Bolivia	Male	10 to 14	Mental disorders	8.76762	8.8548	8.9671	9.06138	9.10811	9.1622	9.26223	9.38885	9.52745	9.64538	9.76398	9.91897	10.0908	10.2774	10.4424	10.6406	10.7581	10.8246	10.8733	11.0462	11.2764	11.5619	11.8833	12.1948	12.397	12.6106	12.7856	12.8344
Bolivia	Male	15 to 19	Mental disorders	8.91918	8.88479	8.71916	8.63036	8.51738	8.51389	8.48645	8.51037	8.45529	8.37483	8.33917	8.33158	8.35518	8.47785	8.57405	8.77334	8.96742	9.15218	9.27285	9.41385	9.56699	9.80342	10.0436	10.2567	10.3956	10.6131	10.8878	11.1415
Bolivia	Male	5 to 9	Mental disorders	8.95454	9.0315	9.22277	9.42408	9.63378	9.75951	9.83873	9.87716	10.0209	10.2057	10.4625	10.7668	11.0855	11.4218	11.7974	12.1518	12.4393	12.6778	12.7702	12.8287	12.9553	13.1602	13.3495	13.493	13.6496	13.7947	13.9132	13.9589
Ecuador	Both	0 to 20	Mental disorders	24.0097	24.0788	24.1261	24.1455	24.1449	24.174	24.1918	24.2069	24.1802	24.1601	24.1609	24.1793	24.1521	24.1962	24.2513	24.3323	24.4972	24.5837	24.7854	24.8356	24.9259	25.0302	25.1519	25.3972	25.5438	25.5844	25.7525	25.8454
Ecuador	Both	10 to 14	Mental disorders	12.8953	12.913	12.958	12.9593	12.9677	13.008	13.0337	13.0366	13.073	13.0989	13.1025	13.1653	13.202	13.2626	13.3323	13.3959	13.474	13.5453	13.6146	13.674	13.7177	13.7496	13.7669	13.8314	13.8525	13.9241	13.9689	13.9809
Ecuador	Both	15 to 19	Mental disorders	20.0881	20.1775	20.157	20.1746	20.1489	20.1404	20.0659	19.9715	19.8177	19.6539	19.6542	19.6453	19.601	19.6518	19.6698	19.7194	19.8644	19.8786	20.0547	20.0256	20.0923	20.1979	20.3022	20.5664	20.6879	20.6574	20.8427	21.0042
Ecuador	Both	5 to 9	Mental disorders	4.40946	4.40332	4.39715	4.39901	4.41395	4.42229	4.41159	4.40935	4.42123	4.45703	4.47704	4.51818	4.56201	4.60326	4.63604	4.67093	4.73256	4.78135	4.84035	4.85222	4.87624	4.90094	4.96016	4.97913	5.01358	5.07068	5.11803	5.10489
Ecuador	Female	0 to 20	Mental disorders	25.4666	25.5883	25.6862	25.7471	25.7609	25.8003	25.8507	25.8354	25.7995	25.7244	25.7222	25.7341	25.6906	25.7392	25.7664	25.845	26.0159	26.1521	26.3708	26.4037	26.4987	26.6258	26.7535	26.9763	27.0977	27.119	27.2666	27.3569
Ecuador	Female	10 to 14	Mental disorders	17.0479	17.1003	17.2565	17.2795	17.3299	17.3684	17.4425	17.4354	17.4726	17.4527	17.4751	17.5188	17.6017	17.6615	17.6541	17.7327	17.8023	17.9907	18.1079	18.1696	18.2292	18.2599	18.2934	18.3237	18.3461	18.3659	18.3769	18.3795
Ecuador	Female	15 to 19	Mental disorders	24.8734	25.0411	25.0548	25.1314	25.1108	25.1253	25.0854	24.9485	24.7583	24.5733	24.5478	24.5164	24.4342	24.4911	24.4586	24.506	24.6508	24.6838	24.8915	24.8608	24.9306	25.0692	25.185	25.4235	25.5153	25.48	25.6327	25.7691
Ecuador	Female	5 to 9	Mental disorders	2.65875	2.67449	2.69167	2.72194	2.76638	2.76492	2.73801	2.70078	2.7805	2.85541	2.8692	2.87835	2.9805	3.00823	3.00219	3.09325	3.201	3.30218	3.42205	3.45473	3.46309	3.4168	3.48696	3.54015	3.58827	3.6422	3.72487	3.7354
Ecuador	Male	0 to 20	Mental disorders	11.1746	11.0852	10.9405	10.7916	10.6783	10.5905	10.4755	10.378	10.2902	10.271	10.2388	10.2441	10.2609	10.2747	10.3127	10.3559	10.4076	10.4356	10.5054	10.5727	10.6297	10.6517	10.68	10.7657	10.858	10.9329	11.0035	11.0596
Ecuador	Male	10 to 14	Mental disorders	3.76345	3.73686	3.68364	3.63743	3.60872	3.55683	3.50781	3.42768	3.38794	3.37823	3.36477	3.35587	3.37387	3.34449	3.3286	3.35045	3.35983	3.3734	3.37763	3.3927	3.41824	3.40935	3.39515	3.40534	3.41621	3.393	3.40241	3.40265
Ecuador	Male	15 to 19	Mental disorders	4.61984	4.50053	4.33219	4.15377	4.01343	3.88901	3.75645	3.60908	3.51337	3.46176	3.41849	3.40003	3.40761	3.39684	3.37656	3.36852	3.36624	3.34441	3.33973	3.32278	3.33097	3.28661	3.24214	3.22093	3.20003	3.13844	3.0836	3.04036
Ecuador	Male	5 to 9	Mental disorders	2.73618	2.72157	2.7091	2.69969	2.70519	2.70559	2.69518	2.69593	2.68424	2.69669	2.71108	2.73339	2.75869	2.78564	2.79946	2.81182	2.83304	2.85169	2.87273	2.88991	2.9077	2.92895	2.97174	2.97399	3.00785	3.05336	3.07036	3.04707
Peru	Both	0 to 20	Mental disorders	23.4157	23.3693	23.5492	23.6291	23.5746	23.5499	23.7119	23.8941	23.9401	24.026	24.0706	23.9813	23.9178	23.9061	23.8928	23.96	23.9557	23.9464	24.062	24.3	24.3755	24.4348	24.5124	24.4265	24.3668	24.3192	24.3796	24.3686
Peru	Both	10 to 14	Mental disorders	12.3002	12.3514	12.4321	12.4471	12.4129	12.3301	12.4475	12.5542	12.5716	12.6377	12.7281	12.6361	12.5244	12.5096	12.4719	12.466	12.4719	12.4844	12.5511	12.7098	12.6952	12.6756	12.7151	12.6114	12.5503	12.5431	12.6418	12.6628
Peru	Both	15 to 19	Mental disorders	17.2965	17.0699	17.3225	17.4754	17.3881	17.4436	17.5714	17.7205	17.725	17.753	17.7069	17.5961	17.4955	17.4451	17.3672	17.3567	17.2941	17.2371	17.2772	17.4839	17.5182	17.6103	17.7397	17.7776	17.8515	17.9253	18.0305	18.1483
Peru	Both	5 to 9	Mental disorders	30.8671	34.0854	34.4855	32.6155	31.0812	29.2146	31.0974	31.7839	31.6482	32.6382	33.8556	32.3524	30.2176	28.9577	28.4435	29.4058	27.9921	26.4916	26.3711	26.9939	27.8487	28.4393	27.2929	25.5533	24.995	23.9066	24.2893	23.3455
Peru	Female	0 to 20	Mental disorders	22.335	22.3804	22.4301	22.5253	22.5466	22.5674	22.59	22.6974	22.7665	22.8282	22.8815	22.8892	22.9342	22.9479	23.0305	23.0836	23.162	23.241	23.308	23.4219	23.4473	23.5022	23.5016	23.4599	23.4645	23.4196	23.3811	23.3919
Peru	Female	10 to 14	Mental disorders	14.4906	14.5152	14.4633	14.522	14.5503	14.5685	14.581	14.6409	14.6947	14.7535	14.8139	14.8604	14.8382	14.8394	14.8805	14.8525	14.9349	15.007	14.9739	15.0414	15.0835	15.1598	15.1158	15.1465	15.2014	15.2411	15.2532	15.3108
Peru	Female	15 to 19	Mental disorders	19.5591	19.609	19.7266	19.8464	19.8405	19.9223	19.8976	19.9673	19.9713	19.9698	19.9563	19.8943	19.9134	19.8563	19.9007	19.8884	19.9017	19.926	19.9543	20.0074	19.9955	20.0168	20.0366	20.0532	20.1467	20.1263	20.1499	20.1875
Peru	Female	5 to 9	Mental disorders	6.48197	6.64634	6.74783	6.6607	6.55794	6.40655	6.55293	6.67843	6.77774	6.79254	6.81635	6.73976	6.60918	6.60249	6.52986	6.26809	5.94606	5.75188	5.8083	5.89891	6.06707	6.09175	5.98467	6.11389	6.01201	5.62183	5.75016	5.75369
Peru	Male	0 to 20	Mental disorders	30.9764	30.3471	31.7847	32.0615	31.5409	30.9443	32.5837	33.6766	33.735	33.9998	33.9119	32.8991	31.9667	31.3185	30.6059	30.7194	30.1185	29.5663	30.1277	31.5097	31.996	32.3436	32.8611	32.177	31.532	31.043	31.506	31.2838
Peru	Male	10 to 14	Mental disorders	26.8855	27.9303	29.3405	29.3175	28.9589	27.6047	29.2283	30.1241	30.2215	31.2524	31.411	29.5322	28.1115	27.2844	26.2483	26.0275	25.6846	25.5334	26.7591	28.5479	28.1031	27.7195	28.3339	26.3082	24.8208	24.064	24.4417	23.9506
Peru	Male	15 to 19	Mental disorders	23.7548	22.0286	23.463	24.0915	23.7	23.4376	24.8481	25.933	26.0094	25.8992	25.4934	24.8419	24.2905	23.7206	23.0223	22.9304	22.3702	21.8591	22.2166	23.3389	23.8758	24.3119	25.0125	24.9691	24.6834	24.4562	24.9893	25.0618
Peru	Male	5 to 9	Mental disorders	33.1844	36.9637	37.4042	35.1591	33.3503	31.1925	33.3905	34.1194	33.9685	35.1219	36.5495	34.7797	32.2434	30.7114	30.08	31.2174	29.5675	27.7872	27.5439	28.1801	29.0467	29.6748	28.336	26.2488	25.643	24.4973	24.9166	23.8425
Central Latin America	Both	0 to 20	Mental disorders	27.3409	27.4426	27.6502	27.7049	27.8627	27.8812	27.7773	27.6866	27.5623	27.9406	28.0286	28.0943	28.3117	28.3868	28.4256	28.5114	28.5435	28.4415	28.4057	28.4579	28.3684	28.3949	28.343	28.1881	28.4453	28.6126	28.705	28.7991
Central Latin America	Both	10 to 14	Mental disorders	15.9241	15.9291	15.9507	15.9323	15.9906	16.0263	16.053	16.0421	16.1061	16.1067	16.0846	16.0892	16.1297	16.1521	16.1758	16.2016	16.1926	16.154	16.0988	16.0571	16.0481	16.0812	16.1164	16.1242	16.1578	16.1932	16.2419	16.2784
Central Latin America	Both	15 to 19	Mental disorders	22.3284	22.4546	22.7386	22.8289	23.0083	23.022	22.8554	22.7591	22.5415	23.1381	23.2897	23.3726	23.6521	23.7125	23.6999	23.7562	23.7044	23.4617	23.318	23.3261	23.1448	23.1383	23.0495	22.8473	23.2209	23.4711	23.6175	23.7893
Central Latin America	Both	5 to 9	Mental disorders	6.61871	6.23107	6.47514	6.22359	7.11869	7.35768	7.56048	6.45053	7.00716	6.36255	5.65896	5.61938	5.86558	5.67412	5.82591	5.73705	5.85367	5.8466	5.90296	6.09164	6.14226	6.47158	6.60298	6.50823	6.30664	6.26184	6.23147	6.2581
Central Latin America	Female	0 to 20	Mental disorders	27.2336	27.4363	27.6154	27.8229	27.9678	28.0589	28.0162	28.0442	27.8978	28.3052	28.4279	28.4912	28.6922	28.77	28.8058	28.8914	28.9199	28.8116	28.7612	28.8134	28.7024	28.6992	28.6223	28.447	28.6969	28.8404	28.9168	28.9903
Central Latin America	Female	10 to 14	Mental disorders	19.0258	19.1212	19.2081	19.2677	19.3272	19.3792	19.411	19.4532	19.4947	19.526	19.5448	19.5557	19.5831	19.6188	19.6521	19.6714	19.6715	19.6303	19.5749	19.5477	19.5238	19.5339	19.5478	19.5238	19.5522	19.5811	19.6083	19.62
Central Latin America	Female	15 to 19	Mental disorders	25.3309	25.5833	25.8209	26.1198	26.2974	26.4163	26.3447	26.3727	26.1507	26.7225	26.8784	26.9515	27.2053	27.2636	27.2602	27.3276	27.2805	27.0511	26.9085	26.9156	26.7242	26.6946	26.5752	26.3628	26.7132	26.9258	27.0522	27.1946
Central Latin America	Female	5 to 9	Mental disorders	4.69931	3.45996	3.22081	3.23869	3.94689	3.38047	4.0796	3.82666	2.86178	2.67263	2.61375	2.61845	2.67574	2.75674	2.85773	3.0488	3.5451	3.34067	3.44841	3.88693	3.56961	3.55753	3.84745	3.4793	3.3981	3.3513	3.34838	3.36722
Central Latin America	Male	0 to 20	Mental disorders	14.1766	13.9102	14.8753	13.8831	14.3677	13.8843	13.3874	12.2781	12.5701	12.163	11.8265	11.8289	11.9575	11.909	11.9818	11.9593	11.9794	12.0232	12.045	12.0862	12.172	12.3686	12.4574	12.5226	12.4366	12.4628	12.4944	12.5403
Central Latin America	Male	10 to 14	Mental disorders	2.85369	2.75096	3.0682	2.84759	3.38004	3.59072	3.5628	2.88389	3.40633	2.94677	2.47713	2.44501	2.58695	2.43198	2.49244	2.39214	2.39992	2.43924	2.49933	2.58593	2.68772	2.95156	3.02889	3.03735	2.86335	2.80742	2.7522	2.73876
Central Latin America	Male	15 to 19	Mental disorders	5.34791	5.09769	6.2692	5.13938	5.52746	4.7834	4.12202	3.00202	3.06529	2.70325	2.46616	2.43664	2.46499	2.39954	2.4049	2.36288	2.36784	2.39805	2.41786	2.45244	2.49354	2.59138	2.62019	2.63496	2.52023	2.46744	2.41912	2.37558
Central Latin America	Male	5 to 9	Mental disorders	4.12472	4.01299	4.36558	4.06765	4.91332	5.35329	5.39385	4.16119	5.08167	4.37911	3.56646	3.51562	3.78445	3.53269	3.68175	3.52244	3.51754	3.56063	3.59592	3.69082	3.83774	4.22657	4.29959	4.2885	4.07468	4.0329	3.99319	4.01485
Colombia	Both	0 to 20	Mental disorders	24.638	24.7033	24.848	25.0813	25.1628	25.2143	25.3762	25.4095	25.4135	25.4528	25.4907	25.5419	25.5844	25.6745	25.7295	25.8009	25.7893	25.5975	25.3642	25.1489	25.0391	25.0159	25.0156	24.9404	24.9155	24.9302	24.9952	24.998
Colombia	Both	10 to 14	Mental disorders	13.5576	13.692	13.8368	13.8795	13.9493	14.0349	14.0659	14.1251	14.188	14.2342	14.2302	14.2661	14.3033	14.3503	14.3836	14.4258	14.3508	14.1807	13.9784	13.7555	13.6579	13.651	13.653	13.583	13.6266	13.6367	13.6736	13.6348
Colombia	Both	15 to 19	Mental disorders	19.1271	19.2815	19.509	19.9328	20.0403	20.1443	20.4019	20.4492	20.4781	20.5872	20.6637	20.7383	20.8143	20.9194	20.9579	21.0095	20.9121	20.5441	20.0787	19.6985	19.4823	19.3666	19.3139	19.2144	19.1233	19.1106	19.1768	19.1687
Colombia	Both	5 to 9	Mental disorders	8.00871	6.40322	6.09209	6.09237	7.01694	6.25911	7.15185	6.79073	5.53609	5.24984	5.15766	5.13131	5.11361	5.1613	5.23795	5.39223	5.92792	5.66885	5.7843	6.35185	6.00624	6.03078	6.48443	6.12375	6.07041	6.04245	6.01513	6.02504
Colombia	Female	0 to 20	Mental disorders	24.7537	24.9009	25.1245	25.3179	25.5914	25.6938	25.8791	25.9521	25.9587	26.0112	26.0575	26.0951	26.1663	26.2542	26.3145	26.386	26.3621	26.1174	25.7861	25.5568	25.3617	25.2975	25.2657	25.12	25.0893	25.0681	25.1538	25.1702
Colombia	Female	10 to 14	Mental disorders	16.4622	16.6587	16.9382	17.091	17.2097	17.3557	17.3878	17.4572	17.5592	17.6458	17.6275	17.6618	17.6763	17.706	17.7262	17.7408	17.66	17.4421	17.1646	16.9046	16.7618	16.7321	16.7198	16.5381	16.5777	16.5851	16.593	16.5428
Colombia	Female	15 to 19	Mental disorders	22.6683	22.9779	23.3171	23.6448	24.0321	24.1654	24.45	24.5453	24.5677	24.6613	24.7621	24.8432	24.9883	25.1241	25.1923	25.2955	25.1761	24.7566	24.195	23.8053	23.4738	23.3185	23.201	23.0778	22.9662	22.9193	23.0272	23.0611
Colombia	Female	5 to 9	Mental disorders	16.4399	9.56661	8.22357	8.25827	12.1584	8.90936	12.7795	11.2143	5.79626	4.5807	4.11513	4.01105	4.11764	4.34264	4.70907	5.40773	7.65128	6.40884	6.79114	9.0546	7.33158	7.20319	8.85721	6.86507	6.27817	5.96178	6.02852	6.14373
Colombia	Male	0 to 20	Mental disorders	10.9041	11.0198	11.2061	12.2628	11.1113	10.9846	10.9454	10.9204	10.9577	10.9749	10.9941	11.0244	11.0361	11.0854	11.1149	11.1588	11.1702	11.2203	11.1574	11.0982	11.1548	11.2218	11.3063	11.5359	11.4611	11.4913	11.5079	11.4902
Colombia	Male	10 to 14	Mental disorders	2.55568	2.55196	2.55695	2.56181	2.56393	2.56359	2.55716	2.54116	2.53558	2.52433	2.5228	2.50414	2.48484	2.45887	2.43581	2.42986	2.45822	2.53888	2.58837	2.67763	2.73177	2.76755	2.81737	2.89662	2.89438	2.90986	2.89684	2.90081
Colombia	Male	15 to 19	Mental disorders	3.07032	3.12614	3.31436	4.61731	3.08317	2.81024	2.67638	2.60313	2.52887	2.47801	2.45882	2.44212	2.44748	2.43359	2.43394	2.44326	2.49143	2.64216	2.67619	2.77219	2.84015	2.90475	2.99722	3.24988	3.14766	3.14235	3.15396	3.13913
Colombia	Male	5 to 9	Mental disorders	2.94826	2.95109	2.95289	2.95406	2.95885	2.96342	2.95976	2.951	2.95454	2.95769	2.97165	2.97847	2.94507	2.94944	2.95157	2.96121	2.97663	3.01323	3.05414	3.10404	3.16588	3.23163	3.31453	3.41926	3.50831	3.55822	3.50462	3.48781
Costa Rica	Both	0 to 20	Mental disorders	26.4932	26.5335	26.5402	26.5862	26.6758	26.8194	26.9375	27.081	27.2093	27.3566	27.5669	27.9765	28.076	27.8563	27.9214	27.9953	28.1632	28.1144	28.124	28.167	28.2047	28.3694	28.2991	28.2608	28.2653	28.2615	28.2704	28.1994
Costa Rica	Both	10 to 14	Mental disorders	15.8947	15.9247	15.8923	15.8857	15.8802	15.9149	15.9395	15.9976	16.0295	16.0339	16.1364	16.1961	16.2114	16.2373	16.2705	16.2822	16.3139	16.3326	16.3004	16.281	16.2364	16.2494	16.3221	16.3284	16.3408	16.3481	16.3601	16.3906
Costa Rica	Both	15 to 19	Mental disorders	21.5564	21.6668	21.6863	21.6928	21.7562	21.8701	21.9349	22.0389	22.1461	22.3446	22.5305	22.9975	23.0556	22.6395	22.6323	22.6021	22.7825	22.65	22.6545	22.7206	22.7847	23.0068	22.8257	22.7793	22.8171	22.8091	22.8818	22.8198
Costa Rica	Both	5 to 9	Mental disorders	5.1688	5.16318	5.16977	5.17367	5.16207	5.17307	5.17552	5.16955	5.16322	5.16355	5.19234	5.29893	5.38279	5.35549	5.40548	5.48858	5.55156	5.63486	5.56266	5.55288	5.60556	5.7001	5.75754	5.87266	5.74419	5.62543	5.52638	5.51146
Costa Rica	Female	0 to 20	Mental disorders	26.9949	27.0572	27.0682	27.1127	27.207	27.3662	27.4772	27.6133	27.7446	27.8712	28.0838	28.4862	28.5746	28.344	28.4152	28.4679	28.6317	28.5756	28.597	28.6808	28.7047	28.8602	28.8111	28.7766	28.7626	28.7691	28.7384	28.6494
Costa Rica	Female	10 to 14	Mental disorders	19.4212	19.5045	19.5094	19.5145	19.5435	19.6135	19.6526	19.7134	19.7797	19.7566	19.8238	19.9111	19.9128	19.9245	19.9484	19.9374	19.9807	20.0249	19.9728	20.0488	19.9497	19.9615	20.0955	20.0779	20.0897	20.0982	20.0265	20.0473
Costa Rica	Female	15 to 19	Mental disorders	25.2525	25.3004	25.3638	25.3332	25.3875	25.5113	25.5541	25.6478	25.7387	25.9417	26.1506	26.6157	26.6705	26.2553	26.2837	26.2268	26.408	26.2756	26.3179	26.3745	26.4309	26.6462	26.4972	26.4545	26.4563	26.4747	26.5175	26.4194
Costa Rica	Female	5 to 9	Mental disorders	2.45719	2.35812	2.38047	2.38108	2.3779	2.37922	2.37047	2.2816	2.24997	2.27196	2.22131	2.54439	2.81374	2.66177	2.60652	2.69966	2.95451	3.0092	2.82421	2.93108	2.96349	3.01933	2.87039	2.8027	2.70175	2.48689	2.42725	2.44446
Costa Rica	Male	0 to 20	Mental disorders	11.7636	11.7526	11.7497	11.7564	11.782	11.8209	11.8556	11.9136	11.9468	11.9977	12.0567	12.0871	12.122	12.1611	12.2103	12.2531	12.2798	12.3245	12.328	12.3087	12.3275	12.3541	12.3732	12.3823	12.3932	12.3712	12.3768	12.3549
Costa Rica	Male	10 to 14	Mental disorders	2.44368	2.44072	2.44407	2.42328	2.43321	2.43114	2.40879	2.40232	2.40569	2.406	2.39236	2.37514	2.32597	2.33726	2.37449	2.37881	2.39901	2.44922	2.46693	2.50312	2.51113	2.46793	2.4939	2.50092	2.41987	2.28014	2.20799	2.19186
Costa Rica	Male	15 to 19	Mental disorders	2.58005	2.51635	2.49187	2.44495	2.40309	2.35447	2.29734	2.2342	2.17944	2.12796	2.10497	2.11108	2.11001	2.09297	2.08945	2.08321	2.08504	2.07744	2.07744	2.06625	2.07013	2.0653	2.06854	2.07465	2.0841	2.12701	2.12882	2.13466
Costa Rica	Male	5 to 9	Mental disorders	3.15716	3.16125	3.18794	3.18547	3.17447	3.17887	3.17931	3.18682	3.18232	3.18757	3.21372	3.26421	3.2909	3.29728	3.36161	3.41357	3.44068	3.51771	3.48109	3.43182	3.47411	3.5705	3.65727	3.80968	3.69075	3.60823	3.51115	3.49367
El Salvador	Both	0 to 20	Mental disorders	27.9952	28.2264	28.3929	28.5107	28.6778	28.6992	28.7397	28.6678	28.5321	28.439	28.3557	28.2661	28.2605	28.2491	28.3097	28.4063	28.4891	28.6875	28.896	28.9995	29.1561	29.3383	29.5655	29.7685	29.8848	29.9734	29.9749	29.9351
El Salvador	Both	10 to 14	Mental disorders	15.9457	16.0209	16.0601	16.0878	16.1762	16.189	16.2716	16.262	16.2112	16.1994	16.2017	16.1667	16.1248	16.0862	16.0707	16.0614	16.0531	16.0583	16.1323	16.1383	16.1848	16.1833	16.2158	16.1854	16.2726	16.2861	16.2991	16.3136
El Salvador	Both	15 to 19	Mental disorders	25.2291	25.4908	25.6391	25.7801	25.96	26.0495	26.0699	26.06	25.9575	25.9063	25.8468	25.7673	25.7398	25.6644	25.6115	25.5567	25.4032	25.4271	25.4517	25.3347	25.2852	25.3153	25.3912	25.5176	25.5244	25.5621	25.5563	25.5438
El Salvador	Both	5 to 9	Mental disorders	5.19386	5.27521	5.25837	5.20773	5.18935	5.14864	5.13636	5.14883	5.15473	5.16598	5.19308	5.1711	5.19687	5.22988	5.23863	5.25154	5.27719	5.3437	5.40773	5.44902	5.46121	5.5511	5.6858	5.74296	5.67229	5.68915	5.71181	5.69498
El Salvador	Female	0 to 20	Mental disorders	29.5648	29.8327	30.0519	30.2043	30.3537	30.3926	30.4326	30.3455	30.209	30.0939	30.0102	29.8925	29.8828	29.8238	29.8779	29.9018	29.9986	30.1913	30.3745	30.4623	30.598	30.7578	30.9565	31.1054	31.2342	31.2751	31.2794	31.2023
El Salvador	Female	10 to 14	Mental disorders	20.3198	20.5	20.5819	20.699	20.7962	20.8573	20.8815	20.8442	20.8121	20.7455	20.7502	20.6572	20.5668	20.4734	20.4205	20.3292	20.3593	20.3908	20.4599	20.4397	20.5226	20.4643	20.5108	20.4194	20.4945	20.4802	20.4987	20.4945
El Salvador	Female	15 to 19	Mental disorders	30.0386	30.2745	30.5123	30.6738	30.7913	30.8864	30.9274	30.9239	30.7798	30.7382	30.6667	30.587	30.6033	30.4687	30.4618	30.3454	30.2409	30.2477	30.2429	30.128	30.0473	30.0858	30.1225	30.1874	30.2365	30.1862	30.1827	30.1176
El Salvador	Female	5 to 9	Mental disorders	2.77769	2.90073	2.87095	2.80782	2.77776	2.80041	2.75914	2.82871	2.83808	2.8471	2.85768	2.84708	2.82557	2.84402	2.78462	2.70326	2.69802	2.77733	2.80169	2.66756	2.66427	2.7929	3.02875	3.20609	3.19927	3.18245	3.10847	3.04846
El Salvador	Male	0 to 20	Mental disorders	11.5208	11.5532	11.5314	11.5205	11.5482	11.5447	11.5191	11.4754	11.4267	11.3832	11.3602	11.3436	11.3434	11.3863	11.4384	11.5348	11.5599	11.6424	11.7372	11.8107	11.8972	11.9735	12.0199	12.1437	12.2619	12.3668	12.3432	12.3417
El Salvador	Male	10 to 14	Mental disorders	2.77502	2.81663	2.8218	2.79229	2.74834	2.70545	2.65978	2.62893	2.60913	2.57389	2.56753	2.57739	2.58645	2.61068	2.64247	2.65742	2.66999	2.70348	2.71296	2.724	2.7629	2.79058	2.76458	2.85545	2.96924	3.0291	2.95711	2.9299
El Salvador	Male	15 to 19	Mental disorders	2.29495	2.24447	2.20316	2.1757	2.15783	2.15923	2.1532	2.15222	2.15846	2.17349	2.19758	2.22914	2.26917	2.3122	2.36442	2.38182	2.40594	2.43455	2.43271	2.43863	2.44715	2.45605	2.44668	2.49756	2.59408	2.6247	2.61821	2.61538
El Salvador	Male	5 to 9	Mental disorders	3.29766	3.3497	3.32692	3.28075	3.24961	3.19927	3.16811	3.17473	3.15948	3.17193	3.18521	3.16879	3.19012	3.22632	3.24881	3.28337	3.31597	3.35993	3.42037	3.49819	3.52089	3.57376	3.67738	3.68948	3.60493	3.5961	3.63786	3.63471
Guatemala	Both	0 to 20	Mental disorders	25.5633	25.8243	26.0039	26.1797	26.2924	26.3458	26.3996	26.4657	26.4527	26.4378	26.4556	26.4776	26.6168	26.8381	27.0517	27.2337	27.3302	27.4425	27.4941	27.5936	27.6772	27.8013	27.9137	27.989	28.1048	28.2537	28.3538	28.4622
Guatemala	Both	10 to 14	Mental disorders	15.9213	16.0133	16.0204	16.0918	16.1194	16.1075	16.184	16.2393	16.246	16.295	16.3702	16.4049	16.4404	16.5658	16.6277	16.698	16.6625	16.6341	16.5891	16.5637	16.5887	16.5953	16.6228	16.6257	16.6515	16.705	16.7592	16.7852
Guatemala	Both	15 to 19	Mental disorders	21.9418	22.2466	22.4736	22.6474	22.722	22.7494	22.7521	22.8649	22.8743	22.7973	22.7592	22.7616	22.9017	23.0325	23.142	23.2134	23.1024	23.0548	22.9027	22.9206	22.8953	22.9531	22.9992	23.0767	23.2294	23.4564	23.6299	23.879
Guatemala	Both	5 to 9	Mental disorders	4.98332	4.95406	4.91831	4.91876	4.92423	4.91663	4.90307	4.89864	4.9121	4.93023	4.94854	4.98648	5.0107	5.0081	5.0474	5.06491	5.08254	5.11096	5.11341	5.12393	5.15656	5.2013	5.22902	5.24307	5.28959	5.3206	5.32326	5.35379
Guatemala	Female	0 to 20	Mental disorders	26.2734	26.5246	26.7342	26.93	27.0643	27.1356	27.1914	27.2994	27.3009	27.3089	27.3316	27.3553	27.5112	27.7921	28.0197	28.2487	28.293	28.4202	28.4928	28.5887	28.6643	28.7755	28.8669	28.9545	29.0747	29.2259	29.3319	29.4107
Guatemala	Female	10 to 14	Mental disorders	19.7228	19.8285	19.8559	19.9256	19.9435	19.9757	20.0465	20.2283	20.2509	20.3368	20.4089	20.4396	20.5163	20.74	20.7865	20.895	20.8574	20.8485	20.8244	20.7957	20.8392	20.824	20.8343	20.8359	20.8726	20.9134	20.9704	20.9559
Guatemala	Female	15 to 19	Mental disorders	25.7846	26.1077	26.3468	26.5747	26.6986	26.7144	26.7009	26.763	26.7588	26.7175	26.6622	26.6885	26.8526	27.0455	27.2343	27.3841	27.219	27.2108	27.14	27.1538	27.1187	27.2038	27.2406	27.3638	27.5283	27.7816	27.9456	28.1607
Guatemala	Female	5 to 9	Mental disorders	2.96568	2.85515	2.75768	2.77025	2.80388	2.85749	2.82912	2.79044	2.83905	2.88608	2.92355	3.01983	3.04496	2.98945	2.92767	2.91771	2.97426	2.99432	3.0264	3.01902	3.06624	3.0845	3.07687	3.03791	3.05859	3.0927	3.05636	3.10244
Guatemala	Male	0 to 20	Mental disorders	10.9587	11.0485	11.0845	11.1302	11.1461	11.1413	11.1472	11.1365	11.1062	11.0855	11.0986	11.1445	11.1969	11.2582	11.3452	11.4005	11.4655	11.5143	11.5271	11.5608	11.597	11.6437	11.6978	11.7392	11.7747	11.8195	11.8539	11.9118
Guatemala	Male	10 to 14	Mental disorders	2.37167	2.34149	2.32392	2.29682	2.28244	2.27496	2.24632	2.25018	2.23029	2.21731	2.208	2.20006	2.19117	2.17232	2.16608	2.16053	2.16716	2.18513	2.2066	2.23564	2.2478	2.26014	2.26881	2.28368	2.29335	2.29403	2.28743	2.26823
Guatemala	Male	15 to 19	Mental disorders	2.42147	2.36369	2.311	2.26688	2.22439	2.19243	2.17732	2.16283	2.15815	2.16338	2.17712	2.16718	2.17539	2.17718	2.16128	2.17058	2.19075	2.21877	2.26907	2.29546	2.30966	2.31097	2.30531	2.29362	2.26829	2.24085	2.21407	2.16133
Guatemala	Male	5 to 9	Mental disorders	3.02678	3.01663	2.99244	2.98497	2.9753	2.95153	2.94464	2.93404	2.93463	2.941	2.94418	2.96082	2.97995	2.96258	3.00411	3.01013	3.01957	3.0382	3.02765	3.03615	3.05633	3.09759	3.12709	3.15196	3.19449	3.22234	3.23087	3.24598
Honduras	Both	0 to 20	Mental disorders	23.6569	23.675	23.7874	23.8474	23.9088	24.0348	24.1559	24.2834	24.3879	24.5105	24.6262	24.7426	24.8692	25.0523	25.198	25.3249	25.4739	25.6075	25.6463	25.7448	25.8409	25.9319	25.9851	26.0921	26.1844	26.2619	26.3139	26.3633
Honduras	Both	10 to 14	Mental disorders	14.088	14.0114	13.9929	13.9755	13.9637	14.0057	14.033	14.0553	14.0484	14.0781	14.1327	14.2017	14.2378	14.3416	14.3966	14.4352	14.4935	14.4981	14.4874	14.5313	14.5512	14.5631	14.6213	14.6621	14.6934	14.706	14.7736	14.8219
Honduras	Both	15 to 19	Mental disorders	19.0231	19.0084	19.1057	19.1108	19.1068	19.1673	19.2443	19.3896	19.5268	19.5943	19.6805	19.7802	19.887	20.0498	20.1641	20.2707	20.3722	20.5265	20.4457	20.5095	20.5781	20.6211	20.6035	20.703	20.8121	20.9383	20.994	21.0586
Honduras	Both	5 to 9	Mental disorders	6.11943	6.06899	5.8973	5.79446	5.72435	5.58194	5.51767	5.46908	5.39951	5.42888	5.46681	5.51814	5.55518	5.60535	5.65045	5.68002	5.67115	5.68407	5.64844	5.6068	5.58702	5.56805	5.44763	5.53586	5.74257	5.75662	5.76511	5.76127
Honduras	Female	0 to 20	Mental disorders	24.3449	24.391	24.5271	24.6164	24.7192	24.853	24.9634	25.1029	25.215	25.3349	25.4257	25.5491	25.6563	25.8412	25.9971	26.1284	26.2469	26.3652	26.4287	26.501	26.5991	26.7276	26.756	26.8804	26.9501	27.0398	27.1251	27.1755
Honduras	Female	10 to 14	Mental disorders	17.5089	17.4483	17.4189	17.4129	17.4573	17.5364	17.5059	17.5415	17.5483	17.6141	17.6639	17.7429	17.7114	17.8209	17.9153	17.9621	17.947	18.0186	18.0489	18.1235	18.1506	18.1913	18.2573	18.2839	18.3035	18.3618	18.459	18.5075
Honduras	Female	15 to 19	Mental disorders	23.2972	23.3683	23.5239	23.5983	23.6383	23.6757	23.776	23.8679	24.0141	24.0083	24.049	24.1416	24.2349	24.3933	24.5025	24.5879	24.6812	24.7262	24.6894	24.6804	24.756	24.8659	24.7883	24.9283	25.026	25.1448	25.2549	25.3023
Honduras	Female	5 to 9	Mental disorders	3.41405	3.45527	3.60432	3.62725	3.62124	3.64032	3.56102	3.55056	3.46286	3.42896	3.44522	3.47367	3.43374	3.42692	3.4319	3.41058	3.29601	3.27166	3.20778	3.13359	3.07382	2.99239	2.82121	2.84358	3.02638	3.01304	2.99475	2.91708
Honduras	Male	0 to 20	Mental disorders	10.411	10.3695	10.3175	10.2785	10.2449	10.2185	10.2364	10.2464	10.2552	10.2875	10.3422	10.3804	10.4368	10.5069	10.5609	10.6088	10.6755	10.7269	10.7088	10.7542	10.7826	10.7887	10.814	10.8611	10.926	10.9527	10.957	10.9837
Honduras	Male	10 to 14	Mental disorders	3.16377	3.16023	3.09872	3.05649	3.03507	2.98754	2.94133	2.90458	2.88148	2.87755	2.87127	2.86535	2.85411	2.85179	2.8692	2.88039	2.86845	2.89297	2.90618	2.91069	2.89831	2.89585	2.84892	2.85713	2.89841	2.90807	2.89638	2.87992
Honduras	Male	15 to 19	Mental disorders	3.49518	3.51575	3.49656	3.49602	3.49194	3.46434	3.43182	3.40839	3.37859	3.34211	3.33152	3.3117	3.29634	3.28597	3.28473	3.27602	3.2683	3.23707	3.24573	3.22691	3.22185	3.23052	3.20874	3.22209	3.23161	3.21602	3.21232	3.19759
Honduras	Male	5 to 9	Mental disorders	4.3147	4.25383	4.00894	3.88564	3.80232	3.62764	3.56084	3.49307	3.4385	3.45141	3.48425	3.53255	3.57017	3.61857	3.66586	3.69708	3.70008	3.71262	3.68649	3.65503	3.64268	3.63286	3.53712	3.62354	3.83177	3.84799	3.86199	3.85844
Mexico	Both	0 to 20	Mental disorders	29.4627	29.6039	29.9242	29.9342	30.1937	30.2057	29.9472	29.7411	29.4936	30.2262	30.3828	30.4821	30.8609	30.929	30.9498	31.0485	31.0617	30.8517	30.8215	30.9554	30.7515	30.7707	30.6353	30.2879	30.7865	31.0616	31.1699	31.3367
Mexico	Both	10 to 14	Mental disorders	17.5633	17.5549	17.5895	17.5435	17.6382	17.6781	17.709	17.6536	17.7681	17.7406	17.7078	17.7335	17.8121	17.838	17.8755	17.896	17.8915	17.8553	17.8171	17.7961	17.7847	17.8471	17.879	17.9068	17.9292	17.9789	18.0416	18.1245
Mexico	Both	15 to 19	Mental disorders	24.0907	24.2126	24.6109	24.6503	24.9557	24.9416	24.5323	24.284	23.8249	24.9722	25.2343	25.3484	25.8521	25.9171	25.8903	26.0061	25.9933	25.6534	25.5719	25.7389	25.4161	25.39	25.1881	24.7008	25.464	25.8962	26.0859	26.3528
Mexico	Both	5 to 9	Mental disorders	7.05815	6.89133	7.50346	7.02248	8.4647	9.25946	9.38805	7.31069	8.93692	7.74974	6.33306	6.24437	6.73018	6.29345	6.56211	6.29737	6.30736	6.35961	6.41157	6.55977	6.77666	7.41029	7.49422	7.40769	6.99763	6.90039	6.82968	6.86585
Mexico	Female	0 to 20	Mental disorders	28.4477	28.7272	28.941	29.2352	29.3891	29.511	29.3511	29.3588	29.0625	29.835	30.0494	30.1407	30.4648	30.5332	30.5314	30.6296	30.6443	30.4469	30.4201	30.5508	30.3383	30.3137	30.1534	29.7954	30.2722	30.5156	30.5885	30.7155
Mexico	Female	10 to 14	Mental disorders	20.0419	20.1495	20.2363	20.2809	20.3579	20.3941	20.4322	20.4568	20.4953	20.5146	20.5506	20.5746	20.6198	20.6545	20.6875	20.7094	20.7228	20.6894	20.6648	20.6615	20.6357	20.6596	20.6644	20.6874	20.7124	20.7543	20.7882	20.8347
Mexico	Female	15 to 19	Mental disorders	26.033	26.3251	26.5756	27.0037	27.1878	27.358	27.1092	27.1094	26.6556	27.7551	28.0269	28.1163	28.5234	28.5746	28.5283	28.6378	28.6309	28.3397	28.2789	28.4398	28.1324	28.0699	27.8478	27.3527	28.0388	28.4087	28.543	28.7533
Mexico	Female	5 to 9	Mental disorders	1.54742	1.5079	1.49456	1.49264	1.48624	1.49784	1.51145	1.52991	1.51961	1.59127	1.63812	1.67811	1.72249	1.79076	1.88386	1.99978	2.14653	2.16915	2.24172	2.30402	2.27509	2.24471	2.20134	2.15427	2.2059	2.24632	2.22019	2.21639
Mexico	Male	0 to 20	Mental disorders	17.4099	16.8875	18.7287	16.4662	17.8669	17.0035	16.0765	13.888	14.4771	13.6568	12.969	12.9563	13.1986	13.0552	13.1788	13.085	13.0941	13.1245	13.1709	13.253	13.3836	13.7534	13.8853	13.9046	13.7342	13.749	13.7898	13.8798
Mexico	Male	10 to 14	Mental disorders	2.98269	2.78586	3.39743	2.97459	4.01657	4.43687	4.39819	3.08789	4.12683	3.24067	2.30835	2.24596	2.54349	2.23427	2.36056	2.1554	2.15153	2.19329	2.28519	2.41153	2.59429	3.11719	3.25658	3.22927	2.86633	2.74855	2.65428	2.63256
Mexico	Male	15 to 19	Mental disorders	7.52789	7.07547	9.29536	6.75878	8.13494	6.85654	5.65672	3.48089	3.66353	2.9661	2.49592	2.44416	2.49754	2.36912	2.37664	2.28809	2.27522	2.27863	2.30393	2.33629	2.39251	2.56823	2.59261	2.51997	2.3148	2.21252	2.1128	2.03638
Mexico	Male	5 to 9	Mental disorders	5.18468	4.97892	5.70314	5.12641	6.83548	7.77074	7.91538	5.43366	7.3637	5.9273	4.22199	4.09881	4.65712	4.11491	4.40476	4.05267	4.02104	4.07204	4.11293	4.27041	4.53631	5.29727	5.40679	5.3167	4.81221	4.68837	4.60983	4.65164
Nicaragua	Both	0 to 20	Mental disorders	25.9306	26.0555	26.1761	26.284	26.441	26.5959	26.7612	26.9358	27.0902	27.3022	27.4532	27.5547	27.6594	27.7889	27.9117	28.0158	28.0797	28.1776	28.1131	28.1131	28.1027	28.1543	28.1432	28.1698	28.1573	28.1325	28.0962	28.1317
Nicaragua	Both	10 to 14	Mental disorders	15.3996	15.4422	15.4409	15.4356	15.4788	15.5089	15.5859	15.6224	15.73	15.801	15.8297	15.8366	15.8182	15.8301	15.8649	15.8318	15.83	15.83	15.8087	15.7525	15.8166	15.8276	15.8135	15.8133	15.8219	15.8503	15.85	15.8716
Nicaragua	Both	15 to 19	Mental disorders	22.3732	22.543	22.7327	22.8711	23.0714	23.2304	23.3097	23.5268	23.6181	23.8537	23.9766	24.0272	24.0996	24.1832	24.2673	24.3353	24.3152	24.3715	24.1615	24.0937	23.9764	24.0344	23.975	24.0523	24.0689	24.0702	24.0231	24.0452
Nicaragua	Both	5 to 9	Mental disorders	5.15741	5.13279	5.07262	5.06337	5.09609	5.11703	5.13311	5.08208	5.0143	5.04832	5.14	5.17687	5.22031	5.25193	5.24302	5.30901	5.38145	5.37556	5.34834	5.37774	5.36638	5.44396	5.49395	5.45913	5.42967	5.46058	5.45931	5.43307
Nicaragua	Female	0 to 20	Mental disorders	26.7863	26.9646	27.1498	27.3102	27.4844	27.6659	27.8793	28.0681	28.2367	28.463	28.634	28.7405	28.8444	28.99	29.0975	29.207	29.2851	29.3684	29.3101	29.2749	29.2868	29.333	29.2901	29.3054	29.2743	29.2629	29.2224	29.2143
Nicaragua	Female	10 to 14	Mental disorders	19.1838	19.2441	19.3325	19.402	19.4789	19.5368	19.618	19.7353	19.8541	19.9103	19.9902	20.0034	19.9904	20.0225	20.0681	20.033	20.0966	20.1152	20.1056	20.0554	20.127	20.1299	20.0805	20.0435	20.0326	20.0656	20.0303	20.0158
Nicaragua	Female	15 to 19	Mental disorders	26.4602	26.7133	26.955	27.1473	27.3423	27.55	27.7275	27.9163	28.0441	28.3104	28.4227	28.4804	28.5593	28.6665	28.7253	28.7758	28.7797	28.8238	28.6476	28.5159	28.432	28.5441	28.437	28.5022	28.5089	28.537	28.4936	28.4733
Nicaragua	Female	5 to 9	Mental disorders	3.18509	3.19619	3.11919	3.1091	3.09627	3.11176	3.0803	2.97025	2.77811	2.89157	3.1638	3.16975	3.22974	3.24772	3.15364	3.34227	3.59797	3.46523	3.3747	3.42522	3.46652	3.68684	3.84699	3.73814	3.5354	3.44431	3.39244	3.34979
Nicaragua	Male	0 to 20	Mental disorders	10.9718	10.9844	10.9791	10.9783	11.0346	11.0722	11.0923	11.1397	11.1959	11.2578	11.2972	11.3488	11.3854	11.4216	11.4778	11.5067	11.5175	11.556	11.5321	11.5493	11.5195	11.5451	11.5506	11.5542	11.5581	11.5601	11.5509	11.5763
Nicaragua	Male	10 to 14	Mental disorders	2.63973	2.65267	2.67777	2.66955	2.63614	2.63093	2.61878	2.60226	2.54495	2.54117	2.56431	2.56473	2.56547	2.55715	2.54146	2.54459	2.56725	2.56337	2.57774	2.59998	2.59639	2.59696	2.59602	2.60139	2.60262	2.58766	2.56938	2.54927
Nicaragua	Male	15 to 19	Mental disorders	2.4693	2.4561	2.42147	2.40835	2.37701	2.34003	2.30524	2.24028	2.20661	2.1586	2.13835	2.13462	2.13052	2.12896	2.12029	2.12454	2.13725	2.14134	2.16123	2.18433	2.19899	2.2139	2.22941	2.24087	2.2545	2.25733	2.2719	2.2807
Nicaragua	Male	5 to 9	Mental disorders	3.14291	3.10327	3.05067	3.05744	3.09087	3.11216	3.11653	3.10047	3.06753	3.06675	3.08605	3.10867	3.14641	3.15964	3.17895	3.18778	3.21333	3.22811	3.22495	3.24068	3.20775	3.23693	3.23765	3.22395	3.25877	3.30584	3.31003	3.28856
Panama	Both	0 to 20	Mental disorders	29.7097	29.7932	30.1376	30.2429	30.4448	30.6802	30.8934	31.2264	31.4371	31.4682	31.6224	31.5031	31.4462	31.6688	31.6329	31.3647	31.539	31.6162	31.5884	31.5523	32.0031	32.4215	32.5084	33.2102	33.1482	33.472	34.0016	34.294
Panama	Both	10 to 14	Mental disorders	15.6069	15.5037	15.5484	15.5241	15.5213	15.5364	15.5308	15.5978	15.6517	15.6801	15.7105	15.7044	15.7632	15.7832	15.871	15.8833	15.9251	15.887	15.9118	15.9305	15.9488	15.9971	16.0412	16.0837	16.1452	16.2131	16.2472	16.3008
Panama	Both	15 to 19	Mental disorders	25.7868	26.0076	26.5331	26.686	26.9955	27.3423	27.6849	28.1257	28.4299	28.4226	28.6173	28.4572	28.3376	28.7526	28.6797	28.2586	28.5381	28.7371	28.6772	28.5422	29.156	29.6258	29.5647	30.4535	30.1795	30.4999	31.1961	31.626
Panama	Both	5 to 9	Mental disorders	6.94569	6.89219	6.95162	7.04885	7.09508	7.11733	7.13539	7.33095	7.59549	7.41534	7.3	7.14095	7.21449	7.36419	7.31901	7.42233	7.55804	7.56133	7.6112	7.66865	7.73024	8.01916	8.323	8.46801	8.34327	8.37217	8.67723	8.8556
Panama	Female	0 to 20	Mental disorders	30.2446	30.3611	30.7454	30.8186	31.0386	31.2846	31.4921	31.8399	32.0537	32.08	32.2407	32.1152	32.0734	32.2958	32.2592	32.0054	32.1651	32.2498	32.2248	32.2042	32.6446	33.0438	33.11	33.8055	33.7409	34.0325	34.557	34.8283
[truncated: 1,411 more rows]
