# Supplementary material for: Global, regional, and national burden and quality of care index in children and adolescents: A systematic analysis for the global burden of disease study 1990–2017
Source: PLoS One. 2022 Apr 26;17(4):e0267596. doi: 10.1371/journal.pone.0267596 (PMC9041858; doi:10.1371/journal.pone.0267596)
Supplement: S1 File — (ZIP) [file pone.0267596.s001.zip › eTable 6- Road injury.xlsx]

## Sheet: eTable 6- Road injury
location_name	sex_name	age_name	cause_name	pca_score1990	pca_score1991	pca_score1992	pca_score1993	pca_score1994	pca_score1995	pca_score1996	pca_score1997	pca_score1998	pca_score1999	pca_score2000	pca_score2001	pca_score2002	pca_score2003	pca_score2004	pca_score2005	pca_score2006	pca_score2007	pca_score2008	pca_score2009	pca_score2010	pca_score2011	pca_score2012	pca_score2013	pca_score2014	pca_score2015	pca_score2016	pca_score2017
Global	Both	0 to 20	Road injuries	84.3333	84.4795	84.5899	84.7078	84.8777	85.0759	85.434	85.7012	85.9939	86.2401	86.5098	86.8103	87.2054	87.5771	87.7013	87.9122	88.3342	88.7879	89.154	89.4701	89.7703	89.9809	90.1932	90.4977	90.7328	90.9933	91.1894	91.4095
Global	Both	1 to 4	Road injuries	86.9406	87.1491	87.3131	87.4485	87.5503	87.7073	87.9102	88.069	88.269	88.4414	88.6676	88.9564	89.2846	89.6079	89.9256	90.2479	90.5922	90.9803	91.3806	91.7226	92.0273	92.1846	92.2882	92.4423	92.5672	92.7067	92.8888	93.1202
Global	Both	10 to 14	Road injuries	84.1861	84.2463	84.1688	84.1141	84.1077	84.0754	84.2752	84.4276	84.5884	84.4845	84.5177	84.8995	85.7216	86.4257	86.4554	86.6684	87.22	87.6774	87.9785	87.9922	88.036	88.2877	88.5692	88.834	89.0492	89.3696	89.6406	90.041
Global	Both	15 to 19	Road injuries	91.8918	91.881	91.9242	91.9243	91.9553	92.0226	92.2402	92.3237	92.3183	92.3344	92.4529	92.6068	92.6789	92.7545	92.7618	92.8559	93.115	93.405	93.6102	93.804	93.9452	94.0404	94.172	94.3683	94.4782	94.6215	94.6215	94.5895
Global	Both	5 to 9	Road injuries	80.4053	80.3483	80.0244	79.8603	79.9775	80.0706	80.4008	80.7063	81.4129	82.1263	82.5552	82.9436	84.0102	85.0847	85.1849	85.395	86.0314	86.5794	86.8003	87.0565	87.5007	87.7636	88.0075	88.4918	88.9326	89.3673	89.694	90.067
Global	Both	Early Neonatal	Road injuries	79.7051	79.0017	78.251	77.5329	76.9167	76.2715	75.9191	75.7264	75.2686	75.359	76.0065	76.1856	76.7628	77.7273	79.3933	80.8649	82.4992	84.2743	86.0636	87.5016	88.511	89.2281	89.7587	90.3862	90.8116	90.9633	91.409	91.8612
Global	Both	Late Neonatal	Road injuries	83.8245	84.1657	84.4454	84.7367	85.0514	85.34	85.7044	86.0066	86.1248	86.4938	87.0326	87.2672	87.6216	88.1409	89.0295	89.8022	90.7016	91.6927	92.6893	93.5135	94.1041	94.536	94.8607	95.2386	95.5429	95.6302	95.9201	96.1943
Global	Both	Post Neonatal	Road injuries	84.6637	84.8047	84.9139	84.9874	85.0335	85.1474	85.2587	85.2897	85.3857	85.4649	85.574	85.5609	85.4406	85.4043	85.5428	85.7997	86.2642	86.9105	87.5558	88.0595	88.3901	88.4633	88.5543	88.7753	88.9146	88.8303	89.1715	89.5435
Global	Female	0 to 20	Road injuries	86.2887	86.4211	86.5111	86.6282	86.798	86.9233	87.1694	87.432	87.7459	87.8793	88.071	88.259	88.5071	88.7534	88.876	89.0206	89.3341	89.6676	89.9221	90.1454	90.3746	90.5856	90.785	91.0233	91.2289	91.4827	91.7052	91.965
Global	Female	1 to 4	Road injuries	87.4079	87.587	87.7599	87.8727	87.9561	88.1046	88.3076	88.4631	88.6552	88.8133	89.018	89.3008	89.5931	89.8828	90.1706	90.4366	90.7287	91.0539	91.3991	91.6985	91.9843	92.1904	92.3443	92.543	92.7198	92.9153	93.1615	93.4361
Global	Female	10 to 14	Road injuries	86.5407	86.5533	86.3904	86.3675	86.4132	86.2857	86.4481	86.7174	86.907	86.469	86.4625	86.6999	87.3205	87.8931	88.0387	88.1733	88.5033	88.7825	88.9986	89.012	89.1223	89.3412	89.5886	89.829	90.0309	90.3838	90.6162	90.9864
Global	Female	15 to 19	Road injuries	89.006	89.0725	89.0457	89.0067	89.0058	88.9808	89.07	89.1807	89.401	89.5081	89.6545	89.7553	89.7196	89.7492	89.9082	90.1526	90.6263	91.0554	91.3274	91.58	91.7615	92.041	92.3429	92.4985	92.5207	92.6835	92.6974	92.6941
Global	Female	5 to 9	Road injuries	83.8961	83.6177	83.2397	83.083	83.2576	83.1801	83.3804	83.7752	84.4318	84.7298	85.0346	85.2956	86.1121	86.9543	87.0056	87.0748	87.5561	88.0536	88.1368	88.2623	88.5127	88.6857	88.8395	89.2395	89.6874	90.1459	90.4522	90.8714
Global	Female	Early Neonatal	Road injuries	77.8728	77.2301	76.5424	75.8858	75.4009	74.9051	74.5681	74.2544	73.7509	73.7208	74.3849	74.758	75.2844	76.3207	78.2394	79.5139	80.9575	82.652	84.4305	85.8831	86.9158	87.6834	88.3004	89.0062	89.5242	89.7391	90.3025	90.8582
Global	Female	Late Neonatal	Road injuries	81.2649	81.6884	81.9908	82.3881	82.9046	83.455	84.1273	84.7241	85.2363	85.8764	86.4896	86.6159	86.4882	86.5252	87.103	87.6873	88.5715	89.6243	90.6717	91.5103	92.0583	92.4359	92.7431	93.1741	93.5316	93.6493	94.0511	94.4297
Global	Female	Post Neonatal	Road injuries	82.9715	83.076	83.1702	83.1851	83.1541	83.183	83.2455	83.2748	83.3891	83.4841	83.5858	83.5662	83.4038	83.3395	83.4956	83.7341	84.2434	84.9476	85.6452	86.1957	86.5562	86.6866	86.828	87.1288	87.3629	87.3785	87.7962	88.206
Global	Male	0 to 20	Road injuries	84.3846	84.5198	84.6288	84.733	84.8843	85.1091	85.5034	85.7491	86.0026	86.2997	86.5947	86.9382	87.3873	87.8009	87.9164	88.1476	88.5913	89.069	89.4621	89.7983	90.1067	90.2923	90.487	90.7956	91.0205	91.2539	91.4095	91.5772
Global	Male	1 to 4	Road injuries	87.2794	87.4986	87.6463	87.7907	87.8993	88.0538	88.246	88.3985	88.594	88.7679	88.9981	89.2749	89.6088	89.9356	90.2551	90.6005	90.9661	91.3821	91.8048	92.1635	92.4705	92.5874	92.6521	92.7702	92.8541	92.9482	93.0771	93.2683
Global	Male	10 to 14	Road injuries	87.3405	87.405	87.3887	87.3365	87.3116	87.3361	87.5039	87.5691	87.6816	87.7653	87.8126	88.1551	88.8387	89.4069	89.3814	89.5725	90.0692	90.4786	90.7339	90.7448	90.7456	90.9363	91.1467	91.3396	91.4903	91.6948	91.8942	92.1819
Global	Male	15 to 19	Road injuries	93.5651	93.5351	93.5814	93.5857	93.6163	93.6911	93.9053	93.9768	93.9364	93.9416	94.0473	94.1982	94.2896	94.3722	94.36	94.4211	94.6106	94.8411	95.0118	95.1724	95.2888	95.3395	95.4213	95.5919	95.6964	95.8091	95.7999	95.7589
Global	Male	5 to 9	Road injuries	77.791	77.9075	77.6337	77.4733	77.5543	77.7785	78.2071	78.4507	79.1947	80.2097	80.7278	81.2076	82.452	83.6913	83.8284	84.1407	84.8873	85.4709	85.7913	86.1398	86.7187	87.0415	87.3447	87.882	88.3085	88.7143	89.0445	89.3682
Global	Male	Early Neonatal	Road injuries	82.4761	81.8115	81.1104	80.4411	79.8409	79.2153	78.8953	78.7585	78.3508	78.4619	79.0371	79.1376	79.6838	80.5456	81.9899	83.4066	84.9605	86.6052	88.2487	89.5702	90.5029	91.1592	91.6288	92.1905	92.5557	92.6812	93.0572	93.4473
Global	Male	Late Neonatal	Road injuries	84.6268	84.9189	85.1806	85.4188	85.6379	85.8079	86.031	86.1978	86.1378	86.374	86.8638	87.1437	87.7142	88.4518	89.476	90.3312	91.226	92.1736	93.1344	93.9469	94.5616	95.0284	95.3715	95.7314	96.0177	96.1018	96.3429	96.572
Global	Male	Post Neonatal	Road injuries	87.8322	87.9788	88.083	88.1917	88.2924	88.4614	88.6048	88.6462	88.7333	88.8101	88.9332	88.948	88.9008	88.9239	89.07	89.3483	89.7588	90.3185	90.8787	91.3159	91.6157	91.6679	91.7399	91.8981	91.9699	91.845	92.1102	92.4385
East Asia	Both	0 to 20	Road injuries	77.8453	78.4614	78.6225	78.9295	79.319	79.6466	80.2217	80.953	82.085	82.731	83.116	83.7305	84.5591	85.5365	85.7425	86.1488	86.9759	87.8561	88.3666	88.7569	89.2742	89.7542	90.1676	90.5325	90.8856	91.3275	91.8161	92.452
East Asia	Both	1 to 4	Road injuries	87.0017	87.4678	87.7587	87.9306	88.0348	88.3052	88.7118	89.1995	89.7556	89.9778	90.1512	90.758	91.5564	92.4897	93.2912	93.9622	94.5303	95.1148	95.5067	95.8138	95.998	96.0735	96.1401	96.2074	96.2097	96.3026	96.3653	96.4297
East Asia	Both	10 to 14	Road injuries	75.7312	76.4156	76.0647	76.1713	76.3829	76.0299	76.4604	77.0785	77.8153	77.929	78.1902	79.6161	82.1923	84.7898	85.1884	85.8681	87.1081	88.0111	87.7911	86.5597	86.4742	87.0711	87.3592	87.1375	87.1441	87.461	88.2693	89.8985
East Asia	Both	15 to 19	Road injuries	90.4778	90.8907	91.2447	91.4951	91.5985	91.81	91.9656	91.9879	91.8433	91.8871	91.9523	92.0417	91.9408	92.0449	92.1348	92.4769	93.0668	93.659	94.2304	94.6682	94.9543	95.2775	95.5244	95.6073	95.7628	95.9623	96.0791	96.0769
East Asia	Both	5 to 9	Road injuries	65.2697	65.6271	64.3538	63.9532	64.3272	64.0112	64.0098	64.6739	68.0941	70.2387	71.4277	73.6067	78.1334	83.1018	84.2307	84.9315	86.4016	87.515	86.9173	86.7003	87.5229	87.9492	88.2931	88.9997	89.4254	89.7037	90.1735	91.0229
East Asia	Both	Early Neonatal	Road injuries	91.6355	91.0951	90.921	91.2194	91.5478	91.8227	92.1083	92.1463	92.284	92.1427	91.9781	91.8536	91.5911	91.8712	92.1792	92.6613	93.5525	94.6483	95.4709	96.0882	96.4291	96.6054	96.8549	97.1187	97.2375	97.2842	97.5711	97.8277
East Asia	Both	Late Neonatal	Road injuries	96.7884	96.6329	96.6098	96.7526	96.868	96.9565	97.067	97.1175	97.217	97.2206	97.2167	97.2407	97.2128	97.3745	97.5611	97.7756	98.104	98.4896	98.7754	98.9771	99.0863	99.1404	99.2248	99.3163	99.3588	99.3676	99.4589	99.5442
East Asia	Both	Post Neonatal	Road injuries	78.3375	77.5735	77.2628	77.9756	78.623	79.1638	79.8179	80.4714	81.4302	81.8029	82.1464	82.7803	83.3318	84.8395	86.4223	87.8533	89.3943	91.0054	92.1001	92.8301	93.1153	93.0818	93.2565	93.5614	93.5956	93.3231	93.6663	93.9747
East Asia	Female	0 to 20	Road injuries	80.2792	80.7739	80.9426	81.1529	81.3876	81.3785	81.9274	83.0913	84.6325	85.1055	85.4745	85.7879	86.3749	86.997	87.106	87.3932	87.9968	88.6387	88.8138	88.9809	89.3341	89.7207	90.0787	90.3344	90.655	91.0912	91.592	92.2766
East Asia	Female	1 to 4	Road injuries	85.4164	85.9474	86.4254	86.5274	86.5209	86.8073	87.2423	87.8338	88.5126	88.8776	89.1597	89.9703	90.9267	91.9609	92.854	93.53	94.0692	94.61	94.9621	95.2234	95.3741	95.4493	95.5451	95.64	95.6975	95.8735	96.0308	96.1918
East Asia	Female	10 to 14	Road injuries	78.7101	79.3616	79.1441	79.38	79.5745	78.5769	79.1083	80.9124	82.3155	80.4021	80.0097	80.5808	83.0587	85.3422	85.8279	86.533	87.3131	87.7812	87.4002	85.8743	85.5169	85.6665	85.5288	85.2589	85.504	86.2322	87.2323	88.9139
East Asia	Female	15 to 19	Road injuries	86.1773	86.5673	86.4752	86.3075	86.1643	86.0255	86.0016	86.3608	87.5386	88.6834	89.1109	88.8257	88.4715	88.5028	88.5948	89.1523	90.2345	91.101	91.344	91.6648	92.0723	93.1447	94.0462	93.8988	93.8619	94.0515	94.2056	94.1979
East Asia	Female	5 to 9	Road injuries	73.2564	73.4806	72.3105	71.9289	71.8864	70.525	70.5171	72.173	75.5958	76.5151	77.4271	78.8082	82.3565	86.0432	87.008	87.611	88.4576	89.1276	88.0652	87.6033	88.0473	87.8698	87.7761	88.4023	89.0693	89.4133	89.9123	91.0134
East Asia	Female	Early Neonatal	Road injuries	89.0922	88.345	88.0503	88.2668	88.4006	88.5321	88.7006	88.691	88.888	88.766	88.5769	88.4945	88.2323	88.787	89.5099	90.2178	91.5029	92.9889	94.0815	94.8218	95.2385	95.4669	95.7848	96.1228	96.3006	96.3768	96.7462	97.0573
East Asia	Female	Late Neonatal	Road injuries	94.896	94.6808	94.6459	94.7859	94.8607	94.9288	95.016	95.0558	95.1753	95.1878	95.1794	95.2262	95.2066	95.4723	95.8025	96.1117	96.5969	97.1446	97.5405	97.8034	97.9487	98.0254	98.1409	98.2668	98.3341	98.3535	98.4771	98.5854
East Asia	Female	Post Neonatal	Road injuries	74.9188	74.0733	73.9004	74.3596	74.6851	75.0576	75.5692	76.2601	77.3218	77.9901	78.6891	79.7397	80.6797	82.6494	84.6927	86.3301	87.9354	89.4969	90.528	91.1915	91.4743	91.5136	91.7365	92.0492	92.1295	91.9223	92.2102	92.4464
East Asia	Male	0 to 20	Road injuries	78.4048	79.0279	79.1649	79.4974	79.9406	80.4395	80.9717	81.3714	82.1466	82.8349	83.2003	83.9392	84.837	85.9296	86.1814	86.619	87.4834	88.3981	89.03	89.4904	90.032	90.5035	90.896	91.2735	91.6005	91.9937	92.4206	92.9597
East Asia	Male	1 to 4	Road injuries	88.6222	89.0154	89.16	89.3571	89.5128	89.7466	90.1032	90.4902	90.9339	91.0455	91.1343	91.5874	92.2541	93.0862	93.7964	94.4369	95.0012	95.5919	95.995	96.3216	96.5235	96.6016	96.6553	96.7129	96.6916	96.7401	96.7529	96.7674
East Asia	Male	10 to 14	Road injuries	81.1238	81.6363	81.335	81.3688	81.5478	81.5883	81.8764	81.8545	82.1379	83.0608	83.5227	84.8911	86.7768	88.7636	89.0233	89.5091	90.5803	91.3948	91.3014	90.5327	90.5676	91.1494	91.5026	91.3569	91.2696	91.3401	91.8382	92.9702
East Asia	Male	15 to 19	Road injuries	92.6337	93.0093	93.4088	93.7092	93.847	94.0944	94.256	94.2021	93.8216	93.6505	93.6439	93.8043	93.7881	93.914	94.0104	94.2777	94.7005	95.1621	95.7042	96.0959	96.3203	96.4746	96.582	96.6939	96.858	97.0287	97.1229	97.1258
East Asia	Male	5 to 9	Road injuries	59.9205	60.4103	59.1248	58.7603	59.447	59.856	59.9032	59.9912	63.4615	66.4188	67.8195	70.4891	75.585	81.2986	82.5203	83.2804	85.1295	86.5143	86.205	86.138	87.1795	87.9582	88.5565	89.3045	89.5812	89.815	90.2603	90.943
East Asia	Male	Early Neonatal	Road injuries	93.7906	93.3836	93.2812	93.589	93.9557	94.2566	94.5579	94.6142	94.728	94.6048	94.4724	94.3543	94.13	94.3067	94.4565	94.8161	95.4715	96.3051	96.9385	97.4493	97.7303	97.8701	98.0747	98.2923	98.3803	98.4151	98.6615	98.896
East Asia	Male	Late Neonatal	Road injuries	97.0666	96.9458	96.9321	97.0741	97.2048	97.3005	97.419	97.474	97.5631	97.5654	97.5656	97.5841	97.5662	97.6931	97.8241	97.9985	98.2473	98.5432	98.7656	98.9323	99.0245	99.0715	99.1439	99.2214	99.2554	99.2642	99.3441	99.4244
East Asia	Male	Post Neonatal	Road injuries	83.7123	83.0483	82.6252	83.4113	84.1887	84.7632	85.427	85.9647	86.7238	86.8235	86.8665	87.1511	87.396	88.4375	89.519	90.6378	91.9526	93.4143	94.4329	95.1408	95.414	95.3486	95.4876	95.7781	95.7992	95.54	95.9399	96.3374
China	Both	0 to 20	Road injuries	77.5373	78.1465	78.3022	78.6142	79.0102	79.3434	79.9251	80.6545	81.8071	82.4579	82.8503	83.4782	84.3318	85.3464	85.5673	85.9866	86.8313	87.7291	88.2553	88.6512	89.1821	89.6799	90.1028	90.4757	90.8412	91.2978	91.8058	92.4667
China	Both	1 to 4	Road injuries	86.7084	87.1749	87.453	87.6001	87.6795	87.9522	88.3671	88.8681	89.4404	89.6724	89.8598	90.511	91.3737	92.3681	93.2156	93.9179	94.5071	95.109	95.5154	95.8246	96.009	96.0854	96.1505	96.2149	96.2139	96.3066	96.3676	96.4318
China	Both	10 to 14	Road injuries	75.5384	76.2145	75.8404	75.9464	76.1583	75.8066	76.234	76.8511	77.6107	77.7122	77.9529	79.3903	82.0281	84.7066	85.1169	85.813	87.0795	87.9832	87.7359	86.4358	86.3229	86.9326	87.2198	86.9753	86.9692	87.2865	88.121	89.8066
China	Both	15 to 19	Road injuries	90.6728	91.0729	91.4452	91.7311	91.8534	92.0603	92.2025	92.1764	91.975	91.9766	92.0266	92.0914	91.9589	92.0569	92.1563	92.5064	93.0971	93.6889	94.2715	94.7172	95.0139	95.3548	95.6079	95.6912	95.8586	96.0709	96.2004	96.2022
China	Both	5 to 9	Road injuries	64.2919	64.7151	63.4549	63.0719	63.473	63.1469	63.1036	63.726	67.2193	69.3958	70.594	72.8529	77.5945	82.8045	83.9884	84.7139	86.2402	87.3901	86.7693	86.5357	87.3764	87.8125	88.1615	88.8853	89.3183	89.5937	90.0672	90.9312
China	Both	Early Neonatal	Road injuries	91.3283	90.7252	90.5052	90.795	91.135	91.4284	91.7295	91.7792	91.9468	91.7863	91.5956	91.4855	91.241	91.5794	91.9433	92.4752	93.4304	94.5885	95.4459	96.082	96.4291	96.6053	96.8549	97.1226	97.2422	97.2881	97.5803	97.8404
China	Both	Late Neonatal	Road injuries	96.6579	96.4795	96.4409	96.5809	96.6991	96.7945	96.9079	96.9616	97.0737	97.0733	97.0624	97.0962	97.0807	97.2677	97.4788	97.7124	98.0627	98.4692	98.7666	98.9739	99.0849	99.1386	99.2228	99.3155	99.3583	99.3664	99.4596	99.5464
China	Both	Post Neonatal	Road injuries	77.7764	76.9185	76.5516	77.2595	77.9214	78.4984	79.1622	79.8225	80.8551	81.2586	81.5797	82.2644	82.9114	84.5488	86.2429	87.7504	89.3508	91.0088	92.1258	92.8629	93.1489	93.1103	93.2768	93.5788	93.6085	93.3236	93.6697	93.9819
China	Female	0 to 20	Road injuries	79.9329	80.4307	80.5911	80.7944	81.0205	81.0083	81.569	82.7596	84.3454	84.8228	85.2036	85.5279	86.1394	86.7899	86.9074	87.2051	87.82	88.477	88.6579	88.8231	89.1827	89.5851	89.9565	90.2199	90.555	91.0078	91.5314	92.2509
China	Female	1 to 4	Road injuries	85.0119	85.543	86.008	86.0704	86.0199	86.2989	86.7347	87.3394	88.0365	88.42	88.727	89.6124	90.6675	91.7882	92.7459	93.4609	94.025	94.5864	94.9564	95.2205	95.3709	95.4478	95.5425	95.6349	95.6898	95.8674	96.0248	96.1888
China	Female	10 to 14	Road injuries	78.6117	79.2712	79.0454	79.2881	79.4814	78.4448	78.9739	80.8132	82.2423	80.246	79.8048	80.3507	82.8972	85.2691	85.7689	86.4784	87.2579	87.7144	87.3011	85.6805	85.2862	85.4314	85.285	84.9963	85.2422	85.9938	87.0342	88.788
China	Female	15 to 19	Road injuries	86.3401	86.7331	86.6236	86.4634	86.3084	86.1736	86.1379	86.4511	87.6292	88.7815	89.2235	88.9094	88.5024	88.517	88.6072	89.1855	90.2672	91.134	91.371	91.6936	92.1073	93.2297	94.1712	94.0077	93.9753	94.1707	94.3376	94.3433
China	Female	5 to 9	Road injuries	72.5539	72.8202	71.6401	71.2566	71.2105	69.7949	69.7498	71.415	74.9295	75.834	76.7391	78.1679	81.9153	85.812	86.8363	87.4626	88.3445	89.0399	87.9298	87.4341	87.8836	87.6979	87.6009	88.247	88.9315	89.273	89.7781	90.9079
China	Female	Early Neonatal	Road injuries	88.6442	87.7934	87.416	87.5971	87.7139	87.8437	88.0022	87.9935	88.2297	88.0676	87.8259	87.7768	87.5635	88.2452	89.0969	89.8947	91.2935	92.8831	94.0323	94.7997	95.2259	95.455	95.7739	96.1192	96.3004	96.3764	96.7559	97.0735
China	Female	Late Neonatal	Road injuries	94.6973	94.4441	94.3804	94.5078	94.5743	94.6381	94.717	94.7582	94.8952	94.8977	94.8756	94.9446	94.9532	95.2729	95.6547	95.9999	96.5261	97.11	97.5253	97.7978	97.9462	98.0228	98.1393	98.268	98.3364	98.3554	98.4821	98.5926
China	Female	Post Neonatal	Road injuries	74.2064	73.2335	72.9828	73.4005	73.6963	74.0729	74.5577	75.2437	76.3987	77.1199	77.8045	78.9591	80.0643	82.2393	84.4516	86.1935	87.8729	89.4889	90.5456	91.2176	91.5017	91.5367	91.7531	92.065	92.1428	91.9246	92.2168	92.4569
China	Male	0 to 20	Road injuries	78.1615	78.7719	78.9057	79.2498	79.7074	80.2153	80.7504	81.1334	81.9149	82.6075	82.977	83.728	84.6475	85.7768	86.0448	86.4948	87.3774	88.3077	88.9573	89.4253	89.9813	90.469	90.8672	91.2512	91.5877	91.9929	92.4355	92.9918
China	Male	1 to 4	Road injuries	88.4043	88.7971	88.9292	89.1096	89.2505	89.4901	89.8573	90.2554	90.7128	90.8283	90.9243	91.4052	92.1166	92.9946	93.7391	94.4056	94.9883	95.5939	96.0088	96.3369	96.539	96.6176	96.6696	96.7241	96.6993	96.7468	96.7571	96.77
China	Male	10 to 14	Road injuries	80.9571	81.4567	81.1331	81.164	81.3443	81.4015	81.6873	81.6527	81.9534	82.8918	83.3491	84.7383	86.6648	88.7053	88.9727	89.4751	90.574	91.3916	91.2801	90.471	90.4887	91.0835	91.4371	91.2739	91.1743	91.2387	91.7511	92.9173
China	Male	15 to 19	Road injuries	92.8174	93.1793	93.6015	93.9376	94.0974	94.3389	94.4883	94.3925	93.9537	93.7374	93.7118	93.8503	93.8101	93.9322	94.0381	94.3096	94.7332	95.1944	95.7481	96.147	96.3809	96.5453	96.6532	96.7673	96.9415	97.1231	97.2269	97.231
China	Male	5 to 9	Road injuries	58.7936	59.3644	58.1081	57.7749	58.5077	58.9327	58.9381	58.962	62.5002	65.5178	66.941	69.7061	75.0171	80.9799	82.2514	83.036	84.9503	86.3762	86.0563	85.9817	87.0467	87.8424	88.4487	89.2119	89.4912	89.7223	90.1701	90.8601
China	Male	Early Neonatal	Road injuries	93.5345	93.0839	92.9513	93.2585	93.6421	93.9637	94.2836	94.3533	94.4914	94.3577	94.2108	94.1038	93.8919	94.1051	94.2877	94.6812	95.3794	96.2568	96.9159	97.4419	97.7279	97.8671	98.0715	98.2923	98.3809	98.415	98.6653	98.9027
China	Male	Late Neonatal	Road injuries	96.9557	96.8182	96.794	96.9361	97.0727	97.1784	97.3026	97.3607	97.4597	97.4596	97.4552	97.48	97.4712	97.6148	97.7616	97.9493	98.213	98.524	98.7552	98.9265	99.0203	99.0669	99.1387	99.2171	99.2516	99.2599	99.3415	99.4234
China	Male	Post Neonatal	Road injuries	83.2832	82.5507	82.0853	82.8837	83.6951	84.3156	85.0038	85.5506	86.3645	86.4789	86.4955	86.8017	87.1039	88.228	89.3814	90.5548	91.916	93.4169	94.455	95.1698	95.4446	95.3752	95.5067	95.7943	95.8113	95.5418	95.9443	96.3457
North Korea	Both	0 to 20	Road injuries	85.3754	85.6423	85.946	86.2079	86.3414	86.3558	86.1533	86.066	86.0982	85.8095	85.6096	85.5329	85.5067	85.6294	85.8313	86.0926	86.3742	86.776	86.8908	87.302	87.6738	87.9181	88.2051	88.4535	88.604	88.7956	88.9763	89.1426
North Korea	Both	1 to 4	Road injuries	92.9144	93.0413	93.1941	93.3377	93.4276	93.4432	93.2835	93.2103	93.2263	92.9506	92.8537	92.8382	92.7859	92.8156	92.9879	93.2253	93.4754	93.7829	93.6581	93.9263	94.1598	94.308	94.4628	94.6532	94.7812	94.9436	95.1219	95.2743
North Korea	Both	10 to 14	Road injuries	82.4115	82.7094	83.0988	83.373	83.5328	83.5644	83.4031	83.3441	83.3913	83.1477	82.9075	82.8021	82.7719	82.9573	83.2246	83.5573	83.9212	84.543	84.9257	85.5438	86.1731	86.6377	87.2031	87.7228	88.1562	88.6147	89.0171	89.3655
North Korea	Both	15 to 19	Road injuries	88.7043	88.9411	89.1609	89.3461	89.436	89.475	89.4185	89.4008	89.4534	89.3568	89.241	89.1993	89.2565	89.4211	89.6136	89.8209	90.0528	90.3614	90.5822	90.856	91.069	91.1662	91.3035	91.3892	91.389	91.421	91.4448	91.4673
North Korea	Both	5 to 9	Road injuries	84.9151	85.1596	85.4936	85.7897	85.9869	86.0929	85.9906	86.0405	86.2411	86.0058	85.8163	85.7617	85.6842	85.7428	85.8868	86.1905	86.5579	87.1689	87.3802	88.075	88.6948	89.0907	89.5466	89.917	90.1289	90.4019	90.6741	90.9222
North Korea	Both	Early Neonatal	Road injuries	93.1828	93.0685	92.8898	92.7547	92.4932	91.8593	90.9372	90.0521	88.9642	87.7715	86.7974	86.0789	85.4989	85.494	85.6952	85.5908	85.8152	86.4118	87.1538	87.8892	88.5536	89.0582	89.5548	90.0913	90.643	91.1919	91.7854	92.3456
North Korea	Both	Late Neonatal	Road injuries	97.9223	97.9061	97.8679	97.8359	97.7528	97.5468	97.2565	96.9769	96.6424	96.2675	95.9476	95.7065	95.5105	95.504	95.5745	95.5636	95.6583	95.876	96.1412	96.4026	96.636	96.8166	96.9878	97.1762	97.361	97.5402	97.7266	97.8978
North Korea	Both	Post Neonatal	Road injuries	87.7177	87.8801	87.9768	88.0472	87.8672	87.1536	86.154	85.4067	84.7087	83.7257	82.9424	82.3139	81.8519	82.0758	82.415	82.43	82.7604	83.4486	84.0943	84.937	85.6621	86.2094	86.6998	87.2926	87.8523	88.4068	88.9497	89.3804
North Korea	Female	0 to 20	Road injuries	86.6625	86.8501	87.1035	87.3261	87.4573	87.5068	87.3635	87.3672	87.4842	87.2451	87.104	87.0916	87.0672	87.1748	87.3286	87.559	87.8128	88.1644	88.1894	88.5644	88.9112	89.1282	89.3722	89.6135	89.7685	89.9676	90.1716	90.3399
North Korea	Female	1 to 4	Road injuries	92.6381	92.7858	92.9823	93.153	93.2691	93.3021	93.1537	93.1021	93.1625	92.8819	92.7763	92.7931	92.7409	92.8019	92.9658	93.2204	93.4819	93.7947	93.6447	93.9385	94.1941	94.3524	94.5218	94.7204	94.8486	95.0175	95.2075	95.3567
North Korea	Female	10 to 14	Road injuries	81.6484	81.8931	82.2665	82.54	82.7283	82.8271	82.7581	82.834	83.0203	82.8557	82.6795	82.6474	82.6454	82.818	83.0601	83.3453	83.6247	84.1497	84.3334	84.8669	85.4363	85.8419	86.3262	86.8293	87.2307	87.6725	88.1113	88.4612
North Korea	Female	15 to 19	Road injuries	83.3912	83.762	84.1333	84.4582	84.637	84.7332	84.7284	84.785	84.9162	84.7967	84.6667	84.6276	84.7109	84.9532	85.1865	85.5241	85.9134	86.3622	86.6861	87.1252	87.5205	87.7249	87.9714	88.195	88.338	88.5189	88.6864	88.8125
North Korea	Female	5 to 9	Road injuries	85.0566	85.2703	85.643	85.9652	86.2022	86.4207	86.3664	86.5757	86.9222	86.7474	86.6156	86.6651	86.5917	86.6568	86.7749	87.0273	87.3067	87.839	87.8574	88.4668	89.023	89.3632	89.7392	90.0637	90.2009	90.4405	90.678	90.8974
North Korea	Female	Early Neonatal	Road injuries	91.8035	91.6323	91.3932	91.1885	90.8349	90.0735	89.0131	87.9733	86.745	85.4101	84.2624	83.3814	82.663	82.5674	82.7076	82.5494	83.0049	84.1947	85.5631	86.8182	87.8618	88.6688	89.4259	90.1644	90.8655	91.5142	92.1546	92.7248
North Korea	Female	Late Neonatal	Road injuries	96.4057	96.3807	96.3332	96.289	96.1828	95.9342	95.5871	95.2417	94.8372	94.3797	93.9666	93.6401	93.3708	93.3179	93.3588	93.3124	93.4832	93.9085	94.3977	94.8483	95.2209	95.5085	95.7761	96.044	96.2927	96.5222	96.7425	96.9362
North Korea	Female	Post Neonatal	Road injuries	85.7136	85.8711	85.9803	86.0644	85.9277	85.2962	84.4285	83.8131	83.2597	82.4104	81.7205	81.1648	80.7295	80.8955	81.1718	81.1836	81.6395	82.5588	83.468	84.5437	85.4451	86.1384	86.7358	87.3541	87.8927	88.3771	88.8145	89.1365
North Korea	Male	0 to 20	Road injuries	85.7243	86.018	86.3251	86.5865	86.7104	86.7062	86.4926	86.3612	86.3432	86.0597	85.849	85.7457	85.7291	85.8518	86.0674	86.3223	86.5916	86.9828	87.145	87.5357	87.8825	88.1178	88.4004	88.6248	88.7552	88.9222	89.0657	89.2124
North Korea	Male	1 to 4	Road injuries	93.4256	93.5329	93.6488	93.7673	93.8328	93.8316	93.6677	93.5798	93.5611	93.2977	93.2075	93.1661	93.1125	93.1164	93.2853	93.4995	93.7297	94.0201	93.9194	94.1595	94.3701	94.5087	94.6496	94.8291	94.9549	95.1089	95.2726	95.425
North Korea	Male	10 to 14	Road injuries	87.5372	87.7806	88.0729	88.2734	88.3777	88.3738	88.2191	88.1191	88.0928	87.8818	87.6804	87.5708	87.5349	87.6721	87.872	88.1297	88.4245	88.9095	89.2709	89.7472	90.22	90.5739	91.0115	91.3851	91.7053	92.0387	92.3051	92.5503
North Korea	Male	15 to 19	Road injuries	90.9803	91.1799	91.3655	91.5292	91.6242	91.6849	91.6567	91.6538	91.7135	91.6575	91.5759	91.5593	91.6219	91.7578	91.9312	92.0898	92.261	92.503	92.6764	92.8819	93.0293	93.0949	93.1917	93.2394	93.2114	93.2121	93.2033	93.2037
North Korea	Male	5 to 9	Road injuries	84.8246	85.0865	85.3908	85.666	85.8338	85.8614	85.7258	85.6645	85.7624	85.4834	85.2515	85.1185	85.0388	85.089	85.2456	85.5793	86.0027	86.6603	87.0048	87.7531	88.4114	88.8419	89.3499	89.7482	90.0107	90.3025	90.5947	90.8582
North Korea	Male	Early Neonatal	Road injuries	95.4023	95.3195	95.1795	95.085	94.8819	94.3434	93.5434	92.7897	91.8431	90.7971	89.958	89.3454	88.8515	88.8817	89.0927	89.0126	89.0775	89.2527	89.474	89.6923	89.9058	89.9929	90.0702	90.2076	90.3862	90.5949	90.9047	91.2216
North Korea	Male	Late Neonatal	Road injuries	98.3052	98.2939	98.2615	98.2371	98.1676	97.986	97.7294	97.4906	97.2008	96.8771	96.6109	96.4163	96.2601	96.2782	96.3638	96.3708	96.4217	96.5131	96.6226	96.73	96.8306	96.891	96.9392	97.0118	97.0875	97.1651	97.2659	97.3608
North Korea	Male	Post Neonatal	Road injuries	91.3211	91.4248	91.4634	91.4859	91.2704	90.5608	89.5578	88.7705	88.0124	87.0103	86.2211	85.5836	85.1254	85.34	85.6619	85.6542	85.8308	86.2355	86.5518	87.0332	87.436	87.6885	87.9069	88.2852	88.678	89.1214	89.6004	89.9935
Taiwan	Both	0 to 20	Road injuries	84.5776	85.5469	85.7702	85.8274	86.0142	86.2593	87.046	88.336	89.4415	90.6581	91.3737	92.314	93.197	93.542	93.4088	93.53	94.1286	94.7694	95.088	95.3253	95.3529	95.167	95.2706	95.4285	95.4424	95.4541	95.3555	95.2806
Taiwan	Both	1 to 4	Road injuries	94.4604	94.8251	95.0394	95.4635	95.7454	95.5742	95.7566	95.9978	96.3153	96.6331	96.7146	96.8501	96.9279	97.0236	96.9975	97.0379	97.0924	97.0569	97.0639	97.2053	97.2778	97.1605	97.221	97.3154	97.3458	97.2914	97.2982	97.262
Taiwan	Both	10 to 14	Road injuries	79.5343	80.5168	80.5159	80.6212	81.0788	80.8841	82.5168	84.6085	85.2938	86.841	88.8277	90.3858	91.1002	91.0934	90.9415	91.0294	91.7339	92.9072	93.5163	93.7209	94.0263	94.1656	94.3674	94.6125	95.0957	95.7245	95.8784	95.9106
Taiwan	Both	15 to 19	Road injuries	82.9418	84.2924	84.505	84.0907	84.0859	84.8072	85.5157	86.9142	88.1814	89.4089	89.9254	90.8188	91.8435	92.2062	91.7612	91.8272	92.8452	93.9395	94.4795	94.9062	94.9741	94.9076	95.2233	95.5274	95.5569	95.6075	95.476	95.4168
Taiwan	Both	5 to 9	Road injuries	88.4477	89.2197	89.798	90.4404	91.0227	91.1606	91.7055	92.3273	92.6176	93.3037	93.6616	93.9879	94.2822	94.2103	94.4724	94.7691	95.0127	95.2402	95.4684	95.6696	96.1916	96.3671	96.3974	96.4212	96.6001	97.0132	97.163	97.1812
Taiwan	Both	Early Neonatal	Road injuries	98.1118	98.1461	98.1358	98.1315	98.0916	97.9285	97.8605	97.8858	97.87	97.852	97.9068	97.9894	98.0241	98.0758	98.0458	98.0565	98.0929	98.1065	98.1341	98.195	98.2055	98.1629	98.229	98.2839	98.2798	98.268	98.2923	98.3123
Taiwan	Both	Late Neonatal	Road injuries	99.4465	99.4746	99.4688	99.4845	99.4742	99.3816	99.3839	99.4421	99.4679	99.4833	99.5291	99.5832	99.6046	99.6336	99.6329	99.6493	99.6718	99.6825	99.6975	99.7289	99.7355	99.7185	99.746	99.7733	99.7735	99.7713	99.7797	99.7843
Taiwan	Both	Post Neonatal	Road injuries	91.7773	91.8922	91.8321	92.0085	91.9814	91.6091	91.9097	92.469	92.9282	93.2094	93.6096	93.9645	94.0803	94.1936	94.1446	94.2215	94.3726	94.4554	94.5471	94.7121	94.7284	94.6397	94.8457	95.0471	95.0922	95.1131	95.1997	95.2606
Taiwan	Female	0 to 20	Road injuries	88.3177	88.7315	89.0068	89.2806	89.6785	89.6502	90.1749	91.0902	91.998	92.8654	93.337	93.8195	94.354	94.5799	94.6517	94.7536	95.3048	95.6646	95.8868	96.027	96.0885	95.9082	95.806	95.8105	95.7523	95.7733	95.6698	95.4076
Taiwan	Female	1 to 4	Road injuries	94.6136	94.9334	95.169	95.5777	95.8572	95.7287	95.9497	96.2021	96.5748	96.8745	96.9336	97.0004	97.0194	97.0443	96.9502	96.9582	96.9763	96.8878	96.8135	96.8673	96.9197	96.7821	96.8417	96.908	96.9549	96.953	96.9969	96.9796
Taiwan	Female	10 to 14	Road injuries	80.5633	81.0727	80.8282	80.8507	81.1559	81.1337	82.4029	84.0954	85.2449	86.4948	88.5275	90.4951	91.0721	90.6497	90.6029	91.4256	92.665	93.5339	94.0031	94.2272	94.1968	94.3214	94.1686	94.1309	94.6668	95.3641	95.5824	95.5073
Taiwan	Female	15 to 19	Road injuries	80.399	81.0012	81.5475	81.21	81.5243	81.3469	81.7069	83.4305	85.0952	86.6028	86.8025	87.0776	88.233	88.7825	88.8795	88.6307	90.5278	92.0318	92.781	93.1593	93.5275	93.5587	93.8401	94.3258	94.2926	94.6001	94.5678	94.1539
Taiwan	Female	5 to 9	Road injuries	88.8856	89.474	89.9336	90.6317	91.4738	91.5916	91.9029	92.1278	92.3845	93.0659	93.7106	94.1325	94.3986	94.383	94.3999	94.719	94.9619	94.9742	95.3457	95.7871	96.3241	96.293	95.9634	95.9004	96.1969	96.7573	96.9117	96.867
Taiwan	Female	Early Neonatal	Road injuries	97.1235	97.1953	97.185	97.1683	97.0963	96.8457	96.743	96.7901	96.7642	96.7439	96.8198	96.9281	96.963	97.0385	96.9958	97.0208	97.0775	97.0983	97.1332	97.2256	97.2392	97.1743	97.2706	97.3513	97.3426	97.3247	97.3579	97.3812
Taiwan	Female	Late Neonatal	Road injuries	98.4298	98.4642	98.4706	98.4926	98.4985	98.4466	98.4555	98.4942	98.5041	98.5038	98.5295	98.5635	98.5783	98.5989	98.5937	98.5974	98.6101	98.6174	98.6267	98.6439	98.6451	98.6306	98.6449	98.6609	98.6628	98.6637	98.671	98.6745
Taiwan	Female	Post Neonatal	Road injuries	89.8512	89.9842	90.0319	90.2474	90.3659	90.1441	90.4778	90.9466	91.3678	91.5884	91.9067	92.1771	92.288	92.4231	92.4148	92.4838	92.6172	92.671	92.718	92.8116	92.8035	92.731	92.91	93.0688	93.0885	93.0835	93.1403	93.1788
Taiwan	Male	0 to 20	Road injuries	83.2286	84.4836	84.64	84.5291	84.5397	84.941	85.8017	87.1902	88.2881	89.6038	90.4111	91.5807	92.6273	93.0269	92.7737	92.9068	93.4828	94.2518	94.6045	94.8853	94.8924	94.7301	94.9742	95.2295	95.3002	95.3128	95.236	95.2983
Taiwan	Male	1 to 4	Road injuries	94.599	94.9833	95.1677	95.5845	95.8544	95.6528	95.7925	96.013	96.2681	96.5888	96.688	96.8798	97.0068	97.1588	97.1896	97.2549	97.3405	97.3581	97.4439	97.6667	97.7655	97.6842	97.758	97.8916	97.9244	97.8415	97.8303	97.7945
Taiwan	Male	10 to 14	Road injuries	84.4685	85.4177	85.5344	85.6468	86.0576	85.8262	87.1968	88.9172	89.1654	90.4413	91.8586	92.7737	93.3704	93.5909	93.4285	93.1031	93.3332	94.3484	94.8653	95.003	95.3974	95.503	95.8259	96.1411	96.4572	96.8699	96.9414	97.007
Taiwan	Male	15 to 19	Road injuries	85.4109	86.751	86.8604	86.4607	86.3673	87.168	87.824	88.9622	89.9708	90.9842	91.5053	92.4491	93.3659	93.6739	93.1936	93.3433	94.077	94.9583	95.3886	95.771	95.7701	95.698	96.001	96.2554	96.3231	96.3501	96.253	96.303
Taiwan	Male	5 to 9	Road injuries	88.0978	89.0134	89.6832	90.2704	90.6267	90.7791	91.5126	92.4584	92.7735	93.4585	93.5717	93.8149	94.132	94.0163	94.4756	94.7507	94.9901	95.3819	95.4917	95.4973	95.9997	96.3362	96.6543	96.7475	96.8281	97.1146	97.2572	97.3273
Taiwan	Male	Early Neonatal	Road injuries	99.7261	99.7374	99.7219	99.7177	99.6887	99.5657	99.5143	99.5311	99.5219	99.5057	99.5467	99.6122	99.6449	99.6854	99.6627	99.6672	99.6931	99.7011	99.7224	99.7641	99.7684	99.7312	99.7777	99.8148	99.8064	99.7896	99.8017	99.8116
Taiwan	Male	Late Neonatal	Road injuries	99.5155	99.5375	99.522	99.5316	99.5092	99.3885	99.3859	99.4582	99.4956	99.5206	99.5759	99.6389	99.6622	99.6962	99.6979	99.7226	99.7515	99.7636	99.7818	99.8241	99.8327	99.8088	99.8484	99.8874	99.8845	99.8767	99.8842	99.8862
Taiwan	Male	Post Neonatal	Road injuries	95.052	95.1578	95.0201	95.1484	94.9887	94.5192	94.7419	95.308	95.7299	96.0206	96.4368	96.8235	96.9288	97.0064	96.9235	96.9977	97.1305	97.202	97.2943	97.4874	97.5107	97.4021	97.5921	97.8008	97.859	97.8995	97.9984	98.0651
Southeast Asia	Both	0 to 20	Road injuries	77.6771	78.4244	79.0625	79.5795	80.0554	80.4724	80.949	81.4244	81.7399	82.0491	82.6371	83.0333	83.4852	84.0624	84.7206	85.3822	86.2449	87.125	87.9612	88.772	89.4701	90.0152	90.4201	90.8521	91.1724	91.4454	91.8027	92.1722
Southeast Asia	Both	1 to 4	Road injuries	87.32	87.6003	87.869	88.1728	88.5148	88.8085	89.0048	89.1312	89.2342	89.4552	89.7646	89.9119	90.0881	90.3085	90.5535	90.8868	91.2673	91.5826	91.8308	92.15	92.5294	92.8674	93.1168	93.4091	93.6665	93.8928	94.1664	94.4609
Southeast Asia	Both	10 to 14	Road injuries	74.6839	75.6273	76.3829	76.9127	77.3126	77.8805	78.5476	79.1084	79.716	80.1195	80.6246	80.8626	81.1562	81.6627	81.9094	82.1982	82.7243	83.199	83.6609	84.211	84.9138	85.5596	86.0388	86.634	87.0529	87.3942	88.1578	88.9726
Southeast Asia	Both	15 to 19	Road injuries	85.3996	85.6322	85.7987	85.8744	85.9337	85.9953	86.3017	86.842	87.2644	87.3253	87.5404	87.8098	87.9311	88.0406	88.2378	88.5143	89.0205	89.5168	90.0295	90.5489	90.9488	91.2545	91.5344	91.8081	91.9762	92.1964	92.4199	92.6537
Southeast Asia	Both	5 to 9	Road injuries	77.5738	78.3584	79.0432	79.6522	80.2862	80.7485	81.2244	81.582	81.7538	82.0435	82.5783	82.7157	82.9836	83.555	84.0973	84.6672	85.311	85.9335	86.3918	86.8168	87.4299	88.054	88.4831	88.9808	89.4161	89.701	90.2547	90.8476
Southeast Asia	Both	Early Neonatal	Road injuries	68.4626	66.1534	63.7551	61.1713	58.4527	55.6656	53.8035	52.4	49.8825	49.0753	50.3103	50.0551	51.4131	53.9104	59.2822	64.0716	68.958	73.6361	78.881	83.3012	86.9081	89.7949	91.1596	92.4979	93.4135	93.42	92.9766	92.5401
Southeast Asia	Both	Late Neonatal	Road injuries	70.695	70.9876	71.2371	71.4847	71.6525	71.8288	72.2131	72.4121	71.9602	72.348	73.3915	73.3444	73.7217	74.5595	76.8834	78.7963	81.0233	83.273	85.8092	88.1629	90.11	91.7918	92.588	93.3021	93.9659	93.9498	93.6405	93.3308
Southeast Asia	Both	Post Neonatal	Road injuries	95.2386	95.5334	95.7544	95.7793	95.7404	95.7758	95.7574	95.5559	95.1734	94.9797	95.014	94.7705	94.485	94.1583	94.0166	93.898	93.9406	94.0634	94.2298	94.4784	94.731	94.891	94.8089	94.7154	94.5856	94.2635	93.9025	93.4909
Southeast Asia	Female	0 to 20	Road injuries	80.6031	81.2558	81.8421	82.3819	82.9596	83.5144	84.0548	84.5348	85.006	85.4518	86.0302	86.3516	86.5898	87.0082	87.52	87.9774	88.4854	88.9708	89.421	89.9554	90.5276	91.0403	91.4217	91.8554	92.204	92.5702	92.9579	93.3518
Southeast Asia	Female	1 to 4	Road injuries	88.4569	88.7534	89.041	89.3301	89.6384	89.9036	90.0877	90.1857	90.2407	90.3839	90.6276	90.7948	90.956	91.1651	91.4106	91.6785	91.9859	92.2471	92.4651	92.7395	93.0979	93.4244	93.6693	93.9761	94.2557	94.5201	94.8343	95.1583
Southeast Asia	Female	10 to 14	Road injuries	76.1225	77.0619	77.7408	78.4328	79.0662	79.7577	80.5742	81.2506	82.2229	82.8067	83.3771	83.6711	83.8561	84.3286	84.6588	85.0139	85.4628	85.8251	86.1458	86.6223	87.27	87.8132	88.1582	88.6755	89.0479	89.5316	90.1806	90.8513
Southeast Asia	Female	15 to 19	Road injuries	77.9159	78.4777	79.0306	79.5297	80.1595	80.8634	81.4937	82.2466	83.2615	83.6727	84.0935	84.3887	84.4471	84.6361	84.8454	85.1688	85.6296	86.0368	86.3644	86.9053	87.4007	87.9069	88.4053	88.8675	89.1481	89.6548	90.0753	90.5335
Southeast Asia	Female	5 to 9	Road injuries	79.7281	80.479	81.1253	81.6969	82.3667	82.8715	83.3367	83.5928	83.6404	83.7458	84.1763	84.295	84.4796	85.1495	85.8462	86.5232	87.1483	87.7072	88.1511	88.6014	89.1218	89.618	89.9735	90.4444	90.8609	91.2678	91.7937	92.3262
Southeast Asia	Female	Early Neonatal	Road injuries	66.244	63.7256	61.0458	58.1883	55.3849	52.5152	50.2086	47.7613	44.1293	42.288	43.4014	43.9678	45.114	48.4222	56.0585	61.2882	65.749	70.0445	75.2173	79.7636	83.7062	86.9888	88.6706	90.2211	91.4384	91.45	90.9446	90.4403
Southeast Asia	Female	Late Neonatal	Road injuries	65.7895	66.4264	66.9401	67.6964	68.5048	69.5507	70.9394	72.2206	73.2421	74.9989	76.8402	76.7291	75.4432	74.7401	76.401	77.9573	80.2557	82.7383	85.5132	87.8707	89.6341	91.0167	91.5025	92.0291	92.5982	92.4653	92.1238	91.7625
Southeast Asia	Female	Post Neonatal	Road injuries	93.821	93.965	94.0317	93.9429	93.7947	93.6865	93.579	93.3893	93.0771	92.9791	93.0356	92.7895	92.3592	91.9295	91.8081	91.6851	91.7462	91.9184	92.178	92.5032	92.8518	93.0924	93.0743	93.0723	93.0495	92.8563	92.6019	92.3129
Southeast Asia	Male	0 to 20	Road injuries	78.2113	78.9257	79.5206	79.9694	80.34	80.6396	81.0268	81.4367	81.624	81.8143	82.3377	82.7334	83.2555	83.8625	84.5332	85.2327	86.184	87.1674	88.0998	88.9542	89.6368	90.1393	90.5113	90.8939	91.1624	91.3549	91.6516	91.9603
Southeast Asia	Male	1 to 4	Road injuries	87.5385	87.7944	88.0369	88.3326	88.6758	88.9697	89.158	89.2858	89.4011	89.6474	89.9732	90.0917	90.2558	90.4591	90.679	91.0248	91.4243	91.7517	92.001	92.3281	92.6974	93.0193	93.2507	93.5098	93.7284	93.9041	94.1205	94.3613
Southeast Asia	Male	10 to 14	Road injuries	81.3386	82.0038	82.5618	82.8711	83.0623	83.4134	83.8252	84.1697	84.4521	84.6573	84.9858	85.1328	85.386	85.765	85.9111	86.0939	86.4987	86.8805	87.2635	87.6835	88.2011	88.694	89.0772	89.5197	89.8233	89.9987	90.5696	91.1894
Southeast Asia	Male	15 to 19	Road injuries	89.2762	89.4256	89.5106	89.5136	89.4758	89.4261	89.6111	89.9892	90.2117	90.1796	90.3127	90.542	90.6745	90.7806	90.967	91.2059	91.6443	92.086	92.5443	92.9696	93.2777	93.4894	93.6757	93.8583	93.9642	94.0854	94.2182	94.3523
Southeast Asia	Male	5 to 9	Road injuries	76.6029	77.3856	78.0725	78.6844	79.2789	79.7004	80.1672	80.5712	80.8051	81.1916	81.7761	81.9128	82.2157	82.713	83.1499	83.6444	84.2883	84.9349	85.3879	85.7825	86.4342	87.1171	87.5697	88.0582	88.4772	88.6524	89.1897	89.7861
Southeast Asia	Male	Early Neonatal	Road injuries	72.1814	70.2362	68.233	66.0688	63.7429	61.3658	59.8906	58.9571	57.0636	56.6346	57.7514	57.3344	58.5997	60.5928	64.7025	68.7498	73.12	77.3367	82.0002	85.9039	89.0459	91.5505	92.7356	93.9431	94.7623	94.8679	94.6055	94.3717
Southeast Asia	Male	Late Neonatal	Road injuries	72.7046	72.8621	73.0089	73.0665	73.0028	72.8687	72.8855	72.6956	71.746	71.624	72.3261	72.3096	73.2747	74.6318	77.0761	79.0098	81.0865	83.138	85.4701	87.7275	89.6777	91.4323	92.3532	93.1545	93.8785	93.9627	93.735	93.5253
Southeast Asia	Male	Post Neonatal	Road injuries	96.4499	96.7955	97.0789	97.1606	97.1822	97.2931	97.3246	97.1318	96.7419	96.5166	96.5466	96.3423	96.2013	96.0058	95.9151	95.8701	95.9616	96.1059	96.2612	96.5023	96.7315	96.8863	96.8322	96.7442	96.6123	96.2934	95.9591	95.5728
Cambodia	Both	0 to 20	Road injuries	65.9169	67.3994	68.6578	69.595	70.4102	71.0896	71.7007	72.2366	72.5923	73.2631	74.2101	75.1582	75.855	77.003	78.2216	79.7383	80.6679	81.987	83.3634	84.4672	85.2248	85.7925	86.1947	86.7844	87.1638	87.6228	88.1315	88.6235
Cambodia	Both	1 to 4	Road injuries	82.9102	83.4557	83.9553	84.3734	84.7258	85.0156	85.2176	85.4374	85.5666	85.7207	85.9161	86.1755	86.1213	86.4211	86.8995	87.6025	87.9579	88.5219	89.0544	89.5874	90.0145	90.4609	90.7018	91.2036	91.5057	91.937	92.4311	92.9619
Cambodia	Both	10 to 14	Road injuries	62.8915	64.6172	66.0255	67.0305	67.8442	68.3667	68.9315	69.409	69.8004	70.4594	71.1731	71.8435	72.2439	73.1054	74.0569	75.4407	75.9954	76.8648	77.8803	78.7863	79.6578	80.5071	81.318	82.2709	83.0572	83.9095	84.7906	85.6698
Cambodia	Both	15 to 19	Road injuries	78.7339	79.5729	80.2048	80.6262	80.9652	81.233	81.5218	81.714	81.7153	81.9202	82.3305	82.6422	83.0505	83.6445	84.2155	85.026	85.6562	86.5158	87.5101	88.2201	88.6842	88.9284	89.1722	89.4519	89.6482	89.8631	90.0634	90.2107
Cambodia	Both	5 to 9	Road injuries	68.8049	69.905	70.7383	71.2946	71.7385	72.0616	72.4721	72.9265	73.2788	73.9524	74.8149	75.5083	75.6607	76.4674	77.542	78.9893	79.7044	80.5812	81.4621	82.2851	83.0783	83.8759	84.3827	85.2045	85.7488	86.4084	87.1452	87.9398
Cambodia	Both	Early Neonatal	Road injuries	68.0274	68.0025	67.5166	66.5979	65.6166	64.6945	63.0616	60.7149	57.998	56.9753	58.2031	59.7233	61.6306	63.522	65.3645	67.9539	68.6297	69.8258	71.0661	72.1674	72.5692	73.2163	73.4977	73.7392	73.4965	72.8303	72.1094	71.3868
Cambodia	Both	Late Neonatal	Road injuries	66.4962	68.1449	69.5232	70.4843	71.2132	71.8819	72.0158	71.5698	70.8689	70.9795	72.227	73.6136	74.9981	76.2973	77.5226	79.1636	79.6248	80.3722	81.0692	81.6057	81.8191	82.1835	82.3555	82.4636	82.2481	81.7113	81.2209	80.6434
Cambodia	Both	Post Neonatal	Road injuries	83.4064	83.4	83.286	82.9768	82.5958	82.2173	81.813	81.3081	80.8867	81.0355	81.7351	82.6585	83.4162	84.3754	85.3759	86.6204	87.0684	87.7	88.274	88.7393	89.0371	89.3459	89.3882	89.4763	89.3173	89.1231	89.0028	88.8306
Cambodia	Female	0 to 20	Road injuries	69.2238	70.4855	71.6016	72.4781	73.3027	74.0437	74.8193	75.631	76.3162	77.1241	78.0191	78.7239	79.0651	79.813	80.7027	81.9365	82.6288	83.6689	84.7576	85.7405	86.4894	87.2179	87.7071	88.3601	88.7627	89.2403	89.7261	90.192
Cambodia	Female	1 to 4	Road injuries	83.996	84.5636	85.0499	85.418	85.7303	85.9632	86.2186	86.4485	86.593	86.7417	86.875	86.9965	86.7567	86.8695	87.2096	87.8164	88.2472	88.8535	89.4213	89.9671	90.3699	90.7899	91.0155	91.4977	91.7954	92.2223	92.7069	93.2108
Cambodia	Female	10 to 14	Road injuries	66.0148	67.5129	68.7822	69.7425	70.557	71.1741	71.7914	72.4671	73.0762	73.7895	74.5529	75.1412	75.447	76.175	77.0434	78.3669	78.906	79.7561	80.7735	81.7589	82.6047	83.5357	84.2596	85.1319	85.8031	86.5427	87.2427	87.905
Cambodia	Female	15 to 19	Road injuries	65.1786	66.3555	67.3299	68.0973	68.8799	69.6424	70.321	71.2462	71.9281	72.769	73.7075	74.1139	74.412	75.0007	75.6088	76.7769	77.4328	78.5733	79.9764	81.1558	82.0668	82.9131	83.6466	84.373	84.8238	85.2369	85.5284	85.7714
Cambodia	Female	5 to 9	Road injuries	72.7346	73.7711	74.6012	75.1729	75.5905	75.8338	76.1526	76.4859	76.7694	77.189	77.8064	78.3008	78.2643	78.9237	79.9548	81.3938	82.2124	83.369	84.4668	85.4981	86.3045	87.0923	87.5153	88.147	88.5111	88.9871	89.4893	90.0317
Cambodia	Female	Early Neonatal	Road injuries	67.4629	67.5476	67.1857	66.3391	65.1813	63.9269	61.9057	59.0905	56.1792	54.7083	55.2088	55.9242	56.9789	57.8072	58.4965	59.973	59.9274	60.764	61.8355	62.8201	63.0207	63.364	63.4295	63.5711	63.1047	62.0985	60.9965	59.8169
Cambodia	Female	Late Neonatal	Road injuries	59.5925	60.8067	62.0373	62.9395	63.5199	64.1377	64.4997	64.3055	63.8535	63.8817	64.8636	65.883	66.8998	68.1174	69.7072	72.0032	73.3363	75.0287	76.4636	77.4813	78.1068	78.6711	78.9067	78.9585	78.571	77.8606	77.1016	76.0866
Cambodia	Female	Post Neonatal	Road injuries	81.9946	81.9146	81.7682	81.4849	81.1886	80.947	80.7204	80.399	80.072	80.1654	80.7032	81.3866	81.9412	82.752	83.6748	84.9124	85.5717	86.441	87.2502	87.9237	88.3902	88.7949	88.887	88.9943	88.8509	88.7097	88.6094	88.4117
Cambodia	Male	0 to 20	Road injuries	67.4137	68.8544	70.0517	70.9217	71.6459	72.2211	72.6825	73.0149	73.1524	73.676	74.5548	75.548	76.3778	77.6307	78.9013	80.4047	81.3547	82.6687	84.0331	85.0746	85.7612	86.2015	86.5243	87.0257	87.3569	87.7559	88.2195	88.6695
Cambodia	Male	1 to 4	Road injuries	83.2447	83.771	84.2682	84.7104	85.0804	85.3996	85.563	85.7689	85.8835	86.0334	86.2583	86.5875	86.6374	87.0251	87.556	88.2825	88.5756	89.0887	89.5731	90.0696	90.484	90.9153	91.1402	91.6174	91.8906	92.2871	92.7461	93.2502
Cambodia	Male	10 to 14	Road injuries	72.234	73.5346	74.5793	75.3068	75.8857	76.2218	76.6106	76.8765	77.0697	77.5206	78.0148	78.5426	78.8819	79.5761	80.3049	81.3243	81.7361	82.3741	83.1032	83.7269	84.3695	84.9484	85.5573	86.262	86.8583	87.4989	88.1831	88.8776
Cambodia	Male	15 to 19	Road injuries	84.6714	85.3136	85.7823	86.0723	86.2753	86.409	86.5709	86.5876	86.4495	86.4929	86.7474	87.0146	87.4137	87.9489	88.454	89.0906	89.6233	90.3086	91.0776	91.6001	91.9189	92.0393	92.1681	92.33	92.4499	92.5846	92.7228	92.8173
Cambodia	Male	5 to 9	Road injuries	66.7218	67.8454	68.6629	69.2027	69.6567	70.0258	70.4891	71.023	71.416	72.2396	73.2434	74.0608	74.3323	75.2307	76.3325	77.771	78.4164	79.1162	79.8575	80.5405	81.3157	82.1064	82.6462	83.5695	84.215	84.9688	85.8336	86.7658
Cambodia	Male	Early Neonatal	Road injuries	72.7608	72.7918	72.3832	71.5865	70.7881	70.0724	68.7448	66.819	64.499	63.7485	65.058	66.6547	68.6126	70.6098	72.5642	75.1248	75.8909	77.0115	78.1173	79.0937	79.4902	80.1393	80.4459	80.69	80.5442	80.0596	79.5433	79.0531
Cambodia	Male	Late Neonatal	Road injuries	70.2277	72.0045	73.3935	74.3413	75.0979	75.7571	75.798	75.2777	74.5172	74.659	75.9543	77.419	78.8775	80.1433	81.1729	82.4919	82.6126	82.9729	83.354	83.6739	83.7128	83.979	84.1159	84.2419	84.1067	83.6675	83.3134	82.9459
Cambodia	Male	Post Neonatal	Road injuries	86.7006	86.7095	86.5987	86.2788	85.8625	85.4232	84.9303	84.3297	83.8584	84.0046	84.7263	85.7022	86.4944	87.4324	88.3688	89.4979	89.7775	90.2163	90.6051	90.9084	91.0775	91.3012	91.3158	91.395	91.2548	91.0591	90.9556	90.8388
Indonesia	Both	0 to 20	Road injuries	74.4746	75.5149	76.4293	77.2264	77.9999	78.6611	79.1259	79.2465	79.0302	79.2532	79.8674	80.1861	80.9129	81.824	83.0853	83.9344	84.8659	85.8326	86.831	87.8255	88.6775	89.3662	89.8624	90.3186	90.8081	91.1709	91.6159	92.0049
Indonesia	Both	1 to 4	Road injuries	86.0589	86.3103	86.5611	86.8736	87.2498	87.559	87.7053	87.7299	87.7028	87.919	88.2515	88.3787	88.5856	88.8482	89.1847	89.5965	90.0177	90.337	90.5773	90.9299	91.3463	91.7481	92.0355	92.3311	92.6811	92.9626	93.2828	93.6444
Indonesia	Both	10 to 14	Road injuries	76.8528	77.9881	78.9159	79.6824	80.4283	81.0947	81.6405	81.8772	81.8161	81.9092	82.1719	82.2782	82.7842	83.3484	84.2422	84.5449	84.841	85.0839	85.3281	85.6953	86.1519	86.6239	86.9769	87.3154	87.7841	88.0776	88.948	89.6836
Indonesia	Both	15 to 19	Road injuries	87.7197	88.1844	88.5649	88.8938	89.2129	89.4815	89.6608	89.6512	89.4845	89.3423	89.2763	89.2353	89.4057	89.6551	90.1362	90.2591	90.5203	90.8698	91.3552	91.7714	92.0674	92.2482	92.4257	92.5562	92.6782	92.8831	93.0845	93.2387
Indonesia	Both	5 to 9	Road injuries	76.4358	77.3431	78.0921	78.7324	79.3994	80.0588	80.714	81.1162	81.191	81.5379	82.0906	82.3709	82.9627	83.6525	84.4637	84.9555	85.3581	85.6787	85.9386	86.3871	86.9576	87.5739	88.0861	88.6299	89.3272	89.7337	90.4697	91.1178
Indonesia	Both	Early Neonatal	Road injuries	64.0143	61.1189	58.1332	54.8266	51.2729	47.5772	45.0035	42.9859	39.4956	38.0367	39.0944	38.0705	38.9344	41.2402	47.4722	53.2001	59.3713	65.3629	72.3074	78.2996	83.314	87.4494	89.2997	91.2159	92.5864	92.1627	90.4113	87.9768
Indonesia	Both	Late Neonatal	Road injuries	66.6309	66.8461	67.0398	67.1917	67.2328	67.2684	67.5543	67.6105	66.8335	67.0553	68.0846	67.6433	67.638	68.1994	70.7495	72.8394	75.4699	78.1741	81.3419	84.3709	86.8927	89.1142	90.0039	90.7328	91.4702	90.7476	88.9594	86.4077
Indonesia	Both	Post Neonatal	Road injuries	96.5788	96.9829	97.3211	97.4271	97.4546	97.5581	97.5743	97.3334	96.8544	96.5914	96.592	96.2833	95.9745	95.6226	95.5011	95.3165	95.3243	95.4204	95.5891	95.8807	96.1699	96.3794	96.2454	96.0411	95.8691	95.2177	94.1747	92.6413
Indonesia	Female	0 to 20	Road injuries	77.3843	78.1135	78.7977	79.408	80.0648	80.7039	81.2554	81.5994	81.7229	82.2757	83.096	83.5259	83.9675	84.6292	85.7819	86.4456	86.9839	87.5214	88.0828	88.7539	89.4687	90.1046	90.6054	91.118	91.6679	92.1965	92.6874	93.1527
Indonesia	Female	1 to 4	Road injuries	87.3272	87.5861	87.8596	88.1431	88.464	88.7285	88.8389	88.8025	88.7074	88.815	89.0695	89.2527	89.4816	89.7837	90.1833	90.5582	90.8679	91.078	91.228	91.4783	91.824	92.1955	92.4833	92.8046	93.204	93.5735	94.009	94.4873
Indonesia	Female	10 to 14	Road injuries	77.0827	78.0329	78.8588	79.6212	80.4207	81.2387	81.9914	82.5005	82.7195	83.2193	83.8908	84.2904	84.7351	85.3484	86.4456	86.8791	87.1009	87.2801	87.4169	87.6832	88.0684	88.422	88.8004	89.2074	89.7255	90.3777	91.1537	91.8591
Indonesia	Female	15 to 19	Road injuries	80.8659	81.4158	81.8992	82.3195	82.8703	83.4567	84.0318	84.4489	84.6656	85.0381	85.5066	85.6092	85.7466	86.0702	87.0527	87.327	87.4769	87.6741	87.9194	88.2097	88.485	88.5988	88.8642	89.1488	89.4066	90.0355	90.4912	90.9324
Indonesia	Female	5 to 9	Road injuries	78.0743	78.7757	79.3894	79.9866	80.667	81.3815	82.0106	82.4052	82.5549	83.0049	83.6714	84.1446	84.7131	85.4555	86.3938	86.9169	87.2081	87.4799	87.7093	88.1049	88.62	89.1604	89.7078	90.3032	90.9729	91.6258	92.3586	93.0467
Indonesia	Female	Early Neonatal	Road injuries	60.6264	57.1988	53.5628	49.576	45.5707	41.4095	37.9615	34.3587	29.0927	26.089	26.9542	26.821	27.1002	30.358	40.1462	46.9715	53.0064	58.9497	66.382	73.0623	78.9653	83.991	86.483	88.8229	90.856	90.3857	88.3128	85.4483
Indonesia	Female	Late Neonatal	Road injuries	60.2134	60.7903	61.2555	61.9868	62.7865	63.8887	65.4554	66.9342	68.0962	70.2268	72.4526	71.9361	69.5923	67.9183	69.5974	71.28	74.184	77.5026	81.3817	84.7357	87.1837	89.0937	89.561	90.0327	90.7369	89.819	87.9664	85.3248
Indonesia	Female	Post Neonatal	Road injuries	95.3166	95.5381	95.6897	95.6535	95.5394	95.4647	95.3653	95.1283	94.7345	94.5988	94.6344	94.3157	93.7922	93.2686	93.1399	92.9126	92.9035	93.0328	93.2935	93.6646	94.0518	94.3371	94.2597	94.1567	94.1106	93.6489	92.7816	91.5226
Indonesia	Male	0 to 20	Road injuries	75.4733	76.5519	77.4779	78.2777	79.0231	79.6245	79.9997	80.0005	79.6441	79.683	80.1337	80.3724	81.1627	82.1011	83.2871	84.1328	85.1405	86.1924	87.2706	88.294	89.1116	89.7485	90.1882	90.5675	90.9727	91.2132	91.5783	91.8748
Indonesia	Male	1 to 4	Road injuries	86.3494	86.5882	86.8178	87.1345	87.5263	87.8474	88.0044	88.0537	88.0542	88.3104	88.663	88.7456	88.921	89.1399	89.4168	89.8172	90.2684	90.6227	90.8924	91.2787	91.709	92.1015	92.3659	92.622	92.9134	93.109	93.3147	93.5436
Indonesia	Male	10 to 14	Road injuries	83.4689	84.3294	85.0153	85.5557	86.0637	86.4839	86.8017	86.8775	86.7381	86.6633	86.7106	86.6888	87.0719	87.4611	88.0332	88.2058	88.4344	88.6205	88.8195	89.1004	89.4316	89.786	90.0096	90.2047	90.4962	90.5567	91.1739	91.6745
Indonesia	Male	15 to 19	Road injuries	91.182	91.5516	91.8465	92.0988	92.3211	92.4904	92.5727	92.4901	92.2832	92.0778	91.9413	91.8989	92.0603	92.2739	92.6125	92.7067	92.9461	93.2643	93.6921	94.0414	94.2738	94.4148	94.5318	94.6008	94.6617	94.7479	94.8493	94.904
Indonesia	Male	5 to 9	Road injuries	76.103	77.1031	77.9084	78.5579	79.2046	79.8235	80.4797	80.8726	80.8959	81.1741	81.6509	81.8121	82.3895	83.0233	83.7431	84.1939	84.6274	84.9443	85.1913	85.6378	86.2066	86.8307	87.2859	87.7569	88.4192	88.625	89.2967	89.8465
Indonesia	Male	Early Neonatal	Road injuries	68.5649	66.2224	63.8319	61.1756	58.2593	55.2346	53.2671	51.9222	49.3433	48.4512	49.4098	48.3459	49.264	51.0637	55.6059	60.231	65.5085	70.6428	76.5013	81.5112	85.6403	89.0224	90.4831	92.0737	93.1288	92.8071	91.403	89.451
Indonesia	Male	Late Neonatal	Road injuries	69.341	69.4283	69.527	69.4847	69.2822	68.9782	68.8409	68.436	67.0751	66.6569	67.2311	66.8571	67.6378	68.9101	71.5884	73.6625	76.0107	78.3191	81.0329	83.7537	86.1429	88.3485	89.3474	90.1439	90.8723	90.2757	88.615	86.2426
Indonesia	Male	Post Neonatal	Road injuries	97.4034	97.8604	98.262	98.425	98.5159	98.6967	98.764	98.5335	98.0437	97.7344	97.7245	97.4592	97.3177	97.121	97.056	96.9656	97.0439	97.1733	97.3319	97.6089	97.873	98.0775	97.9782	97.7847	97.6064	96.9563	95.9774	94.5186
Laos	Both	0 to 20	Road injuries	62.9826	64.1569	64.6276	64.9458	65.3854	65.8667	66.425	67.824	69.0859	70.5108	72.1175	72.8053	73.0442	73.0918	73.6456	74.4084	75.664	77.5166	78.4094	79.9078	81.1031	82.0786	82.8253	83.6592	84.2264	84.7443	85.2188	85.6664
Laos	Both	1 to 4	Road injuries	81.8592	82.2352	82.438	82.5891	82.8078	83.059	83.2362	83.7292	84.2059	84.778	85.4407	85.6179	85.4427	85.3325	85.4684	85.7514	86.2755	87.1324	87.0405	87.6933	88.3297	88.8637	89.1947	89.6544	89.9993	90.3333	90.7145	91.1425
Laos	Both	10 to 14	Road injuries	57.8463	59.249	59.8643	60.3192	60.8483	61.44	62.3321	64.1166	65.7312	67.216	68.5833	69.0327	69.0235	68.7567	69.0415	69.6521	70.6888	72.3405	73.2574	74.8358	76.1901	77.4363	78.4636	79.5593	80.3456	81.0915	81.7294	82.4243
Laos	Both	15 to 19	Road injuries	79.186	79.7214	79.898	80.0122	80.1956	80.3848	80.6599	81.2717	81.8225	82.4307	83.0746	83.399	83.8091	83.9358	84.2994	84.7393	85.4866	86.5221	87.4888	88.383	89.011	89.5107	89.951	90.3597	90.5712	90.7548	90.8929	90.954
Laos	Both	5 to 9	Road injuries	61.3614	62.2742	62.5554	62.751	63.1038	63.5842	64.4217	66.2535	67.8696	69.4234	70.963	71.5518	71.2972	71.0459	71.4642	72.1134	73.1862	74.9818	74.9745	76.4533	77.8329	79.0935	79.9176	80.9947	81.7543	82.4294	83.0471	83.7351
Laos	Both	Early Neonatal	Road injuries	64.9393	64.8269	63.6491	62.2342	60.5926	58.9919	57.5788	57.77	57.7824	59.2419	62.5119	64.4428	65.5583	65.3494	65.5493	65.9454	66.6775	67.5459	68.7093	69.6497	70.3313	70.7956	71.0548	71.1676	70.7241	70.0317	68.9887	67.6326
Laos	Both	Late Neonatal	Road injuries	70.2357	70.7862	70.4467	69.8392	69.0602	68.3268	67.8666	68.5287	68.9308	70.1449	72.269	73.4491	74.0626	73.7034	73.7142	74.069	74.8955	75.8512	76.9607	77.7883	78.4512	78.948	79.2583	79.4053	79.1801	78.7529	78.1176	77.0466
Laos	Both	Post Neonatal	Road injuries	80.4341	80.9281	80.9313	80.7759	80.6245	80.4469	80.2585	80.7006	81.0677	81.7412	82.7357	82.9548	82.712	82.0166	81.5429	81.2343	81.2617	81.5498	81.3813	81.5606	81.8482	82.1264	82.2065	82.2265	82.0134	81.7367	81.3572	80.9009
Laos	Female	0 to 20	Road injuries	66.9651	68.1124	68.6371	69.0292	69.5654	70.1168	70.9236	72.497	73.9106	75.2532	76.5849	77.0706	76.9962	76.8281	77.0823	77.5457	78.3922	79.7097	80.0352	81.1282	82.0982	82.9655	83.5987	84.3816	84.9559	85.5264	86.1353	86.7776
Laos	Female	1 to 4	Road injuries	82.9868	83.4279	83.6713	83.8348	84.0337	84.2071	84.4137	84.9007	85.3182	85.7946	86.3083	86.4929	86.3052	86.2105	86.3555	86.6386	87.1616	88.089	88.0858	88.7553	89.3356	89.8156	90.1106	90.5479	90.8751	91.1655	91.4852	91.7911
Laos	Female	10 to 14	Road injuries	62.3512	63.6231	64.2855	64.8427	65.5415	66.3136	67.3839	69.2497	70.9165	72.2007	73.3692	73.6302	73.3642	72.9949	73.1651	73.6437	74.4568	75.7921	76.1992	77.4156	78.4886	79.4771	80.173	81.029	81.6469	82.2978	82.9249	83.6035
Laos	Female	15 to 19	Road injuries	69.1317	69.9226	70.0652	70.1663	70.4205	70.7507	71.5025	72.9825	74.3455	75.4361	76.4331	76.6486	76.6814	76.3901	76.454	76.7724	77.5912	78.658	79.6467	80.7856	81.6684	82.4151	83.0688	83.7475	84.1244	84.5322	84.9735	85.4377
Laos	Female	5 to 9	Road injuries	67.5414	68.4653	68.8664	69.0919	69.5045	69.93	70.6466	72.083	73.3756	74.5098	75.6261	76.0035	75.603	75.3598	75.6863	76.1506	77.0496	78.6351	78.3268	79.5131	80.6181	81.6318	82.1581	82.9699	83.5627	84.0975	84.6914	85.3763
Laos	Female	Early Neonatal	Road injuries	55.2179	55.2581	53.9697	52.4789	50.7725	49.1289	47.6256	48.0856	48.4795	49.9514	53.0166	54.6752	55.6981	55.3278	55.738	56.37	57.2106	58.2502	59.6101	60.6705	61.4388	62.0075	62.2708	62.4725	62.0285	61.3234	60.1409	58.5667
Laos	Female	Late Neonatal	Road injuries	61.8978	62.6078	62.3134	61.7719	61.1445	60.5542	60.2585	61.3732	62.2138	63.5857	65.6851	66.7401	67.252	66.7149	66.6095	66.8182	67.5473	68.4702	69.6253	70.5203	71.2942	71.8682	72.2106	72.4222	72.155	71.6492	70.8401	69.5971
Laos	Female	Post Neonatal	Road injuries	76.228	76.6639	76.6172	76.4407	76.302	76.1641	76.1216	76.6786	77.1351	77.8691	78.9006	79.1842	79.0289	78.4511	78.1449	78.0136	78.2451	78.7469	78.8076	79.2657	79.796	80.2718	80.4983	80.6511	80.493	80.2315	79.8427	79.3411
Laos	Male	0 to 20	Road injuries	64.4869	65.5502	65.9455	66.1925	66.534	66.925	67.2875	68.4307	69.4608	70.7607	72.3351	73.0615	73.4532	73.6186	74.2796	75.1189	76.4563	78.3832	79.4649	81.0016	82.1818	83.109	83.8355	84.6081	85.1132	85.5515	85.9081	86.2076
Laos	Male	1 to 4	Road injuries	82.2664	82.5995	82.7769	82.919	83.1441	83.4325	83.5872	84.0664	84.5582	85.1616	85.8819	86.0447	85.8744	85.7498	85.8654	86.1271	86.6206	87.3904	87.2272	87.826	88.456	88.9885	89.3153	89.7577	90.0856	90.4206	90.8112	91.2837
Laos	Male	10 to 14	Road injuries	68.1512	69.1996	69.6186	69.8992	70.1978	70.5342	71.083	72.2913	73.3926	74.5108	75.5481	75.9483	76.0507	75.9117	76.1645	76.6476	77.4772	78.7681	79.6161	80.8762	81.949	82.9369	83.8004	84.6758	85.3053	85.8773	86.3394	86.8483
Laos	Male	15 to 19	Road injuries	84.5374	84.9453	85.1047	85.2029	85.3424	85.4694	85.6007	85.9314	86.2155	86.602	87.065	87.3588	87.7847	87.9777	88.3498	88.7434	89.3624	90.2223	91.0173	91.7109	92.1827	92.5482	92.8702	93.1578	93.3	93.4102	93.469	93.443
Laos	Male	5 to 9	Road injuries	58.0427	58.9179	59.1051	59.2644	59.5649	60.0671	60.9686	63.0387	64.8492	66.6474	68.4306	69.1352	68.9607	68.6931	69.1527	69.9012	71.0531	72.932	73.0766	74.6984	76.2263	77.6247	78.624	79.8578	80.7129	81.4691	82.0978	82.7876
Laos	Male	Early Neonatal	Road injuries	73.4263	73.3117	72.3593	71.2031	69.8532	68.5289	67.3658	67.4736	67.4051	68.6228	71.4054	73.0667	73.9902	73.8004	73.8725	74.1119	74.6757	75.3449	76.2644	77.013	77.5475	77.8921	78.0884	78.1396	77.7306	77.1069	76.2073	75.0494
Laos	Male	Late Neonatal	Road injuries	74.532	74.9944	74.6703	74.0949	73.3374	72.6232	72.1535	72.6385	72.8862	73.9616	75.93	77.0523	77.6405	77.348	77.3807	77.7471	78.5439	79.4447	80.4676	81.2212	81.8065	82.2481	82.5312	82.65	82.4555	82.0839	81.5514	80.6051
Laos	Male	Post Neonatal	Road injuries	85.0903	85.5175	85.4969	85.3273	85.157	84.9615	84.7058	85.0478	85.3315	85.9157	86.8143	86.9865	86.7298	86.048	85.5545	85.2136	85.175	85.3781	85.1528	85.2144	85.387	85.563	85.5748	85.5273	85.3059	85.0422	84.6909	84.2827
Malaysia	Both	0 to 20	Road injuries	88.5617	89.0708	89.4153	89.5975	89.4096	88.9412	89.3273	89.3682	89.777	89.7498	90.509	91.2158	91.4577	91.1641	91.538	92.0972	92.8466	93.1069	93.0991	92.9789	93.5368	93.6033	93.6389	94.0957	94.0013	94.0109	94.5369	94.921
Malaysia	Both	1 to 4	Road injuries	92.6764	92.956	93.0894	93.2091	93.3958	93.5829	93.891	93.8932	94.0286	93.9243	94.2405	94.4269	94.4443	94.5175	94.5699	94.5259	94.6964	94.6843	94.7009	94.7344	95.1211	95.2786	95.3889	95.6817	95.7786	95.8269	96.0959	96.3085
Malaysia	Both	10 to 14	Road injuries	78.8153	79.7517	81.3423	81.9773	82.2889	82.4053	83.0415	82.8367	83.5866	83.4762	85.1453	86.9511	87.3346	86.7323	86.8613	87.5491	88.4249	88.3091	87.9151	87.5115	88.4918	88.9161	88.94	89.8699	89.6332	89.565	90.6086	91.3699
Malaysia	Both	15 to 19	Road injuries	87.774	88.2004	88.2612	88.1791	87.3872	86.1877	86.4369	86.8436	87.4152	87.6965	88.3204	89.0276	89.284	88.7684	89.3546	90.1798	90.9403	91.2082	91.1126	90.9105	91.3059	91.2873	91.419	91.8584	91.8947	92.0564	92.5538	92.9929
Malaysia	Both	5 to 9	Road injuries	86.6066	87.3551	88.2367	89.071	89.7352	90.1366	90.7961	90.3771	90.7259	90.2579	91.2274	91.7546	92.071	92.1463	92.0786	91.9854	92.7115	92.9222	92.9072	92.757	93.747	94.1716	94.1316	94.7101	94.4068	94.1667	94.7775	95.1031
Malaysia	Both	Early Neonatal	Road injuries	97.8753	97.8585	97.8149	97.797	97.7999	97.8141	97.8852	97.8833	97.9015	97.8957	97.961	97.9754	98.0078	97.9954	97.9777	97.9726	98.0191	97.9952	97.9766	97.9773	98.0621	98.0782	98.0718	98.1268	98.0981	98.0774	98.1382	98.1666
Malaysia	Both	Late Neonatal	Road injuries	99.1179	99.0843	99.0172	98.9868	98.9903	99.0043	99.1139	99.1094	99.1414	99.1372	99.214	99.2266	99.2707	99.2557	99.2346	99.2256	99.2869	99.2492	99.2132	99.1967	99.2924	99.2998	99.2814	99.3347	99.2712	99.2153	99.3063	99.3396
Malaysia	Both	Post Neonatal	Road injuries	91.544	91.5276	91.4583	91.4604	91.5385	91.6473	91.9587	92.0389	92.1837	92.2987	92.6864	92.8911	93.0396	93.0588	93.0364	92.9961	93.1432	93.0983	93.0951	93.2626	93.7524	93.9629	94.1606	94.5265	94.6191	94.7958	95.2536	95.5803
Malaysia	Female	0 to 20	Road injuries	90.7427	91.3475	91.5236	91.7678	92.1644	92.3435	92.8229	93.0342	93.2234	93.103	93.6304	94.0575	94.0482	94.0046	93.9294	93.8585	94.1881	94.2939	94.2762	94.2301	94.6979	94.9603	95.0169	95.3871	95.3395	95.3152	95.6394	95.8811
Malaysia	Female	1 to 4	Road injuries	93.0571	93.3305	93.4543	93.5651	93.7359	93.9003	94.1601	94.1743	94.2345	94.0884	94.3586	94.5487	94.5576	94.6326	94.6918	94.651	94.8446	94.8737	94.9406	95.0112	95.4311	95.605	95.7316	96.0274	96.1249	96.1743	96.4278	96.6193
Malaysia	Female	10 to 14	Road injuries	83.934	85.0258	85.1195	85.3758	85.8352	86.0966	87.1851	87.1105	87.0766	87.0765	88.614	89.9791	89.8182	89.5587	89.1965	89.3574	90.3714	90.485	90.3072	90.1856	90.9389	91.3086	91.3743	92.1023	92.0493	91.9989	92.5656	93.0532
Malaysia	Female	15 to 19	Road injuries	85.3681	86.6724	86.9757	87.2147	87.6781	87.534	88.1253	89.0589	89.619	89.6463	90.0637	90.6807	90.7059	90.8737	90.7209	90.4884	90.8749	91.1508	91.2014	91.1864	91.7019	92.4829	92.6821	93.1401	93.0755	93.1305	93.3695	93.6255
Malaysia	Female	5 to 9	Road injuries	88.0721	89.0481	89.702	90.5022	91.3931	91.7516	92.0238	91.8905	92.0659	91.528	92.2443	92.7135	92.8096	92.4923	92.4975	92.4523	92.9006	93.3326	93.4156	93.3514	94.1424	94.2335	94.1887	94.7752	94.6742	94.5384	95.0842	95.4296
Malaysia	Female	Early Neonatal	Road injuries	96.6266	96.6305	96.5904	96.594	96.623	96.6638	96.7896	96.8079	96.7572	96.6812	96.755	96.7641	96.8145	96.7871	96.7503	96.7347	96.8181	96.7643	96.7258	96.7234	96.8812	96.9061	96.8867	96.9879	96.9276	96.8809	96.9981	97.053
Malaysia	Female	Late Neonatal	Road injuries	97.4737	97.4689	97.4102	97.4055	97.4461	97.5113	97.712	97.7352	97.7146	97.6473	97.7296	97.7419	97.8053	97.7779	97.7393	97.7143	97.8156	97.7401	97.6712	97.6391	97.8149	97.8366	97.808	97.8986	97.7869	97.6792	97.8315	97.889
Malaysia	Female	Post Neonatal	Road injuries	89.6229	89.7284	89.7794	89.8803	90.0116	90.1276	90.4046	90.5328	90.5436	90.5573	90.8493	91.0421	91.2144	91.2798	91.2883	91.2455	91.3895	91.3726	91.4116	91.6057	92.123	92.3426	92.5374	92.8885	92.9597	93.1032	93.5445	93.8556
Malaysia	Male	0 to 20	Road injuries	88.2742	88.6733	89.0526	89.176	88.7188	87.9762	88.2657	88.2005	88.6581	88.6642	89.4567	90.2389	90.5931	90.2163	90.7838	91.5931	92.4677	92.7672	92.7527	92.6041	93.1432	93.1106	93.1332	93.588	93.4814	93.5089	94.0818	94.4984
Malaysia	Male	1 to 4	Road injuries	93.0274	93.2871	93.4098	93.52	93.7012	93.8897	94.2139	94.2007	94.3779	94.3008	94.6324	94.8039	94.821	94.8846	94.926	94.8796	95.0279	94.9879	94.9682	94.9726	95.317	95.4519	95.5398	95.812	95.8973	95.9354	96.1977	96.4101
Malaysia	Male	10 to 14	Road injuries	82.9013	83.4751	85.1229	85.6838	85.8381	85.8495	86.1263	85.9091	86.7318	86.6002	87.8398	89.2956	89.7844	89.214	89.4995	90.1922	90.7591	90.5721	90.1844	89.7697	90.5474	90.8611	90.8551	91.6093	91.3641	91.3131	92.2581	92.9186
Malaysia	Male	15 to 19	Road injuries	90.6799	90.9024	90.9117	90.7966	89.9957	88.8865	88.9929	89.1832	89.5778	89.7835	90.2944	90.8995	91.1713	90.7092	91.3185	92.1413	92.8218	93.0602	92.9845	92.816	93.112	92.9942	93.0792	93.4119	93.4396	93.5679	93.9806	94.3358
Malaysia	Male	5 to 9	Road injuries	85.6318	86.2245	87.2352	88.0811	88.5882	89.0138	89.9212	89.329	89.7919	89.3731	90.5008	91.0631	91.5149	91.8402	91.7227	91.5959	92.5011	92.5623	92.479	92.2684	93.3917	94.0513	94.0163	94.5864	94.1389	93.8242	94.4784	94.7886
Malaysia	Male	Early Neonatal	Road injuries	99.5137	99.4923	99.4518	99.4287	99.4231	99.4279	99.4755	99.4681	99.5092	99.5284	99.586	99.6013	99.6248	99.6178	99.6076	99.6062	99.6363	99.624	99.6126	99.6127	99.6636	99.6724	99.668	99.7	99.6811	99.6676	99.7012	99.7148
Malaysia	Male	Late Neonatal	Road injuries	99.4483	99.4067	99.3407	99.3016	99.2889	99.2788	99.3428	99.3248	99.3803	99.405	99.4773	99.4901	99.5248	99.5166	99.5046	99.5036	99.5445	99.5251	99.5045	99.4947	99.5498	99.5489	99.5341	99.5675	99.5263	99.4942	99.5535	99.5734
Malaysia	Male	Post Neonatal	Road injuries	95.2523	95.1347	94.9674	94.8761	94.8857	94.9556	95.2391	95.2512	95.4763	95.6464	96.0512	96.2266	96.3281	96.3004	96.2509	96.2155	96.3457	96.2763	96.2273	96.3376	96.7262	96.8774	97.0238	97.3262	97.3893	97.5343	97.913	98.1732
Maldives	Both	0 to 20	Road injuries	81.9526	83.1419	84.4114	85.724	86.4867	87.1047	87.5026	86.8587	86.6662	87.2101	87.5038	88.021	88.4449	88.5046	88.8687	89.4133	90.1015	91.2204	92.2658	93.1409	93.8463	94.4415	94.9487	95.3095	95.5813	95.8417	96.0459	96.184
Maldives	Both	1 to 4	Road injuries	89.4768	89.7157	90.0022	90.2768	90.5239	90.8144	90.8068	90.5055	90.6509	90.9588	91.2767	91.5643	91.9416	92.1559	92.2587	92.3574	92.0997	92.3289	92.6495	92.9662	93.2226	93.4402	93.6824	93.9296	94.1723	94.4534	94.7511	95.0551
Maldives	Both	10 to 14	Road injuries	76.164	77.4205	78.7991	80.555	81.7626	84.0008	84.9884	84.2694	83.538	83.3987	82.7123	82.641	83.0943	82.9781	83.2524	84.1018	85.2548	86.3455	87.6129	89.1075	90.1207	91.1675	92.0857	92.6123	93.0688	93.5426	93.9445	94.2705
Maldives	Both	15 to 19	Road injuries	90.1503	91.2773	92.2964	93.3789	93.7062	93.5992	93.9136	93.0449	92.3149	92.8025	92.958	93.4969	93.6575	93.4201	93.6213	94.0139	94.7038	95.4942	96.1488	96.6099	96.9894	97.3325	97.5892	97.7097	97.8008	97.8954	97.9187	97.8997
Maldives	Both	5 to 9	Road injuries	78.6703	79.8071	81.2384	82.7274	83.532	83.8362	84.1887	83.7574	83.9438	84.5079	84.7608	84.994	84.8984	84.5212	84.8576	85.4636	86.6859	88.3402	89.3857	89.997	90.8528	91.5897	92.2418	92.8154	93.1876	93.5091	93.8912	94.247
Maldives	Both	Early Neonatal	Road injuries	75.1683	74.9404	74.7493	74.3622	73.9785	73.7291	73.7819	73.7248	73.5531	74.2005	76.1128	78.3383	80.8494	83.7843	86.4976	88.5555	90.3925	91.9973	93.1566	93.9671	94.498	94.8748	95.1553	95.4052	95.5503	95.7007	95.8166	95.8938
Maldives	Both	Late Neonatal	Road injuries	85.7897	86.3009	86.8936	87.4089	87.8925	88.3908	89.0497	89.7038	90.3255	91.0232	91.8505	92.6111	93.3122	94.0702	94.7625	95.264	95.7366	96.1941	96.5589	96.8866	97.1361	97.3264	97.4629	97.5975	97.6594	97.7385	97.8119	97.8623
Maldives	Both	Post Neonatal	Road injuries	91.2228	91.4357	91.6712	91.9061	92.1469	92.4582	92.6232	92.6265	92.8776	93.257	93.6884	94.1028	94.5981	95.0153	95.3085	95.5064	95.4265	95.5759	95.7182	95.8581	96.0323	96.206	96.3473	96.4605	96.5187	96.5766	96.6258	96.6583
Maldives	Female	0 to 20	Road injuries	81.3633	82.5164	83.8236	84.9141	85.6436	86.7225	87.0744	86.9793	87.3818	87.7317	88.1587	88.6922	89.135	89.0483	89.0392	89.3752	89.6449	90.2237	91.0346	91.8299	92.4785	93.0949	93.6479	94.162	94.6141	95.0591	95.4765	95.8351
Maldives	Female	1 to 4	Road injuries	90.4361	90.7888	91.1382	91.4372	91.6846	91.9427	91.8428	91.3744	91.4021	91.6207	91.8859	92.2022	92.5976	92.7706	92.8096	92.865	92.4291	92.5534	92.8086	93.1096	93.4395	93.7687	94.0967	94.4024	94.707	95.0592	95.4318	95.8072
Maldives	Female	10 to 14	Road injuries	77.6268	77.8	78.9257	80.3082	81.3795	82.8313	83.7748	84.563	85.1918	84.6887	84.2602	84.0221	83.3834	81.8384	82.0122	83.2459	85.1732	86.556	88.3798	90.0383	90.8403	91.688	92.3112	92.8891	93.4154	93.8177	94.1854	94.473
Maldives	Female	15 to 19	Road injuries	80.1272	82.5643	84.5772	86.4217	87.2849	89.3731	90.2016	89.7351	89.302	89.6967	90.3801	91.3658	91.6842	91.0727	90.3537	90.6855	91.5025	92.0591	92.9038	93.5613	94.0767	94.6265	95.0308	95.4021	95.7623	96.0416	96.2888	96.4905
Maldives	Female	5 to 9	Road injuries	76.3567	77.785	79.8202	81.1049	81.8421	83.0761	83.3289	83.6783	84.771	85.013	85.4107	86.0906	87.1077	87.4244	87.6247	88.1421	88.4591	89.0084	89.6414	90.3339	90.9585	91.4898	92.0704	92.6472	93.084	93.5824	94.0585	94.5116
Maldives	Female	Early Neonatal	Road injuries	63.1369	62.6098	61.9059	60.8404	59.7381	59.1813	58.6767	58.0336	57.1789	57.5436	59.8726	63.1906	67.1854	72.1072	76.8256	80.4453	83.9179	86.9753	89.1246	90.6494	91.583	92.1876	92.6642	93.1194	93.3944	93.6664	93.8652	94.0052
Maldives	Female	Late Neonatal	Road injuries	86.0608	86.4328	86.6962	86.8409	87.0015	87.3251	87.6758	87.8647	87.8764	88.0013	88.3354	88.6882	88.899	89.2271	89.6933	90.0244	90.6176	91.4857	92.2896	93.0211	93.5133	93.8875	94.1807	94.4894	94.6537	94.8672	95.0815	95.2442
Maldives	Female	Post Neonatal	Road injuries	88.2272	88.4064	88.6046	88.8146	89.0511	89.4212	89.6129	89.5794	89.862	90.3164	90.8591	91.4457	92.1548	92.7622	93.2009	93.503	93.4838	93.792	94.077	94.3114	94.498	94.6638	94.8163	94.9506	95.0234	95.0844	95.1237	95.1225
Maldives	Male	0 to 20	Road injuries	83.8327	84.9116	86.0208	87.3139	88.0085	88.302	88.6804	87.8093	87.323	87.9154	88.1113	88.5674	88.9385	89.0675	89.571	90.15	90.9478	92.17	93.1848	93.9875	94.6415	95.1737	95.6217	95.8951	96.076	96.2399	96.3332	96.3538
Maldives	Male	1 to 4	Road injuries	89.534	89.6898	89.926	90.1772	90.4191	90.7262	90.7859	90.6068	90.8251	91.1797	91.5202	91.7848	92.1425	92.3743	92.5092	92.6283	92.4716	92.7447	93.0839	93.3932	93.5971	93.7405	93.9176	94.1111	94.2934	94.501	94.7148	94.928
Maldives	Male	10 to 14	Road injuries	82.1604	83.4959	84.5844	85.9962	86.9212	88.8446	89.5785	88.4789	87.4269	87.4807	86.8933	86.9169	87.6731	88.1444	88.3785	88.8414	89.3832	90.0596	90.7664	91.7721	92.5617	93.3676	94.1167	94.4583	94.7421	95.0917	95.3766	95.6073
Maldives	Male	15 to 19	Road injuries	93.475	94.1999	94.8898	95.6667	95.8542	95.4393	95.6228	94.8622	94.2289	94.6453	94.701	95.0805	95.2009	95.0804	95.378	95.7107	96.2538	96.9139	97.4078	97.7466	98.0257	98.2679	98.4489	98.513	98.5508	98.5987	98.5827	98.529
Maldives	Male	5 to 9	Road injuries	80.4261	81.3499	82.3456	83.9552	84.7861	84.4457	84.8461	83.8941	83.4966	84.2623	84.4274	84.3967	83.6558	82.8953	83.3279	83.9897	85.7267	87.9945	89.2636	89.823	90.802	91.6512	92.3421	92.911	93.24	93.4432	93.7524	94.0263
Maldives	Male	Early Neonatal	Road injuries	82.4499	82.3313	82.2993	82.1357	81.982	81.8459	82.0246	82.1099	82.1139	82.7237	84.2557	85.9077	87.72	89.785	91.6592	93.0734	94.2842	95.3328	96.099	96.6255	96.985	97.2551	97.4499	97.6157	97.7094	97.8096	97.8893	97.9399
Maldives	Male	Late Neonatal	Road injuries	86.1237	86.6775	87.3796	88.0158	88.599	89.1424	89.8756	90.649	91.4295	92.2605	93.1819	94.013	94.8134	95.6501	96.3674	96.8959	97.3234	97.6556	97.8841	98.0756	98.2346	98.3518	98.4303	98.5023	98.5321	98.5664	98.5924	98.6063
Maldives	Male	Post Neonatal	Road injuries	94.6428	94.8149	95.0088	95.1991	95.3919	95.6256	95.7465	95.7509	95.9464	96.2429	96.577	96.8717	97.2258	97.5233	97.7299	97.8671	97.7863	97.8794	97.9718	98.0742	98.2325	98.3915	98.5166	98.6138	98.6658	98.7223	98.7734	98.8152
Myanmar	Both	0 to 20	Road injuries	69.9641	70.7363	71.6239	72.4655	73.0401	73.5763	73.9761	74.6339	75.1646	75.8975	76.7563	77.6492	78.6361	79.7945	79.7637	80.6341	81.8914	83.5263	84.7868	86.0343	86.9987	87.6004	88.0561	88.4737	88.8696	89.2861	89.6027	89.8991
Myanmar	Both	1 to 4	Road injuries	85.1339	85.2512	85.4725	85.7059	85.8717	86.0759	86.1397	86.5067	86.7459	87.1553	87.6855	88.171	88.6147	89.0123	88.8135	89.1429	89.7336	90.5196	90.9442	91.6155	92.2694	92.8063	93.0384	93.3403	93.5955	93.9206	94.0822	94.3568
Myanmar	Both	10 to 14	Road injuries	54.6069	55.939	57.2545	58.6236	59.4967	60.2475	60.9619	62.1525	63.2695	64.5443	65.8849	67.044	68.313	69.8252	69.4004	70.3602	71.698	73.4664	74.7344	76.2687	77.7618	78.8959	79.8209	80.7248	81.4909	82.2809	83.0011	83.7168
Myanmar	Both	15 to 19	Road injuries	72.2605	73.0326	73.9111	74.6907	75.2318	75.7389	76.1599	76.7125	77.1725	77.7732	78.4564	79.2002	80.0097	81.0651	81.057	81.8308	82.9489	84.3924	85.6054	86.6687	87.4088	87.8085	88.206	88.5194	88.86	89.2034	89.4826	89.6696
Myanmar	Both	5 to 9	Road injuries	64.3232	65.0661	66.0588	67.0833	67.7961	68.4746	69.036	70.0852	70.9081	72.0579	73.2209	74.2402	75.2743	76.2552	75.6183	76.3399	77.4701	79.0035	79.8974	81.2166	82.6424	83.7968	84.5393	85.2503	85.8902	86.5878	87.1082	87.7411
Myanmar	Both	Early Neonatal	Road injuries	86.6342	86.4215	86.2111	86.0337	85.7325	85.4124	85.116	85.0226	84.9188	84.8701	84.9449	84.8603	84.7797	84.8583	84.0749	84.0427	84.3022	84.7413	85.0887	85.6071	86.2177	86.7808	87.2547	87.7767	88.1824	88.4473	88.5842	88.7126
Myanmar	Both	Late Neonatal	Road injuries	78.9254	78.9569	79.0982	79.3266	79.3011	79.2845	79.2718	79.5886	79.92	80.3187	80.8333	81.099	81.3311	81.9216	81.6256	82.4191	83.5686	84.7957	85.7832	86.7051	87.4559	87.9981	88.3753	88.8248	89.1998	89.5028	89.7392	89.9375
Myanmar	Both	Post Neonatal	Road injuries	79.6509	79.5541	79.5712	79.5692	79.3867	79.1928	78.855	78.9267	79.0034	79.2574	79.6136	79.9011	80.1473	80.5893	80.0815	80.6719	81.6208	82.799	83.6187	84.6191	85.5872	86.3497	86.8109	87.3877	87.8509	88.2898	88.5866	88.9177
Myanmar	Female	0 to 20	Road injuries	75.3031	75.957	76.72	77.48	78.0231	78.4891	78.9699	79.7507	80.4453	81.2054	81.9215	82.5701	83.1773	83.7911	83.6121	84.096	84.9324	86.0228	86.7897	87.736	88.5382	89.201	89.6543	90.0747	90.4314	90.8247	91.1115	91.3634
Myanmar	Female	1 to 4	Road injuries	86.7616	86.8896	87.0917	87.2997	87.4268	87.5724	87.6232	87.8721	88.0348	88.3389	88.747	89.1358	89.4988	89.791	89.6143	89.8487	90.3998	91.1726	91.6568	92.3851	93.1021	93.6959	94.0018	94.3691	94.667	95.0038	95.2142	95.497
Myanmar	Female	10 to 14	Road injuries	60.3131	61.6052	62.9271	64.2848	65.1713	65.959	66.6808	67.8519	68.9616	70.1618	71.3351	72.3818	73.3551	74.3082	73.9344	74.6596	75.7842	77.2164	78.0616	79.336	80.5801	81.7087	82.5221	83.3006	83.9126	84.6047	85.2103	85.7894
Myanmar	Female	15 to 19	Road injuries	53.2725	54.5508	56.0575	57.566	58.6931	59.6125	60.8118	62.4739	64.0651	65.5952	66.8963	68.0172	68.9968	70.1457	69.8792	70.7735	72.2858	74.1176	75.6053	77.2228	78.4486	79.5014	80.4182	81.1847	81.8825	82.6217	83.2105	83.5811
Myanmar	Female	5 to 9	Road injuries	70.1324	70.9646	71.9315	72.8315	73.4502	73.8585	74.1503	74.8897	75.3336	76.0989	76.9263	77.7406	78.4982	79.0584	78.4092	78.9465	79.9855	81.5166	82.2951	83.6402	85.0364	86.3013	87.0649	87.7347	88.3213	89.0074	89.4618	89.9537
Myanmar	Female	Early Neonatal	Road injuries	78.5575	78.27	77.9816	77.7436	77.283	76.7845	76.3937	76.34	76.2075	76.0838	76.0884	75.7973	75.4665	75.3975	73.9064	73.6578	73.9026	74.4096	74.7424	75.3998	76.2581	77.0486	77.6213	78.2229	78.5736	78.6427	78.4806	78.248
Myanmar	Female	Late Neonatal	Road injuries	66.0336	66.1517	66.4202	66.827	66.8776	66.9314	66.9897	67.525	68.0299	68.5618	69.2065	69.4318	69.5129	70.1474	69.4362	70.5311	72.2615	74.0811	75.5423	76.9763	78.2013	79.0992	79.6513	80.2817	80.6952	80.9151	80.9775	80.8857
Myanmar	Female	Post Neonatal	Road injuries	84.1791	84.1675	84.2172	84.2472	84.158	84.0577	83.867	83.8941	83.9018	83.9864	84.1141	84.2082	84.2841	84.5021	84.148	84.4757	85.0663	85.7855	86.2688	86.849	87.3834	87.8044	87.9923	88.3346	88.6231	88.9311	89.1546	89.3761
Myanmar	Male	0 to 20	Road injuries	69.8042	70.5312	71.3695	72.1364	72.6361	73.1314	73.4075	73.8763	74.1886	74.7808	75.6129	76.5631	77.7049	79.0971	79.1825	80.2094	81.592	83.3803	84.7969	86.0858	87.0447	87.5564	87.973	88.3527	88.7367	89.1298	89.4365	89.7342
Myanmar	Male	1 to 4	Road injuries	84.7026	84.7993	85.0237	85.2609	85.4479	85.6893	85.7582	86.2016	86.4873	86.9588	87.5549	88.0902	88.5698	89.0257	88.8118	89.1931	89.7877	90.5529	90.9176	91.5175	92.0942	92.5616	92.7203	92.9469	93.1458	93.4365	93.5363	93.7776
Myanmar	Male	10 to 14	Road injuries	65.1502	66.0549	66.9349	67.8623	68.4473	68.9288	69.4044	70.2278	70.9844	71.8974	72.9167	73.7856	74.8384	76.1865	75.8661	76.6651	77.7231	79.139	80.2352	81.4541	82.6446	83.4766	84.2028	84.918	85.5452	86.1691	86.7459	87.3271
Myanmar	Male	15 to 19	Road injuries	79.9782	80.5226	81.1352	81.6378	81.9542	82.2805	82.4512	82.6541	82.7463	83.018	83.4562	84.041	84.7534	85.6908	85.7801	86.4591	87.3725	88.5661	89.568	90.3857	90.9372	91.1749	91.4318	91.6303	91.8667	92.0972	92.2882	92.424
Myanmar	Male	5 to 9	Road injuries	60.6986	61.3223	62.2852	63.3502	64.093	64.943	65.6783	66.9206	67.9982	69.4055	70.7882	71.9348	73.1525	74.4039	73.7756	74.612	75.7883	77.2914	78.2459	79.5209	80.9481	82.0126	82.7305	83.4552	84.1191	84.8093	85.3621	86.0772
Myanmar	Male	Early Neonatal	Road injuries	91.6381	91.4641	91.2942	91.1487	90.9285	90.6992	90.4508	90.3398	90.254	90.2485	90.3663	90.3932	90.4461	90.6051	90.1708	90.2421	90.5046	90.9054	91.251	91.6879	92.1592	92.5883	92.9842	93.429	93.81	94.1024	94.2987	94.4922
Myanmar	Male	Late Neonatal	Road injuries	86.364	86.3464	86.4138	86.5349	86.4608	86.4005	86.3444	86.5284	86.7582	87.0849	87.5329	87.8307	88.1571	88.7098	88.6523	89.2441	90.0168	90.8531	91.5175	92.0893	92.5125	92.7952	93.0155	93.2969	93.5806	93.851	94.089	94.3308
Myanmar	Male	Post Neonatal	Road injuries	77.2134	77.0257	76.9938	76.9472	76.6796	76.4037	75.9412	76.0393	76.1685	76.5665	77.1256	77.6092	78.0559	78.7365	78.1779	78.9826	80.1862	81.7123	82.8022	84.1325	85.4362	86.4595	87.1594	87.9236	88.5332	89.0825	89.4577	89.9068
Philippines	Both	0 to 20	Road injuries	85.2398	84.5326	83.7623	83.4707	83.3525	83.0198	83.1727	83.4136	83.9437	84.5447	84.9039	85.0601	85.1233	85.4197	85.5787	86.1875	87.0853	87.8503	88.5696	88.9953	89.414	89.8145	90.117	90.46	90.7065	90.8554	91.397	91.9305
Philippines	Both	1 to 4	Road injuries	93.819	93.4482	92.9605	92.477	92.1302	91.9291	92.0274	92.1013	92.372	92.5115	92.5506	92.5129	92.3283	92.2808	92.2057	92.5351	92.9744	93.2286	93.4994	93.6779	93.8291	93.9206	94.0006	94.0708	94.0245	94.0289	94.1889	94.2526
Philippines	Both	10 to 14	Road injuries	79.7943	79.2338	78.3622	78.3787	78.2442	78.1288	78.5522	78.7658	79.2549	80.6001	81.0065	81.0595	81.4017	82.0689	81.8902	82.5449	83.7936	84.719	85.3836	85.779	86.1677	86.5807	87.007	87.5995	87.8436	87.7118	88.3526	89.302
Philippines	Both	15 to 19	Road injuries	93.1246	92.9501	92.5134	92.7096	92.8095	92.6899	92.7791	92.8582	93.1505	93.5247	93.473	93.4526	93.3757	93.3457	93.1962	93.192	93.4761	93.5847	93.7994	93.8905	94.064	94.2208	94.2771	94.4103	94.5806	94.6316	94.9261	95.1528
Philippines	Both	5 to 9	Road injuries	77.0283	75.5443	74.7608	74.3759	74.6652	73.8169	73.6798	74.0309	74.8347	75.4706	76.6832	77.0876	77.1767	77.6772	78.2716	79.3629	80.6695	82.1547	83.3145	83.676	84.1381	84.8287	85.1553	85.3753	85.4871	85.4046	86.0053	86.8868
Philippines	Both	Early Neonatal	Road injuries	88.5941	87.9253	87.0342	87.0268	88.0363	88.5273	88.6045	88.4554	88.772	88.8329	88.7622	88.5527	88.3733	88.3577	88.5964	89.3637	90.5098	91.3848	92.4859	93.3673	94.1196	94.6132	94.9714	95.2632	95.3879	95.5588	95.9451	96.2209
Philippines	Both	Late Neonatal	Road injuries	94.3015	93.9655	93.5178	93.2846	93.238	93.1731	93.4134	93.6532	93.9569	94.3215	94.4759	94.5523	94.6136	94.7525	94.8963	95.315	95.8262	96.2737	96.7723	97.116	97.4224	97.6823	97.8171	98.0078	98.0644	98.1782	98.4195	98.5916
Philippines	Both	Post Neonatal	Road injuries	86.2653	85.2725	84.1858	83.4528	83.0631	83.1119	84.1244	85.662	87.0043	88.4563	89.1249	89.384	89.1682	89.1278	88.982	89.6163	90.1644	90.6079	91.0781	91.3575	91.5401	91.7606	91.9901	92.1676	92.2324	92.4592	93.0171	93.4212
Philippines	Female	0 to 20	Road injuries	85.0195	84.3711	83.7739	83.8541	84.0778	84.1618	84.6579	84.937	85.3082	85.6448	86.0716	86.1686	86.0944	86.2438	86.2818	86.7233	87.5156	88.1058	88.6698	89.0819	89.5533	90.0063	90.2965	90.612	90.8232	91.0808	91.6197	92.0882
Philippines	Female	1 to 4	Road injuries	93.2876	93.1113	92.7495	92.4729	92.3723	92.3656	92.6015	92.7975	92.9659	93.1473	93.2035	93.1661	92.8889	92.7457	92.5591	92.7376	93.1372	93.4196	93.7902	93.9982	94.2538	94.4016	94.4542	94.5387	94.5314	94.5546	94.7157	94.7779
Philippines	Female	10 to 14	Road injuries	79.8186	79.0585	78.1635	79.6174	80.2389	80.4573	81.3041	81.4151	81.8089	82.6256	82.8278	82.6976	82.8151	83.2088	83.2121	83.7561	84.8472	85.4966	85.876	86.2886	86.7403	87.2002	87.5338	87.9288	88.0191	88.072	88.7538	89.396
Philippines	Female	15 to 19	Road injuries	88.2555	87.9314	87.3667	88.2481	88.6622	88.8968	89.3049	89.2061	89.8833	90.1235	90.0977	89.7522	89.5259	89.1822	88.8716	88.8144	89.3316	89.8224	90.2422	90.5783	91.0507	91.5608	91.8893	92.1381	92.3311	92.5001	92.9038	93.2862
Philippines	Female	5 to 9	Road injuries	77.8125	76.1314	75.3733	75.1207	75.767	75.6885	76.2353	76.4284	76.4662	76.2779	77.5403	78.0821	78.1647	79.0179	79.6639	80.9014	82.5199	83.6005	84.5142	85.071	85.6387	86.263	86.3668	86.4553	86.3589	86.4516	87.0152	87.5132
Philippines	Female	Early Neonatal	Road injuries	86.6395	86.2997	86.62	86.8963	87.8851	88.3475	88.9982	89.0646	89.741	89.8063	90.1244	89.7544	89.7515	89.6542	89.731	90.1597	90.8601	91.3839	92.0781	92.3239	92.6616	93.1112	93.4452	93.7501	93.8842	94.0635	94.5621	94.8837
Philippines	Female	Late Neonatal	Road injuries	90.89	90.5617	90.281	89.9514	89.8844	89.7824	90.2367	90.6467	91.2279	91.7419	92.2177	92.5122	92.9684	93.4353	93.8864	94.4777	94.9315	95.161	95.4695	95.5999	95.7554	95.9995	96.1474	96.3101	96.3902	96.496	96.8024	96.9992
Philippines	Female	Post Neonatal	Road injuries	86.1304	85.6009	84.8282	84.1796	83.8463	83.7632	84.4243	85.4216	86.0988	87.2326	87.9718	88.2634	88.2399	88.357	88.3749	88.9243	89.5063	89.9725	90.4874	90.7644	91.0349	91.3201	91.4683	91.5863	91.7165	91.8656	92.2787	92.5808
Philippines	Male	0 to 20	Road injuries	86.5633	85.9106	85.1332	84.6605	84.3535	83.8003	83.7161	83.896	84.4622	85.164	85.4361	85.615	85.7591	86.1155	86.3309	86.9762	87.834	88.6166	89.3395	89.7169	90.0534	90.3784	90.654	90.9759	91.2143	91.2853	91.77	92.2846
Philippines	Male	1 to 4	Road injuries	94.4644	93.9818	93.4288	92.8229	92.3185	91.9877	91.9817	91.963	92.2925	92.3941	92.4202	92.3812	92.2668	92.2867	92.2943	92.7227	93.1784	93.41	93.604	93.7623	93.8347	93.8858	93.9913	94.0568	93.9922	93.9929	94.1567	94.231
Philippines	Male	10 to 14	Road injuries	85.3572	85.0196	84.3845	83.7379	83.2716	83.0059	83.0795	83.2471	83.6132	84.8175	85.206	85.3313	85.6845	86.3009	86.0731	86.605	87.5905	88.4059	89.0352	89.3247	89.5813	89.8644	90.2188	90.7395	90.9882	90.8167	91.2646	92.0838
Philippines	Male	15 to 19	Road injuries	95.1922	95.0679	94.7229	94.7724	94.8004	94.6324	94.641	94.7215	94.8857	95.2188	95.162	95.2082	95.1684	95.1916	95.0885	95.0889	95.2838	95.3136	95.456	95.4936	95.5952	95.6733	95.6793	95.7735	95.9081	95.9324	96.1545	96.3137
Philippines	Male	5 to 9	Road injuries	76.5453	75.1875	74.3804	73.8952	73.9193	72.5085	71.8532	72.2972	73.6511	74.8937	76.0611	76.3589	76.4481	76.6737	77.2216	78.1943	79.2566	81.0439	82.3867	82.5995	82.9825	83.7226	84.2184	84.5375	84.804	84.5974	85.2246	86.3791
Philippines	Male	Early Neonatal	Road injuries	91.1824	90.4132	89.1016	88.9598	89.899	90.3658	90.2196	89.9834	90.1214	90.1446	89.8819	89.675	89.3317	89.2314	89.4146	90.2242	91.549	92.6344	93.9663	95.146	96.0705	96.5785	96.9419	97.2234	97.3467	97.5102	97.8336	98.077
Philippines	Male	Late Neonatal	Road injuries	95.6163	95.284	94.756	94.5754	94.5407	94.4962	94.6223	94.7699	94.9229	95.2043	95.1807	95.129	94.9503	94.873	94.8009	95.0923	95.6515	96.2698	96.9184	97.4083	97.8113	98.0848	98.2147	98.4193	98.463	98.5785	98.7833	98.9391
Philippines	Male	Post Neonatal	Road injuries	88.2057	86.9304	85.6884	84.9503	84.5435	84.6902	85.8787	87.6879	89.433	90.9825	91.5076	91.7056	91.339	91.1472	90.8476	91.4683	91.921	92.3321	92.7611	93.0733	93.2034	93.3811	93.7011	93.9497	93.982	94.2814	94.9263	95.3967
Sri Lanka	Both	0 to 20	Road injuries	88.799	89.9716	90.1901	91.2128	91.1958	91.2739	91.1653	90.6616	91.5416	91.5829	91.5162	91.7577	92.2218	92.286	92.61	91.4983	93.133	93.9557	94.2985	94.5373	95.0424	95.1946	95.4512	95.8044	95.7729	96.1402	96.3013	96.3925
Sri Lanka	Both	1 to 4	Road injuries	92.2363	92.6992	92.7851	93.3986	93.5157	93.7569	93.8368	93.8256	94.2767	94.3889	94.4231	94.3427	94.4407	94.3902	94.3778	93.2581	94.3997	94.9014	95.0715	95.0799	95.3512	95.5068	95.702	95.9059	95.9561	96.2281	96.4109	96.573
Sri Lanka	Both	10 to 14	Road injuries	83.3063	85.2945	85.5548	87.1783	87.0928	87.1616	87.1345	86.4433	88.1336	88.396	88.4425	88.9309	89.6735	89.7293	90.3397	88.7454	90.8399	91.8086	92.1014	92.1232	92.9814	93.4612	93.9823	94.6261	94.6842	95.4471	95.9154	96.2984
Sri Lanka	Both	15 to 19	Road injuries	91.2667	92.1096	92.3681	92.9492	92.9544	92.8739	92.8671	92.4567	93.1567	93.1617	92.9957	93.3003	93.6588	93.6397	93.8427	93.696	94.2859	94.6241	94.8117	95.3011	95.695	95.7515	95.9636	96.32	96.392	96.644	96.8146	96.9749
Sri Lanka	Both	5 to 9	Road injuries	88.287	89.557	89.6291	90.9704	90.9132	91.3661	91.353	90.9688	92.2826	92.4258	92.4982	92.7649	93.2186	93.2374	93.5614	91.7411	93.6643	94.3325	94.3925	94.0739	94.5064	94.7986	95.1103	95.4844	95.4037	95.9981	96.3368	96.6209
Sri Lanka	Both	Early Neonatal	Road injuries	94.4484	94.9055	94.7642	95.4063	95.3414	95.4454	95.3575	95.2292	95.7816	95.8523	95.8872	96.0229	96.2212	96.2274	96.2287	95.1197	96.298	96.6475	96.6995	96.5208	96.7866	96.9513	97.1025	97.2721	97.2302	97.4826	97.5803	97.6511
Sri Lanka	Both	Late Neonatal	Road injuries	97.058	97.4266	97.3062	97.8419	97.7549	97.7668	97.6139	97.3772	97.7955	97.8569	97.8536	97.9592	98.1428	98.1083	98.1848	97.0706	98.0736	98.4022	98.3843	98.1427	98.3013	98.4102	98.4909	98.626	98.4964	98.7601	98.8569	98.931
Sri Lanka	Both	Post Neonatal	Road injuries	93.9292	94.2714	94.2878	94.6843	94.6195	94.6371	94.4837	94.2379	94.5277	94.5364	94.5391	94.5819	94.8041	94.8967	95.0389	94.278	95.0192	95.312	95.357	95.2927	95.5815	95.7899	96.0209	96.2334	96.3173	96.6641	96.8781	97.0652
Sri Lanka	Female	0 to 20	Road injuries	91.6354	92.2436	92.3173	92.7106	92.7595	92.9782	92.932	92.6997	93.279	93.336	93.3758	93.5068	93.6869	93.6221	93.6573	92.5659	93.851	94.4851	94.7533	94.7181	95.1177	95.4225	95.7115	95.9967	96.0427	96.39	96.5743	96.7076
Sri Lanka	Female	1 to 4	Road injuries	92.6464	93.0729	93.1536	93.7147	93.8423	94.0994	94.1797	94.1446	94.5504	94.63	94.6497	94.5591	94.635	94.5565	94.5371	93.3647	94.5572	95.0847	95.2643	95.2956	95.5954	95.7628	95.9651	96.1713	96.2146	96.473	96.6464	96.8021
Sri Lanka	Female	10 to 14	Road injuries	91.338	92.1751	92.3683	92.6185	92.7046	92.9783	92.8794	92.5188	93.2631	93.3744	93.3248	93.4688	93.718	93.5683	93.5134	92.5427	93.7133	94.3699	94.5947	94.3376	94.8654	95.3292	95.661	95.9522	95.9937	96.4577	96.7494	97.0047
Sri Lanka	Female	15 to 19	Road injuries	93.2434	93.5812	93.6926	93.4096	93.6659	93.8941	94.0495	93.9448	94.4731	94.4879	94.4887	94.8291	94.9411	94.8497	94.8857	94.8145	95.1152	95.5029	95.8708	95.7911	96.0961	96.4689	96.7211	96.9354	96.9968	97.2687	97.4614	97.6613
Sri Lanka	Female	5 to 9	Road injuries	92.3375	93.0026	93.0617	93.2973	93.2008	93.5023	93.4058	93.066	93.9883	94.0131	94.1208	94.4907	94.7476	94.7158	94.6982	93.5599	94.8853	95.2644	95.3029	95.1454	95.3724	95.6073	95.8155	96.0609	96.0394	96.4242	96.6743	96.9002
Sri Lanka	Female	Early Neonatal	Road injuries	91.7918	92.4078	92.0818	93.0764	92.8919	92.978	92.7215	92.4801	93.4794	93.6117	93.6674	93.8629	94.1432	94.125	94.1475	91.9427	94.168	94.7558	94.8002	94.4013	94.826	95.1128	95.3678	95.6535	95.5169	95.9665	96.1246	96.2356
Sri Lanka	Female	Late Neonatal	Road injuries	94.3069	94.8785	94.6671	95.4955	95.3021	95.2657	94.964	94.5413	95.2518	95.3567	95.3456	95.5151	95.8104	95.7248	95.8639	93.8325	95.6276	96.2484	96.1915	95.7145	95.996	96.1705	96.3017	96.542	96.2743	96.7541	96.9256	97.0587
Sri Lanka	Female	Post Neonatal	Road injuries	92.2923	92.7107	92.8217	93.2557	93.2404	93.2737	93.1377	92.9632	93.2769	93.3061	93.2842	93.2848	93.4475	93.4836	93.5999	92.8272	93.5148	93.8118	93.8945	93.8584	94.1268	94.3023	94.4962	94.6725	94.7073	95.0017	95.1686	95.3133
Sri Lanka	Male	0 to 20	Road injuries	87.9999	89.3495	89.6104	90.8718	90.809	90.7889	90.6423	90.0152	90.9689	90.9824	90.847	91.1273	91.719	91.8573	92.3214	91.3129	92.983	93.8215	94.1641	94.5437	95.0665	95.1179	95.3355	95.7015	95.6309	95.9747	96.1079	96.1642
Sri Lanka	Male	1 to 4	Road injuries	92.5862	93.0509	93.1291	93.7516	93.847	94.0569	94.1235	94.1208	94.5783	94.702	94.7384	94.6628	94.7675	94.7346	94.7211	93.6858	94.7339	95.1938	95.3505	95.3402	95.5734	95.7073	95.8817	96.0676	96.1134	96.3767	96.5512	96.7035
Sri Lanka	Male	10 to 14	Road injuries	84.402	86.2847	86.4591	88.1788	87.9955	87.899	87.8549	87.133	88.7428	88.9618	89.0205	89.5311	90.3135	90.4641	91.2317	89.7741	91.7499	92.5952	92.8335	92.9849	93.7702	94.1235	94.5929	95.2414	95.2968	95.9965	96.4305	96.7744
Sri Lanka	Male	15 to 19	Road injuries	92.6598	93.4109	93.626	94.2117	94.1608	94.0252	93.9559	93.5204	94.0825	94.0445	93.8525	94.1009	94.4512	94.4613	94.6745	94.5538	95.1069	95.3883	95.5208	96.0186	96.3579	96.3502	96.5129	96.8234	96.8736	97.0706	97.1943	97.3036
Sri Lanka	Male	5 to 9	Road injuries	85.3434	86.9959	87.0342	89.1757	89.1222	89.6694	89.699	89.2754	90.8896	91.1254	91.1699	91.3489	91.9589	92.0201	92.6122	90.2535	92.6423	93.5334	93.6022	93.1445	93.7402	94.0738	94.4704	94.9498	94.8214	95.5851	95.9941	96.3236
Sri Lanka	Male	Early Neonatal	Road injuries	96.8376	97.2043	97.1373	97.6052	97.5869	97.6912	97.6721	97.5936	97.9442	97.9869	98.0122	98.1184	98.2748	98.2907	98.2853	97.6542	98.3704	98.6104	98.6623	98.5754	98.7635	98.8703	98.9715	99.0856	99.0787	99.2401	99.3066	99.3547
Sri Lanka	Male	Late Neonatal	Road injuries	97.9915	98.2618	98.1938	98.5801	98.5507	98.5891	98.515	98.3762	98.6407	98.6791	98.6802	98.7526	98.8776	98.87	98.9139	98.2814	98.8679	99.0421	99.042	98.9188	99.0092	99.0793	99.13	99.2073	99.1451	99.2956	99.352	99.3943
Sri Lanka	Male	Post Neonatal	Road injuries	96.6972	96.9437	96.8828	97.2022	97.1025	97.1019	96.9499	96.6676	96.8966	96.8812	96.8977	96.9589	97.1874	97.299	97.4272	96.7619	97.4541	97.706	97.7095	97.6223	97.8813	98.0753	98.29	98.4857	98.5782	98.9019	99.1028	99.2742
Thailand	Both	0 to 20	Road injuries	80.765	80.9583	81.0974	80.6834	80.3412	80.2731	80.8901	82.6841	84.1641	84.0637	84.6953	85.309	85.2578	85.4945	85.5153	86.0555	86.8006	87.8332	88.9299	89.8132	90.4216	91.0559	91.3674	91.7594	91.6733	91.6504	91.3751	91.5874
Thailand	Both	1 to 4	Road injuries	91.8253	92.1397	92.4737	92.7575	92.9692	93.115	93.2569	93.4744	93.6219	93.4519	93.5185	93.5607	93.6791	93.7997	94.0271	94.2314	94.1393	94.118	94.1305	94.1931	94.3761	94.4748	94.4657	94.6529	94.6581	94.6462	94.5824	94.7702
Thailand	Both	10 to 14	Road injuries	67.9765	69.1006	69.9687	69.5478	68.8262	69.6712	71.1922	73.3543	76.1771	76.4282	77.118	76.9278	76.4001	77.4746	76.6637	76.3062	76.3118	77.0243	78.3253	79.3803	80.6772	81.9594	82.3948	83.2715	83.2393	83.3879	83.5402	84.6443
Thailand	Both	15 to 19	Road injuries	80.4242	79.6343	78.955	77.7472	76.8548	76.311	76.9874	79.6384	81.8833	81.8479	82.8452	84.1597	84.0759	83.6834	83.2882	83.8874	85.0667	86.381	87.6288	88.6317	89.1487	89.8657	90.3053	90.6691	90.5716	90.5984	90.2803	90.4414
Thailand	Both	5 to 9	Road injuries	72.0888	74.4235	76.4045	77.8846	79.3777	80.5683	81.2759	81.8008	81.3384	81.2265	81.1765	80.351	80.5258	82.8881	84.839	86.5921	87.6303	88.6492	89.4989	89.9099	90.5169	91.0899	91.2859	91.7287	91.7449	91.7145	91.4657	91.6343
Thailand	Both	Early Neonatal	Road injuries	96.0756	96.1413	96.1862	96.2574	96.3335	96.4263	96.5086	96.5889	96.5039	96.4159	96.2905	96.0692	95.8422	95.6083	95.9236	96.2464	96.1384	96.1509	96.2084	96.2739	96.3783	96.4603	96.4865	96.6509	96.7117	96.7565	96.7551	96.8792
Thailand	Both	Late Neonatal	Road injuries	96.725	96.885	97.0027	97.1411	97.283	97.4402	97.5831	97.7047	97.6407	97.5879	97.5142	97.3564	97.2013	97.0717	97.3513	97.6482	97.6247	97.7059	97.8172	97.9171	98.0561	98.1756	98.1826	98.3226	98.3351	98.3599	98.3504	98.4447
Thailand	Both	Post Neonatal	Road injuries	92.3151	92.4317	92.5227	92.6268	92.7226	92.8173	92.9154	93.0401	93.0455	92.855	92.7259	92.4741	92.2101	91.9625	92.22	92.5144	92.4002	92.5539	92.846	93.2194	93.661	93.9615	94.1484	94.488	94.6285	94.7509	94.8524	95.1374
Thailand	Female	0 to 20	Road injuries	84.3011	85.0734	85.7417	86.0402	86.464	87.0248	87.3793	87.9856	89.2739	89.2715	89.3008	89.3204	89.2037	89.6495	89.8345	90.3703	90.5352	90.811	91.1874	91.6112	91.9595	92.3402	92.534	92.9047	92.9543	93.1079	93.1233	93.4879
Thailand	Female	1 to 4	Road injuries	91.9293	92.2531	92.5899	92.861	93.0522	93.1614	93.2658	93.4357	93.5667	93.3891	93.4753	93.5271	93.6676	93.7992	94.0725	94.3344	94.2312	94.2353	94.2859	94.3713	94.5519	94.645	94.6243	94.8137	94.8272	94.8346	94.7795	94.9673
Thailand	Female	10 to 14	Road injuries	70.0946	71.7899	72.724	72.6003	72.6434	73.3489	74.4059	75.9327	80.3868	80.9913	81.2624	81.0737	80.5601	81.5891	81.146	81.2506	81.0742	81.2926	82.275	83.2831	84.7719	85.7858	85.4744	86.0362	85.8711	85.933	85.9574	86.6454
Thailand	Female	15 to 19	Road injuries	74.7404	74.87	75.3962	75.3485	75.9834	77.3315	77.7902	79.2636	82.8326	82.9229	83.2127	84.2927	84.0101	83.916	82.9481	83.7953	84.57	85.1489	85.4065	86.0203	86.1726	86.8748	87.5916	88.0809	87.8079	88.1219	88.043	88.5316
Thailand	Female	5 to 9	Road injuries	74.7834	77.605	79.7122	81.1239	82.5211	83.4628	83.9756	84.0067	83.5316	83.1337	82.3041	80.8195	80.8589	83.577	86.2626	88.2269	88.8433	89.584	90.6388	91.2125	91.3036	91.3503	91.308	91.7799	92.3264	92.3606	92.1886	92.4162
Thailand	Female	Early Neonatal	Road injuries	92.7003	92.857	92.9512	93.0857	93.2166	93.3697	93.477	93.5567	93.3724	93.3357	93.3147	93.1432	92.9652	92.7907	93.3318	93.9068	93.836	93.9349	94.0926	94.249	94.4574	94.6228	94.6612	94.9113	94.9922	95.0514	95.0361	95.2338
Thailand	Female	Late Neonatal	Road injuries	94.4631	94.6773	94.8031	94.9437	95.0776	95.2315	95.354	95.4312	95.2514	95.2166	95.1806	95.0112	94.8239	94.6768	95.0792	95.5299	95.5148	95.6407	95.8017	95.9289	96.1183	96.2924	96.2814	96.4832	96.4982	96.5333	96.5113	96.6609
Thailand	Female	Post Neonatal	Road injuries	90.8314	90.9745	91.0761	91.1717	91.2496	91.3106	91.3588	91.4172	91.3827	91.1916	91.0782	90.8527	90.6249	90.4124	90.7393	91.0967	90.9406	91.0122	91.2141	91.5195	91.9215	92.2092	92.3631	92.6848	92.8114	92.9206	93.0074	93.3022
Thailand	Male	0 to 20	Road injuries	80.2444	80.0871	79.9317	79.1879	78.4766	78.094	78.8226	81.108	82.5482	82.4103	83.3163	84.202	84.1999	84.3082	84.243	84.7373	85.7356	87.0831	88.4514	89.4859	90.1669	90.8687	91.2124	91.5804	91.443	91.3373	90.9465	91.0528
Thailand	Male	1 to 4	Road injuries	92.5056	92.7821	93.0809	93.3447	93.5462	93.6984	93.8444	94.0648	94.1905	94.0046	94.0281	94.037	94.111	94.1975	94.3652	94.5075	94.4199	94.3802	94.367	94.4141	94.5951	94.6968	94.6996	94.8816	94.8847	94.8638	94.8007	94.9862
Thailand	Male	10 to 14	Road injuries	75.7676	76.3249	76.9333	76.5083	75.654	76.3373	77.6566	79.5132	80.8469	80.8952	81.5854	81.4631	81.0877	81.8868	81.1505	80.7081	80.7987	81.5362	82.6141	83.4131	84.2766	85.3241	85.95	86.7186	86.763	86.9168	87.0876	88.0482
Thailand	Male	15 to 19	Road injuries	84.6029	83.8376	83.1432	82.0283	81.1057	80.4045	81.0117	83.356	84.9763	84.9018	85.8282	86.9567	86.9352	86.5955	86.3741	86.8366	87.8977	89.1289	90.3274	91.2189	91.6898	92.2614	92.5706	92.8399	92.7787	92.7428	92.4307	92.4807
Thailand	Male	5 to 9	Road injuries	69.928	71.8691	73.7536	75.3024	76.8807	78.2869	79.1687	80.0984	79.6829	79.8087	80.3293	79.9821	80.2586	82.3631	83.7903	85.39	86.7231	87.9357	88.6392	88.938	89.9054	90.8417	91.1999	91.6183	91.2747	91.202	90.9046	91.0334
Thailand	Male	Early Neonatal	Road injuries	98.6458	98.6781	98.7057	98.7522	98.8066	98.8757	98.9465	99.0207	98.9728	98.8624	98.6993	98.4711	98.2414	98.0034	98.2159	98.423	98.3066	98.2877	98.3077	98.3388	98.4002	98.4466	98.4652	98.585	98.6313	98.6641	98.6636	98.7484
Thailand	Male	Late Neonatal	Road injuries	97.437	97.5711	97.6875	97.8278	97.9774	98.1403	98.2966	98.4399	98.432	98.3606	98.2604	98.1054	97.9655	97.8445	98.0577	98.2718	98.2411	98.296	98.3789	98.462	98.5727	98.6629	98.6766	98.7834	98.7933	98.8115	98.8069	98.8722
Thailand	Male	Post Neonatal	Road injuries	95.2622	95.3462	95.4204	95.5222	95.624	95.7383	95.8676	96.0299	96.0563	95.8701	95.7202	95.4556	95.1756	94.9162	95.0765	95.2816	95.2127	95.4021	95.7133	96.0763	96.4791	96.7378	96.9137	97.2139	97.3345	97.4389	97.5263	97.7566
Timor-Leste	Both	0 to 20	Road injuries	74.6629	75.6975	76.592	77.4311	78.2014	78.8963	79.394	80.4235	81.1146	81.6849	82.0831	82.8131	83.419	83.7689	83.8317	84.7076	86.1681	87.2957	88.7373	90.0144	90.6789	91.1004	91.2003	91.4692	91.5867	91.703	91.7305	91.9004
Timor-Leste	Both	1 to 4	Road injuries	85.6651	86.1532	86.5148	86.8325	87.136	87.5049	87.7585	88.2454	88.5695	88.8572	89.0475	89.4125	89.7032	89.8665	89.7459	90.1357	90.7959	91.1624	91.8097	92.4812	92.8401	93.1277	93.1535	93.3934	93.5485	93.7262	93.7969	94.0693
Timor-Leste	Both	10 to 14	Road injuries	73.8031	74.8185	75.73	76.662	77.5975	78.3726	78.9874	80.084	80.807	81.2663	81.3458	81.7239	82.0207	82.0354	81.6844	82.0842	82.9911	83.6417	84.7792	85.9576	86.6965	87.3298	87.6625	88.1856	88.5152	88.8319	89.0768	89.5086
Timor-Leste	Both	15 to 19	Road injuries	88.1834	88.6519	89.0657	89.3991	89.649	89.7801	89.9381	90.2451	90.3862	90.3559	90.2492	90.2428	90.2167	90.1044	90.1941	90.5881	91.3624	92.1415	92.9485	93.5663	93.8997	94.0365	94.0933	94.1494	94.1574	94.1733	94.1748	94.1809
Timor-Leste	Both	5 to 9	Road injuries	75.7286	76.4255	77.1467	77.9581	78.7904	79.5797	80.1631	81.5336	82.5048	83.3459	83.5795	84.0284	84.2644	84.1324	83.2488	83.5109	84.4426	84.7266	85.8105	87.1115	87.7464	88.3947	88.4597	88.9456	89.2625	89.6221	89.776	90.2319
Timor-Leste	Both	Early Neonatal	Road injuries	81.7268	81.7045	81.5795	81.3762	80.9977	80.0332	78.4322	76.8823	75.5767	74.9274	75.8568	77.0114	77.4136	77.2309	77.2918	78.0236	79.5599	80.7188	81.6673	82.4282	83.182	83.7473	84.1397	84.4336	84.2925	84.0694	83.9671	83.9468
Timor-Leste	Both	Late Neonatal	Road injuries	79.4156	79.8122	79.9575	80.1138	80.4711	81.0245	81.4086	82.0376	82.5922	83.1832	84.456	85.858	86.5846	86.849	87.2435	87.9389	89.1034	89.9786	90.7835	91.4626	92.0805	92.5196	92.8168	92.9863	92.8557	92.7139	92.6059	92.4787
Timor-Leste	Both	Post Neonatal	Road injuries	83.0987	83.132	83.1645	83.2879	83.4354	83.4853	83.3379	83.5399	83.6956	84.0029	84.606	85.3758	85.7654	85.784	85.5395	85.9425	86.841	87.4457	88.1309	88.8291	89.3683	89.7696	89.89	90.0938	90.0098	89.8366	89.7239	89.7945
Timor-Leste	Female	0 to 20	Road injuries	73.2414	74.425	75.476	76.514	77.4982	78.4464	79.1855	80.4816	81.4774	82.3485	82.8727	83.5865	84.0996	84.2868	84.0802	84.7155	86.0223	86.9431	88.2143	89.3998	90.0869	90.6181	90.7804	91.1378	91.3226	91.4922	91.5814	91.8587
Timor-Leste	Female	1 to 4	Road injuries	84.9288	85.6343	86.1564	86.6197	87.0652	87.56	87.9301	88.5578	88.9761	89.3527	89.5951	89.9778	90.2293	90.3338	90.1307	90.4922	91.1657	91.5619	92.2257	92.9127	93.2564	93.5473	93.5477	93.7752	93.9276	94.0911	94.1634	94.4534
Timor-Leste	Female	10 to 14	Road injuries	72.8242	73.7835	74.7158	75.7009	76.747	77.6674	78.3866	79.601	80.5564	81.3048	81.5417	81.9486	82.2334	82.1476	81.6198	81.9187	83.0012	83.7905	85.0239	86.223	86.9281	87.5719	87.8512	88.3789	88.6571	88.9411	89.1655	89.6109
Timor-Leste	Female	15 to 19	Road injuries	78.6489	79.4418	80.2145	80.954	81.6274	82.0429	82.5328	83.3081	84.0104	84.4124	84.5466	84.5542	84.4952	84.0978	83.8852	84.1146	85.2129	86.3436	87.5863	88.6226	89.4462	89.9802	90.3619	90.7265	90.9239	91.0743	91.2319	91.4586
Timor-Leste	Female	5 to 9	Road injuries	76.9962	77.8369	78.6571	79.4932	80.2518	80.9825	81.443	82.5134	83.3184	84.1067	84.2939	84.7	84.9129	84.7085	83.7594	84.0418	85.3246	85.8941	87.2083	88.6197	89.2641	89.8815	89.8776	90.2637	90.4971	90.7802	90.8367	91.1975
Timor-Leste	Female	Early Neonatal	Road injuries	74.6505	75.0726	75.4372	75.7244	75.7464	74.9613	73.3526	71.7523	70.2731	69.0571	69.2916	69.8434	69.5022	68.4669	67.8293	68.3365	70.2633	71.7542	73.1371	74.3975	75.7722	76.8484	77.6974	78.3991	78.4096	78.3226	78.3565	78.5497
Timor-Leste	Female	Late Neonatal	Road injuries	62.6444	64.2455	65.6145	66.9878	68.6069	70.3669	71.8289	73.7554	75.6889	77.4501	79.6962	81.7439	82.7319	83.0703	83.3799	84.0846	85.4101	86.4504	87.3522	88.0695	88.6832	89.0547	89.2816	89.3978	89.1697	88.9396	88.8084	88.7362
Timor-Leste	Female	Post Neonatal	Road injuries	83.5117	83.1541	82.8267	82.5883	82.3755	82.0934	81.6057	81.4996	81.3657	81.4247	81.7275	82.2726	82.4195	82.2355	81.7876	82.1998	83.2568	83.9721	84.7664	85.5841	86.2535	86.7622	86.9329	87.2145	87.1994	87.0719	87.0562	87.3126
Timor-Leste	Male	0 to 20	Road injuries	77.5686	78.4258	79.1566	79.8197	80.4149	80.9235	81.2596	82.0566	82.528	82.8892	83.1819	83.8417	84.428	84.8175	84.9971	85.8878	87.2585	88.3508	89.7072	90.8846	91.4691	91.8018	91.8666	92.071	92.1493	92.2315	92.2315	92.3387
Timor-Leste	Male	1 to 4	Road injuries	86.9592	87.2957	87.5423	87.754	87.9547	88.2278	88.3939	88.7708	89.0177	89.2348	89.3825	89.7188	90.0127	90.1913	90.1066	90.4914	91.1184	91.4483	92.0558	92.6878	93.0356	93.3055	93.3369	93.5687	93.7127	93.8851	93.945	94.1908
Timor-Leste	Male	10 to 14	Road injuries	81.6091	82.3414	82.9749	83.6129	84.2364	84.7337	85.1329	85.8683	86.2955	86.5123	86.5069	86.7654	86.9869	87.0416	86.8605	87.1831	87.7669	88.1796	88.9511	89.7787	90.3139	90.7584	91.0117	91.3791	91.6294	91.8631	92.0428	92.344
Timor-Leste	Male	15 to 19	Road injuries	91.9306	92.2631	92.5452	92.7554	92.8959	92.9582	93.0288	93.1964	93.2159	93.1129	92.9819	92.9741	92.9654	92.9284	93.0561	93.4001	93.9779	94.5548	95.1415	95.5789	95.782	95.8426	95.8482	95.8556	95.8393	95.832	95.8114	95.785
Timor-Leste	Male	5 to 9	Road injuries	75.1942	75.8026	76.457	77.2379	78.1036	78.9166	79.5647	81.1036	82.1648	83.0316	83.2908	83.7618	84.008	83.9139	83.0664	83.3154	84.053	84.1757	85.1182	86.3394	86.9564	87.6112	87.7048	88.2329	88.5836	88.9755	89.1761	89.6738
Timor-Leste	Male	Early Neonatal	Road injuries	86.9164	86.8146	86.6122	86.3424	85.9436	85.0932	83.7434	82.4539	81.406	81.01	81.9845	83.1227	83.6449	83.6864	83.8928	84.5598	85.7753	86.6837	87.3923	87.9284	88.4328	88.8008	89.032	89.1881	89.028	88.7983	88.6684	88.5863
Timor-Leste	Male	Late Neonatal	Road injuries	86.1808	86.0638	85.7199	85.4059	85.2815	85.3731	85.3639	85.5291	85.6119	85.8037	86.6985	87.8161	88.4213	88.6516	89.0459	89.6884	90.7209	91.4846	92.2038	92.8245	93.4023	93.8348	94.1375	94.3173	94.2316	94.1332	94.0459	93.9141
Timor-Leste	Male	Post Neonatal	Road injuries	85.2497	85.5334	85.7847	86.1086	86.4418	86.6563	86.6931	87.0386	87.3342	87.7453	88.4556	89.2657	89.7192	89.8035	89.6569	90.0387	90.8235	91.3503	91.9483	92.5531	93.0106	93.354	93.4633	93.6299	93.5327	93.3653	93.2234	93.196
Vietnam	Both	0 to 20	Road injuries	83.1055	83.7236	84.328	84.854	85.3658	85.859	86.3395	86.7996	87.1877	87.5053	87.6734	87.7407	87.7612	87.7732	87.8319	88.0305	88.4775	88.7978	89.1715	89.8738	90.3789	90.797	91.3154	91.8286	92.271	92.6727	93.0874	93.4391
Vietnam	Both	1 to 4	Road injuries	91.0928	91.4955	91.9332	92.3118	92.6718	92.982	93.2581	93.4888	93.5988	93.6705	93.7072	93.6876	93.7468	93.6271	93.5287	93.6661	93.8536	94.1489	94.5401	94.7799	95.0163	95.2124	95.4129	95.5855	95.7208	95.775	95.8879	95.9875
Vietnam	Both	10 to 14	Road injuries	73.9881	75.0221	75.9758	76.8335	77.6753	78.5276	79.3883	80.2927	81.2245	82.138	82.9117	83.4158	83.6336	83.6943	83.7168	83.8611	84.208	84.13	84.158	84.8369	85.4953	86.1084	86.9065	87.6913	88.462	89.191	89.8923	90.6217
Vietnam	Both	15 to 19	Road injuries	84.2315	84.5964	84.9339	85.1817	85.4437	85.7241	86.0267	86.3144	86.5602	86.706	86.6542	86.5231	86.3021	86.2128	86.1879	86.2531	86.5989	86.6916	86.7833	87.4247	87.8739	88.2743	88.7648	89.2549	89.6551	90.087	90.5432	90.9412
Vietnam	Both	5 to 9	Road injuries	82.0425	82.6299	83.1948	83.7956	84.4	85.0446	85.7077	86.3921	87.0079	87.6157	88.1663	88.4811	88.6051	88.4197	88.2431	88.3137	88.503	88.6199	89.0082	89.4982	90.0408	90.5646	91.181	91.7549	92.2737	92.6877	93.1364	93.5789
Vietnam	Both	Early Neonatal	Road injuries	90.5853	90.5248	90.5117	90.5803	90.7536	91.0012	91.2637	91.499	91.7095	92.0023	92.4378	92.9368	93.4082	93.8915	94.3033	94.6627	95.0025	95.2641	95.6198	95.8914	96.1358	96.3465	96.5541	96.7452	96.9171	97.0545	97.1787	97.2853
Vietnam	Both	Late Neonatal	Road injuries	90.4265	90.7222	91.0006	91.3219	91.7524	92.2983	92.8755	93.4081	93.8812	94.3119	94.7244	95.1205	95.4716	95.8405	96.1513	96.4249	96.7391	96.9338	97.1209	97.3773	97.5774	97.7459	97.907	98.0452	98.1735	98.2849	98.3897	98.4866
Vietnam	Both	Post Neonatal	Road injuries	90.9452	91.0493	91.213	91.4086	91.6571	91.9171	92.1747	92.4037	92.5791	92.7833	92.9921	93.1526	93.3319	93.4052	93.4684	93.5933	93.8023	94.0559	94.4052	94.6935	94.9459	95.161	95.3695	95.5535	95.7168	95.8496	95.9993	96.1537
Vietnam	Female	0 to 20	Road injuries	86.2485	86.9305	87.6178	88.245	88.8508	89.4005	89.9771	90.5459	91.0035	91.3511	91.5637	91.6532	91.7193	91.7126	91.7318	91.8502	92.0715	92.1557	92.2498	92.6367	93.03	93.4033	93.8301	94.2439	94.5999	94.8772	95.151	95.3774
Vietnam	Female	1 to 4	Road injuries	91.0854	91.4938	91.9416	92.3555	92.7517	93.1142	93.4621	93.7392	93.8901	93.9883	93.9991	93.9327	93.9749	93.855	93.777	93.9272	94.1496	94.4829	94.864	95.1933	95.5042	95.7598	96.0163	96.2395	96.4183	96.5223	96.6678	96.7964
Vietnam	Female	10 to 14	Road injuries	77.8953	79.1864	80.3946	81.4778	82.4739	83.4004	84.3772	85.3636	86.2421	87.0029	87.5812	87.9844	88.2721	88.4362	88.6155	88.8684	89.232	89.2761	89.3058	89.7623	90.1748	90.5304	91.0386	91.5717	92.0822	92.5521	92.9889	93.4482
Vietnam	Female	15 to 19	Road injuries	76.2745	77.2209	78.1598	78.9793	79.8275	80.5437	81.3557	82.2285	82.9811	83.4492	83.6827	83.6779	83.5141	83.4302	83.4095	83.4588	83.8218	83.7043	83.5284	84.2976	85.058	85.8175	86.6715	87.5242	88.2685	88.9434	89.614	90.1879
Vietnam	Female	5 to 9	Road injuries	85.6981	86.4608	87.129	87.7244	88.2642	88.8012	89.3536	89.87	90.2218	90.5387	90.7963	90.9814	91.1475	91.1038	91.1004	91.3146	91.5577	91.7235	91.9586	92.2814	92.6345	92.966	93.4071	93.853	94.2582	94.5782	94.9256	95.2811
Vietnam	Female	Early Neonatal	Road injuries	88.3795	88.5666	88.7475	88.9408	89.1794	89.3872	89.5661	89.6891	89.7833	89.9536	90.3444	90.9003	91.4344	92.0008	92.4873	92.8892	93.2722	93.3421	93.3586	93.7183	94.0336	94.3339	94.6351	94.9148	95.1754	95.3917	95.5835	95.755
Vietnam	Female	Late Neonatal	Road injuries	87.7915	87.8938	87.9316	87.9853	88.2337	88.727	89.4167	90.1073	90.718	91.2506	91.7387	92.2105	92.5938	93.0164	93.3831	93.6985	94.1189	94.2656	94.3016	94.6752	94.9685	95.2488	95.509	95.7313	95.9421	96.1313	96.2958	96.4565
Vietnam	Female	Post Neonatal	Road injuries	89.8479	90.0455	90.2862	90.5185	90.7665	91.0005	91.2178	91.4092	91.5437	91.6859	91.8296	91.9351	92.0178	91.9775	91.9202	91.9044	92.0103	92.2221	92.5609	92.8855	93.166	93.4061	93.6475	93.8695	94.0698	94.2386	94.4197	94.5991
Vietnam	Male	0 to 20	Road injuries	82.8198	83.3354	83.829	84.2414	84.6399	85.043	85.4125	85.75	86.0452	86.301	86.4263	86.4894	86.5105	86.5651	86.6717	86.9251	87.4631	87.889	88.3677	89.1469	89.6435	90.0235	90.5099	90.9846	91.3873	91.775	92.1822	92.5293
Vietnam	Male	1 to 4	Road injuries	91.5705	91.9484	92.3573	92.6915	93.006	93.2607	93.4691	93.651	93.7214	93.7657	93.8145	93.8241	93.8919	93.7775	93.6702	93.7974	93.9605	94.2298	94.6224	94.8031	94.9863	95.1373	95.2913	95.4179	95.5101	95.5152	95.5876	95.646
Vietnam	Male	10 to 14	Road injuries	79.8416	80.4621	81.0271	81.5269	82.0439	82.602	83.1523	83.7386	84.4045	85.0982	85.7267	86.1347	86.2684	86.2803	86.2378	86.3078	86.553	86.4471	86.4576	87.0156	87.5648	88.0859	88.7442	89.3691	89.9849	90.5692	91.1356	91.7318
Vietnam	Male	15 to 19	Road injuries	88.218	88.4369	88.6274	88.7451	88.8599	89.0135	89.1653	89.2795	89.37	89.4177	89.3225	89.2175	89.0734	89.0585	89.1008	89.2174	89.5477	89.714	89.8705	90.3919	90.7071	90.956	91.273	91.5786	91.8109	92.0838	92.3735	92.6237
Vietnam	Male	5 to 9	Road injuries	79.9006	80.3639	80.8489	81.4454	82.0827	82.7842	83.5105	84.3033	85.0851	85.8675	86.5914	86.9787	87.0794	86.8126	86.5353	86.5154	86.6669	86.7367	87.1874	87.7547	88.3795	88.9912	89.6756	90.2816	90.8246	91.2496	91.7194	92.1672
Vietnam	Male	Early Neonatal	Road injuries	92.9073	92.6991	92.5555	92.5329	92.6518	92.9116	93.2174	93.5156	93.7979	94.1582	94.6132	95.0853	95.5342	95.9874	96.3749	96.7221	97.0492	97.3903	97.8573	98.0805	98.2823	98.4446	98.6009	98.7427	98.8662	98.961	99.0471	99.1181
Vietnam	Male	Late Neonatal	Road injuries	91.2821	91.6819	92.1029	92.5975	93.1578	93.7568	94.2802	94.7262	95.1226	95.4981	95.8722	96.2286	96.5632	96.9	97.1741	97.4181	97.6636	97.8685	98.114	98.2926	98.4331	98.5389	98.6453	98.7377	98.8223	98.8933	98.9666	99.0306
Vietnam	Male	Post Neonatal	Road injuries	93.3769	93.341	93.369	93.4714	93.6662	93.9116	94.178	94.4188	94.6214	94.8696	95.1223	95.3249	95.5883	95.7741	95.9528	96.1964	96.4815	96.761	97.1001	97.3425	97.5528	97.7266	97.8867	98.0197	98.1333	98.2186	98.3206	98.4302
Oceania	Both	0 to 20	Road injuries	76.9687	77.81	78.6961	79.613	80.3225	80.9106	81.3665	81.705	81.583	81.6568	81.871	81.9017	81.903	82.0027	82.0618	81.9642	82.0901	82.5681	83.2704	84.0317	84.5929	85.1603	85.6703	86.1422	86.7249	87.363	87.7568	88.2719
Oceania	Both	1 to 4	Road injuries	86.5338	86.9836	87.5569	88.2336	88.7389	89.1264	89.3568	89.4967	88.9934	88.8488	88.9149	88.906	88.9314	89.0977	89.1645	88.9056	88.7111	88.797	89.1266	89.6021	89.8931	90.2298	90.5096	90.6841	91.0155	91.4471	91.4575	91.7193
Oceania	Both	10 to 14	Road injuries	67.6654	68.7801	69.9476	71.1131	72.0391	72.7565	73.364	73.7882	73.6981	73.7935	73.9748	74.0341	74.0408	74.0898	74.1599	74.1257	74.3194	75.0542	76.082	77.1465	77.9962	78.851	79.6132	80.3437	81.3174	82.2566	82.8973	83.6306
Oceania	Both	15 to 19	Road injuries	80.2116	80.9483	81.6413	82.33	82.8968	83.3753	83.8008	84.1566	84.3689	84.4943	84.6539	84.6409	84.562	84.4992	84.4964	84.5511	84.8309	85.2904	85.8912	86.5083	86.9498	87.39	87.8247	88.2725	88.7162	89.1724	89.6029	90.0262
Oceania	Both	5 to 9	Road injuries	70.8279	71.5904	72.5431	73.6184	74.2848	74.8919	75.2122	75.2702	74.4561	74.3793	74.726	74.7995	74.9089	75.3556	75.5168	75.0926	74.9753	75.636	76.6847	77.8199	78.7029	79.5549	80.1838	80.6525	81.4247	82.3484	82.5054	82.9705
Oceania	Both	Early Neonatal	Road injuries	81.1365	81.2742	81.5462	81.4647	81.5347	81.764	81.9432	82.1987	82.4693	82.8643	83.1077	83.1019	83.1209	83.1309	83.2841	83.6485	84.0897	84.702	85.3199	85.8463	86.2509	86.548	86.7694	87.0146	87.1968	87.3866	87.5697	87.8013
Oceania	Both	Late Neonatal	Road injuries	92.383	92.442	92.5284	92.5026	92.4345	92.3651	92.2569	92.1223	91.8992	91.6696	91.3315	90.809	90.211	89.6211	89.3133	89.3804	89.6766	90.159	90.6195	91.0451	91.387	91.6558	91.8553	92.0639	92.2425	92.4242	92.5906	92.7645
Oceania	Both	Post Neonatal	Road injuries	82.1083	82.3381	82.6758	82.9497	83.2282	83.4972	83.6879	83.8686	83.6862	83.7957	83.9754	83.874	83.6883	83.3748	82.9897	82.6422	82.7406	83.1681	83.6426	84.2003	84.6968	85.1406	85.5246	85.8643	86.2756	86.7467	86.9793	87.3556
Oceania	Female	0 to 20	Road injuries	82.161	82.6926	83.2744	83.84	84.3447	84.801	85.1674	85.5269	85.4298	85.5109	85.6257	85.5703	85.4958	85.5026	85.5056	85.3392	85.397	85.7418	86.2662	86.8702	87.3224	87.7915	88.2279	88.6403	89.1265	89.654	89.9836	90.4121
Oceania	Female	1 to 4	Road injuries	88.5717	88.9507	89.4015	89.8429	90.2059	90.4783	90.6271	90.7355	90.3088	90.1672	90.1758	90.1088	90.0718	90.1619	90.208	89.9768	89.8443	89.9123	90.1917	90.5848	90.8374	91.1397	91.4088	91.6058	91.9058	92.2525	92.329	92.5496
Oceania	Female	10 to 14	Road injuries	78.6433	79.2069	79.8869	80.5497	81.1236	81.6565	82.1102	82.618	82.5558	82.6477	82.698	82.6283	82.6443	82.745	82.8585	82.7236	82.8154	83.2921	83.9292	84.6205	85.206	85.8603	86.4221	86.9734	87.6877	88.4035	88.8768	89.373
Oceania	Female	15 to 19	Road injuries	65.7005	66.7653	67.6834	68.6075	69.4469	70.2095	70.9297	71.6225	72.0096	72.3674	72.7009	72.6409	72.327	71.9968	71.8344	71.7391	72.1347	72.8835	73.8833	74.9842	75.7488	76.5222	77.3037	78.1368	78.9227	79.729	80.4639	81.2577
Oceania	Female	5 to 9	Road injuries	76.4839	77.0168	77.7714	78.5009	79.1215	79.6568	79.9656	80.225	79.5127	79.3446	79.3531	79.2508	79.3085	79.6611	79.8347	79.4696	79.3031	79.7111	80.3744	81.1939	81.8368	82.4671	82.9803	83.3317	83.9503	84.7168	84.8146	85.1674
Oceania	Female	Early Neonatal	Road injuries	65.8119	66.1606	66.7537	66.5433	66.6862	67.1802	67.5975	68.169	68.6812	69.5425	70.1293	70.354	70.7974	71.3086	72.0829	73.013	73.8265	74.7553	75.5521	76.1345	76.5028	76.7808	77.0175	77.4263	77.6817	78.0082	78.4087	78.9636
Oceania	Female	Late Neonatal	Road injuries	89.0007	89.0989	89.2218	89.1665	89.1135	89.092	88.9951	88.8466	88.4956	88.131	87.5598	86.7078	85.748	84.8227	84.3764	84.4947	84.9709	85.6427	86.1789	86.6022	86.899	87.1462	87.3406	87.6353	87.8992	88.2048	88.5043	88.8288
Oceania	Female	Post Neonatal	Road injuries	83.9761	84.1563	84.4392	84.5784	84.7507	84.9175	85.0172	85.1354	84.9672	85.0497	85.1378	84.9864	84.7403	84.3536	83.9448	83.6083	83.6533	83.9797	84.4484	85.0032	85.5437	86.0809	86.5357	86.9721	87.4325	87.8985	88.1843	88.518
Oceania	Male	0 to 20	Road injuries	76.2996	77.2226	78.1843	79.1909	79.9325	80.5205	80.9617	81.2366	81.0959	81.1436	81.3828	81.461	81.5129	81.662	81.7558	81.7117	81.8625	82.3576	83.0747	83.8342	84.3883	84.9423	85.43	85.8762	86.4381	87.0562	87.4318	87.9285
Oceania	Male	1 to 4	Road injuries	85.776	86.2496	86.8771	87.6825	88.2599	88.7074	88.981	89.1314	88.5894	88.4423	88.5424	88.5744	88.6426	88.8551	88.9343	88.6666	88.438	88.5335	88.8855	89.3994	89.706	90.0524	90.3277	90.479	90.8189	91.2922	91.253	91.5336
Oceania	Male	10 to 14	Road injuries	73.3644	74.3761	75.3848	76.389	77.1685	77.7162	78.1818	78.4299	78.3203	78.3651	78.528	78.6167	78.631	78.6668	78.726	78.7551	78.9378	79.5455	80.4035	81.2823	81.9564	82.6121	83.1972	83.7545	84.5061	85.2247	85.706	86.2883
Oceania	Male	15 to 19	Road injuries	85.7524	86.3247	86.8816	87.4278	87.8608	88.2132	88.5106	88.7373	88.8706	88.9241	89.0262	89.0296	89.0138	89.0171	89.0518	89.128	89.3447	89.6818	90.118	90.555	90.8715	91.1854	91.4901	91.7983	92.1087	92.4271	92.7313	93.0181
Oceania	Male	5 to 9	Road injuries	67.7859	68.6495	69.6999	70.9481	71.6311	72.2662	72.5734	72.5103	71.6255	71.5932	72.1178	72.2926	72.4434	72.9528	73.116	72.6674	72.5824	73.373	74.6207	75.9143	76.9161	77.8763	78.5565	79.0846	79.9262	80.9225	81.1036	81.6263
Oceania	Male	Early Neonatal	Road injuries	89.5881	89.6483	89.7884	89.78	89.8309	89.9525	90.0358	90.1568	90.324	90.5099	90.6011	90.4988	90.3327	90.1206	89.9913	90.0928	90.3572	90.8147	91.3421	91.8382	92.2606	92.5721	92.7949	92.9729	93.134	93.2742	93.3681	93.4562
Oceania	Male	Late Neonatal	Road injuries	93.8199	93.859	93.9275	93.9218	93.8453	93.7465	93.6295	93.5005	93.3518	93.2011	93.0018	92.6753	92.2929	91.9031	91.678	91.7166	91.9072	92.2832	92.7104	93.1531	93.5388	93.8361	94.0527	94.2199	94.3576	94.4727	94.5648	94.6511
Oceania	Male	Post Neonatal	Road injuries	82.7726	83.0037	83.3347	83.6991	84.0388	84.3679	84.6177	84.8268	84.6424	84.7546	85.0023	84.9631	84.8576	84.6563	84.3409	84.0256	84.1708	84.6546	85.0719	85.5541	85.9244	86.1867	86.4187	86.5765	86.8412	87.2103	87.2991	87.6117
Fiji	Both	0 to 20	Road injuries	86.0161	86.278	86.917	86.7755	86.7966	86.9622	86.9388	86.7009	86.4496	86.3919	86.6431	86.7474	87.0137	87.052	87.1714	87.5194	87.8891	88.4772	89.2313	90.0072	90.4619	90.9518	91.3102	91.5936	91.8649	92.1797	92.4527	92.6864
Fiji	Both	1 to 4	Road injuries	91.0341	91.069	91.5578	91.3678	91.5596	91.7624	91.8906	92.0204	91.3598	91.3524	91.4414	91.4375	91.6337	91.5204	91.3008	91.4748	91.4988	91.5374	91.8593	92.2865	92.5666	92.9222	93.1713	93.2521	93.3302	93.3835	93.4509	93.4609
Fiji	Both	10 to 14	Road injuries	83.4865	83.5646	84.2196	84.1179	84.1012	84.1818	84.1916	84.1238	84.3562	84.1652	84.2632	84.4288	84.8775	85.1602	85.9396	86.7843	86.982	87.4523	88.162	88.8796	88.9283	88.9023	88.8098	88.9438	89.7788	90.2657	90.6283	91.3552
Fiji	Both	15 to 19	Road injuries	91.4811	91.7469	92.0112	92.1537	92.4185	92.5987	92.7011	92.6489	92.927	92.8299	92.6911	92.8556	93.2655	93.1835	93.1677	93.2257	93.6732	94.2844	94.742	95.2291	95.267	95.4233	95.6209	95.7903	95.9423	96.1199	96.2876	96.4472
Fiji	Both	5 to 9	Road injuries	79.765	80.2397	81.4794	80.956	80.0893	80.2851	79.8627	78.5715	77.6697	77.8917	79.6827	79.8583	79.6478	80.4264	81.417	82.4894	83.0898	84.0828	85.7833	87.198	88.7635	89.9276	90.3009	90.4357	89.9623	89.9642	89.8071	89.3054
Fiji	Both	Early Neonatal	Road injuries	74.0839	73.9568	75.2319	73.7092	73.3591	73.3666	72.7857	72.5225	72.2257	72.4147	72.4917	72.3839	73.2489	73.4118	73.6508	75.1856	76.0329	77.5537	79.0494	80.5668	81.5192	82.4654	83.0733	83.7822	84.2572	84.8004	85.4552	86.0883
Fiji	Both	Late Neonatal	Road injuries	91.6266	91.6214	91.9711	91.5948	91.2968	90.9975	90.5459	90.04	89.2339	88.44	87.7384	86.9797	86.4642	85.3209	84.3752	84.9424	85.7362	87.097	88.2424	89.3126	89.9729	90.6094	90.9473	91.3576	91.634	91.941	92.3059	92.6673
Fiji	Both	Post Neonatal	Road injuries	86.6387	86.6534	87.2358	86.5149	86.4475	86.4216	86.1908	86.0161	85.5294	85.643	85.8093	85.7427	85.874	85.0025	83.7571	83.7766	84.1935	85.1469	85.9915	86.8972	87.6219	88.4024	88.9049	89.3081	89.6616	89.9482	90.1239	90.2139
Fiji	Female	0 to 20	Road injuries	87.8221	88.1002	88.711	88.5772	88.7559	88.9136	88.8956	88.9381	88.6193	88.4665	88.3558	88.2621	88.4572	88.5062	88.8118	89.3011	89.702	90.0118	90.3165	90.7114	91.0444	91.4443	91.7371	92.0806	92.3143	92.6168	92.8936	93.0736
Fiji	Female	1 to 4	Road injuries	91.7428	91.7996	92.2297	92.0632	92.2218	92.3735	92.4799	92.5881	91.9666	91.978	92.0808	92.0984	92.3023	92.2959	92.152	92.2395	92.2229	92.1684	92.288	92.5657	92.7665	93.0407	93.2149	93.3452	93.4703	93.5675	93.7014	93.7653
Fiji	Female	10 to 14	Road injuries	87.6901	87.7101	88.0781	87.973	88.1751	87.9877	87.9857	88.5054	88.4156	87.6267	86.8331	86.3195	86.9279	87.6935	89.2618	90.344	90.9664	91.441	92.0955	92.4553	92.8465	93.417	93.358	93.5222	93.7317	93.9491	94.0099	94.0679
Fiji	Female	15 to 19	Road injuries	82.9151	83.9101	84.6443	84.9718	85.3943	85.8011	85.8683	85.5852	85.9517	85.9553	86.052	86.5479	86.8587	86.5289	87.0632	87.6561	88.6605	89.1367	89.0716	89.4562	89.2259	89.422	89.6479	90.0944	90.6897	91.1588	91.5512	92.0908
Fiji	Female	5 to 9	Road injuries	81.1506	81.295	82.5879	82.061	82.2776	82.6699	82.409	82.5445	81.4361	80.9129	80.501	79.8048	80.0783	80.9682	82.1202	83.8852	84.7427	85.533	86.4157	86.9945	88.2815	88.9765	89.5541	89.9066	89.2029	89.195	89.2306	88.6209
Fiji	Female	Early Neonatal	Road injuries	55.7692	55.392	57.5857	54.587	53.7738	53.6569	52.5254	51.976	51.162	51.3986	51.7091	51.9519	54.2598	55.7882	57.8117	61.3144	63.1173	65.4729	67.2457	68.738	69.2156	69.8461	70.0929	71.0702	71.3373	71.7817	72.725	73.7302
Fiji	Female	Late Neonatal	Road injuries	88.4455	88.4349	88.8412	88.3657	88.1326	87.9549	87.5484	87.0338	86.0441	84.9287	83.7675	82.463	81.4331	79.6034	78.2603	79.191	80.7551	82.8142	84.1077	85.0279	85.3464	85.6864	85.7037	86.1408	86.3911	86.7365	87.1893	87.6335
Fiji	Female	Post Neonatal	Road injuries	86.5733	86.5916	87.1146	86.4665	86.3426	86.2276	85.9309	85.759	85.3856	85.5802	85.7535	85.6765	85.7216	84.8909	83.6783	83.45	83.4917	84.1323	84.9048	85.8306	86.6312	87.4331	87.8944	88.4355	88.9359	89.3265	89.5061	89.5535
Fiji	Male	0 to 20	Road injuries	85.9097	86.1414	86.7352	86.6098	86.5325	86.6864	86.6617	86.2687	86.0871	86.0948	86.5531	86.7768	87.0633	87.0952	87.0867	87.3104	87.6195	88.3176	89.2711	90.2013	90.6805	91.1708	91.5284	91.7373	91.9985	92.2824	92.5187	92.7583
Fiji	Male	1 to 4	Road injuries	90.947	90.9604	91.4682	91.2644	91.4671	91.6932	91.8268	91.9636	91.2971	91.2747	91.347	91.3255	91.5069	91.3204	91.053	91.2788	91.3281	91.4313	91.8866	92.4067	92.7378	93.1438	93.4439	93.4927	93.541	93.5681	93.5912	93.5691
Fiji	Male	10 to 14	Road injuries	86.0629	86.1533	86.7652	86.7008	86.608	86.7964	86.8234	86.5288	86.8433	86.9689	87.4286	87.8445	88.0965	88.09	88.308	88.8121	88.7691	89.1002	89.6284	90.2938	90.1757	89.8905	89.8023	89.8708	90.7333	91.1909	91.5692	92.3784
Fiji	Male	15 to 19	Road injuries	94.1563	94.2459	94.3872	94.4788	94.6819	94.7924	94.8856	94.8817	95.1059	94.9959	94.8257	94.9081	95.2969	95.2802	95.1577	95.1036	95.3863	95.9539	96.4646	96.9157	97.004	97.1337	97.3019	97.3933	97.4342	97.5295	97.6295	97.6904
Fiji	Male	5 to 9	Road injuries	78.8464	79.5324	80.7326	80.2159	78.6618	78.7343	78.2178	76.0383	75.2852	75.9796	79.1413	79.8627	79.3477	80.0502	80.9313	81.5577	81.9919	83.1071	85.3148	87.2509	88.9842	90.4431	90.6846	90.678	90.3601	90.3704	90.0884	89.6633
Fiji	Male	Early Neonatal	Road injuries	84.2627	84.2686	85.0961	84.3202	84.2124	84.2922	83.9936	83.881	83.857	84.0356	84.005	83.7282	83.8666	83.3126	82.5913	83.0985	83.4506	84.5732	85.9731	87.5477	88.7668	89.8812	90.6593	91.2114	91.7583	92.3128	92.7902	93.2082
Fiji	Male	Late Neonatal	Road injuries	92.8481	92.8469	93.1751	92.8503	92.488	92.0827	91.5722	91.0433	90.3249	89.7199	89.3137	88.9118	88.7478	88.051	87.3478	87.6738	87.9284	88.8502	89.965	91.2176	92.1669	93.0466	93.6175	94.0116	94.2993	94.5731	94.8741	95.1753
Fiji	Male	Post Neonatal	Road injuries	88.3856	88.3759	88.9189	88.2153	88.2205	88.3041	88.1922	88.0437	87.4989	87.4942	87.6291	87.5872	87.7975	87.0113	85.9302	86.2689	87.1181	88.3317	89.1377	89.875	90.3929	91.0328	91.5304	91.7252	91.8768	92.0333	92.2223	92.3942
Kiribati	Both	0 to 20	Road injuries	78.9738	79.7385	80.4427	80.7229	80.5606	80.0776	80.7368	81.1381	81.4852	80.8506	81.1307	81.5096	81.9974	82.559	83.4128	83.838	84.394	84.1469	84.8458	85.5379	86.1842	86.9108	87.8704	88.548	89.2274	90.0087	90.6388	91.2435
Kiribati	Both	1 to 4	Road injuries	82.9315	83.6544	84.319	84.3446	84.1371	83.606	84.1338	84.4441	84.8183	83.7509	83.9756	84.2143	84.6653	85.1916	86.2539	86.5841	87.0137	85.9056	86.3157	86.8503	87.3066	87.9408	89.0306	89.5297	90.0425	90.7038	91.1107	91.4788
Kiribati	Both	10 to 14	Road injuries	79.5837	80.1391	80.5255	81.0425	80.5891	79.8799	80.3186	80.5539	80.7466	80.4011	80.5458	80.8202	81.1892	81.6256	82.2768	82.7774	83.4136	83.669	84.4986	85.263	85.9832	86.7567	87.6066	88.3116	88.986	89.7209	90.3573	90.9688
Kiribati	Both	15 to 19	Road injuries	89.1253	89.392	89.5824	89.8627	89.7059	89.419	89.6491	89.7784	89.8528	89.886	89.986	90.129	90.2745	90.474	90.6172	90.8387	91.1567	91.4952	91.9498	92.3309	92.7089	93.0788	93.4589	93.8339	94.1844	94.5486	94.8851	95.2123
Kiribati	Both	5 to 9	Road injuries	76.1075	76.9779	77.7438	77.7834	77.2328	76.1097	76.4621	76.389	76.2126	74.0111	73.8867	74.3052	74.9248	75.8402	77.6413	78.2023	78.8928	77.5219	78.2891	79.0952	79.808	80.6795	82.1084	82.8761	83.6909	84.7628	85.4964	86.2373
Kiribati	Both	Early Neonatal	Road injuries	74.9124	75.6105	76.5603	74.9652	73.847	71.7892	72.691	73.184	73.6781	74.236	74.7905	74.875	75.062	75.1346	75.2634	75.7175	76.2497	76.9416	77.6521	78.2742	78.926	79.5549	80.0002	80.5089	80.988	81.5434	82.0954	82.6608
Kiribati	Both	Late Neonatal	Road injuries	88.7404	89.024	89.4741	88.4912	88.0094	87.0679	87.341	87.4492	87.4555	87.3984	87.3219	86.9632	86.7824	86.6333	86.6683	86.9879	87.3977	87.9025	88.4038	88.8954	89.3955	89.8556	90.2179	90.6174	90.9769	91.3591	91.7582	92.1099
Kiribati	Both	Post Neonatal	Road injuries	74.2683	74.8495	75.5416	74.2031	73.5193	72.2369	72.7466	72.9951	73.3247	72.5726	72.718	72.5926	72.6669	72.6977	73.1618	73.4459	74.042	73.6807	74.4511	75.3891	76.3352	77.4159	78.6262	79.5487	80.4513	81.5376	82.4575	83.2883
Kiribati	Female	0 to 20	Road injuries	85.1912	85.7401	86.5172	85.4363	85.4442	85.0165	85.6495	86.1166	86.4891	86.1532	86.4292	86.6518	86.9491	87.3298	87.8174	88.0127	88.3626	88.1693	88.701	89.2378	89.7604	90.3304	91.0703	91.6035	92.1279	92.7049	93.1581	93.5807
Kiribati	Female	1 to 4	Road injuries	86.1788	86.8788	87.7671	86.2918	86.2617	85.636	85.971	86.1553	86.3002	85.4151	85.4941	85.6282	85.9228	86.3852	87.1434	87.3333	87.6091	86.6713	86.9347	87.331	87.7682	88.414	89.4553	90.0737	90.7082	91.4446	91.9783	92.4474
Kiribati	Female	10 to 14	Road injuries	89.71	89.9873	90.3676	90.0694	90.127	90.0366	90.3293	90.555	90.6836	90.471	90.5365	90.5761	90.7003	90.8521	91.1791	91.378	91.7114	91.8272	92.2468	92.7333	93.1842	93.6397	94.1535	94.5556	94.9317	95.3224	95.6336	95.9199
Kiribati	Female	15 to 19	Road injuries	84.1591	84.5858	85.2587	84.7278	84.5041	83.8711	84.5864	85.1071	85.4583	85.5983	85.9477	86.1768	86.3617	86.6725	86.718	86.8592	87.2111	87.5707	88.2204	88.6943	89.1875	89.6747	90.239	90.7821	91.2912	91.798	92.232	92.6691
Kiribati	Female	5 to 9	Road injuries	82.882	83.5431	84.3891	83.0518	82.838	81.9944	82.5379	82.8334	83.0597	81.8354	82.0578	82.3482	82.8009	83.5185	84.6438	85.0017	85.4616	84.4522	84.9377	85.5053	86.1035	86.8612	88.0274	88.7185	89.4293	90.2958	90.9141	91.5426
Kiribati	Female	Early Neonatal	Road injuries	64.259	65.7115	67.9293	61.6705	60.2642	56.8075	58.6681	59.7104	60.4547	61.5014	62.5221	62.928	63.5031	63.9505	64.3383	65.0223	65.6452	66.3962	67.1929	67.8084	68.5854	69.481	70.2051	71.1301	72.0282	73.068	74.0848	75.2414
Kiribati	Female	Late Neonatal	Road injuries	85.7522	86.2372	87.017	84.7198	84.3279	83.2542	83.7471	83.9627	83.8831	83.7378	83.4848	82.8872	82.4456	82.1566	82.1349	82.5006	83.0213	83.6003	84.176	84.662	85.1932	85.7351	86.1991	86.7752	87.3168	87.9065	88.4893	89.0701
Kiribati	Female	Post Neonatal	Road injuries	76.4119	77.1692	78.2612	75.3294	74.9563	73.7179	74.3015	74.6046	74.8221	74.2202	74.2685	74.0967	73.9763	73.8822	74.0848	74.2407	74.7176	74.3714	75.1901	76.1133	77.1204	78.2549	79.526	80.5511	81.5232	82.6237	83.5362	84.3333
Kiribati	Male	0 to 20	Road injuries	77.4897	78.2877	78.8794	79.848	79.6113	79.1477	79.7439	80.0603	80.3445	79.612	79.8672	80.306	80.8646	81.4817	82.4575	82.9704	83.5729	83.3081	83.9936	84.6616	85.2707	85.9672	86.9043	87.548	88.1992	88.9735	89.5996	90.2124
Kiribati	Male	1 to 4	Road injuries	81.8101	82.5092	83.0157	83.8389	83.5337	83.0673	83.6857	84.0541	84.5402	83.4043	83.7013	83.9888	84.5139	85.0551	86.2507	86.6477	87.1487	85.9818	86.4587	87.0528	87.5074	88.1189	89.2059	89.6257	90.0525	90.645	90.9523	91.2291
Kiribati	Male	10 to 14	Road injuries	81.539	82.0301	82.2965	82.9585	82.4357	81.6958	82.0677	82.2425	82.4051	82.117	82.2662	82.5855	82.9785	83.433	84.0514	84.5388	85.0946	85.2844	85.971	86.5588	87.1019	87.6999	88.3546	88.892	89.4078	89.9888	90.501	91.0044
Kiribati	Male	15 to 19	Road injuries	91.6085	91.8191	91.903	92.2879	92.1687	91.9846	92.0875	92.1197	92.1207	92.1233	92.1674	92.2879	92.4239	92.5921	92.7499	92.9649	93.2277	93.4979	93.8286	94.1116	94.3918	94.6666	94.939	95.2123	95.4674	95.7404	96.0002	96.2531
Kiribati	Male	5 to 9	Road injuries	72.7533	73.698	74.4214	75.1378	74.4175	73.1599	73.4037	73.1395	72.7539	70.0693	69.7604	70.2486	70.9537	71.9667	74.1097	74.7663	75.5688	74.0214	74.9212	75.8309	76.5651	77.4301	78.9013	79.6044	80.3522	81.407	82.0672	82.7276
Kiribati	Male	Early Neonatal	Road injuries	81.8139	82.1656	82.5555	82.8296	81.8795	80.4746	80.9489	81.1955	81.5624	81.8937	82.2301	82.1757	82.1945	82.1091	82.1261	82.469	82.9482	83.5977	84.2524	84.8577	85.4324	85.922	86.2263	86.5288	86.7963	87.1033	87.4093	87.658
Kiribati	Male	Late Neonatal	Road injuries	90.0041	90.1686	90.4303	90.144	89.6077	88.7316	88.8806	88.926	88.9775	88.9671	88.9881	88.7611	88.7289	88.6602	88.73	89.0289	89.3818	89.8528	90.3199	90.824	91.3157	91.7377	92.0485	92.3514	92.6083	92.8698	93.1606	93.368
Kiribati	Male	Post Neonatal	Road injuries	75.9283	76.2691	76.4937	76.7933	75.9094	74.7561	75.1322	75.2898	75.6759	74.8679	75.0867	75.0248	75.2838	75.435	76.0973	76.4719	77.1112	76.7909	77.4188	78.2529	79.0141	79.8925	80.8687	81.5424	82.219	83.0971	83.843	84.5268
Marshall Islands	Both	0 to 20	Road injuries	81.6065	83.022	83.1158	83.3544	83.7347	83.9005	84.0068	84.0375	83.9244	83.7037	83.4157	83.3747	83.2287	83.0172	83.0643	83.2255	83.7606	84.4575	85.3061	85.9924	86.5828	87.1787	87.7876	88.363	88.8117	89.2349	89.6812	90.038
Marshall Islands	Both	1 to 4	Road injuries	89.1686	89.8457	90.0662	90.4329	90.5678	90.6925	90.6414	90.5833	90.3513	90.2132	89.9772	89.8777	89.7304	89.3756	89.4195	89.5354	89.9327	90.299	90.8582	91.2448	91.5043	91.7655	92.1259	92.4289	92.609	92.7372	92.9189	92.95
Marshall Islands	Both	10 to 14	Road injuries	78.0459	79.3139	78.2094	77.7367	77.994	77.441	78.1322	79.357	79.8632	78.9799	78.592	79.191	78.7099	78.6626	78.821	79.0809	79.7388	80.6192	81.5856	82.3876	83.1168	83.8384	84.512	85.1831	85.7063	86.2215	86.7514	87.2311
Marshall Islands	Both	15 to 19	Road injuries	85.5774	86.567	86.1134	85.8036	86.1223	86.1526	86.4727	86.7248	86.8765	86.7286	86.6117	86.7062	86.7313	86.7706	86.8623	87.0239	87.3854	87.9536	88.5615	89.0622	89.5105	89.9392	90.3336	90.72	91.0576	91.3968	91.7319	92.0496
Marshall Islands	Both	5 to 9	Road injuries	75.8764	77.4624	78.532	79.6435	80.2662	81.2705	80.7607	79.6703	78.9066	79.2982	79.0688	78.6757	78.8071	78.589	78.7705	79.0788	79.8204	80.6031	81.5299	82.2047	82.7354	83.3174	83.9271	84.503	84.883	85.2353	85.6227	85.8308
Marshall Islands	Both	Early Neonatal	Road injuries	69.8249	71.9638	71.6536	71.9381	72.178	72.3993	71.9477	71.5914	71.4973	71.5727	71.1423	71.562	72.2749	73.2029	74.2784	75.0945	76.2102	77.0732	77.8448	78.3644	78.8595	79.2725	79.666	79.993	80.0217	80.0351	80.1695	80.0931
Marshall Islands	Both	Late Neonatal	Road injuries	90.5058	91.2512	91.1434	91.1592	91.0926	90.9535	90.5391	90.0813	89.5816	89.0437	88.2409	87.7247	87.2948	87.0866	87.2147	87.4675	88.0411	88.5507	89.0252	89.3513	89.6579	89.9069	90.1165	90.2791	90.283	90.2802	90.3164	90.2672
Marshall Islands	Both	Post Neonatal	Road injuries	82.4157	83.5145	83.5936	83.9679	84.1622	84.3194	84.1276	83.8883	83.5803	83.4842	83.1986	83.2445	83.2615	83.114	83.2185	83.4497	84.1705	84.7687	85.4618	85.9781	86.4873	86.9769	87.5577	87.9872	88.1725	88.2478	88.3558	88.2636
Marshall Islands	Female	0 to 20	Road injuries	83.3416	84.5036	84.8261	85.3065	85.551	85.6909	85.6168	85.5883	85.4322	85.2783	84.9418	84.7223	84.4338	84.0703	83.9944	84.0424	84.5392	85.1802	86.0081	86.67	87.2528	87.8085	88.4269	88.9904	89.4326	89.8301	90.2582	90.5854
Marshall Islands	Female	1 to 4	Road injuries	90.1514	90.7392	90.9313	91.2256	91.2789	91.2995	91.1771	91.0762	90.8318	90.6609	90.3801	90.2207	90.026	89.646	89.6361	89.6946	90.0443	90.3674	90.895	91.2639	91.5273	91.7692	92.1136	92.3965	92.5549	92.6605	92.8287	92.8502
Marshall Islands	Female	10 to 14	Road injuries	82.5853	83.5333	83.6288	83.8657	84.0564	84.1778	84.1533	84.2064	84.1239	84.0305	83.749	83.6119	83.4094	83.2464	83.2105	83.2614	83.6894	84.313	85.0664	85.7064	86.3282	86.9446	87.563	88.1845	88.6877	89.1657	89.6474	90.0765
Marshall Islands	Female	15 to 19	Road injuries	69.9706	71.9134	72.2954	72.8335	73.2204	73.4238	73.4454	73.6344	73.7558	73.6882	73.3489	73.0672	72.8497	72.7305	72.776	72.9523	73.7746	74.9386	76.1753	77.1833	78.0895	78.9235	79.7525	80.5266	81.2368	81.9128	82.5695	83.2007
Marshall Islands	Female	5 to 9	Road injuries	77.3259	78.6114	78.9376	79.8075	80.2967	80.6739	80.5973	80.5478	80.2422	80.0973	79.7519	79.724	79.3838	78.907	78.9886	79.2188	79.8939	80.6707	81.6455	82.3083	82.8721	83.4109	84.07	84.613	84.9555	85.2323	85.5558	85.6186
Marshall Islands	Female	Early Neonatal	Road injuries	47.3077	50.674	50.3719	51.2523	52.0677	52.806	52.3484	52.0823	52.3238	52.8549	52.5954	53.9212	55.9852	58.4814	60.8036	62.3674	64.0657	65.1478	65.9477	66.3256	66.7306	67.0519	67.3005	67.4761	67.1817	66.8711	66.783	66.3973
Marshall Islands	Female	Late Neonatal	Road injuries	86.1391	86.9548	86.8631	86.9704	86.9926	86.9232	86.4622	85.8963	85.2404	84.4554	83.274	82.4436	81.7307	81.413	81.598	81.9928	82.8592	83.5782	84.1715	84.506	84.8117	85.0367	85.2017	85.3248	85.2321	85.1414	85.0905	84.9329
Marshall Islands	Female	Post Neonatal	Road injuries	81.7072	82.6049	82.7362	83.1777	83.4298	83.6427	83.5178	83.3479	83.1348	83.1061	82.8856	82.9349	82.8856	82.6579	82.654	82.8252	83.475	84.0459	84.7926	85.4022	85.9776	86.5102	87.11	87.5607	87.8	87.9241	88.0667	87.9805
Marshall Islands	Male	0 to 20	Road injuries	82.1081	83.5215	83.4709	83.5364	83.9496	84.1041	84.3001	84.3525	84.2696	84.0219	83.7918	83.8684	83.8289	83.7381	83.8584	84.0736	84.5723	85.2252	85.9899	86.6126	87.1387	87.6924	88.2247	88.7422	89.1431	89.5349	89.9425	90.2777
Marshall Islands	Male	1 to 4	Road injuries	89.0109	89.7224	89.9517	90.355	90.5447	90.7444	90.7523	90.7321	90.521	90.4165	90.2289	90.185	90.0855	89.7686	89.8578	90.0185	90.4375	90.8221	91.3797	91.7605	92.0011	92.2646	92.6181	92.9195	93.1046	93.2398	93.4171	93.4467
Marshall Islands	Male	10 to 14	Road injuries	82.4677	83.4772	82.2124	81.5805	81.7535	81.0654	81.8041	83.102	83.6671	82.6968	82.367	83.0824	82.62	82.6253	82.8155	83.0768	83.6338	84.3668	85.1408	85.782	86.3454	86.9117	87.4166	87.9174	88.2993	88.691	89.096	89.4635
Marshall Islands	Male	15 to 19	Road injuries	90.3511	91.0355	90.4903	90.0617	90.3193	90.3018	90.626	90.8441	90.9718	90.8156	90.753	90.9133	90.9859	91.0542	91.1454	91.2847	91.5086	91.8864	92.2922	92.6281	92.9284	93.2229	93.4811	93.7424	93.9639	94.1947	94.4257	94.6434
Marshall Islands	Male	5 to 9	Road injuries	74.9495	76.6943	78.2141	79.4641	80.1638	81.5745	80.779	78.9813	77.8922	78.6477	78.4949	77.8308	78.2936	78.259	78.5047	78.8639	79.6522	80.4332	81.3221	82.0064	82.5064	83.1194	83.6884	84.2875	84.6922	85.0959	85.527	85.834
Marshall Islands	Male	Early Neonatal	Road injuries	81.5446	83.1108	82.8292	82.8699	82.8729	82.88	82.4548	82.0736	81.8373	81.7133	81.2229	81.2338	81.3245	81.5171	81.9961	82.45	83.2795	84.0317	84.7875	85.3789	85.9257	86.3932	86.866	87.2742	87.4661	87.6414	87.8868	87.9617
Marshall Islands	Male	Late Neonatal	Road injuries	92.4277	93.1453	93.0303	92.9956	92.878	92.6967	92.3039	91.9039	91.4902	91.0937	90.508	90.1784	89.9208	89.7833	89.8853	90.06	90.4662	90.8609	91.2797	91.6191	91.9449	92.2262	92.48	92.6806	92.7538	92.8132	92.9113	92.9332
Marshall Islands	Male	Post Neonatal	Road injuries	85.4632	86.6198	86.6381	86.8938	87.0037	87.0839	86.855	86.5849	86.2283	86.0797	85.7677	85.7976	85.8744	85.8273	86.0305	86.2939	86.9914	87.5382	88.0692	88.4013	88.7536	89.1161	89.5884	89.9348	90.04	90.0614	90.1283	90.0614
Federated States of Micronesia	Both	0 to 20	Road injuries	81.9498	82.5381	83.0429	83.5543	83.9062	84.3234	84.673	85.0817	85.4375	85.7313	85.9374	86.1988	86.4985	86.8832	87.0251	87.1103	87.425	87.8208	88.2817	88.7557	89.2986	89.6436	89.9722	90.3529	90.6732	90.8619	91.2189	91.4898
Federated States of Micronesia	Both	1 to 4	Road injuries	89.0477	89.3686	89.5937	89.8834	90.0293	90.2476	90.4404	90.7182	90.9103	91.0895	91.1889	91.3258	91.4692	91.7155	91.7781	91.6213	91.8993	92.1885	92.6107	93.0275	93.4714	93.4399	93.4156	93.6291	93.8575	93.6968	93.9121	93.9509
Federated States of Micronesia	Both	10 to 14	Road injuries	78.8137	79.3198	79.8365	80.3334	80.699	81.1591	81.5293	81.9611	82.3492	82.6566	82.8988	83.1911	83.4988	83.9111	83.9977	84.135	84.4531	84.9246	85.4307	85.9687	86.5967	87.1197	87.6572	88.2103	88.7319	89.2175	89.8028	90.1597
Federated States of Micronesia	Both	15 to 19	Road injuries	87.68	87.9909	88.2807	88.5595	88.7695	89.0011	89.1806	89.3933	89.6109	89.7785	89.9069	90.0636	90.2473	90.4785	90.5724	90.7102	90.9193	91.2253	91.5684	91.8975	92.2259	92.5295	92.8171	93.0908	93.306	93.532	93.7894	94.0651
Federated States of Micronesia	Both	5 to 9	Road injuries	75.8446	76.4045	76.8509	77.321	77.578	77.9164	78.2131	78.5577	78.8704	79.1066	79.2309	79.472	79.8028	80.2297	80.2333	80.035	80.3873	80.9945	81.7477	82.6207	83.7513	84.4602	85.0793	85.684	86.0772	86.1179	86.4954	86.6346
Federated States of Micronesia	Both	Early Neonatal	Road injuries	72.1068	71.9938	72.0945	72.1922	71.8717	72.2962	72.324	72.6268	72.9699	73.4576	74.0178	74.743	75.8495	77.272	77.4522	77.8463	78.3134	78.8819	79.448	80.0148	80.6562	81.2181	81.6659	82.0191	82.2094	82.4965	82.8388	83.1526
Federated States of Micronesia	Both	Late Neonatal	Road injuries	90.4093	90.4047	90.4359	90.4048	90.1695	90.1116	89.8623	89.6666	89.3795	89.0719	88.729	88.4	88.1983	88.3002	88.0025	88.0178	88.2004	88.5005	88.7963	89.0968	89.425	89.6939	89.8825	90.0263	90.0776	90.1831	90.3409	90.5335
Federated States of Micronesia	Both	Post Neonatal	Road injuries	80.7743	80.9895	81.1688	81.4742	81.5033	81.9155	82.1629	82.7026	83.1999	83.7679	84.2288	84.8042	85.3471	85.7656	85.4406	85.1988	85.3648	85.6738	86.04	86.5003	87.1558	87.4948	87.7723	88.0952	88.2969	88.3167	88.5654	88.7338
Federated States of Micronesia	Female	0 to 20	Road injuries	83.7591	84.2616	84.6785	85.1536	85.5031	85.9226	86.3046	86.7952	87.24	87.5999	87.8195	88.0336	88.2669	88.5604	88.5695	88.5449	88.7679	89.106	89.5429	90.0056	90.52	90.8197	91.0924	91.4326	91.711	91.8563	92.1731	92.3981
Federated States of Micronesia	Female	1 to 4	Road injuries	89.8279	90.1472	90.3457	90.6167	90.7575	90.9698	91.1372	91.3837	91.5206	91.6448	91.7002	91.8187	91.9574	92.2043	92.267	92.1497	92.4175	92.6981	93.0952	93.4657	93.8354	93.7791	93.7121	93.882	94.0676	93.9078	94.0736	94.0769
Federated States of Micronesia	Female	10 to 14	Road injuries	83.9459	84.2936	84.6257	85.009	85.3391	85.7369	86.1035	86.579	87.0109	87.3563	87.552	87.737	87.9178	88.1633	88.1439	88.1847	88.3533	88.679	89.0735	89.5148	89.9869	90.3354	90.7046	91.1194	91.5266	91.8862	92.3477	92.589
Federated States of Micronesia	Female	15 to 19	Road injuries	76.11	76.525	76.9109	77.3565	77.7269	78.1022	78.4596	78.9294	79.4729	79.8745	80.1275	80.3052	80.5315	80.8405	80.7592	80.8276	81.1336	81.7066	82.4203	83.1301	83.8257	84.4342	84.9748	85.5213	85.9156	86.34	86.8849	87.4831
Federated States of Micronesia	Female	5 to 9	Road injuries	77.186	77.5758	77.8957	78.3291	78.6058	79.0261	79.3791	79.9581	80.5346	81.0098	81.3069	81.6536	81.9759	82.3752	82.1956	81.8206	82.0586	82.57	83.2786	84.1263	85.2542	85.8895	86.4639	87.0272	87.3698	87.338	87.6295	87.5851
Federated States of Micronesia	Female	Early Neonatal	Road injuries	53.0167	52.4843	52.3092	52.1496	51.3167	51.8475	51.795	52.3885	53.1192	54.0746	55.1664	56.6576	58.9341	61.7979	62.5562	63.4967	64.2844	65.1498	65.9428	66.6168	67.3865	68.0365	68.5707	69.0046	69.1721	69.5655	70.1049	70.7448
Federated States of Micronesia	Female	Late Neonatal	Road injuries	86.3554	86.2541	86.1884	86.0603	85.7113	85.5987	85.2466	84.9643	84.526	83.9893	83.3592	82.7107	82.2082	82.212	81.7448	81.8014	82.1118	82.5593	82.9449	83.2846	83.6427	83.9366	84.15	84.3338	84.4064	84.5767	84.8038	85.1342
Federated States of Micronesia	Female	Post Neonatal	Road injuries	80.4683	80.6044	80.6986	80.927	80.8803	81.1846	81.375	81.8664	82.3389	82.8698	83.2691	83.7301	84.1401	84.3879	83.9214	83.5914	83.7209	84.0999	84.6595	85.2968	86.1222	86.6072	86.9835	87.3916	87.6698	87.7729	88.0664	88.2509
Federated States of Micronesia	Male	0 to 20	Road injuries	82.3719	82.9508	83.4555	83.9319	84.2445	84.6106	84.8945	85.1986	85.4508	85.6646	85.8375	86.1036	86.4151	86.8186	87.0309	87.1766	87.5147	87.9009	88.3234	88.7492	89.2477	89.5803	89.9058	90.267	90.5758	90.7674	91.1068	91.3736
Federated States of Micronesia	Male	1 to 4	Road injuries	89.0526	89.3583	89.5923	89.8815	90.0231	90.2359	90.4391	90.7264	90.9508	91.1623	91.2889	91.4322	91.5692	91.8005	91.8571	91.6752	91.9498	92.2334	92.6573	93.0908	93.5696	93.5534	93.5578	93.7905	94.0372	93.8777	94.1163	94.1748
Federated States of Micronesia	Male	10 to 14	Road injuries	82.6529	83.0904	83.5415	83.9457	84.2263	84.5856	84.8468	85.1277	85.3751	85.5694	85.7565	86.0125	86.2865	86.6629	86.7776	86.9122	87.2024	87.591	87.9899	88.4007	88.9069	89.3466	89.7969	90.2433	90.6572	91.0527	91.5182	91.8226
Federated States of Micronesia	Male	15 to 19	Road injuries	91.4124	91.668	91.905	92.1153	92.2643	92.4319	92.5441	92.6685	92.7844	92.8781	92.9649	93.103	93.2607	93.4532	93.5747	93.7127	93.8786	94.0937	94.3202	94.5321	94.7463	94.9514	95.1527	95.3379	95.4899	95.6474	95.8146	95.9906
Federated States of Micronesia	Male	5 to 9	Road injuries	74.9193	75.5886	76.1155	76.6056	76.8468	77.1297	77.3878	77.5811	77.7204	77.8024	77.8136	77.9824	78.3251	78.7713	78.8969	78.8111	79.2321	79.8972	80.6728	81.558	82.6848	83.4418	84.0884	84.7186	85.1438	85.2301	85.6602	85.9172
Federated States of Micronesia	Male	Early Neonatal	Road injuries	82.4062	82.4703	82.6785	82.8757	82.7776	83.1365	83.1945	83.3652	83.5372	83.8171	84.141	84.524	85.103	85.8697	85.8032	85.959	86.2835	86.7145	87.174	87.691	88.2777	88.8077	89.2251	89.5523	89.7674	90.019	90.284	90.4592
Federated States of Micronesia	Male	Late Neonatal	Road injuries	92.1518	92.2096	92.3031	92.3321	92.1629	92.1386	91.9486	91.8037	91.6048	91.4313	91.2568	91.1169	91.0978	91.2684	91.0761	91.0742	91.1899	91.4146	91.6716	91.9663	92.2973	92.5713	92.7627	92.8983	92.9505	93.0307	93.1623	93.2838
Federated States of Micronesia	Male	Post Neonatal	Road injuries	83.7273	83.9911	84.232	84.573	84.677	85.1443	85.4199	85.9415	86.4042	86.9402	87.4068	88.0206	88.6203	89.152	89.0185	88.9047	89.0954	89.3045	89.4294	89.6463	90.0271	90.1586	90.2876	90.4673	90.5511	90.4705	90.6253	90.7435
Papua New Guinea	Both	0 to 20	Road injuries	73.3735	74.4885	75.6019	76.8853	77.8553	78.615	79.2368	79.7269	79.6752	79.8826	80.1913	80.2512	80.239	80.3427	80.3339	80.1793	80.2815	80.8803	81.6664	82.5205	83.1747	83.8035	84.344	84.8811	85.5565	86.3181	86.7544	87.335
Papua New Guinea	Both	1 to 4	Road injuries	84.2591	84.8888	85.6108	86.6618	87.3642	87.8967	88.2201	88.3972	87.9488	87.9491	88.0802	88.078	88.0424	88.1724	88.0843	87.6863	87.3797	87.6569	88.0647	88.6446	89.0475	89.44	89.6982	89.9252	90.344	90.9896	90.9795	91.3067
Papua New Guinea	Both	10 to 14	Road injuries	60.923	62.5029	64.0546	65.7157	67.0433	68.0085	68.8152	69.4336	69.3562	69.636	69.9789	70.1082	70.1223	70.1806	70.1683	70.0551	70.3121	71.297	72.569	73.8766	74.9623	76.0014	76.9121	77.7786	78.8997	80.0149	80.7494	81.5676
Papua New Guinea	Both	15 to 19	Road injuries	76.1049	77.1279	78.0847	79.0354	79.7929	80.4244	80.992	81.4808	81.7441	81.9558	82.2393	82.2424	82.1439	82.1229	82.1701	82.2715	82.5994	83.135	83.8492	84.586	85.1377	85.6723	86.191	86.729	87.2612	87.7952	88.2936	88.7742
Papua New Guinea	Both	5 to 9	Road injuries	65.9747	66.9089	67.9821	69.6213	70.7462	71.5433	72.1368	72.4843	71.6334	71.6857	71.9952	72.1515	72.3655	72.8039	72.6674	71.9393	71.6596	72.575	73.754	75.0502	76.0463	76.9795	77.6362	78.2094	79.2786	80.5266	80.7306	81.3488
Papua New Guinea	Both	Early Neonatal	Road injuries	82.8872	83.0278	83.119	83.3017	83.5103	83.7671	83.9699	84.1542	84.3148	84.5453	84.8226	84.9164	85.0968	85.2948	85.6336	85.982	86.2388	86.5179	86.7875	87.0241	87.2432	87.4108	87.537	87.6709	87.7865	87.9227	88.029	88.2022
Papua New Guinea	Both	Late Neonatal	Road injuries	91.7979	91.8899	91.968	92.0751	92.112	92.1123	92.053	91.9299	91.7184	91.4734	91.1808	90.7007	90.2057	89.788	89.6842	89.789	89.9713	90.2441	90.4994	90.7798	91.0538	91.2886	91.4797	91.6632	91.8493	92.0504	92.2167	92.3837
Papua New Guinea	Both	Post Neonatal	Road injuries	78.5248	78.8704	79.2798	79.9574	80.4908	80.9664	81.3411	81.616	81.464	81.6554	81.9645	81.9309	81.8348	81.7172	81.4327	81.0362	81.0168	81.4592	81.8574	82.3985	82.9345	83.3723	83.723	84.0759	84.5652	85.2204	85.5092	86.0213
Papua New Guinea	Female	0 to 20	Road injuries	79.5642	80.2754	80.9828	81.8462	82.5387	83.1561	83.6681	84.138	84.1332	84.3521	84.5789	84.5581	84.4519	84.4272	84.3014	84.0297	84.0277	84.491	85.1023	85.7874	86.3237	86.8412	87.2991	87.7598	88.3285	88.9673	89.3294	89.8174
Papua New Guinea	Female	1 to 4	Road injuries	86.8089	87.3379	87.8924	88.6076	89.1033	89.4755	89.6906	89.8352	89.5115	89.5018	89.5561	89.4747	89.3491	89.3447	89.2093	88.8648	88.6548	88.9364	89.3224	89.8258	90.1976	90.5624	90.8228	91.077	91.452	91.9825	92.0548	92.3201
Papua New Guinea	Female	10 to 14	Road injuries	73.9247	74.8074	75.738	76.7508	77.556	78.3261	78.9731	79.6088	79.6119	79.9387	80.2254	80.2719	80.2424	80.267	80.1402	79.8054	79.8359	80.4594	81.2463	82.1113	82.8712	83.6528	84.3667	85.0472	85.9495	86.8555	87.4499	88.0695
Papua New Guinea	Female	15 to 19	Road injuries	57.8	59.2697	60.5589	61.9754	63.2264	64.3504	65.3915	66.3987	66.8807	67.4092	67.9378	67.8792	67.5475	67.2714	67.0854	66.9923	67.4394	68.3975	69.7154	71.1006	72.1201	73.0969	74.0758	75.0911	76.0353	76.9847	77.8464	78.7459
Papua New Guinea	Female	5 to 9	Road injuries	73.3977	74.0779	74.8457	76.0832	76.9583	77.6479	78.168	78.5035	77.8244	77.8534	78.0544	78.1027	78.1431	78.4025	78.2084	77.402	76.9805	77.5874	78.3446	79.2841	79.9939	80.6702	81.1356	81.51	82.432	83.5053	83.5976	84.0989
Papua New Guinea	Female	Early Neonatal	Road injuries	66.7565	67.2652	67.6396	68.0887	68.6062	69.2279	69.7358	70.2053	70.5923	71.18	71.8348	72.29	73.0726	73.9248	74.9736	75.8418	76.3422	76.7054	76.9445	77.0838	77.2009	77.3164	77.4643	77.7288	77.9614	78.287	78.6512	79.2193
Papua New Guinea	Female	Late Neonatal	Road injuries	87.9767	88.148	88.2855	88.4185	88.501	88.5584	88.4953	88.3374	87.9817	87.5631	87.0153	86.2305	85.4436	84.8111	84.7077	84.886	85.1678	85.4996	85.7327	85.9567	86.1781	86.4023	86.6226	86.913	87.2355	87.6114	87.9715	88.3542
Papua New Guinea	Female	Post Neonatal	Road injuries	82.151	82.4065	82.7184	83.171	83.5245	83.8288	84.0451	84.2037	84.0713	84.1794	84.3397	84.2384	84.0621	83.8448	83.5594	83.2369	83.2026	83.5031	83.8519	84.322	84.8607	85.3929	85.8312	86.282	86.7983	87.3917	87.74	88.1841
Papua New Guinea	Male	0 to 20	Road injuries	72.8583	74.0553	75.2534	76.6005	77.5954	78.3309	78.9208	79.3472	79.2548	79.417	79.7251	79.821	79.8657	80.03	80.088	80.0102	80.1511	80.7483	81.5308	82.3726	83.0086	83.6189	84.1333	84.6421	85.2863	86.0148	86.4284	86.9819
Papua New Guinea	Male	1 to 4	Road injuries	83.3469	84.0051	84.7951	86.0119	86.8111	87.4211	87.7961	87.9787	87.4581	87.4556	87.6281	87.6792	87.7055	87.9187	87.8653	87.448	87.0916	87.3558	87.7623	88.3684	88.7762	89.1697	89.4135	89.612	90.0422	90.7374	90.6673	91.0228
Papua New Guinea	Male	10 to 14	Road injuries	68.5815	69.9349	71.228	72.6031	73.6992	74.4047	74.9998	75.3948	75.2602	75.4034	75.639	75.7475	75.776	75.8391	75.8861	75.8889	76.143	76.9394	77.9774	79.0303	79.8697	80.6574	81.3315	81.9756	82.8049	83.6301	84.1544	84.7722
Papua New Guinea	Male	15 to 19	Road injuries	83.0839	83.8674	84.6151	85.3294	85.8759	86.3152	86.6967	87.0029	87.1699	87.2828	87.4753	87.4929	87.4584	87.4904	87.5736	87.6901	87.9413	88.3171	88.8118	89.3195	89.7027	90.0755	90.4299	90.7962	91.1659	91.5356	91.8838	92.2084
Papua New Guinea	Male	5 to 9	Road injuries	62.4463	63.4673	64.6716	66.4794	67.705	68.5315	69.1212	69.45	68.4798	68.5319	68.8833	69.1013	69.4209	69.9656	69.8685	69.1869	68.9808	70.0356	71.4112	72.8676	73.9903	75.0369	75.7731	76.4407	77.5635	78.8808	79.1297	79.8019
Papua New Guinea	Male	Early Neonatal	Road injuries	91.5843	91.6057	91.6108	91.7072	91.807	91.9245	92.011	92.0853	92.1598	92.2428	92.3594	92.3042	92.227	92.139	92.1573	92.2669	92.4078	92.6399	92.9139	93.1871	93.4503	93.647	93.776	93.8684	93.9543	94.0303	94.0437	94.0525
Papua New Guinea	Male	Late Neonatal	Road injuries	93.5306	93.5832	93.6327	93.7301	93.7444	93.7135	93.6571	93.5543	93.4278	93.2849	93.1438	92.8423	92.5195	92.2294	92.1261	92.19	92.3153	92.5573	92.832	93.1547	93.4702	93.7225	93.9089	94.0409	94.1578	94.265	94.3205	94.3567
Papua New Guinea	Male	Post Neonatal	Road injuries	78.1896	78.5447	78.964	79.7445	80.3574	80.9146	81.3723	81.6996	81.5195	81.746	82.1494	82.1699	82.14	82.1114	81.8393	81.4033	81.4042	81.9482	82.3542	82.8986	83.3439	83.5896	83.7566	83.899	84.22	84.7662	84.8414	85.2337
Samoa	Both	0 to 20	Road injuries	87.5159	87.767	88.0874	88.3918	88.636	88.9229	89.0356	89.3635	89.7086	89.5577	89.6265	89.7685	89.9897	90.1894	90.3527	90.4833	90.8185	91.3218	91.7341	92.2508	92.344	92.5484	92.7064	93.0449	93.4181	93.802	94.0808	94.316
Samoa	Both	1 to 4	Road injuries	92.204	92.3435	92.4471	92.5647	92.732	92.9238	93.1316	93.3336	93.5042	93.04	92.9711	93.0159	93.1955	93.4282	93.5895	93.5959	93.707	93.7876	93.9548	94.0327	93.7352	93.6298	93.5735	93.7985	94.1345	94.4767	94.6133	94.6492
Samoa	Both	10 to 14	Road injuries	83.6032	83.8069	84.1503	84.2603	84.7242	85.5529	86.9171	87.248	87.6048	87.5573	87.6369	87.797	88.0374	88.2135	88.4011	88.6123	88.8506	89.4779	89.9593	90.6383	90.9319	91.6935	91.9449	92.2984	92.6491	93.0088	93.337	93.6337
Samoa	Both	15 to 19	Road injuries	92.1391	92.2299	92.4031	92.4978	92.4675	92.4317	91.9943	92.1369	92.287	92.279	92.2849	92.3426	92.4541	92.5756	92.721	92.9154	93.2415	93.6669	94.0051	94.3841	94.6481	94.8668	95.0482	95.236	95.4189	95.6078	95.7953	95.9863
Samoa	Both	5 to 9	Road injuries	83.6845	83.9281	84.3804	85.1262	85.5539	85.9629	86.0154	86.3696	86.7718	86.3859	86.428	86.6014	86.9124	87.1527	87.2921	87.3823	87.9431	88.8506	89.3162	90.3921	90.342	90.3252	90.424	90.887	91.3268	91.7864	92.0761	92.3212
Samoa	Both	Early Neonatal	Road injuries	81.3769	81.4684	81.8028	82.6713	83.4279	83.9297	84.4577	85.0394	85.6354	85.643	85.859	86.2505	86.7752	87.1504	87.6154	88.0702	88.6639	89.4502	90.2552	90.8838	91.3239	91.6267	91.924	92.5031	92.9098	93.1263	93.3076	93.5101
Samoa	Both	Late Neonatal	Road injuries	93.7199	93.678	93.7011	93.8904	94.0294	94.0638	94.1017	94.1521	94.2003	93.9772	93.7975	93.6792	93.6275	93.5351	93.6087	93.7737	94.0798	94.5157	94.9873	95.362	95.6195	95.7904	95.9474	96.2845	96.5174	96.6406	96.7495	96.8735
Samoa	Both	Post Neonatal	Road injuries	87.4633	87.6128	87.8367	88.3264	88.7772	89.0562	89.2884	89.5455	89.8114	89.5702	89.5812	89.7028	89.9014	89.9651	89.9993	90.0506	90.1638	90.3298	90.5771	90.7864	90.8685	91.0607	91.2533	91.7206	92.0951	92.345	92.4939	92.6775
Samoa	Female	0 to 20	Road injuries	88.9018	88.9841	89.2245	89.4824	89.736	90.021	90.3467	90.6787	91.0167	90.8685	90.8737	90.9223	91.0308	91.0924	91.125	91.1279	91.5019	92.0438	92.3869	93.1512	93.1619	93.3664	93.4633	93.7734	94.0963	94.4319	94.6631	94.8477
Samoa	Female	1 to 4	Road injuries	93.1259	93.2537	93.3263	93.4279	93.5788	93.7474	93.9083	94.0725	94.2175	93.8325	93.7556	93.7708	93.8939	94.0638	94.1887	94.1792	94.2585	94.3058	94.4396	94.5023	94.2378	94.1558	94.1204	94.3399	94.6352	94.9422	95.0668	95.0963
Samoa	Female	10 to 14	Road injuries	87.5165	87.6383	87.978	88.3107	88.6404	88.9621	89.297	89.6225	89.9366	89.9281	89.978	90.072	90.2147	90.2956	90.3997	90.4812	91.0226	92.0209	92.3679	93.7076	93.8385	94.3072	94.4437	94.6681	94.8754	95.0878	95.2701	95.4229
Samoa	Female	15 to 19	Road injuries	84.5195	84.2158	84.4439	84.7048	84.9301	85.1861	85.5622	85.9526	86.3522	86.3558	86.3279	86.3161	86.3578	86.3112	86.2813	86.3558	87.1146	87.9771	88.4869	89.6163	89.8894	90.1629	90.3978	90.8093	91.1702	91.5432	91.9201	92.3066
Samoa	Female	5 to 9	Road injuries	81.6733	81.9862	82.5502	83.0844	83.5486	84.1093	84.6314	85.014	85.4224	84.9212	84.8546	84.97	85.2268	85.3727	85.4277	85.4678	86.2425	87.4302	87.9645	89.8711	89.7779	90.2992	90.325	90.7467	91.1359	91.5447	91.7758	91.9583
Samoa	Female	Early Neonatal	Road injuries	67.2954	67.3138	67.7933	69.2434	70.5342	71.3869	72.2577	73.2625	74.3213	74.2813	74.6149	75.3207	76.3409	77.1225	78.0101	78.8374	79.8933	81.3273	82.8547	84.0317	84.8714	85.4665	86.0465	87.1606	87.9354	88.3499	88.7118	89.1356
Samoa	Female	Late Neonatal	Road injuries	90.3281	90.2314	90.2343	90.4817	90.6767	90.7243	90.76	90.8174	90.8518	90.4851	90.1456	89.8601	89.6684	89.4389	89.4499	89.6374	90.0855	90.7647	91.5165	92.0962	92.5072	92.7858	93.0439	93.5804	93.9501	94.1439	94.3132	94.5166
Samoa	Female	Post Neonatal	Road injuries	86.8293	86.9519	87.1546	87.5921	87.9765	88.2098	88.3921	88.6123	88.8257	88.5627	88.5145	88.5749	88.6819	88.6666	88.6106	88.6157	88.6775	88.7967	89.0414	89.2617	89.3957	89.649	89.8968	90.402	90.8092	91.1006	91.2921	91.5117
Samoa	Male	0 to 20	Road injuries	87.5519	87.8817	88.2174	88.5157	88.7242	88.9757	88.9296	89.2046	89.5022	89.3572	89.4575	89.6474	89.9225	90.1967	90.4325	90.6362	90.912	91.3347	91.7448	92.0436	92.1792	92.3626	92.5433	92.8628	93.2271	93.5988	93.8771	94.1186
Samoa	Male	1 to 4	Road injuries	91.9255	92.0658	92.1849	92.3068	92.4776	92.6754	92.9085	93.1272	93.3077	92.8041	92.7424	92.8056	93.0179	93.2849	93.4641	93.4821	93.6121	93.717	93.907	93.9984	93.6933	93.5775	93.5106	93.7324	94.0888	94.4469	94.59	94.6323
Samoa	Male	10 to 14	Road injuries	86.4101	86.5552	86.771	86.723	87.0927	87.8994	89.3321	89.5542	89.8131	89.7464	89.8091	89.9523	90.1748	90.3581	90.5419	90.7668	90.8047	91.0877	91.4982	91.6849	91.9739	92.6654	92.9039	93.2176	93.5378	93.8623	94.1659	94.4437
Samoa	Male	15 to 19	Road injuries	94.5735	94.7404	94.8873	94.9405	94.8652	94.7752	94.2248	94.2868	94.3547	94.3388	94.3513	94.4226	94.5416	94.6875	94.8544	95.052	95.2526	95.5371	95.7961	95.9762	96.2044	96.3847	96.532	96.6513	96.7752	96.9025	97.0275	97.1544
Samoa	Male	5 to 9	Road injuries	84.9776	85.192	85.5793	86.4716	86.8766	87.1836	86.9203	87.2608	87.6608	87.3575	87.472	87.6844	88.0268	88.3191	88.5079	88.628	89.0352	89.7476	90.1651	90.6701	90.648	90.2617	90.4062	90.8907	91.3582	91.8448	92.167	92.4464
Samoa	Male	Early Neonatal	Road injuries	89.2031	89.3238	89.5846	90.1754	90.6778	91.0111	91.374	91.7558	92.1352	92.1613	92.3169	92.5569	92.8484	93.0337	93.299	93.5759	93.9557	94.452	94.9376	95.3246	95.5899	95.7658	95.938	96.2701	96.506	96.6318	96.73	96.8279
Samoa	Male	Late Neonatal	Road injuries	95.1516	95.1438	95.1808	95.3395	95.4476	95.4744	95.5138	95.5613	95.6191	95.4773	95.3876	95.3629	95.389	95.3717	95.4788	95.6295	95.8582	96.1652	96.4887	96.7569	96.9354	97.0516	97.1562	97.3825	97.5396	97.6259	97.7037	97.7838
Samoa	Male	Post Neonatal	Road injuries	90.0074	90.1504	90.3537	90.8198	91.2701	91.5537	91.8061	92.0702	92.3597	92.181	92.2549	92.4268	92.7004	92.8474	92.9816	93.0843	93.2467	93.4499	93.6742	93.8454	93.8559	93.9454	94.0415	94.3899	94.6638	94.8208	94.8898	94.9939
Solomon Islands	Both	0 to 20	Road injuries	77.4948	78.2359	79.0523	79.818	80.4661	81.0023	81.3525	81.7398	80.8899	80.5535	80.4406	80.3417	80.3675	80.9851	81.7911	81.8596	82.2812	82.4316	83.1787	83.988	84.472	85.1928	86.0598	86.4572	87.0839	87.2139	87.7572	88.2953
Solomon Islands	Both	1 to 4	Road injuries	85.8908	86.4289	87.0311	87.5888	88.0272	88.3254	88.4021	88.5684	87.0055	86.307	86.1961	86.1404	86.3446	87.3363	88.5418	88.542	88.6921	88.1672	88.3615	88.7458	88.6597	89.0094	89.6791	89.6131	90.0599	89.5412	89.8929	90.2948
Solomon Islands	Both	10 to 14	Road injuries	73.0772	73.975	74.933	75.8282	76.5695	77.2112	77.6483	78.0459	77.6659	77.6142	77.5478	77.5116	77.4964	77.8253	78.3459	78.4944	78.9744	79.3648	80.1984	81.006	81.6328	82.4666	83.3235	83.9036	84.5808	85.0421	85.6777	86.3064
Solomon Islands	Both	15 to 19	Road injuries	84.0079	84.4945	85.0254	85.5013	85.9269	86.3053	86.629	86.932	87.0977	87.1493	87.0853	87.022	86.9444	86.9674	87.0249	87.1259	87.4463	87.9121	88.4871	88.9883	89.4565	89.9356	90.4064	90.8261	91.1981	91.5438	91.8878	92.2096
Solomon Islands	Both	5 to 9	Road injuries	71.7535	72.7421	73.8765	74.9145	75.7923	76.4601	76.7989	77.1554	75.3293	74.6779	74.4937	74.4096	74.536	75.6294	77.0772	77.1263	77.4799	77.1356	77.7866	78.6164	78.9499	79.7562	80.872	81.1701	81.9036	81.8617	82.5382	83.2162
Solomon Islands	Both	Early Neonatal	Road injuries	69.7743	69.8001	70.1172	70.4816	70.9115	71.4681	71.7379	71.9482	72.0881	72.0908	71.7716	71.5936	71.3816	71.372	71.3173	71.385	72.3552	73.3795	74.528	75.4761	76.4431	76.7816	76.9083	76.8818	76.72	76.4639	76.1915	75.9592
Solomon Islands	Both	Late Neonatal	Road injuries	89.0358	89.0704	89.1809	89.2515	89.2701	89.2657	89.0971	88.8334	88.4348	87.8629	87.0463	86.1885	85.2322	84.4776	83.9925	83.8558	84.3996	85.0375	85.7417	86.3681	86.9996	87.2892	87.4356	87.4718	87.4266	87.3135	87.19	87.0823
Solomon Islands	Both	Post Neonatal	Road injuries	79.6489	79.9437	80.3696	80.8749	81.3657	81.7998	81.9843	82.2333	81.5192	81.227	81.0551	80.7331	80.3309	80.2171	80.2487	79.7958	80.1858	80.3229	80.904	81.6278	82.263	82.9054	83.6403	83.9049	84.403	84.4092	84.7605	85.0711
Solomon Islands	Female	0 to 20	Road injuries	79.8585	80.3892	81.02	81.6366	82.1865	82.6512	82.9823	83.4124	82.6036	82.2758	82.0882	81.864	81.7725	82.2731	82.979	82.9237	83.2512	83.3372	84.0239	84.816	85.2742	85.9529	86.7899	87.1478	87.7626	87.8482	88.3638	88.8851
Solomon Islands	Female	1 to 4	Road injuries	87.2517	87.7898	88.3546	88.8638	89.2593	89.4932	89.5442	89.688	88.3339	87.7084	87.5728	87.4334	87.519	88.3474	89.3952	89.3431	89.4908	89.0137	89.2045	89.5409	89.4599	89.7511	90.3311	90.2483	90.6308	90.0997	90.4018	90.7222
Solomon Islands	Female	10 to 14	Road injuries	78.9106	79.3871	79.9733	80.5481	81.0849	81.597	82.0478	82.507	82.2604	82.2684	82.1709	82.0157	81.8636	82.0032	82.3301	82.3126	82.617	82.8993	83.5514	84.2332	84.7601	85.4594	86.1898	86.6898	87.2946	87.6713	88.2153	88.747
Solomon Islands	Female	15 to 19	Road injuries	68.7984	69.4282	70.2218	70.9389	71.6297	72.2691	72.8369	73.4813	73.7676	73.815	73.5109	73.2267	72.9495	72.8682	72.8866	72.9276	73.4411	74.3225	75.4207	76.4594	77.4217	78.3698	79.3264	80.1476	80.9048	81.6298	82.3521	83.0677
Solomon Islands	Female	5 to 9	Road injuries	73.8902	74.7883	75.8099	76.8059	77.6151	78.2577	78.5429	78.9112	77.1002	76.3629	76.0286	75.7647	75.7368	76.727	78.0164	77.8994	78.0997	77.6765	78.2818	79.1586	79.4889	80.2807	81.3791	81.6661	82.3873	82.2727	82.8772	83.5068
Solomon Islands	Female	Early Neonatal	Road injuries	51.4131	51.6757	52.3585	53.0959	53.8685	54.8695	55.4126	55.8876	56.291	56.4512	56.2134	56.3561	56.6093	57.2793	57.7279	58.0725	59.4433	60.6788	61.9433	62.879	63.9025	64.0859	64.003	63.6757	63.1138	62.4703	61.8581	61.3713
Solomon Islands	Female	Late Neonatal	Road injuries	85.7908	85.8819	86.0475	86.1762	86.2519	86.3027	86.1601	85.8812	85.4027	84.6457	83.5425	82.3359	80.974	79.8907	79.1958	78.9845	79.6363	80.3682	81.0888	81.6465	82.2046	82.4046	82.4588	82.3869	82.2252	82.0245	81.814	81.6244
Solomon Islands	Female	Post Neonatal	Road injuries	80.0225	80.3543	80.777	81.2454	81.6836	82.0277	82.189	82.4205	81.7913	81.5134	81.3141	80.9105	80.3728	80.0283	79.8292	79.2504	79.5184	79.6183	80.2506	81.0709	81.8029	82.5309	83.3305	83.6917	84.2626	84.3559	84.7284	85.0077
Solomon Islands	Male	0 to 20	Road injuries	78.0359	78.8359	79.6826	80.46	81.0959	81.6121	81.9257	82.228	81.432	81.114	81.0567	81.0496	81.1501	81.7782	82.5621	82.7039	83.1407	83.3146	84.0169	84.7478	85.1943	85.8619	86.6522	87.0295	87.5942	87.736	88.2361	88.7241
Solomon Islands	Male	1 to 4	Road injuries	85.5416	86.0452	86.6403	87.2067	87.6553	87.9925	88.0854	88.2603	86.5852	85.8526	85.7662	85.7859	86.0847	87.1725	88.459	88.5046	88.651	88.1112	88.2994	88.7102	88.6218	89.004	89.7186	89.6646	90.1421	89.6502	90.0206	90.4647
Solomon Islands	Male	10 to 14	Road injuries	78.3385	79.1539	79.9814	80.7505	81.3465	81.8379	82.1137	82.3401	82.0032	81.9177	81.8747	81.906	81.9694	82.3062	82.768	82.9534	83.3764	83.6954	84.3492	84.9746	85.4646	86.1147	86.7839	87.2342	87.7458	88.1138	88.6094	89.0977
Solomon Islands	Male	15 to 19	Road injuries	88.8689	89.2862	89.7118	90.0887	90.4112	90.6883	90.9151	91.0986	91.2052	91.239	91.2263	91.215	91.1868	91.2287	91.288	91.391	91.6368	91.9664	92.3701	92.7053	93.0198	93.3481	93.6653	93.9539	94.2034	94.4311	94.657	94.8608
Solomon Islands	Male	5 to 9	Road injuries	70.2545	71.2862	72.4842	73.5359	74.4521	75.13	75.5062	75.8482	74.0279	73.4401	73.3607	73.4032	73.6388	74.8006	76.3569	76.5161	76.9759	76.6846	77.3609	78.1526	78.4894	79.3016	80.4279	80.7291	81.4712	81.4769	82.2013	82.9094
Solomon Islands	Male	Early Neonatal	Road injuries	79.8115	79.7345	79.8838	80.075	80.3438	80.6893	80.8296	80.9139	80.9273	80.8539	80.4946	80.1598	79.7218	79.3838	79.0877	79.0215	79.7965	80.7207	81.8186	82.7806	83.7288	84.1508	84.3882	84.518	84.5621	84.5061	84.411	84.3152
Solomon Islands	Male	Late Neonatal	Road injuries	90.2405	90.2355	90.3092	90.3398	90.3168	90.2711	90.0734	89.8032	89.4354	88.9586	88.2971	87.6392	86.9219	86.3642	86.0054	85.915	86.408	87.0097	87.7349	88.438	89.1504	89.5175	89.7381	89.8555	89.8945	89.8436	89.782	89.7343
Solomon Islands	Male	Post Neonatal	Road injuries	82.1104	82.3007	82.6482	83.1029	83.5669	84.0314	84.2102	84.4368	83.7335	83.4708	83.3621	83.1912	83.0111	83.1827	83.4756	83.241	83.7191	83.8907	84.3334	84.8416	85.2708	85.7154	86.2609	86.3719	86.7058	86.6081	86.8768	87.1717
Tonga	Both	0 to 20	Road injuries	85.1679	85.4535	86.2514	86.6506	86.9456	87.7754	87.8999	87.7928	87.5651	86.8736	86.8011	86.8402	86.8454	87.0077	87.3597	87.5779	87.8827	88.2529	88.9039	89.3587	89.4655	89.9068	90.2933	90.6466	90.9674	91.3194	91.6616	91.9738
Tonga	Both	1 to 4	Road injuries	89.0877	89.2966	89.7059	89.839	90.0356	90.1815	90.2992	90.5398	90.7918	89.9469	90.0638	90.2042	90.3174	90.5358	90.998	91.1355	91.2092	91.3337	91.6051	91.7835	91.6941	91.867	91.9954	92.078	92.152	92.2495	92.3441	92.3961
Tonga	Both	10 to 14	Road injuries	83.9155	84.2973	85.1542	85.7992	86.0892	86.726	87.1691	87.1619	86.3965	85.6464	85.3534	85.3615	85.7393	85.9119	86.1931	86.4422	86.7757	87.1428	87.8212	88.2562	88.4035	88.8865	89.3225	89.7617	90.1458	90.5805	90.991	91.393
Tonga	Both	15 to 19	Road injuries	91.0995	91.2464	91.9631	92.586	92.8466	93.5448	93.8455	93.5821	92.7413	92.0627	91.8334	91.7619	91.4059	91.4084	91.5325	91.6331	91.9443	92.2173	92.779	93.1021	93.1121	93.3769	93.6172	93.8524	94.0587	94.2931	94.5369	94.7698
Tonga	Both	5 to 9	Road injuries	83.3959	83.7067	84.672	84.4649	84.6501	86.6097	85.6475	84.7986	85.3192	85.3118	85.1556	85.0103	85.2828	85.3537	85.5123	85.6814	85.7938	86.1072	86.627	87.0504	87.1161	87.5919	87.9839	88.3251	88.6595	89.0455	89.4404	89.8268
Tonga	Both	Early Neonatal	Road injuries	73.1205	73.7584	74.4298	74.0709	73.8676	73.883	73.9384	74.3058	74.7573	75.398	76.133	76.7117	77.2204	77.6612	78.0856	78.7347	79.0623	79.9597	80.8309	82.0309	82.9806	84.0117	84.8936	85.6561	86.3339	87.0821	87.869	88.5838
Tonga	Both	Late Neonatal	Road injuries	90.9205	91.0302	91.1332	90.9425	90.7274	90.5137	90.2763	90.0827	89.8375	89.5869	89.3323	88.9339	88.4623	88.0678	87.8747	87.9756	88.1365	88.7023	89.2455	89.9458	90.4694	91.025	91.4999	91.9055	92.2581	92.6539	93.072	93.4923
Tonga	Both	Post Neonatal	Road injuries	87.7175	87.8446	88.1154	88.0176	88.0008	87.9451	87.903	88.1272	88.4305	87.9073	88.0377	88.1036	88.0737	87.9221	87.8724	87.6455	87.5793	87.7787	88.2659	88.6623	88.729	89.1597	89.505	89.7662	90.0007	90.2422	90.466	90.6892
Tonga	Female	0 to 20	Road injuries	88.4257	88.5204	88.9876	89.0492	89.1409	89.5162	89.6187	89.6628	89.7491	89.3857	89.7004	89.8813	89.6039	89.7045	89.9767	90.0534	90.2473	90.5811	91.1398	91.5751	91.7051	92.0658	92.3902	92.6723	92.929	93.1994	93.4451	93.6545
Tonga	Female	1 to 4	Road injuries	91.6903	91.8728	92.201	92.3019	92.454	92.5401	92.5737	92.7479	92.8841	92.0211	92.0461	92.1581	92.2237	92.4299	92.8631	92.9488	92.9857	93.0268	93.1979	93.2971	93.1868	93.2963	93.3957	93.4711	93.5612	93.6688	93.7695	93.8172
Tonga	Female	10 to 14	Road injuries	89.8331	90.161	90.6494	90.8578	90.9993	91.3169	91.5514	91.6323	91.2767	91.2852	91.9536	92.4218	92.2607	92.4046	92.5827	92.5944	92.7787	93.0731	93.3814	93.6612	93.8936	94.1486	94.3746	94.6183	94.8034	95.0048	95.1814	95.347
Tonga	Female	15 to 19	Road injuries	85.9014	85.8753	86.7017	87.0035	87.1983	87.8588	88.1156	87.9844	87.6892	87.1162	88.2228	88.8472	87.245	87.3033	87.642	87.8333	88.3296	88.824	89.7546	90.3581	90.377	90.7652	91.1315	91.4456	91.7338	92.0745	92.4074	92.7412
Tonga	Female	5 to 9	Road injuries	83.6655	83.9652	84.8386	84.6959	84.6164	85.6148	85.4472	84.9151	85.2193	85.5402	85.3664	85.1564	85.5832	85.6782	85.7757	85.7663	85.7485	86.0844	86.654	87.122	87.1751	87.6792	88.0982	88.4639	88.8145	89.2325	89.6425	90.0582
Tonga	Female	Early Neonatal	Road injuries	52.2894	53.7641	55.3061	54.868	54.7003	54.8943	55.1034	55.9188	56.8323	58.1875	59.7672	61.1406	62.5754	63.987	65.3183	66.7111	67.3854	68.7652	69.933	71.5927	72.8314	74.2856	75.5857	76.7744	77.8129	79.0014	80.2851	81.477
Tonga	Female	Late Neonatal	Road injuries	86.5302	86.7634	86.9872	86.8071	86.616	86.4417	86.2276	86.0614	85.7595	85.4426	85.0509	84.3381	83.4832	82.7933	82.5015	82.691	83.0306	83.8827	84.5804	85.4396	86.0313	86.7073	87.2932	87.8185	88.2814	88.8221	89.3904	89.9823
Tonga	Female	Post Neonatal	Road injuries	87.502	87.6202	87.8807	87.8113	87.804	87.7395	87.6855	87.8691	88.1084	87.5596	87.6274	87.6515	87.5628	87.3315	87.2028	86.9096	86.7953	86.9618	87.4528	87.8638	87.9588	88.4303	88.8071	89.1129	89.3955	89.665	89.9008	90.1121
Tonga	Male	0 to 20	Road injuries	84.5164	84.8893	85.7911	86.3398	86.7183	87.7119	87.8334	87.6487	87.2679	86.4677	86.1922	86.1601	86.3315	86.5198	86.8865	87.1637	87.4947	87.8371	88.4564	88.8598	88.9282	89.357	89.7258	90.0705	90.3823	90.7344	91.0864	91.4186
Tonga	Male	1 to 4	Road injuries	87.9501	88.1534	88.5859	88.7261	88.9368	89.1119	89.2782	89.5545	89.8718	89.0673	89.2356	89.3851	89.5175	89.7273	90.1856	90.3424	90.4343	90.6074	90.9361	91.1614	91.0899	91.2936	91.4337	91.5151	91.5719	91.6542	91.7365	91.7834
Tonga	Male	10 to 14	Road injuries	86.0014	86.2949	87.0505	87.6876	87.9495	88.5319	88.9315	88.886	88.1748	87.339	86.7543	86.596	87.1045	87.2562	87.5079	87.7888	88.0764	88.3418	88.9444	89.2876	89.328	89.7396	90.1061	90.4708	90.7967	91.1846	91.5576	91.9374
Tonga	Male	15 to 19	Road injuries	93.3651	93.5364	94.1303	94.7145	94.9487	95.5424	95.8003	95.5518	94.7452	94.1523	93.7336	93.5707	93.5002	93.5104	93.5979	93.6821	93.9159	94.104	94.5014	94.7129	94.7092	94.905	95.0778	95.2536	95.4042	95.5742	95.7535	95.9225
Tonga	Male	5 to 9	Road injuries	83.2442	83.5582	84.5711	84.3257	84.6638	87.1736	85.7486	84.7183	85.3587	85.1616	85.0142	84.9041	85.0859	85.1403	85.3302	85.5976	85.7814	86.078	86.5644	86.957	87.028	87.4822	87.8532	88.175	88.4951	88.8562	89.2363	89.5985
Tonga	Male	Early Neonatal	Road injuries	83.8236	84.1205	84.4309	84.1384	83.946	83.902	83.9045	84.0826	84.3345	84.6603	85.0192	85.2463	85.3477	85.3616	85.3848	85.6948	85.8633	86.5259	87.245	88.2144	89.0168	89.8406	90.5216	91.0821	91.5894	92.1297	92.6819	93.1717
Tonga	Male	Late Neonatal	Road injuries	92.8221	92.8688	92.9087	92.7139	92.486	92.2497	91.9978	91.7865	91.5716	91.3567	91.1799	90.9631	90.714	90.4918	90.357	90.4096	90.4689	90.875	91.338	91.9592	92.4564	92.955	93.3775	93.7242	94.0227	94.3434	94.6834	95.0115
Tonga	Male	Post Neonatal	Road injuries	89.5639	89.6657	89.8935	89.7647	89.7276	89.6804	89.6479	89.8703	90.1848	89.7529	89.9318	90.042	90.0894	90.0549	90.1061	89.9881	89.9907	90.2108	90.6415	90.9827	91.0233	91.3617	91.6369	91.8256	91.9863	92.1735	92.3615	92.5734
Vanuatu	Both	0 to 20	Road injuries	83.4983	83.9944	84.3695	84.6826	85.0555	85.2791	85.298	85.1814	84.9758	84.0602	83.9367	83.9059	84.01	84.3472	85.2603	85.2611	85.4584	85.1507	85.6302	86.1733	86.6772	87.1757	87.9336	88.4452	88.6574	89.1304	89.1095	89.4746
Vanuatu	Both	1 to 4	Road injuries	89.584	89.9642	90.2382	90.4657	90.7351	90.8698	90.763	90.4882	90.0732	88.8232	88.6491	88.682	88.9318	89.4245	90.5996	90.5506	90.5653	89.7778	89.9489	90.2551	90.5031	90.8094	91.5164	91.8731	91.8005	92.1372	91.7069	91.8893
Vanuatu	Both	10 to 14	Road injuries	80.6413	81.1876	81.6191	81.9492	82.3464	82.6092	82.7063	82.6961	82.6535	82.1415	82.0643	82.023	82.0184	82.2113	82.8059	82.8506	83.0941	83.0872	83.6417	84.2021	84.7958	85.3625	86.0778	86.6393	87.035	87.534	87.807	88.2625
Vanuatu	Both	15 to 19	Road injuries	87.7559	88.1451	88.4483	88.7138	88.9936	89.2037	89.3548	89.4588	89.5851	89.5214	89.5221	89.5016	89.4992	89.584	89.7307	89.8557	90.1446	90.4189	90.8134	91.1927	91.556	91.8736	92.197	92.4941	92.7564	93.0114	93.2277	93.4656
Vanuatu	Both	5 to 9	Road injuries	76.8085	77.6428	78.2931	78.858	79.5198	79.9034	79.8923	79.6016	79.0379	77.0621	76.8572	76.9327	77.286	78.0665	80.259	80.2055	80.21	78.932	79.3377	79.9084	80.5033	81.2519	82.5593	83.2943	83.3434	84.0524	83.6537	84.1521
Vanuatu	Both	Early Neonatal	Road injuries	72.0266	72.5231	72.8171	73.0515	73.2557	73.5147	73.4753	73.4278	73.5777	73.4815	73.495	73.528	73.5495	74.0151	74.3642	74.4784	74.9389	75.4757	76.0358	76.4139	76.889	77.1368	77.3841	77.6267	77.747	77.7943	77.8847	78.0515
Vanuatu	Both	Late Neonatal	Road injuries	90.5932	90.7069	90.7294	90.6879	90.5705	90.4304	90.148	89.8086	89.4487	88.9018	88.3265	87.6736	86.9467	86.51	86.2382	86.0811	86.3032	86.6369	86.9996	87.2776	87.6199	87.7973	87.9727	88.1305	88.2094	88.2475	88.3047	88.406
Vanuatu	Both	Post Neonatal	Road injuries	83.9532	84.2222	84.3889	84.5501	84.7771	84.949	84.8727	84.636	84.3254	83.5445	83.3842	83.211	83.1001	83.1283	83.4885	83.177	83.3159	83.0567	83.3477	83.7009	84.1013	84.4842	85.0994	85.4951	85.5657	85.8686	85.7422	85.932
Vanuatu	Female	0 to 20	Road injuries	85.7744	86.1003	86.3548	86.579	86.8702	87.0452	87.0339	86.9274	86.731	85.7765	85.5781	85.4355	85.4629	85.741	86.6106	86.5161	86.631	86.2148	86.6307	87.133	87.591	88.054	88.8212	89.3274	89.496	89.9575	89.8721	90.1965
Vanuatu	Female	1 to 4	Road injuries	90.1896	90.5599	90.8249	91.064	91.3267	91.4688	91.3734	91.1234	90.7217	89.5396	89.3362	89.2993	89.5354	89.9896	91.0595	90.9941	90.9893	90.2058	90.3021	90.5403	90.7247	91.0195	91.7049	92.061	92.0038	92.3439	91.9419	92.1294
Vanuatu	Female	10 to 14	Road injuries	86.3975	86.6036	86.7887	86.8959	87.0829	87.2059	87.237	87.2516	87.2633	86.827	86.703	86.5292	86.4152	86.4507	86.8842	86.8431	87.0024	86.9502	87.4092	87.888	88.3616	88.7686	89.366	89.8364	90.1439	90.554	90.7355	91.0914
Vanuatu	Female	15 to 19	Road injuries	77.4106	77.9208	78.3415	78.7423	79.1333	79.4135	79.6377	79.8535	80.1291	79.9025	79.8027	79.6407	79.5207	79.6658	80.0256	80.1671	80.6236	81.0468	81.7881	82.5162	83.2317	83.8115	84.4674	85.0627	85.5353	86.0449	86.4243	86.8994
Vanuatu	Female	5 to 9	Road injuries	80.3609	80.9873	81.5166	81.9833	82.5897	82.9882	82.9196	82.6028	82.0208	80.0882	79.8076	79.7539	79.9913	80.6988	82.7274	82.5843	82.4957	81.0779	81.3428	81.7498	82.2039	82.8314	84.1261	84.8556	84.875	85.562	85.0939	85.4963
Vanuatu	Female	Early Neonatal	Road injuries	53.6859	54.6275	55.2481	55.7902	56.2638	56.8674	57.0384	57.2418	57.8014	57.932	58.2664	58.7223	59.3585	60.6901	61.7031	62.1841	62.9623	63.5889	64.0905	64.236	64.5429	64.5785	64.659	64.7781	64.6831	64.5086	64.454	64.5691
Vanuatu	Female	Late Neonatal	Road injuries	86.9692	87.1484	87.2243	87.2475	87.1982	87.14	86.9199	86.5943	86.2131	85.5529	84.7692	83.826	82.7697	82.0833	81.6764	81.5097	81.8596	82.2782	82.6349	82.8225	83.0699	83.135	83.2148	83.3059	83.3082	83.286	83.295	83.3611
Vanuatu	Female	Post Neonatal	Road injuries	83.5121	83.7329	83.8968	84.0914	84.342	84.5287	84.5049	84.3348	84.0892	83.4112	83.2338	83.017	82.8333	82.7139	82.8839	82.5015	82.5886	82.3738	82.746	83.2137	83.7077	84.1942	84.8465	85.2893	85.4334	85.7681	85.6803	85.8174
Vanuatu	Male	0 to 20	Road injuries	83.5582	84.1008	84.5074	84.838	85.2177	85.4433	85.4726	85.3555	85.1586	84.3587	84.2889	84.3261	84.4647	84.8019	85.6444	85.7019	85.9253	85.711	86.1723	86.6768	87.1499	87.6121	88.2817	88.7392	88.9517	89.3781	89.3948	89.7433
Vanuatu	Male	1 to 4	Road injuries	89.7149	90.0839	90.3509	90.5565	90.8182	90.9382	90.8251	90.5398	90.1314	88.8778	88.7316	88.8189	89.0673	89.5698	90.7804	90.7453	90.7729	90.0136	90.2366	90.5824	90.8678	91.1672	91.8592	92.199	92.1142	92.432	91.9947	92.1627
Vanuatu	Male	10 to 14	Road injuries	84.0897	84.6007	84.9997	85.3244	85.6823	85.9084	85.985	85.9459	85.8697	85.4642	85.4124	85.4273	85.4586	85.6548	86.1385	86.2044	86.408	86.4328	86.8742	87.3022	87.7673	88.2189	88.761	89.1828	89.4861	89.8601	90.0831	90.4352
Vanuatu	Male	15 to 19	Road injuries	91.2986	91.6194	91.8655	92.0721	92.2947	92.4633	92.5763	92.6389	92.7124	92.6818	92.6984	92.7072	92.7282	92.7919	92.881	92.9878	93.2055	93.411	93.6826	93.9412	94.1869	94.411	94.6279	94.8286	95.0157	95.1882	95.3444	95.5062
Vanuatu	Male	5 to 9	Road injuries	74.651	75.5939	76.302	76.91	77.5877	77.9356	77.9399	77.6507	77.0879	75.0788	74.9106	75.0608	75.4833	76.3071	78.5991	78.5994	78.6596	77.477	77.9717	78.6489	79.3339	80.1519	81.4664	82.202	82.2685	82.99	82.6315	83.1871
Vanuatu	Male	Early Neonatal	Road injuries	82.0109	82.3009	82.4468	82.5438	82.6278	82.7317	82.6046	82.4517	82.4186	82.2225	82.0871	81.9211	81.6523	81.7021	81.7289	81.6607	81.9609	82.4495	83.0362	83.5281	84.0869	84.4398	84.7719	85.0793	85.31	85.4715	85.6386	85.8367
Vanuatu	Male	Late Neonatal	Road injuries	92.1097	92.1848	92.1739	92.0908	91.9273	91.7309	91.3991	91.0362	90.6724	90.1735	89.7068	89.2154	88.6757	88.3861	88.1923	88.0338	88.1775	88.4676	88.8509	89.2043	89.6277	89.891	90.1416	90.3547	90.4926	90.577	90.6729	90.8057
Vanuatu	Male	Post Neonatal	Road injuries	86.6661	86.9419	87.0828	87.1805	87.343	87.4653	87.3367	87.06	86.723	85.942	85.818	85.71	85.6885	85.8735	86.3924	86.2113	86.3958	86.1392	86.3044	86.4807	86.7186	86.9279	87.412	87.7003	87.6839	87.9126	87.772	88.0042
Central Asia	Both	0 to 20	Road injuries	92.9396	92.9435	93.1069	93.4034	93.8007	94.0979	94.2938	94.4851	94.6139	94.6045	94.5132	94.3633	94.2013	94.0358	93.8362	93.6893	93.8206	94.0882	94.4441	94.7567	95.0144	95.275	95.4912	95.6797	95.9268	96.209	96.4935	96.7924
Central Asia	Both	1 to 4	Road injuries	91.8791	91.7869	91.9816	92.3634	92.8335	93.1444	93.3324	93.5964	93.7659	93.6466	93.5508	93.5068	93.4412	93.3047	93.0578	92.963	93.0794	93.3862	93.6073	93.7928	94.0187	94.292	94.4962	94.6579	94.8807	95.1802	95.4053	95.5785
Central Asia	Both	10 to 14	Road injuries	92.2932	92.2065	92.3216	92.6398	92.9947	93.3283	93.5769	93.8361	94.0208	93.9915	93.9354	93.8702	93.703	93.4911	93.1448	92.8017	92.978	93.3935	94.0719	94.4692	94.67	94.7678	94.9756	94.9549	94.8788	94.884	95.0917	95.3841
Central Asia	Both	15 to 19	Road injuries	96.6151	96.502	96.4967	96.6413	96.9104	97.0725	97.14	97.2492	97.3338	97.3843	97.3058	97.2138	97.1257	97.0482	96.9348	96.7643	96.8012	96.9145	97.1358	97.3582	97.5003	97.595	97.6284	97.6534	97.723	97.8174	97.9114	97.9987
Central Asia	Both	5 to 9	Road injuries	87.5526	87.7753	88.0342	88.2323	88.594	88.8829	89.0843	89.1485	89.2205	89.1513	89.0756	88.688	88.2915	87.8761	87.5252	87.6894	88.4838	89.4706	90.4115	91.1154	91.6788	92.2145	92.3803	92.4693	92.6941	92.8257	92.8771	93.0746
Central Asia	Both	Early Neonatal	Road injuries	72.0656	72.4054	73.4986	74.8104	76.2523	77.2178	78.2916	79.3304	80.4399	80.7987	81.1551	80.7669	80.3513	79.9922	79.6384	79.7638	80.5035	82.0853	83.4148	84.6882	86.0171	87.4501	88.6343	89.5967	90.4719	91.2321	91.8735	92.3667
Central Asia	Both	Late Neonatal	Road injuries	88.8477	88.7576	89.0592	89.6733	90.3978	90.8672	91.2739	91.5641	91.8032	91.7461	91.9872	91.8985	91.83	91.764	91.6395	91.6305	91.8831	92.5443	93.0953	93.5949	94.097	94.6317	95.0689	95.4395	95.8477	96.1961	96.4932	96.7559
Central Asia	Both	Post Neonatal	Road injuries	85.4149	85.031	85.0324	85.337	85.8984	86.3095	86.5316	86.705	86.9046	86.6674	86.7107	86.4877	86.3512	86.1909	86.0141	86.0542	86.4608	87.319	87.9301	88.5733	89.2822	90.0709	90.6546	91.1291	91.6459	92.0875	92.4176	92.6777
Central Asia	Female	0 to 20	Road injuries	93.4337	93.4806	93.5927	93.7075	93.9496	94.16	94.3497	94.438	94.4647	94.4137	94.4018	94.2094	94.0696	93.9275	93.8031	93.6749	93.8054	94.1082	94.3934	94.6585	94.8917	95.1788	95.4508	95.6537	95.9333	96.2208	96.4798	96.7023
Central Asia	Female	1 to 4	Road injuries	93.0463	92.9945	93.1389	93.4684	93.8518	94.0864	94.2127	94.3541	94.4685	94.4214	94.3716	94.3215	94.2522	94.131	93.9216	93.7563	93.8198	94.0719	94.2496	94.4261	94.6092	94.9031	95.1517	95.2812	95.5182	95.7833	95.9825	96.1224
Central Asia	Female	10 to 14	Road injuries	94.1655	94.129	94.0914	94.0995	94.2213	94.3685	94.6632	94.7655	94.724	94.5079	94.5671	94.4347	94.3956	94.1944	94.0046	93.6859	93.838	94.2658	94.8434	95.194	95.3471	95.4704	95.7305	95.6291	95.6333	95.6881	95.8042	96.0508
Central Asia	Female	15 to 19	Road injuries	94.8761	94.8266	94.8242	94.8327	95.1113	95.306	95.4245	95.4524	95.5066	95.4872	95.426	95.1802	95.0017	94.9073	94.7755	94.5262	94.6456	94.9636	95.2514	95.5815	95.8	96.0265	96.2542	96.4309	96.5621	96.6343	96.7358	96.8346
Central Asia	Female	5 to 9	Road injuries	90.0796	90.3041	90.4559	90.2374	90.3266	90.5208	90.7511	90.6714	90.4777	90.3957	90.5774	90.0596	89.665	89.2494	89.0545	89.0653	89.7215	90.7724	91.6082	92.2298	92.8253	93.3951	93.5408	93.6	93.9473	94.2857	94.4397	94.4036
Central Asia	Female	Early Neonatal	Road injuries	66.6118	66.795	67.834	69.1369	70.8939	71.9322	73.1952	74.3852	75.6973	76.0899	76.2836	75.3415	74.435	73.5083	72.2968	71.734	72.2867	74.3859	76.2353	78.1277	80.1065	82.3964	84.1824	85.5119	86.7788	87.8414	88.7405	89.4058
Central Asia	Female	Late Neonatal	Road injuries	86.2099	85.9234	86.0658	86.6497	87.4427	87.9146	88.3462	88.6013	88.7756	88.5763	88.6843	88.3303	88.1307	88.02	87.7845	87.7103	88.0444	88.9724	89.6884	90.3564	91.0194	91.7798	92.4231	92.9301	93.4957	93.9469	94.3176	94.6442
Central Asia	Female	Post Neonatal	Road injuries	86.5697	86.409	86.4608	86.7184	87.0767	87.2853	87.293	87.189	87.0464	86.6334	86.4566	86.0593	85.796	85.5168	85.153	85.0532	85.3931	86.2283	86.7759	87.4222	88.1038	88.8958	89.4992	89.9721	90.4762	90.8704	91.1686	91.4032
Central Asia	Male	0 to 20	Road injuries	92.9769	92.953	93.1272	93.4974	93.9427	94.259	94.4382	94.6699	94.8446	94.8614	94.7377	94.6319	94.4788	94.3213	94.1024	93.962	94.0799	94.2963	94.6537	94.9574	95.1972	95.4083	95.5611	95.7135	95.9078	96.1492	96.4122	96.7194
Central Asia	Male	1 to 4	Road injuries	91.2416	91.1153	91.3449	91.7556	92.282	92.6499	92.8897	93.2589	93.4747	93.3013	93.1715	93.1344	93.0739	92.9282	92.659	92.6305	92.7873	93.1271	93.3751	93.5587	93.8106	94.0518	94.2056	94.3883	94.588	94.905	95.1443	95.3419
Central Asia	Male	10 to 14	Road injuries	93.497	93.4091	93.5524	93.9085	94.2594	94.5771	94.7408	94.9968	95.2254	95.2817	95.1967	95.1731	94.9961	94.8326	94.5128	94.2512	94.3852	94.6784	95.2089	95.5151	95.6795	95.7396	95.8657	95.8832	95.7943	95.7749	95.96	96.1865
Central Asia	Male	15 to 19	Road injuries	97.5092	97.4018	97.3954	97.5382	97.7615	97.8912	97.9392	98.0448	98.1204	98.1736	98.1039	98.0502	97.9876	97.92	97.8217	97.6855	97.6966	97.7514	97.9238	98.0906	98.1957	98.251	98.2435	98.2364	98.2835	98.3657	98.4425	98.513
Central Asia	Male	5 to 9	Road injuries	85.5965	85.8079	86.1341	86.6184	87.1672	87.5209	87.7048	87.8759	88.1385	88.084	87.8359	87.5367	87.1368	86.7189	86.2567	86.5229	87.4076	88.3432	89.3527	90.1102	90.6462	91.1529	91.3294	91.4367	91.5714	91.5519	91.5255	91.8891
Central Asia	Male	Early Neonatal	Road injuries	76.5206	76.9284	78.0349	79.3377	80.6237	81.554	82.534	83.4967	84.5053	84.8533	85.2886	85.1725	85.0057	84.9257	84.9743	85.4058	86.2047	87.507	88.5604	89.5154	90.5116	91.5177	92.3964	93.1651	93.8386	94.4409	94.9472	95.3469
Central Asia	Male	Late Neonatal	Road injuries	89.7566	89.7914	90.2063	90.8609	91.5659	92.0506	92.4548	92.7763	93.0631	93.0939	93.4253	93.5013	93.5145	93.4764	93.4189	93.4505	93.6589	94.1711	94.6331	95.0405	95.455	95.8618	96.1804	96.4745	96.7938	97.0862	97.3444	97.5731
Central Asia	Male	Post Neonatal	Road injuries	86.0394	85.4635	85.4128	85.7319	86.4519	87.0472	87.4936	87.9669	88.5321	88.5327	88.8172	88.8211	88.8447	88.8395	88.8972	89.0915	89.5278	90.3084	90.9216	91.4806	92.1181	92.7832	93.2576	93.665	94.1221	94.5564	94.8793	95.1364
Armenia	Both	0 to 20	Road injuries	94.4105	94.6998	94.659	94.9005	95.1304	95.1327	95.2842	95.5366	95.551	95.9059	96.0264	96.1501	96.1913	96.4037	96.5205	96.4963	96.754	96.8399	96.8456	96.7708	96.9127	97.2263	97.6261	97.8668	98.1066	98.1304	98.3267	98.5434
Armenia	Both	1 to 4	Road injuries	93.2727	93.3595	93.7556	94.3485	94.7337	94.8212	94.8319	95.0812	94.9297	94.9718	94.8654	94.828	94.9839	95.2749	95.5083	95.7753	96.1803	96.4108	96.6105	96.7268	96.8033	96.9008	97.022	97.1373	97.2788	97.3926	97.5733	97.7102
Armenia	Both	10 to 14	Road injuries	93.6875	94.4751	94.5533	94.6736	95.1664	95.3735	95.7358	95.4846	94.8168	95.3115	95.6864	96.1816	96.4552	96.5298	96.3538	96.8574	97.5107	97.4365	97.444	96.9515	96.6679	96.8305	96.9882	97.0392	97.5546	97.6635	97.6902	97.7971
Armenia	Both	15 to 19	Road injuries	97.0845	96.9842	96.3751	96.3555	96.2965	96.2151	96.3226	96.7066	96.8976	97.3382	97.6288	97.6898	97.8063	98.203	98.2618	97.9803	98.0738	98.1061	97.9892	97.8156	97.8747	98.1278	98.4405	98.5868	98.7139	98.6967	98.6352	98.6121
Armenia	Both	5 to 9	Road injuries	88.9243	89.8054	90.3414	90.81	91.4001	91.2791	91.6063	92.2782	92.9098	94.0148	94.1145	94.7056	93.8843	93.0111	93.4342	94.1378	95.5905	96.4143	96.6714	96.5462	96.5473	96.4265	96.6858	96.5572	96.1812	95.252	95.7098	96.3936
Armenia	Both	Early Neonatal	Road injuries	76.1885	77.878	79.617	80.5611	81.1122	80.6715	80.4595	81.0183	82.2176	83.6688	84.6112	86.0362	87.8642	89.494	91.2055	92.6893	94.075	94.8426	94.9579	94.9978	95.0396	95.1141	95.3248	95.5313	95.7101	95.7507	95.956	96.1256
Armenia	Both	Late Neonatal	Road injuries	87.9345	88.7579	89.7043	90.6976	91.6082	92.0317	92.4469	93.0105	93.43	93.8195	94.064	94.5105	95.4055	96.3379	96.9084	97.2384	97.7263	98.0572	98.1939	98.2514	98.2538	98.2459	98.2988	98.3565	98.454	98.5092	98.6215	98.7173
Armenia	Both	Post Neonatal	Road injuries	80.8705	81.5999	82.4978	83.7959	84.8674	85.123	85.4667	86.1556	86.4275	86.8895	86.931	87.4961	88.7322	89.9638	90.9445	91.6857	92.5505	93.0828	93.4669	93.6776	93.8648	94.0864	94.4328	94.7497	95.0593	95.2698	95.5657	95.8419
Armenia	Female	0 to 20	Road injuries	95.1848	95.39	95.6828	96.0953	96.5079	96.5279	96.5776	96.394	96.1779	96.1404	95.9587	96.1338	96.1308	96.1951	96.3144	96.254	96.284	96.3458	96.4471	96.4566	96.6624	97.0145	97.4318	97.7673	97.9381	98.0493	98.2507	98.4121
Armenia	Female	1 to 4	Road injuries	94.7458	94.8349	95.123	95.5424	95.9439	96.1152	96.2784	96.3277	96.3762	96.4791	96.4512	96.462	96.5488	96.6323	96.6475	96.7411	96.9784	97.1647	97.3543	97.4789	97.6001	97.7514	97.9422	98.0574	98.1304	98.1784	98.2506	98.3146
Armenia	Female	10 to 14	Road injuries	95.2355	95.3487	95.4973	95.8995	96.5123	96.6555	96.8777	96.585	95.9408	95.7725	96.5559	97.3059	97.6108	97.0157	96.9172	97.7501	97.7867	97.6684	97.8014	97.8761	97.8542	97.5238	97.6488	98.0983	98.3787	98.1973	97.8825	97.8885
Armenia	Female	15 to 19	Road injuries	94.6087	95.061	95.4027	96.0494	96.7307	96.7685	96.5009	96.1052	95.9559	96.3461	96.594	96.6847	96.3673	97.1774	97.7605	97.297	97.1545	97.0976	96.9894	96.6477	96.5902	97.1632	97.9509	98.5466	98.5929	98.5753	98.6155	98.6076
Armenia	Female	5 to 9	Road injuries	90.7669	90.9584	91.6766	92.5535	93.4392	93.3787	94.1356	94.375	94.6508	95.1018	93.663	95.0033	95.7976	95.5996	95.6653	95.473	96.2033	96.8384	97.0698	96.685	97.3356	97.7693	97.6333	97.2146	96.9397	96.8187	97.3215	97.7114
Armenia	Female	Early Neonatal	Road injuries	76.4342	77.8958	79.7508	80.8705	81.6912	81.7128	82.4282	83.4187	85.6713	88.1166	89.3903	90.5605	91.9125	92.6867	93.288	93.93	94.6223	94.9508	95.0389	94.99	94.9131	94.9035	95.1068	95.2264	95.3895	95.5122	95.6863	95.8518
Armenia	Female	Late Neonatal	Road injuries	92.598	93.2701	94.0162	94.7082	95.3338	95.8678	96.4148	96.7476	96.8224	96.7856	96.6902	96.6259	96.8429	97.1127	97.2041	97.234	97.3644	97.4587	97.5066	97.4966	97.4745	97.4887	97.588	97.6544	97.722	97.7761	97.8326	97.8985
Armenia	Female	Post Neonatal	Road injuries	86.6266	86.9965	87.5677	88.2876	89.0138	89.3612	89.7319	89.8967	89.9863	90.136	89.9278	89.894	90.3013	90.8308	91.2596	91.6607	92.1185	92.4325	92.8338	93.0696	93.2682	93.4848	93.7923	94.0403	94.2883	94.5011	94.725	94.9391
Armenia	Male	0 to 20	Road injuries	94.06	94.3591	94.1004	94.1957	94.2753	94.2712	94.4949	95.0331	95.2167	95.7772	96.0608	96.1455	96.209	96.4861	96.5877	96.5881	96.9587	97.0492	96.9946	96.8733	96.9562	97.2066	97.5473	97.7007	97.9504	97.9161	98.0838	98.3066
Armenia	Male	1 to 4	Road injuries	92.4401	92.5102	92.9671	93.6655	94.0084	94.0102	93.8736	94.2775	93.9443	93.9237	93.7544	93.6806	93.8851	94.3432	94.7601	95.1675	95.7063	95.9679	96.1693	96.2698	96.2956	96.3309	96.3743	96.4722	96.6615	96.8215	97.0884	97.2785
Armenia	Male	10 to 14	Road injuries	94.621	95.4533	95.4645	95.4116	95.7003	95.8718	96.2049	96.0675	95.6088	96.2495	96.3564	96.5915	96.7496	97.0657	96.8911	97.0988	97.8484	97.8198	97.7784	97.1966	96.8963	97.2176	97.3446	97.2186	97.682	97.8751	98.0322	98.1487
Armenia	Male	15 to 19	Road injuries	97.9351	97.7391	97.015	96.8587	96.6545	96.5683	96.7629	97.2875	97.549	97.9526	98.2077	98.2476	98.4133	98.6702	98.6196	98.4063	98.5249	98.5626	98.4578	98.3376	98.4104	98.5726	98.7604	98.8126	98.9392	98.9304	98.8664	98.848
Armenia	Male	5 to 9	Road injuries	87.4951	88.8049	89.1959	89.358	89.7148	89.5456	89.5721	90.5729	91.4794	93.0304	94.1515	94.245	92.3051	90.9252	91.5757	92.9327	94.9122	95.8715	96.1468	96.2066	95.7459	95.2263	95.7621	95.8406	95.3878	93.8612	94.2671	95.1557
Armenia	Male	Early Neonatal	Road injuries	79.1452	80.564	81.9136	82.5035	82.6873	81.8147	80.8494	80.7354	80.8437	81.2423	81.6875	83.2071	85.4159	87.7598	90.4407	92.7227	94.8246	96.0635	96.3325	96.5137	96.6603	96.7868	96.9961	97.2248	97.3839	97.353	97.5318	97.6581
Armenia	Male	Late Neonatal	Road injuries	85.3678	86.018	86.8192	87.756	88.641	88.8125	88.9111	89.322	89.6467	90.0676	90.4123	91.2431	92.7847	94.411	95.505	96.1899	97.121	97.7615	98.0446	98.2001	98.2438	98.231	98.2591	98.3099	98.4201	98.4641	98.6007	98.7017
Armenia	Male	Post Neonatal	Road injuries	78.4018	79.1509	80.0194	81.4911	82.5721	82.5357	82.5947	83.4792	83.6103	84.0981	84.2883	85.4752	87.5636	89.524	91.109	92.239	93.5962	94.4552	94.8949	95.1498	95.3503	95.5602	95.9004	96.2349	96.5428	96.6834	96.9702	97.2196
Azerbaijan	Both	0 to 20	Road injuries	93.992	94.2922	94.5681	94.8608	95.0236	95.2085	95.3154	95.3269	95.2554	95.2137	94.9957	94.9402	94.8932	94.8901	94.897	94.6844	95.0915	95.4216	95.6013	95.9233	96.1832	96.4885	96.8645	97.1829	97.4783	97.8565	98.0693	98.2685
Azerbaijan	Both	1 to 4	Road injuries	93.4979	93.9194	94.303	94.636	94.9452	95.1776	95.3959	95.585	95.6824	95.7598	95.8091	95.9431	96.008	96.0506	96.1559	96.274	96.4436	96.6887	96.8915	97.0691	97.2122	97.3407	97.4577	97.5565	97.6561	97.7387	97.8252	97.9125
Azerbaijan	Both	10 to 14	Road injuries	93.6988	93.7149	93.5806	93.7573	93.8234	94.1228	94.4847	94.8164	95.0318	95.2319	95.2565	95.3092	95.4714	95.467	95.2543	95.0879	96.0771	96.4137	96.5515	96.9028	97.0352	97.1303	97.3203	97.3187	97.2288	97.4897	97.7204	97.8142
Azerbaijan	Both	15 to 19	Road injuries	96.925	97.0877	97.1983	97.3752	97.5562	97.6617	97.7106	97.6532	97.5603	97.4735	97.3149	97.2925	97.3521	97.4838	97.662	97.5447	97.5656	97.7951	97.9446	98.1238	98.2471	98.3854	98.5441	98.6169	98.6758	98.8142	98.8016	98.832
Azerbaijan	Both	5 to 9	Road injuries	88.3446	88.4335	88.8667	89.0316	88.7331	88.835	88.7827	88.6172	88.4405	88.5988	88.1089	88.3028	88.3909	88.7513	89.1262	88.529	91.3542	92.7452	92.9343	93.6286	93.9358	94.1612	94.5758	94.8289	95.0235	95.2794	95.0664	94.9081
Azerbaijan	Both	Early Neonatal	Road injuries	72.8607	74.8192	77.1436	78.7386	79.935	80.5819	81.431	82.3985	82.8077	83.1062	83.0355	83.4621	83.1983	83.0267	83.7108	84.6082	85.7802	87.3892	88.4635	89.4002	89.9932	90.4317	90.8272	91.1646	91.4989	91.7807	92.1053	92.4633
Azerbaijan	Both	Late Neonatal	Road injuries	90.8694	91.6273	92.5107	93.1707	93.7476	94.1367	94.5969	95.0405	95.2819	95.5087	95.6817	95.9707	96.0385	96.0558	96.2393	96.4288	96.699	97.0799	97.3669	97.6115	97.7726	97.8864	97.9923	98.079	98.1684	98.2426	98.3266	98.4157
Azerbaijan	Both	Post Neonatal	Road injuries	87.9161	88.4396	89.1155	89.6597	90.3151	90.8674	91.425	91.908	92.1669	92.3571	92.5027	92.7952	92.8926	92.9357	93.0793	93.2259	93.4341	93.7481	94.0129	94.2782	94.5245	94.7493	94.951	95.1291	95.3092	95.4717	95.6423	95.8185
Azerbaijan	Female	0 to 20	Road injuries	94.7121	94.8989	95.0235	95.1332	95.191	95.2503	95.2262	95.2592	95.198	95.1877	95.0884	95.0167	94.9285	94.8375	94.8512	94.7999	94.9436	95.1793	95.415	95.6779	95.9232	96.1994	96.4882	96.807	97.0898	97.3545	97.5897	97.7955
Azerbaijan	Female	1 to 4	Road injuries	94.6675	95.0232	95.3677	95.6412	95.8505	96.0143	96.1681	96.3295	96.4275	96.516	96.6157	96.7552	96.8048	96.8168	96.8778	96.946	97.0634	97.2495	97.4282	97.5807	97.704	97.815	97.9159	98.004	98.0906	98.1638	98.2409	98.3175
Azerbaijan	Female	10 to 14	Road injuries	95.5709	95.595	95.3005	95.2589	95.2067	95.2919	95.5072	95.6396	95.6802	95.754	95.6462	95.6505	96.093	96.2489	96.0847	96.0118	96.4271	96.5658	96.8437	97.1195	97.3173	97.4819	97.6429	97.8359	97.9456	98.0333	98.1085	98.1587
Azerbaijan	Female	15 to 19	Road injuries	96.1517	96.1037	95.9862	95.9205	95.8829	95.9393	96.0561	96.1095	96.1237	96.2119	96.1738	96.0973	96.0687	96.0491	96.164	96.205	96.3921	96.6642	96.9307	97.1776	97.3904	97.5783	97.7554	97.989	98.1193	98.2132	98.3116	98.3841
Azerbaijan	Female	5 to 9	Road injuries	90.2377	90.4738	90.8179	90.8619	90.8209	90.7085	90.0671	89.9298	89.5762	89.524	89.3531	89.388	89.0643	89.0387	90.0257	90.415	91.4027	92.7051	93.3841	93.9773	94.3493	94.7336	94.9994	95.1028	95.1609	95.2242	95.221	95.2619
Azerbaijan	Female	Early Neonatal	Road injuries	69.8566	71.5515	73.3184	74.7747	76.6695	78.4674	80.5214	82.3947	83.2113	82.996	82.323	82.4302	81.579	80.6911	80.9137	81.3479	82.3196	84.0494	85.6939	87.0444	87.8934	88.4818	89.0249	89.5007	89.9651	90.4001	90.7783	91.2167
Azerbaijan	Female	Late Neonatal	Road injuries	89.6209	90.223	90.9175	91.4078	91.887	92.2845	92.7484	93.1968	93.3049	93.1081	92.8159	92.7549	92.3577	91.9692	92.107	92.3232	92.7593	93.4662	94.122	94.6512	95.0007	95.243	95.4651	95.6534	95.8316	95.9917	96.1475	96.3161
Azerbaijan	Female	Post Neonatal	Road injuries	87.5987	87.9765	88.4784	88.7856	89.1302	89.4413	89.7126	89.9053	89.8974	89.8752	89.9818	90.2867	90.4091	90.4611	90.6127	90.7015	90.9173	91.34	91.7982	92.2147	92.5516	92.8372	93.0996	93.3386	93.5735	93.7909	94.0156	94.2403
Azerbaijan	Male	0 to 20	Road injuries	93.8121	94.1372	94.4627	94.8224	95.0242	95.2586	95.4272	95.4262	95.3579	95.306	95.0518	95.0151	95.0011	95.0532	95.0618	94.7855	95.3014	95.6489	95.7742	96.091	96.3264	96.6108	96.9902	97.2679	97.5324	97.9303	98.1022	98.2729
Azerbaijan	Male	1 to 4	Road injuries	92.9183	93.3597	93.7441	94.1019	94.4793	94.7618	95.032	95.2428	95.3408	95.4113	95.4202	95.5496	95.6322	95.7055	95.8478	96.0039	96.2057	96.4797	96.6853	96.8672	97.0121	97.142	97.2603	97.3571	97.457	97.5375	97.622	97.7086
Azerbaijan	Male	10 to 14	Road injuries	94.5562	94.5653	94.5355	94.7505	94.8482	95.1506	95.4743	95.795	96.0211	96.2134	96.2764	96.3249	96.3272	96.251	96.0686	95.9069	96.845	97.1664	97.212	97.4929	97.5608	97.5988	97.7416	97.6584	97.5078	97.7553	97.9753	98.0497
Azerbaijan	Male	15 to 19	Road injuries	97.6556	97.8161	97.9365	98.1168	98.2976	98.3897	98.4156	98.3446	98.2437	98.1388	97.9863	97.9776	98.0412	98.1758	98.3348	98.2065	98.1907	98.3721	98.4719	98.6066	98.6912	98.7976	98.9258	98.9575	98.9923	99.115	99.0828	99.0997
Azerbaijan	Male	5 to 9	Road injuries	86.916	86.9046	87.3832	87.6189	87.15	87.3902	87.7216	87.5468	87.489	87.7827	87.1075	87.4012	87.7469	88.3537	88.3422	87.1178	91.1046	92.5454	92.4267	93.1837	93.4477	93.5681	94.0743	94.4244	94.7133	95.1081	94.7544	94.4549
Azerbaijan	Male	Early Neonatal	Road injuries	77.3616	79.3223	81.7429	83.34	84.2776	84.5668	85.0659	85.815	86.2283	86.7813	86.9798	87.5042	87.4836	87.5565	88.2944	89.2045	90.2501	91.5636	92.2971	92.9545	93.3685	93.6858	93.966	94.1986	94.4319	94.6118	94.864	95.1415
Azerbaijan	Male	Late Neonatal	Road injuries	91.3009	92.1418	93.1276	93.8822	94.5148	94.908	95.3736	95.8231	96.1305	96.5263	96.869	97.2681	97.4902	97.6386	97.8195	97.9839	98.1891	98.4546	98.6143	98.7573	98.8515	98.9204	98.9836	99.032	99.0866	99.1269	99.1823	99.2389
Azerbaijan	Male	Post Neonatal	Road injuries	89.8954	90.4986	91.2629	91.9671	92.8286	93.5304	94.2593	94.9025	95.3076	95.6017	95.7414	95.9956	96.0726	96.1142	96.2461	96.4137	96.6129	96.8703	97.026	97.1898	97.3523	97.5028	97.6322	97.7391	97.8509	97.9452	98.045	98.1515
Georgia	Both	0 to 20	Road injuries	95.1719	94.8458	94.6313	94.9	95.6239	95.7694	96.0783	96.4245	96.717	96.8194	96.8845	96.63	96.7462	97.2422	97.3054	97.3701	97.3077	97.253	96.8615	96.6949	96.6253	96.7842	96.9097	96.7157	96.4118	96.3539	96.958	97.7586
Georgia	Both	1 to 4	Road injuries	94.3684	94.4136	94.5062	94.5331	94.6493	94.4064	94.4354	94.5661	95.0073	94.9786	95.1372	94.8979	94.6935	94.6282	94.5237	95.0231	95.3766	95.5246	95.527	95.5452	95.6454	95.7291	95.826	95.8135	95.7484	95.8722	96.2256	96.534
Georgia	Both	10 to 14	Road injuries	93.3541	92.8856	93.3344	93.8779	94.3411	94.4478	94.9746	95.442	96.0562	96.3023	96.5262	96.1739	96.4224	97.2137	97.4154	97.5917	96.9512	96.4683	95.8537	95.6274	95.634	95.5868	95.4022	94.7973	94.2189	93.9033	94.6648	95.9264
Georgia	Both	15 to 19	Road injuries	96.8948	96.4536	95.9155	96.1306	96.8721	97.1651	97.3382	97.6648	97.7824	97.9022	97.9374	97.692	97.7079	98.1705	98.2776	98.221	98.1567	98.1018	97.6258	97.3057	97.0177	97.0056	97.0446	96.8431	96.4047	96.2238	96.6156	97.1569
Georgia	Both	5 to 9	Road injuries	91.4096	90.5036	89.8837	90.1345	91.8328	91.7333	92.7076	93.6954	94.769	95.3117	95.5231	94.9753	95.488	96.3881	95.6135	95.39	95.5251	95.8487	95.2927	95.2035	95.1004	95.4775	95.4778	94.3913	93.5947	93.0334	93.9514	95.4006
Georgia	Both	Early Neonatal	Road injuries	63.7238	64.7673	65.9091	65.4503	67.0641	67.6386	68.7014	70.06	72.4489	72.9104	74.097	74.1077	74.4922	75.4492	76.587	79.7261	82.8705	85.3707	86.8809	88.3832	89.6402	90.2574	90.6235	91.0751	91.1705	91.7145	92.6164	93.1414
Georgia	Both	Late Neonatal	Road injuries	91.5275	91.7621	92.0058	91.9182	92.298	92.4903	92.9016	93.2369	93.4352	92.8957	92.8125	92.482	92.3989	92.9864	93.7214	94.5408	94.9211	95.0979	95.0991	95.2981	95.3901	95.2382	94.9684	94.9466	94.8645	95.1626	95.7887	96.22
Georgia	Both	Post Neonatal	Road injuries	84.4157	84.8987	85.2153	85.033	85.3721	85.164	85.6933	86.418	88.0345	88.7234	89.9365	90.3769	90.6118	91.056	91.68	92.5029	93.2713	93.5014	93.3929	93.4176	93.3725	93.2234	93.0348	92.8862	92.6866	92.8657	93.2686	93.5149
Georgia	Female	0 to 20	Road injuries	95.5705	95.4228	95.4208	95.5672	95.83	96.1289	96.4202	96.5742	96.7149	96.5706	96.5532	96.2486	96.1989	96.4983	96.7922	96.8816	97.014	96.9709	96.7008	96.649	96.699	96.7832	96.9747	96.9985	97.0165	97.1676	97.6214	98.0046
Georgia	Female	1 to 4	Road injuries	95.4171	95.541	95.5299	95.4442	95.2697	95.2615	95.3299	95.337	95.5797	95.5075	95.6455	95.4628	95.2413	95.1694	95.0829	95.4619	95.7234	95.7223	95.7568	95.7807	95.9869	96.152	96.3411	96.3513	96.3338	96.5314	96.8539	97.1399
Georgia	Female	10 to 14	Road injuries	95.1908	94.2149	94.2631	94.6638	95.1861	95.6187	96.2926	96.792	97.2282	97.1637	97.256	97.0139	96.9188	97.1564	97.5472	97.7482	97.8432	97.6974	97.02	96.7456	96.5342	96.2915	96.4237	96.1774	96.3231	96.8196	97.31	97.6279
Georgia	Female	15 to 19	Road injuries	95.6023	95.2744	95.404	95.8276	95.9555	96.341	96.4481	96.2761	96.0884	95.9717	95.8715	94.988	94.8668	95.7889	96.6621	96.6213	96.9596	97.1121	96.7711	96.6688	96.6092	96.688	96.6838	96.4708	96.0214	95.6435	96.1767	96.5963
Georgia	Female	5 to 9	Road injuries	92.532	91.9877	91.2745	91.009	92.059	92.9231	94.0813	95.3068	96.4823	96.4217	96.5981	96.2901	96.3447	96.6537	96.7815	96.7777	97.0631	97.0162	96.1723	96.0329	95.8791	95.4265	95.6876	95.632	95.6608	95.7143	96.2089	96.6313
Georgia	Female	Early Neonatal	Road injuries	61.1223	62.5153	63.7895	64.496	67.4247	69.6429	72.432	74.611	76.9945	77.2088	79.0391	80.2838	80.957	81.137	80.9628	83.1165	85.7814	87.6548	88.8024	89.9586	90.8758	91.2116	91.4184	91.4352	91.1546	91.4549	92.2825	92.6984
Georgia	Female	Late Neonatal	Road injuries	90.2586	90.0953	89.9511	89.9101	90.4533	90.9749	91.7317	92.1551	92.0979	90.9429	90.8076	90.5237	90.7238	92.0559	93.4199	94.6344	95.2696	95.55	95.706	95.8997	96.0459	96	95.9215	95.732	95.4835	95.5754	96.0008	96.2396
Georgia	Female	Post Neonatal	Road injuries	89.3228	89.6037	89.4427	89.2113	89.0645	89.0197	89.2724	89.4045	89.9939	89.79	90.5288	90.7387	90.902	91.3404	91.8897	92.5367	93.0516	93.1073	93.062	93.0734	93.1052	93.1007	93.1034	92.9731	92.8066	92.8987	93.1731	93.3505
Georgia	Male	0 to 20	Road injuries	95.0143	94.6197	94.3034	94.6086	95.5172	95.5575	95.8458	96.2699	96.6208	96.852	96.9579	96.7605	96.9582	97.5112	97.4357	97.4772	97.3105	97.254	96.8369	96.6237	96.4959	96.6749	96.751	96.465	96.0307	95.8745	96.4893	97.4112
Georgia	Male	1 to 4	Road injuries	93.6972	93.682	93.8806	94.0201	94.4003	93.9632	93.9598	94.1964	94.7919	94.8022	94.9737	94.6978	94.5178	94.4618	94.3463	94.926	95.3438	95.6211	95.601	95.6177	95.6158	95.6159	95.6152	95.5767	95.4645	95.5037	95.8643	96.1737
Georgia	Male	10 to 14	Road injuries	94.3007	94.164	94.6422	95.0873	95.3939	95.3364	95.656	95.9865	96.5023	96.804	97.0145	96.7156	97.0235	97.8097	97.8747	97.9908	97.2339	96.7592	96.3526	96.2173	96.3139	96.3583	96.1116	95.5527	94.8826	94.3706	95.0186	96.2576
Georgia	Male	15 to 19	Road injuries	97.6375	97.2468	96.68	96.8156	97.5336	97.7603	97.9194	98.2816	98.4343	98.5745	98.6247	98.5208	98.5528	98.859	98.8178	98.765	98.6457	98.57	98.1603	97.8695	97.6066	97.5929	97.641	97.4868	97.1414	97.0308	97.3292	97.7823
Georgia	Male	5 to 9	Road injuries	90.3837	89.2409	88.6932	89.3016	91.4385	90.6847	91.5306	92.3606	93.3679	94.3154	94.5515	93.8489	94.6636	95.9523	94.5889	94.2298	94.2693	94.829	94.4594	94.3986	94.3227	95.2448	95.0698	93.3002	91.9476	90.9646	92.1611	94.293
Georgia	Male	Early Neonatal	Road injuries	67.9831	68.7133	69.6412	68.6348	69.5874	69.4137	69.7341	70.7594	73.1009	73.6355	74.4078	73.6297	73.4729	74.295	75.6245	78.9389	82.0445	84.6175	86.121	87.7695	89.3228	90.2348	90.8208	91.6822	92.1197	92.9441	94.0325	94.7279
Georgia	Male	Late Neonatal	Road injuries	91.8234	92.2645	92.7193	92.5946	92.8776	92.8719	93.0862	93.3811	93.7347	93.5426	93.4717	93.0741	92.7637	92.814	93.0632	93.5503	93.6438	93.6004	93.3264	93.4499	93.4814	93.256	92.8544	93.0606	93.2045	93.7905	94.7143	95.4033
Georgia	Male	Post Neonatal	Road injuries	81.6003	82.1266	82.8088	82.6335	83.3936	83.0163	83.7673	85.027	87.4972	89.0071	90.511	91.0813	91.2977	91.6113	92.1588	93.0008	93.8933	94.2441	94.0175	94.024	93.8801	93.5857	93.2101	93.1277	92.994	93.3474	93.9474	94.3381
Kazakhstan	Both	0 to 20	Road injuries	93.4171	93.0536	92.9533	93.2752	93.7054	94.0152	94.3002	94.7006	94.9809	94.9693	94.7323	94.4091	94.2036	93.894	93.5737	93.2742	93.1559	93.5755	94.2476	94.7197	94.9351	95.2718	95.5196	95.8099	96.1029	96.3919	96.5948	96.9131
Kazakhstan	Both	1 to 4	Road injuries	93.7831	93.3021	92.8709	92.8689	93.0034	93.2621	93.664	94.2081	94.49	94.4775	94.4239	94.3733	94.2912	94.0647	93.7557	93.4894	93.3671	93.7104	93.8004	93.9192	93.9612	94.1476	94.2629	94.4314	94.7128	95.0195	95.1316	95.2067
Kazakhstan	Both	10 to 14	Road injuries	92.5413	92.1974	92.2729	92.67	93.1461	93.5457	93.8137	94.2921	94.6936	94.7109	94.6344	94.3516	94.2516	93.9087	93.4376	92.8799	92.3793	92.9115	94.3976	95.0746	95.0479	95.197	95.5425	95.4823	95.3388	95.1154	95.1083	95.6421
Kazakhstan	Both	15 to 19	Road injuries	96.35	96.0962	96.0613	96.2787	96.6198	96.782	96.9368	97.2177	97.4466	97.5667	97.3535	97.1547	97.0642	96.8214	96.6173	96.367	96.2353	96.3928	96.8942	97.3393	97.4904	97.662	97.7346	97.8136	97.921	98.0598	98.0878	98.0439
Kazakhstan	Both	5 to 9	Road injuries	89.0969	88.5541	88.4805	89.2485	90.058	90.5057	90.7935	91.2262	91.6291	91.313	90.8166	90.0256	89.5157	89.1447	88.6224	88.4427	88.9217	90.7737	92.3707	93.0114	93.4772	93.9988	93.8277	93.9946	93.9121	93.7429	93.5656	93.9068
Kazakhstan	Both	Early Neonatal	Road injuries	69.8513	68.5676	68.4085	69.7901	71.5168	72.8895	74.6284	76.0174	77.9173	78.5479	79.6727	78.6019	78.064	77.6316	76.9507	76.3684	76.9058	79.8611	82.0048	83.9405	85.9107	88.2107	89.9994	91.5477	92.716	93.4838	93.9378	94.2914
Kazakhstan	Both	Late Neonatal	Road injuries	85.1227	83.7711	83.0321	83.7339	84.9148	85.8694	86.8429	87.6044	88.5859	88.9432	89.8401	89.616	89.6581	89.6199	89.4177	89.1381	89.3359	90.7025	91.5298	92.2459	92.9169	93.7884	94.4691	95.135	95.786	96.2074	96.4626	96.7202
Kazakhstan	Both	Post Neonatal	Road injuries	86.0641	83.9163	82.0005	81.6748	81.9825	82.5282	82.9153	83.4325	84.2343	84.0773	84.3684	83.7953	83.6297	83.0954	82.6016	82.1152	82.2869	83.8537	84.541	85.3564	86.2823	87.5452	88.4469	89.3494	90.183	90.7177	90.9447	91.1218
Kazakhstan	Female	0 to 20	Road injuries	94.0403	93.7735	93.6375	93.7037	93.9612	94.0965	94.3457	94.644	94.8584	94.789	94.6623	94.3808	94.1794	93.9435	93.733	93.4282	93.3217	93.7725	94.2441	94.5815	94.7299	95.018	95.2832	95.5344	95.9032	96.2552	96.4555	96.6943
Kazakhstan	Female	1 to 4	Road injuries	94.5351	94.1361	93.7522	93.7567	93.9707	94.129	94.4109	94.8371	95.0948	95.1151	95.0501	95.0697	94.9079	94.6768	94.3769	93.9936	93.8088	94.0922	94.1713	94.3108	94.3224	94.5324	94.6878	94.8651	95.1666	95.4127	95.4591	95.4664
Kazakhstan	Female	10 to 14	Road injuries	94.1307	94.094	93.9668	94.0312	94.3104	94.4043	94.6357	94.9174	95.1857	95.0276	95.1441	94.8784	94.5602	94.1533	94.0173	93.3977	92.8488	93.3615	94.5925	95.2078	94.9763	95.0041	95.6328	95.4183	95.3757	95.1009	95.0405	95.6631
Kazakhstan	Female	15 to 19	Road injuries	94.5871	94.3735	94.5724	94.5714	94.8461	94.9688	95.2729	95.5914	95.8697	95.8449	95.5826	95.1759	94.9943	94.6842	94.4055	93.8667	93.6786	94.0567	94.4686	94.9617	95.1313	95.4123	95.6774	95.889	96.0725	96.2115	96.1839	96.2159
Kazakhstan	Female	5 to 9	Road injuries	91.5636	91.0618	90.7185	90.8848	91.3744	91.481	91.7626	92.1431	92.4616	92.2099	91.9554	91.1924	90.8095	90.4571	89.9528	89.6285	89.7708	91.6283	93.229	93.7407	94.1822	94.5525	94.0515	93.9585	94.2891	94.8009	94.7949	94.5018
Kazakhstan	Female	Early Neonatal	Road injuries	58.9361	57.2623	56.9086	58.2663	60.5429	61.7348	63.7485	65.602	68.1231	69.0688	70.1613	68.1458	66.8302	65.7684	64.0754	62.3305	62.6558	67.2707	70.5675	73.7631	77.2855	81.3628	84.4479	87.0119	89.0148	90.3216	91.0339	91.6061
Kazakhstan	Female	Late Neonatal	Road injuries	78.7057	76.7015	75.4935	76.398	78.1849	79.314	80.5749	81.64	82.949	83.3969	84.2119	83.7887	83.8373	83.85	83.5204	82.9647	83.155	85.1383	86.2431	87.2986	88.3615	89.7591	90.9365	92.0422	93.046	93.6899	94.0546	94.434
Kazakhstan	Female	Post Neonatal	Road injuries	84.9525	83.6682	82.784	82.8903	83.243	83.5242	83.6444	84.0314	84.6647	84.3782	84.1526	83.4267	83.0944	82.304	81.4605	80.6735	80.7096	82.2332	82.7765	83.629	84.5933	85.9185	86.9777	87.9721	88.8202	89.3011	89.4818	89.6275
Kazakhstan	Male	0 to 20	Road injuries	93.3037	92.9196	92.8532	93.2991	93.7902	94.1755	94.4531	94.8745	95.1672	95.1952	94.92	94.611	94.4308	94.1118	93.757	93.4932	93.3767	93.7217	94.4521	94.9576	95.1876	95.511	95.7063	95.9784	96.1727	96.3735	96.5451	96.8752
Kazakhstan	Male	1 to 4	Road injuries	93.4008	92.8666	92.4097	92.3983	92.4494	92.786	93.2803	93.9082	94.1986	94.1571	94.1183	94.0048	94.0006	93.7869	93.484	93.3394	93.2823	93.6671	93.7657	93.8625	93.9313	94.0891	94.1647	94.32	94.5741	94.9243	95.0945	95.2309
Kazakhstan	Male	10 to 14	Road injuries	93.7374	93.3555	93.4978	93.9319	94.3605	94.781	94.99	95.418	95.7618	95.847	95.708	95.4929	95.5101	95.2825	94.7805	94.397	94.0521	94.4424	95.6393	96.1583	96.2391	96.4061	96.5179	96.5492	96.3962	96.2606	96.2815	96.6245
Kazakhstan	Male	15 to 19	Road injuries	97.2424	97.0157	96.9443	97.1683	97.47	97.6131	97.7156	97.9459	98.1294	98.255	98.0777	97.9393	97.8685	97.6582	97.4805	97.304	97.1864	97.2694	97.7285	98.1119	98.2412	98.3705	98.393	98.4337	98.512	98.634	98.6694	98.6136
Kazakhstan	Male	5 to 9	Road injuries	87.1368	86.5599	86.6715	87.8593	88.8887	89.5759	89.8644	90.3314	90.7944	90.4326	89.7607	88.9508	88.3418	87.9484	87.4036	87.3268	88.0635	89.9003	91.4868	92.2284	92.7125	93.352	93.4454	93.8186	93.4106	92.7095	92.4045	93.245
Kazakhstan	Male	Early Neonatal	Road injuries	77.012	75.921	75.829	77.1484	78.5635	79.9521	81.5057	82.6409	84.2114	84.6834	85.8021	85.1859	85.0183	84.8828	84.6657	84.5978	85.1975	87.338	88.9148	90.2541	91.5087	92.9811	94.1575	95.2179	95.983	96.4844	96.8036	97.0384
Kazakhstan	Male	Late Neonatal	Road injuries	88.243	87.2603	86.7936	87.3964	88.2455	89.1215	89.949	90.5487	91.3564	91.6702	92.6449	92.5396	92.5745	92.4983	92.3608	92.2311	92.4217	93.4335	94.1073	94.641	95.1051	95.693	96.0973	96.5144	96.9646	97.2572	97.4493	97.6324
Kazakhstan	Male	Post Neonatal	Road injuries	89.1289	86.4026	83.6727	82.9301	83.1424	83.8986	84.5219	85.0979	85.9594	85.9698	86.8169	86.5223	86.5946	86.4626	86.4695	86.4177	86.7304	88.1215	88.8856	89.5496	90.2999	91.2987	91.8733	92.5188	93.1937	93.6987	93.9383	94.12
Kyrgyzstan	Both	0 to 20	Road injuries	92.6313	92.6327	93.2206	93.9834	94.5314	94.7886	94.812	94.9203	94.9368	94.9899	94.8392	94.5491	93.8716	93.4319	93.287	93.212	93.1175	93.3546	93.9069	94.454	94.9274	95.1768	95.3367	95.3868	95.5085	95.8175	96.1516	96.323
Kyrgyzstan	Both	1 to 4	Road injuries	91.7318	91.621	92.432	93.1648	93.7754	94.055	93.9296	93.8925	93.9083	93.9131	93.5283	93.1712	92.4473	91.9303	91.455	91.2228	91.1479	91.387	92.2217	92.7308	93.2417	93.6431	93.9446	93.9287	93.9763	94.2455	94.6661	94.8076
Kyrgyzstan	Both	10 to 14	Road injuries	91.3869	90.9902	91.5951	92.5762	93.2337	93.7554	93.7074	93.6675	93.6518	93.6272	93.6511	93.3299	92.2703	91.6306	91.4864	91.256	91.0604	91.63	92.5004	93.4094	94.3703	94.5907	94.5044	94.2202	93.9908	93.8889	93.7145	93.6364
Kyrgyzstan	Both	15 to 19	Road injuries	96.1904	96.0847	96.1222	96.6469	97.079	97.1156	97.136	97.1257	97.0226	97.1745	97.1839	97.093	96.572	96.2451	96.1952	96.0979	96.1163	96.2819	96.6293	97.016	97.2537	97.3157	97.2729	97.1973	97.1599	97.3568	97.5712	97.6559
Kyrgyzstan	Both	5 to 9	Road injuries	85.6121	86.0906	87.7985	88.9693	89.4899	89.8453	89.6816	90.1566	90.3592	90.1644	89.4522	88.4323	87.1786	86.3809	86.2461	86.8584	86.5778	87.179	88.6121	89.922	91.047	91.702	92.3028	92.5021	92.7931	92.941	92.9352	92.6553
Kyrgyzstan	Both	Early Neonatal	Road injuries	72.5223	73.3314	74.8938	76.5035	77.8309	78.7877	79.8861	81.1545	82.7735	83.5754	83.1344	81.4567	79.1057	76.7744	75.0284	74.0589	73.8088	73.8737	76.4425	78.3038	80.1602	82.0934	82.7744	82.2306	82.5068	83.9779	86.3495	87.0005
Kyrgyzstan	Both	Late Neonatal	Road injuries	81.454	82.1307	83.5871	84.7958	85.7399	86.1751	86.4505	86.5852	86.905	87.1346	87.3438	87.1831	87.2461	87.7314	88.2774	88.6285	89.0673	89.8027	91.4539	92.433	93.2569	93.9307	94.2739	94.1867	94.2572	94.6147	95.3718	95.5992
Kyrgyzstan	Both	Post Neonatal	Road injuries	79.3287	79.5199	80.7037	81.0755	81.9562	82.4316	82.2526	80.9934	80.1487	79.1871	78.2278	77.6387	77.2144	77.5793	78.0718	78.6133	79.3709	80.6057	82.9853	84.8534	86.7632	88.3247	89.287	89.5769	90.2475	90.9932	91.9204	92.2315
Kyrgyzstan	Female	0 to 20	Road injuries	92.9027	93.1131	93.8388	94.5073	94.7363	94.9311	94.8189	94.7914	94.7154	94.665	94.4884	94.1197	93.8218	93.5504	93.4457	93.4619	93.5394	93.6782	94.0478	94.483	94.8678	95.0651	95.2425	95.3634	95.6456	95.9391	96.3213	96.4867
Kyrgyzstan	Female	1 to 4	Road injuries	92.9875	92.9819	93.6774	94.3004	94.7699	94.96	94.8123	94.744	94.7007	94.8055	94.5754	94.0766	93.549	93.0735	92.478	92.239	92.2998	92.4351	93.0869	93.5051	93.9586	94.324	94.6369	94.6506	94.6944	94.8675	95.2908	95.4467
Kyrgyzstan	Female	10 to 14	Road injuries	93.1742	92.7487	93.4053	94.1647	94.3538	94.7752	94.3866	93.7638	93.4201	93.1302	92.9847	92.7125	92.4213	92.2379	92.2366	92.1694	92.3635	92.7689	93.2067	93.686	94.2157	94.3503	94.2375	93.4922	93.149	93.4929	93.5987	93.5368
Kyrgyzstan	Female	15 to 19	Road injuries	93.5429	93.5982	93.7655	94.5632	95.05	94.9156	94.7928	94.599	94.4543	94.3841	94.2367	93.9748	93.6101	93.3484	93.3656	93.5786	93.7116	93.8515	94.3281	95.1182	95.4209	95.3817	95.4882	95.6842	95.8824	95.7492	95.6243	95.6194
Kyrgyzstan	Female	5 to 9	Road injuries	87.5778	88.7473	90.9854	92.2103	91.8212	92.1945	91.7252	92.031	91.7555	91.4084	90.8231	89.5806	89.0151	88.2536	88.2243	88.477	88.7653	89.2051	90.0741	90.889	91.8763	92.1611	92.1794	92.5336	93.6279	94.3982	95.4105	95.4216
Kyrgyzstan	Female	Early Neonatal	Road injuries	62.177	62.9775	65.0412	67.3747	68.8641	70.3612	71.7209	72.9597	74.9602	76.3283	76.3977	74.2105	71.3356	68.0067	65.2758	63.6751	63.6466	64.1514	68.5175	71.4537	74.0286	76.4696	77.2229	76.0446	75.923	77.3057	80.7399	81.534
Kyrgyzstan	Female	Late Neonatal	Road injuries	73.7702	74.0232	75.4586	76.5003	77.3269	78.2586	79.1778	79.6469	80.4831	81.1938	81.5728	80.8647	81.23	82.1746	83.1946	84.0747	85.0876	86.0707	88.2377	89.4036	90.3118	91.0344	91.5231	91.4488	91.6378	92.1151	93.1254	93.3721
Kyrgyzstan	Female	Post Neonatal	Road injuries	83.8262	84.257	85.4575	85.5791	86.1997	86.5118	86.2609	84.873	83.9907	83.2281	82.7115	82.2292	82.244	82.7547	83.199	83.8716	84.7376	85.4688	87.0614	88.2485	89.3495	90.2312	90.7509	90.7464	91.1115	91.4985	92.1084	92.2975
Kyrgyzstan	Male	0 to 20	Road injuries	92.8064	92.6633	93.0877	93.8268	94.5337	94.806	94.9192	95.1015	95.1687	95.2705	95.1497	94.9398	94.1215	93.6351	93.4845	93.3658	93.1814	93.4503	94.0499	94.6009	95.0702	95.3173	95.4425	95.4368	95.4405	95.7168	95.9763	96.1251
Kyrgyzstan	Male	1 to 4	Road injuries	90.8606	90.6464	91.5395	92.3571	93.097	93.4667	93.3838	93.3956	93.4855	93.4031	92.89	92.6868	91.8067	91.2728	90.9391	90.7237	90.5205	90.8423	91.8099	92.3784	92.9172	93.3328	93.6059	93.5602	93.6089	93.9654	94.363	94.4843
Kyrgyzstan	Male	10 to 14	Road injuries	92.7286	92.4282	92.822	93.6272	94.3329	94.7678	94.9204	95.1834	95.3304	95.4285	95.5141	95.2649	94.1974	93.5508	93.3852	93.1498	92.8479	93.3225	94.1253	94.9528	95.8154	96.0087	95.9574	95.9449	95.8284	95.5687	95.3239	95.2576
Kyrgyzstan	Male	15 to 19	Road injuries	97.2653	97.1368	97.1388	97.5394	97.9047	97.9703	98.0166	98.0417	97.9599	98.1239	98.1564	98.109	97.6426	97.3524	97.2936	97.1528	97.1442	97.2859	97.5552	97.8079	97.9924	98.0562	97.9856	97.8647	97.7824	98.0038	98.2446	98.3292
Kyrgyzstan	Male	5 to 9	Road injuries	83.8325	83.7167	84.9469	86.0473	87.3267	87.6936	87.836	88.5102	89.1242	89.0744	88.2962	87.4264	85.7143	84.893	84.6786	85.5268	84.8582	85.5625	87.3735	89.0167	90.2285	91.1333	92.131	92.2231	91.9562	91.6657	90.9348	90.4394
Kyrgyzstan	Male	Early Neonatal	Road injuries	79.2077	80.0366	81.3655	82.6244	83.8754	84.565	85.535	86.8263	88.2637	88.77	88.0128	86.5098	84.2834	82.3296	80.9918	80.2861	79.8054	79.4764	80.9704	82.1769	83.6691	85.4496	86.1553	86.0033	86.6182	88.3537	90.278	90.9177
Kyrgyzstan	Male	Late Neonatal	Road injuries	85.5133	86.516	88.0556	89.4434	90.5256	90.651	90.5031	90.4221	90.4039	90.3077	90.4148	90.6854	90.5388	90.707	90.9127	90.8424	90.8109	91.3811	92.7189	93.6197	94.4555	95.1652	95.4058	95.2928	95.2576	95.55	96.1626	96.4049
Kyrgyzstan	Male	Post Neonatal	Road injuries	76.7551	76.6018	77.544	78.1365	79.1625	79.7278	79.6302	78.7197	78.0107	76.8683	75.3688	74.6288	73.5085	73.4243	73.74	73.8473	74.1167	75.6725	78.6068	81.0297	83.7818	86.1216	87.6298	88.3877	89.4719	90.7101	91.996	92.4777
Mongolia	Both	0 to 20	Road injuries	90.5971	90.6319	89.9914	89.6405	89.9201	90.1171	90.9201	91.6841	92.5762	93.0771	92.8461	92.5024	92.0547	91.6698	91.3208	91.1181	91.2609	91.7489	92.3172	92.7336	92.8653	93.233	93.3369	93.5235	93.7369	94.1129	94.6904	94.8886
Mongolia	Both	1 to 4	Road injuries	87.0975	87.634	88.2293	88.7044	89.32	89.6071	89.995	90.26	90.5457	90.5424	90.111	89.8666	89.2487	88.947	88.9141	89.1351	89.7027	90.4943	90.953	91.4882	92.0201	92.6437	92.9962	93.1844	93.3218	93.7811	93.9977	93.6214
Mongolia	Both	10 to 14	Road injuries	93.5133	93.1345	91.2782	90.4882	90.35	89.9671	90.7177	91.6305	92.5149	92.9306	92.7631	92.869	92.4873	92.3675	91.6855	89.9437	90.3438	91.3312	91.7926	91.7842	91.6309	91.9358	91.599	91.5651	91.6294	91.8184	92.7132	93.0246
Mongolia	Both	15 to 19	Road injuries	96.6331	96.5125	96.3963	96.1483	96.1402	96.1147	96.3049	96.5287	96.9379	97.2479	97.1664	96.8728	96.7253	96.7129	96.5657	96.4319	96.5873	96.9375	97.1138	97.1832	97.1222	97.2121	97.1262	97.1764	97.2295	97.2794	97.5366	97.6519
Mongolia	Both	5 to 9	Road injuries	87.4695	87.0522	83.3354	81.0038	81.1071	81.4617	83.8854	86.0138	88.7084	90.389	89.726	88.4501	86.7122	84.0594	82.6365	83.3737	82.7593	83.0465	85.7032	87.45	87.2727	87.7008	87.7298	87.7873	87.9815	88.5205	89.2527	89.2057
Mongolia	Both	Early Neonatal	Road injuries	60.964	61.4247	61.7713	61.3637	61.3459	61.5882	62.9848	63.7653	64.5774	64.4835	62.955	60.9616	59.19	57.5358	56.567	56.9287	58.3318	60.6784	61.6729	63.2551	65.0561	68.4024	70.9696	72.8037	74.4909	76.1079	77.468	78.7191
Mongolia	Both	Late Neonatal	Road injuries	90.2224	90.4431	90.6375	90.6697	90.854	91.1846	91.7736	92.2278	92.5923	92.6544	92.2835	91.5611	90.7133	89.9437	89.3755	89.3579	90.0548	91.1506	91.8333	92.5574	93.1871	93.9287	94.429	94.7811	95.0987	95.3931	95.6456	95.8919
Mongolia	Both	Post Neonatal	Road injuries	74.6444	74.9601	75.2462	75.2138	75.5489	75.8401	76.7063	77.3488	77.9851	77.9689	77.1856	76.3913	75.6282	75.2784	75.4712	76.3995	78.1956	80.5498	82.0442	83.591	84.953	86.3923	87.2851	87.8361	88.335	88.8965	89.2771	89.3684
Mongolia	Female	0 to 20	Road injuries	90.9243	90.9826	90.2285	89.831	90.0745	90.2459	90.9569	91.5421	92.2824	92.7085	92.5356	92.2387	91.5582	91.0258	90.7718	90.6199	90.8914	91.3798	91.8386	92.1681	92.4196	92.8888	92.9851	93.1701	93.2923	93.6666	94.4032	94.5863
Mongolia	Female	1 to 4	Road injuries	88.5173	88.9574	89.4499	89.8466	90.369	90.5983	90.9033	91.0983	91.3263	91.2667	90.7587	90.384	89.6536	89.2153	89.0596	89.1689	89.6534	90.3854	90.8085	91.3026	91.7892	92.4256	92.7927	92.9856	93.1151	93.5475	93.74	93.2826
Mongolia	Female	10 to 14	Road injuries	95.0844	94.7412	92.9434	91.8819	91.6789	91.3955	92.1523	92.8768	93.9889	94.8189	94.8475	94.5118	93.8548	93.0945	92.3	91.2458	91.5418	92.4675	93.151	93.0266	92.9678	93.339	92.8773	92.7127	92.3442	92.3392	93.7418	94.14
Mongolia	Female	15 to 19	Road injuries	95.9974	95.7657	94.5786	93.7874	93.6335	93.4219	93.7725	93.9692	94.4639	94.8822	95.1169	95.0851	94.6601	94.5496	94.5251	94.3283	94.469	95.3238	95.0856	94.7714	94.7636	95.0176	94.6328	94.5597	94.3378	94.2671	95.2745	95.6247
Mongolia	Female	5 to 9	Road injuries	90.4002	89.9899	86.5727	84.4043	84.3619	84.5479	86.3972	88.0435	90.2232	91.687	91.2469	90.3989	87.9235	85.3779	84.3743	84.2891	85.203	85.438	88.2728	90.1733	90.2855	90.613	90.4112	90.471	90.5169	90.9328	91.4729	91.2237
Mongolia	Female	Early Neonatal	Road injuries	38.3275	39.6182	40.7302	40.5318	41.0115	41.6291	43.8563	45.2776	46.6135	45.913	42.2612	37.6849	33.6332	29.8592	27.6794	27.6556	29.3847	32.8336	33.9156	36.133	38.6859	44.2426	48.1688	50.5852	52.661	54.4057	55.8034	56.9473
Mongolia	Female	Late Neonatal	Road injuries	87.3182	87.6948	88.0444	88.1593	88.4482	88.8614	89.535	90.0603	90.4482	90.365	89.6304	88.3671	86.9348	85.6504	84.7491	84.6605	85.6717	87.2871	88.2863	89.3478	90.207	91.1368	91.6733	92.01	92.286	92.4679	92.6379	92.7783
Mongolia	Female	Post Neonatal	Road injuries	75.0548	75.5428	75.9736	76.0505	76.459	76.7138	77.4542	78.0231	78.541	78.2849	77.0855	75.7347	74.426	73.6279	73.5401	74.3367	76.1245	78.547	80.0605	81.6224	82.9358	84.3154	85.109	85.5465	85.93	86.3703	86.6527	86.5675
Mongolia	Male	0 to 20	Road injuries	91.0146	91.0314	90.5237	90.2354	90.5051	90.6955	91.464	92.2456	93.1258	93.6141	93.3788	93.0501	92.7815	92.5225	92.1616	91.9546	92.011	92.4449	93.0105	93.426	93.4705	93.7342	93.8234	93.9831	94.2187	94.5483	94.964	95.1427
Mongolia	Male	1 to 4	Road injuries	86.4193	87.0241	87.6889	88.2177	88.8914	89.215	89.6603	89.9772	90.3046	90.3548	90.021	89.9276	89.4648	89.3362	89.4527	89.7998	90.4452	91.2811	91.7767	92.3464	92.9078	93.4702	93.7745	93.9349	94.0601	94.5063	94.7146	94.4183
Mongolia	Male	10 to 14	Road injuries	94.5267	94.2491	92.9067	92.4506	92.3793	92.0702	92.6024	93.3266	93.8759	94.0212	93.8301	94.0697	93.898	94.0507	93.6073	92.1075	92.4304	93.1587	93.4053	93.4464	93.3024	93.4966	93.3039	93.3292	93.5381	93.7457	94.1891	94.3757
Mongolia	Male	15 to 19	Road injuries	97.3531	97.2661	97.3435	97.2248	97.2412	97.2497	97.3826	97.5757	97.9043	98.1453	98.0272	97.7382	97.6552	97.6548	97.5053	97.3979	97.5276	97.736	97.9521	98.072	98.0065	98.0465	98.0178	98.0743	98.1602	98.2173	98.2979	98.348
Mongolia	Male	5 to 9	Road injuries	85.214	84.7982	80.8952	78.4637	78.6727	79.138	81.938	84.3834	87.4142	89.2281	88.413	86.8459	85.6084	82.8842	81.1772	82.4642	80.8062	81.1173	83.6296	85.2599	84.8869	85.3894	85.5882	85.6538	85.9626	86.6002	87.4804	87.596
Mongolia	Male	Early Neonatal	Road injuries	73.6447	73.6083	73.4674	72.8507	72.4506	72.4258	73.3762	73.7495	74.2412	74.5748	74.4785	74.2659	74.1478	74.1242	74.1736	75.1129	76.6718	78.6681	79.9052	81.2886	82.7498	84.6546	86.3098	87.684	88.9612	90.279	91.2949	92.215
Mongolia	Male	Late Neonatal	Road injuries	91.0486	91.1181	91.154	91.0744	91.1433	91.4073	91.9632	92.3708	92.726	92.9201	92.8656	92.6124	92.2818	91.9899	91.7378	91.8324	92.2884	92.9446	93.3559	93.7867	94.2535	94.9256	95.5044	95.9577	96.3826	96.8324	97.1737	97.5035
Mongolia	Male	Post Neonatal	Road injuries	78.1684	78.14	78.1135	77.8863	77.9974	78.2705	79.142	79.7432	80.4221	80.864	81.1288	81.722	82.3956	83.2452	84.164	85.2595	86.646	88.19	89.2054	90.199	91.1616	92.1712	92.8921	93.3929	93.8436	94.3375	94.6425	94.8252
Tajikistan	Both	0 to 20	Road injuries	91.9612	92.4434	92.8546	93.0582	93.058	93.5525	94.0527	94.4507	94.6494	94.6805	94.6954	94.6234	94.5495	94.5423	94.5331	94.6108	94.8492	95.2049	95.3106	95.4682	95.5844	95.6847	95.787	95.8351	95.8964	95.7392	95.8147	96.1267
Tajikistan	Both	1 to 4	Road injuries	89.8978	90.5281	91.2321	91.8504	92.1567	92.4034	92.5347	92.6	92.4303	92.129	92.1235	92.1387	92.154	92.2127	92.2194	92.3775	92.7269	93.2318	93.3919	93.6137	93.8015	93.9761	94.1168	94.179	94.3142	94.4705	94.6501	95.006
Tajikistan	Both	10 to 14	Road injuries	91.8607	91.9864	92.0877	91.9784	91.7713	92.4223	93.0541	93.5997	93.9529	94.0812	94.0921	93.9606	93.7468	93.6368	93.516	93.5934	93.9851	94.4859	94.5881	94.789	94.9144	94.9882	95.0437	95.0668	95.0728	94.589	94.5351	94.8613
Tajikistan	Both	15 to 19	Road injuries	96.7476	96.6808	96.5425	96.5041	96.2588	96.396	96.5024	96.716	96.8245	96.8276	96.8282	96.8523	96.8532	96.9195	96.9626	96.9802	97.1409	97.3619	97.4148	97.5042	97.5889	97.6469	97.729	97.8058	97.8318	97.6733	97.6685	97.7937
Tajikistan	Both	5 to 9	Road injuries	85.623	86.7922	87.4981	86.9871	86.3822	87.2102	88.3097	88.7317	88.7799	88.6078	88.4004	88.0224	87.8922	87.9045	87.9507	88.507	89.2194	90.1617	90.3315	90.6951	90.8876	91.0218	91.1252	91.0272	91.0891	90.5233	90.5666	91.2674
Tajikistan	Both	Early Neonatal	Road injuries	77.5867	79.0115	80.2667	81.4884	82.501	83.7693	84.9324	86.0198	86.511	86.4615	86.3215	85.8025	85.4182	85.1437	84.9779	85.6281	86.5024	87.2643	87.1781	87.3611	87.4624	87.4565	87.3754	87.2379	87.3754	87.6944	87.8809	88.3916
Tajikistan	Both	Late Neonatal	Road injuries	93.5071	94.0479	94.5426	94.9801	95.3166	95.7148	96.094	96.4395	96.5955	96.5617	96.5267	96.3896	96.2976	96.2309	96.1709	96.3167	96.5478	96.7412	96.675	96.7105	96.7422	96.7392	96.7076	96.6645	96.701	96.7838	96.8454	97.0115
Tajikistan	Both	Post Neonatal	Road injuries	85.1296	85.9662	86.8172	87.4883	87.9255	88.4981	88.9701	89.3158	89.3655	89.1059	89.0233	88.8637	88.79	88.7748	88.7971	89.2438	89.9038	90.4807	90.6055	90.8746	91.0836	91.2042	91.2836	91.3356	91.5104	91.7173	91.917	92.3289
Tajikistan	Female	0 to 20	Road injuries	91.7676	92.498	92.9314	92.7054	92.3636	92.8365	93.5566	93.9146	94.0733	94.2699	94.3399	94.3226	94.4163	94.4821	94.5073	94.5876	94.8126	95.1245	95.2171	95.3611	95.4589	95.5511	95.6524	95.698	95.7612	95.8644	95.9526	96.1614
Tajikistan	Female	1 to 4	Road injuries	90.6386	91.1408	91.6457	92.1572	92.4383	92.6408	92.7729	92.8903	92.7391	92.5237	92.5348	92.6352	92.7613	92.8597	92.7995	92.9361	93.2991	93.8162	94.0348	94.3064	94.5408	94.74	94.902	95.0029	95.1702	95.3397	95.5395	95.8007
Tajikistan	Female	10 to 14	Road injuries	93.4941	93.6507	93.6194	92.8057	91.9452	92.4413	93.3735	93.8687	94.1564	94.6233	94.7681	94.793	94.9885	95.0535	95.1074	95.1811	95.5318	95.9218	95.9974	96.1545	96.264	96.3357	96.4103	96.4868	96.5006	96.5284	96.4435	96.5051
Tajikistan	Female	15 to 19	Road injuries	95.1216	95.0696	94.8502	94.4713	93.8914	93.9358	94.1238	94.3412	94.4176	94.4897	94.5297	94.5067	94.6744	94.8432	95.0269	95.0834	95.3908	95.7922	95.8897	96.0298	96.1485	96.2318	96.3519	96.47	96.4996	96.5518	96.5253	96.6179
Tajikistan	Female	5 to 9	Road injuries	88.5615	90.678	91.3171	88.9988	86.696	87.5799	89.5154	89.8013	89.7261	90.0623	89.848	89.5418	89.6145	89.7098	89.6115	89.9491	90.54	91.383	91.5637	92.0179	92.2275	92.389	92.5867	92.508	92.5879	92.7626	92.8324	93.3078
Tajikistan	Female	Early Neonatal	Road injuries	68.9456	70.1389	70.9338	71.8909	73.2527	74.9109	76.5082	78.0218	78.5153	78.5958	78.7211	78.2285	78.2006	78.1879	77.7488	78.6588	79.8603	80.9203	80.7373	81.0192	81.1496	81.1434	81.0458	80.8662	81.1921	81.8186	82.2768	83.0964
Tajikistan	Female	Late Neonatal	Road injuries	91.7613	92.103	92.3402	92.6159	92.9778	93.379	93.7956	94.1988	94.3113	94.2315	94.0895	93.7828	93.6199	93.4645	93.1971	93.2943	93.5345	93.7324	93.51	93.5009	93.5318	93.5372	93.5084	93.482	93.594	93.778	93.9499	94.2296
Tajikistan	Female	Post Neonatal	Road injuries	86.44	86.7968	87.0534	87.3863	87.679	87.9826	88.2388	88.446	88.3515	88.1052	87.9757	87.8112	87.8219	87.8423	87.7856	88.2258	88.8918	89.4783	89.6584	89.9571	90.1728	90.306	90.4213	90.5371	90.7583	91.006	91.2718	91.6253
Tajikistan	Male	0 to 20	Road injuries	92.4981	92.7875	93.1388	93.5618	93.7559	94.2086	94.5277	94.9046	95.1039	95.0376	95.02	94.9266	94.768	94.7218	94.6951	94.7644	94.9851	95.3271	95.4278	95.5758	95.6886	95.7811	95.8713	95.9142	95.9665	95.6789	95.7365	96.0695
Tajikistan	Male	1 to 4	Road injuries	89.7304	90.4616	91.3365	92.0388	92.3645	92.654	92.7917	92.8185	92.6583	92.3006	92.2837	92.2117	92.1198	92.1392	92.2081	92.3783	92.6962	93.1614	93.2528	93.4112	93.5383	93.6739	93.782	93.7979	93.8879	94.0184	94.1625	94.5839
Tajikistan	Male	10 to 14	Road injuries	93.3121	93.3852	93.506	93.7017	93.8081	94.3351	94.6694	95.0815	95.3612	95.3205	95.2765	95.1234	94.8119	94.6682	94.5162	94.5762	94.8732	95.2743	95.3547	95.5151	95.6077	95.6615	95.6937	95.6869	95.689	95.14	95.112	95.4468
Tajikistan	Male	15 to 19	Road injuries	97.6353	97.5726	97.4645	97.4794	97.3239	97.4491	97.5218	97.6969	97.7901	97.7794	97.7708	97.7951	97.7653	97.7998	97.8093	97.8155	97.9236	98.077	98.1133	98.1796	98.2443	98.2883	98.3504	98.4076	98.4293	98.2647	98.2652	98.3747
Tajikistan	Male	5 to 9	Road injuries	83.3122	83.7854	84.5286	85.3148	85.9356	86.718	87.2107	87.7295	87.8699	87.3457	87.155	86.7402	86.4837	86.4528	86.607	87.3161	88.1075	89.1101	89.2686	89.5674	89.7441	89.8568	89.893	89.7817	89.8276	88.7487	88.7673	89.6174
Tajikistan	Male	Early Neonatal	Road injuries	83.082	84.6976	86.2453	87.6412	88.5013	89.5942	90.5581	91.4514	91.9511	91.8529	91.6046	91.0975	90.5879	90.2343	90.2123	90.7433	91.4506	92.0536	92.0016	92.1255	92.2003	92.1842	92.1003	91.9705	92.0066	92.1643	92.2063	92.5438
Tajikistan	Male	Late Neonatal	Road injuries	93.8355	94.5716	95.2949	95.8813	96.2234	96.6439	97.0187	97.3434	97.5372	97.5335	97.5647	97.5285	97.4776	97.4634	97.5245	97.7	97.9265	98.115	98.1314	98.1883	98.2188	98.2109	98.1777	98.1254	98.1198	98.1457	98.1434	98.2451
Tajikistan	Male	Post Neonatal	Road injuries	85.2537	86.6216	88.1399	89.1624	89.7336	90.5675	91.2507	91.7385	91.9834	91.7712	91.7596	91.6244	91.4707	91.4283	91.5433	91.9478	92.5239	93.021	93.0757	93.2727	93.4324	93.5067	93.5235	93.4879	93.5751	93.6939	93.7764	94.1734
Turkmenistan	Both	0 to 20	Road injuries	91.7316	91.4867	91.8297	92.096	92.9873	93.6297	93.9461	93.8562	93.9186	93.9918	94.3949	94.4287	94.3221	94.4269	94.2486	94.1515	94.317	94.8003	95.3742	96.02	96.4234	96.7178	97.102	97.4439	97.765	97.9141	98.1266	98.3115
Turkmenistan	Both	1 to 4	Road injuries	90.5096	89.7762	89.9435	90.7016	91.9058	92.4916	92.5593	92.4118	92.4621	92.1538	92.2566	92.4058	92.4731	92.8473	92.9517	93.1047	93.3535	93.8191	94.169	94.5443	94.8637	95.2495	95.6642	96.0586	96.3884	96.559	96.6792	96.8067
Turkmenistan	Both	10 to 14	Road injuries	91.797	90.946	90.9108	90.5026	91.7116	92.6914	92.9489	92.6346	92.5203	92.7033	93.456	93.5886	93.4225	93.7692	93.5536	93.5736	93.8533	94.6145	95.3823	96.2471	96.7984	97.0351	97.4323	97.6868	97.9557	97.8268	97.9272	98.0531
Turkmenistan	Both	15 to 19	Road injuries	96.7336	96.6818	96.7509	96.5562	96.8316	97.106	97.2332	97.2858	97.4472	97.54	97.6804	97.6737	97.4887	97.3424	97.0475	96.8865	96.9815	97.2284	97.6121	98.0972	98.3287	98.4375	98.5457	98.5665	98.5847	98.5036	98.5799	98.6433
Turkmenistan	Both	5 to 9	Road injuries	86.7697	87.0779	88.1636	88.7084	89.6236	90.3409	90.8916	89.993	89.3272	89.2478	90.3907	90.2274	90.2986	91.072	91.2941	91.4088	91.7683	92.6893	93.6181	94.5314	95.0694	95.4237	95.9871	96.4811	96.7866	96.8732	96.8694	96.8936
Turkmenistan	Both	Early Neonatal	Road injuries	52.5754	52.1608	54.1536	56.2367	59.2659	60.7232	61.859	62.1774	62.864	63.1597	64.0762	64.7385	64.9332	66.4343	66.7441	67.3746	68.5384	71.3331	74.3766	77.4493	80.3972	83.1862	85.6392	87.8561	89.5744	90.4064	91.3367	92.1819
Turkmenistan	Both	Late Neonatal	Road injuries	85.0212	84.5171	85.1795	85.9573	87.4333	88.0382	88.3397	88.3064	88.2948	87.9609	87.9318	87.9203	87.6526	87.8985	87.6643	87.5443	87.6913	88.7324	90.1945	91.7136	93.0813	94.3331	95.3571	96.1972	96.8151	97.1265	97.4355	97.7237
Turkmenistan	Both	Post Neonatal	Road injuries	84.7475	83.6377	83.7933	84.468	86.2617	86.7405	86.6131	86.0708	85.6926	84.8195	84.3449	84.0048	83.436	83.9392	84.1518	84.5069	85.1711	86.5561	88.0012	89.3045	90.5107	91.6129	92.5026	93.2084	93.6982	93.8939	94.0492	94.1899
Turkmenistan	Female	0 to 20	Road injuries	91.9795	91.6847	91.9182	92.2458	92.9596	93.2712	93.3594	93.3118	93.3755	93.3535	93.6592	93.6759	93.6634	93.8374	93.7894	93.6618	93.844	94.3623	94.8753	95.4892	95.8825	96.2288	96.6142	97.0095	97.3539	97.6119	97.7977	97.9488
Turkmenistan	Female	1 to 4	Road injuries	91.5623	90.9803	91.1173	91.6354	92.6331	92.8359	92.8235	92.631	92.6142	92.3806	92.5526	92.6005	92.7388	93.1632	93.1841	93.2303	93.4739	93.9648	94.2624	94.6746	94.944	95.3966	95.7903	96.2011	96.5054	96.7194	96.863	97.0099
Turkmenistan	Female	10 to 14	Road injuries	94.0875	93.6876	93.719	93.6982	93.9864	94.3341	94.2464	94.2027	94.0599	94.0849	94.5	94.5333	94.4696	94.7675	94.7055	94.5448	94.8304	95.5972	96.3342	97.1476	97.6744	97.8493	98.1005	98.3801	98.5387	98.6568	98.703	98.7394
Turkmenistan	Female	15 to 19	Road injuries	94.9148	94.8323	94.929	94.9079	95.1913	95.4678	95.5413	95.5261	95.653	95.7067	95.963	96.0443	95.8824	95.925	95.7143	95.4118	95.4998	96.024	96.4796	97.0895	97.4178	97.5897	97.7829	97.896	98.0228	98.0741	98.1137	98.128
Turkmenistan	Female	5 to 9	Road injuries	89.6381	89.1747	89.5644	89.946	90.9778	91.3422	91.3558	91.0403	91.0404	90.8689	91.6135	91.3348	91.2839	91.5196	91.6665	91.5061	91.9838	92.8123	93.834	95.1087	95.6908	96.14	96.6134	97.0563	97.3572	97.4798	97.4843	97.5103
Turkmenistan	Female	Early Neonatal	Road injuries	54.3114	52.9956	56.0296	56.9805	60.1968	60.2811	59.993	59.1177	58.8105	59.1059	59.5146	60.0074	60.3784	62.4132	61.8538	61.6442	62.861	67.2722	71.953	76.6925	80.5021	83.9317	86.4934	88.5579	90.0855	90.7601	91.5467	92.2511
Turkmenistan	Female	Late Neonatal	Road injuries	85.9244	85.2998	86.3114	86.6166	87.9581	88.017	87.8548	87.3209	86.7769	86.2043	85.8992	85.6884	85.4661	86.2347	86.2905	86.4489	87.0081	88.5654	90.1111	91.6079	92.7803	93.8951	94.7337	95.452	95.9898	96.2322	96.4826	96.7149
Turkmenistan	Female	Post Neonatal	Road injuries	87.2121	86.6582	87.13	87.441	88.4985	88.3933	88.2228	87.7444	87.3552	86.8791	86.615	86.4162	86.1335	86.6319	86.6654	86.8587	87.3823	88.508	89.4711	90.3681	91.0931	91.8037	92.2799	92.6655	92.9024	92.9454	92.9788	93.0054
Turkmenistan	Male	0 to 20	Road injuries	92.0507	91.8588	92.2254	92.4283	93.3221	94.0781	94.4801	94.3679	94.4144	94.5202	94.9255	94.9654	94.8274	94.8906	94.6702	94.6006	94.7408	95.155	95.6992	96.2938	96.6614	96.8997	97.2434	97.5191	97.7924	97.8593	98.0637	98.25
Turkmenistan	Male	1 to 4	Road injuries	90.0484	89.2156	89.3983	90.3291	91.6586	92.5579	92.6973	92.6006	92.7122	92.3549	92.394	92.6315	92.6339	92.947	93.1255	93.3723	93.6173	94.0404	94.4258	94.7512	95.105	95.4115	95.8294	96.1925	96.5344	96.6579	96.7523	96.8568
Turkmenistan	Male	10 to 14	Road injuries	92.9559	92.1653	92.1178	91.6845	92.9303	93.896	94.2289	93.9223	93.8755	94.0767	94.738	94.8647	94.7079	94.9692	94.7559	94.8329	95.0268	95.5632	96.1153	96.7442	97.1394	97.324	97.6573	97.8185	98.0479	97.8336	97.9132	98.0288
Turkmenistan	Male	15 to 19	Road injuries	97.6535	97.6131	97.6636	97.476	97.7001	97.9264	98.0418	98.0985	98.2378	98.3197	98.4164	98.3978	98.2453	98.0988	97.8487	97.7366	97.8121	97.9668	98.2609	98.6301	98.7987	98.8743	98.9453	98.9441	98.9381	98.8436	98.9081	98.964
Turkmenistan	Male	5 to 9	Road injuries	84.5435	85.4054	86.9867	87.6457	88.4696	89.4361	90.3662	89.0632	87.9513	87.9476	89.3539	89.2646	89.4143	90.5441	90.8141	91.1142	91.3894	92.3682	93.2278	93.8818	94.3831	94.6632	95.2855	95.81	96.1118	96.1653	96.1484	96.1641
Turkmenistan	Male	Early Neonatal	Road injuries	55.8444	55.9199	57.4975	59.9737	62.8119	64.7477	66.3759	67.1253	68.1367	68.4011	69.4478	70.1404	70.2704	71.4911	72.1101	73.0068	74.0008	75.8494	77.882	79.9248	82.2506	84.5819	86.8787	89.1076	90.8857	91.7773	92.7681	93.6779
Turkmenistan	Male	Late Neonatal	Road injuries	84.1063	83.7059	84.2128	85.2719	86.8374	87.746	88.2997	88.5321	88.801	88.591	88.7058	88.8005	88.5122	88.4829	88.0947	87.821	87.7087	88.3896	89.7231	91.1934	92.6538	93.9903	95.144	96.0795	96.7645	97.1277	97.4839	97.8184
Turkmenistan	Male	Post Neonatal	Road injuries	84.2907	82.7946	82.6367	83.6216	85.9424	86.964	86.9007	86.356	86.0204	84.8412	84.1979	83.7426	82.9398	83.3573	83.7051	84.1753	84.8778	86.2931	87.9852	89.4831	91.0025	92.3583	93.5834	94.5609	95.2852	95.6469	95.9374	96.2041
Uzbekistan	Both	0 to 20	Road injuries	92.2668	92.5497	92.9566	93.247	93.6164	93.9302	93.9821	94.026	94.048	93.9479	93.9245	93.906	93.8344	93.6766	93.4675	93.3928	93.6891	93.8145	94.0177	94.2	94.4995	94.7164	94.8904	95.0362	95.3378	95.726	96.0723	96.3905
Uzbekistan	Both	1 to 4	Road injuries	90.6853	90.8036	91.2952	91.8557	92.5162	92.9213	93.0234	93.2631	93.4386	93.2019	93.0575	93.0333	93.0837	92.8783	92.4288	92.2102	92.3536	92.4858	92.6708	92.7698	93.1269	93.4794	93.7436	93.9308	94.1938	94.6095	94.9696	95.2913
Uzbekistan	Both	10 to 14	Road injuries	91.4514	91.7842	92.1075	92.5815	92.8257	93.044	93.1676	93.3364	93.3858	93.1112	92.8769	92.9725	92.8348	92.56	92.204	91.9374	92.4446	92.7746	93.2813	93.5522	93.833	93.8568	94.125	94.1533	94.0615	94.2672	94.622	94.8069
Uzbekistan	Both	15 to 19	Road injuries	96.6719	96.6713	96.8688	96.9894	97.2423	97.4503	97.3859	97.3178	97.2848	97.2082	97.1472	97.1301	97.0796	97.0271	96.8854	96.7218	96.8739	96.8649	96.9447	97.0413	97.2303	97.2752	97.2521	97.2638	97.4081	97.5741	97.7156	97.8587
Uzbekistan	Both	5 to 9	Road injuries	86.017	86.9377	87.4605	87.3009	87.3612	87.5331	87.3104	86.8888	86.5529	86.4367	86.8555	86.8655	86.6821	86.1554	85.7737	86.1885	87.2178	87.7921	88.4163	89.0199	89.7582	90.4361	90.6542	90.6598	91.2203	91.7468	91.8911	91.9833
Uzbekistan	Both	Early Neonatal	Road injuries	79.2272	79.6952	80.7954	82.0182	83.0419	83.5588	83.954	84.6633	85.3985	85.6022	85.8103	85.6857	85.3975	84.8813	84.3322	84.2585	84.8117	85.5521	86.3363	86.9844	87.8873	88.6452	89.4536	90.0481	90.7708	91.601	92.3061	92.8973
Uzbekistan	Both	Late Neonatal	Road injuries	91.7785	91.8828	92.2634	92.6648	92.9433	93.0131	92.9157	92.805	92.6247	92.2957	92.4003	92.3721	92.2348	91.924	91.5816	91.5181	91.8001	92.1827	92.6083	92.9606	93.4659	93.9192	94.3721	94.6592	95.0596	95.5035	95.8792	96.2223
Uzbekistan	Both	Post Neonatal	Road injuries	87.5416	87.6448	88.164	88.5169	88.7915	89.0332	88.9352	88.9312	88.8609	88.5894	88.7284	88.6282	88.5371	88.2494	87.8346	87.8398	88.254	88.7401	89.2781	89.7457	90.3314	90.9204	91.4203	91.7065	92.1324	92.6134	92.999	93.3067
Uzbekistan	Female	0 to 20	Road injuries	92.7716	93.0324	93.2595	93.3344	93.6355	93.9364	94.1098	94.0418	93.8966	93.8045	93.9436	93.7816	93.7137	93.5837	93.435	93.3726	93.6976	93.9301	94.0986	94.2801	94.5642	94.8841	95.2011	95.3564	95.633	95.9185	96.1732	96.3954
Uzbekistan	Female	1 to 4	Road injuries	92.3712	92.4896	92.865	93.3951	93.8663	94.2381	94.2875	94.3094	94.3808	94.2844	94.2476	94.1993	94.2989	94.1819	93.9465	93.7225	93.8135	93.8984	94.012	94.0746	94.3306	94.6897	95.0312	95.0705	95.354	95.7133	96.0322	96.3143
Uzbekistan	Female	10 to 14	Road injuries	93.6562	93.9589	94.0508	93.9824	94.0623	94.129	94.5617	94.5808	94.1818	93.598	93.5944	93.5079	93.6663	93.4971	93.2144	92.9412	93.5344	93.9856	94.3696	94.6233	94.9827	95.1747	95.3842	95.3013	95.3471	95.528	95.6614	95.769
Uzbekistan	Female	15 to 19	Road injuries	94.6849	94.8356	94.6942	94.5129	95.0444	95.5024	95.5266	95.3651	95.256	95.1184	95.1303	94.9281	94.7286	94.6024	94.3085	94.1348	94.5213	94.7796	95.0808	95.3395	95.6568	95.9189	96.2255	96.4086	96.6003	96.7284	96.8745	97.0036
Uzbekistan	Female	5 to 9	Road injuries	89.0191	89.6792	90.076	89.5082	89.4942	89.6221	89.6376	88.796	87.846	87.8041	88.8033	88.412	88.1268	87.7153	87.514	87.6872	88.764	89.5574	89.8463	90.3804	91.1812	92.1289	92.7633	92.8712	93.2917	93.5541	93.6476	93.6118
Uzbekistan	Female	Early Neonatal	Road injuries	77.475	77.8433	78.7121	79.962	81.1052	81.667	82.0364	82.7901	83.8277	84.1765	84.4688	84.148	83.7421	83.159	82.3691	82.2024	82.8556	83.8335	84.8777	85.7734	86.7824	87.7401	88.6534	89.1651	89.9262	90.7124	91.3885	91.9516
Uzbekistan	Female	Late Neonatal	Road injuries	89.9854	90.108	90.3917	90.7998	91.0258	91.0435	90.8064	90.5033	90.1484	89.6556	89.7533	89.5608	89.3023	88.9171	88.4125	88.3304	88.7324	89.2979	89.8832	90.3798	90.9846	91.6003	92.1606	92.419	92.8984	93.3667	93.7688	94.1487
Uzbekistan	Female	Post Neonatal	Road injuries	88.8793	89.0234	89.1791	89.5	89.6795	89.8576	89.5992	89.2372	88.6594	88.1531	88.1667	87.9149	87.6841	87.4288	86.9814	86.96	87.3361	87.8312	88.3716	88.8478	89.4019	90.0176	90.4942	90.7544	91.181	91.6166	91.9818	92.2857
Uzbekistan	Male	0 to 20	Road injuries	92.3846	92.6478	93.1097	93.4876	93.8554	94.1429	94.1224	94.2253	94.3387	94.2472	94.1392	94.2051	94.1418	93.9881	93.7692	93.6969	93.9453	93.9967	94.1979	94.3595	94.6331	94.7654	94.8366	94.9569	95.2359	95.6339	95.9896	96.3224
Uzbekistan	Male	1 to 4	Road injuries	89.6827	89.7933	90.367	90.9314	91.7257	92.148	92.3008	92.7307	92.9943	92.6633	92.4422	92.4353	92.4403	92.1692	91.5646	91.3606	91.5378	91.6976	91.9245	92.0427	92.4584	92.781	92.9573	93.2554	93.48	93.9175	94.2874	94.6215
Uzbekistan	Male	10 to 14	Road injuries	92.8229	93.0648	93.3836	93.9323	94.1698	94.3855	94.3522	94.5342	94.7474	94.6738	94.4171	94.5539	94.3333	94.0902	93.7991	93.6066	93.9322	94.1208	94.5366	94.7413	94.9138	94.8685	95.0848	95.1508	95.0333	95.1888	95.5303	95.6926
Uzbekistan	Male	15 to 19	Road injuries	97.6359	97.614	97.8296	97.9765	98.143	98.2761	98.21	98.1694	98.1537	98.1001	98.0377	98.0519	98.0314	97.9961	97.8987	97.7605	97.8447	97.7894	97.816	97.8655	97.9986	97.9961	97.9197	97.8983	98.0085	98.1496	98.2639	98.3823
Uzbekistan	Male	5 to 9	Road injuries	83.8287	84.9101	85.5129	85.6249	85.7341	85.9341	85.5548	85.4203	85.4984	85.3354	85.3675	85.6382	85.5179	84.9113	84.4072	84.9787	85.9696	86.3953	87.2434	87.8912	88.5825	89.076	89.0115	88.9445	89.593	90.2883	90.4595	90.6326
Uzbekistan	Male	Early Neonatal	Road injuries	81.2402	81.8488	83.1567	84.4393	85.4649	86.0208	86.4737	87.1961	87.8144	87.9777	88.1775	88.1894	88.0191	87.6059	87.2286	87.2221	87.7059	88.2884	88.8999	89.3917	90.2142	90.8674	91.6216	92.2532	92.9568	93.8011	94.5122	95.1077
Uzbekistan	Male	Late Neonatal	Road injuries	92.0756	92.1948	92.6853	93.1183	93.4605	93.5834	93.5857	93.6056	93.5379	93.308	93.4244	93.5089	93.4546	93.1922	92.9503	92.9006	93.1137	93.3867	93.7164	93.9814	94.4348	94.7984	95.1988	95.5151	95.8806	96.3243	96.6957	97.0264
Uzbekistan	Male	Post Neonatal	Road injuries	87.2988	87.3712	88.3073	88.677	89.0642	89.3906	89.5461	90.008	90.5744	90.6306	90.8921	90.97	91.0332	90.7364	90.403	90.4295	90.8279	91.2424	91.7095	92.1095	92.6541	93.1412	93.6121	93.9076	94.2961	94.7832	95.1624	95.4564
Central Europe	Both	0 to 20	Road injuries	96.7007	96.6734	96.645	96.7142	96.6243	96.7013	96.8066	96.939	97.1306	97.2994	97.4785	97.6046	97.6874	97.8091	97.893	97.9553	98.0272	98.0599	98.1576	98.3722	98.6084	98.7596	98.8647	98.9723	99.0599	99.0851	99.0791	99.0515
Central Europe	Both	1 to 4	Road injuries	97.4437	97.5701	97.6114	97.7492	97.6409	97.8505	97.9306	98.0893	98.2236	98.336	98.3951	98.4657	98.5257	98.5938	98.6208	98.7077	98.7977	98.8834	98.9775	99.0722	99.1773	99.2722	99.3468	99.4121	99.4641	99.5212	99.5478	99.5999
Central Europe	Both	10 to 14	Road injuries	97.0857	97.0649	97.1073	97.2527	97.1737	97.1848	97.2817	97.3606	97.4242	97.5459	97.7363	97.8485	97.8635	97.9971	98.1759	98.3231	98.3805	98.4579	98.6597	98.8088	99.0273	99.1676	99.1891	99.2854	99.3584	99.337	99.3327	99.3644
Central Europe	Both	15 to 19	Road injuries	97.7011	97.6572	97.6389	97.7164	97.6796	97.7145	97.8361	97.8745	98.0202	98.139	98.2976	98.4107	98.49	98.5789	98.6246	98.616	98.6367	98.5623	98.5624	98.7606	98.9472	99.0033	99.0476	99.1062	99.168	99.1684	99.189	99.182
Central Europe	Both	5 to 9	Road injuries	96.5996	96.8013	96.9238	97.0393	96.7867	96.8613	96.7124	96.9064	97.1746	97.3875	97.6765	97.843	97.8736	98.0779	98.1567	98.2842	98.4653	98.7018	98.849	99.0116	99.2289	99.4082	99.4801	99.5493	99.5622	99.5973	99.5625	99.548
Central Europe	Both	Early Neonatal	Road injuries	82.4447	83.3099	83.9798	85.0296	84.4744	86.2702	87.2836	88.9972	90.0718	90.7344	91.6533	92.1517	92.5692	93.0131	93.4021	93.9444	94.4566	94.8842	95.232	95.5866	95.9329	96.213	96.3682	96.4863	96.6008	96.762	96.8163	96.9598
Central Europe	Both	Late Neonatal	Road injuries	91.2608	91.7878	92.1161	92.6803	92.3081	93.2506	93.5619	94.296	94.82	95.1786	95.5209	95.8475	96.0708	96.3871	96.6504	96.9889	97.282	97.5267	97.7608	97.9968	98.2257	98.3931	98.4616	98.5069	98.5855	98.6898	98.7225	98.8342
Central Europe	Both	Post Neonatal	Road injuries	87.4538	88.252	88.4495	88.9173	88.7105	89.5189	89.6868	90.454	91.1432	91.6991	92.2174	92.563	92.759	92.9987	93.2543	93.6496	94.1204	94.5624	95.0366	95.5071	95.9195	96.1908	96.3292	96.4389	96.5714	96.7636	96.8613	97.0267
Central Europe	Female	0 to 20	Road injuries	96.6625	96.6617	96.6778	96.7338	96.6554	96.7049	96.7348	96.823	97.0003	97.1351	97.2681	97.3549	97.3952	97.4631	97.5101	97.55	97.6725	97.7512	97.8715	98.0613	98.2585	98.3896	98.4703	98.534	98.5817	98.584	98.5475	98.4939
Central Europe	Female	1 to 4	Road injuries	97.6429	97.7392	97.7802	97.906	97.7882	97.9841	98.0469	98.2026	98.3303	98.4221	98.4755	98.5224	98.5873	98.6494	98.6695	98.7386	98.8248	98.9157	99.0028	99.1022	99.2085	99.3127	99.3815	99.4283	99.47	99.5133	99.5361	99.5808
Central Europe	Female	10 to 14	Road injuries	97.3072	97.2889	97.3159	97.468	97.4395	97.3855	97.3655	97.4793	97.6013	97.7257	97.9219	97.9623	97.9578	98.101	98.2025	98.3295	98.4519	98.4907	98.6729	98.7709	98.9623	99.1118	99.1842	99.2481	99.2675	99.2369	99.2088	99.208
Central Europe	Female	15 to 19	Road injuries	96.4494	96.3751	96.4107	96.4479	96.3438	96.3063	96.3771	96.326	96.5305	96.6612	96.8207	97.0143	97.0809	97.142	97.216	97.2277	97.4184	97.4105	97.4788	97.8462	98.1876	98.2824	98.339	98.3801	98.4438	98.4166	98.3962	98.3419
Central Europe	Female	5 to 9	Road injuries	96.7995	96.9722	97.1147	97.2087	96.9249	96.9854	96.733	96.7927	97.1629	97.4352	97.7935	97.9462	97.9971	98.2064	98.2889	98.2909	98.5504	98.7818	98.9296	99.0777	99.236	99.4038	99.4328	99.4932	99.5084	99.5433	99.5262	99.529
Central Europe	Female	Early Neonatal	Road injuries	76.3685	77.293	78.335	79.9047	78.785	81.372	82.7821	85.2719	86.5519	87.194	88.5426	89.2284	89.8514	90.5888	91.1739	91.8586	92.5185	93.0248	93.4685	93.9504	94.4537	94.8256	95.0138	95.1734	95.3332	95.5357	95.6016	95.7833
Central Europe	Female	Late Neonatal	Road injuries	89.6367	90.0921	90.4302	91.0414	90.531	91.5814	91.8604	92.6367	93.1187	93.4148	93.7803	94.119	94.3921	94.7803	95.0944	95.4712	95.7909	96.0783	96.3265	96.5906	96.8373	96.9996	97.0729	97.1621	97.2675	97.3943	97.4282	97.5495
Central Europe	Female	Post Neonatal	Road injuries	88.319	88.95	89.0809	89.4065	89.1746	89.825	89.819	90.3401	90.9014	91.3244	91.8047	92.1024	92.2915	92.4623	92.6283	92.9421	93.3005	93.6625	94.0418	94.4225	94.7417	94.9629	95.074	95.1728	95.2851	95.4372	95.5249	95.663
Central Europe	Male	0 to 20	Road injuries	96.633	96.5928	96.5393	96.6095	96.5215	96.6071	96.7486	96.8932	97.071	97.2418	97.4306	97.5681	97.6694	97.8127	97.9115	97.9816	98.0124	98.0107	98.0815	98.2881	98.5239	98.6714	98.7815	98.9084	99.0154	99.0564	99.0762	99.0752
Central Europe	Male	1 to 4	Road injuries	97.3246	97.469	97.5084	97.6497	97.5531	97.7645	97.8545	98.008	98.141	98.2641	98.3248	98.4118	98.4665	98.5378	98.5703	98.6692	98.7597	98.8391	98.9371	99.0253	99.1254	99.2076	99.2842	99.3635	99.4221	99.4887	99.5166	99.5718
Central Europe	Male	10 to 14	Road injuries	97.6005	97.5835	97.6201	97.7207	97.6391	97.6765	97.8	97.8395	97.857	97.9423	98.0755	98.1891	98.2082	98.2989	98.4631	98.5777	98.5869	98.659	98.8119	98.9427	99.1126	99.2085	99.1977	99.2824	99.3614	99.3498	99.3581	99.3969
Central Europe	Male	15 to 19	Road injuries	98.2674	98.2289	98.1967	98.266	98.2418	98.2821	98.394	98.4406	98.5519	98.6494	98.7847	98.8659	98.9363	99.0184	99.052	99.0398	99.0226	98.9406	98.9229	99.0602	99.193	99.2362	99.2758	99.3355	99.395	99.4073	99.4413	99.4533
Central Europe	Male	5 to 9	Road injuries	96.2351	96.4548	96.5611	96.6898	96.4599	96.5427	96.4678	96.7556	96.9482	97.1167	97.3541	97.5286	97.5439	97.7429	97.8181	98.0361	98.1592	98.3977	98.5433	98.716	98.9787	99.1681	99.2771	99.3579	99.3746	99.4157	99.373	99.3508
Central Europe	Male	Early Neonatal	Road injuries	86.9261	87.7537	88.2342	89.0272	88.7475	90.1604	90.9868	92.3307	93.3115	93.9819	94.6806	95.0738	95.3723	95.6499	95.922	96.3824	96.8084	97.1842	97.4703	97.7513	98.0137	98.2488	98.3865	98.4803	98.5688	98.7102	98.756	98.8819
Central Europe	Male	Late Neonatal	Road injuries	91.5735	92.1624	92.4904	93.0428	92.7463	93.6555	94.0067	94.7492	95.3284	95.7447	96.0805	96.4065	96.5946	96.863	97.0917	97.4118	97.6937	97.9116	98.1421	98.3661	98.594	98.7759	98.8423	98.8515	98.9113	99.0033	99.0359	99.1486
Central Europe	Male	Post Neonatal	Road injuries	88.1019	88.9647	89.2049	89.7638	89.6199	90.4867	90.8408	91.7858	92.5238	93.1519	93.6308	93.9675	94.1153	94.3679	94.6603	95.0632	95.5715	96.0159	96.5103	96.9995	97.4524	97.7346	97.8779	97.9763	98.108	98.3172	98.409	98.5808
Albania	Both	0 to 20	Road injuries	95.2162	94.8857	95.0069	95.339	95.7671	96.1991	96.4843	96.7302	96.8184	96.9702	97.0235	96.953	96.9815	96.9829	97.095	97.2837	97.3667	97.3921	97.4719	97.6074	97.6352	97.6767	97.7628	97.8243	97.8985	98.0477	98.22	98.3865
Albania	Both	1 to 4	Road injuries	96.1725	95.4387	95.356	95.5217	95.8442	96.3557	96.8511	97.2256	97.5084	97.7115	97.654	97.5591	97.6688	97.7196	97.8764	98.0991	98.1872	98.2071	98.2772	98.4725	98.5342	98.6667	98.814	98.96	99.0999	99.2276	99.3506	99.4579
Albania	Both	10 to 14	Road injuries	95.8609	95.4884	95.4761	95.8471	96.3337	96.7919	97.0216	97.2437	97.3654	97.456	97.4324	97.2069	97.0222	96.9638	97.0023	97.2717	97.4423	97.5472	97.8355	98.1729	98.2672	98.3612	98.5046	98.6265	98.7333	98.8335	98.9288	99.011
Albania	Both	15 to 19	Road injuries	97.6293	97.395	97.4414	97.6342	97.8715	98.0356	98.1266	98.2209	98.2725	98.3133	98.2641	98.251	98.2735	98.2439	98.2874	98.3681	98.4543	98.5107	98.579	98.7106	98.7769	98.8178	98.8872	98.9375	98.9683	99.0334	99.1029	99.1674
Albania	Both	5 to 9	Road injuries	94.1306	93.5535	93.7351	94.1216	94.6758	95.3172	95.5355	95.7121	95.6868	95.7643	95.7066	95.6274	95.6625	95.496	95.6852	96.3138	96.5603	96.6857	97.0798	97.4809	97.5034	97.7154	97.8981	98.0516	98.2157	98.3066	98.377	98.4206
Albania	Both	Early Neonatal	Road injuries	39.1251	40.7226	40.0669	43.0904	49.5739	55.5724	59.693	62.6848	67.1153	65.0576	66.4446	68.1323	70.1498	72.6743	75.9684	80.287	81.4859	80.8871	80.9723	83.8449	83.3242	84.8238	85.9451	86.8672	87.5102	88.1889	88.8024	89.2629
Albania	Both	Late Neonatal	Road injuries	89.2671	90.2235	90.7457	91.749	93.0032	93.7562	94.1192	94.4165	94.9452	94.5838	94.6717	94.917	94.9368	94.8745	94.8741	95.1299	94.9698	94.6127	94.5377	95.1518	95.0043	95.4381	95.7728	96.0473	96.2403	96.4478	96.6423	96.8107
Albania	Both	Post Neonatal	Road injuries	86.671	86.2988	86.1865	87.0151	88.3558	89.7816	90.8216	91.6503	92.7759	92.6104	92.2842	93.0083	93.3605	93.7792	94.3234	94.9395	95.2439	95.2471	95.3197	95.8195	95.8713	96.1443	96.4252	96.6658	96.8354	97.0013	97.1765	97.3081
Albania	Female	0 to 20	Road injuries	95.243	95.0256	95.1388	95.3795	95.6876	96.0365	96.2255	96.4588	96.5974	96.7329	96.8564	96.867	96.9214	96.9682	97.0305	97.1092	97.1103	97.0992	97.1285	97.1882	97.1885	97.1998	97.2398	97.2632	97.312	97.4246	97.564	97.6994
Albania	Female	1 to 4	Road injuries	96.4581	95.715	95.6675	95.9489	96.407	97.0283	97.5709	98.0188	98.3602	98.5646	98.6097	98.6516	98.7746	98.8642	98.9651	99.0768	99.1527	99.2136	99.27	99.3636	99.4356	99.5163	99.6024	99.6884	99.773	99.8526	99.9303	100
Albania	Female	10 to 14	Road injuries	96.4231	96.2542	96.3706	96.6828	97.006	97.2966	97.31	97.4943	97.6578	97.6737	97.7122	97.7692	97.7673	97.7248	97.7387	97.8919	97.9857	98.0811	98.3012	98.4951	98.5661	98.7147	98.8421	98.9235	99.0242	99.1062	99.182	99.2466
Albania	Female	15 to 19	Road injuries	96.6988	96.5854	96.6798	96.9125	97.1096	97.2181	97.3141	97.3947	97.4805	97.5272	97.5512	97.5625	97.6007	97.6167	97.6826	97.7471	97.8014	97.8992	98.0375	98.2534	98.3676	98.4456	98.5299	98.6002	98.6562	98.7121	98.7655	98.8091
Albania	Female	5 to 9	Road injuries	94.9193	94.4216	94.5182	94.594	94.9154	95.4936	95.4655	95.7458	95.8343	95.989	96.2999	96.4218	96.6184	96.8131	96.9827	97.2939	97.2908	97.2339	97.4416	97.7734	97.852	98.0368	98.2231	98.3739	98.5391	98.6749	98.806	98.9277
Albania	Female	Early Neonatal	Road injuries	0	2.98962	1.6257	7.28369	17.5385	28.6955	36.3837	41.7449	49.9011	47.249	48.8613	50.6805	53.2951	56.6336	60.6589	67.1192	68.8421	68.0971	68.4533	72.9652	72.2282	74.7673	76.7144	78.2887	79.3648	80.4691	81.4462	82.159
Albania	Female	Late Neonatal	Road injuries	88.9063	89.3221	89.1743	89.6484	90.4715	91.1383	91.3232	91.3403	91.8253	90.8792	90.5954	90.7928	90.7643	90.6867	90.6086	91.0158	90.7608	90.2895	90.3823	91.3451	91.1802	91.8548	92.3772	92.7858	93.0597	93.3466	93.6122	93.8393
Albania	Female	Post Neonatal	Road injuries	86.8776	86.7352	86.6989	87.5573	88.8154	90.1619	91.1378	91.9849	93.1179	93.1853	93.3015	94.1441	94.7623	95.3464	95.8603	96.3538	96.6949	96.8819	97.0016	97.1872	97.268	97.3836	97.4927	97.5797	97.6333	97.6775	97.7239	97.7471
Albania	Male	0 to 20	Road injuries	95.2951	94.9333	95.044	95.3924	95.8448	96.2796	96.5913	96.8165	96.8622	97.0046	97.01	96.8998	96.9097	96.8843	97.0109	97.2399	97.3595	97.4039	97.5062	97.6737	97.7187	97.7778	97.8861	97.9688	98.0549	98.2141	98.3912	98.564
Albania	Male	1 to 4	Road injuries	96.084	95.3813	95.2781	95.359	95.5752	95.9874	96.4247	96.7264	96.9501	97.135	96.9904	96.7754	96.8351	96.8113	96.9691	97.2497	97.319	97.2681	97.3171	97.5786	97.6054	97.7696	97.9606	98.1528	98.3363	98.5026	98.6633	98.8026
Albania	Male	10 to 14	Road injuries	96.6074	96.2506	96.1846	96.4746	96.8936	97.2941	97.5502	97.7254	97.7963	97.8916	97.8485	97.5732	97.3681	97.3209	97.3583	97.5966	97.7473	97.8235	98.0537	98.3482	98.4207	98.4612	98.5648	98.6626	98.7341	98.8055	98.8732	98.9302
Albania	Male	15 to 19	Road injuries	98.2397	98.0176	98.0417	98.1896	98.3916	98.5359	98.6077	98.6871	98.7261	98.7576	98.6968	98.6827	98.7009	98.6702	98.7031	98.7716	98.8457	98.8812	98.9214	99.0119	99.055	99.0785	99.1316	99.1693	99.1891	99.2451	99.3061	99.3641
Albania	Male	5 to 9	Road injuries	93.4455	92.8194	93.0487	93.6223	94.3135	94.9864	95.355	95.4624	95.3617	95.3852	95.0841	94.866	94.7861	94.3779	94.5694	95.3941	95.7933	96.0283	96.5352	96.9751	96.9582	97.1871	97.3668	97.5222	97.687	97.7459	97.7695	97.7454
Albania	Male	Early Neonatal	Road injuries	58.8795	59.913	59.616	61.5097	66.2233	69.9028	72.3991	74.2904	76.9698	75.2138	76.4755	78.0937	79.8329	81.9815	84.9497	88.2461	89.2057	88.6925	88.6571	90.7486	90.3384	91.3264	92.0375	92.6342	93.0595	93.5237	93.9521	94.2809
Albania	Male	Late Neonatal	Road injuries	89.3019	90.4761	91.3048	92.563	94.042	94.8419	95.3109	95.7851	96.3621	96.3746	96.7253	97.0357	97.1147	97.0863	97.1628	97.3414	97.2561	96.9845	96.8025	97.2099	97.0731	97.3542	97.5676	97.7544	97.8919	98.0435	98.1852	98.3062
Albania	Male	Post Neonatal	Road injuries	88.4106	87.8418	87.6407	88.2984	89.5023	90.7666	91.6786	92.3174	93.2186	92.7637	91.9169	92.3202	92.2148	92.2694	92.6706	93.2564	93.3632	92.9958	92.8819	93.6609	93.607	94.0363	94.508	94.9391	95.2708	95.6173	95.9881	96.2978
Bosnia and Herzegovina	Both	0 to 20	Road injuries	96.7816	96.6002	96.4987	96.6056	96.6075	96.6682	96.8193	96.9968	97.2048	97.3881	97.4687	97.5795	97.5807	97.698	97.7694	97.732	97.7168	97.6088	97.6525	97.7875	97.776	97.7914	97.7652	97.7384	97.812	97.8998	98.0949	98.3638
Bosnia and Herzegovina	Both	1 to 4	Road injuries	98.4581	98.4456	98.3276	98.2328	98.1215	98.0535	97.9518	98.1156	98.3425	98.5809	98.6703	98.8805	98.8481	98.9909	99.0934	99.1404	99.1875	99.2895	99.3444	99.4238	99.4969	99.5917	99.6389	99.6851	99.7521	99.758	99.7827	99.8497
Bosnia and Herzegovina	Both	10 to 14	Road injuries	98.29	98.0962	97.8685	97.8752	97.8874	97.9626	98.1907	98.4609	98.7131	98.9	98.9606	99.0466	99.0218	99.1828	99.2157	99.0957	99.195	99.274	99.183	99.3845	99.4874	99.5432	99.4822	99.4645	99.4612	99.3815	99.3923	99.4629
Bosnia and Herzegovina	Both	15 to 19	Road injuries	98.6177	98.2647	98.0252	98.0629	98.0449	98.0624	98.2638	98.5277	98.776	98.8879	98.9027	98.9302	98.9472	99.0202	99.0738	99.02	99.0472	98.9153	98.9729	99.1346	99.1158	99.114	99.1534	99.1563	99.1421	99.1118	99.1919	99.3114
Bosnia and Herzegovina	Both	5 to 9	Road injuries	98.0785	98.0824	97.8956	97.8943	97.8223	97.9519	98.1207	98.3378	98.5462	98.7799	98.8029	98.9885	98.8243	99.0281	99.1302	99.0926	99.05	99.0445	99.0511	99.2199	99.2829	99.4311	99.4403	99.428	99.527	99.3914	99.3303	99.4424
Bosnia and Herzegovina	Both	Early Neonatal	Road injuries	86.3822	86.3056	83.7239	81.728	81.0588	81.3085	83.2969	87.8488	91.1088	93.164	93.4883	94.1391	93.7936	94.5612	94.9698	95.0317	95.0535	95.4654	95.5597	95.7479	95.8017	96.1558	96.6366	97.1662	97.4066	97.3001	97.2687	97.3337
Bosnia and Herzegovina	Both	Late Neonatal	Road injuries	94.0914	93.5848	91.9582	90.0742	88.4617	87.1604	87.3194	90.1939	92.4509	94.275	94.5103	95.3901	95.0548	96.0715	96.6596	96.887	96.98	97.5533	97.7983	98.164	98.4638	98.5963	97.74	96.078	96.0253	95.501	95.4941	96.0574
Bosnia and Herzegovina	Both	Post Neonatal	Road injuries	95.0684	94.9879	94.486	93.9888	93.5524	93.3802	93.0484	93.9278	94.759	95.4312	95.6636	96.0861	96.0951	96.5906	96.8585	96.9682	97.0613	97.3196	97.4979	97.7103	97.9007	98.0845	98.1783	98.3189	98.47	98.4891	98.5655	98.702
Bosnia and Herzegovina	Female	0 to 20	Road injuries	96.6879	96.6574	96.6118	96.6213	96.6229	96.657	96.7252	96.8597	96.9892	97.0869	97.0977	97.1326	97.0605	97.0589	97.0516	97.0498	97.0134	96.9946	97.0897	97.1535	97.1637	97.1896	97.1498	97.1045	97.1714	97.2612	97.3711	97.5458
Bosnia and Herzegovina	Female	1 to 4	Road injuries	98.6766	98.6711	98.5937	98.5235	98.444	98.3962	98.2951	98.4128	98.5787	98.7678	98.8559	99.061	99.0779	99.2185	99.3296	99.3929	99.4521	99.5303	99.569	99.6217	99.6747	99.741	99.7824	99.8255	99.8785	99.8903	99.9119	99.9562
Bosnia and Herzegovina	Female	10 to 14	Road injuries	98.2413	98.17	98.0459	97.9375	97.9303	98.0116	98.1817	98.4247	98.6252	98.7626	98.8057	98.9222	98.9333	99.0338	99.0801	99.1194	99.1227	99.1515	99.1852	99.1791	99.1894	99.2312	99.2223	99.2105	99.2596	99.2345	99.2359	99.2855
Bosnia and Herzegovina	Female	15 to 19	Road injuries	97.6223	97.4182	97.0751	96.8407	96.8218	96.8927	97.1622	97.608	97.9335	98.0484	98.003	98.0277	97.9981	98.0286	98.0537	98.0939	98.0592	98.0165	98.132	98.2063	98.2366	98.3139	98.3541	98.3909	98.4881	98.5009	98.4865	98.5601
Bosnia and Herzegovina	Female	5 to 9	Road injuries	98.4271	98.4105	98.2753	98.3501	98.3175	98.3681	98.4566	98.606	98.7596	98.9486	99.0202	99.2282	99.1725	99.359	99.4672	99.5145	99.5412	99.6438	99.6784	99.7336	99.759	99.8092	99.7833	99.7734	99.8785	99.8548	99.8027	99.8542
Bosnia and Herzegovina	Female	Early Neonatal	Road injuries	86.837	86.8158	84.9462	83.623	83.3734	83.7087	85.4604	89.1208	91.6082	93.1878	93.4763	94.0243	93.8272	94.468	94.8335	94.9283	95.0249	95.3694	95.5094	95.6895	95.7624	95.9918	96.3012	96.64	96.8205	96.7566	96.7458	96.8065
Bosnia and Herzegovina	Female	Late Neonatal	Road injuries	92.1688	91.7321	90.1872	88.5719	87.2417	86.2036	86.6341	89.5362	91.739	93.4432	93.7451	94.5971	94.4976	95.4666	96.0494	96.3075	96.4455	96.8806	97.0722	97.3378	97.5505	97.65	97.192	96.3559	96.5101	96.2602	96.2685	96.5551
Bosnia and Herzegovina	Female	Post Neonatal	Road injuries	93.5692	93.5543	93.2316	92.9107	92.6321	92.5187	92.2843	93.0334	93.7334	94.2914	94.551	94.9459	95.0435	95.4523	95.7162	95.879	96.0025	96.1871	96.31	96.4561	96.6058	96.7604	96.8545	96.9658	97.0957	97.1456	97.2321	97.3595
Bosnia and Herzegovina	Male	0 to 20	Road injuries	96.7817	96.5195	96.3893	96.5469	96.5477	96.6203	96.8116	96.9969	97.2308	97.4476	97.5645	97.7138	97.7622	97.9409	98.0533	98.0014	98.0097	97.8658	97.8797	98.0565	98.0386	98.0486	98.0358	98.0245	98.0906	98.1593	98.3819	98.6753
Bosnia and Herzegovina	Male	1 to 4	Road injuries	98.3339	98.3172	98.1702	98.0578	97.9233	97.8398	97.7398	97.9317	98.196	98.4615	98.5435	98.7445	98.6663	98.8005	98.8862	98.9111	98.9392	99.0531	99.1159	99.213	99.2982	99.4126	99.46	99.5039	99.5785	99.5754	99.5993	99.6823
Bosnia and Herzegovina	Male	10 to 14	Road injuries	98.5891	98.3924	98.1792	98.2348	98.2513	98.302	98.4925	98.6983	98.9013	99.0562	99.1059	99.1523	99.116	99.259	99.2749	99.1108	99.2266	99.3072	99.1797	99.4278	99.5491	99.5968	99.5266	99.511	99.4821	99.3967	99.4096	99.4714
Bosnia and Herzegovina	Male	15 to 19	Road injuries	99.0265	98.6842	98.4912	98.5754	98.5573	98.5585	98.7209	98.9185	99.1222	99.2195	99.2453	99.2725	99.2992	99.3722	99.4252	99.364	99.4006	99.2728	99.3137	99.4737	99.4496	99.4334	99.4682	99.4641	99.4294	99.3936	99.48	99.5899
Bosnia and Herzegovina	Male	5 to 9	Road injuries	97.5961	97.6175	97.3967	97.3402	97.2395	97.4262	97.6525	97.9181	98.1653	98.4303	98.4157	98.5819	98.3345	98.548	98.6418	98.5336	98.4307	98.3305	98.3083	98.5684	98.6619	98.8916	98.9313	98.9174	99.0118	98.7816	98.7146	98.8804
Bosnia and Herzegovina	Male	Early Neonatal	Road injuries	88.5889	88.4518	85.6589	83.4236	82.5553	82.7361	84.6319	89.235	92.6474	94.8435	95.1896	95.9135	95.537	96.3714	96.8091	96.8741	96.85	97.228	97.2338	97.3607	97.356	97.7371	98.2799	98.8925	99.1501	99.0008	98.9405	98.9941
Bosnia and Herzegovina	Male	Late Neonatal	Road injuries	94.8695	94.3207	92.633	90.5711	88.7649	87.2885	87.2376	90.0441	92.3149	94.2385	94.4469	95.3999	94.9307	96.0256	96.6483	96.8789	96.9414	97.5812	97.8296	98.2416	98.5922	98.7412	97.5467	95.1788	94.9409	94.1513	94.1026	94.8859
Bosnia and Herzegovina	Male	Post Neonatal	Road injuries	97.2076	97.089	96.4904	95.8938	95.3611	95.1508	94.7571	95.6359	96.4794	97.1781	97.3595	97.7716	97.7043	98.2439	98.4991	98.5581	98.5967	98.8506	99.0048	99.2072	99.3786	99.5436	99.5998	99.7338	99.8691	99.8307	99.8678	99.9819
Bulgaria	Both	0 to 20	Road injuries	96.6208	96.7514	96.7066	96.8916	96.745	97.0156	97.0463	96.9553	97.0978	97.1	97.0901	97.1492	97.3372	97.3865	97.4445	97.5164	97.4061	97.462	97.561	97.9137	98.2945	98.6449	98.9498	99.2156	99.2974	99.4078	99.4451	99.4011
Bulgaria	Both	1 to 4	Road injuries	97.6043	97.6479	97.6223	98.0185	97.7801	97.977	97.8154	97.6264	97.8518	97.7793	97.7972	97.7143	97.8414	97.9386	97.9435	98.2381	98.332	98.4381	98.5101	98.5331	98.6197	98.8069	98.9793	99.0933	99.1979	99.3568	99.43	99.4629
Bulgaria	Both	10 to 14	Road injuries	96.8272	97.0022	97.199	97.4698	97.2271	97.3589	97.3121	97.019	97.0868	97.3591	97.6929	97.6972	97.6044	97.2036	97.0313	97.2662	97.4809	97.6725	97.7626	98.0475	98.3479	98.8531	99.028	99.1736	99.2611	99.3848	99.4743	99.4802
Bulgaria	Both	15 to 19	Road injuries	97.9645	98.2348	98.1431	98.154	98.0423	98.225	98.3341	98.3048	98.3804	98.3071	98.195	98.2971	98.5408	98.5769	98.6331	98.5887	98.259	98.0394	97.9469	98.1612	98.3814	98.5417	98.6999	98.8637	98.8215	98.9088	98.9726	98.9925
Bulgaria	Both	5 to 9	Road injuries	96.6377	96.5535	96.575	97.0726	96.6667	97.2888	97.0062	96.6428	97.0296	97.1499	97.3228	97.544	97.8937	98.266	98.2061	97.8738	97.5476	98.0169	98.0728	98.4709	98.9182	99.1969	99.3024	99.4057	99.5259	99.5964	99.4969	99.3818
Bulgaria	Both	Early Neonatal	Road injuries	81.4818	80.2853	79.4638	82.5412	80.0932	83.7228	82.9772	81.3173	82.6775	81.5433	82.7639	82.276	83.2142	84.0665	84.2009	86.0668	87.4001	89.4968	89.7181	89.5946	90.0856	91.4461	92.2493	92.7632	93.2255	94.2242	94.6968	94.9151
Bulgaria	Both	Late Neonatal	Road injuries	87.5884	87.3833	87.3349	89.816	88.3962	90.0416	89.2648	87.7159	88.0868	87.0401	87.5633	87.0174	87.7422	88.8358	89.455	91.3265	92.5192	94.1053	94.3572	94.5254	94.9658	95.8349	96.3928	96.7479	96.9776	97.4659	97.7107	97.8106
Bulgaria	Both	Post Neonatal	Road injuries	88.646	88.677	88.4371	89.8085	88.6279	89.5875	88.9237	88.0726	88.6597	88.3086	88.9348	88.5894	88.8832	89.2885	89.3393	90.5004	91.1703	92.1005	92.7072	93.0737	93.749	94.7402	95.2702	95.4285	95.6812	96.2282	96.4254	96.4693
Bulgaria	Female	0 to 20	Road injuries	96.4534	96.4826	96.4551	96.6235	96.4842	96.6155	96.5745	96.4985	96.6661	96.6875	96.777	96.8488	97.046	97.0827	96.9804	96.9605	97.036	97.3064	97.5325	97.8327	97.9585	98.2389	98.618	98.8626	98.9324	98.9228	98.8442	98.7239
Bulgaria	Female	1 to 4	Road injuries	97.7109	97.7262	97.7244	98.0619	97.8042	97.955	97.8486	97.6741	97.8989	97.7632	97.8038	97.6567	97.7946	97.8312	97.8745	98.2363	98.3806	98.5703	98.5342	98.5069	98.5424	98.7538	98.9496	99.0494	99.1464	99.2526	99.3122	99.3515
Bulgaria	Female	10 to 14	Road injuries	97.1483	97.1737	97.1911	97.3629	97.1566	97.1332	97.0562	96.8107	96.8735	97.1418	97.8056	98.027	97.906	97.1508	96.4647	96.9052	97.1861	97.3656	97.7189	98.2485	98.362	98.94	99.2815	99.3382	99.392	99.4269	99.5354	99.5729
Bulgaria	Female	15 to 19	Road injuries	96.7049	96.8592	96.6552	96.7218	96.4604	96.4714	96.4047	96.3438	96.6348	96.5296	96.4551	96.7974	97.3815	97.4985	97.2514	96.8778	96.7657	96.7996	96.8491	97.0616	97.0173	97.3348	97.9904	98.316	98.2225	98.1078	97.9875	97.9172
Bulgaria	Female	5 to 9	Road injuries	96.8557	96.7092	96.7507	96.9543	96.482	96.8721	96.608	96.3486	96.763	97.0415	97.2975	97.2311	97.7697	98.5695	98.5109	97.6388	97.2019	98.0289	98.3996	98.8451	98.7012	98.6561	98.8733	99.2434	99.4984	99.5532	99.3243	99.1604
Bulgaria	Female	Early Neonatal	Road injuries	78.3279	76.3751	75.1742	79.2468	76.3755	80.7889	79.9557	78.2188	79.5751	78.2187	79.9765	79.78	81.014	81.5582	81.0728	81.8188	83.2607	86.5906	87.6654	87.9113	88.5915	90.0254	90.9644	91.5294	92.1078	93.2653	93.8008	94.0084
Bulgaria	Female	Late Neonatal	Road injuries	88.032	87.5933	87.5399	89.9695	88.9516	90.6581	90.1102	88.7918	88.7214	87.6884	88.2733	87.7332	88.339	88.9062	89.4309	90.5931	91.5465	93.1057	93.5357	93.7239	94.2395	95.0796	95.6177	95.8615	96.1188	96.5779	96.7864	96.8615
Bulgaria	Female	Post Neonatal	Road injuries	88.6884	88.5045	88.3102	89.5118	88.4525	89.3738	88.7993	88.0951	88.7422	88.5981	89.1764	88.6047	88.7944	89.0468	89.1159	89.9598	90.4818	91.4326	91.8821	92.2224	92.8502	93.7619	94.2233	94.3237	94.5461	94.9857	95.1471	95.1791
Bulgaria	Male	0 to 20	Road injuries	96.6492	96.8269	96.7763	96.9504	96.8139	97.141	97.2158	97.1306	97.2481	97.2431	97.1703	97.2143	97.3743	97.4241	97.5796	97.7007	97.4747	97.3738	97.3657	97.7072	98.2208	98.5782	98.7913	99.0388	99.1197	99.3041	99.4204	99.4369
Bulgaria	Male	1 to 4	Road injuries	97.5372	97.6034	97.5614	97.9899	97.7792	98.0075	97.8098	97.6192	97.8372	97.825	97.8236	97.8016	97.9131	98.0588	98.0292	98.2505	98.296	98.3234	98.4898	98.559	98.6905	98.8476	98.9903	99.1118	99.2177	99.4165	99.4972	99.5213
Bulgaria	Male	10 to 14	Road injuries	97.3861	97.5776	97.7963	98.0327	97.8421	98.0025	97.9802	97.7451	97.7924	97.9874	98.0676	97.9651	97.9126	97.7935	97.9129	97.9837	98.1065	98.2502	98.1848	98.266	98.5754	98.9031	98.9442	99.0941	99.1747	99.3094	99.3646	99.3529
Bulgaria	Male	15 to 19	Road injuries	98.4915	98.738	98.6741	98.6685	98.5964	98.7836	98.9093	98.8885	98.9102	98.8491	98.7394	98.7772	98.9205	98.9338	99.0414	99.0652	98.7282	98.4763	98.3562	98.5419	98.795	98.9086	98.9497	99.067	99.0468	99.1725	99.273	99.3161
Bulgaria	Male	5 to 9	Road injuries	96.2572	96.2143	96.2201	96.915	96.5567	97.3363	97.0463	96.6179	96.9897	96.9954	97.1049	97.5456	97.7464	97.7874	97.727	97.8075	97.5699	97.764	97.5734	97.9297	98.8492	99.3925	99.4126	99.3022	99.3162	99.4054	99.4203	99.3532
Bulgaria	Male	Early Neonatal	Road injuries	85.1833	84.3053	83.6373	86.1527	83.962	87.1243	86.4393	84.8416	86.1084	85.0524	85.9644	85.332	86.09	87.0353	87.4231	89.738	90.947	92.3464	92.0129	91.5572	91.8728	93.2133	93.9507	94.4441	94.8527	95.819	96.2882	96.5337
Bulgaria	Male	Late Neonatal	Road injuries	86.9916	86.8756	86.7949	89.3108	87.6267	89.2555	88.3278	86.5897	87.1799	86.0524	86.5069	85.9151	86.7052	88.1314	88.8091	91.1639	92.4922	94.0634	94.1064	94.1817	94.5372	95.4663	96.0648	96.5283	96.7468	97.3012	97.6011	97.7354
Bulgaria	Male	Post Neonatal	Road injuries	90.2788	90.5209	90.2585	91.6066	90.46	91.3212	90.6447	89.726	90.1187	89.5483	90.1052	90.0489	90.4023	90.9059	90.9151	92.2455	92.9518	93.6576	94.2958	94.5803	95.1634	96.0653	96.5843	96.7937	97.0488	97.6563	97.8834	97.9539
Croatia	Both	0 to 20	Road injuries	97.8403	97.6545	97.1807	97.1306	97.0686	96.8177	96.8619	96.9269	97.2141	97.3849	97.5275	97.6579	97.8444	97.9522	98.1609	98.2454	98.3737	98.3409	98.4573	98.626	98.8223	98.801	98.8524	98.8093	98.7368	98.6137	98.5302	98.4327
Croatia	Both	1 to 4	Road injuries	98.723	98.757	98.7618	98.9157	98.9432	99.0651	99.3065	99.5052	99.7926	99.9239	99.958	99.9025	99.8197	99.6975	99.551	99.4809	99.4701	99.4423	99.5092	99.5116	99.5899	99.6251	99.6659	99.6433	99.6891	99.7308	99.7632	99.7997
Croatia	Both	10 to 14	Road injuries	98.1126	97.9531	97.1969	97.1182	97.0186	96.8385	96.8216	96.6586	96.6695	96.6651	96.6566	97.1378	97.6935	97.7436	98.2025	98.5887	98.7554	98.8797	98.9676	98.9447	99.258	99.3358	99.3353	99.405	99.4927	99.4113	99.4514	99.4565
Croatia	Both	15 to 19	Road injuries	98.2875	98.1739	97.5777	97.5655	97.6522	97.396	97.3731	97.4138	97.6842	97.7743	97.9805	98.0485	98.1171	98.1641	98.3278	98.3332	98.5388	98.4644	98.5913	98.9482	99.2603	99.2469	99.4196	99.4872	99.4769	99.386	99.285	99.119
Croatia	Both	5 to 9	Road injuries	97.2438	97.2944	97.4101	97.6486	97.6081	97.1947	97.3532	97.271	97.3266	97.5176	97.4718	97.7037	98.1383	98.4436	98.7522	98.833	98.8469	98.9721	99.1879	99.1794	99.2409	99.3308	99.451	99.4701	99.3992	99.3463	99.4258	99.4915
Croatia	Both	Early Neonatal	Road injuries	90.4638	91.4465	92.2285	93.4314	93.917	94.5107	94.9751	95.0839	95.5311	95.6677	95.7293	95.7186	96.0177	96.3388	96.5101	96.6564	96.8715	96.9671	97.172	97.1789	97.4013	97.5093	97.6142	97.5405	97.5573	97.5023	97.4489	97.4428
Croatia	Both	Late Neonatal	Road injuries	96.5533	96.9665	97.2287	97.6344	97.8539	98.13	98.2722	98.28	98.5261	98.7022	98.838	98.9203	99.048	99.1629	99.2465	99.3326	99.3926	99.3846	99.4114	99.3778	99.4095	99.4114	99.4383	99.3932	99.3979	99.366	99.3491	99.3647
Croatia	Both	Post Neonatal	Road injuries	93.0256	93.3752	93.5642	94.1656	94.3086	94.6274	94.9741	95.1884	95.7504	95.974	95.9661	95.8579	95.9717	96.0913	96.1517	96.2954	96.5419	96.7629	97.0901	97.2745	97.4907	97.5783	97.7261	97.7841	97.8773	97.9172	97.997	98.1477
Croatia	Female	0 to 20	Road injuries	97.5028	97.442	97.3472	97.4438	97.3067	97.0287	97.087	97.1814	97.4029	97.5717	97.7439	97.7137	97.6605	97.6542	97.8924	98.0056	98.0537	98.0218	98.1182	98.1979	98.2554	98.2937	98.2839	98.1381	98.0049	97.8714	97.8016	97.6984
Croatia	Female	1 to 4	Road injuries	98.8515	98.8623	98.8006	98.8964	98.7882	98.8274	99.0438	99.193	99.4781	99.6112	99.676	99.6494	99.6183	99.5659	99.4916	99.4272	99.3845	99.3294	99.3783	99.4066	99.4935	99.5459	99.6028	99.5988	99.6375	99.6822	99.722	99.776
Croatia	Female	10 to 14	Road injuries	98.7812	98.5855	97.5466	97.5151	97.1891	97.1263	97.2639	97.2528	97.4079	97.4399	97.6618	98.0297	98.2925	98.42	98.787	98.8707	98.8609	98.8235	98.8559	98.94	99.0885	99.2552	99.2951	99.4004	99.3148	99.1462	99.248	99.2907
Croatia	Female	15 to 19	Road injuries	96.6348	96.6548	96.7046	96.8947	96.6818	96.166	96.06	96.2329	96.5885	96.9401	97.4556	97.2383	96.7492	96.5739	97.2455	97.6	97.8953	97.8839	98.1697	98.5128	98.6551	98.9258	99.1259	98.9209	98.8089	98.7404	98.7798	98.5649
Croatia	Female	5 to 9	Road injuries	96.975	97.0748	97.6017	98.1978	98.3402	97.5078	97.8293	97.9438	98.0538	98.1316	98.0761	97.9266	98.0742	98.187	98.5275	98.7286	98.7412	98.8158	98.9831	98.9991	99.1351	99.1116	99.2007	99.2764	99.3707	99.4005	99.4799	99.5685
Croatia	Female	Early Neonatal	Road injuries	85.7409	87.261	88.4463	90.259	90.7809	91.4998	92.08	92.0508	92.6044	92.6464	92.7636	92.9226	93.6871	94.4231	94.7843	95.0096	95.3712	95.6013	95.9115	95.9057	96.2275	96.3788	96.5259	96.3873	96.4251	96.3622	96.2989	96.2778
Croatia	Female	Late Neonatal	Road injuries	96.7841	97.0072	97.1324	97.3793	97.5356	97.752	97.807	97.704	97.7318	97.7323	97.8128	97.925	98.0283	98.1061	98.1663	98.2316	98.2979	98.3146	98.3559	98.3383	98.3819	98.4006	98.4227	98.382	98.3744	98.3395	98.3142	98.3092
Croatia	Female	Post Neonatal	Road injuries	93.1789	93.2863	93.1997	93.5558	93.4718	93.6754	93.8928	93.9137	94.3101	94.4425	94.4423	94.311	94.3751	94.4589	94.5458	94.7125	95.0118	95.2585	95.5684	95.755	95.948	96.0458	96.1925	96.2729	96.3708	96.431	96.5349	96.7135
Croatia	Male	0 to 20	Road injuries	97.8247	97.5821	96.9002	96.75	96.7488	96.5482	96.5823	96.6258	96.9314	97.0903	97.2033	97.42	97.7282	97.8887	98.0579	98.1181	98.2802	98.2547	98.3749	98.5851	98.8522	98.8016	98.8945	98.9328	98.919	98.8269	98.7548	98.6825
Croatia	Male	1 to 4	Road injuries	98.5766	98.6315	98.6888	98.878	98.996	99.1626	99.3992	99.606	99.8701	99.9869	100	99.9367	99.8395	99.6936	99.5183	99.4568	99.4762	99.4781	99.5645	99.5516	99.6229	99.6435	99.6702	99.633	99.6841	99.7214	99.7449	99.7618
Croatia	Male	10 to 14	Road injuries	98.1196	98.0081	97.5913	97.5006	97.5427	97.3482	97.2613	97.081	97.0391	97.0418	96.9444	97.3629	97.9119	97.9263	98.2934	98.6856	98.8692	99.017	99.0975	99.0302	99.3241	99.3386	99.3171	99.3473	99.4882	99.4688	99.4667	99.4505
Croatia	Male	15 to 19	Road injuries	98.8256	98.6954	98.0274	97.9623	98.0967	97.9191	97.9174	97.9314	98.1608	98.1994	98.3287	98.4498	98.6168	98.7022	98.7619	98.7124	98.8674	98.7899	98.8626	99.1633	99.4589	99.3972	99.5456	99.6631	99.6844	99.6146	99.5153	99.3972
Croatia	Male	5 to 9	Road injuries	97.1979	97.2281	97.0469	97.0218	96.8521	96.7679	96.8209	96.6273	96.6787	96.9667	96.9364	97.3999	97.9966	98.4023	98.6756	98.6744	98.69	98.8512	99.105	99.0858	99.0965	99.2744	99.4236	99.4051	99.208	99.0916	99.1738	99.2225
Croatia	Male	Early Neonatal	Road injuries	94.0123	94.7412	95.3399	96.2648	96.7607	97.3189	97.7411	97.9075	98.2817	98.4371	98.476	98.4109	98.5049	98.6139	98.667	98.7579	98.8843	98.8854	99.0204	99.0204	99.1901	99.2776	99.366	99.3323	99.3447	99.3014	99.2663	99.2901
Croatia	Male	Late Neonatal	Road injuries	95.5387	96.1032	96.4958	97.0732	97.3913	97.7763	98.0518	98.1892	98.5986	98.8838	99.0551	99.1139	99.2306	99.3423	99.4228	99.5199	99.5756	99.5404	99.5505	99.493	99.5133	99.4986	99.5331	99.4811	99.5007	99.4723	99.4661	99.5053
Croatia	Male	Post Neonatal	Road injuries	93.3133	93.9191	94.4542	95.2953	95.7408	96.2033	96.7141	97.1541	97.8324	98.1313	98.138	98.0604	98.1668	98.2531	98.225	98.2912	98.4167	98.5508	98.8262	98.9584	99.1531	99.2	99.3175	99.3346	99.4103	99.4246	99.4709	99.5744
Czech Republic	Both	0 to 20	Road injuries	97.9153	97.671	97.517	97.535	97.505	97.5529	97.8649	97.9723	98.1732	98.2695	98.3049	98.3755	98.3532	98.3163	98.3454	98.3725	98.4808	98.5289	98.6061	98.7851	98.991	99.1834	99.3525	99.5014	99.5841	99.6029	99.5062	99.3666
Czech Republic	Both	1 to 4	Road injuries	98.4961	98.4221	98.4075	98.4167	98.3709	98.4568	98.605	98.5525	98.6233	98.6427	98.6484	98.7083	98.802	99.0067	99.1641	99.2792	99.3358	99.3564	99.4362	99.4896	99.543	99.5994	99.6446	99.6776	99.6939	99.702	99.7005	99.7504
Czech Republic	Both	10 to 14	Road injuries	98.4427	98.2188	98.0289	98.0561	97.9668	98.1119	98.4241	98.2869	98.3316	98.3725	98.3838	98.6794	98.8999	98.8874	98.938	98.8522	99.1523	99.2018	99.1733	99.2246	99.4246	99.5526	99.6659	99.8457	99.8183	99.6746	99.6014	99.619
Czech Republic	Both	15 to 19	Road injuries	98.1875	98.0019	97.8974	97.952	97.9451	97.86	98.0599	98.0921	98.224	98.3048	98.3571	98.4906	98.586	98.6697	98.8187	98.9529	99.1165	99.1476	99.1825	99.3286	99.3591	99.3216	99.3184	99.2968	99.3283	99.4158	99.3899	99.292
Czech Republic	Both	5 to 9	Road injuries	98.325	98.3278	98.2567	98.2403	97.9237	97.8862	98.2803	98.4653	98.6761	98.5874	98.7816	99.0794	99.0341	99.1572	99.2935	99.3431	99.4092	99.6674	99.8226	99.8019	99.8455	99.904	99.8612	99.8454	99.8391	99.8886	99.9103	99.9693
Czech Republic	Both	Early Neonatal	Road injuries	89.9155	90.601	91.9079	93.2077	93.8407	94.4695	95.2335	95.4923	95.8762	96.1091	96.3227	96.5008	96.6068	96.7965	96.9397	97.0591	97.1222	97.1861	97.3164	97.3921	97.4297	97.4346	97.4534	97.4999	97.5183	97.5456	97.5467	97.6922
Czech Republic	Both	Late Neonatal	Road injuries	96.1104	96.4146	96.7288	97.0243	97.025	97.0769	97.4687	97.5164	97.9264	98.2449	98.432	98.5104	98.4684	98.5569	98.6343	98.7431	98.8042	98.881	99.0207	99.1102	99.2045	99.2828	99.3288	99.3692	99.3835	99.3963	99.3898	99.4678
Czech Republic	Both	Post Neonatal	Road injuries	92.0376	91.9981	92.5127	93.1911	93.3116	93.5	93.8193	93.7	93.9976	94.2429	94.3641	94.4675	94.4072	94.5798	94.7559	95.0272	95.2342	95.4029	95.7089	95.9121	96.1109	96.2809	96.4029	96.5052	96.5803	96.6546	96.7136	96.8713
Czech Republic	Female	0 to 20	Road injuries	97.6591	97.4768	97.4696	97.4932	97.4121	97.399	97.8309	97.902	98.0014	98.0972	98.0664	98.0533	98.0532	98.0421	98.046	98.0207	98.1849	98.1973	98.2556	98.363	98.5092	98.6729	98.8526	99.0637	99.1345	99.0626	98.9642	98.8698
Czech Republic	Female	1 to 4	Road injuries	98.4806	98.4114	98.4446	98.4829	98.4649	98.5074	98.6288	98.5831	98.6602	98.6777	98.6758	98.7095	98.7748	98.9614	99.1114	99.2124	99.275	99.3179	99.4284	99.5003	99.5694	99.6219	99.6502	99.6542	99.6469	99.6335	99.6216	99.6674
Czech Republic	Female	10 to 14	Road injuries	98.6868	98.5418	98.3099	98.1612	97.9454	97.9092	98.62	98.5393	98.3555	98.4127	98.2171	98.3898	98.7422	98.8267	98.673	98.5211	99.2107	99.2824	99.2764	99.2949	99.2458	99.2224	99.5612	99.8199	99.6979	99.3731	99.2454	99.2942
Czech Republic	Female	15 to 19	Road injuries	96.7683	96.5744	96.9171	97.032	96.8904	96.6196	97.3009	97.2222	97.177	97.3791	97.2021	97.2036	97.3666	97.5679	97.9558	98.1384	98.6106	98.6253	98.6342	98.7428	98.7157	98.6213	98.6787	98.8742	98.9452	98.8117	98.674	98.5655
Czech Republic	Female	5 to 9	Road injuries	98.5478	98.4075	98.2505	98.3217	97.8216	97.6214	98.3012	98.4269	98.6433	98.4638	98.8224	99.0542	99.0703	99.1982	99.2046	99.2618	99.4588	99.6139	99.7573	99.6496	99.614	99.6619	99.5355	99.648	99.6993	99.7214	99.8037	99.8934
Czech Republic	Female	Early Neonatal	Road injuries	88.1339	88.6053	89.9649	91.4476	92.1921	92.9672	93.902	94.2286	94.6443	94.8935	95.1163	95.3121	95.4413	95.6947	95.9187	96.1125	96.2053	96.2499	96.33	96.341	96.3614	96.3635	96.4101	96.4889	96.5322	96.5842	96.5908	96.7663
Czech Republic	Female	Late Neonatal	Road injuries	94.4779	94.6096	94.8633	95.1134	94.9722	94.9742	95.4769	95.5705	96.1235	96.5418	96.7646	96.8614	96.8248	97.0016	97.1141	97.2476	97.3721	97.5379	97.6801	97.7493	97.8413	97.9133	97.9649	98.0106	98.0272	98.0441	98.0354	98.1432
Czech Republic	Female	Post Neonatal	Road injuries	91.6151	91.5942	92.014	92.4563	92.5318	92.6463	92.7872	92.6292	92.8067	92.9664	93.0733	93.1597	93.1101	93.2221	93.3808	93.6346	93.8222	93.9643	94.248	94.4716	94.689	94.8603	94.9913	95.0913	95.1589	95.2199	95.2593	95.3672
Czech Republic	Male	0 to 20	Road injuries	97.8442	97.5881	97.3544	97.3659	97.3714	97.4518	97.6443	97.76	98.0044	98.0877	98.1665	98.2917	98.2608	98.2155	98.2649	98.3316	98.3925	98.4638	98.547	98.7568	98.9787	99.165	99.3026	99.3837	99.4648	99.5532	99.4745	99.3244
Czech Republic	Male	1 to 4	Road injuries	98.5198	98.4456	98.3887	98.3721	98.3044	98.428	98.5966	98.5434	98.6085	98.6317	98.6466	98.7274	98.8395	99.0473	99.201	99.3226	99.3714	99.3707	99.4176	99.4506	99.4853	99.5423	99.6013	99.6608	99.6989	99.7269	99.7344	99.7843
Czech Republic	Male	10 to 14	Road injuries	98.5485	98.3499	98.2339	98.3378	98.3335	98.5245	98.5571	98.4285	98.5701	98.5899	98.7009	98.977	99.0705	99.0128	99.1527	99.1236	99.1411	99.1633	99.1286	99.1811	99.4558	99.6284	99.5902	99.6785	99.7095	99.7032	99.6805	99.6779
Czech Republic	Male	15 to 19	Road injuries	98.6812	98.5151	98.3287	98.3581	98.3737	98.3322	98.4058	98.4506	98.5984	98.6404	98.7322	98.8791	98.9513	99.0026	99.0866	99.1974	99.2794	99.3122	99.3509	99.4927	99.5349	99.5164	99.505	99.4441	99.4723	99.6109	99.624	99.5511
Czech Republic	Male	5 to 9	Road injuries	97.8968	98.0056	97.9978	97.9166	97.7383	97.8233	98.0054	98.2371	98.446	98.4307	98.4992	98.8487	98.7598	98.8828	99.1239	99.1706	99.1345	99.4776	99.6457	99.7025	99.8184	99.8911	99.9265	99.8034	99.7503	99.827	99.7979	99.8318
Czech Republic	Male	Early Neonatal	Road injuries	91.5509	92.5329	93.9761	95.2963	95.9253	96.5159	97.2263	97.4579	97.8398	98.0709	98.2872	98.4622	98.5586	98.7199	98.8233	98.9053	98.9535	99.029	99.1906	99.3031	99.3486	99.3516	99.3513	99.3769	99.3768	99.3858	99.3775	99.5078
Czech Republic	Male	Late Neonatal	Road injuries	96.4534	96.9698	97.3808	97.7482	97.8683	97.963	98.2904	98.2968	98.6155	98.8713	99.0387	99.1031	99.0479	99.0685	99.1213	99.2195	99.2368	99.2483	99.3952	99.5057	99.6079	99.6971	99.7422	99.782	99.7962	99.8072	99.8027	99.863
Czech Republic	Male	Post Neonatal	Road injuries	93.1096	93.1363	93.7564	94.6883	94.8842	95.1604	95.6752	95.6383	96.0471	96.3625	96.478	96.575	96.4956	96.7026	96.8602	97.1033	97.3033	97.4838	97.7698	97.912	98.0493	98.1831	98.2634	98.3405	98.4007	98.4667	98.5278	98.711
Hungary	Both	0 to 20	Road injuries	97.1805	97.0881	97.0534	97.2031	97.3076	97.4304	97.7587	98.0392	98.1983	98.3941	98.5089	98.6109	98.5927	98.5939	98.5887	98.5451	98.5207	98.4886	98.5755	98.7385	98.8466	98.909	98.9582	98.9816	98.9513	98.7943	98.7231	98.5647
Hungary	Both	1 to 4	Road injuries	98.051	97.9455	98.0826	98.1999	98.2967	98.3872	98.4211	98.4222	98.4305	98.5421	98.4678	98.6503	98.6973	98.763	98.8036	98.7997	98.8716	98.998	99.1523	99.2977	99.3806	99.4511	99.5086	99.5477	99.5915	99.6169	99.6834	99.7297
Hungary	Both	10 to 14	Road injuries	97.4357	97.5615	97.5827	97.6044	97.7214	97.6796	98.0345	98.4478	98.1806	97.938	98.042	98.2138	98.1983	98.3521	98.675	98.8289	98.4004	98.4484	98.9045	99.1623	99.4245	99.6071	99.618	99.6238	99.638	99.554	99.576	99.5233
Hungary	Both	15 to 19	Road injuries	97.281	97.453	97.5207	97.884	98.0335	98.1498	98.4501	98.5536	98.5833	98.6738	98.7349	98.7842	98.8078	98.8183	98.7831	98.7104	98.7625	98.7906	98.923	99.1863	99.3223	99.3794	99.4505	99.4859	99.4583	99.2549	99.2346	99.1621
Hungary	Both	5 to 9	Road injuries	97.3869	97.456	98.0628	98.4073	98.6085	98.4571	98.3732	98.5505	98.6169	98.7541	98.7836	98.8405	98.5994	98.5596	98.6234	98.8251	99.2807	99.2757	99.2832	99.4619	99.6938	99.7833	99.8255	99.9127	99.9122	99.9106	99.9429	99.8965
Hungary	Both	Early Neonatal	Road injuries	89.4393	89.4071	91.3939	92.8544	93.6297	94.2583	94.4725	94.817	94.9467	95.4004	95.1873	95.5322	95.7768	95.9573	96.249	96.4132	96.5385	96.5948	96.7453	96.9375	97.058	97.1934	97.2969	97.381	97.471	97.5184	97.6461	97.7091
Hungary	Both	Late Neonatal	Road injuries	97.1025	97.0075	97.4103	97.727	97.9339	98.1392	98.2127	98.3367	98.4178	98.6336	98.5723	98.6682	98.7503	98.8198	98.8954	98.9106	98.9643	99.0197	99.1141	99.2076	99.2379	99.2624	99.2695	99.2677	99.311	99.3372	99.4249	99.4694
Hungary	Both	Post Neonatal	Road injuries	91.9706	91.9461	92.4929	92.9771	93.3116	93.794	94.0273	94.2648	94.4492	94.6879	94.5091	94.8572	94.9903	95.0213	95.1176	95.2053	95.4456	95.705	96.0118	96.31	96.4451	96.5654	96.646	96.7137	96.8844	97.0535	97.3362	97.5163
Hungary	Female	0 to 20	Road injuries	97.1426	97.0331	97.0253	97.1101	97.2878	97.4089	97.609	97.7668	97.9435	98.065	98.1894	98.3165	98.3131	98.248	98.2595	98.2485	98.3586	98.3251	98.3714	98.4588	98.5461	98.5751	98.6029	98.5867	98.5632	98.4145	98.3526	98.1928
Hungary	Female	1 to 4	Road injuries	98.1017	97.9545	97.982	98.0648	98.1504	98.2312	98.2832	98.2925	98.3196	98.4608	98.4184	98.5485	98.6031	98.6544	98.6666	98.6601	98.7341	98.8656	99.0218	99.1726	99.2662	99.3481	99.4364	99.5024	99.5551	99.592	99.6537	99.6932
Hungary	Female	10 to 14	Road injuries	97.5756	97.5852	97.4903	97.54	98.0636	97.9373	98.0718	98.4856	98.5911	98.3726	98.298	98.4837	98.5847	98.5827	98.9302	98.9923	98.7765	98.7069	99.0313	99.2683	99.5957	99.7283	99.6624	99.5651	99.6161	99.4089	99.4277	99.3841
Hungary	Female	15 to 19	Road injuries	96.0753	96.0426	96.2013	96.5457	96.9385	97.1375	97.4384	97.2331	97.2568	97.2032	97.4731	97.6658	97.702	97.6855	97.6633	97.5576	98.0155	98.1418	98.2887	98.4801	98.6494	98.7633	99.0033	98.9792	98.9178	98.6015	98.6511	98.5465
Hungary	Female	5 to 9	Road injuries	97.2679	97.6662	98.1874	98.5387	98.588	98.5154	98.3732	98.5291	98.5676	98.6127	98.7012	98.8988	98.7093	98.3611	98.4596	98.87	99.4228	99.1782	99.1369	99.4467	99.7627	99.7418	99.5898	99.7145	99.8228	99.8235	99.902	99.9031
Hungary	Female	Early Neonatal	Road injuries	80.2558	80.6771	84.7802	87.7954	89.3517	90.5851	91.0343	91.75	92.0537	92.8283	92.5002	93.0819	93.5258	93.8835	94.3347	94.5553	94.7156	94.7593	94.9706	95.2636	95.4271	95.616	95.765	95.8947	96.0423	96.1143	96.3335	96.4295
Hungary	Female	Late Neonatal	Road injuries	94.8398	94.8392	95.4205	95.9009	96.268	96.6227	96.7274	96.8729	96.9648	97.2286	97.1733	97.2856	97.3664	97.4244	97.5232	97.5766	97.6506	97.7166	97.8129	97.9075	97.946	97.9807	97.9972	98.0036	98.0494	98.0729	98.1655	98.2113
Hungary	Female	Post Neonatal	Road injuries	91.8272	91.7789	92.0749	92.4173	92.6576	93.1126	93.2933	93.5282	93.677	93.8368	93.6473	93.8398	93.9368	93.9434	93.9814	94.0315	94.2015	94.3911	94.6107	94.8286	94.926	95.0339	95.1199	95.1997	95.3602	95.5307	95.7996	95.9766
Hungary	Male	0 to 20	Road injuries	97.046	96.9798	96.934	97.112	97.1539	97.2601	97.6324	97.9568	98.0793	98.2968	98.3899	98.4643	98.4395	98.4865	98.4733	98.4146	98.3045	98.2782	98.3853	98.586	98.7007	98.7834	98.8461	98.9003	98.8739	98.7358	98.6754	98.5484
Hungary	Male	1 to 4	Road injuries	98.0404	97.9759	98.2017	98.3423	98.4431	98.5364	98.5523	98.5463	98.5384	98.6196	98.5207	98.7408	98.7784	98.8537	98.9173	98.9164	98.9849	99.1042	99.2533	99.3904	99.4616	99.5193	99.5447	99.5553	99.5873	99.599	99.6657	99.7152
Hungary	Male	10 to 14	Road injuries	97.8716	98.0181	98.0889	98.0912	97.9818	97.9925	98.3534	98.6517	98.2867	98.1033	98.2599	98.3757	98.3087	98.4901	98.7098	98.863	98.4524	98.5402	98.9306	99.125	99.2808	99.4358	99.4808	99.5359	99.5259	99.5268	99.5428	99.4977
Hungary	Male	15 to 19	Road injuries	97.8432	98.026	98.0602	98.3766	98.4539	98.5363	98.7989	98.9504	98.9761	99.0825	99.0936	99.108	99.1262	99.141	99.1079	99.0505	99.0131	99.014	99.1249	99.3739	99.4906	99.5338	99.5672	99.6205	99.6137	99.4682	99.4502	99.4104
Hungary	Male	5 to 9	Road injuries	97.2389	97.0582	97.7267	98.0646	98.3783	98.1689	98.1278	98.3174	98.4009	98.6016	98.5884	98.5456	98.27	98.4589	98.4996	98.5477	98.9292	99.1046	99.1525	99.2321	99.3987	99.5781	99.7827	99.8462	99.7619	99.7653	99.7643	99.6826
Hungary	Male	Early Neonatal	Road injuries	95.4415	95.2724	96.2567	96.9524	97.3415	97.6642	97.7589	97.8912	97.9063	98.1754	98.0079	98.2163	98.3336	98.3908	98.5951	98.7351	98.8484	98.9187	99.0395	99.1758	99.2723	99.3773	99.4521	99.5049	99.5564	99.5841	99.6561	99.6965
Hungary	Male	Late Neonatal	Road injuries	98.0896	97.9313	98.2307	98.4454	98.5396	98.6357	98.6856	98.7975	98.8709	99.0619	98.9803	99.0712	99.1643	99.2538	99.31	99.2764	99.3095	99.3569	99.4609	99.5641	99.5845	99.5965	99.5915	99.5792	99.6254	99.6579	99.7528	99.8025
Hungary	Male	Post Neonatal	Road injuries	93.1597	93.085	93.8099	94.3441	94.7025	95.0889	95.3161	95.4506	95.5932	95.8598	95.707	96.2228	96.3579	96.3942	96.5419	96.6491	96.9441	97.2668	97.6627	98.0374	98.2042	98.315	98.3746	98.4204	98.5863	98.7351	98.9988	99.1638
Macedonia	Both	0 to 20	Road injuries	96.3271	96.3783	96.49	96.6506	96.7706	96.8965	97.0082	97.0761	97.0615	97.398	97.5543	97.4722	97.4409	97.6303	97.9356	98.0546	98.1633	98.2253	98.2346	98.2233	98.3995	98.465	98.4263	98.4285	98.3547	98.3852	98.4051	98.6481
Macedonia	Both	1 to 4	Road injuries	97.2009	97.1424	97.0182	97.2411	97.0881	97.225	97.4993	97.619	97.7623	98.2677	98.1027	98.0154	98.1908	98.0673	98.2323	98.262	98.3348	98.4731	98.5116	98.6488	99.0434	99.0995	98.9948	99.1475	99.2651	99.3455	99.1604	99.4602
Macedonia	Both	10 to 14	Road injuries	97.5333	97.5883	97.6735	97.7387	97.7747	97.9482	98.1683	98.2727	98.2062	98.4269	98.4082	98.2885	98.0903	98.0063	98.3068	98.3602	98.7065	98.9879	99.2287	99.3777	99.4899	99.4637	99.3465	99.606	99.6885	99.5577	99.2889	99.5096
Macedonia	Both	15 to 19	Road injuries	98.0291	98.0555	98.1263	98.1754	98.4246	98.4581	98.3646	98.3506	98.4152	98.5701	98.5936	98.4994	98.4177	98.5567	98.7457	98.8256	98.8953	98.8982	98.9229	98.8893	98.9857	99.0788	99.0856	99.0414	98.9257	98.872	98.9541	99.0729
Macedonia	Both	5 to 9	Road injuries	96.8157	96.8967	97.2129	97.4208	97.3598	97.5335	97.7517	97.763	97.6212	98.0874	98.0404	97.6806	97.6042	98.2741	98.8273	99.0963	99.2161	99.1515	98.7607	98.5462	98.9915	99.0851	98.8707	98.562	98.1231	98.2314	98.1722	98.7684
Macedonia	Both	Early Neonatal	Road injuries	77.1852	78.7865	77.4843	79.758	78.9766	80.0523	82.3888	83.5966	84.0322	85.5975	83.5253	84.276	84.8727	82.4042	83.7396	83.1784	84.277	86.28	86.1995	86.5552	90.0051	90.9786	90.1722	89.5946	89.783	90.7777	89.2877	91.8128
Macedonia	Both	Late Neonatal	Road injuries	90.4776	91.2584	91.0656	92.3348	92.3299	92.9534	94.0519	94.7611	94.9764	95.4671	94.6008	94.7294	94.8194	93.8837	94.1527	93.6881	93.7007	94.1681	94.144	94.3735	95.6392	95.8304	95.3694	95.6696	95.975	96.4208	95.6495	96.6707
Macedonia	Both	Post Neonatal	Road injuries	75.7813	77.2402	77.5693	80.3688	80.3567	82.3355	85.2526	87.0901	88.4675	89.9702	87.481	87.6906	88.0056	86.1801	87.2079	87.3918	88.2949	89.4889	89.3556	90.1492	92.8137	93.2215	92.2771	92.5728	93.2442	93.9328	93.2158	95.0537
Macedonia	Female	0 to 20	Road injuries	96.1883	96.2784	96.3489	96.5281	96.5277	96.6422	96.8364	96.9324	97.0094	97.3425	97.4049	97.4129	97.4494	97.4466	97.5956	97.648	97.6547	97.6551	97.659	97.689	97.851	97.9037	97.8415	97.9017	97.8153	97.8305	97.8894	98.1566
Macedonia	Female	1 to 4	Road injuries	97.3023	97.2518	97.2115	97.434	97.1955	97.2617	97.5127	97.586	97.6999	98.1984	97.9683	97.882	98.1175	98.0985	98.3704	98.4806	98.5532	98.6331	98.5738	98.6355	99.0841	99.226	99.14	99.2582	99.4017	99.5467	99.4033	99.6578
Macedonia	Female	10 to 14	Road injuries	97.7411	97.8018	97.7893	97.8545	97.893	97.9978	98.1584	98.2408	98.3422	98.6585	98.6557	98.6897	98.7207	98.666	98.7711	98.9073	99.0089	99.1351	99.2714	99.2931	99.3965	99.3799	99.2779	99.2676	98.9571	98.8048	98.7627	99.0972
Macedonia	Female	15 to 19	Road injuries	96.9883	97.0799	97.0689	97.112	97.2052	97.3131	97.3648	97.3256	97.4281	97.679	97.6377	97.6241	97.5975	97.5875	97.6971	97.6766	97.6252	97.4953	97.5641	97.7163	97.8976	98.0073	97.8747	98.0743	97.9533	97.6518	97.7588	98.0325
Macedonia	Female	5 to 9	Road injuries	97.4719	97.5702	97.6555	97.9417	97.7943	97.9067	98.2283	98.3351	98.3312	98.757	98.7371	98.7214	98.6965	98.5243	98.7294	98.7653	98.7208	98.7884	98.784	98.8999	99.3666	99.5215	99.3442	99.1074	98.4108	98.4389	98.3881	98.8941
Macedonia	Female	Early Neonatal	Road injuries	82.1141	83.621	83.3463	85.0252	84.0849	84.402	86.1617	86.9985	87.4446	88.5911	86.8267	87.5802	87.9376	86.425	87.3674	86.7303	87.505	88.996	88.9291	89.2785	91.6304	92.2745	91.6821	91.5083	91.7257	92.3434	91.3425	93.1597
Macedonia	Female	Late Neonatal	Road injuries	85.6655	86.8179	86.669	87.9786	87.6256	88.2467	89.5967	90.3976	90.975	92.2071	90.9764	91.2183	91.128	89.8283	90.1945	89.3725	89.4344	90.1562	89.9642	90.2893	92.1292	92.4883	91.8035	92.2612	92.8265	93.6032	92.6595	94.2764
Macedonia	Female	Post Neonatal	Road injuries	77.8948	79.2519	79.8201	81.5485	81.2887	82.729	85.0996	86.6001	88.0808	89.3946	87.3608	87.8605	88.0052	86.6305	87.4606	87.5301	88.3301	89.5053	89.5878	90.363	92.6157	92.9373	92.0087	92.1735	92.7369	93.4674	92.9148	94.5793
Macedonia	Male	0 to 20	Road injuries	96.3796	96.399	96.5182	96.6471	96.8197	96.9359	96.9861	97.0278	96.9602	97.2594	97.45	97.3277	97.2631	97.5375	97.8953	98.0382	98.1935	98.2897	98.3101	98.2852	98.4583	98.5303	98.5141	98.481	98.424	98.4601	98.4497	98.6488
Macedonia	Male	1 to 4	Road injuries	97.2035	97.1399	96.9498	97.1627	97.0855	97.2719	97.5498	97.6972	97.8529	98.3383	98.2276	98.1403	98.2591	98.0581	98.1315	98.0959	98.1636	98.338	98.4485	98.6371	98.9687	98.9502	98.832	99.0046	99.0936	99.1145	98.9002	99.2233
Macedonia	Male	10 to 14	Road injuries	97.9507	97.9913	98.0948	98.1445	98.1717	98.3236	98.5035	98.5862	98.4757	98.5969	98.5752	98.4295	98.1977	98.121	98.406	98.4092	98.7472	99.0039	99.2126	99.3679	99.4488	99.4234	99.3308	99.641	99.8844	99.8035	99.5063	99.6142
Macedonia	Male	15 to 19	Road injuries	98.5563	98.5631	98.6333	98.6709	98.9029	98.9124	98.8028	98.7906	98.8374	98.948	98.9718	98.8781	98.8042	98.9476	99.1195	99.2018	99.2789	99.3034	99.3176	99.2566	99.3231	99.3993	99.4307	99.3462	99.2459	99.2455	99.3109	99.3833
Macedonia	Male	5 to 9	Road injuries	96.1151	96.1902	96.6577	96.818	96.8145	97.0274	97.1843	97.14	96.9206	97.4114	97.349	96.7842	96.6743	97.8504	98.6158	99.0317	99.2629	99.129	98.4944	98.0528	98.4756	98.519	98.2742	97.9095	97.6738	97.8454	97.7808	98.4452
Macedonia	Male	Early Neonatal	Road injuries	79.3177	80.8188	79.3456	81.638	81.058	82.3646	84.7533	86.0614	86.5613	88.1549	86.3395	87.0576	87.6897	85.3466	86.636	86.1791	87.195	89.0303	88.9078	89.1618	92.427	93.321	92.4827	91.7702	91.833	92.744	91.1229	93.5653
Macedonia	Male	Late Neonatal	Road injuries	92.6504	93.2471	93.043	94.2594	94.4057	95.0047	95.9486	96.5789	96.6293	96.808	96.1202	96.2044	96.36	95.6111	95.8395	95.5362	95.5411	95.9013	95.9465	96.1362	97.1302	97.2535	96.9079	97.1421	97.3373	97.6334	96.966	97.6894
Macedonia	Male	Post Neonatal	Road injuries	76.8735	78.2639	78.3616	81.7906	82.0164	84.2424	87.2978	89.2215	90.3869	91.9013	89.3424	89.3275	89.7423	87.7682	88.8368	89.0845	89.9718	91.0546	90.7632	91.4719	94.1527	94.5596	93.6774	94.0228	94.6868	95.2379	94.4352	96.1767
Montenegro	Both	0 to 20	Road injuries	97.5497	97.662	97.6497	97.6528	97.7092	97.7421	97.6822	97.6468	97.5908	97.5136	97.5995	97.7307	97.9433	98.1281	98.3265	98.4769	98.6292	98.7493	98.7964	98.8717	98.9457	99.0129	98.9905	98.9187	98.832	98.8104	98.7004	98.6423
Montenegro	Both	1 to 4	Road injuries	98.2874	98.3999	98.3163	98.2801	98.2695	98.3815	98.381	98.3734	98.3688	98.4047	98.5061	98.6695	98.7779	98.7775	98.8394	98.908	98.9799	99.0601	99.0738	99.1172	99.1146	99.2242	99.305	99.4089	99.4585	99.5704	99.5923	99.6465
Montenegro	Both	10 to 14	Road injuries	97.9023	98.003	97.9523	97.8595	97.7831	97.796	97.7126	97.6781	97.7789	97.7679	97.8931	98.0912	98.3374	98.5794	98.6618	98.6033	98.5846	98.6641	98.6557	98.797	98.9525	99.0358	99.1582	99.2519	99.1231	99.0594	98.9152	98.917
Montenegro	Both	15 to 19	Road injuries	98.5948	98.6455	98.6474	98.6541	98.7966	98.7747	98.6627	98.5788	98.4462	98.256	98.3096	98.3288	98.4115	98.4896	98.5891	98.7203	98.9403	99.053	99.1165	99.2488	99.3685	99.4321	99.4281	99.3434	99.325	99.3741	99.3489	99.3463
Montenegro	Both	5 to 9	Road injuries	97.8476	97.8967	97.7781	97.8071	97.7562	97.8709	97.9077	97.9244	97.8246	97.8069	97.8712	98.0724	98.4121	98.5261	98.6964	98.7144	98.5979	98.7195	98.8178	98.8488	99.1373	99.5898	99.6125	99.5493	99.419	99.3319	99.1483	99.1773
Montenegro	Both	Early Neonatal	Road injuries	85.1349	86.7307	85.8625	84.9134	84.1913	84.8086	84.5723	84.6417	84.7484	84.9262	85.0792	86.2467	87.991	89.1229	90.1899	90.7046	91.4117	92.448	93.2907	94.0221	94.503	95.2254	95.515	95.7752	95.9629	96.3898	96.4552	96.5234
Montenegro	Both	Late Neonatal	Road injuries	94.1754	94.6825	94.3126	93.9432	93.6159	93.8329	93.7235	93.7336	93.7731	93.8482	93.8049	94.098	94.7421	95.1504	95.6667	95.9649	96.336	96.8792	97.3346	97.7378	97.9666	98.3144	98.4379	98.5545	98.6307	98.8456	98.8735	98.9066
Montenegro	Both	Post Neonatal	Road injuries	89.317	90.0258	89.5116	88.9874	88.4785	88.6866	88.466	88.4153	88.469	88.6001	88.6937	89.1367	90.1677	91.2332	92.4606	93.3685	94.1979	95.0054	95.4905	95.9582	96.3389	96.8972	97.1157	97.2961	97.3986	97.672	97.7306	97.8013
Montenegro	Female	0 to 20	Road injuries	97.3842	97.4651	97.4279	97.4616	97.5155	97.5622	97.5428	97.5098	97.4348	97.4279	97.4557	97.5208	97.655	97.7832	97.9557	98.0739	98.1975	98.2716	98.2726	98.3547	98.3474	98.3232	98.2895	98.2305	98.174	98.1791	98.1129	98.1564
Montenegro	Female	1 to 4	Road injuries	98.1814	98.2993	98.242	98.2631	98.3202	98.4764	98.4865	98.4596	98.4276	98.4473	98.547	98.7467	98.9366	99.0503	99.1532	99.1939	99.1676	99.1328	99.1053	99.161	99.1762	99.2749	99.3179	99.3935	99.481	99.6721	99.7406	99.7974
Montenegro	Female	10 to 14	Road injuries	97.6777	97.8014	97.6889	97.7119	97.7124	97.7596	97.7793	97.7636	97.7002	97.7745	97.8136	97.8999	98.0676	98.267	98.5782	98.6359	98.6483	98.6926	98.6584	98.8124	98.8028	98.7827	98.9641	99.0233	98.997	99.0159	98.9484	99.0523
Montenegro	Female	15 to 19	Road injuries	97.4071	97.3102	97.2531	97.3052	97.2985	97.2252	97.0946	96.9843	96.9253	96.895	96.9086	96.8789	96.9743	97.062	97.2342	97.5552	98.1553	98.4959	98.7158	99.2621	99.3352	98.9787	98.6703	98.3051	98.0304	97.9639	97.864	97.9709
Montenegro	Female	5 to 9	Road injuries	98.1311	98.2759	98.1073	98.0979	98.3302	98.4185	98.394	98.3118	97.8924	97.7515	97.7916	97.9329	98.1825	98.3398	98.5451	98.4989	98.3334	98.412	98.3817	98.2519	98.4685	99.1067	99.4143	99.5676	99.5758	99.3696	98.9638	98.9436
Montenegro	Female	Early Neonatal	Road injuries	78.3778	80.921	79.671	78.217	77.0495	77.9659	77.6684	77.8547	78.039	78.3622	78.7172	80.4434	82.9809	84.6721	86.3564	87.3499	88.6963	90.3586	91.3426	92.0593	92.5887	93.5302	93.9242	94.2594	94.429	94.9198	94.9648	95.0665
Montenegro	Female	Late Neonatal	Road injuries	92.1427	92.7342	92.2807	91.8056	91.3684	91.6013	91.4684	91.4811	91.5381	91.6399	91.6321	91.9906	92.7679	93.3429	94.0305	94.4102	94.665	95.0748	95.4882	95.9335	96.239	96.7032	96.8839	97.0427	97.1168	97.353	97.3803	97.4362
Montenegro	Female	Post Neonatal	Road injuries	88.779	89.5116	89.052	88.5556	88.1059	88.3068	88.0989	88.0212	88.0269	88.1205	88.2243	88.6313	89.4866	90.3339	91.3245	92.0703	92.7856	93.504	93.9652	94.4627	94.8904	95.4786	95.7356	95.9378	96.0332	96.2782	96.3429	96.4398
Montenegro	Male	0 to 20	Road injuries	97.4604	97.5795	97.5823	97.5598	97.6088	97.6265	97.5447	97.5109	97.4736	97.3598	97.4751	97.6358	97.8771	98.0787	98.2724	98.4279	98.5837	98.7239	98.8008	98.8689	98.9953	99.1239	99.1184	99.0513	98.9577	98.923	98.7959	98.6714
Montenegro	Male	1 to 4	Road injuries	98.3731	98.4757	98.3737	98.2929	98.2293	98.3026	98.295	98.3042	98.3222	98.3701	98.4696	98.5985	98.6372	98.5426	98.5646	98.6512	98.8012	98.9764	99.028	99.0605	99.0427	99.1564	99.2676	99.3918	99.402	99.4326	99.4081	99.4554
Montenegro	Male	10 to 14	Road injuries	98.3898	98.4516	98.4455	98.3227	98.2325	98.2268	98.1206	98.0884	98.2344	98.1884	98.3147	98.5039	98.7129	98.9033	98.8569	98.759	98.7272	98.7954	98.7959	98.8871	99.0755	99.1859	99.2481	99.3373	99.1986	99.1168	98.979	98.933
Montenegro	Male	15 to 19	Road injuries	99.0007	99.072	99.0786	99.0675	99.2202	99.2055	99.1052	99.0327	98.8982	98.698	98.7547	98.7849	98.8597	98.9311	99.0077	99.088	99.2083	99.2651	99.2928	99.3292	99.4432	99.5814	99.639	99.6215	99.6589	99.728	99.7224	99.6966
Montenegro	Male	5 to 9	Road injuries	97.3965	97.3738	97.2973	97.3564	97.1052	97.2414	97.3238	97.4122	97.5345	97.6019	97.6831	97.9261	98.331	98.418	98.5654	98.6371	98.5659	98.7299	98.9426	99.1164	99.4733	99.7727	99.556	99.3116	99.0676	99.0813	99.0806	99.1458
Montenegro	Male	Early Neonatal	Road injuries	89.7393	90.8947	90.2279	89.5455	89.0662	89.5683	89.3876	89.4208	89.5044	89.6181	89.67	90.5613	91.9179	92.7757	93.5385	93.8134	94.2157	94.9712	95.7629	96.5016	96.9482	97.5482	97.7746	97.9875	98.1742	98.5616	98.6296	98.6745
Montenegro	Male	Late Neonatal	Road injuries	94.7501	95.2367	94.9158	94.6129	94.3589	94.5899	94.5053	94.526	94.5642	94.6302	94.563	94.8235	95.4027	95.7117	96.1293	96.3819	96.8552	97.5202	98.0249	98.4149	98.5992	98.879	98.9666	99.0576	99.1374	99.3468	99.3776	99.3988
Montenegro	Male	Post Neonatal	Road injuries	91.1813	91.746	91.2684	90.8146	90.329	90.5216	90.3274	90.3115	90.4	90.5384	90.5926	91.0036	92.0807	93.2401	94.5575	95.5159	96.3534	97.1473	97.5961	97.9706	98.2506	98.6962	98.8404	98.969	99.0637	99.3268	99.3674	99.3925
Poland	Both	0 to 20	Road injuries	96.855	96.7269	96.814	96.9627	96.8163	96.9245	97.0632	97.2099	97.3381	97.4629	97.725	97.8242	97.9055	98.1271	98.2532	98.2976	98.3183	98.2462	98.2732	98.4319	98.6707	98.7966	98.8941	99.0241	99.193	99.2667	99.2751	99.256
Poland	Both	1 to 4	Road injuries	97.7647	97.7986	97.9052	98.0361	97.7919	98.0957	98.2244	98.4736	98.5412	98.5435	98.6553	98.6919	98.7242	98.8015	98.7983	98.8123	98.8571	98.84	98.9024	99.0253	99.1524	99.2312	99.2883	99.36	99.4192	99.4857	99.5034	99.5673
Poland	Both	10 to 14	Road injuries	96.9788	96.868	97.1158	97.4182	97.3079	97.3129	97.3831	97.5363	97.6256	97.7324	97.9247	97.8529	97.8006	98.0228	98.2019	98.3352	98.3401	98.3695	98.6739	98.8312	99.0631	99.1838	99.2235	99.2429	99.3625	99.3971	99.4352	99.479
Poland	Both	15 to 19	Road injuries	97.3029	97.1098	97.22	97.4163	97.379	97.4823	97.7021	97.7462	97.8717	97.9965	98.295	98.4233	98.4742	98.6421	98.6957	98.6581	98.6456	98.4993	98.4642	98.6385	98.8471	98.8836	98.8963	98.9548	99.1038	99.1563	99.1966	99.1877
Poland	Both	5 to 9	Road injuries	96.8518	97.0148	97.2382	97.4732	97.2376	97.5053	97.3763	97.6066	97.7803	97.96	98.264	98.271	98.2241	98.3557	98.4433	98.5897	98.8326	99.1118	99.2002	99.2772	99.5297	99.6036	99.6737	99.795	99.7991	99.7815	99.6945	99.683
Poland	Both	Early Neonatal	Road injuries	76.4917	77.729	79.1723	80.0373	76.136	79.3916	80.8957	85.1906	86.7344	87.5994	89.1225	90.2428	90.7055	91.4185	91.892	92.5471	93.3371	93.8015	94.408	95.108	95.7535	96.1312	96.3023	96.493	96.6668	96.8271	96.8371	96.9795
Poland	Both	Late Neonatal	Road injuries	85.1556	85.4241	86.1081	87.0136	85.4156	87.8853	88.5956	90.7831	91.5505	91.7954	92.6603	93.3548	93.774	94.4748	95.0357	95.6063	96.1627	96.4437	96.9061	97.4222	97.8451	98.0625	98.1461	98.2704	98.4149	98.5739	98.5812	98.7218
Poland	Both	Post Neonatal	Road injuries	85.9226	86.2347	87.1219	88.0495	87.0943	88.267	88.2341	89.6355	90.1545	90.4368	91.7033	92.4018	92.7196	93.1055	93.3447	93.6029	93.9955	94.1718	94.7011	95.4296	95.9704	96.2139	96.2692	96.3441	96.4673	96.6542	96.6742	96.8071
Poland	Female	0 to 20	Road injuries	96.8102	96.7226	96.8232	96.9196	96.8002	96.9322	96.9252	97.0602	97.1718	97.2515	97.3818	97.4213	97.4685	97.6462	97.7545	97.8282	97.8894	97.8768	97.9299	98.0968	98.3304	98.4106	98.4851	98.5876	98.6753	98.7481	98.7448	98.7204
Poland	Female	1 to 4	Road injuries	97.9177	97.9262	97.9988	98.0765	97.7768	98.0905	98.1904	98.4896	98.5809	98.6047	98.7103	98.7098	98.7429	98.8108	98.7737	98.7531	98.7716	98.7589	98.8066	98.9369	99.0726	99.1766	99.2352	99.2914	99.3527	99.418	99.4358	99.4982
Poland	Female	10 to 14	Road injuries	97.1215	97.038	97.3553	97.6459	97.5864	97.4902	97.3588	97.6241	97.7638	97.9068	98.0184	97.8313	97.7901	98.0457	98.1767	98.3332	98.3223	98.3432	98.6302	98.6501	98.915	98.9841	98.9953	98.9889	99.0301	99.1945	99.28	99.2954
Poland	Female	15 to 19	Road injuries	96.3719	96.0153	96.1083	96.2003	96.067	96.2246	96.3132	96.3731	96.5002	96.5101	96.739	96.9299	96.9136	97.0753	97.202	97.3241	97.3761	97.1935	97.1911	97.6869	98.174	98.1135	98.1103	98.1988	98.2958	98.3899	98.3934	98.337
Poland	Female	5 to 9	Road injuries	96.8372	96.879	97.1586	97.3842	97.2229	97.6802	97.238	97.2342	97.537	97.9233	98.2108	98.1294	98.1419	98.4744	98.5356	98.4587	98.8795	99.2477	99.3344	99.3399	99.549	99.6388	99.6669	99.7423	99.6626	99.6088	99.5709	99.6192
Poland	Female	Early Neonatal	Road injuries	62.6916	64.2099	65.8236	67.1886	59.6495	65.0609	67.4375	74.6386	77.1791	78.503	81.2792	83.0983	84.0551	85.5945	86.6042	87.8725	89.3435	90.3423	91.3495	92.4979	93.602	94.2077	94.4203	94.6932	94.945	95.1859	95.1778	95.4072
Poland	Female	Late Neonatal	Road injuries	81.0464	81.3194	81.9607	83.2311	81.0505	83.9921	84.6731	87.3175	88.1433	88.3409	89.2877	90.0886	90.7399	91.7701	92.6159	93.4831	94.1998	94.6582	95.1923	95.797	96.2564	96.4472	96.5091	96.6893	96.8846	97.0863	97.0983	97.2648
Poland	Female	Post Neonatal	Road injuries	88.0331	88.2667	88.8172	89.4632	88.5384	89.5209	89.2948	90.3484	90.6849	90.9071	92.0532	92.6319	92.8768	93.0823	93.1601	93.3476	93.5429	93.6517	94.0201	94.546	94.8894	95.0326	95.0256	95.0779	95.1532	95.2681	95.2681	95.3647
Poland	Male	0 to 20	Road injuries	96.7692	96.6306	96.7	96.8664	96.7189	96.7997	97.016	97.1519	97.2756	97.4142	97.7309	97.8567	97.9501	98.1743	98.2973	98.3176	98.3107	98.2094	98.2179	98.3548	98.5705	98.713	98.8145	98.9482	99.1551	99.2217	99.2398	99.2305
Poland	Male	1 to 4	Road injuries	97.6642	97.7158	97.8439	98.0104	97.8192	98.1027	98.2484	98.4471	98.4922	98.4766	98.5888	98.6547	98.6865	98.7698	98.7963	98.8398	98.9075	98.8937	98.9734	99.0912	99.21	99.2645	99.3187	99.4014	99.4546	99.5172	99.5315	99.5912
Poland	Male	10 to 14	Road injuries	97.5599	97.4667	97.612	97.8343	97.7301	97.7802	97.9246	97.9822	98.0225	98.0819	98.2567	98.2566	98.2116	98.3536	98.5035	98.5873	98.597	98.6205	98.8471	99.0281	99.1786	99.2915	99.3345	99.3618	99.4889	99.4477	99.4512	99.498
Poland	Male	15 to 19	Road injuries	97.8836	97.7375	97.8257	98.0062	97.9842	98.0561	98.2658	98.2951	98.3988	98.5246	98.7933	98.8895	98.9438	99.0883	99.1189	99.0541	99.0286	98.9036	98.8623	98.9472	99.0731	99.1264	99.1429	99.1916	99.3395	99.3834	99.434	99.445
Poland	Male	5 to 9	Road injuries	96.635	96.8817	97.0634	97.3026	97.0148	97.1463	97.2353	97.6237	97.7026	97.7349	98.0467	98.1157	98.0297	98.0208	98.1284	98.4369	98.5509	98.7632	98.8514	98.9822	99.2677	99.3309	99.4374	99.5998	99.6782	99.6976	99.5776	99.5237
Poland	Male	Early Neonatal	Road injuries	84.731	85.8202	87.1578	87.7848	85.5865	87.816	88.8961	91.7951	92.8486	93.4769	94.4046	95.1906	95.4347	95.7721	95.9981	96.3564	96.8031	96.9747	97.3601	97.8175	98.2149	98.4732	98.6265	98.7755	98.9094	99.0276	99.0461	99.1424
Poland	Male	Late Neonatal	Road injuries	87.0027	87.2885	88.0264	88.7358	87.4667	89.7061	90.4519	92.4059	93.1501	93.4246	94.2536	94.897	95.1817	95.6898	96.0751	96.4532	96.904	97.0427	97.4606	97.9322	98.3553	98.6108	98.7149	98.7962	98.9051	99.0385	99.04	99.1713
Poland	Male	Post Neonatal	Road injuries	85.4956	85.8687	87.0215	88.1395	87.3044	88.5196	88.7202	90.3115	90.965	91.2729	92.4753	93.1828	93.4953	93.9799	94.3128	94.5437	95.041	95.1935	95.7799	96.6139	97.3165	97.6504	97.7818	97.8726	98.0431	98.3025	98.353	98.5194
Romania	Both	0 to 20	Road injuries	94.973	95.2467	95.2186	95.1751	95.0584	95.1271	95.0082	95.2082	95.5203	95.8715	96.1288	96.4191	96.5537	96.6338	96.5835	96.6538	96.8411	97.0954	97.3403	97.7732	98.1977	98.5187	98.638	98.8201	98.9244	98.9678	98.9865	99.0133
Romania	Both	1 to 4	Road injuries	95.8041	96.3557	96.3682	96.4827	96.3279	96.5747	96.3879	96.5295	96.7834	97.0278	97.0149	97.1916	97.4918	97.6239	97.5028	97.6801	97.845	98.1358	98.238	98.3673	98.5015	98.6715	98.7904	98.9081	98.9621	99.0633	99.1243	99.1466
Romania	Both	10 to 14	Road injuries	96.1101	96.276	96.2841	96.2132	95.9979	95.9586	96.007	96.1026	96.1462	96.4834	96.8073	97.1149	97.0068	97.2347	97.4064	97.5241	97.5894	97.724	97.9232	98.0991	98.3097	98.468	98.4061	98.6593	98.7095	98.6927	98.6046	98.6196
Romania	Both	15 to 19	Road injuries	97.6602	97.7864	97.7411	97.6587	97.5595	97.5246	97.4239	97.4968	97.6743	97.8782	98.0079	98.2142	98.3748	98.378	98.2816	98.1983	98.17	98.0811	97.9844	98.2021	98.4995	98.6885	98.716	98.8522	98.9544	98.9365	98.9746	99.0666
Romania	Both	5 to 9	Road injuries	94.4775	95.0937	95.1075	94.9248	94.46	94.4466	93.8522	94.2168	94.5863	94.9245	95.5631	96.1929	96.4116	96.8464	96.7594	96.8889	97.0141	97.2398	97.368	97.7894	98.1211	98.6289	98.6761	98.7662	98.764	98.899	98.8723	98.7031
Romania	Both	Early Neonatal	Road injuries	88.4034	88.3107	86.816	85.9176	85.0118	85.8217	84.4158	84.3047	86.1448	88.1737	87.9903	88.1565	88.3158	87.819	86.8385	87.4627	88.6476	90.8045	91.9068	92.9572	93.6369	94.2272	94.5095	94.7158	94.8902	95.4707	95.8825	96.1432
Romania	Both	Late Neonatal	Road injuries	91.1575	92.2546	91.9649	91.7512	91.4315	92.0528	91.1869	91.185	92.0159	93.0381	92.7939	92.9003	93.0932	93.1251	92.8451	93.3254	93.8884	94.9672	95.5314	96.1387	96.5822	96.9755	97.2182	97.448	97.6039	97.9312	98.1551	98.2908
Romania	Both	Post Neonatal	Road injuries	83.1741	85.3321	84.1772	82.943	82.7439	84.2845	83.0955	83.7676	85.7663	87.6823	87.948	88.3164	88.8104	89.0522	88.927	89.553	90.2697	91.7516	92.6933	93.66	94.3563	94.848	95.1618	95.4694	95.7597	96.2786	96.6532	96.9059
Romania	Female	0 to 20	Road injuries	95.084	95.3222	95.3316	95.3119	95.1984	95.2196	95.0746	95.1928	95.5024	95.8958	96.1993	96.4357	96.4552	96.4252	96.3033	96.2373	96.5225	96.8781	97.2026	97.6568	98.0493	98.385	98.4569	98.487	98.5547	98.563	98.5057	98.4095
Romania	Female	1 to 4	Road injuries	96.0153	96.579	96.674	96.869	96.8101	97.0258	96.8238	96.9016	97.1083	97.2474	97.2279	97.3817	97.6709	97.76	97.6401	97.7996	98.0239	98.3475	98.4824	98.6415	98.7752	98.9697	99.0704	99.1299	99.1441	99.1709	99.2285	99.2298
Romania	Female	10 to 14	Road injuries	96.4201	96.4499	96.456	96.6064	96.5704	96.6188	96.3508	96.3301	96.5184	96.8071	97.2173	97.3377	97.1167	97.4759	97.6815	97.6121	97.7746	97.8757	98.0044	98.2145	98.3992	98.6562	98.7369	98.9236	98.9444	98.891	98.6702	98.5655
Romania	Female	15 to 19	Road injuries	96.074	96.246	96.2408	96.1092	95.9002	95.6747	95.4118	95.3758	95.5459	96.0579	96.3357	96.7779	96.8462	96.5775	96.2117	95.8324	96.0397	96.1439	96.1793	96.6936	97.3333	97.8046	97.746	97.6715	97.9611	97.9416	97.9256	97.9327
Romania	Female	5 to 9	Road injuries	95.1446	95.8116	95.8243	95.4718	94.8256	94.7274	94.2645	94.3486	94.7195	95.2555	96.1318	96.6597	96.7605	97.069	97.1086	96.9714	97.2123	97.4186	97.5161	97.9556	98.2682	98.9364	98.9286	98.8642	98.8138	99.031	99.0269	98.7782
Romania	Female	Early Neonatal	Road injuries	89.9639	90.0981	89.2959	88.9483	88.6265	89.5298	88.5411	88.469	89.4615	90.5026	90.1674	90.2982	90.4784	90.2586	89.535	89.8776	90.6907	92.1301	92.9206	93.686	94.1889	94.5974	94.7884	94.9505	95.0933	95.5129	95.8244	96.0427
Romania	Female	Late Neonatal	Road injuries	88.8871	90.0839	89.8295	89.5031	88.9948	89.6451	88.4788	88.4142	89.4905	90.6174	90.1641	90.1297	90.3026	90.3438	89.8997	90.3846	91.0772	92.4159	93.1822	93.9704	94.5436	95.039	95.3841	95.7175	95.9712	96.4122	96.7228	96.9163
Romania	Female	Post Neonatal	Road injuries	83.0024	84.6678	83.7124	82.6607	82.5067	83.8432	82.4463	82.6693	84.8223	86.2651	86.5788	86.9394	87.5409	87.716	87.3417	87.8143	88.5132	90.0035	90.9667	91.9304	92.6827	93.2892	93.719	94.1287	94.5506	95.096	95.5234	95.8037
Romania	Male	0 to 20	Road injuries	95.0369	95.3032	95.2553	95.2017	95.0949	95.1851	95.095	95.3227	95.5963	95.8744	96.0674	96.3592	96.5575	96.7058	96.7109	96.8625	96.9569	97.1026	97.2512	97.6074	97.9984	98.2702	98.4084	98.6778	98.7975	98.8632	98.9359	99.0476
Romania	Male	1 to 4	Road injuries	95.748	96.2704	96.2238	96.2742	96.0529	96.3094	96.1396	96.3224	96.601	96.9126	96.9037	97.0885	97.3826	97.5392	97.4202	97.6031	97.7153	97.9672	98.0366	98.1327	98.2582	98.3972	98.5242	98.6859	98.7723	98.9358	98.9978	99.0391
Romania	Male	10 to 14	Road injuries	96.8793	97.0561	97.0603	96.9091	96.6714	96.6003	96.7728	96.8896	96.8496	97.1097	97.2981	97.6065	97.581	97.682	97.7884	97.962	97.9601	98.0708	98.2471	98.3554	98.5196	98.5838	98.4667	98.6817	98.731	98.7353	98.736	98.8038
Romania	Male	15 to 19	Road injuries	98.35	98.4481	98.399	98.3336	98.2647	98.2668	98.2047	98.2803	98.427	98.5343	98.6105	98.7395	98.8974	98.9527	98.9188	98.9013	98.8231	98.6953	98.5699	98.691	98.8797	98.9888	99.0324	99.1993	99.2528	99.2395	99.2871	99.3883
Romania	Male	5 to 9	Road injuries	93.822	94.3943	94.4026	94.3313	93.9899	94.0318	93.3452	93.9034	94.2682	94.4603	94.9207	95.6182	95.9195	96.4419	96.2619	96.5835	96.6226	96.8599	97.0086	97.4131	97.7576	98.1416	98.2312	98.4426	98.4822	98.5561	98.5165	98.4197
Romania	Male	Early Neonatal	Road injuries	89.6569	89.445	87.6362	86.4795	85.3031	86.058	84.4858	84.3973	86.6486	89.1237	89.0253	89.1954	89.32	88.6841	87.5956	88.3487	89.7205	92.1779	93.4002	94.5271	95.2221	95.8139	96.0586	96.2013	96.3029	96.8851	97.2812	97.5008
Romania	Male	Late Neonatal	Road injuries	92.0428	93.1049	92.7813	92.6319	92.4236	93.0467	92.3487	92.3888	93.0888	94.0724	93.9503	94.1413	94.3427	94.3598	94.1661	94.6484	95.1399	96.0799	96.5317	97.0397	97.4106	97.7452	97.9244	98.0871	98.1742	98.4266	98.5886	98.6772
Romania	Male	Post Neonatal	Road injuries	85.5866	87.9824	86.7981	85.5572	85.3402	86.8685	86.0612	87.0827	88.5779	90.6764	90.8205	91.1194	91.4071	91.6561	91.7764	92.4481	93.068	94.3378	95.142	96.001	96.5709	96.9014	97.0676	97.2304	97.3297	97.7268	97.9583	98.1087
Serbia	Both	0 to 20	Road injuries	96.8401	97.0385	96.7653	96.6899	96.5784	96.4341	96.4289	96.4768	96.9075	97.0171	97.1091	97.2812	97.4031	97.5198	97.7153	97.901	98.1229	98.3448	98.5657	98.7275	98.8961	99.0107	99.0612	99.0384	99.0338	98.9788	98.8891	98.7567
Serbia	Both	1 to 4	Road injuries	97.3617	97.8173	97.5953	97.5756	97.3725	97.2383	97.3308	97.5254	97.5776	97.7899	98.0152	98.1202	98.0246	98.0467	98.2889	98.5376	98.8126	99.1207	99.3802	99.4565	99.5809	99.7137	99.8598	99.9051	99.9375	99.9679	99.9818	100
Serbia	Both	10 to 14	Road injuries	96.9963	97.3712	97.1721	97.2413	97.2549	97.1642	97.187	97.2167	97.6833	97.8188	97.9897	98.0919	98.1439	98.1905	98.3754	98.537	98.8104	99.1031	99.312	99.4346	99.6321	99.6623	99.5449	99.6253	99.7292	99.6535	99.5786	99.5553
Serbia	Both	15 to 19	Road injuries	98.0253	98.1403	97.9641	97.8694	97.7893	97.6586	97.5973	97.5222	97.9172	97.9755	98.0646	98.2098	98.3057	98.3707	98.4541	98.5003	98.6033	98.6892	98.765	98.8868	99.0485	99.1711	99.2845	99.3023	99.2903	99.2592	99.235	99.1567
Serbia	Both	5 to 9	Road injuries	97.128	97.6694	97.3487	97.2417	97.0653	96.6166	96.2215	96.2719	97.0094	97.2186	97.4079	97.4543	97.3804	97.3412	97.5071	97.8597	98.3928	98.8818	99.2853	99.4067	99.6306	99.8454	100	99.954	99.922	99.9383	99.9024	99.8555
Serbia	Both	Early Neonatal	Road injuries	81.081	85.6723	83.8326	82.5716	83.0582	82.9324	84.5833	86.1947	86.2318	87.6742	88.5856	87.5671	87.0824	87.4202	88.9269	90.3933	91.8005	93.0448	94.0979	94.3908	94.7131	95.0245	95.5688	95.6818	95.8773	96.1225	96.241	96.4007
Serbia	Both	Late Neonatal	Road injuries	90.7199	93.0724	92.252	91.6341	91.8766	91.6438	92.1365	92.6957	92.4299	93.1465	93.7712	93.2246	92.9539	93.0557	93.7851	94.4569	95.1381	95.9363	96.8085	96.9582	97.1565	97.3229	97.7137	97.6985	97.8214	98.0571	98.1814	98.3248
Serbia	Both	Post Neonatal	Road injuries	82.2385	85.8518	84.0659	82.5956	82.6277	82.513	83.5747	84.8277	84.282	85.5559	87.1429	86.0283	85.6469	86.1546	87.4008	88.8616	91.1187	93.4282	95.0018	95.4552	95.9747	96.4737	97.1112	97.2927	97.5312	97.817	97.977	98.1448
Serbia	Female	0 to 20	Road injuries	97.0449	97.2457	96.9685	96.8946	96.7629	96.5429	96.428	96.3614	96.893	96.917	97.0668	97.1906	97.2555	97.3076	97.4668	97.602	97.8081	98.0509	98.2417	98.3676	98.4764	98.5586	98.5321	98.4667	98.4432	98.3684	98.2302	98.0819
Serbia	Female	1 to 4	Road injuries	97.7006	98.1189	97.9686	97.9966	97.8557	97.7926	97.8807	98.0299	98.0711	98.2367	98.3903	98.4696	98.396	98.3991	98.5796	98.7406	98.9506	99.2184	99.482	99.6114	99.7403	99.8422	99.9241	99.924	99.939	99.9699	99.9765	99.9769
Serbia	Female	10 to 14	Road injuries	96.868	97.29	97.0247	97.1404	97.0675	96.8598	96.8068	96.6946	97.4356	97.5537	97.8514	97.9747	98.0136	98.0512	98.235	98.3879	98.6627	98.975	99.1623	99.2938	99.4801	99.6731	99.6448	99.6509	99.7197	99.631	99.4081	99.2489
Serbia	Female	15 to 19	Road injuries	96.3543	96.661	96.2017	95.9657	95.7567	95.3463	95.1059	94.7488	95.887	95.844	96.2253	96.493	96.7382	96.8797	97.0799	97.1441	97.4126	97.7946	98.0135	98.238	98.515	98.7833	98.7647	98.7863	98.7948	98.6797	98.4965	98.3245
Serbia	Female	5 to 9	Road injuries	97.5566	98.082	97.7255	97.6211	97.3874	96.6513	95.8045	95.6083	96.8959	97.0469	97.4185	97.5554	97.4913	97.4343	97.7261	98.0722	98.6111	99.0875	99.3426	99.3975	99.5	99.5535	99.7358	99.7049	99.7129	99.7806	99.8075	99.812
Serbia	Female	Early Neonatal	Road injuries	80.4092	85.213	83.3822	82.4255	83.0633	83.0692	84.8206	86.4417	86.5187	87.9232	88.714	87.8289	87.4135	87.6868	88.9888	90.1439	91.3239	92.4258	93.378	93.6307	93.9168	94.2136	94.7866	94.9304	95.1386	95.3747	95.4943	95.6606
Serbia	Female	Late Neonatal	Road injuries	92.5661	94.1133	93.5613	93.2107	93.4301	93.3764	93.7839	94.1997	94.0559	94.5208	94.8966	94.5964	94.4515	94.5077	94.9264	95.2647	95.6287	96.1177	96.6515	96.7139	96.809	96.9069	97.1873	97.2054	97.3038	97.4516	97.5312	97.6287
Serbia	Female	Post Neonatal	Road injuries	85.0236	87.7223	86.4459	85.4686	85.4953	85.3858	86.1131	86.9754	86.5992	87.5562	88.653	87.993	87.813	88.2371	89.2266	90.3314	91.9302	93.4019	94.4366	94.7999	95.1955	95.5852	96.0776	96.2492	96.4352	96.6304	96.7518	96.8805
Serbia	Male	0 to 20	Road injuries	96.5415	96.7212	96.4853	96.4185	96.3366	96.2659	96.3425	96.4709	96.779	96.9443	96.9849	97.173	97.3224	97.4717	97.6689	97.8673	98.0741	98.255	98.4695	98.6354	98.826	98.9518	99.0521	99.0649	99.0778	99.0473	99.0067	98.9075
Serbia	Male	1 to 4	Road injuries	97.1212	97.5868	97.3203	97.2675	97.0289	96.8488	96.9431	97.166	97.224	97.4614	97.7301	97.8464	97.7313	97.7638	98.0434	98.3536	98.6695	98.9962	99.238	99.2585	99.3685	99.5212	99.721	99.8083	99.8555	99.8831	99.9027	99.9368
Serbia	Male	10 to 14	Road injuries	97.6861	97.9315	97.8203	97.8436	97.8988	97.8958	97.9537	98.0538	98.2401	98.3479	98.4018	98.4653	98.5111	98.5501	98.6843	98.8051	99.0011	99.2011	99.36	99.442	99.5887	99.532	99.4042	99.4973	99.5884	99.5397	99.5558	99.6031
Serbia	Male	15 to 19	Road injuries	98.5786	98.6445	98.5514	98.4986	98.4571	98.402	98.3866	98.3808	98.5725	98.6473	98.6654	98.768	98.8183	98.8579	98.9057	98.9427	99.001	99.0183	99.0586	99.1463	99.2661	99.346	99.4752	99.4956	99.4878	99.4855	99.5056	99.4666
Serbia	Male	5 to 9	Road injuries	96.5951	97.1386	96.841	96.7252	96.5929	96.3906	96.3824	96.6333	96.8944	97.1442	97.1806	97.1523	97.0702	97.0446	97.1079	97.4629	97.9866	98.48	98.9964	99.1654	99.4802	99.8186	99.9498	99.8948	99.8368	99.8203	99.7443	99.6669
Serbia	Male	Early Neonatal	Road injuries	82.5229	87.0037	84.9071	83.173	83.407	82.9971	84.5802	86.2243	86.0847	87.646	88.7006	87.3377	86.634	86.9969	88.8391	90.7587	92.5652	94.1111	95.3919	95.7424	96.1147	96.4487	97.0133	97.0727	97.2415	97.4889	97.5799	97.7182
Serbia	Male	Late Neonatal	Road injuries	88.3268	91.3095	90.0809	89.0212	89.1538	88.595	89.0923	89.7398	89.1927	90.1673	91.0649	90.1026	89.5806	89.6815	90.8012	91.9164	93.0483	94.3046	95.6655	95.9276	96.252	96.4938	97.034	96.9486	97.0843	97.4256	97.5912	97.7845
Serbia	Male	Post Neonatal	Road injuries	81.3595	85.3977	83.2103	81.2614	81.1871	80.9762	82.1915	83.6516	82.8503	84.253	86.1877	84.5517	83.8842	84.3735	85.7307	87.44	90.2589	93.3924	95.481	95.983	96.5827	97.1353	97.8489	97.982	98.2281	98.5768	98.7407	98.912
Slovakia	Both	0 to 20	Road injuries	97.7034	97.5628	97.6151	97.6237	97.5214	97.5007	97.5829	97.4994	97.5417	97.6978	97.7323	97.7829	97.7725	97.8602	98.0084	98.118	98.1898	98.0794	98.0539	98.232	98.3792	98.465	98.6485	98.8524	98.9507	99.0224	99.1173	99.1846
Slovakia	Both	1 to 4	Road injuries	98.0691	97.9902	98.104	98.2679	98.3099	98.3569	98.3577	98.3661	98.2893	98.3637	98.3626	98.566	98.483	98.436	98.5618	98.6731	98.8097	98.885	98.962	99.0098	99.1086	99.2241	99.2791	99.3624	99.3764	99.4108	99.4292	99.4788
Slovakia	Both	10 to 14	Road injuries	97.6577	97.3759	97.515	97.8032	97.7695	97.7626	97.8744	97.8499	97.684	97.5472	97.72	98.0046	98.2437	98.2902	98.7303	99.195	99.0636	98.8529	98.7246	98.6724	98.8659	99.1332	99.1953	99.2669	99.3549	99.2977	99.3794	99.485
Slovakia	Both	15 to 19	Road injuries	97.9335	98.046	98.16	98.0634	97.9614	98.0218	98.1596	97.9637	98.0759	98.3574	98.3772	98.4095	98.3932	98.4458	98.6234	98.7452	98.9091	98.797	98.7462	99.0344	99.1535	99.0437	99.1007	99.2362	99.2216	99.2195	99.3313	99.3697
Slovakia	Both	5 to 9	Road injuries	97.6416	97.2533	97.5482	97.9924	97.9425	97.6026	97.4687	97.4876	97.492	97.5847	97.8063	97.8658	97.8986	98.6163	98.5402	98.3948	98.5317	98.7321	99.2291	99.3956	99.2095	99.1438	99.4013	99.4477	99.5443	99.6585	99.53	99.467
Slovakia	Both	Early Neonatal	Road injuries	89.3647	88.6091	89.5329	90.7308	90.9825	91.2617	92.0396	93.0052	93.1986	93.5932	93.7045	94.464	94.4293	94.4476	94.9005	95.2338	95.6118	95.8742	96.0788	96.2296	96.4579	96.6677	96.7005	96.7594	96.7256	96.843	96.943	97.0897
Slovakia	Both	Late Neonatal	Road injuries	93.6646	93.2841	93.6847	94.2969	94.1577	93.8456	93.8287	94.2612	94.383	95.0191	95.4736	96.5876	96.7231	96.6865	96.888	96.9525	97.2211	97.4619	97.6133	97.6888	97.9129	98.1859	98.2794	98.4713	98.4735	98.5871	98.6661	98.7828
Slovakia	Both	Post Neonatal	Road injuries	90.0672	89.6029	89.9869	90.7001	90.7633	90.6888	90.7945	91.1641	91.1158	91.5415	91.9796	92.9017	92.2361	91.5381	91.7322	91.9885	92.6228	93.1237	93.6001	94.0491	94.671	95.1833	95.2947	95.4852	95.5396	95.8164	96.058	96.3445
Slovakia	Female	0 to 20	Road injuries	97.4844	97.4474	97.5794	97.6121	97.6094	97.6163	97.6222	97.5457	97.547	97.5621	97.4954	97.575	97.6416	97.672	97.7249	97.8858	97.9884	97.9038	97.9523	98.0042	98.1338	98.2629	98.4252	98.5174	98.5831	98.6187	98.6387	98.6828
Slovakia	Female	1 to 4	Road injuries	98.1162	98.0246	98.131	98.2783	98.3195	98.4085	98.451	98.4956	98.4451	98.5439	98.54	98.6873	98.57	98.4624	98.5553	98.657	98.7951	98.8726	98.9343	98.96	99.054	99.1841	99.2581	99.3593	99.3728	99.3953	99.4032	99.4473
Slovakia	Female	10 to 14	Road injuries	97.9099	98.0753	98.3052	98.1857	97.976	98.0098	98.3274	98.4742	98.0017	97.8819	98.3464	98.5655	98.4979	98.4053	98.5882	99.3847	99.4075	99.0848	98.8703	98.5289	98.8305	99.2625	99.4114	99.4877	99.5397	99.2214	99.1591	99.2727
Slovakia	Female	15 to 19	Road injuries	96.2534	96.5037	96.8904	96.6933	96.776	96.8873	96.9086	96.402	96.6371	96.91	96.4654	96.3903	96.7523	96.9655	97.2209	97.4904	97.9676	97.9088	97.9357	98.1245	98.3524	98.2237	98.3149	98.2603	98.0975	98.1628	98.3694	98.4247
Slovakia	Female	5 to 9	Road injuries	97.489	97.0386	97.2131	97.8342	97.9095	97.6473	97.2848	97.4683	97.6538	97.3832	97.5312	98.3155	98.6003	98.8094	98.4885	98.5716	98.5027	98.3403	99.0466	99.266	98.9733	99.0637	99.3355	99.3365	99.6297	99.7252	99.4065	99.347
Slovakia	Female	Early Neonatal	Road injuries	86.055	85.1405	86.3901	87.9215	88.1513	88.3659	89.2506	90.4623	90.6588	91.1975	91.2027	92.1022	91.9805	92.0795	92.8252	93.3393	93.8659	94.2733	94.5628	94.7466	95.037	95.3173	95.3356	95.3751	95.2835	95.4806	95.6299	95.8299
Slovakia	Female	Late Neonatal	Road injuries	93.3423	92.9831	93.3221	93.8362	93.6836	93.4353	93.4994	93.9356	93.9359	94.3488	94.7335	95.7392	95.8227	95.7012	95.8569	95.9214	96.0949	96.2191	96.3585	96.4829	96.7435	97.0387	97.1747	97.4025	97.419	97.5082	97.5616	97.6558
Slovakia	Female	Post Neonatal	Road injuries	89.9897	89.6803	90.0261	90.564	90.5281	90.3637	90.3501	90.6488	90.6299	91.0756	91.4914	92.2416	91.7642	91.2694	91.461	91.6461	92.1497	92.5565	92.9433	93.2813	93.6848	94.0087	94.0459	94.1824	94.2434	94.508	94.7426	95.0128
Slovakia	Male	0 to 20	Road injuries	97.6116	97.4192	97.4126	97.4024	97.2456	97.2095	97.3333	97.2573	97.3245	97.556	97.6536	97.6823	97.625	97.74	97.9331	97.9989	98.0441	97.9296	97.8581	98.0988	98.2397	98.2847	98.4602	98.7173	98.828	98.9194	99.0605	99.1414
Slovakia	Male	1 to 4	Road injuries	98.0545	97.9867	98.0988	98.2668	98.3056	98.314	98.2798	98.2582	98.1639	98.2161	98.2181	98.4598	98.4091	98.4147	98.5625	98.677	98.8074	98.8793	98.9681	99.0352	99.1355	99.2339	99.27	99.3336	99.3477	99.3916	99.4189	99.4711
Slovakia	Male	10 to 14	Road injuries	98.0025	97.6	97.6602	98.0496	98.1037	98.0808	98.0697	97.9747	97.9902	97.8829	97.876	98.1094	98.4179	98.5131	98.9443	99.1292	98.9642	98.8624	98.8084	98.9037	98.9928	99.1072	99.1088	99.1555	99.2336	99.3187	99.448	99.5183
Slovakia	Male	15 to 19	Road injuries	98.5103	98.5707	98.6066	98.5328	98.4003	98.4414	98.5883	98.4834	98.5637	98.8164	98.9267	98.9763	98.8885	98.902	99.0403	99.1167	99.1965	99.0839	99.0189	99.29	99.3723	99.2798	99.3248	99.4872	99.5084	99.4958	99.5796	99.615
Slovakia	Male	5 to 9	Road injuries	97.474	97.1304	97.505	97.8282	97.695	97.3048	97.3231	97.2312	97.1152	97.4465	97.7152	97.2945	97.1605	98.2118	98.2996	98.0039	98.2789	98.7244	99.0787	99.2103	99.1043	98.9357	99.1885	99.2764	99.2338	99.3694	99.4027	99.3511
Slovakia	Male	Early Neonatal	Road injuries	92.2731	91.5783	92.3563	93.419	93.699	94.0403	94.8093	95.6872	95.8867	96.212	96.3833	97.0977	97.1104	97.081	97.385	97.6265	97.9293	98.1034	98.249	98.3692	98.557	98.7222	98.7518	98.8145	98.8019	98.8661	98.932	99.0459
Slovakia	Male	Late Neonatal	Road injuries	92.9224	92.4905	92.9562	93.68	93.5327	93.1386	93.0536	93.5191	93.7492	94.6115	95.1543	96.4376	96.6198	96.6404	96.8872	96.9483	97.3099	97.6591	97.8212	97.8479	98.051	98.3235	98.3834	98.5597	98.5471	98.6922	98.8011	98.9482
Slovakia	Male	Post Neonatal	Road injuries	91.2865	90.6875	91.0368	91.8405	92.0171	92.076	92.3286	92.7359	92.6667	92.9996	93.3976	94.3878	93.5916	92.7429	92.8994	93.2028	93.8849	94.3888	94.8588	95.3402	96.1278	96.7979	96.989	97.2204	97.2583	97.5054	97.7199	97.9853
Slovenia	Both	0 to 20	Road injuries	97.6924	97.6802	97.6525	97.5346	97.1998	97.489	97.7851	97.9895	98.1141	98.3156	98.4782	98.4703	98.7027	98.8581	99.0066	99.1812	99.1764	99.2185	99.3881	99.5936	99.7841	99.856	99.8738	99.7897	99.741	99.5647	99.3967	99.2819
Slovenia	Both	1 to 4	Road injuries	98.6223	98.634	98.5793	98.5928	98.5693	98.7518	98.9496	99.0517	99.1255	99.2216	99.2531	99.3006	99.3047	99.2819	99.278	99.242	99.2555	99.234	99.2723	99.2953	99.3095	99.3401	99.4305	99.4552	99.5058	99.5094	99.5042	99.5312
Slovenia	Both	10 to 14	Road injuries	97.4819	97.5352	97.5517	97.7471	97.9688	97.8992	97.688	97.5268	97.9124	98.462	98.9954	99.1337	99.2728	99.3012	98.9661	99.081	99.2356	99.2478	99.4684	99.7475	99.9429	99.9351	100	99.8523	99.6983	99.4783	99.3798	99.4563
Slovenia	Both	15 to 19	Road injuries	97.6986	97.4821	97.4006	97.1936	96.7691	97.2115	97.6185	98.1166	98.1925	98.3195	98.4305	98.2918	98.571	98.7578	99.0088	99.2393	99.1903	99.2692	99.4733	99.7456	99.9538	100	99.9903	99.8873	99.8209	99.5637	99.3687	99.2545
Slovenia	Both	5 to 9	Road injuries	97.482	98.3101	98.7077	98.5472	97.6237	98.0639	98.7685	98.2799	98.5333	98.8597	98.8664	98.8534	98.8916	98.9864	99.1499	99.3126	99.245	99.1897	99.1295	99.0128	99.2689	99.5211	99.5021	99.55	99.6807	99.7963	99.8392	99.8748
Slovenia	Both	Early Neonatal	Road injuries	91.2653	91.3902	91.6476	92.3426	92.6809	93.3425	93.9137	94.3889	94.7991	95.3181	95.6508	95.9842	96.2749	96.5097	96.6557	96.7765	96.9538	97.0971	97.225	97.3124	97.359	97.4035	97.5246	97.5352	97.6594	97.7113	97.7193	97.7617
Slovenia	Both	Late Neonatal	Road injuries	97.729	97.7857	97.8207	97.947	98.0705	98.4165	98.6839	98.8992	99.0486	99.1767	99.2479	99.3051	99.3495	99.3891	99.4083	99.4192	99.4504	99.4633	99.508	99.5321	99.5298	99.5127	99.5168	99.4635	99.4864	99.4725	99.4575	99.4899
Slovenia	Both	Post Neonatal	Road injuries	92.4383	92.5011	92.519	92.7758	92.9076	93.4165	93.9939	94.5358	94.9513	95.2829	95.4585	95.5974	95.6049	95.5827	95.5878	95.6165	95.7613	95.8696	96.0518	96.1668	96.2427	96.3037	96.3861	96.4088	96.457	96.4657	96.4488	96.4302
Slovenia	Female	0 to 20	Road injuries	97.5367	97.6474	97.5825	97.6943	97.5135	97.5576	97.9455	98.0569	98.0155	98.1178	98.2541	98.4404	98.408	98.474	98.6353	98.7322	98.7362	98.6104	98.7233	98.9308	99.1148	99.2092	99.1745	99.0539	99.0651	99.0157	98.8678	98.7463
Slovenia	Female	1 to 4	Road injuries	98.7404	98.7104	98.6402	98.6932	98.6932	98.8034	98.9453	99.0449	99.1121	99.2165	99.2605	99.3053	99.3198	99.3454	99.3663	99.3485	99.3783	99.3596	99.3801	99.3784	99.3761	99.3937	99.4729	99.502	99.5411	99.5379	99.5184	99.5218
Slovenia	Female	10 to 14	Road injuries	97.9203	97.8433	97.5071	97.9667	98.4748	98.2724	98.1297	98.3008	98.1665	98.5637	99.1799	99.4074	99.3215	99.1199	98.5165	98.6611	98.8699	98.436	98.8218	99.3197	99.5618	99.5668	99.4894	99.4066	99.4725	99.5035	99.4564	99.462
Slovenia	Female	15 to 19	Road injuries	96.4704	96.566	96.2018	96.5126	96.0873	96.0773	97.0029	97.155	96.9284	97.2119	97.5779	97.9554	97.7947	97.9754	98.5884	98.9212	98.8873	98.6821	98.9323	99.3805	99.8038	100	99.7499	99.3982	99.4044	99.2887	98.9796	98.7416
Slovenia	Female	5 to 9	Road injuries	97.0559	97.9434	98.6161	98.536	97.4735	97.9798	99.3845	99.6627	99.725	99.3059	98.7889	98.9413	98.5919	98.5849	98.9668	98.8986	98.8187	98.693	98.6725	98.936	99.2924	99.5395	99.5976	99.4706	99.5773	99.6399	99.5869	99.6194
Slovenia	Female	Early Neonatal	Road injuries	95.5966	95.5663	95.6006	95.7519	95.83	95.9573	96.038	96.0656	96.1047	96.3147	96.4405	96.5789	96.6249	96.6534	96.6858	96.7031	96.7899	96.81	96.9399	96.9858	97.0134	97.0521	97.1101	97.1234	97.1853	97.2223	97.2357	97.2628
Slovenia	Female	Late Neonatal	Road injuries	97.672	97.6025	97.5399	97.5594	97.5878	97.7181	97.8458	97.9484	98.0148	98.0754	98.1047	98.1263	98.126	98.1369	98.1599	98.1708	98.2136	98.2221	98.2878	98.3057	98.3054	98.2928	98.2978	98.2459	98.275	98.2831	98.2811	98.3242
Slovenia	Female	Post Neonatal	Road injuries	91.2948	91.4109	91.4227	91.5566	91.5891	91.8329	92.2977	92.8356	93.3081	93.7562	94.0441	94.2447	94.3292	94.3923	94.4486	94.5152	94.6567	94.7132	94.8436	94.9143	94.9713	95.0222	95.0665	95.0493	95.0377	94.9914	94.9191	94.8448
Slovenia	Male	0 to 20	Road injuries	97.567	97.4831	97.4816	97.2359	96.8419	97.2512	97.4591	97.6995	97.9115	98.15	98.3094	98.1851	98.5476	98.7371	98.8605	99.0616	99.054	99.1947	99.3845	99.5713	99.7491	99.8015	99.8537	99.8061	99.7277	99.4923	99.3339	99.2409
Slovenia	Male	1 to 4	Road injuries	98.4931	98.5382	98.5004	98.4859	98.4482	98.6815	98.918	99.0222	99.1022	99.1915	99.2146	99.2641	99.2615	99.2034	99.1816	99.1336	99.1344	99.1122	99.1642	99.2078	99.2366	99.2775	99.3741	99.3944	99.4528	99.4621	99.4694	99.5154
Slovenia	Male	10 to 14	Road injuries	97.807	97.8952	98.0565	98.0782	98.1054	98.1123	97.931	97.6709	98.1829	98.6477	98.9963	99.0575	99.2527	99.3683	99.2378	99.3066	99.3934	99.591	99.6789	99.7824	99.9007	99.889	100	99.8658	99.6572	99.3866	99.2947	99.3853
Slovenia	Male	15 to 19	Road injuries	98.2392	97.996	97.9721	97.6991	97.3347	97.7925	98.0454	98.5307	98.6458	98.7216	98.7677	98.5584	98.8717	99.0297	99.1793	99.3575	99.3138	99.431	99.5983	99.8009	99.9427	99.9585	100	99.9649	99.9035	99.6673	99.5339	99.4733
Slovenia	Male	5 to 9	Road injuries	97.5416	98.3284	98.5361	98.3208	97.5011	97.8912	98.0979	97.0845	97.4833	98.3236	98.6851	98.5609	98.8616	99.0273	99.0476	99.3695	99.3188	99.3249	99.2501	98.864	99.0457	99.3015	99.2234	99.4082	99.5574	99.7134	99.8299	99.865
Slovenia	Male	Early Neonatal	Road injuries	90.2147	90.6519	91.1974	92.265	92.8001	93.7417	94.6109	95.3827	96.0205	96.6914	97.1147	97.5217	97.901	98.2053	98.3878	98.5302	98.7123	98.874	98.9833	99.0729	99.1232	99.165	99.2912	99.2845	99.4062	99.4375	99.4129	99.4283
Slovenia	Male	Late Neonatal	Road injuries	97.0041	97.2158	97.3652	97.5967	97.8021	98.2968	98.6724	98.9836	99.2029	99.3821	99.4831	99.5644	99.6373	99.6966	99.72	99.7342	99.7615	99.7785	99.8161	99.8485	99.8549	99.8453	99.8549	99.8042	99.8248	99.7964	99.7697	99.7923
Slovenia	Male	Post Neonatal	Road injuries	94.3873	94.4394	94.5134	94.9046	95.149	95.8709	96.5102	97.0386	97.4059	97.6422	97.7402	97.8555	97.8454	97.7959	97.7865	97.7864	97.9059	98.0273	98.2093	98.3267	98.3927	98.4374	98.5212	98.5502	98.6181	98.645	98.6495	98.6529
Eastern Europe	Both	0 to 20	Road injuries	95.1612	95.1946	95.2812	95.038	94.9468	95.2413	95.7594	96.0343	95.9536	95.499	95.2151	95.1033	95.1047	95.0843	95.1924	95.169	95.666	96.0594	96.5714	97.2637	97.6504	97.9505	98.1202	98.4173	98.4998	98.584	98.7459	98.7922
Eastern Europe	Both	1 to 4	Road injuries	93.7467	93.786	93.8806	93.796	93.9043	94.0345	94.1712	94.0947	94.0527	93.9198	93.8829	93.7378	93.8079	93.7531	93.7839	94.0239	94.3089	94.6378	95.0322	95.4181	95.7801	95.8321	95.7008	96.0215	96.2773	96.5594	96.6998	96.7869
Eastern Europe	Both	10 to 14	Road injuries	93.9249	93.6677	93.7364	93.3966	93.3746	93.8536	94.477	94.8022	94.7395	94.1737	93.8576	93.5119	93.4358	93.3146	93.4445	93.596	94.3011	94.838	95.4995	96.0492	96.3978	96.7178	96.9128	97.1669	97.0802	97.061	97.1699	97.1949
Eastern Europe	Both	15 to 19	Road injuries	95.8744	95.9726	95.9069	95.4586	95.1484	95.4047	95.98	96.3965	96.4156	95.9525	95.6335	95.6375	95.6379	95.614	95.6885	95.5152	95.9851	96.2266	96.5235	97.1536	97.3684	97.5847	97.6872	97.7982	97.6605	97.4883	97.5822	97.6094
Eastern Europe	Both	5 to 9	Road injuries	90.0972	89.6344	89.87	89.7546	89.8825	90.3093	91.2414	91.6212	91.5	91.1533	91.1675	90.913	91.1806	91.097	91.1314	91.537	92.3331	93.1625	94.1078	94.7053	95.2573	95.476	95.5411	96.0783	96.3178	96.5779	96.6648	96.5694
Eastern Europe	Both	Early Neonatal	Road injuries	80.2067	80.4373	80.7916	79.0092	78.9652	80.1389	80.93	80.0268	80.2516	79.3197	79.6805	80.3587	82.1548	82.6036	83.3457	84.2061	84.6308	85.44	86.9964	88.066	89.3088	89.2259	88.506	89.6739	90.707	92.0107	92.75	93.1537
Eastern Europe	Both	Late Neonatal	Road injuries	91.7582	91.9159	91.8865	91.0642	90.9749	91.4245	91.8085	91.5131	91.7085	91.4175	91.4767	91.5054	92.2033	92.4758	92.8498	93.2425	93.4534	93.8261	94.5749	95.0994	95.6468	95.613	95.2732	95.7462	96.1739	96.7704	97.108	97.2857
Eastern Europe	Both	Post Neonatal	Road injuries	89.0795	89.1629	88.9346	88.0553	87.7821	88.0466	88.2663	87.8824	87.834	87.4786	87.2365	86.7519	86.9559	86.7237	86.7668	86.9408	86.9441	87.4438	88.5881	89.5353	90.389	90.0424	89.5038	90.2414	91.0224	91.8876	92.2488	92.4632
Eastern Europe	Female	0 to 20	Road injuries	96.2427	96.2749	96.3279	96.1933	96.1813	96.2834	96.5114	96.6095	96.4993	96.2219	96.0781	95.9477	95.9492	95.921	96.031	96.0522	96.4154	96.7258	97.162	97.6687	97.9719	98.2016	98.3606	98.6176	98.6536	98.696	98.7783	98.7916
Eastern Europe	Female	1 to 4	Road injuries	94.8658	94.9069	94.971	94.8879	94.9397	94.97	94.9987	94.885	94.8662	94.7825	94.7346	94.6289	94.7207	94.6615	94.7	94.8717	95.1725	95.4681	95.816	96.1133	96.3755	96.438	96.3311	96.5703	96.7654	97.0161	97.15	97.2423
Eastern Europe	Female	10 to 14	Road injuries	95.9028	95.7011	95.6572	95.3871	95.2789	95.379	95.7533	96.0393	95.8458	95.4873	95.2251	94.8384	94.7823	94.7439	94.9532	95.1174	95.6873	96.0322	96.5212	96.8519	97.129	97.4652	97.6814	97.9236	97.7925	97.5722	97.5962	97.7095
Eastern Europe	Female	15 to 19	Road injuries	94.1357	94.1606	94.0172	93.4553	93.2042	93.3419	93.7671	94.0706	93.9799	93.3858	93.1184	93.0498	93.0595	92.9669	93.1715	92.9952	93.6547	94.0253	94.561	95.468	95.7919	96.1241	96.3967	96.6738	96.3864	96.1225	96.1928	96.1692
Eastern Europe	Female	5 to 9	Road injuries	93.1906	92.9256	92.94	92.7011	92.6905	92.8213	93.3687	93.509	93.3755	93.1642	93.2307	92.9389	93.1587	93.1855	93.23	93.5206	94.2128	94.7774	95.4608	96.0122	96.437	96.5687	96.6766	97.1383	97.2567	97.369	97.4576	97.4596
Eastern Europe	Female	Early Neonatal	Road injuries	75.2894	75.3035	75.3576	72.8571	72.5908	73.9777	74.8839	74.0037	74.7442	73.9973	74.4831	75.1822	77.378	77.9439	78.9212	79.7582	80.1826	81.19	83.2173	84.5542	86.193	86.1461	85.2478	86.7081	88.0343	89.6987	90.5786	91.062
Eastern Europe	Female	Late Neonatal	Road injuries	90.4902	90.7164	90.6404	89.8027	89.716	89.979	90.0826	89.5931	89.6364	89.2414	89.35	89.478	90.2493	90.3887	90.664	91.0667	91.3572	91.8084	92.73	93.3161	93.8679	93.8405	93.515	94.0437	94.4884	95.1445	95.5076	95.7072
Eastern Europe	Female	Post Neonatal	Road injuries	89.5502	89.5518	89.3482	88.656	88.4478	88.5779	88.6107	88.2763	88.1134	87.7433	87.5871	87.3497	87.6526	87.483	87.4872	87.5673	87.6993	88.0408	88.969	89.6706	90.2732	90.0146	89.5875	90.1217	90.656	91.2515	91.4897	91.6503
Eastern Europe	Male	0 to 20	Road injuries	94.3066	94.3228	94.4144	94.1004	93.948	94.3656	95.0685	95.4666	95.4301	94.8943	94.5369	94.4555	94.4564	94.4404	94.5282	94.4649	95.0031	95.4021	95.898	96.648	97.0468	97.3606	97.5088	97.7971	97.9019	98.0052	98.2145	98.2841
Eastern Europe	Male	1 to 4	Road injuries	92.976	93.0111	93.1318	93.0496	93.2108	93.4395	93.6832	93.6503	93.5856	93.4064	93.3799	93.1944	93.2283	93.1698	93.1791	93.4733	93.7172	94.0565	94.4724	94.9298	95.3803	95.4115	95.2537	95.6481	95.9582	96.2586	96.3961	96.4692
Eastern Europe	Male	10 to 14	Road injuries	94.1915	93.9593	94.0671	93.7724	93.8046	94.379	94.9877	95.2604	95.3035	94.786	94.5326	94.3022	94.229	94.0842	94.123	94.2181	94.8026	95.2961	95.8707	96.3948	96.6879	96.9075	97.0305	97.2153	97.1689	97.2711	97.3957	97.3457
Eastern Europe	Male	15 to 19	Road injuries	96.5676	96.6542	96.5931	96.1858	95.8653	96.1209	96.6904	97.1072	97.1525	96.7529	96.4422	96.4608	96.455	96.4445	96.4769	96.3108	96.694	96.8761	97.0838	97.5992	97.7702	97.9444	97.9983	98.0619	97.9715	97.8351	97.9352	97.9804
Eastern Europe	Male	5 to 9	Road injuries	87.0917	86.4339	86.8591	86.8513	87.1052	87.8076	89.1001	89.7127	89.621	89.171	89.1446	88.9185	89.2119	89.0092	89.0145	89.5106	90.3875	91.4427	92.613	93.2368	93.8968	94.1892	94.199	94.7926	95.137	95.5324	95.6004	95.3796
Eastern Europe	Male	Early Neonatal	Road injuries	83.6303	83.9547	84.4739	82.9747	83.0317	84.1345	84.9011	83.9058	83.8157	82.6755	82.9573	83.6355	85.2887	85.6502	86.2606	87.1931	87.6331	88.3684	89.7592	90.7559	91.8649	91.731	91.0249	92.114	93.0493	94.2459	94.965	95.3494
Eastern Europe	Male	Late Neonatal	Road injuries	91.5559	91.6443	91.6287	90.7242	90.6025	91.2363	91.8891	91.7255	92.0646	91.8261	91.8331	91.7538	92.4362	92.8389	93.3304	93.7469	93.8944	94.2255	94.8912	95.4162	96.0279	95.9778	95.5707	96.0458	96.5094	97.1241	97.4797	97.6574
Eastern Europe	Male	Post Neonatal	Road injuries	89.7509	89.9148	89.6793	88.686	88.3562	88.7536	89.1993	88.8076	88.9261	88.6496	88.3073	87.5105	87.475	87.1465	87.1996	87.4553	87.2167	87.844	89.0725	90.2056	91.2836	90.8566	90.2391	91.1456	92.1628	93.2877	93.7743	94.0292
Belarus	Both	0 to 20	Road injuries	95.475	95.4081	95.7308	95.9839	96.2507	96.2241	96.3587	96.3004	96.1278	96.0686	96.248	96.247	96.118	96.3357	96.5325	96.5615	96.786	97.0885	97.4869	97.8488	98.0175	98.2465	98.7581	99.0668	99.279	99.4764	99.4277	99.2913
Belarus	Both	1 to 4	Road injuries	94.1886	94.0949	94.1799	94.2865	94.4407	94.4492	94.5035	94.5689	94.6911	94.9047	94.7705	94.9582	94.9727	95.1075	95.1992	95.3048	95.5088	95.7041	96.019	96.4129	96.8054	97.0933	97.3988	97.6434	97.7813	97.8908	97.9583	98.0584
Belarus	Both	10 to 14	Road injuries	94.8114	94.5216	94.7396	95.0597	95.7353	96.0029	96.0788	95.8257	95.4221	95.5055	95.7416	96.0886	96.0231	96.2855	96.6152	96.4989	96.4876	96.5971	96.9982	97.3791	97.5668	97.5329	98.0799	98.5769	98.7159	98.9698	99.2151	99.3236
Belarus	Both	15 to 19	Road injuries	96.0295	95.9242	96.1162	96.1461	96.3312	96.1927	96.3557	96.3517	96.1947	96.0682	96.4938	96.5451	96.4572	96.7151	96.9281	96.9382	97.2045	97.5424	97.8754	98.1482	98.0641	98.1002	98.576	98.8172	99.0133	99.1878	99.0741	98.8677
Belarus	Both	5 to 9	Road injuries	92.1363	91.6853	92.3642	93.1043	93.1619	92.8917	93.0998	93.1371	93.3529	94.0539	94.1042	93.6997	93.273	93.6979	93.9345	94.2281	94.4056	94.3482	94.7544	95.0125	95.7414	96.6243	97.1124	97.2871	97.585	98.0479	98.0856	98.0906
Belarus	Both	Early Neonatal	Road injuries	83.8758	83.6396	83.9049	84.4752	84.9734	85.0086	85.1336	85.4545	85.8143	86.7393	87.7419	88.8379	89.8198	90.7101	91.5781	92.328	93.0874	93.789	94.4175	94.9817	95.503	95.9168	96.3067	96.5963	96.8427	97.05	97.1929	97.3447
Belarus	Both	Late Neonatal	Road injuries	92.3814	92.2808	92.343	92.5631	92.7346	92.7151	92.7582	92.8983	93.0899	93.5429	93.976	94.4631	94.9406	95.4059	95.8729	96.2765	96.7054	97.1021	97.4839	97.8221	98.1217	98.3619	98.5936	98.7738	98.9256	99.0491	99.1298	99.2235
Belarus	Both	Post Neonatal	Road injuries	90.2747	90.1025	90.0883	90.2241	90.139	89.9142	89.7276	89.5089	89.4342	89.5396	89.5601	89.6487	89.6904	89.8633	90.2531	90.6187	91.208	91.9441	92.8286	93.6218	94.2825	94.792	95.2406	95.602	95.9067	96.1521	96.3449	96.5414
Belarus	Female	0 to 20	Road injuries	96.2649	96.1881	96.4385	96.7133	97.0072	96.9563	96.9303	96.7482	96.5382	96.6492	96.7503	96.8079	96.601	96.8007	96.8925	96.9433	97.0153	97.1489	97.6061	97.8567	97.974	98.057	98.3982	98.701	98.875	99.0346	98.9692	98.8981
Belarus	Female	1 to 4	Road injuries	94.963	94.8698	95.0503	95.3449	95.4574	95.4182	95.4835	95.5583	95.5632	95.6962	95.435	95.6777	95.696	95.7695	95.8748	95.9557	96.1236	96.2735	96.5637	96.8297	97.1293	97.4061	97.6561	97.859	98.0372	98.1453	98.2262	98.3346
Belarus	Female	10 to 14	Road injuries	96.3652	96.0304	96.1759	96.4158	97.0779	97.4374	97.415	96.8936	95.8575	96.2721	96.5984	97.0634	97.0164	97.2967	97.5329	97.3632	97.0904	97.0346	97.5944	97.8637	98.1441	98.3304	98.601	98.7187	98.6868	98.8124	99.0742	99.2578
Belarus	Female	15 to 19	Road injuries	94.2073	93.8747	94.0653	94.1662	94.7886	94.5471	94.3908	93.9669	93.7585	93.6744	94.3651	94.8959	94.6109	95.1962	95.3748	95.4901	95.7126	96.0969	96.9431	97.2252	96.9203	96.5636	97.18	97.7015	98.1082	98.2589	97.768	97.4653
Belarus	Female	5 to 9	Road injuries	94.3799	93.949	94.4309	95.1373	95.0854	94.2895	94.0363	93.8441	93.9272	95.296	95.171	94.1398	93.2175	93.9282	94.5416	95.3848	95.5903	95.0634	95.7095	96.0257	96.5978	96.9848	97.2989	97.7801	97.7851	98.3517	98.4285	98.3871
Belarus	Female	Early Neonatal	Road injuries	78.9315	78.3236	78.6358	79.3294	79.7819	79.392	79.279	79.2745	79.4715	80.6636	81.8494	83.4078	84.8803	86.287	87.6521	88.7467	89.813	90.7994	91.728	92.5458	93.2966	93.9162	94.4936	94.9136	95.2681	95.5659	95.7654	95.992
Belarus	Female	Late Neonatal	Road injuries	90.5249	90.2552	90.3218	90.5833	90.668	90.4043	90.2831	90.1928	90.2222	90.6448	91.0755	91.6872	92.3058	92.8865	93.4908	94.02	94.5685	95.0577	95.5424	95.952	96.3124	96.6247	96.9279	97.1595	97.349	97.503	97.6063	97.7323
Belarus	Female	Post Neonatal	Road injuries	90.94	90.5042	90.4642	90.6335	90.455	90.1494	89.9704	89.7068	89.5502	89.4189	89.3807	89.4508	89.506	89.6098	89.9615	90.278	90.764	91.3392	92.071	92.6792	93.1823	93.5927	93.9682	94.2889	94.5802	94.8258	95.03	95.2396
Belarus	Male	0 to 20	Road injuries	94.8098	94.7469	95.0848	95.2843	95.4958	95.4928	95.7514	95.8132	95.7047	95.5347	95.7639	95.7248	95.6747	95.8869	96.1432	96.1559	96.4675	96.8555	97.1582	97.5554	97.7368	98.0458	98.6281	98.9032	99.1207	99.329	99.3053	99.1359
Belarus	Male	1 to 4	Road injuries	93.7167	93.6209	93.6061	93.521	93.7005	93.7498	93.7882	93.8404	94.0756	94.3603	94.3571	94.4795	94.4869	94.6729	94.7445	94.8694	95.0987	95.3277	95.6515	96.154	96.6232	96.9086	97.2595	97.5387	97.6279	97.7357	97.7869	97.8744
Belarus	Male	10 to 14	Road injuries	95.0336	94.8424	95.044	95.3274	95.8355	95.9849	96.1191	96.1174	96.2033	96.0964	96.2277	96.4164	96.3552	96.5306	96.8156	96.7579	96.8906	97.0591	97.2592	97.5936	97.6718	97.5129	98.0639	98.6448	98.8456	99.108	99.2768	99.308
Belarus	Male	15 to 19	Road injuries	96.7407	96.6798	96.8445	96.8402	96.8934	96.7785	97.0039	97.1047	96.978	96.8587	97.1921	97.1328	97.1029	97.2709	97.4775	97.4696	97.7219	98.0134	98.1985	98.4412	98.4135	98.5351	98.9393	99.0979	99.232	99.4043	99.3987	99.2391
Belarus	Male	5 to 9	Road injuries	89.9203	89.4473	90.3003	91.0708	91.2327	91.443	92.0677	92.3138	92.6489	92.799	92.9989	93.1094	93.0927	93.2773	93.1943	93.0189	93.1685	93.5063	93.6964	93.8917	94.7438	96.0596	96.701	96.5898	97.1589	97.5202	97.5184	97.57
Belarus	Male	Early Neonatal	Road injuries	87.214	87.1578	87.39	87.9222	88.5071	88.8498	89.179	89.8034	90.3544	91.2277	92.2242	93.1225	93.8676	94.4887	95.0958	95.6811	96.3059	96.8774	97.3518	97.7878	98.1952	98.4968	98.7832	98.9967	99.1775	99.3276	99.4303	99.5318
Belarus	Male	Late Neonatal	Road injuries	92.5674	92.5868	92.6321	92.8254	93.0978	93.3161	93.5342	93.9308	94.3136	94.8565	95.344	95.7703	96.168	96.5754	96.9641	97.2927	97.6551	98.0059	98.3281	98.6343	98.9096	99.1054	99.2922	99.4414	99.5722	99.6785	99.7448	99.8166
Belarus	Male	Post Neonatal	Road injuries	90.067	90.349	90.3528	90.3735	90.4613	90.4285	90.2821	90.219	90.3345	90.8429	90.9688	91.0644	91.0572	91.2838	91.6239	91.9683	92.5794	93.3995	94.3176	95.2258	95.9905	96.5497	97.0297	97.3958	97.6772	97.8929	98.0496	98.2064
Estonia	Both	0 to 20	Road injuries	95.1118	95.303	95.7794	95.7714	95.5182	95.9178	96.7946	96.8698	96.9662	97.046	97.2512	97.1163	97.1684	97.4029	97.5845	97.7377	97.724	98.0023	98.3893	98.9105	99.2722	99.4969	99.8195	99.8939	99.7295	99.6786	99.6526	99.5596
Estonia	Both	1 to 4	Road injuries	95.0497	95.1328	95.2116	95.3858	95.4932	95.6137	95.9677	95.8632	95.9225	96.0169	96.2746	96.4084	96.7134	96.8031	96.9085	96.9774	97.1822	97.3295	97.4887	97.7006	97.8003	97.988	98.0232	98.1704	98.2453	98.3255	98.4141	98.4948
Estonia	Both	10 to 14	Road injuries	93.9251	93.9033	93.8044	93.6597	93.5183	93.9674	94.2239	95.2052	96.0789	96.364	96.2577	96.1247	96.3614	95.9074	96.8489	97.7257	97.4685	96.9568	97.4202	98.5354	98.4539	97.7688	99.1486	99.5903	99.2082	99.1	99.2824	99.4688
Estonia	Both	15 to 19	Road injuries	94.8766	94.8831	95.5259	95.3522	94.7292	95.3287	96.6791	96.4602	96.323	96.4355	96.8888	96.7065	96.5625	96.9082	97.0823	97.387	97.3915	97.7948	98.2051	98.6951	99.0988	99.216	99.349	99.3255	99.0851	99.0298	99.0206	98.9985
Estonia	Both	5 to 9	Road injuries	91.9924	92.9077	93.5978	93.7456	93.8374	93.5117	94.0802	94.7155	95.3538	95.6616	95.6686	95.5223	96.4062	97.7028	97.5654	96.6043	97.2738	98.2156	98.6488	98.507	98.3606	99.2232	99.5068	99.1507	99.0936	99.3038	99.5765	99.578
Estonia	Both	Early Neonatal	Road injuries	78.9846	78.4027	76.875	77.6518	78.6067	80.9169	85.8492	87.5697	88.8712	90.4686	91.6727	92.7201	93.6133	93.8931	94.4474	94.9388	95.3991	95.711	96.0213	96.4685	96.7106	97.0386	97.1452	97.3296	97.3838	97.4145	97.5047	97.5834
Estonia	Both	Late Neonatal	Road injuries	83.3082	82.4278	80.9376	81.2656	82.8839	84.9859	87.9851	88.4267	89.3368	90.5162	91.6294	92.8924	94.6159	95.581	96.2443	96.5712	97.1182	97.6066	98.0901	98.6053	98.7636	98.918	98.9367	99.0888	99.1614	99.2308	99.3104	99.3682
Estonia	Both	Post Neonatal	Road injuries	84.085	84.0309	83.7929	84.1838	84.2314	85.2602	87.0612	87.5124	88.3107	89.0129	89.7559	90.3211	91.2641	91.5778	92.073	92.5115	93.0571	93.5703	94.163	94.7563	95.0801	95.4498	95.5454	95.7517	95.8313	95.9178	96.0419	96.1577
Estonia	Female	0 to 20	Road injuries	96.6074	96.6637	96.7459	96.7872	96.7896	97.3304	97.6132	97.8161	97.9999	97.7595	97.7453	97.8284	97.8162	97.6618	97.9149	97.9444	97.9348	98.121	98.2966	98.6994	98.8863	98.9676	99.2621	99.3355	99.2263	99.1124	99.0678	99.0975
Estonia	Female	1 to 4	Road injuries	95.7849	95.8478	95.9398	96.2235	96.2598	96.5152	96.7754	96.7109	96.6153	96.6023	96.7251	96.7892	97.0265	97.0829	97.1393	97.1579	97.3195	97.4362	97.5559	97.6959	97.7903	97.9683	98.0027	98.134	98.2297	98.3407	98.4678	98.5804
Estonia	Female	10 to 14	Road injuries	95.8672	94.9489	94.0782	94.9217	95.7464	96.1888	94.9167	97.0217	97.797	96.6461	96.8393	97.0411	96.0589	94.8255	96.2436	97.4939	97.338	96.5398	97.4807	98.7787	98.3946	98.0002	99.2953	99.3526	98.9467	98.7229	98.7714	99.1582
Estonia	Female	15 to 19	Road injuries	93.0616	93.3649	94.2154	93.7224	92.6684	94.1672	95.8888	95.1016	95.3399	95.3032	95.3235	95.6754	95.8308	95.6874	96.3432	96.4335	96.6126	97.1147	97.0025	98.0229	98.5978	98.0212	98.2761	98.2056	97.7946	97.4544	97.4318	97.7077
Estonia	Female	5 to 9	Road injuries	94.8171	95.2503	94.7945	94.5431	95.3228	95.8206	95.5482	96.5112	96.8428	96.1401	96.0715	96.2907	97.4362	98.5987	98.6669	97.9794	97.7961	99.1663	99.8668	98.6833	98.2666	99.6625	100	99.9239	99.8811	99.8496	99.8745	99.9205
Estonia	Female	Early Neonatal	Road injuries	53.5525	51.1458	46.5725	48.006	49.0914	55.1593	66.9855	70.9476	74.1208	78.7295	81.8791	84.8553	87.2529	88.2804	89.8025	91.0732	92.121	92.7666	93.4277	94.3027	94.7401	95.2964	95.469	95.7508	95.8014	95.8003	95.9534	96.0899
Estonia	Female	Late Neonatal	Road injuries	84.495	83.4535	81.7998	82.2027	82.6934	84.6911	87.3804	87.6964	88.5765	89.8168	91.1078	92.7022	94.4787	95.5239	96.0613	96.2521	96.5059	96.7303	97.1144	97.5563	97.6029	97.6635	97.6609	97.8554	97.9388	97.9996	98.0922	98.1504
Estonia	Female	Post Neonatal	Road injuries	84.4423	84.0292	83.4206	83.7448	83.3232	84.891	86.7976	87.5924	88.362	89.0459	89.6688	90.1397	91.0684	91.4343	91.7772	92.0835	92.4484	92.7932	93.2101	93.6084	93.8082	94.0329	94.0764	94.2344	94.321	94.4367	94.6146	94.7929
Estonia	Male	0 to 20	Road injuries	94.0504	94.2904	94.9856	94.9367	94.5186	94.7703	95.9951	95.9867	96.0329	96.3437	96.6839	96.4204	96.507	96.9837	97.0937	97.3191	97.3043	97.6148	98.1107	98.6571	99.1078	99.4182	99.7277	99.7959	99.6094	99.6241	99.6269	99.4515
Estonia	Male	1 to 4	Road injuries	94.6601	94.752	94.8156	94.8955	95.0526	95.0593	95.4747	95.3476	95.5313	95.7073	96.059	96.2408	96.5869	96.7012	96.8477	96.9641	97.2041	97.3791	97.5759	97.8595	97.9675	98.1626	98.2029	98.3637	98.4112	98.4501	98.4865	98.5231
Estonia	Male	10 to 14	Road injuries	94.3947	94.826	95.1493	94.5257	93.9184	94.2449	95.2376	95.4027	96.1236	97.0331	96.8252	96.5687	97.3014	97.3613	97.8083	98.2485	98.0057	97.7893	97.861	98.5676	98.677	98.0106	99.0629	99.6065	99.3419	99.3327	99.5483	99.5632
Estonia	Male	15 to 19	Road injuries	95.7342	95.6407	96.1519	96.0579	95.5789	95.9217	97.0688	97.0086	96.8164	96.965	97.4647	97.1964	97.0065	97.417	97.4669	97.7834	97.747	98.0772	98.5529	98.8755	99.2014	99.4704	99.5708	99.5692	99.3981	99.4295	99.4408	99.3655
Estonia	Male	5 to 9	Road injuries	89.677	90.9158	92.461	92.9126	92.4718	91.5237	92.7516	93.1688	94.0599	95.0891	95.1471	94.7352	95.3982	96.7563	96.4252	95.2261	96.5985	97.1685	97.3499	98.1043	98.1992	98.5681	98.7961	98.177	98.1014	98.5375	99.0509	99.0088
Estonia	Male	Early Neonatal	Road injuries	91.7125	91.6985	91.2435	91.5693	92.2708	93.0135	95.1448	95.9588	96.547	97.0365	97.5383	97.9204	98.3104	98.383	98.5429	98.6575	98.8065	98.9377	99.0286	99.1896	99.2883	99.4611	99.5157	99.6444	99.7075	99.7654	99.8143	99.8554
Estonia	Male	Late Neonatal	Road injuries	82.3531	81.6974	80.4139	80.8062	83.0561	85.2189	88.3432	88.8423	89.7405	90.8394	91.796	92.7579	94.2816	95.0089	95.6024	95.9085	96.6491	97.3484	97.9209	98.5479	98.8327	99.122	99.1671	99.3042	99.3928	99.5047	99.6031	99.6889
Estonia	Male	Post Neonatal	Road injuries	86.3842	86.7998	87.0466	87.4667	88.0242	88.3053	89.7163	89.7204	90.4226	91.0245	91.7667	92.2957	92.9844	93.0054	93.4458	93.8523	94.432	94.9507	95.5507	96.2211	96.5979	97.1195	97.304	97.5968	97.7063	97.7944	97.8776	97.9502
Latvia	Both	0 to 20	Road injuries	94.8091	95.0643	95.4337	95.7501	96.0402	96.2414	96.8088	96.9359	96.6048	96.7089	96.6344	96.3717	96.4084	96.408	96.6441	96.7124	96.7364	97.1912	97.9525	98.5936	98.9024	99.3414	99.7285	99.8167	99.5724	99.637	99.5962	99.3202
Latvia	Both	1 to 4	Road injuries	94.9799	94.7904	94.9238	95.2309	95.5365	95.652	95.6366	95.7255	95.5172	95.7508	95.8032	95.7533	95.9077	96.2266	96.5704	96.8421	97.0355	97.2055	97.5109	97.7134	97.9642	98.0897	98.1614	98.2393	98.3188	98.3884	98.4506	98.52
Latvia	Both	10 to 14	Road injuries	92.6776	92.6142	93.2654	93.2935	93.3837	94.0235	95.5262	96.0335	96.0322	95.9275	95.48	95.6404	96.0225	95.9617	95.9503	95.7968	95.9009	96.2649	96.9083	97.2642	97.7314	99.2295	99.6507	98.9437	98.7184	98.9573	99.0236	98.8763
Latvia	Both	15 to 19	Road injuries	94.5205	94.8926	95.1013	95.2777	95.475	95.3539	95.7579	95.9031	95.5591	95.8828	95.984	95.5952	95.6437	95.7321	96.0952	96.2442	96.263	96.8411	97.7631	98.5126	98.6263	98.8328	99.0706	99.1175	98.6162	98.7356	98.8486	98.5619
Latvia	Both	5 to 9	Road injuries	91.1537	91.3668	91.9959	92.704	93.1612	94.0394	95.0454	94.8454	93.9901	94.0249	94.0429	94.2061	94.6748	94.7894	95.3764	95.6362	96.0361	96.3792	96.7378	96.878	97.5761	97.8777	98.528	98.5899	98.4532	98.3278	98.3018	98.5943
Latvia	Both	Early Neonatal	Road injuries	78.3596	75.7873	74.0642	74.3509	75.858	75.2975	77.918	79.5138	80.8595	83.8824	85.7911	86.735	87.8554	89.1159	90.3452	91.3962	92.2596	92.8275	93.9015	94.443	95.13	95.5113	95.9206	96.4391	96.76	96.9624	97.0939	97.1967
Latvia	Both	Late Neonatal	Road injuries	92.642	90.8208	89.2413	87.8861	87.4426	86.2756	87.8822	89.4972	90.9385	92.9115	94.0206	94.5495	95.1062	95.6376	96.2791	96.8203	97.2307	97.4644	97.9484	98.2686	98.6272	98.8442	98.9984	99.178	99.3137	99.4094	99.4565	99.488
Latvia	Both	Post Neonatal	Road injuries	89.5992	88.0663	87.2605	87.1147	87.2847	86.6142	86.2197	85.8217	85.9016	87.3879	88.4659	88.8884	89.3235	90.0583	91.1247	92.1693	92.9069	93.5527	94.3512	94.7945	95.1996	95.378	95.6186	95.9389	96.1857	96.3319	96.4315	96.5235
Latvia	Female	0 to 20	Road injuries	96.3504	96.5512	96.8426	96.9974	97.123	97.1224	97.5081	97.4844	97.2146	97.3798	97.5281	97.3558	97.3075	97.2112	97.4717	97.5535	97.4803	97.8303	98.3945	98.7947	98.9063	99.2967	99.6471	99.7271	99.4552	99.2606	99.0487	98.868
Latvia	Female	1 to 4	Road injuries	95.7406	95.6707	95.7173	96.03	96.4077	96.4828	96.4704	96.4751	96.3776	96.5656	96.5752	96.5189	96.6583	96.8383	97.1463	97.3493	97.5197	97.6419	97.8367	97.9624	98.1418	98.263	98.3167	98.3951	98.4595	98.5203	98.577	98.6495
Latvia	Female	10 to 14	Road injuries	95.6504	95.7036	96.1286	95.3182	94.6135	95.0381	96.3314	96.4454	96.5433	97.0596	96.012	96.3247	97.1995	97.5135	97.2725	97.171	97.0576	97.1681	97.7339	97.6525	97.3194	99.3643	99.8843	98.8541	98.4161	98.5946	98.62	98.5429
Latvia	Female	15 to 19	Road injuries	92.6168	93.5736	93.7346	93.7075	94.0994	93.3914	93.5206	93.3886	92.6763	92.82	93.9572	93.3497	93.0893	92.8092	93.8056	94.2718	94.1236	95.2792	96.9094	98.1297	97.9888	98.254	98.9108	99.2674	98.5296	98.5227	98.4981	97.9521
Latvia	Female	5 to 9	Road injuries	94.0362	93.3677	94.2332	95.1507	95.0105	95.2529	96.447	96.1073	95.0599	95.9474	96.4827	96.4496	96.0904	95.9582	96.5725	96.5156	96.9463	97.358	97.7188	97.7247	98.7309	99.0009	99.3598	99.4835	98.9482	97.9098	97.6673	98.8704
Latvia	Female	Early Neonatal	Road injuries	65.616	60.0761	55.7659	55.392	57.7274	55.3197	59.5163	61.6316	64.4888	70.5232	74.4731	76.5095	79.2367	82.0406	84.3138	86.1189	87.649	88.7665	90.651	91.6214	92.764	93.4925	94.0734	94.8612	95.3556	95.6643	95.8392	95.9654
Latvia	Female	Late Neonatal	Road injuries	89.0059	86.6355	84.784	83.526	83.6316	82.2957	84.3545	85.7382	86.9853	88.862	89.9083	90.2348	90.9288	91.7443	92.9421	93.9989	94.8454	95.3794	96.1093	96.5506	97.025	97.3407	97.5375	97.7671	97.9284	98.0448	98.102	98.1426
Latvia	Female	Post Neonatal	Road injuries	91.2299	90.1754	89.6026	89.572	89.8681	89.4165	88.8909	88.2337	87.9611	88.7434	89.5331	89.9017	90.0913	90.501	91.3265	92.1718	92.7552	93.2279	93.8109	94.1197	94.41	94.5448	94.665	94.8842	95.0592	95.1615	95.2139	95.2622
Latvia	Male	0 to 20	Road injuries	93.7162	93.9443	94.2974	94.6747	95.0425	95.3706	96.0197	96.2605	95.9307	95.9908	95.7662	95.4707	95.5715	95.645	95.8376	95.8887	95.9784	96.4527	97.273	98.0228	98.4483	98.8713	99.2401	99.3224	99.1305	99.4085	99.5273	99.2221
Latvia	Male	1 to 4	Road injuries	94.5287	94.2398	94.439	94.7238	94.9488	95.0959	95.0837	95.2525	94.9656	95.2344	95.3197	95.2683	95.4163	95.8347	96.1868	96.506	96.7084	96.9122	97.3117	97.5838	97.9008	98.0252	98.115	98.1893	98.2833	98.3602	98.4262	98.4883
Latvia	Male	10 to 14	Road injuries	92.8254	92.6666	93.2301	93.71	94.2293	94.822	96.0495	96.6551	96.6106	96.2134	96.2175	96.255	96.2763	96.0366	96.1438	95.9987	96.181	96.566	97.0621	97.557	98.3511	99.1295	99.3759	99.0478	99.0082	99.2164	99.2852	99.1289
Latvia	Male	15 to 19	Road injuries	95.4368	95.6018	95.764	95.9365	96.0426	96.0468	96.4807	96.6845	96.4621	96.8124	96.6679	96.3624	96.4758	96.6376	96.8228	96.8845	96.9308	97.3186	97.9963	98.5721	98.7388	98.924	99.054	99.0377	98.6499	98.8136	98.9737	98.7988
Latvia	Male	5 to 9	Road injuries	88.6428	89.5211	89.9243	90.4285	91.3759	92.7862	93.6389	93.583	92.9123	92.3173	91.9676	92.294	93.3785	93.6721	94.2322	94.7191	95.0816	95.346	95.676	95.9058	96.3159	96.6239	97.5159	97.506	97.7367	98.5132	98.7289	98.0987
Latvia	Male	Early Neonatal	Road injuries	86.1387	85.0557	84.642	85.2752	86.3796	86.7311	88.5334	89.7946	90.3406	91.8931	92.8285	93.288	93.7043	94.2591	94.9967	95.6864	96.2138	96.4731	97.0902	97.3635	97.7845	97.9445	98.2705	98.6532	98.8844	99.034	99.1502	99.2483
Latvia	Male	Late Neonatal	Road injuries	94.435	92.9141	91.4496	89.9576	89.106	88.0127	89.4006	91.2609	92.8886	94.9802	96.1547	96.8393	97.3656	97.7771	98.1005	98.3177	98.4291	98.4305	98.7334	98.9652	99.2489	99.3914	99.5206	99.6721	99.7993	99.8868	99.9305	99.9584
Latvia	Male	Post Neonatal	Road injuries	88.8128	86.8797	85.8905	85.6157	85.599	84.8062	84.7608	84.8872	85.5067	87.6971	88.9897	89.3826	89.9777	90.914	92.0094	93.034	93.7372	94.3877	95.2468	95.7262	96.1799	96.3686	96.7634	97.196	97.5263	97.7365	97.919	98.087
Lithuania	Both	0 to 20	Road injuries	95.5428	95.1728	95.5386	95.4873	95.8186	96.3002	96.74	97.1012	96.9521	96.7923	96.6821	96.5536	96.5698	96.7495	96.8556	96.7111	96.7138	96.9005	97.6459	98.1315	98.5983	98.877	98.9664	98.8938	98.7465	98.8612	98.9801	98.7619
Lithuania	Both	1 to 4	Road injuries	95.5889	94.8437	94.5734	94.6691	95.1111	95.604	95.945	95.937	95.8581	95.8206	95.8625	95.9029	96.0747	96.209	96.2022	96.3354	96.4833	96.8457	97.1688	97.4186	97.6484	97.7948	97.9664	98.0531	98.0541	98.08	98.1152	98.1784
Lithuania	Both	10 to 14	Road injuries	95.0411	94.5675	94.7208	94.6705	95.0809	95.495	95.8482	96.111	95.9372	95.7918	95.7464	95.9276	96.1668	96.6894	96.7399	96.4221	96.0488	95.6143	96.5628	97.6333	98.403	98.569	98.7961	98.7894	98.4795	98.3444	98.4975	98.6514
Lithuania	Both	15 to 19	Road injuries	95.6016	95.3048	95.8528	95.4486	95.5727	95.8573	96.2424	96.715	96.4844	96.1994	96.0229	95.7495	95.6835	95.8005	95.9783	95.8472	95.9088	96.1982	97.1901	97.6318	98.1376	98.5632	98.6684	98.5467	98.463	98.741	98.9907	98.7589
Lithuania	Both	5 to 9	Road injuries	92.2843	91.4669	91.628	92.0994	92.687	93.8518	94.5543	94.8428	94.6627	94.8786	95.0266	95.1862	95.227	95.3762	94.9466	94.4882	95.0373	96.072	96.7676	98.0928	98.7743	98.5546	98.4434	98.6159	98.6349	99.2701	99.7979	99.6588
Lithuania	Both	Early Neonatal	Road injuries	73.1647	66.1476	62.924	66.1939	70.9268	76.3357	80.6705	82.289	83.5772	84.9748	86.2731	87.4561	88.5623	89.8426	90.4269	91.3247	92.1412	93.4844	94.5855	95.3823	95.8998	96.1891	96.4582	96.6026	96.6227	96.7003	96.7662	96.9122
Lithuania	Both	Late Neonatal	Road injuries	90.123	87.4763	85.8529	86.4464	87.7478	89.563	91.3921	92.1777	92.8512	93.5596	94.2118	94.697	95.1041	95.6442	95.8897	96.2878	96.6722	97.3129	97.7973	98.1281	98.4064	98.5926	98.778	98.87	98.8702	98.9219	98.9796	99.0708
Lithuania	Both	Post Neonatal	Road injuries	87.7927	85.319	84.3791	85.1174	85.8978	86.5055	87.1061	86.8081	86.6713	87.0886	87.6754	88.1153	88.7239	89.232	89.2557	89.7224	90.2046	91.3342	92.4335	93.3181	94.0579	94.5155	94.8274	94.9376	94.8764	94.8873	94.9519	95.1472
Lithuania	Female	0 to 20	Road injuries	96.5334	96.4221	96.7135	96.7358	96.9373	97.1461	97.5114	97.7651	97.5987	97.5637	97.7427	97.7242	97.7793	97.8761	97.9465	97.7364	97.7245	97.8531	98.1408	98.803	99.2138	99.257	99.0912	98.984	98.8945	98.7286	98.6218	98.4279
Lithuania	Female	1 to 4	Road injuries	96.4225	95.7428	95.3312	95.3602	95.6782	96.1511	96.5278	96.5223	96.6167	96.8153	96.8749	96.8014	96.8384	96.9412	96.9211	96.9502	97.0403	97.2977	97.5067	97.6547	97.797	97.9013	98.0456	98.1424	98.1679	98.206	98.2634	98.3585
Lithuania	Female	10 to 14	Road injuries	97.2115	96.581	97.0009	97.0976	96.7564	96.7768	97.1783	96.9471	96.4115	96.4532	96.7608	97.0169	97.3697	98.1962	98.4793	98.0918	97.1312	96.277	96.9652	98.6357	99.5288	99.7386	100	99.6612	99.002	99.0164	99.509	99.5921
Lithuania	Female	15 to 19	Road injuries	93.7889	93.8356	94.6759	94.3402	94.5522	94.4954	94.9523	95.7909	95.1263	94.5915	94.9307	94.7709	94.8109	94.7305	94.8024	94.2152	94.6625	95.4362	96.0822	97.6377	98.6984	98.9064	98.548	98.3986	98.4972	98.4108	98.3932	98.1244
Lithuania	Female	5 to 9	Road injuries	94.0585	94.0562	94.3456	94.2175	94.6963	95.2978	95.9832	96.0908	95.8255	96.0378	96.4523	96.4839	96.4863	96.597	96.8106	96.8363	96.8809	96.9024	97.3087	98.1831	98.626	98.5228	97.8244	98.236	99.0522	99.2015	99.31	99.4596
Lithuania	Female	Early Neonatal	Road injuries	58.5585	47.8251	42.58	47.8652	54.9119	63.606	69.9793	72.0027	73.4487	75.1737	77.2461	78.9991	80.7523	82.8968	83.911	85.4609	86.9894	89.6032	91.6883	93.1609	93.9713	94.3874	94.7784	94.9761	94.9894	95.1396	95.2332	95.4279
Lithuania	Female	Late Neonatal	Road injuries	86.981	83.8129	81.6696	82.3456	83.4221	85.3418	87.3146	87.9885	88.7266	89.6427	90.7521	91.6639	92.4523	93.4186	93.9	94.373	94.7551	95.4721	96.0433	96.4757	96.825	97.0487	97.2808	97.3828	97.3539	97.4095	97.4635	97.5713
Lithuania	Female	Post Neonatal	Road injuries	90.4046	88.6767	87.8746	88.3083	88.7594	89.4069	89.795	89.4426	89.4238	89.5778	90.0122	90.2011	90.4671	90.7366	90.6525	90.8157	91.1264	91.8689	92.542	93.0582	93.4445	93.6936	93.876	93.9247	93.8506	93.848	93.904	94.0889
Lithuania	Male	0 to 20	Road injuries	94.7292	94.1755	94.5415	94.4263	94.8236	95.4768	95.939	96.3593	96.2572	96.042	95.7562	95.5804	95.5862	95.8208	95.952	95.8759	95.8857	96.0763	97.034	97.3331	97.7805	98.192	98.4541	98.4173	98.2487	98.5683	98.8603	98.6645
Lithuania	Male	1 to 4	Road injuries	94.9443	94.1894	94.0781	94.2417	94.7825	95.2769	95.5737	95.5659	95.3421	95.1044	95.1353	95.2811	95.5696	95.7322	95.7429	95.9598	96.1476	96.5807	96.9882	97.3207	97.6259	97.8107	98.0064	98.0833	98.0628	98.0778	98.0889	98.1135
Lithuania	Male	10 to 14	Road injuries	94.8999	94.6256	94.5641	94.432	95.1843	95.7343	95.9898	96.493	96.5884	96.4091	96.2197	96.3248	96.4481	96.6856	96.6136	96.4158	96.4171	96.2929	97.0968	97.5717	98.0624	98.1547	98.2927	98.4471	98.394	98.2007	98.1011	98.2252
Lithuania	Male	15 to 19	Road injuries	96.3351	95.9594	96.3773	95.9738	96.0613	96.4079	96.7562	97.1156	97.0143	96.8218	96.5624	96.306	96.2482	96.417	96.6123	96.5992	96.5734	96.7111	97.6379	97.7816	98.1075	98.5342	98.7309	98.6342	98.5287	98.8742	99.1812	99.0058
Lithuania	Male	5 to 9	Road injuries	90.5432	89.0064	89.0444	90.0438	90.7379	92.405	93.1503	93.6205	93.541	93.7875	93.764	94.0294	94.1093	94.2968	93.4481	92.6827	93.5603	95.2524	96.1302	97.7447	98.5861	98.2892	98.6188	98.6334	98.0269	99.0702	100	99.6258
Lithuania	Male	Early Neonatal	Road injuries	81.7007	76.4661	74.2645	76.5523	80.2221	84.0308	87.4376	88.9159	90.1583	91.3975	92.3109	93.2184	94.027	94.9106	95.3086	95.9068	96.3834	97.0625	97.6096	98.0003	98.3516	98.5747	98.7795	98.8928	98.91	98.9365	98.9847	99.1093
Lithuania	Male	Late Neonatal	Road injuries	91.2814	88.8354	87.5145	88.1061	89.7244	91.6128	93.4696	94.3846	95.0286	95.6063	95.9696	96.1957	96.3705	96.6432	96.725	97.0734	97.4624	98.0707	98.51	98.7694	99.0038	99.17	99.3252	99.4111	99.4324	99.479	99.54	99.6194
Lithuania	Male	Post Neonatal	Road injuries	85.1865	82.1078	81.2001	82.3123	83.5103	84.0175	84.9287	84.9213	84.8174	85.6791	86.4774	87.2279	88.1762	88.8685	88.9563	89.6582	90.137	91.4089	92.752	93.9008	94.9941	95.6764	96.1363	96.3375	96.3379	96.4077	96.5193	96.7415
Moldova	Both	0 to 20	Road injuries	92.679	92.7437	92.95	93.5132	93.59	93.8245	94.3799	94.6691	94.8255	94.7147	94.5153	94.3979	94.5543	94.6943	94.7877	94.8369	95.1837	95.4062	95.6982	95.7336	96.1061	96.4947	96.5839	96.9916	97.2476	97.5827	97.6551	97.7111
Moldova	Both	1 to 4	Road injuries	90.9122	90.6188	90.3987	90.7338	90.9274	91.2498	91.8006	92.3326	93.0712	93.3969	93.487	93.2554	93.2088	93.1478	93.1302	93.3411	93.6349	93.7754	94.0642	94.3165	94.661	94.9475	95.2197	95.5973	95.7852	95.987	96.213	96.5696
Moldova	Both	10 to 14	Road injuries	92.9988	92.7613	92.9421	93.1257	92.9482	93.3302	93.327	93.7407	94.0488	93.8887	93.4812	93.3227	93.5888	93.7049	93.8654	93.9672	94.2812	94.397	94.5695	94.8277	95.4519	95.8454	95.9442	96.6185	96.5489	96.9323	97.2329	97.3738
Moldova	Both	15 to 19	Road injuries	95.9834	96.0695	96.0677	96.2347	96.1217	96.3033	96.7858	96.9677	96.9831	96.868	96.6011	96.4108	96.3605	96.3235	96.1698	96.0024	96.3129	96.4594	96.6918	96.4342	96.5481	96.8774	96.9042	97.3414	97.4058	97.6379	97.744	97.7392
Moldova	Both	5 to 9	Road injuries	88.3533	87.9181	88.1333	89.4976	89.2775	88.7228	89.9291	90.345	90.6293	90.3297	90.1995	89.9732	90.5302	90.8689	91.4326	91.9569	92.3217	92.4476	92.42	92.8747	94.1703	94.6102	94.0955	93.6421	94.9009	95.6792	95.0933	95.1731
Moldova	Both	Early Neonatal	Road injuries	67.7857	69.7299	70.7048	70.8088	68.7541	66.6145	63.8866	60.8573	59.8995	60.7555	63.2363	66.4917	71.3395	73.1395	73.9822	73.9922	73.2876	71.5154	70.2322	69.778	71.3184	71.944	72.1679	73.2973	73.2774	73.3174	72.5104	73.014
Moldova	Both	Late Neonatal	Road injuries	86.8764	87.1689	87.3379	87.6182	87.3354	87.2105	87.1811	86.6773	86.3021	85.8311	85.0987	84.3235	84.9048	85.304	85.937	86.6347	87.2512	87.5445	88.0497	88.59	89.3674	89.5225	89.5572	89.9228	89.8608	89.7297	89.1232	89.1406
Moldova	Both	Post Neonatal	Road injuries	84.4985	85.0786	85.7273	86.4944	86.7906	87.2348	87.9228	88.0542	88.1648	87.897	87.4135	86.8388	87.2984	88.042	89.1458	90.2636	91.3467	92.156	93.001	93.6438	94.0658	94.1834	94.2748	94.455	94.5237	94.5832	94.5496	94.7978
Moldova	Female	0 to 20	Road injuries	93.9558	93.981	94.1503	94.5604	94.7659	94.8601	94.8949	94.9124	95.0239	94.9908	94.8592	94.6477	94.7444	94.6714	94.7372	94.7453	94.9761	95.2921	95.7598	96.065	96.4152	96.8825	97.2077	97.3159	97.4149	97.5606	97.4791	97.5114
Moldova	Female	1 to 4	Road injuries	93.8021	93.7844	93.7459	93.7069	93.6842	93.6455	93.7734	93.9375	94.6001	94.6667	94.7635	94.7842	94.9893	94.9743	95.1244	95.2757	95.4833	95.6211	95.924	96.1451	96.3971	96.6186	96.8748	97.202	97.4359	97.6981	97.9224	98.2181
Moldova	Female	10 to 14	Road injuries	94.0297	93.6052	93.7509	93.9378	93.6558	94.3356	94.4511	94.9744	95.0545	94.7924	94.55	94.0842	94.284	94.3461	94.5121	94.6894	95.169	95.2022	95.5378	95.7989	96.2912	96.8878	97.2336	97.1356	96.9983	97.2596	97.163	97.2942
Moldova	Female	15 to 19	Road injuries	93.7061	93.305	93.8707	94.4071	94.4907	94.9318	95.1449	95.277	95.3193	95.2838	94.8444	94.2761	93.8709	93.4405	93.252	92.9854	93.2401	93.6589	94.3861	94.8747	95.6083	96.5467	96.9359	96.8982	96.9786	97.0081	96.861	96.8323
Moldova	Female	5 to 9	Road injuries	90.8504	91.1538	90.6874	91.7682	92.6677	91.6422	90.9716	90.1046	90.2763	90.5547	90.6338	90.4767	91.9057	92.147	92.992	93.5834	93.9799	94.3062	94.4272	93.8492	93.5285	94.3186	95.1834	95.2904	95.3864	95.8004	95.385	95.6796
Moldova	Female	Early Neonatal	Road injuries	46.0965	49.0007	50.6555	51.0202	48.0947	45.3223	41.2209	37.0877	36.4541	38.4561	42.6264	47.2037	55.279	58.7086	60.8529	61.1687	60.3376	57.9682	56.7969	56.1674	58.8173	59.8347	60.1378	62.0911	61.8701	61.3846	58.756	57.8123
Moldova	Female	Late Neonatal	Road injuries	83.5913	84.033	84.3673	84.5926	84.0847	83.8057	83.5346	83.0656	83.2017	83.4303	83.216	82.5445	83.349	83.5102	83.9303	84.3878	84.8736	84.9757	85.5027	85.8721	86.8159	86.9805	87.024	87.5515	87.4264	87.0791	85.8877	85.3266
Moldova	Female	Post Neonatal	Road injuries	86.1896	86.7371	87.4603	88.1665	88.5587	88.9057	89.4426	89.5943	89.7095	89.3838	89.0183	88.4977	88.7845	89.134	89.8241	90.5236	91.2887	91.8241	92.449	92.898	93.243	93.3586	93.4719	93.6836	93.8013	93.9073	93.9441	94.2158
Moldova	Male	0 to 20	Road injuries	92.0524	92.1215	92.3173	92.9265	92.8841	93.2047	94.1269	94.6122	94.7959	94.6473	94.4245	94.3917	94.5737	94.8525	94.947	95.012	95.4037	95.5244	95.6382	95.4443	95.7855	96.0603	95.9434	96.5427	96.8936	97.3418	97.5294	97.6
Moldova	Male	1 to 4	Road injuries	88.8421	88.2753	87.8522	88.4622	88.8075	89.4304	90.3449	91.1999	91.9745	92.5357	92.616	92.1571	91.8728	91.766	91.5869	91.8396	92.1882	92.299	92.5221	92.7519	93.1375	93.4399	93.672	94.0371	94.1022	94.1516	94.2887	94.615
Moldova	Male	10 to 14	Road injuries	94.0992	94.0125	94.1473	94.266	94.1902	94.2847	94.2175	94.4784	94.8602	94.8205	94.4324	94.4739	94.6845	94.7769	94.8701	94.8851	95.0062	95.1395	95.1605	95.35	95.8953	96.0599	95.9835	96.9619	96.9552	97.3116	97.7706	97.8767
Moldova	Male	15 to 19	Road injuries	96.9091	97.0832	96.9454	97.0054	96.8512	96.9544	97.461	97.6461	97.6634	97.5487	97.3479	97.2547	97.2832	97.3275	97.1911	97.0559	97.3378	97.3951	97.4768	97.0532	97.0064	97.1693	97.1153	97.6301	97.6948	97.9641	98.1314	98.1505
Moldova	Male	5 to 9	Road injuries	86.084	84.9479	85.7075	87.2746	85.9884	85.8496	88.7991	90.3953	90.7672	89.9518	89.6369	89.3444	89.0901	89.4795	89.7367	90.1726	90.5053	90.4349	90.262	91.7254	94.6036	94.6964	92.8082	91.784	94.1981	95.3368	94.5726	94.4195
Moldova	Male	Early Neonatal	Road injuries	80.525	82.0682	82.7423	82.7394	81.1154	79.2251	77.1918	74.6168	73.3077	73.4196	74.9788	77.7861	80.8618	81.5899	81.3936	81.0758	80.2694	78.5558	76.7611	76.3431	77.233	77.6941	77.9914	78.7647	79.0935	79.7839	80.4453	82.125
Moldova	Male	Late Neonatal	Road injuries	87.8621	88.0297	88.0389	88.3668	88.2223	88.1886	88.3502	87.6746	86.5972	85.1292	83.518	82.3299	82.6045	83.2509	84.1898	85.2878	86.1734	86.7547	87.3258	88.2397	89.001	89.222	89.3175	89.6434	89.7618	89.9966	90.0672	90.7699
Moldova	Male	Post Neonatal	Road injuries	84.0963	84.5729	84.9218	85.5582	85.5452	85.9484	86.6168	86.5251	86.4217	86.1574	85.4305	84.7822	85.3484	86.6198	88.2343	89.914	91.3567	92.495	93.5414	94.4123	94.8929	95.0155	95.0829	95.2114	95.2464	95.3077	95.2822	95.5864
Russian Federation	Both	0 to 20	Road injuries	95.1815	95.1812	95.1639	94.6986	94.5366	94.9245	95.4978	95.805	95.679	95.1311	94.8547	94.7898	94.8392	94.7854	94.9081	94.8291	95.4289	95.9444	96.4329	97.093	97.4747	97.752	97.859	98.1751	98.3326	98.7021	98.8502	98.7549
Russian Federation	Both	1 to 4	Road injuries	93.9879	93.9879	93.9932	93.7376	93.7813	93.8801	93.9784	93.8522	93.8283	93.6408	93.6661	93.5314	93.6534	93.5697	93.6173	93.8764	94.218	94.6267	95.0184	95.3476	95.6828	95.6769	95.4313	95.752	96.0451	96.4213	96.5601	96.5976
Russian Federation	Both	10 to 14	Road injuries	93.8312	93.5086	93.472	92.9136	92.8569	93.4975	94.238	94.6087	94.4886	93.7998	93.5123	93.1201	93.0296	92.7669	92.8775	92.9358	93.7848	94.5132	95.1933	95.6812	96.0097	96.3178	96.4369	96.6985	96.7108	96.9643	97.0082	96.8635
Russian Federation	Both	15 to 19	Road injuries	95.9124	96.0326	95.8846	95.1984	94.771	95.1678	95.8159	96.2902	96.2675	95.7226	95.393	95.481	95.5431	95.5089	95.595	95.3444	95.9121	96.2435	96.4474	97.0152	97.2024	97.3952	97.4506	97.5781	97.5144	97.7268	97.831	97.7098
Russian Federation	Both	5 to 9	Road injuries	90.1077	89.4851	89.5013	89.0655	89.2822	89.8021	90.8508	91.2711	91.0438	90.4575	90.6146	90.4881	90.9787	90.7777	90.8187	91.1384	91.9484	92.9127	93.8546	94.3268	94.8587	95.0169	94.9958	95.6128	95.9653	96.4181	96.4949	96.2708
Russian Federation	Both	Early Neonatal	Road injuries	81.249	81.6572	81.9633	79.5322	79.4248	80.6781	81.3986	80.2129	80.3364	79.0533	79.2801	79.8808	81.7101	82.0841	82.8795	83.7409	84.134	85.042	86.6041	87.5254	88.7732	88.4707	87.4115	88.6646	89.8382	91.393	92.211	92.6045
Russian Federation	Both	Late Neonatal	Road injuries	92.7079	92.9068	92.8783	91.8227	91.6906	92.137	92.4341	92.0042	92.1397	91.6939	91.6928	91.6715	92.3412	92.5398	92.9058	93.2746	93.4521	93.8449	94.5744	95.0121	95.5551	95.4215	94.9195	95.3966	95.8688	96.5774	96.9502	97.1203
Russian Federation	Both	Post Neonatal	Road injuries	89.4456	89.4974	89.2427	88.2032	87.9446	88.3168	88.5276	88.1157	88.1042	87.6748	87.465	86.9906	87.2233	86.9334	87.0354	87.1714	87.146	87.6976	88.7992	89.6038	90.4074	89.7966	88.9633	89.7097	90.6333	91.711	92.0379	92.163
Russian Federation	Female	0 to 20	Road injuries	96.3243	96.3225	96.2932	96.0094	95.9544	96.0966	96.3375	96.4531	96.2947	95.9537	95.8271	95.7289	95.785	95.7382	95.855	95.8239	96.2623	96.6465	97.0789	97.5632	97.8802	98.0918	98.2143	98.4936	98.585	98.8181	98.8941	98.8035
Russian Federation	Female	1 to 4	Road injuries	95.0345	95.0191	94.9987	94.7619	94.763	94.784	94.8145	94.6768	94.671	94.5413	94.5481	94.4441	94.574	94.5	94.5599	94.7413	95.0987	95.465	95.8098	96.0618	96.2949	96.3107	96.117	96.3495	96.5576	96.8744	97.0116	97.0627
Russian Federation	Female	10 to 14	Road injuries	95.9392	95.7361	95.5866	95.1188	94.9874	95.1458	95.6163	96.0076	95.7453	95.3168	95.0647	94.558	94.4629	94.3189	94.5834	94.6541	95.3259	95.8078	96.3312	96.5551	96.8184	97.1349	97.3059	97.6244	97.6263	97.6478	97.5339	97.48
Russian Federation	Female	15 to 19	Road injuries	94.224	94.2195	93.9427	93.1139	92.7627	93.0542	93.4806	93.8217	93.6279	92.9436	92.6815	92.7578	92.9095	92.7773	92.9422	92.6178	93.4262	93.8769	94.2842	95.0971	95.4398	95.7379	95.9749	96.3223	96.1516	96.4115	96.5667	96.3502
Russian Federation	Female	5 to 9	Road injuries	93.4284	93.0604	92.8989	92.3753	92.3481	92.5681	93.2316	93.4465	93.237	92.7639	92.9704	92.7689	93.1821	93.1416	93.1197	93.1824	93.8824	94.574	95.2822	95.79	96.2111	96.304	96.3737	96.8486	97.0676	97.4073	97.4929	97.3781
Russian Federation	Female	Early Neonatal	Road injuries	77.4636	77.7908	77.8368	74.6059	74.3079	75.6922	76.3464	74.9727	75.3436	73.9868	74.2453	74.8686	77.0853	77.5316	78.5393	79.3271	79.6854	80.7925	82.8294	83.9792	85.6286	85.3112	83.9863	85.5506	87.0481	89.0511	90.0355	90.4925
Russian Federation	Female	Late Neonatal	Road injuries	91.5737	91.8208	91.6929	90.573	90.3992	90.6715	90.7473	90.1866	90.2346	89.7257	89.7871	89.86	90.5951	90.6543	90.937	91.3105	91.5684	92.0366	92.9128	93.3729	93.8917	93.7419	93.2348	93.75	94.2186	94.9935	95.3944	95.5847
Russian Federation	Female	Post Neonatal	Road injuries	89.7307	89.7232	89.4778	88.6395	88.4182	88.6412	88.7092	88.4095	88.3705	88.0443	87.9596	87.6861	87.9586	87.6794	87.7104	87.7434	87.8842	88.2567	89.1528	89.7378	90.2931	89.843	89.1809	89.7211	90.3424	91.0735	91.2685	91.3409
Russian Federation	Male	0 to 20	Road injuries	94.2739	94.2572	94.2361	93.6615	93.4195	93.9648	94.755	95.1958	95.1215	94.4734	94.1103	94.0814	94.1172	94.0568	94.1604	94.0403	94.6928	95.2389	95.6946	96.4096	96.788	97.0783	97.1466	97.4498	97.6399	98.0832	98.2766	98.1885
Russian Federation	Male	1 to 4	Road injuries	93.2784	93.2957	93.3287	93.0673	93.1548	93.3332	93.4998	93.3919	93.3468	93.1029	93.143	92.9748	93.0711	92.9682	92.986	93.3097	93.6041	94.0284	94.4414	94.8338	95.2643	95.227	94.9273	95.3322	95.7098	96.1357	96.2668	96.2841
Russian Federation	Male	10 to 14	Road injuries	94.0558	93.7356	93.7622	93.292	93.2882	94.0391	94.7432	95.0107	95.0166	94.3735	94.1488	93.926	93.8559	93.585	93.5643	93.5895	94.3035	94.9703	95.5508	96.0601	96.3362	96.5525	96.6005	96.7469	96.75	97.0729	97.1962	97.014
Russian Federation	Male	15 to 19	Road injuries	96.5861	96.7012	96.5722	95.9447	95.5038	95.8874	96.547	97.0256	97.0463	96.5665	96.2361	96.317	96.3461	96.3309	96.3837	96.1574	96.6221	96.8919	97.0199	97.489	97.6228	97.7793	97.7846	97.8502	97.8208	98.0177	98.1116	98.0296
Russian Federation	Male	5 to 9	Road injuries	86.8736	85.9993	86.1627	85.7991	86.2369	87.0339	88.4429	89.0632	88.8336	88.1572	88.2718	88.2076	88.7499	88.3793	88.4571	89.004	89.9003	91.1032	92.2492	92.668	93.296	93.509	93.3812	94.1206	94.5895	95.1385	95.1815	94.8073
Russian Federation	Male	Early Neonatal	Road injuries	83.9514	84.3838	84.8269	82.6735	82.6432	83.8877	84.6917	83.5122	83.4733	82.1012	82.2966	82.8988	84.6115	84.9282	85.6196	86.593	87.0259	87.8804	89.2833	90.1461	91.26	90.9167	89.8891	91.059	92.1283	93.5438	94.331	94.712
Russian Federation	Male	Late Neonatal	Road injuries	92.4171	92.5698	92.6022	91.4832	91.3574	91.9871	92.4994	92.1321	92.3495	91.9006	91.8268	91.6965	92.3598	92.6907	93.1615	93.5567	93.6655	94.0241	94.6956	95.1619	95.7967	95.6555	95.0822	95.5779	96.1112	96.8453	97.2367	97.4052
Russian Federation	Male	Post Neonatal	Road injuries	90.2312	90.3407	90.107	88.9633	88.6911	89.2075	89.5859	89.0754	89.0917	88.5723	88.1906	87.4751	87.5612	87.2791	87.4378	87.6818	87.3558	88.0602	89.2395	90.2195	91.2548	90.4996	89.5515	90.4687	91.6908	93.1121	93.5847	93.7651
Ukraine	Both	0 to 20	Road injuries	95.2848	95.4694	95.7917	96.0834	96.1141	96.1479	96.5532	96.8081	96.9464	96.6871	96.2205	95.9078	95.7243	95.7539	95.7715	95.9934	96.2166	96.1076	96.7397	97.7776	98.2328	98.6213	98.9478	99.1975	98.9497	97.8422	98.1527	98.7912
Ukraine	Both	1 to 4	Road injuries	92.7919	93.1746	93.7514	94.2036	94.4832	94.6781	94.9009	94.8941	94.6181	94.5671	94.1918	93.8415	93.6281	93.6187	93.5454	93.7915	93.8156	93.7719	94.2794	95.0467	95.5837	95.8128	96.0231	96.3871	96.5155	96.4044	96.5525	96.8063
Ukraine	Both	10 to 14	Road injuries	94.1019	94.0857	94.4561	94.6663	94.6205	94.5686	94.9479	95.2149	95.4272	95.0892	94.5006	94.0429	93.8644	94.1099	94.1998	94.8741	95.4202	95.5021	96.2255	97.0894	97.4972	97.9627	98.3662	98.5479	97.9747	96.6172	96.9299	97.5245
Ukraine	Both	15 to 19	Road injuries	95.8513	95.9376	95.9802	96.1388	96.0801	95.9573	96.3837	96.7452	97.0371	96.7358	96.2382	95.9616	95.737	95.6623	95.6379	95.7398	95.9011	95.6592	96.2509	97.3648	97.7409	98.0487	98.226	98.2371	97.7277	95.998	96.1441	96.7949
Ukraine	Both	5 to 9	Road injuries	89.3307	89.3898	90.3306	90.8956	90.6821	91.0045	91.6432	91.9692	92.1328	92.3069	91.6926	90.8305	90.3175	90.4489	90.371	91.4252	92.5439	93.1721	94.6209	96.0347	96.5717	96.854	97.1984	97.6205	97.1652	96.36	96.5085	96.8394
Ukraine	Both	Early Neonatal	Road injuries	75.4886	75.1625	76.5533	77.6542	77.5114	78.3394	79.7089	80.4623	81.2415	81.6506	82.2914	82.9761	84.1879	84.5664	84.3005	84.8077	85.0449	85.1621	87.2851	89.6085	90.9141	91.7916	92.4867	93.45	93.9038	94.0417	94.4351	94.7597
Ukraine	Both	Late Neonatal	Road injuries	86.3693	86.6946	87.1104	87.3207	87.0673	87.3396	88.107	88.403	88.826	89.2249	89.5078	89.7191	90.6465	91.3484	91.5965	92.047	92.2327	92.3251	93.4012	94.6158	95.2656	95.684	96.024	96.598	96.8578	96.9443	97.1511	97.3279
Ukraine	Both	Post Neonatal	Road injuries	87.6717	88.3125	88.2112	87.5456	86.8018	86.2754	86.423	86.0057	85.4712	85.1812	84.2733	83.1204	82.8029	82.4368	81.4253	81.591	81.4058	81.4302	83.2851	85.626	87.1409	88.058	88.8565	89.8493	89.9819	89.8075	90.4018	91.0244
Ukraine	Female	0 to 20	Road injuries	96.1588	96.3315	96.5754	96.7927	96.8308	96.8122	97.0625	97.172	97.293	97.1424	96.8267	96.5107	96.3123	96.3263	96.4109	96.7162	96.8863	96.8916	97.3514	98.0526	98.3276	98.6599	98.9262	99.1328	98.9005	98.1218	98.3335	98.7938
Ukraine	Female	1 to 4	Road injuries	93.957	94.371	94.8685	95.3329	95.5498	95.5731	95.5165	95.4129	95.2305	95.2909	94.971	94.7075	94.5914	94.5405	94.4261	94.6407	94.7	94.6536	95.107	95.7416	96.1894	96.4127	96.5783	96.8661	96.9974	96.9555	97.0655	97.3022
Ukraine	Female	10 to 14	Road injuries	95.7576	95.6673	95.888	96.1391	96.0057	95.7379	95.8708	95.9047	96.1777	95.8567	95.3787	95.1903	95.1763	95.4023	95.2901	96.0102	96.6358	96.7404	97.0506	97.7584	98.0565	98.4416	98.7913	98.8972	98.1782	96.6395	97.1978	97.9514
Ukraine	Female	15 to 19	Road injuries	94.0222	94.1823	94.2041	94.2941	94.1679	93.8471	94.4291	94.8189	95.3078	94.9254	94.3192	93.5517	93.0323	93.0142	93.4124	93.9284	94.0601	93.8744	94.8622	96.3101	96.5534	97.1566	97.4904	97.4792	96.4788	94.0121	94.0111	94.8495
Ukraine	Female	5 to 9	Road injuries	92.0868	92.1147	92.6723	93.0041	92.859	93.0004	93.4372	93.5069	93.6576	93.9191	93.3421	92.7847	92.3481	92.4012	92.3928	93.6932	94.7432	95.1558	95.8976	97.0547	97.561	97.6534	97.7978	98.2201	97.7987	96.6889	96.8726	97.2673
Ukraine	Female	Early Neonatal	Road injuries	67.501	66.2209	67.4398	67.862	66.5255	67.7498	70.703	73.5747	77.4386	80.1979	81.2915	81.2498	81.9435	82.1378	81.7713	82.2255	82.2862	82.2274	84.5681	87.2327	88.6947	89.6706	90.4325	91.5067	92.1149	92.132	92.554	93.0324
Ukraine	Female	Late Neonatal	Road injuries	84.3934	85.1116	85.9395	86.5441	86.7288	86.7091	86.6798	86.2693	85.8202	85.5938	85.6807	86.0185	87.0223	87.5329	87.4278	88.0066	88.3629	88.6195	90.1908	91.8496	92.6885	93.2518	93.7142	94.4644	94.8876	95.0239	95.2823	95.5207
Ukraine	Female	Post Neonatal	Road injuries	88.6654	89.0075	88.9948	88.5469	88.1654	87.5939	87.1898	86.3865	84.9548	83.7886	82.7006	82.4353	82.9646	83.4037	82.74	82.9586	82.7678	82.7859	84.3314	86.2304	87.436	88.1397	88.8492	89.5894	89.7305	89.6512	90.1402	90.7121
Ukraine	Male	0 to 20	Road injuries	94.5699	94.74	95.0865	95.4035	95.4246	95.4966	95.9826	96.3307	96.4781	96.1777	95.6613	95.3926	95.2441	95.2818	95.248	95.3847	95.618	95.4306	96.1079	97.2685	97.7969	98.1746	98.5005	98.7454	98.5028	97.2478	97.5897	98.29
Ukraine	Male	1 to 4	Road injuries	92.0126	92.3469	92.9742	93.3935	93.7223	94.0809	94.5741	94.6676	94.3172	94.1631	93.75	93.3254	93.0152	93.0367	93.0003	93.262	93.2474	93.2079	93.7422	94.6042	95.2008	95.4186	95.659	96.079	96.1908	95.9996	96.1727	96.4206
Ukraine	Male	10 to 14	Road injuries	94.4786	94.5113	94.8756	95.0111	95.0356	95.131	95.5614	95.9024	96.039	95.7979	95.3215	94.8485	94.6257	94.8032	94.9667	95.4273	95.7802	95.8238	96.5704	97.2806	97.6341	98.0133	98.3324	98.5024	98.1626	97.2716	97.3487	97.6797
Ukraine	Male	15 to 19	Road injuries	96.5612	96.6165	96.6538	96.8088	96.7647	96.6916	97.0448	97.3726	97.6004	97.3511	96.9302	96.7922	96.6576	96.5802	96.4699	96.4749	96.6218	96.3855	96.8216	97.7435	98.1051	98.3133	98.435	98.4463	98.0888	96.6703	96.8324	97.3813
Ukraine	Male	5 to 9	Road injuries	86.5993	86.6932	87.9895	88.7749	88.5131	89.0144	89.852	90.4242	90.6206	90.7413	90.1077	88.9886	88.3976	88.5753	88.4213	89.2448	90.4203	91.2284	93.2807	94.9074	95.4598	95.9009	96.4175	96.8282	96.3336	95.8189	95.9253	96.1811
Ukraine	Male	Early Neonatal	Road injuries	81.1794	81.2797	82.7404	84.1884	84.6588	85.2944	85.8557	85.4988	84.6387	83.7697	84.1231	85.1133	86.5454	86.925	86.5879	87.1074	87.4389	87.6332	89.772	92.0624	93.3667	94.2303	94.9144	95.8699	96.2306	96.4321	96.8197	97.0395
Ukraine	Male	Late Neonatal	Road injuries	86.8041	86.8248	86.9238	86.8144	86.1788	86.6385	88.0269	88.8705	89.9792	90.8767	91.3211	91.4295	92.3459	93.2534	93.8255	94.2083	94.2608	94.2143	94.9566	95.8988	96.4481	96.7796	97.0432	97.517	97.6479	97.6915	97.8698	98.0037
Ukraine	Male	Post Neonatal	Road injuries	88.4756	89.3568	89.1383	88.2805	87.1636	86.755	87.5913	87.7623	88.5283	89.4724	88.9823	86.8128	85.31	83.7627	82.352	82.3579	82.2105	82.2439	84.2018	86.7459	88.4223	89.4572	90.1989	91.3522	91.4085	91.0757	91.6726	92.1943
High-income Asia Pacific	Both	0 to 20	Road injuries	93.7534	93.7033	93.6576	93.7819	93.8573	93.9953	94.3069	94.6983	95.1016	95.7445	96.3635	96.7163	96.9524	97.0689	97.271	97.4463	97.5873	97.6807	97.7458	97.8108	97.8223	97.8111	97.8565	97.8802	97.8238	97.7595	97.6345	97.5186
High-income Asia Pacific	Both	1 to 4	Road injuries	93.2978	93.4691	93.576	93.7179	93.8935	94.2816	94.5752	94.8129	95.0211	95.1265	95.285	95.561	95.9285	96.2182	96.5339	96.7774	96.8486	96.8731	96.878	96.9388	96.9651	97.0267	97.0817	97.1467	97.1713	97.2061	97.2309	97.2584
High-income Asia Pacific	Both	10 to 14	Road injuries	94.191	94.3462	94.3784	94.5075	94.5112	94.7335	95.1852	95.7135	96.0487	96.6269	97.1325	97.3762	97.5132	97.6142	97.7551	97.8666	98.0253	98.2859	98.5134	98.6454	98.6857	98.8226	99.0493	99.2334	99.2829	99.3218	99.36	99.384
High-income Asia Pacific	Both	15 to 19	Road injuries	95.2353	95.0434	94.8752	94.957	94.9865	94.9675	95.1303	95.4324	95.8041	96.3597	96.8945	97.1945	97.4067	97.4734	97.7093	97.8845	97.9869	98.046	98.1363	98.2586	98.3401	98.3903	98.5307	98.6286	98.6249	98.6634	98.61	98.5336
High-income Asia Pacific	Both	5 to 9	Road injuries	88.6738	89.323	89.9234	90.4642	90.8029	91.2829	92.0179	92.3219	92.3725	93.3633	94.2592	94.5528	94.7542	95.1516	95.4778	95.7294	96.1568	96.6135	96.8526	97.1232	97.5498	97.7547	97.8327	98.0263	98.2397	98.3542	98.4129	98.4641
High-income Asia Pacific	Both	Early Neonatal	Road injuries	93.1567	93.5356	93.7543	93.9174	94.1486	94.3775	94.674	95.0924	95.4325	95.5993	95.9788	96.185	96.2334	96.3396	96.5018	96.9224	97.2474	97.4864	97.7435	98.0098	98.1253	98.2474	98.3902	98.5595	98.6914	98.824	98.9387	99.0193
High-income Asia Pacific	Both	Late Neonatal	Road injuries	96.3257	96.4826	96.5716	96.6134	96.698	96.8112	96.9662	97.1807	97.3804	97.4857	97.6874	97.7449	97.7908	97.8475	97.9857	98.2357	98.461	98.6495	98.8339	99.0268	99.1071	99.1881	99.2712	99.3674	99.4346	99.517	99.5823	99.6191
High-income Asia Pacific	Both	Post Neonatal	Road injuries	89.8044	90.3937	90.8013	90.7978	91.0198	91.4737	91.9168	92.2524	92.5063	92.6379	92.8184	93.0483	93.2256	93.375	93.7246	94.1035	94.3671	94.698	95.0093	95.3766	95.5762	95.8349	96.1047	96.4133	96.6275	96.8861	97.0716	97.1982
High-income Asia Pacific	Female	0 to 20	Road injuries	94.2796	94.502	94.6296	94.7756	94.8546	94.9761	95.204	95.4927	95.7666	96.1033	96.4905	96.7422	96.9318	97.1049	97.3204	97.4736	97.5583	97.6095	97.5925	97.5866	97.5539	97.5155	97.5071	97.4971	97.4097	97.3063	97.1704	97.0622
High-income Asia Pacific	Female	1 to 4	Road injuries	94.0997	94.2292	94.2921	94.3509	94.4588	94.7955	95.0446	95.2979	95.568	95.7291	95.9197	96.1286	96.4592	96.7052	96.9441	97.132	97.1665	97.1296	97.0973	97.1028	97.1538	97.2123	97.2986	97.365	97.4068	97.4464	97.4747	97.5032
High-income Asia Pacific	Female	10 to 14	Road injuries	94.0114	94.202	94.323	94.5253	94.706	94.977	95.3764	95.9636	96.3732	96.8225	97.2085	97.2698	97.4153	97.6068	97.8277	97.9674	98.2021	98.4376	98.5911	98.6724	98.7444	98.8509	99.018	99.1325	99.1069	99.0516	98.9951	99.002
High-income Asia Pacific	Female	15 to 19	Road injuries	94.6479	94.698	94.5841	94.7488	94.6366	94.3293	94.4322	94.7815	94.9905	95.4477	96.0379	96.4647	96.7034	96.8346	97.1127	97.366	97.5192	97.6364	97.6392	97.7369	97.8074	97.8805	98.0205	98.1466	98.0999	98.1225	98.0491	97.9576
High-income Asia Pacific	Female	5 to 9	Road injuries	89.9945	90.8189	91.4309	91.6458	91.8695	92.4156	93.0459	93.3481	93.8335	94.3971	94.9968	95.248	95.3125	95.7197	96.2479	96.4283	96.6101	97.0269	97.3195	97.6844	98.0105	98.1741	98.264	98.5277	98.665	98.7017	98.7162	98.7586
High-income Asia Pacific	Female	Early Neonatal	Road injuries	92.2186	92.5417	92.66	92.744	92.9023	93.1208	93.3628	93.7952	94.1841	94.3295	94.9399	95.0767	95.1531	95.3388	95.5929	96.177	96.5424	96.8498	97.2107	97.566	97.7091	97.8659	98.0481	98.2566	98.4211	98.5879	98.7277	98.8211
High-income Asia Pacific	Female	Late Neonatal	Road injuries	96.2787	96.3667	96.3745	96.3577	96.3948	96.4948	96.6082	96.782	96.9713	97.049	97.2935	97.3272	97.3933	97.4603	97.5849	97.8524	98.0733	98.2662	98.4532	98.6463	98.7253	98.8106	98.9154	99.04	99.1323	99.2346	99.3096	99.3593
High-income Asia Pacific	Female	Post Neonatal	Road injuries	91.4069	91.8504	92.097	92.0941	92.2597	92.6592	93.0422	93.3259	93.5832	93.6312	93.7776	93.8694	93.968	94.1589	94.4559	94.7861	94.9271	95.0777	95.1894	95.3666	95.4617	95.5917	95.7847	95.9996	96.1689	96.3745	96.5063	96.6005
High-income Asia Pacific	Male	0 to 20	Road injuries	93.6761	93.4676	93.3139	93.4004	93.4551	93.5804	93.9067	94.3197	94.7592	95.5181	96.208	96.5811	96.8185	96.8853	97.056	97.2268	97.3918	97.5074	97.6263	97.7392	97.7879	97.8052	97.894	97.9519	97.9389	97.9289	97.8452	97.7546
High-income Asia Pacific	Male	1 to 4	Road injuries	92.8852	93.084	93.2229	93.4258	93.6474	94.0597	94.3765	94.5926	94.7425	94.7978	94.9234	95.2452	95.6291	95.9452	96.3169	96.6039	96.7133	96.8041	96.8571	96.9822	96.9933	97.0637	97.0904	97.1581	97.1684	97.201	97.2245	97.2519
High-income Asia Pacific	Male	10 to 14	Road injuries	95.6795	95.7782	95.7643	95.8255	95.749	95.8856	96.2332	96.586	96.7929	97.2648	97.6794	97.9348	98.0297	98.0611	98.1251	98.1905	98.2655	98.4608	98.6563	98.7717	98.7787	98.8875	99.0777	99.2429	99.3145	99.3909	99.4687	99.4909
High-income Asia Pacific	Male	15 to 19	Road injuries	96.0998	95.8684	95.6865	95.7148	95.7432	95.7647	95.9117	96.1697	96.5265	97.0242	97.471	97.6993	97.8642	97.8967	98.0812	98.2134	98.294	98.3395	98.4411	98.5576	98.6337	98.6743	98.7989	98.8819	98.8908	98.934	98.8963	98.8373
High-income Asia Pacific	Male	5 to 9	Road injuries	87.5482	88.0674	88.6579	89.4396	89.8643	90.2939	91.1019	91.4052	91.1291	92.4253	93.5322	93.851	94.1508	94.533	94.6921	94.9929	95.6097	96.0903	96.2749	96.4507	96.9488	97.1767	97.2293	97.3384	97.6114	97.793	97.8873	97.9378
High-income Asia Pacific	Male	Early Neonatal	Road injuries	93.7375	94.1802	94.482	94.7133	95.0025	95.2622	95.6097	96.0451	96.3897	96.577	96.8431	97.0405	97.0489	97.1001	97.2161	97.5614	97.8631	98.0593	98.2548	98.4607	98.537	98.6079	98.6824	98.7711	98.8297	98.9023	98.9664	99.0017
High-income Asia Pacific	Male	Late Neonatal	Road injuries	95.56	95.7887	95.9547	96.0537	96.1861	96.3249	96.527	96.7901	97.0189	97.1512	97.3286	97.3873	97.4094	97.4513	97.5973	97.8401	98.0646	98.2388	98.4096	98.5925	98.6579	98.7207	98.7715	98.8311	98.8643	98.9229	98.9747	98.9923
High-income Asia Pacific	Male	Post Neonatal	Road injuries	89.5406	90.2519	90.832	90.8775	91.1699	91.6535	92.1544	92.5705	92.8609	93.1222	93.332	93.6448	93.8294	93.8464	94.1409	94.4673	94.7662	95.1584	95.5544	95.9934	96.1897	96.4745	96.6956	96.9803	97.1217	97.3192	97.4716	97.5514
Brunei	Both	0 to 20	Road injuries	94.3747	94.2964	94.3781	94.4566	94.4715	94.6619	94.8559	95.1402	95.4821	95.8547	96.0875	96.2426	96.2839	96.2619	96.2908	96.3067	96.3833	96.4365	96.605	96.691	96.764	96.6923	96.6144	96.6161	96.7222	96.7938	96.8411	96.6864
Brunei	Both	1 to 4	Road injuries	95.3611	95.2454	95.2844	95.2796	95.2843	95.3743	95.4365	95.5322	95.7272	95.8813	95.941	96.1143	96.2123	96.3014	96.3955	96.4436	96.4802	96.4962	96.4514	96.423	96.4535	96.3846	96.3811	96.4341	96.5055	96.5381	96.6298	96.6642
Brunei	Both	10 to 14	Road injuries	91.5415	91.4997	91.8311	92.3063	92.5481	92.8095	93.0396	93.5036	93.7351	94.0906	94.2369	94.3677	94.5106	94.6195	94.8086	94.9257	95.0955	95.1779	95.5491	95.6149	95.7805	95.923	95.9098	95.8253	95.981	96.1569	96.3536	96.4699
Brunei	Both	15 to 19	Road injuries	94.675	94.6409	94.6307	94.5539	94.4666	94.5922	94.7359	94.96	95.2314	95.581	95.859	95.992	96.0583	96.0692	96.0931	96.0666	96.0881	96.0891	96.2268	96.319	96.3888	96.3442	96.2908	96.3511	96.5197	96.6609	96.6491	96.3567
Brunei	Both	5 to 9	Road injuries	91.9377	92.1103	92.5426	93.0807	93.2156	93.4391	93.5194	93.5693	93.7646	93.9316	93.8622	93.9197	93.9734	94.0446	94.2636	94.399	94.4743	94.5304	94.8337	95.0141	95.119	95.033	94.9444	94.94	95.0239	95.1248	95.4698	95.6208
Brunei	Both	Early Neonatal	Road injuries	81.3306	80.1404	80.0454	79.7171	79.3449	79.4034	79.3766	79.8207	80.6647	81.627	81.8827	82.4143	82.759	83.2245	84.1844	85.2444	87.0178	89.3709	90.528	91.6135	92.3498	92.5671	93.0098	93.5209	93.9624	94.1776	94.531	94.7943
Brunei	Both	Late Neonatal	Road injuries	92.5171	92.0776	92.0273	91.8872	91.6966	91.685	91.6705	91.8599	92.2248	92.6306	92.7342	92.8998	92.9701	93.083	93.3858	93.7393	94.4167	95.3941	95.8906	96.341	96.6422	96.7063	96.8959	97.1251	97.3302	97.4124	97.5809	97.7135
Brunei	Both	Post Neonatal	Road injuries	88.0107	87.4332	87.4388	87.4349	87.5546	88.0027	88.395	88.8733	89.4847	89.9043	89.9371	90.1389	90.0311	90.0174	90.3173	90.6955	91.1687	91.7734	92.0211	92.2802	92.3513	92.0404	92.0186	92.1922	92.3969	92.4793	92.7482	92.8858
Brunei	Female	0 to 20	Road injuries	94.2728	94.4853	94.7321	94.8173	94.844	95.0908	95.2258	95.4378	95.5833	95.7751	95.9037	96.0604	96.154	96.2464	96.3815	96.4845	96.5514	96.5843	96.6325	96.6378	96.6744	96.6045	96.5215	96.5107	96.5796	96.6405	96.7463	96.6044
Brunei	Female	1 to 4	Road injuries	95.8825	95.7738	95.832	95.8629	95.9163	96.0474	96.1303	96.2239	96.3793	96.5087	96.5448	96.6357	96.6607	96.6932	96.7605	96.8147	96.8845	96.9413	96.9298	96.9521	97.0326	97.0211	97.0309	97.0648	97.1128	97.1093	97.1629	97.1691
Brunei	Female	10 to 14	Road injuries	91.5711	91.3281	91.4079	91.4454	91.6147	91.9734	92.3553	93.2662	93.4331	93.7968	94.1438	94.4048	94.5794	94.7125	94.9073	95.0924	95.2527	95.3532	95.5671	95.6915	95.7998	95.7514	96.0103	96.0635	95.9953	95.8807	95.9332	96.0957
Brunei	Female	15 to 19	Road injuries	90.5116	91.3636	91.9039	91.9856	91.7914	92.2311	92.3921	92.6742	92.8103	93.1131	93.3754	93.6151	93.7556	93.8895	94.0652	94.2053	94.2702	94.2959	94.4792	94.5181	94.668	94.7419	94.514	94.5668	94.9403	95.4212	95.6826	95.116
Brunei	Female	5 to 9	Road injuries	93.1022	93.2856	93.5087	93.492	93.3836	93.579	93.6131	93.6335	93.8395	94.0444	94.1027	94.2522	94.3214	94.4138	94.6215	94.8444	95.0407	95.1792	95.3451	95.5232	95.6022	95.5433	95.5237	95.6088	95.7717	95.9404	96.3227	96.2359
Brunei	Female	Early Neonatal	Road injuries	77.7835	76.3326	76.0882	75.5681	74.8864	74.6879	74.2307	74.3223	74.9116	75.7991	75.9551	76.7755	77.6027	78.7848	80.5074	82.2164	84.5241	87.3017	88.6124	89.8355	90.7234	91.0052	91.5403	92.1636	92.7625	93.0738	93.5149	93.822
Brunei	Female	Late Neonatal	Road injuries	91.4744	91.0269	90.967	90.7985	90.5391	90.4523	90.3067	90.3152	90.5304	90.855	90.9287	91.1659	91.3709	91.6976	92.1751	92.6485	93.3768	94.3502	94.8248	95.2457	95.5493	95.6202	95.8021	96.0186	96.2244	96.2879	96.4674	96.6144
Brunei	Female	Post Neonatal	Road injuries	89.1287	88.6674	88.6472	88.6261	88.6985	89.0406	89.3248	89.6654	90.0974	90.3937	90.3891	90.5503	90.4947	90.6	90.9121	91.2582	91.6236	92.0224	92.1278	92.2763	92.307	92.0402	92.0041	92.1377	92.3109	92.3809	92.6274	92.7827
Brunei	Male	0 to 20	Road injuries	94.5529	94.3036	94.2684	94.328	94.3298	94.4616	94.6729	94.9742	95.406	95.8522	96.1235	96.2603	96.2653	96.174	96.1309	96.0901	96.1689	96.2345	96.4645	96.5946	96.6848	96.6224	96.5583	96.5694	96.6873	96.7597	96.7685	96.6242
Brunei	Male	1 to 4	Road injuries	95.0863	94.9735	94.9972	94.9643	94.9285	94.9805	95.0211	95.1111	95.3275	95.4941	95.5691	95.8047	95.9603	96.0937	96.2074	96.2497	96.2611	96.2509	96.1912	96.1302	96.1224	96.0092	95.9976	96.0683	96.1594	96.2263	96.3512	96.4127
Brunei	Male	10 to 14	Road injuries	93.6858	93.7495	94.106	94.6569	94.8665	95.0082	95.0998	95.214	95.4113	95.6625	95.6667	95.696	95.7851	95.8528	95.9869	96.0418	96.1707	96.2244	96.5706	96.5942	96.7412	96.9314	96.7994	96.6744	96.8842	97.1383	97.3417	97.401
Brunei	Male	15 to 19	Road injuries	96.1857	95.9914	95.865	95.751	95.6843	95.7362	95.8666	96.0608	96.3337	96.6501	96.8903	96.9801	97.0134	96.9877	96.9692	96.9101	96.928	96.938	97.0585	97.154	97.2129	97.162	97.154	97.2157	97.3316	97.4002	97.3549	97.1589
Brunei	Male	5 to 9	Road injuries	90.8696	91.0448	91.6397	92.5851	92.9	93.1441	93.2593	93.3341	93.522	93.6584	93.4866	93.467	93.5051	93.5588	93.7855	93.8534	93.8392	93.8347	94.239	94.4209	94.546	94.4394	94.2968	94.2227	94.2441	94.2883	94.5957	94.9344
Brunei	Male	Early Neonatal	Road injuries	84.8348	83.7853	83.7419	83.4958	83.2719	83.4612	83.6497	84.2765	85.2291	86.1995	86.4928	86.8743	86.9768	87.0698	87.5936	88.2455	89.6694	91.7508	92.812	93.8155	94.4574	94.6396	95.0282	95.4766	95.8357	95.9993	96.3008	96.5303
Brunei	Male	Late Neonatal	Road injuries	92.6632	92.2195	92.1708	92.0432	91.8935	91.936	92.0113	92.3284	92.7975	93.26	93.3854	93.5092	93.4918	93.46	93.6301	93.8757	94.5041	95.4906	96.0096	96.4902	96.7945	96.8586	97.0585	97.3027	97.5129	97.6089	97.7738	97.898
Brunei	Male	Post Neonatal	Road injuries	88.5598	87.9333	87.9525	87.9564	88.1046	88.607	89.0703	89.6526	90.387	90.8904	90.9602	91.1621	90.9919	90.8307	91.0407	91.3638	91.8843	92.6551	93.0641	93.4403	93.5482	93.2347	93.2291	93.4206	93.6297	93.7141	93.9681	94.0632
Japan	Both	0 to 20	Road injuries	95.8165	95.8518	95.823	96.0273	96.2429	96.353	96.6992	96.8759	96.8751	97.1523	97.454	97.6044	97.6934	97.7991	98.0093	98.1527	98.318	98.4692	98.5473	98.6398	98.6226	98.5269	98.4813	98.4006	98.2216	98.0407	97.8195	97.6105
Japan	Both	1 to 4	Road injuries	95.1187	95.2872	95.2369	95.3352	95.3533	95.5085	95.7691	95.7791	95.6889	95.8847	95.9491	96.0311	96.1014	96.1942	96.2847	96.3975	96.487	96.5892	96.6293	96.7413	96.7999	96.8365	96.9001	96.9897	97.0252	97.09	97.1392	97.2022
Japan	Both	10 to 14	Road injuries	97.2042	97.3757	97.2299	97.28	97.3916	97.5117	97.8317	98.0022	97.8667	97.9829	98.2583	98.4934	98.5051	98.5552	98.7544	98.8664	99.036	99.2202	99.3743	99.4915	99.439	99.4706	99.5802	99.6412	99.5638	99.5475	99.528	99.5312
Japan	Both	15 to 19	Road injuries	95.167	95.2436	95.2989	95.6033	95.9018	95.9753	96.2662	96.4379	96.4695	96.7276	97.0811	97.2572	97.4104	97.5216	97.7784	97.9523	98.1262	98.2908	98.4242	98.6046	98.7086	98.7163	98.8164	98.8957	98.8758	98.8279	98.7349	98.6343
Japan	Both	5 to 9	Road injuries	94.0712	94.2806	94.2741	94.4321	94.5732	94.7027	95.3354	95.5215	95.2766	95.8226	96.1781	96.268	96.2772	96.6356	96.9208	96.9833	97.2859	97.6599	97.7936	98.0413	98.198	98.2235	98.3446	98.5037	98.5424	98.633	98.6973	98.7822
Japan	Both	Early Neonatal	Road injuries	98.1898	98.3671	98.43	98.4806	98.5847	98.705	98.834	98.8907	98.9184	99.0267	99.0787	99.1428	99.1751	99.2189	99.2644	99.2963	99.3481	99.4253	99.4917	99.5725	99.6227	99.6724	99.7238	99.7879	99.8332	99.8926	99.9506	100
Japan	Both	Late Neonatal	Road injuries	98.7159	98.8057	98.8297	98.8566	98.9167	99.0081	99.0999	99.1294	99.1632	99.2821	99.3359	99.3975	99.4348	99.4761	99.524	99.5611	99.6057	99.6645	99.7095	99.7698	99.804	99.8364	99.8646	99.9019	99.9218	99.9533	99.9801	100
Japan	Both	Post Neonatal	Road injuries	93.8101	93.9213	93.8322	93.6954	93.7845	94.1002	94.3535	94.2424	94.1726	94.4178	94.4761	94.5837	94.6751	94.7681	94.8704	94.8929	94.976	95.2195	95.4251	95.7427	95.9942	96.2744	96.6096	96.9793	97.2761	97.5831	97.8316	98.034
Japan	Female	0 to 20	Road injuries	96.6775	96.8203	96.8447	97.0239	97.202	97.2924	97.4759	97.5664	97.5086	97.6262	97.8089	97.8649	97.8636	97.9541	98.088	98.2184	98.2958	98.3432	98.3201	98.3	98.2301	98.1237	98.0339	97.9241	97.7439	97.5453	97.3307	97.1538
Japan	Female	1 to 4	Road injuries	95.8053	95.8641	95.7869	95.8366	95.8389	95.9818	96.1167	96.1191	96.0632	96.2297	96.3288	96.3625	96.4429	96.5643	96.6277	96.7182	96.816	96.9048	96.9465	97.0181	97.0813	97.0888	97.168	97.2627	97.3103	97.3749	97.4228	97.477
Japan	Female	10 to 14	Road injuries	97.316	97.5074	97.3016	97.4641	97.8554	97.8887	98.1155	98.3484	98.2259	98.3118	98.664	98.7126	98.6177	98.6783	98.931	99.0913	99.2549	99.4067	99.5302	99.5302	99.5384	99.5335	99.501	99.498	99.3895	99.2369	99.1251	99.1292
Japan	Female	15 to 19	Road injuries	95.0195	95.244	95.2962	95.6977	96.0055	95.9726	96.2175	96.3295	96.1855	96.3744	96.8023	97.0086	97.025	97.074	97.1893	97.4831	97.6835	97.8165	97.8673	98.098	98.1723	98.1871	98.3243	98.4519	98.4374	98.3612	98.226	98.1007
Japan	Female	5 to 9	Road injuries	95.1518	95.3769	95.3883	95.4177	95.5145	95.7955	96.1427	96.3392	96.2733	96.5973	96.9115	96.9649	96.9363	97.3631	97.8652	97.9457	97.9825	98.2416	98.3491	98.4247	98.5491	98.6894	98.8394	98.9805	98.9845	98.9551	98.9491	99.0241
Japan	Female	Early Neonatal	Road injuries	97.9445	98.1485	98.2213	98.2775	98.3973	98.5107	98.6433	98.6809	98.6971	98.8353	98.8981	98.9817	99.018	99.0758	99.1372	99.1801	99.2395	99.3291	99.4114	99.5133	99.5655	99.6148	99.6735	99.7528	99.808	99.879	99.9458	100
Japan	Female	Late Neonatal	Road injuries	98.6903	98.7787	98.7986	98.8148	98.8745	98.9416	99.0151	99.0044	99.0315	99.1584	99.207	99.2614	99.2954	99.3411	99.3937	99.4284	99.4718	99.5365	99.5856	99.6551	99.695	99.7358	99.7826	99.8419	99.8798	99.9285	99.969	100
Japan	Female	Post Neonatal	Road injuries	94.7196	94.7713	94.6584	94.5676	94.6582	94.9255	95.1373	95.0258	95.0351	95.1749	95.1209	95.0893	95.1033	95.2096	95.2843	95.3178	95.344	95.4634	95.5645	95.7634	95.9229	96.1087	96.3725	96.659	96.904	97.1497	97.351	97.5163
Japan	Male	0 to 20	Road injuries	95.3095	95.2653	95.1922	95.374	95.5752	95.6739	96.0785	96.2888	96.3247	96.6726	97.0153	97.2058	97.3388	97.4377	97.6721	97.8056	98.0142	98.2254	98.3736	98.5476	98.5827	98.5182	98.5283	98.4997	98.3632	98.2414	98.0656	97.8784
Japan	Male	1 to 4	Road injuries	94.7501	95.0136	94.9944	95.1354	95.1707	95.333	95.6936	95.714	95.6034	95.8204	95.8563	95.9796	96.0391	96.1009	96.2119	96.3411	96.4198	96.5327	96.5721	96.7249	96.7794	96.8511	96.8962	96.9771	96.9964	97.0584	97.1068	97.1789
Japan	Male	10 to 14	Road injuries	97.7161	97.8314	97.7533	97.7387	97.6904	97.8134	98.0848	98.1771	98.0719	98.1676	98.3263	98.5801	98.6362	98.663	98.7764	98.83	98.9533	99.0987	99.2208	99.3649	99.2863	99.3237	99.481	99.5579	99.5142	99.5815	99.6207	99.6174
Japan	Male	15 to 19	Road injuries	95.9543	95.9575	95.9701	96.182	96.4115	96.4758	96.7262	96.8861	96.9509	97.1894	97.4792	97.6189	97.7653	97.8608	98.1022	98.2247	98.3706	98.5232	98.6607	98.8139	98.9175	98.9274	99.0153	99.0842	99.0737	99.0473	98.9836	98.9094
Japan	Male	5 to 9	Road injuries	93.0743	93.2721	93.2524	93.5057	93.6784	93.6903	94.5343	94.7094	94.3242	95.0333	95.4124	95.521	95.5485	95.8345	95.921	95.9584	96.4812	96.9419	97.0839	97.4782	97.6548	97.5527	97.6275	97.789	97.8502	98.0646	98.202	98.2907
Japan	Male	Early Neonatal	Road injuries	97.9378	98.1191	98.1881	98.2465	98.3556	98.4947	98.6378	98.7185	98.7637	98.8665	98.9171	98.9718	99.001	99.036	99.0706	99.0935	99.132	99.1838	99.2161	99.2576	99.2784	99.2972	99.3074	99.3237	99.3224	99.3374	99.3554	99.3704
Japan	Male	Late Neonatal	Road injuries	97.8458	97.9475	97.9794	98.0192	98.0859	98.2036	98.3165	98.3799	98.4225	98.5432	98.6031	98.6725	98.7142	98.7552	98.8024	98.8422	98.8856	98.9355	98.97	99.0168	99.0391	99.0579	99.0632	99.0755	99.072	99.0825	99.0916	99.0956
Japan	Male	Post Neonatal	Road injuries	93.3651	93.5932	93.6057	93.4786	93.592	93.9517	94.2586	94.2251	94.1244	94.5084	94.7183	94.9662	95.0995	95.1043	95.1693	95.1354	95.238	95.5346	95.7578	96.089	96.3327	96.6027	96.8745	97.195	97.4094	97.6556	97.8392	97.9786
South Korea	Both	0 to 20	Road injuries	90.2879	90.117	90.067	90.116	90.0411	90.2908	90.6541	91.4274	92.4485	93.6217	94.6888	95.3086	95.7326	95.8426	96.0325	96.2616	96.3593	96.3495	96.3718	96.3602	96.4007	96.5174	96.6893	96.8628	96.9935	97.1548	97.2348	97.3064
South Korea	Both	1 to 4	Road injuries	91.6017	91.8267	92.1042	92.3195	92.6459	93.2234	93.5416	93.9272	94.3328	94.3363	94.5423	94.9508	95.5573	96.0213	96.5711	97.0001	97.1026	97.0549	97.0241	97.0152	96.9835	97.0921	97.1455	97.1793	97.1881	97.1678	97.1358	97.0758
South Korea	Both	10 to 14	Road injuries	89.6265	90.042	90.5136	90.8405	90.6688	90.8989	91.3726	92.2688	93.2348	94.537	95.4485	95.7344	96.0706	96.2369	96.2823	96.3836	96.5196	96.8552	97.1425	97.2365	97.371	97.6389	98.0335	98.4226	98.6984	98.8242	98.9793	99.04
South Korea	Both	15 to 19	Road injuries	95.1401	94.4603	93.8659	93.5578	93.1451	93.0356	93.1106	93.7181	94.6608	95.6788	96.5017	97.0119	97.3334	97.3168	97.5324	97.7262	97.6927	97.5618	97.5821	97.6017	97.6461	97.7751	97.9924	98.1253	98.1319	98.3249	98.3264	98.2794
South Korea	Both	5 to 9	Road injuries	83.3344	84.2334	85.2568	86.0631	86.6042	87.5467	88.5008	89.0043	89.3929	90.8578	92.2793	92.7428	93.0802	93.4702	93.7754	94.1346	94.5868	95.023	95.2663	95.4469	96.2548	96.7488	96.6852	96.8971	97.4407	97.5849	97.6046	97.5395
South Korea	Both	Early Neonatal	Road injuries	77.1448	78.1585	78.9139	79.4341	79.9789	80.647	81.5144	83.1143	84.601	84.7244	85.587	85.7484	85.6973	86.0483	86.9905	89.1293	90.8315	92.1906	93.5247	94.5886	95.0341	95.3918	95.681	95.9531	96.1535	96.3886	96.5865	96.6711
South Korea	Both	Late Neonatal	Road injuries	88.8738	89.2182	89.521	89.6094	89.7186	89.9431	90.322	91.1208	91.906	91.855	92.1926	91.9425	91.9533	92.0813	92.7329	93.898	94.954	95.8531	96.6902	97.3705	97.64	97.8605	98.0351	98.2041	98.3186	98.4848	98.6173	98.6647
South Korea	Both	Post Neonatal	Road injuries	81.0747	82.59	84.0218	84.3738	84.7563	85.5249	86.4945	87.7778	88.7462	88.5994	88.7995	88.9888	89.3325	89.6171	90.6905	92.0509	92.804	93.4227	94.0597	94.6059	94.7554	95.0147	95.1783	95.3347	95.3202	95.4176	95.4002	95.3075
South Korea	Female	0 to 20	Road injuries	90.4208	90.758	91.044	91.1587	91.1146	91.3223	91.6853	92.3202	93.1223	93.7822	94.4482	94.9428	95.3727	95.6405	95.9807	96.1703	96.2617	96.2972	96.2532	96.2306	96.2459	96.319	96.4362	96.5832	96.6423	96.7475	96.7987	96.8348
South Korea	Female	1 to 4	Road injuries	92.4371	92.6679	92.8799	92.9758	93.1967	93.6969	94.032	94.4664	94.9784	95.1153	95.3648	95.6975	96.2403	96.6068	97.0516	97.4106	97.4282	97.2467	97.1092	96.9942	97.0104	97.1664	97.2885	97.3159	97.3577	97.3522	97.336	97.3014
South Korea	Female	10 to 14	Road injuries	88.8383	89.3397	90.0927	90.4489	90.3056	90.7258	91.1631	92.1037	93.25	94.2844	94.7739	94.8769	95.402	95.7919	95.9578	96.0606	96.4092	96.7399	96.8767	97.0268	97.1548	97.4111	97.953	98.2914	98.4246	98.5904	98.6652	98.6677
South Korea	Female	15 to 19	Road injuries	93.7392	93.4558	93.0142	92.7524	91.8976	91.1762	91.214	92.1029	92.9634	93.8556	94.6764	95.438	96.0421	96.3037	96.9242	97.1064	97.1768	97.2575	97.1547	96.966	97.0295	97.2347	97.3966	97.5037	97.3402	97.5704	97.5971	97.543
South Korea	Female	5 to 9	Road injuries	84.9214	86.1481	87.1841	87.4702	87.7941	88.6888	89.6934	90.1792	91.2829	92.111	92.9917	93.3981	93.4777	93.7902	94.2725	94.4499	94.6335	95.0776	95.4553	96.1721	96.8016	96.9559	96.8455	97.3561	97.7745	97.9558	98.006	97.9434
South Korea	Female	Early Neonatal	Road injuries	67.3955	68.1738	68.3869	68.3365	68.2002	68.7478	69.0767	70.7648	72.5236	71.6286	73.6029	72.836	72.8954	74.1443	76.5882	81.1649	84.6366	87.767	90.5155	92.4242	93.2259	93.8529	94.3274	94.717	95.0128	95.359	95.6396	95.7596
South Korea	Female	Late Neonatal	Road injuries	86.1908	86.2415	86.1555	85.9021	85.6367	85.8198	85.9515	86.7009	87.4664	86.8786	87.4239	86.7501	86.8636	87.191	88.2345	90.2486	92.0983	93.7353	95.0798	96.0289	96.4189	96.7164	96.9584	97.1661	97.3153	97.5167	97.6519	97.7091
South Korea	Female	Post Neonatal	Road injuries	82.4313	83.8914	85.0726	85.3884	85.6049	86.3538	87.2775	88.561	89.4646	89.1692	89.6579	89.7963	90.085	90.5732	91.7274	93.1418	93.7283	94.0792	94.3291	94.5467	94.5619	94.6164	94.6884	94.7025	94.6277	94.6662	94.5483	94.4112
South Korea	Male	0 to 20	Road injuries	90.8456	90.3962	90.1462	90.1429	90.0505	90.2943	90.6172	91.3912	92.4298	93.7717	94.9488	95.5698	95.9461	95.9552	96.0391	96.2711	96.3661	96.3358	96.4009	96.4022	96.4578	96.5902	96.7787	96.9528	97.1178	97.3026	97.3979	97.4899
South Korea	Male	1 to 4	Road injuries	91.212	91.419	91.734	92.0297	92.4201	93.0301	93.3199	93.6496	93.9505	93.8404	93.9974	94.4511	95.087	95.6155	96.2332	96.7088	96.8891	96.9705	97.0485	97.1472	97.0935	97.1694	97.1717	97.2226	97.2121	97.189	97.1511	97.0711
South Korea	Male	10 to 14	Road injuries	92.6528	92.9215	93.1436	93.3682	93.2343	93.3181	93.6754	94.2999	94.9162	95.9594	96.7828	97.0625	97.2307	97.2654	97.2551	97.3292	97.3351	97.5764	97.8455	97.8862	97.9823	98.1756	98.3897	98.6876	98.947	99.0139	99.1584	99.2247
South Korea	Male	15 to 19	Road injuries	96.1848	95.5262	94.9747	94.6853	94.3945	94.4007	94.4719	94.9537	95.7789	96.6662	97.3607	97.7447	97.9596	97.8898	97.9937	98.1589	98.1208	97.9897	98.0438	98.1072	98.1447	98.2376	98.4254	98.5381	98.5694	98.7253	98.7208	98.6809
South Korea	Male	5 to 9	Road injuries	82.0579	82.7157	83.7303	84.9218	85.6264	86.6024	87.5159	88.0303	87.8968	89.8058	91.6062	92.1079	92.6322	93.0785	93.2527	93.7436	94.3922	94.819	94.9593	94.7346	95.6628	96.4074	96.3758	96.3362	96.9699	97.0701	97.0481	96.9667
South Korea	Male	Early Neonatal	Road injuries	83.7367	84.7517	85.626	86.2831	86.9797	87.6071	88.5104	89.8547	91.0275	91.3244	91.7781	92.119	92.0655	92.186	92.6622	93.9186	94.9549	95.6372	96.3404	96.9661	97.1901	97.3642	97.5112	97.6802	97.793	97.9393	98.0689	98.1128
South Korea	Male	Late Neonatal	Road injuries	90.1753	90.6564	91.1373	91.381	91.6496	91.8832	92.3397	93.1052	93.8334	93.9417	94.1734	94.0715	94.0554	94.1239	94.6182	95.4248	96.1394	96.6906	97.2442	97.7488	97.9187	98.0646	98.1707	98.2938	98.3654	98.4955	98.6214	98.6521
South Korea	Male	Post Neonatal	Road injuries	82.7876	84.189	85.6965	86.0679	86.5791	87.2999	88.245	89.4594	90.4596	90.507	90.4932	90.6947	91.0191	91.0677	91.8941	92.9749	93.653	94.257	95.0153	95.6826	95.8224	96.1634	96.3009	96.5191	96.5	96.5815	96.6495	96.5849
[truncated: 4,320 more rows]
