# Supplementary material for: Global, regional, and national burden and quality of care index in children and adolescents: A systematic analysis for the global burden of disease study 1990–2017
Source: PLoS One. 2022 Apr 26;17(4):e0267596. doi: 10.1371/journal.pone.0267596 (PMC9041858; doi:10.1371/journal.pone.0267596)
Supplement: S1 File — (ZIP) [file pone.0267596.s001.zip › eTable 7- Dermatitis.xlsx]

## Sheet: eTable 7- Dermatitis
location_name	sex_name	age_name	cause_name	pca_score1990	pca_score1991	pca_score1992	pca_score1993	pca_score1994	pca_score1995	pca_score1996	pca_score1997	pca_score1998	pca_score1999	pca_score2000	pca_score2001	pca_score2002	pca_score2003	pca_score2004	pca_score2005	pca_score2006	pca_score2007	pca_score2008	pca_score2009	pca_score2010	pca_score2011	pca_score2012	pca_score2013	pca_score2014	pca_score2015	pca_score2016	pca_score2017
Global	Both	0 to 20	Dermatitis	48.6891	49.0636	49.2852	49.3877	49.4176	49.3342	49.1373	48.8133	48.4644	48.1386	47.7937	47.5487	47.3913	47.4034	47.4765	47.6385	47.9744	48.4911	49.0523	49.6652	50.2324	50.7099	51.2525	51.7354	52.1747	52.5235	52.807	53.0831
Global	Both	1 to 4	Dermatitis	36.9199	37.1711	37.7667	38.2329	38.5804	38.9011	39.3317	39.5005	39.779	40.1654	40.342	40.9092	41.3162	41.8044	42.0103	42.2511	42.4102	42.493	42.7698	43.0413	43.2023	43.2341	43.3258	43.3682	43.4727	43.4482	43.475	43.5224
Global	Both	10 to 14	Dermatitis	42.567	42.7258	42.7701	42.7592	42.6864	42.5865	42.3949	42.2223	42.0601	42.0134	42.0993	42.2946	42.7282	43.2458	43.6618	44.0967	44.5119	44.876	45.0751	45.4941	45.6846	45.7914	46.0863	46.2852	46.4837	46.6007	46.7948	47.0488
Global	Both	15 to 19	Dermatitis	41.7647	42.348	42.8142	43.3125	43.7534	44.1327	44.3692	44.6426	44.6942	44.7069	44.6068	44.2789	44.0121	43.7935	43.7682	43.8419	44.1325	44.6687	45.2092	45.7035	46.2721	46.7677	47.2616	47.717	48.1254	48.4076	48.6411	48.8584
Global	Both	5 to 9	Dermatitis	36.6333	36.5208	36.1238	35.7987	35.8835	35.9808	36.2328	36.3303	36.8042	37.076	37.2387	37.7015	37.9622	38.4624	38.8458	38.9793	39.0616	39.2252	39.4567	39.5998	39.8597	40.0358	40.2794	40.6261	40.884	41.3374	41.7464	42.177
Global	Female	0 to 20	Dermatitis	48.6981	49.0097	49.3003	49.3667	49.4369	49.3581	49.1396	48.8163	48.5017	48.1869	47.8452	47.5861	47.4857	47.4177	47.5198	47.6919	48.0462	48.6041	49.1533	49.7368	50.3057	50.8065	51.3607	51.7948	52.2929	52.5956	52.8524	53.1111
Global	Female	1 to 4	Dermatitis	38.9498	39.0301	39.7032	40.1306	40.5581	40.8401	41.1113	41.2246	41.6479	41.9122	42.1295	42.664	42.9919	43.4023	43.5668	43.8463	43.9862	44.11	44.5065	44.642	44.8545	44.918	44.9721	44.9043	45.1373	45.185	45.011	45.1017
Global	Female	10 to 14	Dermatitis	42.9179	43.0773	43.2578	43.1948	43.1702	43.1537	42.8636	42.6782	42.5467	42.4907	42.5796	42.772	43.2582	43.6904	44.179	44.5758	45.0011	45.4204	45.5736	45.914	46.0174	46.1995	46.4737	46.631	46.9	46.9918	47.1137	47.4056
Global	Female	15 to 19	Dermatitis	41.4666	41.9984	42.4604	42.8859	43.3645	43.6976	43.9584	44.1903	44.2636	44.2853	44.161	43.8061	43.618	43.3978	43.3626	43.4634	43.76	44.2758	44.8211	45.3056	45.8807	46.4488	46.8638	47.3432	47.6937	47.8968	48.2125	48.3579
Global	Female	5 to 9	Dermatitis	35.1388	35.021	34.7266	34.4464	34.5	34.5724	34.9359	35.1604	35.5255	35.9003	35.9983	36.3737	36.7497	36.9943	37.4606	37.634	37.782	38.065	38.1157	38.339	38.6379	38.5453	39.0312	39.1747	39.5833	39.8707	40.2347	40.5694
Global	Male	0 to 20	Dermatitis	48.5296	48.9753	49.1269	49.2728	49.2644	49.1808	49.0118	48.6917	48.3106	47.9769	47.6317	47.4044	47.1893	47.2877	47.3317	47.4842	47.802	48.2769	48.8532	49.4992	50.0663	50.5212	51.0539	51.59	51.9696	52.3687	52.682	52.9783
Global	Male	1 to 4	Dermatitis	36.2849	36.7133	37.1824	37.662	37.8987	38.242	38.8201	39.0408	39.1393	39.6342	39.754	40.3155	40.781	41.3194	41.5562	41.7355	41.9036	41.9351	42.0583	42.4594	42.5497	42.542	42.6654	42.8239	42.7746	42.669	42.9141	42.9075
Global	Male	10 to 14	Dermatitis	41.9791	42.1392	42.0432	42.0921	41.9767	41.7991	41.7193	41.5679	41.3808	41.3475	41.4351	41.638	42.0222	42.6328	42.979	43.4569	43.8653	44.173	44.4203	44.9197	45.1987	45.2279	45.544	45.7855	45.9128	46.0554	46.3249	46.5415
Global	Male	15 to 19	Dermatitis	41.4207	42.0497	42.5141	43.0886	43.4859	43.9127	44.1261	44.4477	44.4852	44.4991	44.4376	44.1528	43.812	43.6024	43.5904	43.6359	43.9187	44.4731	45.0067	45.5082	46.0676	46.4861	47.0625	47.4913	47.9599	48.3256	48.4757	48.7692
Global	Male	5 to 9	Dermatitis	37.6146	37.5124	37.014	36.6503	36.7728	36.9026	37.0437	37.0176	37.613	37.7846	38.0207	38.5772	38.7198	39.4862	39.7818	39.8732	39.8859	39.922	40.3387	40.3951	40.61	41.0658	41.0556	41.6142	41.7154	42.3412	42.7959	43.3259
East Asia	Both	0 to 20	Dermatitis	14.9306	16.2718	17.099	17.7544	17.739	17.1341	16.2049	14.5128	12.4242	10.3714	8.14032	5.96403	3.89198	2.29496	1.32028	0.760424	1.07632	2.28484	3.83872	5.55398	7.33265	8.6241	10.0031	11.1311	12.6971	14.122	15.007	16.2901
East Asia	Both	1 to 4	Dermatitis	17.8091	18.1106	18.3324	18.9039	18.9325	19.0447	19.4183	19.3193	19.9291	20.3014	20.5934	20.649	20.7417	21.4128	21.548	21.5565	21.8913	21.2025	21.4437	21.5971	21.6441	21.2794	21.1478	20.9331	21.2152	21.6244	21.0554	20.9613
East Asia	Both	10 to 14	Dermatitis	8.5303	8.2345	7.85976	7.81606	7.63432	7.40066	7.59465	7.65377	7.58739	7.69297	7.65216	7.77413	7.9891	8.17331	8.36024	8.28137	8.10228	7.9558	8.03377	7.75392	7.90179	7.84087	7.91946	8.28407	8.66039	8.79471	8.93483	9.49375
East Asia	Both	15 to 19	Dermatitis	1.22758	1.01915	0.665159	0.684431	0.446927	0.377747	0.444964	0.557958	0.326203	0.476971	0.547572	0.55873	0.55986	0.685364	0.948725	0.891892	0.817208	0.985078	0.648387	0.665675	0.742508	0.525048	0.840694	0.741862	0.971899	1.13304	1.38385	1.61968
East Asia	Both	5 to 9	Dermatitis	13.0432	13.1894	13.0111	12.9838	13.2123	13.016	13.3963	13.4386	13.4915	13.7729	13.811	14.0417	14.2579	14.518	14.744	15.1372	14.8875	14.7816	14.9594	15.1026	14.9389	14.7739	14.9609	14.8816	15.2808	15.0924	15.3336	15.424
East Asia	Female	0 to 20	Dermatitis	15.8561	17.0671	18.0085	18.5056	18.4815	17.8328	16.8895	15.1044	12.9154	10.7747	8.51887	6.39141	4.28056	2.45264	1.41895	0.796162	1.23803	2.49934	4.0883	5.96272	7.79554	9.29786	10.8474	12.1042	13.7448	15.2576	16.128	17.6357
East Asia	Female	1 to 4	Dermatitis	21.3989	21.4827	22.1985	22.7167	22.563	22.8225	23.2747	22.796	23.417	23.7222	24.2119	24.5432	24.3555	24.7336	25.0889	24.8096	25.1379	24.7583	24.8105	24.6604	25.0375	24.5713	24.4348	24.146	24.4709	24.5107	23.9468	24.225
East Asia	Female	10 to 14	Dermatitis	9.49427	9.15051	8.86466	8.76632	8.60258	8.41968	8.55645	8.63463	8.54972	8.61607	8.44105	8.77362	9.01899	9.1427	9.40521	9.12288	8.89276	9.10984	9.15043	8.91808	8.72801	8.76941	9.17538	9.3756	9.68962	10.0195	9.90065	10.5941
East Asia	Female	15 to 19	Dermatitis	1.28018	1.09266	0.732997	0.534402	0.374111	0.325615	0.460722	0.573907	0.317002	0.412138	0.464525	0.477096	0.603168	0.720032	0.892833	1.1091	1.1787	1.10534	0.807081	0.810101	0.834761	0.870926	1.10684	1.04883	1.27699	1.48756	1.77791	2.04435
East Asia	Female	5 to 9	Dermatitis	12.449	12.4556	12.4843	12.3317	12.6338	12.1268	12.6216	12.8145	12.7047	13.0454	13.4053	13.5952	13.9217	13.6206	13.9853	14.08	14.3773	14.2534	14.3119	15.0332	14.8253	14.3573	14.4794	14.7769	14.9384	14.5442	14.5467	14.7995
East Asia	Male	0 to 20	Dermatitis	13.8039	15.2953	16.0187	16.8555	16.8654	16.3224	15.4214	13.8361	11.8613	9.90815	7.71277	5.49771	3.47337	2.11507	1.20741	0.721331	0.927027	2.10237	3.64294	5.22402	6.97181	8.07614	9.30393	10.3196	11.8231	13.1691	14.0711	15.138
East Asia	Male	1 to 4	Dermatitis	16.859	17.3904	17.0766	17.6826	17.9265	17.8965	18.182	18.5108	19.0785	19.5065	19.5835	19.3608	19.7462	20.6765	20.5848	20.8972	21.2253	20.2854	20.7092	21.1619	20.8706	20.6293	20.5016	20.3648	20.5672	21.3111	20.7686	20.2872
East Asia	Male	10 to 14	Dermatitis	7.2555	7.0105	6.54771	6.57003	6.38471	6.12077	6.39273	6.44761	6.40937	6.56028	6.66327	6.59079	6.80154	7.0787	7.23064	7.39469	7.29835	6.83695	6.97746	6.67453	7.15997	7.01083	6.79392	7.31771	7.76148	7.73105	8.1262	8.57786
East Asia	Male	15 to 19	Dermatitis	1.16818	0.939096	0.594935	0.834227	0.528652	0.443979	0.438332	0.548899	0.350661	0.564604	0.662898	0.677276	0.550427	0.676015	1.01183	0.680606	0.467471	0.888064	0.545752	0.61352	0.781654	0.367165	0.789917	0.685204	0.94727	1.08336	1.31452	1.53018
East Asia	Male	5 to 9	Dermatitis	13.0704	13.3961	13.0376	13.1746	13.3487	13.5001	13.7848	13.7056	13.9646	14.2276	13.9844	14.2897	14.4256	15.2595	15.3661	16.057	15.2824	15.2006	15.4953	15.0827	14.9739	15.1185	15.3815	14.9582	15.5876	15.6023	16.0615	15.9819
China	Both	0 to 20	Dermatitis	14.6712	16.0516	16.9052	17.5947	17.5913	16.9684	15.9632	14.2102	12.0398	9.91327	7.60928	5.33842	3.18678	1.54686	0.559518	0	0.376423	1.66227	3.28319	5.10966	6.98512	8.3704	9.83377	11.0096	12.6156	14.0993	15.0138	16.329
China	Both	1 to 4	Dermatitis	17.6406	17.9338	18.1674	18.7731	18.8241	18.9042	19.2661	19.1605	19.816	20.2075	20.5512	20.5109	20.6296	21.2536	21.4552	21.4469	21.8368	21.1002	21.3138	21.4178	21.4916	21.1552	21.0026	20.7675	21.0157	21.4982	20.9103	20.8286
China	Both	10 to 14	Dermatitis	8.3953	8.08177	7.67375	7.64719	7.47007	7.23635	7.4254	7.50744	7.45062	7.56617	7.52695	7.63848	7.84045	8.03744	8.20258	8.10724	7.90035	7.72341	7.81665	7.50671	7.6351	7.55986	7.67781	8.06233	8.46668	8.62149	8.80075	9.38085
China	Both	15 to 19	Dermatitis	1.00331	0.767132	0.413205	0.416527	0.159679	0.0888452	0.146304	0.240109	0	0.179916	0.264338	0.28523	0.320438	0.458493	0.7369	0.676546	0.593792	0.74575	0.361549	0.381821	0.431672	0.180393	0.515775	0.404912	0.611677	0.780349	1.05285	1.3126
China	Both	5 to 9	Dermatitis	12.8987	13.0707	12.8655	12.8603	13.1173	12.9461	13.2444	13.3473	13.3712	13.6378	13.6827	13.994	14.1466	14.4354	14.6644	15.033	14.8048	14.7074	14.8106	15.0316	14.8314	14.6968	14.8461	14.797	15.2206	14.9968	15.2502	15.3381
China	Female	0 to 20	Dermatitis	15.6798	16.9199	17.89	18.4284	18.3969	17.7206	16.6964	14.838	12.5501	10.3506	8.01198	5.76779	3.57647	1.70763	0.624664	0	0.49729	1.84931	3.49777	5.5235	7.44594	9.05256	10.7003	12.0173	13.6963	15.2664	16.1631	17.7209
China	Female	1 to 4	Dermatitis	21.249	21.3355	22.0971	22.6448	22.4958	22.7079	23.159	22.6392	23.2879	23.6863	24.1915	24.4267	24.2219	24.6162	24.9755	24.6234	25.0446	24.6597	24.671	24.4972	24.8624	24.4559	24.3162	24.0334	24.2873	24.4175	23.8411	24.1568
China	Female	10 to 14	Dermatitis	9.43907	9.06244	8.74275	8.67023	8.48903	8.29684	8.4445	8.5321	8.44948	8.53843	8.35757	8.68247	8.91806	9.05232	9.2964	9.01448	8.7553	8.95815	9.01268	8.75884	8.5288	8.56255	9.00035	9.22701	9.57335	9.91613	9.8094	10.5186
China	Female	15 to 19	Dermatitis	1.07888	0.84697	0.476434	0.307369	0.120766	0.0578225	0.174302	0.266612	0	0.132311	0.199508	0.223377	0.377438	0.530829	0.689674	0.90691	0.981305	0.895975	0.545313	0.56737	0.563	0.553632	0.82739	0.736929	0.942444	1.1557	1.47553	1.7725
China	Female	5 to 9	Dermatitis	12.387	12.4337	12.4509	12.2974	12.6106	12.1579	12.567	12.8484	12.6991	13.041	13.4503	13.6279	13.9846	13.6505	13.9767	14.0592	14.2773	14.1794	14.1353	15.0728	14.8091	14.3593	14.4291	14.7972	14.9616	14.4911	14.4847	14.7884
China	Male	0 to 20	Dermatitis	13.4621	15.0029	15.7499	16.6135	16.6558	16.1044	15.1323	13.4988	11.4595	9.41788	7.15973	4.87257	2.76987	1.36686	0.48322	0	0.271878	1.51214	3.1278	4.78214	6.63494	7.82424	9.12396	10.1767	11.7222	13.1288	14.0631	15.1451
China	Male	1 to 4	Dermatitis	16.6837	17.1959	16.857	17.5009	17.7855	17.7439	18.0089	18.3686	18.9984	19.3678	19.5315	19.2217	19.675	20.4966	20.531	20.8841	21.2245	20.1983	20.6093	20.9894	20.7627	20.5155	20.3497	20.1664	20.375	21.1672	20.6002	20.1043
China	Male	10 to 14	Dermatitis	7.04233	6.79303	6.2961	6.32511	6.16669	5.91198	6.16384	6.25501	6.23331	6.38135	6.4933	6.40749	6.60277	6.89621	7.02542	7.15962	7.03945	6.53511	6.6942	6.35536	6.84144	6.6725	6.50348	7.04085	7.50883	7.50661	7.96507	8.44391
China	Male	15 to 19	Dermatitis	0.936316	0.695352	0.361287	0.537439	0.218688	0.14374	0.134927	0.226511	0.0192339	0.253906	0.363905	0.385732	0.297831	0.411142	0.789806	0.449433	0.214876	0.616055	0.232061	0.288142	0.433992	0	0.427027	0.332034	0.572385	0.72192	0.968069	1.20172
China	Male	5 to 9	Dermatitis	12.8374	13.1754	12.7753	12.9599	13.1808	13.3275	13.5356	13.4897	13.7333	13.9687	13.694	14.1742	14.1581	15.0822	15.2343	15.8888	15.2352	15.1448	15.3921	14.9236	14.7976	14.9831	15.223	14.7921	15.4657	15.4841	15.9742	15.8414
North Korea	Both	0 to 20	Dermatitis	21.2917	22.9962	24.4446	24.5699	24.8163	25.5227	25.9963	24.7069	23.9396	23.0928	22.6264	21.2408	20.3848	19.542	18.7278	18.1664	17.2086	16.7854	16.1005	15.5616	15.0053	14.4267	14.0704	13.5298	13.6488	13.1627	12.4598	12.6135
North Korea	Both	1 to 4	Dermatitis	17.6479	17.9628	17.8643	16.3053	16.4432	16.7786	18.213	17.5981	16.579	17.0751	16.9344	18.013	17.8591	18.8806	18.6208	19.7121	19.5347	19.7563	20.5016	23.4197	22.0035	21.5914	21.6155	20.888	22.7531	22.0414	22.6579	22.7032
North Korea	Both	10 to 14	Dermatitis	10.1947	11.0681	11.5488	11.843	10.8179	11.6998	11.8218	11.1341	10.903	9.96391	10.3244	10.3333	11.0218	10.3957	11.0147	10.5704	11.0422	11.4629	10.845	11.0491	11.3928	11.3236	10.7552	11.0748	11.0674	11.3322	10.2638	10.7502
North Korea	Both	15 to 19	Dermatitis	7.82419	8.65489	7.80635	8.03383	7.85776	8.09034	8.07079	8.22051	8.04863	8.18137	8.29452	7.69729	7.39264	7.36584	7.58044	7.49958	7.16018	7.57841	7.87283	7.05773	7.76552	7.73405	7.55426	7.35122	7.75736	7.49106	7.26728	7.63903
North Korea	Both	5 to 9	Dermatitis	10.3683	11.0309	14.7004	12.2563	12.627	13.2739	15.1917	12.2356	13.0291	13.2461	14.8029	12.0212	12.1066	13.5193	12.907	14.6239	13.5936	13.8051	14.0102	13.7955	13.13	13.2104	14.5966	14.1537	14.5638	14.1256	14.1443	14.4962
North Korea	Female	0 to 20	Dermatitis	18.2359	20.1572	22.2108	21.9339	23.1195	24.1344	24.9318	23.9639	23.7683	22.6149	22.2428	21.5166	20.6836	20.1124	19.8199	18.8159	18.5762	17.7068	16.9396	16.0997	15.7162	15.0141	14.5235	13.6658	13.8642	13.56	12.8796	12.893
North Korea	Female	1 to 4	Dermatitis	20.8731	20.966	21.0655	19.2245	19.2781	21.5356	21.1698	21.1197	20.8685	21.2677	21.6651	22.9126	22.6873	23.9519	24.3342	24.6446	23.8972	23.6178	23.7175	25.6659	25.7259	24.9443	24.9526	21.8759	25.276	23.9557	23.9281	23.8531
North Korea	Female	10 to 14	Dermatitis	8.98768	10.2567	10.9904	10.069	10.6103	11.3436	11.477	11.1896	11.0032	9.11109	9.8544	9.8898	10.9635	10.4829	10.9632	10.0374	10.9666	10.9473	10.1065	10.8836	10.8806	10.8877	10.9015	10.9311	10.9631	11.1793	10.6525	11.1952
North Korea	Female	15 to 19	Dermatitis	6.55999	7.83807	7.21894	6.5984	7.16256	7.28298	7.64537	7.27672	7.3225	7.8625	7.86713	6.74753	6.57237	6.1184	7.60202	7.60159	6.93448	6.80992	7.40712	6.70419	7.19964	7.11818	6.76221	7.24575	7.26365	7.28707	6.76262	7.51684
North Korea	Female	5 to 9	Dermatitis	6.30067	5.74845	10.859	8.26786	8.83353	8.21056	11.7937	8.8964	10.1846	8.92415	9.16833	9.77756	8.65267	11.0894	10.5799	10.823	14.1442	14.3057	14.4478	12.0612	12.2145	12.3501	12.5112	11.6737	11.8114	12.6795	12.818	11.3958
North Korea	Male	0 to 20	Dermatitis	24.278	25.7557	26.5556	27.1263	26.3611	26.7554	26.896	25.2732	23.9165	23.3959	22.8406	20.7662	19.8906	18.7618	17.3971	17.305	15.5972	15.638	15.0351	14.811	14.0688	13.6162	13.3991	13.187	13.2206	12.5411	11.8256	12.1268
North Korea	Male	1 to 4	Dermatitis	17.03	17.5693	17.2583	16.133	16.3528	14.5201	17.8433	16.6389	14.831	15.3839	14.6503	15.4465	15.3849	16.048	15.0896	16.9845	17.471	18.2447	19.6578	23.436	20.4745	20.5084	20.5486	22.5064	22.5108	22.5366	23.8227	23.9994
North Korea	Male	10 to 14	Dermatitis	10.9182	11.4237	11.6957	13.33	10.6976	11.7817	11.9039	10.8422	10.5937	10.6172	10.5988	10.5854	10.9008	10.1232	10.8627	10.9048	10.9093	11.7637	11.3529	10.9727	11.6629	11.5142	10.3425	10.9602	10.9176	11.236	9.64704	10.0699
North Korea	Male	15 to 19	Dermatitis	8.2521	8.57824	7.51232	8.86447	7.88586	8.32993	7.99413	8.79857	8.50267	8.23256	8.53879	8.52861	8.12928	8.56569	7.52781	7.40375	7.40093	8.34686	8.34843	7.43203	8.34187	8.33506	8.32828	7.43278	8.21791	7.64607	7.73985	7.74036
North Korea	Male	5 to 9	Dermatitis	14.0509	16.0024	18.1318	15.8654	16.0296	18.0083	18.1728	15.1761	15.4449	17.2073	20.1211	13.8069	15.1508	15.4599	14.7324	17.9933	12.3495	12.6079	12.8811	14.9837	13.4539	13.484	16.1694	16.151	16.8377	15.0272	14.9201	17.142
Taiwan	Both	0 to 20	Dermatitis	23.4538	22.0144	20.4731	19.5413	18.3562	17.0993	18.5041	19.4175	19.955	20.2769	19.7382	21.5958	22.3795	22.1269	21.4843	20.5495	18.6207	17.0313	17.37	15.8306	15.4529	14.2787	13.553	14.438	15.8798	16.7549	18.1802	19.1505
Taiwan	Both	1 to 4	Dermatitis	29.751	30.2995	29.4668	30.1177	28.3453	29.5411	28.8078	29.2906	29.4797	28.7593	27.3114	30.3447	29.658	32.0376	29.9257	29.7457	28.4763	29.2368	30.4417	29.394	30.3099	28.5848	29.5628	31.0542	30.9498	28.6097	27.7091	27.2201
Taiwan	Both	10 to 14	Dermatitis	13.2189	12.543	12.7246	11.6826	12.2525	11.3332	12.4656	12.7836	12.7882	13.7581	13.1448	13.736	13.5763	13.4312	13.7142	14.4276	14.2835	14.3978	14.4138	14.631	15.1373	15.7466	15.2011	14.9607	14.9006	14.2743	14.512	14.2403
Taiwan	Both	15 to 19	Dermatitis	9.63337	9.46451	8.8297	8.72364	8.59715	7.7732	8.04851	8.7494	8.94616	8.21244	8.26676	9.57615	9.25645	9.63914	9.43361	9.70129	9.90369	9.80852	10.6593	10.297	10.0989	10.5062	9.62241	9.79227	10.5481	10.5112	10.3625	9.50511
Taiwan	Both	5 to 9	Dermatitis	22.4925	21.6159	19.6537	21.493	20.1055	17.3391	20.7374	20.3824	20.7698	21.4672	18.8718	18.9373	21.9685	19.5208	20.6629	20.3919	20.2875	19.5546	23.1816	20.514	23.2417	21.4985	22.114	21.0688	20.1383	22.5203	22.3572	22.0017
Taiwan	Female	0 to 20	Dermatitis	23.5705	22.2592	20.2446	19.1571	18.0921	16.9618	18.2728	19.3325	19.9006	19.6037	19.3801	21.6789	22.3556	21.0998	21.5158	21.0913	18.7359	17.1438	18.0581	15.2788	15.2087	14.2496	13.4941	14.5777	16.2263	17.225	18.7993	19.5038
Taiwan	Female	1 to 4	Dermatitis	32.545	32.1808	30.1847	31.6397	30.7488	30.6832	31.9473	32.5459	32.6805	28.626	28.5717	31.958	32.6062	31.1604	31.4542	34.1993	32.0099	32.0245	34.4034	32.4534	34.2111	31.0207	30.9181	34.1232	33.953	30.6465	30.078	28.916
Taiwan	Female	10 to 14	Dermatitis	12.4935	12.0979	12.3053	11.8652	11.9883	11.6362	11.6621	12.1164	12.3543	13.4757	12.6162	13.6047	12.9974	12.8405	13.4462	13.5955	12.9236	13.7832	14.1674	13.4113	14.5075	14.958	14.7033	14.1234	13.5595	13.695	13.7969	14.0194
Taiwan	Female	15 to 19	Dermatitis	8.89478	9.32126	9.18621	7.08018	6.9558	6.98588	7.57094	8.89326	8.98664	7.39463	7.44596	9.17538	9.32741	8.48594	8.71304	9.19252	9.22747	9.09752	10.102	8.60904	8.7241	10.429	8.64693	9.0438	10.2277	10.1632	10.1287	8.44909
Taiwan	Female	5 to 9	Dermatitis	21.3778	20.5289	16.2474	19.1847	18.7798	15.0317	17.1517	15.8727	16.3234	18.6762	16.8086	17.0815	17.9371	15.6455	18.8334	19.2487	18.9876	17.4799	22.1032	17.5577	19.6883	17.4921	20.4563	18.6626	18.6206	20.6775	20.9386	20.473
Taiwan	Male	0 to 20	Dermatitis	23.2971	21.7374	20.6735	19.9055	18.6071	17.2295	18.7367	19.5164	20.0332	20.9761	20.1332	21.5647	22.4571	23.2001	21.5188	20.0836	18.5774	16.9982	16.7844	16.4542	15.7705	14.383	13.6831	14.363	15.5949	16.3445	17.6131	18.8305
Taiwan	Male	1 to 4	Dermatitis	28.8214	30.3078	30.7739	30.526	27.9571	30.3949	27.5956	27.9214	28.1607	31.0208	28.2157	30.6519	28.62	34.8305	30.3624	27.132	26.9284	28.4136	28.2998	28.266	28.2259	28.1581	30.1897	29.7484	29.7105	28.5654	27.3715	27.6344
Taiwan	Male	10 to 14	Dermatitis	13.8047	12.866	13.0159	11.396	12.4149	10.9461	13.1652	13.3677	13.1612	14.0039	13.6493	13.8822	14.1448	14.0291	14.0098	15.2363	15.5879	14.9954	14.683	15.8175	15.7637	16.5311	15.7196	15.7946	16.2031	14.869	15.2184	14.4746
Taiwan	Male	15 to 19	Dermatitis	10.4247	9.68751	8.57137	10.4156	10.2932	8.66045	8.64334	8.73744	9.03801	9.13961	9.20012	10.0986	9.34209	10.9005	10.3001	10.3861	10.7583	10.7127	11.4192	12.1324	11.6218	10.8147	10.7797	10.727	11.0717	11.0798	10.8223	10.7347
Taiwan	Male	5 to 9	Dermatitis	23.1746	22.2851	22.6972	23.4157	21.0737	19.3499	23.9999	24.5735	24.8995	23.9606	20.6716	20.5296	25.6798	23.1074	22.218	21.2798	21.3402	21.3908	24.0156	23.2255	26.5109	25.2245	23.5332	23.223	21.4167	24.074	23.4739	23.2013
Southeast Asia	Both	0 to 20	Dermatitis	59.2425	59.3346	59.183	59.2565	59.1645	59.1976	59.1355	59.0439	58.9135	58.8706	58.9494	59.1435	59.2606	59.7341	59.8446	60.0098	60.1276	60.1634	60.2622	60.4246	60.7022	60.741	60.7924	61.0283	61.0551	61.0437	60.8869	60.7441
Southeast Asia	Both	1 to 4	Dermatitis	39.5364	39.8364	40.1471	41.0558	41.5771	42.098	42.7539	43.305	43.9143	44.4189	44.9873	46.0329	46.3208	47.489	47.1645	48.2549	48.1161	48.5126	48.5664	48.9751	49.0699	49.1779	49.15	49.9316	49.9979	50.2488	50.0181	50.3568
Southeast Asia	Both	10 to 14	Dermatitis	49.0351	49.3685	49.5589	49.5669	49.5888	49.7313	49.7918	49.8519	49.8201	50.0425	50.3458	50.2848	50.4706	50.9842	51.3492	51.3792	51.7678	51.8077	51.84	52.0216	52.1537	51.9728	52.0047	51.9906	52.0371	51.7273	51.3659	51.2367
Southeast Asia	Both	15 to 19	Dermatitis	48.2548	48.3252	48.1096	48.2816	48.3509	48.4831	48.4567	48.566	48.6923	48.5934	48.9062	48.8296	49.0845	49.3245	49.5714	49.6678	49.9487	49.9967	50.2836	50.3221	50.5506	50.5343	50.5018	50.4113	50.0663	50.1361	50.0285	49.8669
Southeast Asia	Both	5 to 9	Dermatitis	53.9149	54.4791	54.4997	54.9745	55.277	55.9966	56.4074	56.4959	56.4494	56.7336	56.6136	57.7332	58.0409	58.9408	59.5971	60.0904	60.4544	60.5819	60.7486	61.037	61.6442	61.7179	61.524	61.7141	62.0755	62.1944	62.6828	62.6705
Southeast Asia	Female	0 to 20	Dermatitis	59.5869	59.5955	59.4893	59.5008	59.5524	59.5777	59.5662	59.4156	59.303	59.4037	59.3862	59.7745	59.8702	60.1364	60.2688	60.4164	60.6089	60.6501	60.8592	60.7893	61.1237	61.1046	61.1112	61.3922	61.4634	61.5128	61.3938	61.0595
Southeast Asia	Female	1 to 4	Dermatitis	41.7757	41.6736	41.9918	42.939	43.3187	43.4908	44.4028	44.712	45.4201	46.1279	46.7424	47.8532	47.6673	48.432	48.3555	48.84	49.5572	49.7201	50.0146	49.9787	50.2438	50.3727	49.8182	51.0264	50.9515	51.318	50.875	51.2406
Southeast Asia	Female	10 to 14	Dermatitis	50.2431	50.4294	50.6246	50.7449	50.7317	50.9928	50.8972	50.9931	50.9727	51.0809	51.305	51.5565	51.5355	52.0836	52.2342	52.534	52.8291	53.0981	52.9505	52.9026	53.0322	52.7838	53.0572	52.9571	53.0526	52.8516	52.2989	51.9709
Southeast Asia	Female	15 to 19	Dermatitis	48.193	48.4453	48.2748	48.4619	48.6273	48.6028	48.5966	48.7277	49.0166	48.8967	49.1529	49.1043	49.4931	49.4713	49.8192	49.9311	50.1545	50.124	50.5498	50.6124	50.8952	50.8655	50.9254	50.699	50.3839	50.3657	50.6835	50.0695
Southeast Asia	Female	5 to 9	Dermatitis	52.5733	53.0464	53.1878	52.9592	53.9971	55.0248	55.6167	55.4337	54.9842	55.9809	55.4162	56.7769	57.4677	57.8982	58.5562	58.9387	59.1188	59.2489	59.8452	59.6409	60.3415	60.204	59.6793	59.9752	60.5339	60.6978	61.0779	61.051
Southeast Asia	Male	0 to 20	Dermatitis	58.6684	58.8537	58.6537	58.7977	58.5504	58.5964	58.4836	58.4594	58.3123	58.1164	58.3041	58.2907	58.4371	59.1428	59.2332	59.4222	59.4623	59.4963	59.4811	59.898	60.1183	60.2241	60.3283	60.5202	60.5018	60.4283	60.234	60.2991
Southeast Asia	Male	1 to 4	Dermatitis	38.4316	39.1718	39.4508	40.2465	40.8909	41.7729	42.0862	42.8726	43.3235	43.5583	44.031	44.9213	45.7274	47.2641	46.6827	48.3776	47.2783	47.9108	47.6896	48.5719	48.4676	48.5448	49.1146	49.3545	49.5752	49.6761	49.7018	49.9827
Southeast Asia	Male	10 to 14	Dermatitis	47.474	47.9651	48.1479	48.0333	48.0942	48.1119	48.3472	48.3732	48.3335	48.6826	49.0758	48.6833	49.0943	49.5767	50.1733	49.9191	50.4135	50.2101	50.4425	50.8745	51.0136	50.9073	50.6882	50.7687	50.7682	50.3475	50.1886	50.2713
Southeast Asia	Male	15 to 19	Dermatitis	47.4435	47.3099	47.053	47.2166	47.187	47.4988	47.454	47.5457	47.4984	47.4328	47.8139	47.7197	47.8386	48.3723	48.5195	48.6077	48.9522	49.0907	49.2298	49.2396	49.4062	49.4097	49.2867	49.3532	48.9831	49.1603	48.6102	48.9382
Southeast Asia	Male	5 to 9	Dermatitis	54.6956	55.3562	55.2487	56.488	55.9918	56.3766	56.5956	56.9807	57.3723	56.8877	57.253	58.1091	58.0059	59.4138	60.0674	60.6793	61.2433	61.3721	61.0818	61.9004	62.4058	62.7102	62.8754	62.9512	63.0997	63.1712	63.7735	63.7786
Cambodia	Both	0 to 20	Dermatitis	68.5794	69.0226	68.7463	68.6991	69.2979	68.7155	67.3467	66.7701	65.7424	65.3944	64.3565	64.3928	63.4062	63.071	62.7794	62.6817	62.5875	62.4837	62.18	63.0267	62.9706	63.7166	64.1214	64.8865	65.4689	65.8312	66.459	66.4216
Cambodia	Both	1 to 4	Dermatitis	29.7419	31.912	30.5148	33.1611	34.3766	34.4637	34.5985	34.925	34.437	35.9398	35.6988	36.1935	37.3524	38.1863	36.9724	39.3151	39.4505	39.3426	40.2728	42.6665	40.2406	41.9323	41.6536	43.4372	44.0709	43.6079	43.8573	44.0913
Cambodia	Both	10 to 14	Dermatitis	54.3355	54.6977	55.2526	54.9282	55.5162	55.4407	54.9881	55.7274	55.3118	55.2141	55.5604	56.3005	55.8138	55.587	56.4842	55.4994	56.2783	56.518	55.5376	56.1169	56.3986	56.3876	56.9823	57.0835	57.1741	56.9491	57.4488	56.5262
Cambodia	Both	15 to 19	Dermatitis	55.1311	55.0546	55.4318	54.407	56.5066	56.3695	56.0368	55.5845	56.0754	56.3531	56.243	57.2269	56.2295	56.4257	57.121	56.9151	56.9636	56.9966	57.1445	56.837	56.8338	57.2376	56.99	56.9434	57.3744	56.9328	57.3389	57.6192
Cambodia	Both	5 to 9	Dermatitis	54.8963	54.7517	54.6492	55.3126	56.6037	57.2981	55.3967	55.8629	55.6891	56.8378	55.7295	56.8778	56.6987	57.8058	57.7337	59.8487	59.3599	59.5174	58.6271	60.0293	60.3674	60.5175	59.9564	59.6097	58.5491	59.4751	58.9127	58.1308
Cambodia	Female	0 to 20	Dermatitis	68.335	68.8354	68.0945	67.8963	68.7933	68.3016	66.6138	66.4076	65.4507	65.2962	64.1544	64.4123	63.2558	62.6496	62.95	63.1561	63.066	62.5672	62.2303	63.5922	63.3541	64.1829	63.9709	65.1811	66.2817	66.4693	67.216	66.9514
Cambodia	Female	1 to 4	Dermatitis	31.6839	34.4946	34.0287	35.1428	37.9481	36.6425	36.3854	36.8867	38.1382	39.5146	39.1293	39.5335	39.195	39.7173	39.2303	41.7127	42.9431	40.9243	43.8561	47.0401	42.4231	45.2965	42.7671	45.2246	46.007	45.6492	45.8703	45.2481
Cambodia	Female	10 to 14	Dermatitis	54.7403	55.3179	55.0087	55.0292	55.3158	56.0123	55.058	56.1596	54.7513	55.12	55.7566	56.6493	56.0345	55.3835	56.9059	56.5759	56.7094	56.7734	55.3481	56.1277	57.1751	57.1226	57.2505	57.3915	58.2149	57.6884	57.8026	56.7999
Cambodia	Female	15 to 19	Dermatitis	55.0301	55.231	55.2734	53.6103	56.6301	56.667	56.1353	55.5124	56.3462	56.0127	55.8999	56.7572	56.3607	55.9383	57.2173	56.5916	56.9951	57.059	57.0023	57.0816	57.0764	56.9158	56.7962	57.5999	58.1366	57.2441	57.7964	57.3832
Cambodia	Female	5 to 9	Dermatitis	54.0049	52.6717	50.7632	52.2401	52.607	53.7127	51.5303	53.0465	52.4224	54.4934	52.1957	54.2878	53.6542	55.1071	55.3745	58.2122	57.0896	57.1635	54.9269	57.1028	57.5048	57.8291	56.7377	56.4409	56.6786	57.9464	58.2651	58.3581
Cambodia	Male	0 to 20	Dermatitis	68.6275	69.0191	69.2655	69.3968	69.6731	68.9953	67.9804	66.9971	65.8946	65.3438	64.4231	64.2236	63.4284	63.3924	62.4619	62.0363	61.9438	62.2728	62.0072	62.3034	62.4451	63.1095	64.1813	64.4711	64.4928	65.0435	65.5495	65.759
Cambodia	Male	1 to 4	Dermatitis	29.6616	30.9259	28.5649	32.779	32.0676	33.7555	34.3337	34.434	31.9817	33.5149	33.4595	34.0215	36.8164	37.9433	35.9909	37.9875	36.8589	38.953	37.5161	38.8191	39.0952	39.3087	41.6246	42.4976	42.912	42.3661	42.6263	43.8233
Cambodia	Male	10 to 14	Dermatitis	53.5242	53.6589	55.1742	54.4902	55.4192	54.5211	54.6357	55.0102	55.6703	55.0831	55.1421	55.7317	55.3936	55.6236	55.8718	54.1993	55.6611	56.0908	55.5724	55.9533	55.4365	55.4728	56.551	56.6105	55.9321	56.0183	56.9248	56.0904
Cambodia	Male	15 to 19	Dermatitis	54.1179	53.7385	54.5225	54.2585	55.3054	54.9904	54.8765	54.6469	54.778	55.7746	55.701	56.8392	55.2163	56.1015	56.1803	56.4438	56.1351	56.1458	56.5394	55.8243	55.824	56.8401	56.4682	55.5336	55.8433	55.8662	56.1447	57.148
Cambodia	Male	5 to 9	Dermatitis	55.1445	56.3301	58.2208	58.0028	60.2979	60.5463	58.971	58.2952	58.6163	58.7759	58.9588	59.0824	59.3998	60.1288	59.6912	61.0221	61.2164	61.4647	62.0271	62.5859	62.8552	62.8156	62.8302	62.4332	59.9778	60.528	59.0307	57.2992
Indonesia	Both	0 to 20	Dermatitis	45.8999	45.2672	44.6289	44.2294	43.5982	43.3668	43.2199	43.0798	42.7773	42.8223	42.8458	43.1204	43.6152	44.219	44.7012	45.2636	45.842	46.3035	46.6052	47.0611	47.3595	47.4809	47.4289	47.4632	47.3127	47.0002	46.79	46.4079
Indonesia	Both	1 to 4	Dermatitis	35.7853	36.0386	35.8487	36.5497	36.359	37.2919	37.5321	37.6797	38.0719	39.1856	39.2804	39.8338	40.2511	41.1188	41.3532	41.9838	42.5164	43.1473	43.3628	44.034	44.3911	44.5305	44.8501	45.4004	45.597	45.6234	45.7391	46.4169
Indonesia	Both	10 to 14	Dermatitis	35.9614	36.0245	35.9143	35.8963	35.8391	35.7673	36.0473	36.2365	36.1118	36.0938	36.3909	36.114	36.1166	36.3526	36.5169	36.5956	36.8052	36.8181	36.8144	37.1692	37.3171	37.4769	37.5132	37.7615	38.3618	38.4849	38.6639	38.957
Indonesia	Both	15 to 19	Dermatitis	30.0795	29.8638	29.6557	29.536	29.4434	29.718	29.6361	29.8271	29.7336	29.5743	29.4234	29.5054	29.3707	29.4099	29.5633	29.3957	29.3268	29.5656	29.6074	29.8815	29.9897	30.1216	30.3317	30.3119	30.2629	30.4083	30.9278	31.0753
Indonesia	Both	5 to 9	Dermatitis	46.807	46.1864	46.2717	46.3913	46.075	46.0385	46.7699	46.8907	46.4264	46.552	46.2811	46.821	48.1167	48.3438	48.2762	49.0178	49.7467	49.7907	50.1623	50.4144	51.2357	51.7948	51.8112	52.8583	53.3074	54.009	54.7942	54.858
Indonesia	Female	0 to 20	Dermatitis	46.6469	46.0721	45.4644	45.0943	44.5764	44.4252	44.2478	44.142	43.7782	43.9314	43.9534	44.1541	44.6094	45.1294	45.6079	46.1276	46.5861	47.1818	47.4405	47.6689	47.976	48.1443	48.0969	48.1384	47.8429	47.4473	47.2537	46.8573
Indonesia	Female	1 to 4	Dermatitis	37.8933	38.4787	37.8049	38.7822	38.929	39.4637	39.9971	40.4997	40.6516	41.7646	41.7007	42.2359	42.5195	43.1965	43.6363	43.7557	44.246	44.6539	45.3463	45.5146	45.5581	45.6282	45.8158	46.9246	46.8997	46.3538	46.4126	46.8489
Indonesia	Female	10 to 14	Dermatitis	37.937	37.9987	37.7672	37.8529	37.5851	37.7192	37.9356	38.0978	38.0307	37.7682	38.1468	37.8372	37.5389	37.8166	37.8778	37.9854	38.3771	38.4634	38.0835	38.1835	38.3645	38.7441	38.8302	39.0227	39.3425	39.4577	39.7094	40.0386
Indonesia	Female	15 to 19	Dermatitis	30.3028	29.9277	29.7619	29.6712	29.5939	29.8441	29.6684	29.8706	29.6226	29.6945	29.4907	29.6337	29.4936	29.3518	29.3986	29.298	29.2458	29.6369	29.6884	30.0106	30.1192	30.2639	30.4752	30.4019	30.3033	30.4846	30.9739	30.9272
Indonesia	Female	5 to 9	Dermatitis	45.5058	45.0453	45.8094	45.4099	45.5617	45.8908	46.2821	46.1192	45.6011	46.0617	45.8441	45.7656	47.4342	47.5936	47.652	48.4296	48.127	48.7534	49.0169	48.8277	49.986	50.4261	50.4294	51.0042	51.3179	51.9123	52.6168	52.9147
Indonesia	Male	0 to 20	Dermatitis	44.8057	44.1076	43.4343	43.0028	42.2476	41.9315	41.8208	41.649	41.416	41.3476	41.3745	41.7351	42.2782	42.9801	43.4683	44.082	44.7967	45.1171	45.4711	46.181	46.4754	46.5493	46.4958	46.5243	46.5334	46.3103	46.0828	45.7163
Indonesia	Male	1 to 4	Dermatitis	35.0605	34.9021	35.2946	35.6152	35.0435	36.3716	36.2497	35.9709	36.6162	37.6442	37.9186	38.4516	38.9941	40.0192	39.9958	41.1749	41.7164	42.5595	42.204	43.4106	44.1055	44.3146	44.7612	44.618	45.0537	45.739	45.9076	46.8076
Indonesia	Male	10 to 14	Dermatitis	33.5774	33.6435	33.6647	33.5406	33.7178	33.4303	33.7828	34.0083	33.8206	34.0627	34.2687	34.0276	34.3463	34.5387	34.804	34.8563	34.8768	34.8117	35.2039	35.8272	35.9415	35.8735	35.8591	36.1674	37.068	37.2004	37.3063	37.5648
Indonesia	Male	15 to 19	Dermatitis	29.1404	29.1051	28.8603	28.7203	28.6217	28.9327	28.9635	29.1539	29.2377	28.8482	28.7619	28.7895	28.667	28.9055	29.1744	28.9414	28.8604	28.9389	28.9691	29.1945	29.3003	29.4209	29.6335	29.6758	29.687	29.8001	30.354	30.7126
Indonesia	Male	5 to 9	Dermatitis	47.482	46.6902	46.028	46.7117	45.879	45.4418	46.5389	46.9694	46.5664	46.3222	45.9944	47.2102	48.0905	48.3906	48.1857	48.884	50.7406	50.1511	50.6462	51.3833	51.8357	52.5225	52.5569	54.1092	54.7037	55.5147	56.3819	56.1878
Laos	Both	0 to 20	Dermatitis	68.3108	68.817	69.043	68.9114	69.1003	69.2068	68.4376	68.8029	68.2993	68.5114	68.3661	67.7471	68.087	67.3536	67.6867	66.7717	66.7111	66.4099	66.2436	65.6492	66.2375	66.1681	66.5239	66.3235	66.3578	66.9107	67.1142	67.6025
Laos	Both	1 to 4	Dermatitis	33.3709	34.7548	37.9056	37.2263	37.7756	39.2448	38.3086	39.9932	39.2338	41.8419	41.366	42.3921	44.3682	43.949	46.2807	44.5301	44.2263	45.9045	46.9645	46.1676	46.3674	46.736	46.6512	47.9278	48.6708	48.615	47.5725	48.3162
Laos	Both	10 to 14	Dermatitis	54.8654	55.0677	55.2198	55.3455	55.7957	55.8814	55.5624	56.0615	55.4892	56.2342	56.1007	55.6962	57.0109	56.6356	57.1407	56.9505	57.7687	57.405	57.1663	57.3211	57.5201	57.8232	58.0315	57.4197	57.6232	58.1569	58.4877	58.1791
Laos	Both	15 to 19	Dermatitis	56.3667	56.2224	56.2552	56.1815	56.6162	56.6341	56.6618	56.8847	57.2028	56.8207	57.6442	56.7904	56.8764	57.4166	57.6864	57.1132	57.1267	57.723	57.2206	57.0417	57.0724	57.1018	58.0484	57.5871	57.4244	57.2379	57.1507	57.3584
Laos	Both	5 to 9	Dermatitis	59.5002	61.4007	60.2283	61.1546	61.4091	61.5681	60.2659	60.9225	60.9983	60.616	61.2924	61.0961	61.157	59.7486	60.6261	60.8271	61.6166	60.166	61.2723	60.2944	63.9043	63.2886	63.7246	63.1588	62.2571	64.0345	64.89	65.7514
Laos	Female	0 to 20	Dermatitis	67.5777	68.0943	68.9497	68.3722	69.0938	69.4444	68.7436	69.0564	68.1085	68.9038	68.7047	68.4483	67.8977	67.5419	67.7029	67.0037	66.9855	66.6223	66.5083	66.0993	66.2929	65.9943	66.7821	66.5943	66.3945	67.1576	66.9644	67.5152
Laos	Female	1 to 4	Dermatitis	35.151	36.6941	40.4069	38.3196	40.7892	42.9672	40.1735	43.6102	41.792	45.195	44.9436	45.7664	46.2129	45.741	46.8225	47.051	45.8155	48.4115	49.0097	48.9805	49.2252	49.4646	49.6988	49.9505	50.2058	50.3603	47.3955	48.2043
Laos	Female	10 to 14	Dermatitis	54.6319	54.9874	55.2245	55.4039	55.671	55.7881	55.8791	55.5967	55.2472	56.5514	56.1613	55.7587	56.7553	56.8365	57.7043	56.7583	57.7704	56.9616	57.0733	56.8504	57.1967	57.2881	58.5826	57.4253	57.3444	58.238	58.8139	58.85
Laos	Female	15 to 19	Dermatitis	56.0245	55.6624	55.7793	55.9081	56.7087	56.7559	56.7966	56.4875	56.5251	56.7002	56.9312	56.816	56.8246	57.118	57.5185	56.8066	57.1855	56.8771	57.8661	56.934	56.9916	57.0374	58.0113	58.0452	57.5691	57.5201	57.3869	57.3781
Laos	Female	5 to 9	Dermatitis	57.4693	58.7834	59.332	58.764	59.1213	59.3103	59.4367	59.5616	58.4063	58.487	59.7651	60.6097	57.9203	58.0089	58.2888	59.1962	60.2388	59.628	58.4698	59.6261	60.8316	59.5361	60.183	60.883	60.2104	62.1443	62.4815	63.4041
Laos	Male	0 to 20	Dermatitis	68.899	69.4039	68.9343	69.31	68.913	68.7543	67.9097	68.3393	68.3258	67.8943	67.8045	66.7808	68.1121	66.955	67.4793	66.3233	66.2181	65.9852	65.7634	64.9644	65.9969	66.1824	66.063	65.8487	66.1448	66.4682	67.1108	67.5365
Laos	Male	1 to 4	Dermatitis	33.1779	34.266	36.5079	37.5326	35.7924	36.3175	37.6279	37.1307	37.668	39.1408	38.4304	39.6192	43.2317	42.9086	46.5224	42.5937	43.4075	43.8869	45.4048	43.7824	43.9187	44.4138	43.9664	46.3371	47.5853	47.2945	48.5561	49.1678
Laos	Male	10 to 14	Dermatitis	54.802	54.8626	54.9384	55.0139	55.6759	55.7295	54.9624	56.3039	55.4826	55.6288	55.7655	55.356	57.0264	56.1569	56.282	56.9063	57.5168	57.6278	56.9999	57.5654	57.6062	58.1368	57.1705	57.1472	57.6607	57.8053	57.8838	57.208
Laos	Male	15 to 19	Dermatitis	55.545	55.7047	55.6878	55.4408	55.4994	55.5272	55.573	56.4256	57.0603	56.0685	57.5439	55.8771	56.0624	56.8796	56.9854	56.5787	56.2007	57.7803	55.6642	56.315	56.318	56.3269	57.2299	56.2177	56.4045	56.0692	56.0304	56.4762
Laos	Male	5 to 9	Dermatitis	61.0052	63.5377	60.483	63.0425	63.1803	63.3025	60.4386	61.6726	63.1013	62.2165	62.227	60.8825	63.9661	60.9128	62.4313	61.8537	62.3502	59.98	63.5954	60.2614	66.5143	66.6541	66.8588	64.9046	63.7698	65.3613	66.7805	67.578
Malaysia	Both	0 to 20	Dermatitis	74.8111	74.8663	75.0419	75.0631	74.9839	75.4984	75.4994	75.0375	75.1662	74.8489	74.5489	75.0151	74.5005	74.5946	73.4831	73.2477	73.1431	72.576	72.2287	72.1422	71.6581	71.2933	70.8233	71.0677	71.4862	71.5268	71.6473	71.6861
Malaysia	Both	1 to 4	Dermatitis	49.4483	49.9023	51.6763	52.6942	52.6935	53.2305	55.3461	54.7642	56.0876	55.8495	55.5492	56.656	57.2008	58.6398	55.6213	55.8886	56.4583	56.187	57.7201	56.4912	56.3435	56.2243	56.7123	56.7204	56.1847	55.9547	55.8086	56.0109
Malaysia	Both	10 to 14	Dermatitis	64.1582	63.8682	64.0629	63.065	63.4556	64.1511	63.8438	63.4945	63.6034	63.6347	63.7323	64.2318	64.4427	64.6724	64.3821	64.4937	64.6214	64.4264	63.8883	64.2349	63.2295	63.9253	62.7835	64.406	63.5548	63.484	63.1136	63.1402
Malaysia	Both	15 to 19	Dermatitis	66.5267	67.3172	66.9277	67.2356	66.3692	67.2325	66.8327	66.9576	67.6851	67.5584	66.9432	67.1986	67.5667	67.244	66.9573	67.0168	67.1305	66.4186	66.4791	66.5222	66.2123	65.868	65.4808	65.2407	65.857	65.7564	65.5519	65.2503
Malaysia	Both	5 to 9	Dermatitis	63.6414	64.1574	64.6644	65.2059	65.1764	65.7121	66.4378	67.4273	68.3636	69.1648	69.7872	71.9504	70.3515	72.8208	73.0789	73.3298	73.718	73.997	72.6607	74.4828	75.1407	72.834	73.3271	71.921	74.925	74.6753	74.7862	73.4361
Malaysia	Female	0 to 20	Dermatitis	75.5337	75.6731	75.3113	75.6282	75.6346	75.7474	75.9283	75.4477	75.2969	75.3569	75.3095	76.1024	75.1426	75.1939	74.2995	73.7732	73.5215	72.8776	73.0482	73.3833	72.5821	72.1503	71.2666	71.9355	72.1485	72.3367	72.3578	72.482
Malaysia	Female	1 to 4	Dermatitis	52.5896	52.3	52.792	53.2359	52.3964	53.0991	56.0997	55.5672	55.6779	56.2961	57.6432	58.0084	58.221	59.2449	56.6029	56.2763	56.94	57.0497	59.0202	56.8799	56.5826	56.4305	56.4083	56.9034	56.9563	56.9058	56.8088	57.4991
Malaysia	Female	10 to 14	Dermatitis	64.476	65.0145	64.566	64.414	65.0667	65.1114	64.6902	64.4064	64.5113	64.342	64.9154	66.4513	65.7838	66.4063	65.8749	66.3187	66.2223	65.9889	65.7364	65.9416	64.3459	65.8776	63.9808	65.4918	64.7225	64.834	64.5627	64.6395
Malaysia	Female	15 to 19	Dermatitis	67.1558	67.9315	67.1912	67.7291	67.0193	67.2294	67.1254	67.2141	67.9668	68.9228	67.6117	68.0925	68.3748	67.6653	67.767	67.7494	67.5538	66.4436	66.9617	67.3054	66.861	66.824	65.8882	66.7347	66.5175	66.6834	66.1886	65.6624
Malaysia	Female	5 to 9	Dermatitis	63.9488	64.3323	64.8385	65.7123	66.3497	66.5758	67.0141	67.752	68.179	68.6405	69.0376	71.3176	69.0071	71.1915	71.8081	70.2477	70.5333	70.7638	70.2256	74.8499	75.078	70.5244	71.5657	70.3588	73.1392	72.769	72.716	71.926
Malaysia	Male	0 to 20	Dermatitis	73.9493	73.9134	74.6727	74.3743	74.2019	75.1584	74.9639	74.5268	74.9621	74.239	73.6673	73.7891	73.7572	73.9049	72.5603	72.6409	72.6938	72.2091	71.3084	70.7691	70.6268	70.3298	70.3032	70.0951	70.734	70.6148	70.8438	70.7928
Malaysia	Male	1 to 4	Dermatitis	46.6787	47.9259	50.994	52.5727	53.5097	53.8194	54.7826	54.1899	56.7667	55.5896	53.4653	55.3176	56.1942	57.9853	54.7789	55.6894	56.1114	55.4342	56.3598	56.2484	56.2793	56.2066	57.2266	56.6902	55.5431	55.1322	54.9442	54.5882
Malaysia	Male	10 to 14	Dermatitis	63.5957	62.4164	63.2948	61.3788	61.4881	62.9037	62.7098	62.3103	62.4394	62.6876	62.288	61.6989	62.8521	62.6856	62.655	62.4267	62.787	62.6299	61.795	62.3032	61.9241	61.7236	61.367	63.1163	62.1684	61.9083	61.4273	61.4009
Malaysia	Male	15 to 19	Dermatitis	64.81	65.6085	65.614	65.6661	64.635	66.2222	65.4995	65.6673	66.3653	65.0492	65.2389	65.2608	65.736	65.8742	65.1988	65.3705	65.8251	65.5547	65.1436	64.8613	64.712	64.0357	64.2492	62.8408	64.3463	63.9506	64.0653	63.9933
Malaysia	Male	5 to 9	Dermatitis	62.7775	63.4353	63.9505	64.1458	63.4004	64.2726	65.3092	66.5702	68.0485	69.2115	70.0708	72.1015	71.2657	74.0183	73.8897	76.0625	76.5557	76.8878	74.7132	73.5298	74.6338	74.7511	74.6525	73.0525	76.2752	76.1528	76.4398	74.5035
Maldives	Both	0 to 20	Dermatitis	67.4297	66.5297	67.1436	67.1474	66.6877	66.1927	66.1328	65.5712	64.9528	64.1347	63.5453	62.3338	62.047	61.4417	60.5448	60.0233	59.8861	59.8513	60.5415	61.2471	62.4175	63.805	64.719	65.7288	67.0354	67.9751	68.9895	69.8993
Maldives	Both	1 to 4	Dermatitis	24.3327	23.528	26.4352	28.2456	29.4667	29.3478	31.329	33.0113	32.4591	33.7593	36.9888	38.4751	40.4051	41.3607	44.2126	44.713	45.3665	47.2468	48.9354	48.7636	48.1465	50.0797	50.0791	49.7213	48.9022	49.1251	49.4601	50.1102
Maldives	Both	10 to 14	Dermatitis	56.2936	55.2166	55.3233	55.0444	54.9906	55.681	55.933	56.4655	56.2504	56.2134	56.688	56.2309	56.324	56.4068	56.2741	56.712	56.5423	56.9989	57.6919	57.1172	57.6436	57.7798	57.72	56.991	58.1557	57.7107	57.3671	57.9362
Maldives	Both	15 to 19	Dermatitis	56.5166	55.6024	56.0008	56.0508	56.386	56.4815	56.6854	56.6742	56.5936	57.0356	57.0404	56.3877	57.1134	57.8907	57.5203	57.5921	57.854	57.6422	57.7978	57.7729	58.0266	57.4754	57.7382	57.6922	57.4523	57.0238	57.9617	57.5892
Maldives	Both	5 to 9	Dermatitis	54.6461	53.5063	54.3488	55.2786	55.0043	55.6475	57.5414	57.515	60.8005	61.1282	60.9496	61.954	63.9258	64.125	63.4729	63.4879	65.2109	64.5405	64.429	66.5814	67.2387	67.8774	65.7385	66.1563	66.375	66.947	66.4805	66.8879
Maldives	Female	0 to 20	Dermatitis	66.7563	66.235	67.0158	66.9482	66.6564	65.8542	65.9323	66.3498	65.6931	65.1318	64.5682	63.1436	62.9523	62.0796	61.3386	60.2804	60.0932	60.9624	61.7377	62.4794	63.6812	65.1005	66.3878	67.0145	68.692	69.7517	70.1495	70.925
Maldives	Female	1 to 4	Dermatitis	25.4508	25.0674	28.1565	30.7098	32.2673	31.3591	34.6254	37.5155	37.5637	39.2763	40.8068	43.6707	45.3141	44.5848	47.0864	46.2963	47.2333	49.9463	50.8686	49.588	50.3353	50.8149	50.9069	50.0333	49.9054	50.1363	50.7793	50.4509
Maldives	Female	10 to 14	Dermatitis	56.0977	54.8874	55.0484	55.2001	55.0846	55.2613	55.7339	57.5571	57.1331	57.0802	57.9672	56.9549	57.1157	57.1917	57.8644	57.9268	57.5404	58.228	58.6877	58.7919	58.0697	58.4773	58.3289	56.9696	58.5022	58.3565	56.9419	57.9551
Maldives	Female	15 to 19	Dermatitis	56.1375	55.4875	55.7231	55.6944	55.6694	55.7116	55.7926	56.5109	56.1524	57.4095	57.3865	56.101	58.0257	58.0135	58.1949	57.2549	57.5522	58.3137	58.3253	58.4184	58.4826	58.0235	58.5919	58.4187	58.6877	58.3057	58.5153	58.5392
Maldives	Female	5 to 9	Dermatitis	52.9336	53.3906	54.8674	54.0468	54.4948	55.0343	56.0535	56.5197	59.646	59.5938	60.3196	61.4127	62.2268	63.7491	61.2157	61.7047	62.1311	62.1257	62.4725	62.8979	63.9071	64.3609	63.5353	63.6826	64.1522	65.1408	64.3483	64.3883
Maldives	Male	0 to 20	Dermatitis	68.0132	66.6904	67.1243	67.2052	66.5578	66.4022	66.1896	64.5498	63.9748	62.8685	62.2551	61.2721	60.8817	60.5763	59.5271	59.6073	59.5586	58.5949	59.2376	59.9508	61.1289	62.5158	63.0581	64.4686	65.3811	66.1895	67.8431	68.8837
Maldives	Male	1 to 4	Dermatitis	25.6388	24.4122	26.8781	27.6823	28.4121	29.2203	29.5586	29.7246	28.5346	29.268	34.2238	34.0296	36.1423	38.9536	41.9826	43.9153	44.1955	44.9887	47.4182	48.5222	46.409	49.8427	49.7392	49.9923	48.4564	48.6548	48.6163	50.3205
Maldives	Male	10 to 14	Dermatitis	56.2826	55.3228	55.3631	54.6085	54.6278	55.8851	55.9042	55.064	55.071	55.0419	55.071	55.2038	55.2161	55.3195	54.3704	55.2536	55.3714	55.6317	56.594	55.3409	57.1573	57.0093	57.0255	56.907	57.6709	56.8854	57.6702	57.784
Maldives	Male	15 to 19	Dermatitis	55.9729	54.7459	55.3229	55.4641	56.2095	56.3747	56.7145	55.9028	56.1566	55.7074	55.7345	55.7608	55.1246	56.7913	55.8506	57.0819	57.4104	56.2788	56.7274	56.7336	57.2936	56.7725	56.8065	56.9087	56.1873	55.7253	57.2932	56.5024
Maldives	Male	5 to 9	Dermatitis	55.901	53.0471	53.2272	56.0491	54.9968	55.7429	58.5563	57.9695	61.3966	62.1211	60.9758	61.8989	65.1343	63.934	65.3161	64.8396	67.932	66.5574	65.9522	69.9184	70.1916	71.0197	67.4991	68.2081	68.1605	68.2904	68.1776	68.9786
Myanmar	Both	0 to 20	Dermatitis	63.4709	62.1084	62.9372	62.8493	62.544	62.2315	61.9254	62.3952	62.5883	62.3403	62.9916	63.3135	63.5423	63.8936	64.4318	64.7957	64.5935	64.6776	65.1586	65.2001	65.0961	64.8149	64.5477	64.7025	64.4427	64.7596	64.2764	64.1146
Myanmar	Both	1 to 4	Dermatitis	31.5482	29.311	29.7335	31.733	30.711	30.4288	31.6034	33.5228	34.5712	34.6036	36.2174	37.29	38.8364	40.2115	42.3701	43.2574	41.9404	43.0753	44.3103	44.0611	44.1544	43.8332	44.9766	46.2444	44.9826	47.4032	47.2334	48.1714
Myanmar	Both	10 to 14	Dermatitis	54.8349	54.4644	55.5624	55.5926	55.3896	55.0925	54.5556	55.0358	55.326	55.8461	55.987	55.7733	55.8757	56.1473	56.0452	56.2158	56.757	56.4762	57.3468	57.5662	57.0927	57.3468	57.8331	57.5604	58.1388	58.0636	57.5386	57.9182
Myanmar	Both	15 to 19	Dermatitis	56.8866	56.8246	56.3875	56.4681	56.724	56.8518	56.2976	56.7283	56.8117	56.3263	57.0479	56.5295	56.9274	57.0362	57.1821	57.1026	57.3811	57.4896	57.4855	57.3485	57.8507	57.6498	57.6368	57.7289	57.3911	57.7951	57.6407	57.6509
Myanmar	Both	5 to 9	Dermatitis	55.8593	52.1222	55.7	54.0519	54.261	54.3336	54.2061	54.1198	54.2349	53.2064	54.2829	56.4917	55.7956	55.8499	56.8735	58.2008	57.4681	57.8208	58.6782	60.2172	60.9362	61.3136	59.8469	61.595	62.5577	63.3793	63.7289	62.7671
Myanmar	Female	0 to 20	Dermatitis	64.375	62.0464	63.515	63.3891	63.4863	62.9596	62.3718	62.4839	62.9131	63.2204	64.1273	64.2724	64.7544	64.6993	64.8624	65.3019	65.3771	65.2754	65.9809	64.8519	65.4182	65.0502	64.7571	65.2891	64.8587	64.8035	64.2351	64.35
Myanmar	Female	1 to 4	Dermatitis	35.3728	31.3007	33.2834	35.7473	33.6358	34.0772	34.6926	35.5557	36.6118	38.0714	40.0832	40.3785	41.1864	44.2957	44.1541	44.869	45.3461	45.9025	48.3155	45.7117	46.0374	45.2818	46.5296	47.2707	47.3365	48.4336	48.478	48.8649
Myanmar	Female	10 to 14	Dermatitis	55.9521	54.361	55.76	55.8431	55.9194	55.9831	54.8222	55.3238	55.2399	56.1797	56.383	56.4553	56.9126	56.5328	56.3679	56.6252	56.8548	57.3835	58.1827	58.2075	58.3637	58.4791	58.9445	58.7229	58.8203	58.6057	57.6943	58.5586
Myanmar	Female	15 to 19	Dermatitis	56.8992	56.8682	56.2634	56.2409	56.8102	56.6735	56.0316	56.7725	57.0559	56.1277	56.7463	56.8591	57.0845	57.1554	57.3465	57.4896	57.6058	57.2805	57.3055	57.0075	57.6026	57.5937	57.5928	57.7682	57.078	57.7559	57.8318	58.0966
Myanmar	Female	5 to 9	Dermatitis	55.7773	51.0099	56.2557	54.1537	56.8091	55.0787	55.2552	53.7419	55.5823	56.2797	58.3242	58.8621	59.6675	57.0932	58.1723	59.4173	59.2232	58.2594	59.1781	57.3193	59.9673	60.0013	58.0961	61.7124	62.101	61.732	61.6276	61.2398
Myanmar	Male	0 to 20	Dermatitis	62.1722	61.8883	61.9907	61.9422	61.1835	61.1086	61.1173	61.9936	61.9212	61.0492	61.4212	61.9438	61.9043	62.7178	63.6884	63.9749	63.4603	63.765	63.9999	65.3514	64.505	64.3275	64.0918	63.8332	63.7629	64.5045	64.1173	63.6521
Myanmar	Male	1 to 4	Dermatitis	29.0808	29.1815	27.7347	29.038	29.3809	28.2794	30.0185	33.0257	33.9859	32.3602	33.3895	35.2805	37.5697	36.8265	41.488	42.507	39.2134	40.9339	40.7039	43.2046	43.0236	43.2312	44.167	45.9452	43.2508	47.0116	46.611	48.1083
Myanmar	Male	10 to 14	Dermatitis	53.2455	54.2045	54.9648	54.9243	54.4073	53.7015	53.8496	54.3096	55.0073	55.0735	55.1503	54.6206	54.3402	55.3399	55.3181	55.4098	56.2979	55.1378	56.0989	56.5377	55.377	55.8053	56.3233	55.9986	57.1088	57.1856	57.0809	56.9335
Myanmar	Male	15 to 19	Dermatitis	55.8347	55.7154	55.4585	55.6378	55.5243	55.9332	55.4714	55.5322	55.3675	55.387	56.2304	54.964	55.6016	55.746	55.8456	55.5142	55.9902	56.6278	56.5945	56.6366	57.0475	56.6485	56.6396	56.6694	56.7292	56.8416	56.4454	56.1825
Myanmar	Male	5 to 9	Dermatitis	55.1155	52.5598	54.2381	53.1131	50.6042	52.6864	52.226	53.7341	51.9427	49	49.0077	53.0736	50.7343	53.7181	54.6909	56.1006	54.7708	56.5874	57.3842	62.6535	61.2512	62.0037	61.0287	60.7053	62.2918	64.4341	65.2767	63.6955
Philippines	Both	0 to 20	Dermatitis	70.8679	72.0159	71.957	72.8876	72.9615	73.0623	73.1639	73.2246	73.6047	73.4182	73.6891	74.5029	74.5883	75.8223	75.5758	75.6291	75.5291	75.2112	74.7638	74.3527	74.3748	74.0183	74.1814	74.5881	74.1188	74.1528	73.7296	73.6464
Philippines	Both	1 to 4	Dermatitis	43.0544	43.1019	43.4993	44.5447	45.166	45.5924	45.006	46.9282	46.5244	46.522	47.6034	49.9808	49.6827	52.1196	50.1586	52.364	51.4658	53.3764	52.2372	51.7977	51.8842	52.0687	52.2568	52.9616	52.9591	52.6521	52.0783	52.1455
Philippines	Both	10 to 14	Dermatitis	60.0895	61.1918	61.0409	61.5421	61.935	62.3067	62.468	62.028	61.9337	61.8127	62.6913	62.1115	62.7639	64.2608	65.1714	64.9589	65.4817	65.0705	64.9995	65.2079	65.3017	64.5664	64.9833	65.1896	64.3562	64.0071	63.0127	62.2461
Philippines	Both	15 to 19	Dermatitis	63.1195	63.6539	63.585	64.6129	64.8763	64.6312	64.6633	64.6936	64.8	64.6473	65.3483	65.7436	66.3681	67.2433	67.5271	67.8307	68.401	67.6118	67.8473	67.7272	67.7694	67.5418	67.4285	67.5926	66.394	66.5626	66.2237	65.8039
Philippines	Both	5 to 9	Dermatitis	60.976	64.8471	64.6557	66.5626	65.617	65.7653	66.7357	66.0652	68.7611	68.3285	66.3707	68.9298	68.204	69.92	70.5081	70.735	71.4861	71.6449	71.8048	71.3561	72.0272	71.8544	71.781	71.7899	71.635	71.4112	70.8714	71.0139
Philippines	Female	0 to 20	Dermatitis	70.6654	71.7322	71.5546	72.1474	72.4517	72.4403	72.8073	72.4712	73.1322	73.2458	72.9745	74.1609	74.4484	75.3382	75.1791	75.1154	75.6841	75.1057	74.6883	74.2399	74.4028	73.8626	74.1801	74.3601	74.4176	74.6233	74.4156	73.4793
Philippines	Female	1 to 4	Dermatitis	44.9109	45.0977	45.046	46.1444	46.3758	46.6305	46.6815	47.256	47.8884	47.5977	48.4044	51.5777	50.4873	51.406	50.3774	50.892	52.7566	53.2503	52.1932	52.2714	52.3803	52.6749	52.4814	53.8518	53.9083	54.1764	53.1866	53.4841
Philippines	Female	10 to 14	Dermatitis	61.1917	61.9283	61.6502	62.017	62.4498	63.0556	62.9148	62.5959	62.6098	62.344	63.1088	62.6982	63.3661	65.0206	65.5934	65.8968	65.9541	65.7166	65.7531	65.2946	65.7813	64.4154	65.9359	65.6662	65.5451	65.8747	64.3737	62.361
Philippines	Female	15 to 19	Dermatitis	62.0722	63.2918	63.8107	64.824	65.1727	64.5935	64.6262	64.6493	65.1135	64.8212	65.0381	65.3658	66.0458	67.409	67.4075	67.765	68.846	67.7446	67.8498	67.6305	68.0954	67.7622	67.962	67.3714	66.7392	66.1912	67.0056	65.9214
Philippines	Female	5 to 9	Dermatitis	59.5956	62.6135	61.6339	61.8654	62.2773	62.2765	64.5371	62.8852	65.2582	67.0551	63.219	66.4334	67.3532	67.4342	68.3471	68.5552	70.0615	70.2726	70.4876	70.671	70.8123	70.8063	69.5601	69.5973	70.0926	70.1173	70.0228	68.2868
Philippines	Male	0 to 20	Dermatitis	71.0176	72.2581	72.3242	73.6226	73.4466	73.671	73.4927	73.9797	74.0599	73.5512	74.4095	74.8298	74.7051	76.318	75.9799	76.1652	75.3546	75.3179	74.8442	74.4698	74.3439	74.1855	74.1918	74.8442	73.8196	73.6766	73.031	73.8494
Philippines	Male	1 to 4	Dermatitis	42.2227	42.1108	42.9741	43.8811	44.8868	45.4733	44.2316	47.4924	45.9809	46.2976	47.5986	48.9151	49.509	53.4247	50.5879	54.477	50.6138	53.9372	52.7956	51.8213	51.8765	51.9265	52.5195	52.4428	52.3788	51.4667	51.3946	51.2062
Philippines	Male	10 to 14	Dermatitis	58.6677	60.1736	60.1459	60.7866	61.1444	61.2609	61.7687	61.1897	60.988	61.022	62.0352	61.2695	61.9169	63.256	64.5469	63.7843	64.8228	64.2336	64.0758	65.0012	64.6978	64.6223	63.8937	64.6053	63.0332	61.9835	61.5175	62.0485
Philippines	Male	15 to 19	Dermatitis	63.327	63.075	62.3483	63.3796	63.5481	63.6645	63.6925	63.7282	63.4293	63.4518	64.6956	65.1919	65.7731	66.1347	66.7507	67.0089	67.0174	66.585	66.9729	66.9485	66.5141	66.4133	65.9735	66.9702	65.1778	66.1398	64.5893	64.8899
Philippines	Male	5 to 9	Dermatitis	61.9865	66.7471	67.3962	71.0716	68.6914	68.9988	68.5913	68.9682	71.9808	69.1821	69.2367	71.0902	68.6298	72.0839	72.3309	72.586	72.5501	72.657	72.7623	71.6542	72.8794	72.5444	73.7007	73.6788	72.8393	72.3563	71.3554	73.4552
Sri Lanka	Both	0 to 20	Dermatitis	63.036	63.0702	63.6491	63.3792	63.8176	63.8442	63.8283	63.4339	63.4046	63.486	63.7866	64.1836	64.6536	65.0961	66.0223	65.8055	66.1129	66.327	66.6432	66.5736	66.8763	66.7117	66.5684	66.8236	67.037	67.0541	67.0804	67.0667
Sri Lanka	Both	1 to 4	Dermatitis	43.9289	44.3298	46.814	46.3519	47.8831	48.7594	49.893	50.4975	50.9252	51.1824	50.0926	50.7904	52.3108	50.9664	52.3342	52.1405	52.766	52.9896	53.414	54.2564	54.201	53.3577	52.5047	54.0751	53.2856	53.529	53.9057	53.0644
Sri Lanka	Both	10 to 14	Dermatitis	54.9066	54.7523	55.0164	55.2239	55.6422	55.4527	55.5909	55.0787	55.1248	55.3012	55.5168	54.9201	55.6311	55.9924	56.2243	56.1951	56.0847	55.6036	55.3755	55.12	55.7231	56.1177	55.5763	55.6542	56.5778	55.8585	56.0236	56.7411
Sri Lanka	Both	15 to 19	Dermatitis	56.2424	56.8488	57.4015	57.4211	57.5963	57.1142	57.6709	57.1362	57.3803	57.5777	57.8733	58.6169	58.4215	58.6117	58.3692	57.8045	57.9728	58.5061	58.0155	58.4215	58.2594	58.2636	58.1504	58.1601	58.0284	58.1525	58.2842	59.19
Sri Lanka	Both	5 to 9	Dermatitis	53.3808	54.4956	56.1558	57.0801	58.8102	60.7856	60.3942	60.9931	60.5613	59.7892	60.4536	60.5236	59.6182	61.3922	64.3921	63.2054	62.7856	62.2762	63.7055	61.5596	62.5388	61.9327	62.8749	62.1656	62.7184	64.3399	65.3843	66.114
Sri Lanka	Female	0 to 20	Dermatitis	64.7009	64.0483	64.963	65.0444	65.6981	65.098	64.91	65.0555	64.6126	64.5207	65.1242	65.4812	65.9831	66.3001	67.0199	66.8317	67.527	67.7783	67.9217	67.9374	68.4352	68.5252	68.1526	68.7285	68.5809	68.7526	68.7463	68.7079
Sri Lanka	Female	1 to 4	Dermatitis	46.4477	44.0864	47.2894	48.0239	49.3847	49.2398	50.4899	51.3979	51.8557	52.2288	53.1677	52.8313	54.6134	52.6555	54.7443	54.1194	55.4069	56.0227	54.4934	55.1384	56.7079	56.5066	54.7005	56.9331	55.7893	54.8023	55.4685	54.2307
Sri Lanka	Female	10 to 14	Dermatitis	56.3346	56.4634	56.6281	57.484	57.5758	57.1994	57.1249	57.2477	57.1328	56.9422	57.3569	57.1667	57.9241	57.7643	57.7872	57.8059	58.9753	57.9219	57.9404	57.6153	57.9872	57.9291	57.5077	57.5392	58.3514	57.7804	57.5358	58.7224
Sri Lanka	Female	15 to 19	Dermatitis	57.4896	57.9937	59.0138	59.0934	59.1825	58.2014	59.2387	58.2342	58.6435	58.9968	59.1337	60.0714	60.2143	60.0956	59.8145	58.8637	59.3282	59.8768	59.4765	59.7905	59.7504	59.7764	59.8141	59.8641	59.3703	60.3178	60.1674	60.7463
Sri Lanka	Female	5 to 9	Dermatitis	55.1443	54.9262	56.9089	57.2903	61.1103	61.7308	60.0082	63.0976	60.4399	59.1325	59.8097	59.8915	58.2859	61.7168	63.2585	63.3947	61.6181	61.7317	63.4009	62.0894	62.1751	62.9443	62.8952	63.0336	62.9391	64.8979	66.6266	67.246
Sri Lanka	Male	0 to 20	Dermatitis	60.8486	61.657	61.8426	61.1595	61.3439	62.0843	62.2581	61.2265	61.6692	61.9438	61.8877	62.3335	62.7655	63.3571	64.5294	64.2817	64.1475	64.3278	64.8576	64.6964	64.784	64.3316	64.4638	64.3582	64.9914	64.8386	64.91	64.9286
Sri Lanka	Male	1 to 4	Dermatitis	42.0966	45.7378	47.1744	45.3261	46.9375	48.9598	49.864	50.0596	50.4171	50.5157	47.0954	48.9752	50.0655	49.5565	49.9585	50.2945	50.0856	49.8209	52.5371	53.5492	51.5661	50.03	50.3781	51.0429	50.7363	52.419	52.4263	52.1193
Sri Lanka	Male	10 to 14	Dermatitis	52.9008	52.4025	52.7719	52.2312	53.0069	53.0193	53.3806	52.1244	52.3423	52.9276	52.9097	51.8433	52.5158	53.4881	53.9781	53.907	52.3513	52.5421	52.059	51.889	52.7686	53.6775	53.0171	53.1403	54.1923	53.2891	53.9131	54.097
Sri Lanka	Male	15 to 19	Dermatitis	53.7813	54.4834	54.4729	54.4243	54.6854	54.7842	54.7429	54.7424	54.7709	54.7589	55.2004	55.6747	55.0546	55.5924	55.3829	55.2805	55.0944	55.6261	55.0697	55.5996	55.3596	55.3579	55.1048	55.0999	55.3731	54.5628	55.0308	56.3235
Sri Lanka	Male	5 to 9	Dermatitis	50.4603	53.071	54.3276	55.8566	55.1675	58.6675	59.825	57.541	59.6855	59.5409	60.1933	60.2597	60.168	60.0412	64.7031	62.008	63.1507	61.9338	63.0802	59.9868	61.9803	59.7926	61.8692	60.1854	61.4973	62.7352	63.0058	63.8696
Thailand	Both	0 to 20	Dermatitis	67.8165	68.4232	68.9337	69.2506	69.7988	69.8023	70.393	70.4928	70.5293	70.9131	70.8697	70.7289	70.614	70.5008	70.9158	70.4305	69.7451	69.2466	69.1599	69.2936	69.5744	69.253	69.1784	68.1753	68.336	67.999	67.6701	67.3826
Thailand	Both	1 to 4	Dermatitis	49.5093	48.2914	49.762	49.9527	52.8882	51.8938	52.9397	52.4589	54.7539	53.3133	54.289	54.5945	54.8097	53.917	55.231	56.5611	56.6227	55.326	54.7993	56.8095	56.3863	56.4218	56.1611	56.2444	55.6708	56.1781	55.7889	55.4489
Thailand	Both	10 to 14	Dermatitis	61.5213	62.8018	63.2502	63.4304	62.6027	63.299	63.9918	64.0953	63.8362	64.5753	63.6336	64.0169	63.289	62.773	64.134	63.6116	63.0882	63.6824	63.8539	63.8122	65.0993	64.7158	65.3314	63.9704	64.929	63.8797	62.7755	62.4369
Thailand	Both	15 to 19	Dermatitis	64.6826	65.327	65.3472	65.7334	65.8701	65.8401	66.0145	66.0472	65.7582	66.0503	66.4796	65.675	65.7627	66.3417	66.0884	65.9721	66.0269	66.2637	67.273	66.7378	67.6663	67.5023	67.2995	66.6877	66.4285	66.3339	66.0957	65.4101
Thailand	Both	5 to 9	Dermatitis	66.178	66.9105	67.5156	68.2962	70.9361	70.8907	71.1639	70.8339	69.1072	70.2945	69.9199	69.3679	69.4241	69.8234	70.2216	70.3226	70.6345	70.47	70.7841	73.7406	73.6582	74.7388	74.6073	72.9022	72.8174	72.0974	72.6066	72.6248
Thailand	Female	0 to 20	Dermatitis	68.7858	69.4602	69.7499	69.9553	70.437	70.4037	71.316	71.5367	71.6328	71.8567	71.4834	71.8385	71.6016	71.3544	71.9405	71.1828	70.4969	70.1233	69.7965	69.6348	70.227	69.8585	69.5369	68.6534	69.1988	68.6101	68.4486	68.2349
Thailand	Female	1 to 4	Dermatitis	53.0764	49.7866	51.1381	51.194	53.8882	51.8468	53.1102	53.2106	55.0971	54.2351	54.5038	54.6357	54.7631	54.7671	56.8723	57.0391	56.9995	56.7154	55.7863	56.4069	56.7639	56.7384	56.1227	56.233	56.0538	56.2078	55.4961	57.5065
Thailand	Female	10 to 14	Dermatitis	62.8126	63.9971	64.4878	64.5302	63.988	64.6811	66.0075	66.0384	66.0605	66.0868	64.2109	66.0175	64.5814	64.4107	65.8159	64.9365	65.0602	65.6658	64.9351	65.2632	66.4955	66.3122	66.3059	65.2048	65.9125	64.4098	63.9606	63.3996
Thailand	Female	15 to 19	Dermatitis	65.2275	66.5558	65.894	66.1285	66.3071	66.4188	66.8692	66.8826	67.0128	67.0431	67.8616	66.9422	67.1002	67.098	66.8099	66.8057	66.7262	67.0307	68.2178	67.5259	68.5199	68.2384	68.0623	67.7328	67.7541	67.7088	67.6273	66.3168
Thailand	Female	5 to 9	Dermatitis	64.8939	66.9748	67.5985	68.3917	70.1074	70.5568	70.6896	70.7233	68.1846	69.812	69.1631	69.1545	69.7287	69.0846	69.7213	69.697	69.1758	68.7973	69.6087	71.8241	72.6677	73.2512	73.2782	70.9255	72.4993	71.1801	71.2828	71.497
Thailand	Male	0 to 20	Dermatitis	66.5725	67.1076	67.8767	68.3284	68.9609	69.0171	69.2704	69.246	69.2295	69.7946	70.1143	69.4368	69.4577	69.4887	69.7192	69.5238	68.8324	68.1919	68.3666	68.822	68.7625	68.4943	68.6869	67.5524	67.3022	67.2437	66.7302	66.3608
Thailand	Male	1 to 4	Dermatitis	46.1644	47.4128	48.9078	49.2422	52.225	52.4936	53.2125	52.1153	54.6936	52.7159	54.4115	54.889	55.1856	53.3571	53.6851	56.2139	56.3832	54.0483	54.0138	57.428	56.162	56.2633	56.4193	56.4693	55.4949	56.3596	56.3643	53.4169
Thailand	Male	10 to 14	Dermatitis	59.9218	61.3113	61.722	62.0485	60.8888	61.5984	61.6222	61.8058	61.2645	62.7734	62.8302	61.6886	61.7116	60.8304	62.1509	62.002	60.7741	61.358	62.5158	62.0903	63.4393	62.8611	64.1332	62.4892	63.7228	63.1577	61.3448	61.2426
Thailand	Male	15 to 19	Dermatitis	62.9803	62.8432	63.6634	64.2441	64.3585	64.2004	64.0813	64.1469	63.421	64.006	64.0013	63.3409	63.3628	64.5575	64.3295	64.0866	64.2752	64.4173	65.2013	64.817	65.6782	65.6508	65.4248	64.5228	63.9828	63.8637	63.4614	63.4589
Thailand	Male	5 to 9	Dermatitis	66.871	66.104	66.6991	67.4717	71.1285	70.5629	71.016	70.3078	69.4835	70.2012	70.1331	69.0072	68.5152	70.0301	70.1741	70.4097	71.6232	71.7016	71.4981	75.2348	74.1622	75.7665	75.4625	74.4645	72.6061	72.528	73.4563	73.2577
Timor-Leste	Both	0 to 20	Dermatitis	67.0016	68.0195	68.4324	68.9352	69.3546	69.6147	69.5326	69.7314	69.9633	69.1583	69.0522	69.1484	68.8043	69.2089	69.7174	69.5861	69.0163	68.6869	69.1016	68.6105	68.2128	67.6248	66.8193	66.5802	66.6654	65.8149	65.0019	65.1749
Timor-Leste	Both	1 to 4	Dermatitis	24.9927	26.6166	27.4066	29.9716	30.8879	30.8942	32.5342	33.8601	36.1011	34.4255	35.2851	36.888	36.7239	37.4337	38.1059	39.0045	36.4704	36.7692	39.5122	39.7803	38.7085	39.3099	39.7935	38.3684	40.7666	38.4598	38.3548	38.5458
Timor-Leste	Both	10 to 14	Dermatitis	52.859	53.4314	53.5304	54.1053	53.9626	55.0577	55.1606	54.5016	55.4735	55.2374	54.9656	54.7832	54.9359	55.3869	55.969	55.8774	56.1747	56.0399	55.9358	55.952	57.3221	56.6413	56.1365	57.0035	56.8372	56.4204	56.3294	57.0062
Timor-Leste	Both	15 to 19	Dermatitis	54.6069	54.8296	54.8662	54.6224	54.5147	55.0645	55.0159	55.4714	55.258	55.4059	55.9459	55.6122	55.0513	55.8655	56.2001	56.6239	56.478	56.6902	56.5265	56.8616	56.6551	56.8321	56.5305	57.1027	57.341	57.396	57.2726	57.9293
Timor-Leste	Both	5 to 9	Dermatitis	54.0883	55.4673	56.2318	56.0807	58.2398	58.4831	57.3459	58.6987	57.7916	56.8145	56.3746	56.6192	55.7585	55.9025	57.3943	56.6961	57.8962	57.6968	59.8531	59.3315	59.6617	60.1135	59.8731	60.8064	61.8534	62.7214	61.4422	61.98
Timor-Leste	Female	0 to 20	Dermatitis	67.275	68.4328	68.9212	69.5786	69.6729	70.3117	70.1624	70.1291	70.5062	69.2588	69.5293	69.6531	68.7374	69.3339	69.9591	70.1138	69.5418	69.1776	69.7783	69.6409	69.4544	69.0112	68.0632	68.5639	67.8862	67.4697	66.2827	66.8139
Timor-Leste	Female	1 to 4	Dermatitis	26.6707	28.3471	28.7895	30.6904	31.3071	32.6464	33.4949	34.0189	37.562	32.7274	36.0351	36.6722	37.0601	37.5431	38.1457	39.6617	35.8815	36.4585	40.478	41.0525	40.2434	41.4421	41.6429	41.8635	42.0974	39.9	40.0751	41.2107
Timor-Leste	Female	10 to 14	Dermatitis	53.2902	53.6341	53.8371	54.1985	53.5311	55.5774	55.8333	54.5309	56.2515	55.8596	55.184	55.7582	55.2496	55.7988	56.415	56.3613	56.847	56.4661	56.65	56.9511	58.5316	58.009	57.2124	58.2204	57.6538	58.3403	58.4025	58.7558
Timor-Leste	Female	15 to 19	Dermatitis	55.0137	55.394	55.9316	55.5809	55.309	56.0479	55.5754	56.7437	55.8353	56.2332	56.7585	55.7939	56.4993	56.6193	57.3039	57.5138	57.4076	57.6697	57.4034	57.9339	57.4375	57.4914	57.4595	58.5416	58.3061	59.1511	58.1153	59.2391
Timor-Leste	Female	5 to 9	Dermatitis	50.197	51.7238	52.212	53.622	55.2464	54.817	54.5857	56.1327	54.7144	55.7308	55.5588	57.2269	52.7067	55.1292	57.1558	57.5302	59.9936	59.3021	60.4893	60.5856	61.8081	62.054	61.2861	63.5182	63.6453	63.8043	61.143	62.4088
Timor-Leste	Male	0 to 20	Dermatitis	66.7401	67.6157	67.9451	68.2733	69.0225	68.8625	68.8302	69.2599	69.316	68.9709	68.4437	68.5001	68.7692	68.9656	69.3562	68.9179	68.3529	68.0663	68.2946	67.4261	66.81	66.0644	65.412	64.3816	65.2868	63.9703	63.5538	63.3458
Timor-Leste	Male	1 to 4	Dermatitis	25.5646	26.9985	28.138	31.2825	32.4815	30.9207	33.3628	35.5254	36.0717	38.2074	36.1555	38.7493	37.964	38.8827	39.5805	39.7007	38.7951	38.7541	39.8177	39.7161	38.4285	38.3022	39.0729	35.8793	40.5619	38.3105	37.8936	36.9919
Timor-Leste	Male	10 to 14	Dermatitis	52.6148	53.4017	53.3846	54.1377	54.4709	54.5834	54.4913	54.4338	54.5735	54.4619	54.5773	53.5666	54.3974	54.7449	55.3026	55.1632	55.2691	55.4177	55.0189	54.7556	55.9315	55.0929	54.8968	55.6153	55.8752	54.298	54.0539	55.0554
Timor-Leste	Male	15 to 19	Dermatitis	53.8613	53.9792	53.5647	53.4265	53.4637	53.7914	54.121	53.8026	54.2158	54.0397	54.5116	54.774	52.8182	54.3304	54.2496	54.8855	54.6834	54.8427	54.8006	54.9243	55.032	55.3486	54.761	54.8022	55.5623	54.7845	55.6492	55.8276
Timor-Leste	Male	5 to 9	Dermatitis	57.8126	59.018	60.0476	58.2327	60.9175	61.8599	59.7425	60.872	60.5152	57.3896	56.6643	55.365	58.4734	56.1797	57.1102	55.3003	55.1536	55.4845	58.686	57.5184	56.9162	57.5679	57.8838	57.4507	59.4475	61.0788	61.2476	61.0176
Vietnam	Both	0 to 20	Dermatitis	58.8823	59.411	58.3461	58.0431	57.8008	58.151	57.6372	56.7621	55.612	55.1799	54.8259	53.7479	53.3413	52.9856	52.3523	52.3144	52.4857	52.6181	53.1998	53.8692	55.2199	56.4297	57.1219	58.5924	60.0236	60.8232	61.6258	62.153
Vietnam	Both	1 to 4	Dermatitis	39.5828	42.1265	41.2528	41.9643	42.5146	43.872	45.9993	45.3769	46.5384	48.5898	49.4853	50.2948	49.8785	51.9889	51.1657	52.3029	52.4759	50.4749	50.784	51.7275	52.2969	52.3373	50.3982	51.6496	52.893	53.5862	53.0753	53.5691
Vietnam	Both	10 to 14	Dermatitis	45.5393	45.3301	45.5078	45.0579	45.2762	45.3017	44.9191	45.01	44.9804	45.2297	45.4487	45.4193	45.4073	45.7957	44.8475	45.1606	45.8716	46.3719	46.4992	46.5828	47.0432	46.9823	46.7224	47.1127	47.3175	47.0709	47.4095	47.4422
Vietnam	Both	15 to 19	Dermatitis	47.2665	47.0349	46.583	46.5892	46.4995	46.7818	46.7206	46.5635	46.9959	46.6831	47.3619	46.6424	47.3218	46.684	47.0473	47.1052	47.1749	47.2891	47.5538	47.4519	47.5411	47.6184	47.4342	47.3581	47.5679	48.2722	48.1008	48.6746
Vietnam	Both	5 to 9	Dermatitis	48.5687	50.2806	47.0238	47.2006	47.7254	50.9069	50.7774	51.1487	48.5444	49.706	51.013	50.9819	52.6648	53.5905	55.352	55.6696	56.1664	57.3443	57.4556	56.6797	57.4244	57.7966	57.8327	57.7657	58.0546	56.7009	58.6338	59.0543
Vietnam	Female	0 to 20	Dermatitis	57.8194	58.5337	57.727	57.41	57.2177	57.9615	57.493	56.6417	55.3885	54.8569	54.5617	54.0089	53.4804	52.8679	52.2565	52.5923	52.1957	52.7222	54.0377	54.2655	55.2003	56.2603	56.8702	58.3378	59.4607	61.0174	61.7183	62.1058
Vietnam	Female	1 to 4	Dermatitis	40.5497	43.0996	42.8766	43.5035	43.7092	44.4616	46.9707	45.9911	47.1687	49.2067	50.2395	51.6322	50.465	50.9919	50.6254	52.4859	52.6284	51.8344	51.9522	52.5183	54.5803	54.6294	50.8492	52.6822	52.102	55.0835	54.0563	53.941
Vietnam	Female	10 to 14	Dermatitis	45.408	45.1933	45.9501	45.7742	45.7636	45.756	44.9505	45.091	45.2367	45.6893	45.8198	45.9595	45.8312	46.3774	44.6263	45.9802	46.0787	47.5091	47.6037	47.6405	46.8899	46.629	46.9907	47.5879	47.9937	47.7355	47.1977	47.3526
Vietnam	Female	15 to 19	Dermatitis	46.3194	46.1176	45.9892	46.275	46.2382	46.2605	46.1178	46.0562	46.8453	46.2196	47.3318	46.3236	47.7652	46.0065	47.3813	47.3834	46.5032	46.6932	47.57	47.7692	47.4823	47.5595	47.6771	46.9491	47.0917	47.7866	49.0217	48.267
Vietnam	Female	5 to 9	Dermatitis	44.759	46.9883	43.1257	42.1299	43.4293	49.4259	49.7566	50.2548	45.9604	46.608	47.2508	49.523	50.0153	52.686	53.5981	53.3399	53.988	54.7892	58.5197	54.8678	54.8341	54.8346	54.8738	55.1143	55.4419	55.4934	56.3289	58.5049
Vietnam	Male	0 to 20	Dermatitis	59.8963	60.2281	58.8885	58.5971	58.3033	58.2348	57.6782	56.7773	55.734	55.4087	54.9949	53.355	53.0807	53.0017	52.3506	51.9201	52.7004	52.42	52.2372	53.3826	55.1789	56.558	57.3476	58.8322	60.5952	60.6155	61.5361	62.2128
Vietnam	Male	1 to 4	Dermatitis	39.9622	42.3057	40.7672	41.5225	42.4213	44.3581	45.8875	45.719	46.7718	48.6789	49.3494	49.4407	49.908	53.6378	52.3627	52.6062	52.8027	49.624	50.1271	51.4181	50.3119	50.3434	50.5647	51.0816	54.2174	52.3549	52.4441	53.5623
Vietnam	Male	10 to 14	Dermatitis	45.4912	45.2828	44.8545	44.1139	44.5683	44.6301	44.6966	44.7434	44.5403	44.5872	44.9083	44.7072	44.8186	45.0478	44.9163	44.1598	45.5137	45.0333	45.1926	45.3326	47.0367	47.1817	46.2985	46.4921	46.507	46.2957	47.5296	47.4405
Vietnam	Male	15 to 19	Dermatitis	47.494	47.2518	46.462	46.1895	46.0525	46.6276	46.6629	46.4151	46.4744	46.4963	46.724	46.3332	46.1963	46.7658	46.0921	46.2204	47.2868	47.3224	46.9476	46.5467	47.0111	47.0893	46.6058	47.207	47.481	48.2049	46.598	48.5381
Vietnam	Male	5 to 9	Dermatitis	52.0529	53.1913	50.6117	52.0308	51.7268	51.8938	51.293	51.5278	50.7271	52.4301	54.4299	51.9554	54.8887	53.9595	56.6106	57.5299	57.8677	59.4426	55.7478	58.0244	59.5891	60.3624	60.4068	60.0274	60.2839	57.5037	60.563	59.1805
Oceania	Both	0 to 20	Dermatitis	62.3566	62.6255	62.5088	62.506	62.5926	62.8222	62.6861	62.3806	62.4174	62.3187	62.4599	62.4545	61.9483	62.1281	61.694	61.5108	61.3133	61.6253	61.4306	61.3789	61.4072	61.3311	61.3556	61.5593	62.1297	62.4116	62.8509	63.0481
Oceania	Both	1 to 4	Dermatitis	32.9516	32.7765	33.6046	33.0978	33.385	33.3738	33.3525	33.0383	33.54	32.675	32.8609	33.3704	32.8665	33.3448	33.5737	33.5951	33.6293	35.706	34.7505	34.4337	35.3377	35.3176	35.0959	35.2423	35.0404	35.5262	35.5466	35.3004
Oceania	Both	10 to 14	Dermatitis	50.2987	51.2901	50.4527	50.4318	50.6331	50.9831	51.1068	51.125	50.9258	50.6505	50.6943	50.632	50.4179	50.5604	50.3198	50.2046	50.149	50.8295	51.0274	50.7415	50.7067	50.7712	50.383	50.5509	51.0722	51.1517	51.3349	51.2684
Oceania	Both	15 to 19	Dermatitis	46.1516	45.8382	46.1746	46.1749	45.539	46.2368	46.2134	45.838	45.9062	45.538	45.6695	46.2796	45.9741	46.2493	45.774	46.2003	46.5723	46.2221	46.1775	46.1995	45.9601	46.4973	46.4177	46.4895	46.1387	46.3496	46.3357	46.4241
Oceania	Both	5 to 9	Dermatitis	50.4782	51.0363	50.3329	50.8553	51.4052	51.0859	50.1592	49.2631	49.2438	50.6133	51.2511	50.4215	49.5682	50.3448	49.8287	49.6003	49.4052	49.5001	50.1961	51.6211	51.6989	50.5149	51.1558	50.7915	52.6016	51.6634	52.3287	52.2355
Oceania	Female	0 to 20	Dermatitis	61.7511	62.0891	61.9118	61.8026	62.0665	62.6131	62.6179	62.1747	62.2856	61.9966	62.2424	62.2738	61.9328	61.7048	61.5475	61.3807	61.2369	61.4919	61.5964	60.8281	60.9793	61.3043	61.4987	61.6176	62.2927	62.4768	63.0115	63.3035
Oceania	Female	1 to 4	Dermatitis	33.396	33.4098	33.6311	34.2276	34.6866	34.7151	34.7987	34.5111	35.1335	33.9854	34.4122	34.3624	34.6691	34.8746	35.048	35.1396	35.489	37.3123	37.3903	36.8465	37.7638	38.5906	37.7292	37.9626	37.2713	37.5623	37.5366	37.3835
Oceania	Female	10 to 14	Dermatitis	49.7791	51.1615	50.1813	50.0198	49.8642	50.7131	50.9421	50.9889	50.5775	50.3596	50.4859	50.5633	50.5629	50.4682	50.9158	50.8318	50.5536	51.7316	51.7221	50.6611	50.6622	50.6427	50.6357	50.8145	51.3154	51.2075	51.2226	51.5865
Oceania	Female	15 to 19	Dermatitis	44.9499	44.9677	44.7729	45.0529	44.3789	45.5963	45.4512	44.8675	44.6387	43.9568	44.7948	45.3575	44.8584	45.3726	44.9574	45.1994	45.7984	44.8049	45.1279	44.7047	44.7369	45.1632	45.2643	45.335	45.131	45.4522	45.4237	45.3491
Oceania	Female	5 to 9	Dermatitis	48.8072	48.6379	49.1224	47.6773	49.4252	49.2145	48.7942	47.2651	48.0265	49.0884	49.034	48.8493	47.9797	47.0288	46.8548	46.8655	46.6238	46.6006	47.5422	46.9925	46.9902	46.9136	48.3235	47.2648	49.9992	48.9033	50.3637	50.3125
Oceania	Male	0 to 20	Dermatitis	63.0743	63.2722	63.2197	63.3291	63.2381	63.1488	62.8749	62.7122	62.6773	62.7704	62.8093	62.7714	62.0984	62.6915	61.9786	61.7786	61.5271	61.8978	61.4014	62.071	61.9746	61.4915	61.3448	61.6349	62.0963	62.4723	62.8127	62.9139
Oceania	Male	1 to 4	Dermatitis	34.3496	33.9827	35.4083	33.7368	33.8149	33.7644	33.6328	33.3161	33.6499	33.1599	33.0718	34.1484	32.8064	33.5432	33.8142	33.757	33.446	35.6379	33.6359	33.5877	34.4063	33.4638	33.9541	33.994	34.3379	34.9984	35.0659	34.737
Oceania	Male	10 to 14	Dermatitis	50.8744	51.4893	50.7978	50.9158	51.4725	51.3418	51.3686	51.3664	51.3705	51.0368	50.998	50.8078	50.3783	50.7593	49.8615	49.7209	49.9053	50.1057	50.5062	50.9679	50.9018	51.0437	50.2881	50.4422	50.9747	51.2224	51.5565	51.0674
Oceania	Male	15 to 19	Dermatitis	47.0163	46.3779	47.2311	46.9711	46.3736	46.5638	46.6726	46.5162	46.8885	46.8252	46.2758	46.9276	46.8124	46.8437	46.3217	46.9143	47.0439	47.3369	46.935	47.3988	46.9052	47.5631	47.3137	47.3982	46.9137	47.0086	47.013	47.2616
Oceania	Male	5 to 9	Dermatitis	51.987	53.267	51.382	53.8776	53.2154	52.7906	51.3682	51.1166	50.3123	51.9811	53.3139	51.8584	51.0383	53.5323	52.6798	52.2189	52.0715	52.2811	52.7249	56.1008	56.2554	53.9721	53.8319	54.1678	55.023	54.2436	54.1009	53.9612
Fiji	Both	0 to 20	Dermatitis	63.8567	63.687	63.0136	62.9973	62.4969	61.8931	61.3581	60.8989	60.4696	59.5742	59.2539	59.2316	58.8838	59.0556	58.9371	58.5673	59.1429	59.4605	59.6818	59.7228	60.5296	60.942	61.8242	62.4389	62.8141	64.0479	64.2647	64.1305
Fiji	Both	1 to 4	Dermatitis	38.9392	39.4789	38.7848	39.3806	40.6151	39.5687	40.0322	40.2541	40.7191	39.0778	38.9802	38.9372	39.6348	39.9076	39.956	39.1665	39.478	39.647	40.3957	38.4698	40.1569	40.2406	40.0929	40.3074	40.5073	41.4066	41.2658	41.1632
Fiji	Both	10 to 14	Dermatitis	52.0227	51.9174	51.1652	52.202	51.573	51.578	52.0112	52.2825	52.1986	52.1321	51.7039	52.0655	51.7679	51.7539	51.4227	50.7053	51.4751	51.4281	51.445	51.2557	51.2895	51.5159	51.831	51.7225	51.3302	52.7532	52.3122	52.664
Fiji	Both	15 to 19	Dermatitis	46.6082	46.6723	47.0269	47.2099	46.2225	47.1567	46.5638	47.0114	46.6407	46.0131	46.4068	46.7511	46.2072	46.3773	46.6393	46.6723	46.8739	47.1224	46.683	46.9265	47.0027	47.301	46.7698	47.3337	47.2775	47.6451	47.4962	47.3801
Fiji	Both	5 to 9	Dermatitis	55.106	55.7015	55.7778	55.5278	56.4582	55.574	54.9626	53.6087	53.4363	52.5747	52.1553	51.8377	51.4673	52.352	52.1583	51.7318	52.3006	52.5728	52.3353	52.9839	53.4275	52.3387	55.0281	54.6382	54.4557	55.4019	56.1966	54.987
Fiji	Female	0 to 20	Dermatitis	64.1799	63.9427	63.2257	63.1623	63.0406	62.3853	62.0213	61.0354	60.6341	59.5792	59.1101	59.1653	58.7324	58.8357	58.2106	57.3907	58.2586	58.7158	58.7565	58.8286	59.6087	59.5801	60.7133	61.6915	62.0292	63.3126	63.6509	63.2253
Fiji	Female	1 to 4	Dermatitis	41.4486	42.006	40.8522	41.6137	42.361	41.4646	42.1677	41.1974	41.9365	40.2664	40.9508	40.798	41.9625	41.7956	39.565	38.9866	39.3119	40.2275	40.0623	37.8067	39.4312	39.4808	39.8422	40.7816	41.0705	41.4405	40.7354	41.1952
Fiji	Female	10 to 14	Dermatitis	52.8795	52.9343	52.1418	52.9873	52.3779	52.3588	52.9382	52.8849	52.7975	52.716	51.8613	52.4902	51.7441	51.5281	51.3414	49.7531	51.169	51.2493	51.1926	51.1608	51.1487	50.8383	50.9013	50.9835	51.1048	52.0165	52.2938	51.8406
Fiji	Female	15 to 19	Dermatitis	45.441	45.642	46.0374	46.1692	46.0546	46.0478	46.0367	45.8325	45.8135	45.1046	45.0928	45.7607	45.448	45.5095	45.5763	45.4284	45.7954	45.8472	45.7203	45.8151	45.7451	45.792	45.8601	46.1541	45.9925	46.4387	46.6315	46.436
Fiji	Female	5 to 9	Dermatitis	54.1261	53.7664	54.0105	53.6453	55.6291	55.6309	54.6763	53.1913	52.3749	50.8837	50.1449	49.3965	48.4831	49.9679	49.3123	48.2455	49.1465	49.4525	49.005	50.04	50.6124	48.3643	51.2052	52.0858	50.9044	53.122	53.6366	51.59
Fiji	Male	0 to 20	Dermatitis	63.5289	63.4338	62.809	62.8465	61.951	61.3977	60.6889	60.7808	60.3247	59.5907	59.4264	59.3269	59.0672	59.3101	59.7139	59.8073	60.0826	60.2533	60.6576	60.6647	61.4997	62.3682	62.9906	63.2266	63.6402	64.8227	64.9114	65.0782
Fiji	Male	1 to 4	Dermatitis	37.6022	38.0815	37.9472	38.3164	39.9916	38.8609	39.0268	40.5395	40.6693	39.188	38.2452	38.3278	38.4645	39.1955	41.7256	40.7661	41.0374	40.3767	42.0673	40.6539	42.28	42.3952	41.6965	41.0974	41.1836	42.598	43.0887	42.3758
Fiji	Male	10 to 14	Dermatitis	51.0568	50.79	50.0702	51.3128	50.6623	50.6975	51.0152	51.6296	51.5531	51.502	51.4974	51.5921	51.7332	51.9218	51.4386	51.6059	51.7275	51.551	51.6466	51.307	51.3887	52.1568	52.7286	52.4236	51.5009	53.4386	52.2603	53.4184
Fiji	Male	15 to 19	Dermatitis	47.3516	47.2889	47.6122	47.8487	46.0008	47.8742	46.6861	47.7965	47.0769	46.5348	47.3447	47.3643	46.6006	46.8724	47.3484	47.5433	47.5687	48.0141	47.2306	47.6422	47.8609	48.4068	47.2835	48.0978	48.1543	48.4467	47.9479	47.9222
Fiji	Male	5 to 9	Dermatitis	55.7045	57.2985	57.2095	57.0897	56.9177	55.1285	54.8806	53.6798	54.1772	53.9752	53.8906	54.0222	54.2169	54.4826	54.7669	55.0064	55.2339	55.4664	55.4383	55.6748	55.9754	56.0852	58.5855	56.8775	57.7294	57.335	58.407	58.0789
Kiribati	Both	0 to 20	Dermatitis	63.3772	63.44	63.2912	63.5684	63.1437	63.2247	62.6605	62.5203	62.1233	61.7899	61.6018	61.2402	60.8609	60.5049	60.7938	60.646	61.0444	60.8317	60.1669	60.9108	61.2917	62.2075	63.221	62.8932	63.9211	64.4165	64.5518	65.1936
Kiribati	Both	1 to 4	Dermatitis	31.4742	31.7823	32.22	31.9001	32.419	33.7299	33.2367	33.8385	33.8907	33.8176	35.4254	36.3565	35.6589	34.8026	37.3145	37.1305	38.8757	38.6916	39.2093	39.6631	39.5774	39.7962	41.3682	38.7975	40.4106	38.7371	39.7102	42.0129
Kiribati	Both	10 to 14	Dermatitis	50.0554	49.2337	49.2625	49.6047	49.649	49.6945	49.749	49.5111	50.4391	50.8427	50.8883	50.3324	50.6917	50.9713	50.6958	50.7143	51.2964	51.1594	50.7662	51.4571	51.6951	51.7428	51.7969	51.4563	51.1664	51.2275	50.615	51.4117
Kiribati	Both	15 to 19	Dermatitis	46.0751	45.7055	45.4065	46.618	45.4052	45.8179	46.1311	46.4134	45.6871	46.3573	46.3703	46.3752	46.6366	46.4955	45.9122	46.2915	46.6278	46.629	45.505	46.1122	46.2117	46.3172	46.4486	46.0213	45.8881	46.6657	46.4635	47.0647
Kiribati	Both	5 to 9	Dermatitis	45.183	46.5461	46.159	47.4181	47.5437	47.78	46.7885	47.6272	47.33	46.9131	46.9243	47.0539	46.9126	47.2148	48.9488	49.2051	49.3888	49.5664	47.5903	48.1343	47.825	49.5916	49.9048	49.1258	50.437	51.4213	50.3757	48.2688
Kiribati	Female	0 to 20	Dermatitis	62.2767	62.5146	62.3447	62.9029	62.236	62.409	61.7274	61.722	61.0037	61.1665	60.7985	60.2937	60.8039	60.3733	59.9637	59.7625	60.6876	60.3196	58.9841	59.558	60.3719	61.2194	62.3203	61.6351	63.3669	63.0985	63.0921	64.1107
Kiribati	Female	1 to 4	Dermatitis	31.9867	32.0155	32.2909	32.8257	33.2997	34.4178	32.8319	34.2257	33.5797	34.299	34.5165	34.7219	36.3211	34.4161	35.3656	35.5852	38.5813	38.0324	38.6864	38.6727	39.0852	39.3462	42.1185	38.2406	42.5308	38.6524	38.825	43.0742
Kiribati	Female	10 to 14	Dermatitis	50.5786	50.6874	50.794	51.5051	51.6225	51.7304	51.8537	51.401	52.0247	52.1491	52.3155	51.6041	51.9744	52.6607	51.6243	51.6444	52.734	52.6698	51.4778	51.8051	52.1349	52.104	52.0634	52.0304	52.0005	51.3208	51.3	51.7043
Kiribati	Female	15 to 19	Dermatitis	44.3281	43.8113	43.1886	45.5651	43.2225	44.0497	44.095	44.8726	43.8847	44.8186	44.8556	44.8791	45.3876	45.1214	44.7094	44.4422	45.0968	45.062	43.2295	44.403	44.5731	44.5814	44.6032	44.4754	44.6042	44.6911	44.6962	45.5043
Kiribati	Female	5 to 9	Dermatitis	41.1257	42.7619	42.8596	42.9624	43.0765	43.464	43.2527	43.3676	42.8244	43.9968	44.0441	44.174	45.6538	45.9207	46.1909	46.4586	46.7174	46.5227	43.244	43.4558	45.1723	47.1203	47.0874	45.497	47.015	48.8092	47.0818	45.0912
Kiribati	Male	0 to 20	Dermatitis	64.5313	64.4142	64.2912	64.2724	64.0997	64.0817	63.6375	63.3475	63.2789	62.4248	62.4235	62.2144	60.9016	60.6305	61.6597	61.572	61.4246	61.373	61.4	62.3241	62.2525	63.2398	64.1607	64.2064	64.4968	65.7972	66.0868	66.3343
Kiribati	Male	1 to 4	Dermatitis	32.8984	33.4926	34.0747	32.8381	33.3659	34.7879	35.537	35.2183	36.0397	35.0953	38.1234	39.7822	36.5933	36.9646	41.0032	40.3823	40.6205	40.8521	41.1833	42.1104	41.4827	41.6383	41.7806	40.8346	39.4052	40.2637	42.0301	42.0499
Kiribati	Male	10 to 14	Dermatitis	49.4654	47.7082	47.6495	47.6075	47.5654	47.5372	47.5135	47.4846	48.7001	49.3953	49.3239	48.9331	49.3164	49.2078	49.7245	49.7549	49.8207	49.6218	50.0002	51.054	51.1672	51.2762	51.409	50.7321	50.1519	50.9751	49.7421	50.9393
Kiribati	Male	15 to 19	Dermatitis	47.3891	47.1645	47.2029	47.1773	47.1544	47.1151	47.7021	47.47	47.0172	47.4258	47.4172	47.4123	47.415	47.4281	46.6959	47.7402	47.7644	47.7926	47.3946	47.415	47.4241	47.6173	47.8389	47.1047	46.6724	48.1649	47.7367	48.1012
Kiribati	Male	5 to 9	Dermatitis	49.0443	50.1162	49.2398	51.6936	51.8347	51.9128	50.1241	51.6948	51.6518	49.5893	49.5621	49.691	47.8529	48.1868	51.4363	51.6763	51.7813	52.3439	51.7474	52.6341	50.2228	51.783	52.4512	52.5217	53.6075	53.7371	53.4194	51.2092
Marshall Islands	Both	0 to 20	Dermatitis	66.4207	66.0043	65.7836	64.7941	63.9686	63.2804	62.6597	61.8238	61.106	60.7264	60.4295	60.6689	60.5106	60.8195	61.3758	61.3639	61.8152	63.0003	63.3127	63.4222	63.6083	63.8482	63.563	63.9845	63.9843	64.0375	63.4531	62.3806
Marshall Islands	Both	1 to 4	Dermatitis	35.4547	36.0904	38.2416	38.429	38.6473	38.8234	38.9551	37.7693	37.2483	37.8929	38.0338	38.2643	38.0578	39.0695	39.0527	39.2071	37.5591	39.0592	39.1923	38.6648	39.0025	38.9513	38.8757	39.9909	38.4578	40.7181	39.1397	38.0747
Marshall Islands	Both	10 to 14	Dermatitis	51.0903	51.6601	51.9237	51.7038	51.5007	51.5229	52.0813	52.0801	51.8703	52.0196	51.3639	51.8764	51.505	50.891	51.2573	50.8231	50.5475	51.167	51.9375	51.2195	51.5957	51.9102	51.146	52.0468	52.0749	51.605	52.0993	51.7259
Marshall Islands	Both	15 to 19	Dermatitis	46.4345	46.5138	47.2436	46.3652	46.6443	47.2005	47.378	46.8483	46.6502	46.7369	46.9624	47.0009	46.8056	47.0161	46.8565	46.5527	47.0913	47.8348	47.6002	46.6626	46.6553	46.6855	46.7505	46.748	46.2548	46.4168	46.9602	46.5726
Marshall Islands	Both	5 to 9	Dermatitis	52.526	52.5514	52.5062	52.7968	52.8459	52.9018	52.5126	53.1749	53.2899	52.2693	52.385	52.7522	52.6545	53.0256	54.2209	53.4286	54.9549	55.7124	54.475	56.1535	55.0173	55.1557	54.7326	54.7795	57.4627	57.3038	55.9434	54.4901
Marshall Islands	Female	0 to 20	Dermatitis	65.6035	64.9566	64.5422	63.566	62.8627	62.3145	61.5663	60.5599	60.0755	59.786	59.5197	59.7857	59.6781	59.927	60.4395	60.2681	60.9836	61.9683	62.6637	62.6921	62.8078	62.8875	62.908	63.515	63.1594	63.4144	62.7074	61.5818
Marshall Islands	Female	1 to 4	Dermatitis	36.9491	35.8987	37.8922	38.0718	38.1928	38.3072	38.4008	37.7094	37.7581	37.8156	37.8949	38.0603	38.2995	39.1986	38.8229	38.8793	36.2883	38.1131	38.2594	38.363	38.3806	38.3817	38.3177	41.2753	37.7744	41.5562	39.4014	39.2987
Marshall Islands	Female	10 to 14	Dermatitis	50.2288	50.7618	50.7177	50.1487	50.7215	50.72	50.7009	50.6722	50.6353	50.9267	50.4665	50.7812	50.0882	49.5043	49.5367	49.5875	49.6108	49.6168	51.1932	49.7568	50.4578	51.0501	50.8127	51.9532	52.0745	51.1473	51.3045	50.8836
Marshall Islands	Female	15 to 19	Dermatitis	45.3097	45.2568	46.6064	45.9377	45.8921	47.1922	47.1574	45.9907	45.9756	45.9834	45.9793	46.0239	46.0597	46.0119	46.2005	45.5082	46.6588	47.5625	47.5986	45.779	45.6485	45.6423	46.0915	46.0798	45.7968	46.1727	46.079	45.9749
Marshall Islands	Female	5 to 9	Dermatitis	48.8712	49.7799	48.8202	49.3834	49.4633	49.5537	49.6777	49.843	50.0205	49.7597	49.9274	50.5252	50.1529	50.3548	51.4186	49.6676	52.3152	52.2913	51.5631	54.5126	53.1681	52.2793	52.3961	51.3388	54.0166	53.6418	53.8059	50.9832
Marshall Islands	Male	0 to 20	Dermatitis	67.2893	67.1139	67.0924	66.0842	65.1243	64.2851	63.7964	63.1343	62.1692	61.6972	61.365	61.574	61.3652	61.7321	62.3331	62.4858	62.6587	64.0543	63.9612	64.1528	64.4117	64.8225	64.2079	64.4321	64.8102	64.6438	64.1909	63.1722
Marshall Islands	Male	1 to 4	Dermatitis	35.493	37.9365	40.0956	40.2789	40.5873	40.8177	40.9816	39.3454	38.2342	39.4787	39.6768	39.9615	39.2747	40.3343	40.7167	40.9682	40.4949	41.5187	41.6287	40.4362	41.1032	40.9934	40.9106	39.8989	40.6637	41.0699	40.2499	38.2036
Marshall Islands	Male	10 to 14	Dermatitis	51.8934	52.4928	53.065	53.1999	52.1882	52.2341	53.3948	53.424	53.0314	53.0442	52.1891	52.9089	52.8681	52.218	52.9242	51.9918	51.4002	52.6447	52.579	52.5885	52.6256	52.6518	51.324	51.9752	51.8958	51.9044	52.7584	52.4376
Marshall Islands	Male	15 to 19	Dermatitis	47.1634	47.3565	47.4254	46.3622	46.9536	46.7186	47.1132	47.2509	46.8882	47.0585	47.5128	47.5499	47.1506	47.6138	47.1236	47.2	47.1261	47.7088	47.2063	47.1584	47.2659	47.3248	46.9695	46.9551	46.2507	46.1812	47.3608	46.6842
Marshall Islands	Male	5 to 9	Dermatitis	55.8997	55.0045	55.9205	55.9236	55.9442	55.9673	55.0507	56.2253	56.2749	54.4862	54.5413	54.65	54.8359	55.3661	56.6731	56.8929	57.2157	58.7862	57.0177	57.3236	56.4147	57.6479	56.6497	57.8772	60.547	60.6178	57.648	57.6653
Federated States of Micronesia	Both	0 to 20	Dermatitis	63.7451	63.4462	63.1658	62.8591	62.215	61.8628	61.6637	61.4912	61.9296	61.4497	61.3565	60.7499	61.2592	61.1962	61.4883	61.0911	61.3788	60.9296	60.5444	60.5107	59.8271	59.4054	59.1616	59.2581	58.7156	59.1053	58.5048	58.3255
Federated States of Micronesia	Both	1 to 4	Dermatitis	38.9437	39.5981	40.1333	39.7891	39.5644	40.4	40.8808	42.0478	42.8919	43.2944	43.5997	42.8339	43.9528	43.2169	44.8851	44.965	43.9762	43.1122	43.9591	41.5236	43.0827	42.3047	42.2931	41.7784	41.479	43.1759	43.9107	42.6369
Federated States of Micronesia	Both	10 to 14	Dermatitis	50.5395	50.6588	51.1121	51.6798	51.7897	51.2448	51.2993	51.354	51.7543	51.8001	51.4926	51.2851	51.6325	51.5524	51.604	51.9529	51.8033	51.5217	51.5225	52.2454	51.915	51.8873	52.0441	52.0148	51.8918	52.4898	50.9017	51.4665
Federated States of Micronesia	Both	15 to 19	Dermatitis	46.1344	46.5208	46.5396	46.3667	46.0919	46.046	46.044	45.9591	46.4926	45.9809	46.7291	45.9013	47.3257	47.0062	47.3708	46.1562	47.4386	47.6106	46.8142	47.7771	46.6468	46.9272	46.8248	47.4486	46.6344	46.9798	46.9281	47.1634
Federated States of Micronesia	Both	5 to 9	Dermatitis	50.5479	50.9229	51.2435	52.0553	51.3687	51.5891	51.6956	51.3124	52.8668	52.0613	52.1067	52.3603	52.3764	53.9441	53.9233	53.3827	54.9216	54.3835	53.9917	54.3257	52.9604	52.1175	51.8998	52.9063	52.7062	52.2286	51.7543	50.7688
Federated States of Micronesia	Female	0 to 20	Dermatitis	63.4585	63.1998	62.8427	62.9811	62.3498	61.6878	61.5328	61.6159	61.837	61.3793	61.6678	60.391	61.5644	62.1803	62.417	61.6613	61.8477	61.4358	61.2671	60.7853	60.249	59.7938	59.543	59.5692	59.0713	59.5585	58.9341	58.3494
Federated States of Micronesia	Female	1 to 4	Dermatitis	39.7939	40.3469	40.6825	41.1495	41.5931	41.5315	41.91	44.3434	44.692	44.9766	45.1619	43.222	45.8546	45.8745	45.8726	45.8626	44.2339	42.8246	46.196	41.9907	45.8938	43.7344	44.1992	42.9991	42.993	45.1352	45.1748	44.456
Federated States of Micronesia	Female	10 to 14	Dermatitis	51.7043	51.8373	51.9693	52.8114	52.9022	51.7434	51.8028	51.8658	51.9231	51.97	51.9766	51.5233	52.0741	52.714	52.772	53.4494	52.5927	52.7274	52.5866	52.5181	52.5186	52.4928	52.502	52.468	52.7591	53.068	51.6868	51.3468
Federated States of Micronesia	Female	15 to 19	Dermatitis	44.8476	45.5962	45.6323	45.4543	44.9042	44.7779	44.7639	44.7569	44.7332	44.7176	46.4166	44.1514	46.4672	45.6698	46.6126	44.3927	46.7446	46.7929	45.0176	46.9092	44.7569	45.3442	45.1564	46.49	45.2536	45.9988	46.2225	46.3295
Federated States of Micronesia	Female	5 to 9	Dermatitis	48.8255	48.678	48.9079	50.4966	49.3442	49.6337	49.8218	49.1912	51.1462	49.7295	49.8977	50.0424	50.3979	54.0922	54.3986	53.0092	54.3188	53.9378	53.9662	53.6771	51.7243	51.5705	51.2025	51.691	51.3758	50.8901	50.0939	48.5496
Federated States of Micronesia	Male	0 to 20	Dermatitis	64.1144	63.7771	63.5771	62.8149	62.1552	62.1152	61.867	61.4295	62.0877	61.5817	61.0925	61.1683	60.9955	60.2229	60.5728	60.5414	60.933	60.4431	59.8272	60.2524	59.4102	59.023	58.7827	58.9553	58.3622	58.6452	58.0653	58.3092
Federated States of Micronesia	Male	1 to 4	Dermatitis	39.4464	40.1599	40.8686	39.6663	38.7275	40.4741	41.0283	40.7222	42.0421	42.5425	42.9553	43.53	42.908	41.3995	44.7664	44.9375	44.724	44.5254	42.5363	42.2317	41.0933	41.894	41.3594	41.637	41.0385	42.1185	43.5603	41.7757
Federated States of Micronesia	Male	10 to 14	Dermatitis	49.3809	49.4978	50.2779	50.5809	50.7064	50.7774	50.8319	50.8809	51.6243	51.6652	51.0339	51.0545	51.2019	50.3808	50.4168	50.4331	50.9867	50.3064	50.4358	51.9514	51.2873	51.2521	51.5608	51.528	50.9806	51.857	50.0446	51.5344
Federated States of Micronesia	Male	15 to 19	Dermatitis	46.967	47.0026	47.0287	46.8769	46.9026	46.9371	46.9517	46.7934	47.881	46.8896	46.6961	47.3109	47.835	47.9988	47.7964	47.5743	47.7977	48.084	48.2557	48.2986	48.1883	48.169	48.1506	48.0552	47.6699	47.6081	47.293	47.6324
Federated States of Micronesia	Male	5 to 9	Dermatitis	52.0753	52.9813	53.3944	53.4172	53.2032	53.3408	53.3502	53.2094	54.3266	54.1439	54.0542	54.4071	54.0761	53.4101	53.0581	53.4033	55.1611	54.4574	53.6243	54.5888	53.8349	52.2782	52.2193	53.7695	53.6907	53.2158	53.0793	52.695
Papua New Guinea	Both	0 to 20	Dermatitis	61.9118	62.3151	62.2209	62.1768	62.3469	62.7527	62.626	62.305	62.3347	62.2633	62.428	62.4235	61.83	62.0261	61.4576	61.3102	60.9499	61.3255	61.1421	61.0786	61.09	60.9303	60.9261	61.153	61.8456	62.0599	62.6123	62.957
Papua New Guinea	Both	1 to 4	Dermatitis	30.969	30.7296	31.6831	30.9444	31.2511	31.2287	31.2493	30.8504	31.4355	30.355	30.4346	31.2258	30.7972	31.3462	31.5964	31.8148	31.7572	34.5811	33.3348	33.1695	34.1566	34.0322	33.8619	34.1053	33.7851	34.3524	34.2259	34.1667
Papua New Guinea	Both	10 to 14	Dermatitis	49.8183	51.2323	50.1307	49.9087	50.2619	50.7954	50.9168	50.9863	50.6165	50.262	50.3468	50.2513	50.0181	50.2558	49.9894	49.9517	49.7147	50.6427	50.9627	50.5183	50.5143	50.5621	50.0647	50.2947	50.9813	50.9404	51.2815	51.1663
Papua New Guinea	Both	15 to 19	Dermatitis	45.9595	45.4641	45.9516	45.8656	45.0959	45.9851	46.0475	45.4848	45.6923	45.2485	45.3563	46.1428	45.7569	46.0921	45.4102	46.0092	46.5348	45.9292	46.0249	45.9966	45.6773	46.3412	46.3505	46.3588	45.9283	46.1558	46.1349	46.3535
Papua New Guinea	Both	5 to 9	Dermatitis	49.7014	50.3607	49.4691	50.1441	50.7172	50.5364	49.2573	48.273	48.0996	50.0529	51.0109	49.9101	48.8607	49.7327	49.0732	48.8536	48.3987	48.3865	49.4603	51.3628	51.5975	50.1275	50.7038	50.3133	52.7047	51.1998	52.1234	52.1121
Papua New Guinea	Female	0 to 20	Dermatitis	60.9841	61.4868	61.3128	61.1487	61.5423	62.4256	62.5144	62.0243	62.2437	61.9417	62.2386	62.3262	61.908	61.5673	61.4402	61.3708	61.057	61.3455	61.5385	60.552	60.7282	61.1396	61.329	61.3859	62.2382	62.2742	62.9721	63.4228
Papua New Guinea	Female	1 to 4	Dermatitis	30.6795	30.7678	30.8827	31.8332	32.5197	32.632	32.8108	32.5698	33.3536	31.9659	32.1531	32.4153	32.7634	33.1808	33.5648	33.899	34.262	36.7796	36.7871	36.456	37.4018	38.3253	37.2507	37.4556	36.619	36.7923	36.7327	36.6641
Papua New Guinea	Female	10 to 14	Dermatitis	48.8486	50.8052	49.5229	49.0455	48.9081	50.2248	50.533	50.5214	49.9955	49.6565	49.9571	50.0436	50.2042	50.0952	50.7825	50.8253	50.267	51.844	51.8438	50.3937	50.4362	50.4536	50.4632	50.6664	51.2717	51.0509	51.0836	51.6313
Papua New Guinea	Female	15 to 19	Dermatitis	44.7632	44.7178	44.3446	44.7222	43.7502	45.5488	45.3727	44.5799	44.3872	43.5148	44.7196	45.3406	44.6175	45.2754	44.6833	45.0503	45.8637	44.4079	45.005	44.389	44.441	45.0092	45.2035	45.2566	44.976	45.3578	45.3121	45.3127
Papua New Guinea	Female	5 to 9	Dermatitis	47.8911	47.3946	48.3046	46.1816	48.3514	48.1588	47.7242	45.9144	46.9677	48.6004	48.5108	48.3901	47.3285	45.7435	45.6828	45.9608	45.3728	45.128	46.6038	45.8305	46.071	46.2073	47.8165	46.3579	50.11	48.1978	50.2651	50.2147
Papua New Guinea	Male	0 to 20	Dermatitis	62.9754	63.2771	63.2664	63.3475	63.2949	63.2226	62.8846	62.7375	62.5808	62.74	62.7758	62.684	61.9141	62.6491	61.6388	61.4122	61.005	61.4693	60.9098	61.7684	61.6145	60.8803	60.6824	61.0811	61.6096	61.9973	62.3999	62.6377
Papua New Guinea	Male	1 to 4	Dermatitis	33.3199	32.744	34.5358	32.013	31.8832	31.7201	31.5703	31.0335	31.3609	30.6972	30.6557	31.9581	30.7242	31.3735	31.4594	31.5351	31.0251	33.9654	31.4602	31.4858	32.4393	31.1801	32.0044	32.2694	32.5314	33.483	33.2903	33.2454
Papua New Guinea	Male	10 to 14	Dermatitis	50.8645	51.7546	50.8356	50.8621	51.6979	51.4906	51.437	51.591	51.3677	50.9922	50.8653	50.6034	49.9824	50.5615	49.3959	49.2852	49.3862	49.6933	50.3183	50.8294	50.784	50.8581	49.8797	50.1322	50.8866	51.0043	51.6255	50.8714
Papua New Guinea	Male	15 to 19	Dermatitis	46.8366	45.917	47.2366	46.7157	46.1375	46.1366	46.4472	46.1281	46.7429	46.7134	45.7798	46.7191	46.6579	46.6666	45.9102	46.7145	46.9332	47.1709	46.7848	47.3314	46.6674	47.4388	47.2737	47.2574	46.6939	46.7608	46.7699	47.1979
Papua New Guinea	Male	5 to 9	Dermatitis	51.3998	53.1985	50.5283	53.9805	52.9535	52.7841	50.6791	50.5266	49.1282	51.3851	53.3845	51.3351	50.3179	53.6129	52.3667	51.6606	51.3409	51.5569	52.2221	56.7494	56.975	53.9242	53.4637	54.141	55.1426	54.0501	53.8193	53.8404
Samoa	Both	0 to 20	Dermatitis	60.9211	61.1404	61.4677	61.8396	62.4524	62.8498	63.0805	63.7982	64.5368	65.2905	65.705	66.0696	65.7001	66.0396	65.578	64.7294	65.3961	65.162	64.8553	64.7649	64.322	65.0102	64.4331	64.1594	63.8965	64.3399	64.1542	64.07
Samoa	Both	1 to 4	Dermatitis	41.5859	41.4416	42.3252	42.2729	42.2699	42.8205	41.6237	41.602	42.3935	44.0966	44.1763	44.1697	41.9674	43.4948	43.9995	41.5809	43.8682	41.9389	41.9185	41.7193	40.3797	43.4179	42.0044	41.7679	41.2892	41.1636	41.4699	41.4169
Samoa	Both	10 to 14	Dermatitis	51.6771	51.6317	51.7751	52.1293	52.1086	52.0965	52.0017	52.2925	52.3242	52.2219	52.4576	52.2278	51.9835	52.7254	52.0766	52.3436	53.4154	52.5603	52.8883	52.4101	52.3329	52.4715	52.3197	52.5183	52.5024	51.8777	51.1903	52.0909
Samoa	Both	15 to 19	Dermatitis	47.2014	47.6329	47.4008	47.55	47.7318	47.3943	47.1548	47.2116	47.6814	47.2423	47.4102	47.9315	48.0021	47.8518	47.8319	47.8393	47.5764	48.1162	47.1596	47.4537	47.2475	48.0946	47.5261	47.1813	46.6588	47.467	47.3171	46.3023
Samoa	Both	5 to 9	Dermatitis	50.9879	50.9416	51.1589	51.1637	52.234	51.794	51.767	52.0695	51.8509	52.2181	51.8728	52.3833	52.8578	53.3818	53.3332	52.4822	53.0415	54.2498	53.2883	53.5085	53.2659	53.3392	53.6334	53.212	52.7841	54.1667	53.509	52.6687
Samoa	Female	0 to 20	Dermatitis	61.746	61.8913	62.3819	62.686	63.0754	63.7956	63.4662	64.3539	65.1494	65.9195	66.1085	66.6643	65.8846	66.9678	65.8007	64.405	65.9575	65.1472	64.8766	65.0655	64.5046	64.9829	64.7729	64.4007	63.8529	64.7765	64.9091	64.0884
Samoa	Female	1 to 4	Dermatitis	42.7465	42.516	43.5426	43.3956	43.3246	44.9446	41.8998	41.6155	42.8086	45.551	45.6107	45.5981	42.5789	45.4191	45.3524	40.9617	45.2656	41.7089	41.6602	41.871	40.68	43.1707	42.4798	42.4338	41.4922	40.9159	42.2318	42.106
Samoa	Female	10 to 14	Dermatitis	52.1213	52.0276	51.9257	52.6447	52.6056	52.5845	51.9746	53.4123	53.4827	52.8994	52.9812	53.0784	52.4846	53.3147	51.9191	52.4357	54.5963	53.4701	53.5699	53.4458	52.4463	52.6991	52.7233	52.7436	52.7542	52.7659	52.7533	52.601
Samoa	Female	15 to 19	Dermatitis	46.588	47.0305	47.4211	46.9698	47.3551	47.3416	47.0831	47.178	47.8243	46.7932	45.8737	47.2827	47.2653	47.6476	46.4882	46.4599	47.183	47.1203	46.3208	46.7067	47.0243	46.983	46.9462	46.2586	45.2015	46.9113	46.5996	44.5229
Samoa	Female	5 to 9	Dermatitis	48.9153	48.9629	49.5213	49.6486	49.7043	49.6819	49.6441	49.5504	49.1403	49.7971	49.8961	50.0103	50.2217	52.5154	52.1247	50.7206	50.9621	52.2226	51.558	52.155	51.6481	51.7412	52.2716	51.8208	51.0373	53.4784	52.5839	51.1285
Samoa	Male	0 to 20	Dermatitis	60.2858	60.5565	60.7054	61.1359	61.9654	62.0386	62.8291	63.3686	64.054	64.7927	65.4347	65.6064	65.6464	65.2317	65.4723	65.1736	64.938	65.2831	64.9343	64.5568	64.2255	65.1247	64.1611	63.9822	63.9963	63.9276	63.4058	64.0736
Samoa	Male	1 to 4	Dermatitis	41.5022	41.4672	42.1255	42.1847	42.2597	41.5861	42.5279	42.8044	43.085	43.5128	43.6105	43.6134	42.4796	42.4496	43.5434	43.4734	43.3728	43.3836	43.3978	42.7547	41.3575	44.7639	42.6534	42.2227	42.2964	42.6815	41.8441	41.8772
Samoa	Male	10 to 14	Dermatitis	51.4895	51.4476	51.7936	51.7733	51.7538	51.7438	52.1514	51.3271	51.3207	51.6891	52.0612	51.5052	51.5806	52.2209	52.293	52.3196	52.3284	51.7318	52.2899	51.4711	52.3027	52.3251	51.9868	52.3597	52.2963	51.0074	49.6369	51.5484
Samoa	Male	15 to 19	Dermatitis	47.7417	48.1364	47.3285	48.0275	47.9972	47.3562	47.128	47.1332	47.4279	47.5487	48.7277	48.4133	48.5513	47.8938	48.9159	48.9386	47.7179	48.8292	47.7242	47.9123	47.2148	48.9237	47.8464	47.8321	47.825	47.731	47.7462	47.7635
Samoa	Male	5 to 9	Dermatitis	52.9826	52.818	52.677	52.5499	54.6135	53.7642	53.7412	54.431	54.4044	54.4721	53.6851	54.586	55.319	54.0678	54.3528	54.0688	54.9377	56.0844	54.8282	54.6553	54.6648	54.6997	54.7226	54.3251	54.2394	54.4762	54.0657	53.8591
Solomon Islands	Both	0 to 20	Dermatitis	61.5978	61.4517	61.5103	61.6973	61.5846	61.6585	62.2207	61.837	62.2092	62.8313	63.4766	63.4198	63.054	63.4017	63.5036	63.6091	63.7431	64.4341	63.9984	63.9956	63.9027	64.0217	63.684	63.6553	63.498	63.7133	63.8833	62.9759
Solomon Islands	Both	1 to 4	Dermatitis	31.7559	30.5896	33.1932	33.2647	32.4017	33.6188	34.0781	33.9463	34.5614	35.2137	37.6641	36.2461	34.3119	35.7734	35.4987	36.187	36.2408	36.7237	35.465	35.4278	36.2802	36.3678	35.9977	35.9293	36.7873	37.061	39.37	36.7304
Solomon Islands	Both	10 to 14	Dermatitis	49.3572	50.1416	50.0451	50.0403	50.4248	50.309	50.5195	49.7696	50.2478	50.687	50.8744	50.8723	50.6331	50.1835	49.7824	49.6027	50.2315	50.3035	49.6194	50.6913	50.3367	50.6179	50.0638	50.0892	50.1772	50.7952	50.6931	50.2521
Solomon Islands	Both	15 to 19	Dermatitis	46.0087	45.5212	45.6423	46.1502	46.2071	46.2573	46.5716	45.9988	45.0638	45.3203	45.3687	45.8021	45.8386	46.3842	46.8751	46.3612	45.5868	46.9782	46.1871	46.5887	46.7782	46.6492	46.162	46.5487	46.5067	46.2332	46.6014	45.6751
Solomon Islands	Both	5 to 9	Dermatitis	46.6656	47.313	45.5229	46.3361	46.5725	45.8996	47.4719	47.0711	48.2193	49.1442	48.7709	48.7043	48.5306	48.2024	48.3596	48.6408	48.8798	49.8728	50.5587	48.4426	47.5035	47.9814	48.235	48.2116	47.2266	48.385	47.5879	48.6235
Solomon Islands	Female	0 to 20	Dermatitis	62.1593	62.3853	62.5604	62.4565	61.8744	61.874	62.1553	62.1304	61.691	62.3291	63.3149	62.9635	62.8818	62.6261	63.0886	63.0413	62.8845	63.7944	63.6108	63.5713	63.3123	63.3021	62.8263	62.9551	62.5867	63.3085	62.8959	62.6648
Solomon Islands	Female	1 to 4	Dermatitis	36.8294	35.0054	38.4562	37.3044	34.9524	35.2416	35.3063	35.2953	35.3828	35.8135	38.7651	35.8881	35.8399	34.8309	35.5369	35.6619	35.6751	35.6752	35.5822	34.8409	35.584	35.7044	35.1723	36.1628	35.641	37.9974	38.6389	36.9255
Solomon Islands	Female	10 to 14	Dermatitis	49.7536	50.2234	50.2554	50.6673	50.6908	50.3709	50.7385	50.7803	49.9921	50.785	50.9833	50.9682	50.4878	49.9397	49.9209	49.9302	49.9828	50.0254	49.8124	50.6227	50.911	50.7164	50.0582	50.0903	50.4247	50.9039	50.9664	50.5685
Solomon Islands	Female	15 to 19	Dermatitis	44.3425	44.3327	44.6624	44.752	44.875	44.8982	44.9335	44.8035	43.2535	43.3077	43.3464	44.1704	44.2008	45.3739	45.7951	45.8273	44.267	46.245	45.5675	45.5609	45.5585	45.5505	44.8864	44.7155	45.5033	44.677	44.8643	44.065
Solomon Islands	Female	5 to 9	Dermatitis	46.0236	49.3116	46.462	46.8424	46.7818	47.0456	47.6693	47.4057	47.419	48.4951	49.3109	49.1993	48.9766	47.8337	48.2832	47.3865	47.8523	49.8043	49.5672	48.8021	46.1243	46.3013	46.2275	46.2991	44.3374	46.4452	44.3479	47.707
Solomon Islands	Male	0 to 20	Dermatitis	61.1112	60.5867	60.5272	61.0121	61.3841	61.5346	62.3862	61.6391	62.8346	63.4415	63.7424	63.9848	63.3299	64.2934	64.0259	64.2906	64.7233	65.195	64.5027	64.5395	64.613	64.8627	64.6666	64.4728	64.5295	64.227	64.9908	63.3945
Solomon Islands	Male	1 to 4	Dermatitis	28.2277	27.8693	29.3564	30.7459	31.5651	33.6952	34.546	34.294	35.4325	36.2749	37.9965	38.2645	34.4406	38.4545	37.1472	38.3859	38.4771	39.4425	37.0287	37.7498	38.6574	38.703	38.5365	37.3319	39.6131	37.6163	41.5515	38.1103
Solomon Islands	Male	10 to 14	Dermatitis	48.9879	50.0915	49.8768	49.457	50.2104	50.2824	50.3496	48.8173	50.5306	50.6147	50.7975	50.8113	50.8096	50.4692	49.6899	49.3333	50.5346	50.6338	49.4923	50.821	49.8503	50.584	50.1279	50.1453	50.002	50.7477	50.4754	49.996
Solomon Islands	Male	15 to 19	Dermatitis	47.313	46.3443	46.2507	47.1927	47.1823	47.2632	47.8492	46.8433	46.5375	46.9952	47.0455	47.0764	47.1089	46.9865	47.5418	46.4923	46.5202	47.3082	46.4151	47.2368	47.6211	47.3827	47.0983	48.0327	47.1644	47.4532	47.995	46.9573
Solomon Islands	Male	5 to 9	Dermatitis	47.1357	45.092	44.3944	45.6421	46.1819	44.5641	47.0867	46.554	48.8458	49.615	48.052	48.0354	47.9149	48.412	48.2728	49.7296	49.7367	49.7603	51.3815	47.9192	48.7291	49.5055	50.0898	49.9576	49.9618	50.1456	50.6781	49.349
Tonga	Both	0 to 20	Dermatitis	62.7958	62.5606	62.7331	62.7313	63.2065	63.4005	62.692	62.8289	63.693	63.2056	63.7228	63.8057	64.433	64.7727	64.9776	64.8106	65.3089	65.6514	65.56	65.6176	65.7972	65.5959	65.5137	65.1877	64.7252	64.3351	64.0867	63.5206
Tonga	Both	1 to 4	Dermatitis	42.6698	41.3728	41.5207	41.6616	42.6596	44.1929	41.5323	41.6232	43.1955	43.2447	42.6394	43.4281	44.9685	43.7037	44.2094	43.7617	44.2911	43.8846	43.8152	43.6377	44.6526	45.1482	44.8305	44.7788	44.6167	43.9519	43.8727	43.291
Tonga	Both	10 to 14	Dermatitis	52.2833	52.207	52.3679	52.5455	53.0042	53.0533	51.897	52.3558	52.7145	51.6735	52.7525	52.41	52.5756	53.1498	53.2103	52.6809	52.851	53.0951	52.5135	52.798	52.9245	52.8664	53.2111	53.1036	52.9485	53.2295	53.2936	53.213
Tonga	Both	15 to 19	Dermatitis	46.7852	47.5208	46.8063	46.5285	47.2514	47.0066	46.8644	46.5723	47.3814	46.7553	47.1273	46.626	46.6918	47.3773	46.9043	46.9075	47.2673	47.2801	47.1157	47.307	46.968	47.0709	47.0703	46.9349	47.0889	47.5515	47.4235	47.4024
Tonga	Both	5 to 9	Dermatitis	54.7655	54.1251	55.5664	55.5187	55.2535	54.8001	55.342	55.3162	56.3387	55.7417	56.2129	56.3355	56.7288	56.7457	56.4371	55.6588	55.9658	56.9173	57.2985	57.0593	57.5757	56.6918	57.2051	57.3078	57.0213	56.8666	58.3202	58.9171
Tonga	Female	0 to 20	Dermatitis	62.7132	62.6056	62.6188	62.5316	63.344	63.2333	61.7438	62.3322	62.9239	62.5645	62.8552	62.7294	63.4491	63.9635	64.1801	64.6981	64.8772	65.3297	65.5893	65.659	66.3726	65.6564	65.4315	65.0952	64.5193	64.4008	63.6608	63.3736
Tonga	Female	1 to 4	Dermatitis	41.6439	41.7394	41.811	41.8832	43.6095	43.6688	41.3521	41.4623	41.5727	41.7498	41.9045	42.0535	44.7454	42.5736	43.6705	43.8125	43.889	43.9631	44.0148	43.1491	46.0465	46.0217	45.3231	45.2972	45.2535	45.2053	45.1046	45.0308
Tonga	Female	10 to 14	Dermatitis	52.2533	51.7354	51.8598	52.1489	53.3369	53.3793	50.8267	52.1145	52.9136	52.914	52.9177	51.7664	51.9314	53.4767	52.5587	52.614	52.6414	52.227	52.7299	53.0332	53.0191	53.0142	53.0326	53.0554	53.0836	53.1115	52.6147	53.0715
Tonga	Female	15 to 19	Dermatitis	45.8182	45.9315	45.8828	45.3046	46.3621	45.8545	45.5485	45.5513	45.5536	45.5605	45.5671	45.5672	45.1468	45.8004	46.0512	46.0528	46.0567	46.054	45.7361	46.1366	46.1832	45.1786	45.1818	45.1889	45.1627	46.0717	45.6743	46.259
Tonga	Female	5 to 9	Dermatitis	54.3747	54.8555	55.0701	55.2363	54.5893	54.6953	53.8024	54.5414	56.1	53.6459	54.3839	54.4879	54.5844	54.6898	54.0323	54.8771	54.2412	55.7722	55.9423	55.9507	56.7123	54.8697	55.675	55.6353	54.8175	55.6569	56.4839	56.9739
Tonga	Male	0 to 20	Dermatitis	62.958	62.5918	62.9286	63.0167	63.149	63.6549	63.7482	63.4328	64.5828	63.967	64.7157	65.0129	65.5464	65.7124	65.9009	65.0305	65.8447	66.0572	65.582	65.6074	65.2	65.5112	65.556	65.2135	64.8475	64.1396	64.4069	63.5187
Tonga	Male	1 to 4	Dermatitis	44.9208	42.2082	42.429	42.6356	42.77	45.7832	42.9531	43.0151	46.0425	45.9536	44.5762	45.9953	46.1714	45.9858	45.8132	44.7527	45.7389	44.8282	44.6259	45.2312	44.0423	45.0848	45.2207	45.1428	44.8582	43.5436	43.4945	42.3831
Tonga	Male	10 to 14	Dermatitis	52.3286	52.6846	52.8644	52.9338	52.6697	52.7118	52.9565	52.6158	52.5497	50.4987	52.6447	53.1051	53.2743	52.9089	53.9216	52.8224	53.1252	54.0079	52.3436	52.5904	52.8256	52.6782	53.3064	53.0143	52.6166	53.1203	53.7452	53.0465
Tonga	Male	15 to 19	Dermatitis	47.4617	48.7842	47.4261	47.4265	47.8045	47.8048	47.8149	47.2184	48.8274	47.5601	48.2954	47.301	47.8523	48.5962	47.4148	47.4323	48.1554	48.1827	48.1779	48.1584	47.4259	48.6156	48.5991	48.2906	48.619	48.6036	48.7181	48.0391
Tonga	Male	5 to 9	Dermatitis	54.8556	53.0876	55.7877	55.5479	55.6733	54.6803	56.6906	55.908	56.4187	57.6781	57.8879	58.0326	58.7123	58.6404	58.676	56.282	57.4995	57.808	58.3377	57.795	57.9917	58.0627	58.2247	58.4427	58.6995	57.4398	59.5587	60.2592
Vanuatu	Both	0 to 20	Dermatitis	64.1343	64.5638	64.4302	64.3193	64.9697	64.6087	64.1593	63.5819	64.1365	64.0038	64.1657	64.2601	63.7355	63.6884	63.4785	63.4616	63.7587	63.5259	63.2392	63.3882	63.4881	63.7969	63.8543	63.9919	65.0369	65.551	65.3642	65.1729
Vanuatu	Both	1 to 4	Dermatitis	33.4279	34.6744	36.2035	36.0111	37.3589	37.219	37.6982	37.2769	38.0637	37.7468	38.7746	39.2279	37.8881	37.7798	38.5852	37.7576	38.5102	36.7198	37.6768	37.1598	37.2569	38.5367	38.2572	38.6857	39.3649	39.3407	39.3613	38.5022
Vanuatu	Both	10 to 14	Dermatitis	50.4307	50.6319	50.3573	49.6975	50.4655	50.4727	50.4686	49.6279	50.3595	49.6627	50.0573	50.1738	50.1873	49.5493	50.3617	50.0416	50.3219	50.7753	50.3957	50.7944	50.4923	50.0762	50.1361	50.1036	50.9781	50.7537	50.3314	50.3676
Vanuatu	Both	15 to 19	Dermatitis	45.205	46.6731	45.2865	45.9808	46.0287	45.6982	45.646	45.9814	45.9497	46.1329	45.8418	46.0594	46.5207	46.018	45.3847	46.7923	46.2064	45.8117	46.2355	45.68	46.4222	46.3975	45.7554	46.2744	46.8491	46.6159	46.6303	46.0503
Vanuatu	Both	5 to 9	Dermatitis	48.1701	48.1054	48.8067	49.7007	51.4061	50.9204	48.8689	47.9092	49.4295	50.3166	50.337	50.4325	49.0926	51.0613	49.6785	50.1696	52.0494	53.1378	51.0587	52.246	51.6819	51.697	51.7617	50.3234	51.9691	54.1687	53.2645	53.6233
Vanuatu	Female	0 to 20	Dermatitis	62.1272	63.0561	63.2786	62.8779	63.9769	63.2644	63.1427	62.6507	63.3349	62.9297	63.25	63.1924	62.9766	62.8561	62.2045	62.3743	62.317	62.0821	61.875	61.4155	61.4188	62.1053	62.0934	62.939	63.7962	64.3026	64.2649	64.2824
Vanuatu	Female	1 to 4	Dermatitis	31.6482	34.1635	36.3198	34.5814	37.3068	36.8842	37.6542	37.5895	37.8301	35.6858	38.312	38.4823	37.8275	37.8273	37.8217	38.1305	37.4999	35.412	36.4488	35.3173	35.4261	38.2841	38.4759	38.683	38.3023	39.6136	40.2964	38.5648
Vanuatu	Female	10 to 14	Dermatitis	48.9829	50.3986	49.7761	49.4884	49.5471	49.556	49.5505	49.4965	49.6624	49.6683	49.6654	49.8682	49.8479	49.8589	50.4308	50.4706	49.5024	50.434	50.4877	50.5626	49.4286	49.0496	49.1176	49.8521	50.2695	50.3264	49.9139	49.9467
Vanuatu	Female	15 to 19	Dermatitis	43.7136	45.0318	43.8942	44.7001	44.7616	44.0733	44.1002	44.1108	44.0949	44.4811	43.913	44.322	45.2861	44.2161	44.1377	45.4232	44.9889	44.0692	43.8739	43.9039	44.7261	44.7713	44.0012	44.9823	45.4468	45.0537	44.7542	45.0428
Vanuatu	Female	5 to 9	Dermatitis	45.3941	44.7847	46.5949	46.7308	49.9396	48.1281	47.1008	45.2196	48.6468	48.7938	48.919	48.2821	47.6471	49.0445	46.1375	46.2838	49.4386	51.0318	49.2876	47.8824	47.9875	47.9984	47.3532	48.2537	50.8409	51.3123	50.7592	52.2006
Vanuatu	Male	0 to 20	Dermatitis	66.2844	66.2061	65.7056	65.8846	66.0753	66.0734	65.2862	64.6217	65.0423	65.1902	65.1893	65.4376	64.5978	64.6274	64.8669	64.6644	65.317	65.089	64.7186	65.4868	65.6851	65.6063	65.7343	65.1448	66.3847	66.9052	66.5622	66.1552
Vanuatu	Male	1 to 4	Dermatitis	37.2013	36.978	37.7049	39.2157	38.9582	39.1369	39.2629	38.4854	39.8062	41.496	40.7117	41.4369	39.4577	39.2406	40.863	38.8659	41.0642	39.7261	40.5309	40.7184	40.7875	40.2636	39.4949	40.1303	41.9112	40.4344	39.7324	39.8849
Vanuatu	Male	10 to 14	Dermatitis	51.8848	50.9115	50.9769	49.9729	51.4317	51.4362	51.4285	49.8225	51.0843	49.6974	50.4632	50.4872	50.5352	49.2511	50.3042	49.6333	51.1529	51.1408	50.348	51.0575	51.5688	51.1124	51.1576	50.3583	51.6821	51.1678	50.7422	50.7711
Vanuatu	Male	15 to 19	Dermatitis	46.2557	47.8616	46.2349	46.8078	46.8441	46.9095	46.786	47.467	47.4303	47.4258	47.4046	47.4278	47.3542	47.4303	46.2202	47.7276	46.975	47.1284	48.1824	47.0169	47.6634	47.5616	47.063	47.0806	47.7628	47.7094	48.0383	46.5589
Vanuatu	Male	5 to 9	Dermatitis	50.8291	51.3065	50.876	52.5074	52.6666	53.5239	50.4441	50.423	49.982	51.6171	51.537	52.3755	50.3462	52.8867	53.0617	53.9083	54.4796	55.0512	52.6548	56.4362	55.1951	55.2127	55.9935	52.2038	52.8867	56.7964	55.5446	54.7947
Central Asia	Both	0 to 20	Dermatitis	44.8985	44.7963	44.9347	44.7493	44.5353	43.9728	43.2825	42.3135	41.1818	40.2057	39.1273	37.7849	36.6766	35.9177	35.2349	35.0018	34.9174	35.3568	36.2096	36.9598	38.0955	39.7797	41.1369	42.3734	43.737	45.3854	46.2473	46.982
Central Asia	Both	1 to 4	Dermatitis	43.2367	43.2698	44.1635	44.5028	44.0492	44.6548	44.756	44.8316	45.3697	45.1095	45.7573	45.8967	45.691	46.3229	45.9153	46.8718	46.3636	46.9138	47.9673	47.632	49.0295	48.809	48.7473	48.9449	48.1487	49.6395	49.6571	49.7764
Central Asia	Both	10 to 14	Dermatitis	32.328	32.4087	32.3839	32.2136	32.5677	32.3966	32.4537	32.4365	32.5654	32.6823	32.5301	32.5374	32.6644	32.7536	32.6927	32.9406	32.6197	33.1132	33.0183	33.3481	33.0829	33.1225	33.4342	33.2585	33.3934	33.1881	33.601	33.6359
Central Asia	Both	15 to 19	Dermatitis	34.1415	34.0268	33.8895	33.8896	33.9284	33.775	33.8119	33.9093	33.7063	33.9835	33.8882	33.8604	33.8202	33.9139	34.2068	34.0176	34.2725	34.1704	34.1966	34.4915	34.0734	34.4809	34.1712	34.1594	34.3392	34.8648	34.8538	34.788
Central Asia	Both	5 to 9	Dermatitis	34.7084	33.8936	34.3644	34.4391	35.1824	35.461	35.7502	35.434	34.8039	35.1761	35.9891	35.3969	35.7196	36.1021	36.2643	36.7368	37.4184	37.3914	37.9833	35.9304	36.4588	37.6685	37.5318	36.847	37.4427	38.1983	37.3388	38.27
Central Asia	Female	0 to 20	Dermatitis	44.2359	44.0818	43.8976	43.7788	43.4987	42.832	42.124	41.2929	40.0507	39.0127	37.9475	36.5949	35.3152	34.359	33.8189	33.3826	33.3402	33.8679	34.609	35.4969	36.6922	38.4467	39.7282	40.8323	42.4446	43.8542	45.2077	45.683
Central Asia	Female	1 to 4	Dermatitis	43.5804	44.1621	44.7638	45.2032	44.8642	45.3006	45.2411	45.4693	45.5746	46.2493	45.7198	45.6398	45.5455	46.0487	45.6161	46.5624	45.9766	47.2667	47.6191	47.0349	48.3391	47.9514	48.509	48.7275	47.2509	48.9245	49.8702	49.7866
Central Asia	Female	10 to 14	Dermatitis	31.6503	31.5076	31.6379	31.1544	31.9046	31.4972	31.5813	31.5086	31.9476	31.739	31.5669	31.6759	31.8446	31.8204	31.8362	32.1106	31.6094	32.0423	32.3041	32.3714	32.2503	32.2851	32.2855	32.0863	32.5364	32.0299	32.8239	32.6923
Central Asia	Female	15 to 19	Dermatitis	32.4466	32.3326	32.199	32.2843	32.2394	31.9937	32.0891	32.1229	31.9084	31.8983	31.9693	32.0524	31.7977	31.8759	32.4318	31.9705	32.4839	32.2933	32.0126	32.7688	32.4985	33.168	32.3492	31.9979	32.4466	32.9343	33.2793	33.146
Central Asia	Female	5 to 9	Dermatitis	32.4461	31.4533	30.3628	31.1712	31.0609	31.566	31.8479	32.3896	31.0332	31.6287	33.3632	32.6241	32.4847	32.3584	32.8683	32.8845	33.7355	33.9582	34.5448	32.883	32.8753	33.8872	34.2331	33.2347	34.6185	34.1326	33.5246	33.4885
Central Asia	Male	0 to 20	Dermatitis	45.4221	45.377	45.8627	45.6065	45.4631	45.0101	44.3378	43.2213	42.2053	41.2951	40.2021	38.8693	37.9416	37.3925	36.5581	36.5429	36.4189	36.7707	37.7469	38.3596	39.4435	41.0632	42.5078	43.8907	45.0034	46.9073	47.2668	48.2744
Central Asia	Male	1 to 4	Dermatitis	43.9695	43.3759	44.5344	44.7348	44.1888	44.9413	45.2182	45.1162	46.1045	44.8147	46.7357	47.1108	46.7976	47.5231	47.1754	48.0694	47.6863	47.3776	49.125	49.0918	50.4839	50.464	49.7237	49.8828	49.8983	51.0698	50.0654	50.398
Central Asia	Male	10 to 14	Dermatitis	32.7486	33.0704	32.8836	33.0438	32.9916	33.0633	33.0917	33.1383	32.9472	33.4025	33.2761	33.1789	33.2627	33.4747	33.3337	33.5637	33.4371	34.0082	33.5499	34.1606	33.7602	33.8052	34.4393	34.2907	34.1091	34.2033	34.2395	34.4472
Central Asia	Male	15 to 19	Dermatitis	35.498	35.3708	35.2234	35.1323	35.2525	35.1927	35.1698	35.3332	35.1446	35.7188	35.4484	35.3113	35.495	35.6025	35.6183	35.7129	35.7024	35.6906	36.0353	35.853	35.299	35.4433	35.6604	36.0017	35.9165	36.4799	36.1226	36.1276
Central Asia	Male	5 to 9	Dermatitis	36.4175	35.805	37.9495	37.2379	38.8905	38.9251	39.2225	37.9949	38.1476	38.2822	38.1146	37.6903	38.5103	39.4365	39.2375	40.1953	40.7012	40.4191	41.0168	38.5776	39.6638	41.069	40.4347	40.0851	39.8582	41.8947	40.7847	42.7099
Armenia	Both	0 to 20	Dermatitis	46.6906	46.092	46.0566	45.7172	44.4563	43.7392	42.0115	39.9125	38.1909	36.7894	35.4873	33.4423	31.9053	30.9435	30.5656	30.1495	30.7116	31.1081	32.0083	33.9299	35.7483	38.6708	40.5586	43.0156	44.2564	44.9844	46.7412	46.2074
Armenia	Both	1 to 4	Dermatitis	50.3278	49.4486	50.7147	49.571	49.6168	49.467	51.5716	49.0889	49.0184	47.9693	47.9181	46.7717	47.4349	49.8031	49.451	47.4987	47.7039	47.9375	48.0768	49.6019	48.6467	48.5465	49.8024	48.7116	51.1745	50.5975	49.9277	49.0783
Armenia	Both	10 to 14	Dermatitis	34.3218	34.0565	34.1351	34.7902	34.947	34.9907	34.6766	34.2192	34.4774	34.8755	35.1042	34.5842	34.4274	34.3727	34.6978	34.7435	34.7289	35.2669	34.464	34.814	35.1195	35.6332	34.0732	35.4912	34.8126	35.4452	36.47	36.0826
Armenia	Both	15 to 19	Dermatitis	35.1757	34.9083	34.9253	35.5775	34.895	36.6436	35.0057	35.3057	34.8456	35.6571	35.8435	36.0127	35.6499	35.9575	35.9226	35.9476	36.3389	35.911	35.9966	35.9816	35.7795	35.9145	35.8451	36.5466	36.4576	35.5035	35.7134	34.9136
Armenia	Both	5 to 9	Dermatitis	35.9893	35.5106	36.0076	36.5004	36.2857	36.5342	37.5962	36.9339	36.9482	36.7382	38.6287	38.667	39.1226	36.3621	36.759	36.9313	39.114	38.2272	38.1295	37.9869	37.1395	39.5868	39.9909	41.1646	39.6137	38.5616	41.5495	39.1889
Armenia	Female	0 to 20	Dermatitis	45.9045	45.8774	45.4863	45.1371	43.1086	43.067	40.6493	38.2917	36.7291	35.6935	34.5653	31.8399	29.9163	28.8649	28.5092	27.9485	28.3427	29.1911	29.8303	31.4822	34.3764	37.5035	39.19	41.6109	43.2976	44.2791	45.8337	45.6513
Armenia	Female	1 to 4	Dermatitis	49.5984	51.8936	51.7766	50.821	50.8773	50.5949	50.736	49.259	48.7972	49.2678	49.2873	47.183	48.5154	48.2226	50.3351	47.8072	48.2932	49.3946	48.5331	48.572	50.9681	51.0392	51.1332	50.6509	51.4466	50.2104	48.7462	49.0359
Armenia	Female	10 to 14	Dermatitis	34.0091	34.0625	34.1107	33.7946	34.0278	34.0392	34.0608	33.6471	34.5319	35.2431	35.2809	34.1612	34.1963	33.9737	34.5112	34.5499	34.519	34.8794	33.9515	33.9836	34.4397	35.7825	33.87	35.3804	35.4175	34.3382	36.4736	35.663
Armenia	Female	15 to 19	Dermatitis	34.1987	33.1515	33.3319	34.7104	33.1966	35.2899	33.282	33.7744	33.3328	34.8166	35.1352	34.8978	33.8007	34.2625	34.283	34.2949	34.6435	34.3537	34.6395	34.6198	34.9227	35.2361	34.7173	34.7193	34.5737	34.2029	34.2746	33.0453
Armenia	Female	5 to 9	Dermatitis	31.1928	31.6128	31.5768	32.8366	30.3729	34.2608	33.5891	30.9244	31.2665	30.5166	34.2341	34.3254	34.311	33.5423	32.2436	32.4291	33.8311	35.5468	34.1434	34.0032	34.2547	34.504	35.2914	35.807	35.9956	37.5372	37.9189	37.2809
Armenia	Male	0 to 20	Dermatitis	47.4372	46.2382	46.5728	46.2385	45.7722	44.3393	43.3301	41.4942	39.6024	37.8174	36.3364	34.9979	33.8606	32.9977	32.6025	32.3411	33.0829	33.038	34.2132	36.4155	37.1785	39.918	42.0217	44.5254	45.345	45.829	47.7888	46.9173
Armenia	Male	1 to 4	Dermatitis	51.7145	47.3784	50.085	48.8241	48.8582	48.8742	52.9729	49.5893	49.951	47.3757	47.2778	47.2253	47.1598	52.0839	49.2336	48.0172	47.923	47.2518	48.3992	51.3272	47.0022	46.725	49.0829	47.4419	51.4409	51.5916	51.7982	49.8312
Armenia	Male	10 to 14	Dermatitis	34.4647	33.8785	33.9909	35.6267	35.7013	35.765	35.0918	34.5859	34.19	34.2634	34.7146	34.8126	34.445	34.5803	34.6904	34.7625	34.8019	35.574	34.9417	35.642	35.8314	35.5908	34.3925	35.7289	34.4026	36.6004	36.5956	36.601
Armenia	Male	15 to 19	Dermatitis	35.9075	36.4008	36.2497	36.1541	36.2894	37.6492	36.4064	36.4953	36.0135	36.1178	36.1227	36.6933	37.1011	37.242	37.1477	37.1936	37.6276	37.0582	36.9314	36.9229	36.2047	36.2009	36.6444	38.0882	38.086	36.6107	36.9748	36.6066
Armenia	Male	5 to 9	Dermatitis	40.4647	39.0452	40.0937	39.7822	41.9264	38.3632	41.2341	42.6681	42.3405	42.6957	42.6728	42.6694	43.6195	38.9111	41.0143	41.189	44.1159	40.7505	41.9098	41.7765	39.8941	44.4049	44.4376	46.2219	43.0237	39.4684	44.9343	40.9246
Azerbaijan	Both	0 to 20	Dermatitis	45.9638	46.6936	47.1249	47.5905	46.9534	46.6565	45.9455	44.5602	43.6994	43.0557	41.3335	39.8474	37.7212	36.0747	34.979	34.1099	33.7538	33.7601	35.0313	36.0253	37.3629	38.6946	40.9674	42.5973	43.9252	45.8076	47.1265	47.5427
Azerbaijan	Both	1 to 4	Dermatitis	47.929	46.4697	46.3292	47.3426	47.5355	49.7225	48.0972	47.3959	51.7308	52.5012	51.2804	51.2615	51.068	51.1806	48.1207	48.3324	48.6705	49.045	50.7734	51.9446	50.8503	50.1977	50.3532	50.5074	50.6689	51.6247	51.7319	50.9971
Azerbaijan	Both	10 to 14	Dermatitis	34.6053	34.595	35.1528	34.8996	34.0832	34.6435	35.2755	34.4577	34.3094	34.6154	34.5615	35.1211	34.2045	34.0523	34.7587	34.7823	34.5949	34.4051	34.6895	35.0825	35.3528	34.9036	35.3334	34.9237	34.8848	35.0658	35.4821	34.5643
Azerbaijan	Both	15 to 19	Dermatitis	35.9661	35.5857	35.8156	35.9716	35.2866	35.5037	36.009	36.125	35.7674	35.7986	36.1402	36.0967	35.8486	35.8286	35.5606	35.6517	35.6293	35.9624	35.587	35.5554	35.4737	35.5128	36.205	35.4373	35.221	35.5019	35.7621	35.9258
Azerbaijan	Both	5 to 9	Dermatitis	38.0994	40.3413	39.2196	40.1276	40.2491	38.4687	38.6181	38.4858	38.7222	41.9137	42.0359	42.0682	42.0669	41.2569	42.9662	42.345	42.6277	41.2725	44.449	42.5042	43.2548	42.8475	43.0143	44.3794	42.8349	43.6341	43.6139	44.016
Azerbaijan	Female	0 to 20	Dermatitis	45.2806	45.1811	45.799	45.9191	45.1927	44.5702	43.7742	42.69	41.9091	41.5481	39.6722	38.2961	35.7647	33.8124	33.2925	31.7443	31.5853	31.8144	33.5025	33.8881	35.4085	36.9514	39.3241	40.8496	42.7187	44.7197	46.0556	46.2115
Azerbaijan	Female	1 to 4	Dermatitis	48.2813	47.1834	46.8488	48.5701	48.7953	48.8239	46.2317	46.8977	52.1499	52.3912	51.2903	51.2423	50.9184	50.8159	49.2028	49.1958	49.3562	49.675	52.5272	52.9309	50.9493	49.5124	49.6431	49.7689	49.8874	51.3939	51.4826	50.0211
Azerbaijan	Female	10 to 14	Dermatitis	32.9763	33.2395	33.8513	33.7878	32.3951	32.4244	33.3402	32.828	32.9041	33.5362	33.5682	34.5974	32.6881	32.7462	33.2417	33.3177	33.8469	33.7751	33.1342	34.0639	34.695	34.4579	34.5335	34.9375	34.9225	35.3252	35.0688	33.1915
Azerbaijan	Female	15 to 19	Dermatitis	34.6143	33.4016	34.2559	33.4851	33.3276	33.3194	34.1369	34.122	33.476	33.4596	33.4708	33.4061	33.4281	33.4563	33.7655	33.9376	33.9622	34.1286	34.4338	33.5259	33.6007	33.6879	35.0849	33.5629	33.6945	33.703	34.2456	34.5937
Azerbaijan	Female	5 to 9	Dermatitis	34.9325	34.0824	34.0198	33.9678	34.1542	34.1953	34.2983	34.649	34.7987	39.5959	39.7045	39.7908	39.8319	37.483	41.2564	36.9256	37.2502	37.9593	43.1799	39.3426	40.4408	40.8704	39.7338	40.3052	40.5864	40.6809	40.5927	40.8755
Azerbaijan	Male	0 to 20	Dermatitis	46.6162	48.2003	48.4309	49.2575	48.7087	48.7494	48.125	46.4218	45.472	44.5355	42.9715	41.3749	39.6643	38.3346	36.6514	36.4775	35.927	35.7176	36.5859	38.1975	39.3672	40.5036	42.6952	44.4391	45.2501	47.0289	48.3413	49.0145
Azerbaijan	Male	1 to 4	Dermatitis	48.3023	46.5525	46.6373	46.7843	46.9299	51.3427	50.8953	48.7444	51.7578	53.047	51.7918	51.8096	51.7756	52.1063	47.7738	48.2049	48.7064	49.1127	49.5632	51.4353	51.3293	51.5206	51.6895	51.8613	52.053	52.3819	52.4995	52.5692
Azerbaijan	Male	10 to 14	Dermatitis	36.0949	35.7921	36.2818	35.8508	35.6184	36.725	37.0682	35.9396	35.5564	35.5356	35.389	35.4749	35.5638	35.2015	36.1277	36.1111	35.2207	34.9364	36.165	36.0479	35.9859	35.35	36.1489	34.9719	34.927	34.924	35.9837	35.9646
Azerbaijan	Male	15 to 19	Dermatitis	37.1056	37.5108	37.083	38.1489	36.931	37.3557	37.5214	37.758	37.6979	37.7809	38.464	38.4511	37.9332	37.8676	37.0147	37.0123	36.9303	37.4305	36.3568	37.2311	37.012	37.0259	37.0289	37.0431	36.4857	37.0585	37.0631	37.0725
Azerbaijan	Male	5 to 9	Dermatitis	40.8678	46.3045	44.0959	45.9902	46.044	42.3774	42.5714	41.9361	42.2619	43.7557	43.9077	43.9093	43.8912	44.6854	44.32	47.4338	47.6747	44.3134	45.4918	45.417	45.8398	44.6333	46.0619	48.1758	44.9016	46.3724	46.4172	46.9289
Georgia	Both	0 to 20	Dermatitis	39.0005	38.502	37.4582	37.2176	36.146	35.1073	34.622	33.1695	32.8266	31.2834	30.4735	29.0549	28.704	28.4052	27.8713	28.1726	28.2063	29.6355	29.9635	31.6051	33.3809	34.7993	37.3366	38.7479	39.4293	41.8082	42.0309	43.3424
Georgia	Both	1 to 4	Dermatitis	52.1095	51.6606	51.6038	52.5466	51.383	50.6822	53.6709	52.027	52.186	51.2948	51.771	52.2949	52.4533	53.6695	51.3415	51.6799	50.8996	55.6109	52.3468	53.9878	54.7119	54.025	55.7261	55.775	52.2713	54.3155	54.4396	55.0152
Georgia	Both	10 to 14	Dermatitis	28.5809	28.2074	27.841	27.5673	27.3719	27.5837	26.7612	27.0666	28.31	27.9444	28.6212	27.7812	28.4503	28.374	27.4562	27.633	27.1803	28.0403	28.6492	28.6772	27.5019	27.6601	28.1351	28.3967	28.7249	29.1771	29.7673	29.3827
Georgia	Both	15 to 19	Dermatitis	30.5181	30.2291	29.7537	30.1943	30.2423	29.8893	30.4272	30.4115	30.5824	30.1127	29.7446	29.4918	29.8831	30.5599	31.0378	30.5237	30.3747	30.5967	30.2033	30.4074	30.3995	30.1525	30.6702	30.1947	30.7596	31.7249	30.7754	32.4677
Georgia	Both	5 to 9	Dermatitis	36.0536	36.0325	33.6146	33.9468	33.1291	33.0607	34.1853	32.6403	33.0237	32.2574	32.5617	32.915	34.1314	32.692	32.5874	34.2733	34.23	32.7105	31.7787	31.5293	34.211	32.2638	33.8105	34.6877	34.7392	38.5454	35.5893	36.1261
Georgia	Female	0 to 20	Dermatitis	39.6956	38.1452	37.4712	36.9473	35.9405	34.4464	34.2804	32.5642	32.0831	30.5701	29.7599	28.052	27.233	27.0884	26.8677	27.8904	27.0034	29.1269	28.9834	30.7467	33.2611	34.1917	37.3121	38.8252	39.2364	41.8079	42.5388	43.823
Georgia	Female	1 to 4	Dermatitis	53.6005	52.8097	51.8382	52.1779	53.2821	51.7077	53.9548	52.4252	52.4205	52.4339	53.2353	53.2768	53.3332	55.3694	51.3434	52.861	51.009	55.5894	53.6203	52.5578	56.3614	56.4459	56.4216	56.3704	51.3626	55.0227	54.7553	55.6188
Georgia	Female	10 to 14	Dermatitis	28.4811	27.3355	28.1081	28.0891	26.8652	26.7994	26.5755	26.8247	28.2316	27.248	28.2346	26.6547	27.9332	28.0519	28.2726	28.7665	26.5381	28.4696	27.6854	27.8705	27.137	27.2107	28.0991	28.3491	28.6184	29.2931	30.0545	29.1055
Georgia	Female	15 to 19	Dermatitis	29.6344	29.0396	28.3929	28.6753	29.1598	28.4875	29.5026	29.3635	29.3737	29.1938	28.4672	28.2195	28.2659	28.8265	29.6685	29.3017	28.8699	29.4122	29.4475	29.681	29.6609	28.2751	29.2011	28.9937	29.023	30.6255	30.0555	31.5249
Georgia	Female	5 to 9	Dermatitis	35.3362	32.3824	31.636	31.3047	30.5216	30.2737	31.8104	29.5828	29.6308	29.5975	30.2406	31.623	30.2788	29.2759	28.9464	33.062	33.2357	32.6337	29.2986	31.3839	33.2355	29.3888	33.2196	33.2716	33.6395	34.0738	32.7428	33.7761
Georgia	Male	0 to 20	Dermatitis	38.0252	38.6607	37.2084	37.2679	36.1131	35.5601	34.7244	33.5545	33.3645	31.7858	30.9837	29.879	30.0314	29.5792	28.7225	28.2868	29.3009	30.0249	30.8568	32.3906	33.4279	35.3664	37.3246	38.6489	39.6177	41.8089	41.5195	42.865
Georgia	Male	1 to 4	Dermatitis	50.8429	50.8325	51.8351	53.3986	49.7384	50.096	53.7027	52.0642	52.4026	50.5868	50.6866	51.7119	51.9764	52.2236	51.8994	50.9422	51.3763	55.8732	51.4512	55.8973	53.2142	51.717	55.1772	55.3256	53.7493	53.8409	54.3888	54.592
Georgia	Male	10 to 14	Dermatitis	28.3334	28.7811	27.199	26.6637	27.552	28.055	26.5747	26.9448	28.0235	28.3015	28.6576	28.6091	28.6398	28.3531	26.24	26.1277	27.5562	27.3586	29.4232	29.3221	27.7377	28.0069	28.096	28.387	28.7948	29.0257	29.4615	29.6237
Georgia	Male	15 to 19	Dermatitis	31.1031	31.1017	30.792	31.3574	30.9329	30.9051	30.938	31.0393	31.3778	30.6062	30.6217	30.3566	31.0863	31.8967	31.9899	31.3467	31.5049	31.389	30.555	30.7465	30.7993	31.7303	31.8588	31.1425	32.261	32.6287	31.3481	33.25
Georgia	Male	5 to 9	Dermatitis	35.9358	39.1305	34.8968	35.9569	35.0982	35.2304	35.8979	35.1059	35.8536	34.3006	34.2493	33.5104	37.4931	35.6222	35.7788	34.9551	34.7248	32.3196	33.8782	31.2798	34.7738	34.7879	33.9928	35.7148	35.42	42.6121	38.0189	38.0397
Kazakhstan	Both	0 to 20	Dermatitis	41.0688	40.7804	40.5	40.0064	39.6646	39.0922	38.3176	36.8792	35.5487	34.4745	32.5	31.062	30.1249	29.5567	29.2151	28.832	29.4611	30.7752	31.9361	34.5595	36.7114	38.4161	40.6541	42.5667	44.8476	46.684	48.0174	48.7817
Kazakhstan	Both	1 to 4	Dermatitis	43.1096	46.353	48.0509	49.2897	49.5277	49.8565	49.8852	48.1869	49.5429	50.9193	49.3281	49.5472	49.7412	51.3323	52.0363	49.7859	49.9879	51.1738	52.1285	52.0664	53.7258	52.4893	53.3144	53.3194	53.2948	53.0822	51.9787	52.9577
Kazakhstan	Both	10 to 14	Dermatitis	29.7665	29.4808	29.1573	28.5205	29.389	29.3611	29.6513	29.4586	29.1483	29.4818	29.7362	29.1803	28.8935	29.4676	29.3903	29.7542	29.7814	29.7897	29.1752	29.9924	30.0147	29.9895	29.781	29.3015	30.1764	29.5694	30.9983	31.6161
Kazakhstan	Both	15 to 19	Dermatitis	31.8449	32.2336	31.1974	31.4452	31.248	31.2666	31.288	31.2098	31.2713	31.0599	30.8585	30.998	31.2452	31.207	32.0421	31.4157	31.608	31.8832	31.2166	32.2367	32.0573	31.1203	31.2608	31.3248	31.5925	32.0686	32.8615	32.7142
Kazakhstan	Both	5 to 9	Dermatitis	34.6283	31.6127	33.252	32.8331	33.2381	34.2484	34.3763	34.5611	34.0654	34.245	32.0073	32.1545	33.7726	33.924	33.0953	33.9412	34.0234	33.8215	33.5646	33.8699	33.7386	34.9232	33.9139	33.3108	33.3064	35.0445	34.2917	34.7681
Kazakhstan	Female	0 to 20	Dermatitis	40.8043	40.8081	40.0856	40.1247	39.8784	39.1194	38.2782	36.6704	34.9472	33.6227	31.588	30.4954	29.0611	28.6514	28.5075	28.032	28.6121	30.3907	30.7534	33.4679	35.7663	36.997	39.3677	41.3279	43.9915	45.6713	48.0082	47.709
Kazakhstan	Female	1 to 4	Dermatitis	42.9781	48.273	48.0092	50.0515	50.2384	50.7102	51.0679	49.5855	51.7444	52.079	48.9014	49.0851	49.2925	50.0492	52.8893	53.0345	53.1732	53.8568	51.9601	51.6034	53.8589	51.5047	52.8586	52.7816	54.3711	52.8298	53.6251	53.4148
Kazakhstan	Female	10 to 14	Dermatitis	29.0772	28.8543	28.469	27.5095	29.3037	29.2664	29.3384	28.8705	28.1663	28.1802	28.1756	28.196	27.5693	29.0009	29.0256	28.7954	28.7974	28.817	28.8678	28.9046	28.9265	28.9389	28.3668	28.5831	28.888	27.3975	31.1689	31.0209
Kazakhstan	Female	15 to 19	Dermatitis	30.5552	30.6253	29.7905	30.5573	30.1296	30.1944	30.1991	29.9941	30.0534	30.0672	29.6122	30.1166	30.1973	30.1356	30.4582	29.7788	29.9092	31.2348	29.512	31.4705	31.4976	29.6164	29.5051	29.335	29.8099	30.4889	31.9047	30.643
Kazakhstan	Female	5 to 9	Dermatitis	33.4668	30.934	32.0087	33.4391	33.2457	33.168	33.2428	33.3166	30.8997	30.9753	31.03	31.1819	31.4422	31.6535	31.9416	32.0291	31.9911	31.9148	31.1091	31.0316	30.1278	31.9614	32.0322	30.6377	31.2441	34.1739	32.1258	30.7951
Kazakhstan	Male	0 to 20	Dermatitis	41.1257	40.5216	40.7226	39.6576	39.2173	38.8464	38.1415	36.8844	35.9674	35.1569	33.2431	31.4333	31.0244	30.287	29.7314	29.4476	30.1349	30.9575	32.9756	35.5127	37.5205	39.7403	41.8449	43.7164	45.6024	47.6082	47.8826	49.7797
Kazakhstan	Male	1 to 4	Dermatitis	44.4131	45.0563	48.8783	49.1101	49.3963	49.5404	49.1953	47.3845	47.7302	50.1815	50.5078	50.7497	50.9134	53.3064	51.5674	46.8144	47.0745	48.7294	52.7955	53.07	53.9382	54.0436	54.215	54.309	52.4721	53.7608	50.6056	52.839
Kazakhstan	Male	10 to 14	Dermatitis	30.1503	29.7996	29.5481	29.2551	29.1589	29.1521	29.6733	29.7763	29.8685	30.5319	31.0646	29.898	29.9722	29.6497	29.4735	30.4691	30.5285	30.5292	29.2268	30.8553	30.8851	30.8259	30.9908	29.7888	31.2486	31.5471	30.5649	31.987
Kazakhstan	Male	15 to 19	Dermatitis	32.8189	33.5111	32.2624	31.9706	32.014	31.9786	32.0125	32.0622	32.1257	31.6732	31.7317	31.5069	31.9059	31.8837	33.229	32.6573	32.9175	32.0745	32.5236	32.5502	32.17	32.2374	32.6356	32.9563	33.0155	33.2921	33.4376	34.4348
Kazakhstan	Male	5 to 9	Dermatitis	35.0475	31.5306	33.7883	31.3596	32.4208	34.6038	34.7961	35.1059	36.6862	36.9814	32.3061	32.4559	35.5291	35.6251	33.6122	35.2686	35.4814	35.1486	35.4728	36.1804	36.8738	37.3635	35.2104	35.4581	34.8076	35.2566	35.8982	38.2984
Kyrgyzstan	Both	0 to 20	Dermatitis	44.2194	43.7727	44.4844	44.0037	42.6989	42.5816	41.7541	41.7017	40.4632	40.1636	38.8441	38.2434	36.6443	36.0519	35.6309	34.7652	33.6402	34.8477	35.9758	35.9221	36.9602	38.5392	40.7389	42.4272	44.315	45.1492	46.6661	48.6032
Kyrgyzstan	Both	1 to 4	Dermatitis	42.0223	42.513	44.3143	42.6175	41.2978	41.3695	41.5207	42.9888	44.5609	44.4817	44.8894	45.1977	45.5734	47.2441	47.3601	48.4436	46.6966	48.3115	48.6069	47.3801	47.2484	47.4543	49.4004	49.632	48.786	48.7302	47.713	49.7637
Kyrgyzstan	Both	10 to 14	Dermatitis	30.9225	31.6209	31.9949	32.185	31.2409	32.0173	31.3043	32.1289	31.7283	32.3759	32.5096	32.4403	32.0943	32.5605	32.7138	31.9887	31.2549	32.0101	32.8768	32.4601	32.1943	32.3533	32.7499	32.9062	33.5871	33.106	33.7175	34.0609
Kyrgyzstan	Both	15 to 19	Dermatitis	35.102	34.9814	35.7495	35.0889	34.7371	34.9375	34.9324	35.3752	34.619	35.834	34.6889	35.3662	34.6519	34.5345	34.9183	34.7574	34.8038	34.7894	35.1493	34.5442	34.6716	34.7155	34.0259	34.9259	34.4833	34.5395	34.6782	36.0468
Kyrgyzstan	Both	5 to 9	Dermatitis	31.977	28.0498	29.2064	30.3392	28.8062	29.7331	29.9693	30.4053	29.4208	29.7385	29.9939	31.7718	31.0318	31.7696	32.5597	31.9745	30.092	33.5993	33.605	31.5058	30.9026	31.0892	33.7998	31.7571	35.1048	32.9932	35.2094	36.7724
Kyrgyzstan	Female	0 to 20	Dermatitis	44.128	43.8716	44.2932	43.5466	42.6245	42.1669	41.5372	41.2357	40.045	39.2598	38.325	37.7061	35.4146	34.5741	34.896	34.2776	32.2947	34.042	34.7596	34.3331	35.5014	37.2706	39.4448	40.5573	43.269	43.4416	45.4119	47.3723
Kyrgyzstan	Female	1 to 4	Dermatitis	44.3844	44.5285	46.9855	43.9141	42.2409	42.2894	42.3968	45.0771	44.567	45.5136	45.8727	46.0038	46.1729	48.2056	48.2635	49.5243	46.172	48.9791	48.8265	46.5156	46.6478	46.9249	49.7083	50.0014	50.0142	47.8373	47.718	51.3525
Kyrgyzstan	Female	10 to 14	Dermatitis	30.066	30.4162	31.1412	31.3045	31.118	31.1449	31.1883	31.2413	31.9724	31.5246	31.8978	31.6775	30.9025	30.9524	31.3414	31.315	29.829	31.235	31.9352	31.8668	31.4557	31.5548	31.5927	31.797	32.1577	32.4064	32.7578	32.8968
Kyrgyzstan	Female	15 to 19	Dermatitis	33.7449	34.4127	34.3961	34.4021	33.7449	34.1504	34.1339	34.1156	33.6813	34.287	34.0652	34.3132	32.7496	32.4438	34.1852	33.835	33.9109	33.5333	33.2429	33.105	33.1019	33.6975	32.232	32.4577	33.0227	33.0034	33.1521	34.3661
Kyrgyzstan	Female	5 to 9	Dermatitis	30.3486	27.6293	27.2958	27.4579	27.6	27.714	27.7979	27.9315	26.3668	26.5054	26.5836	29.6129	27.769	28.058	29.8361	29.4185	25.5544	30.5888	30.3716	24.8765	25.475	25.6034	29.5621	25.2972	31.0366	26.6677	30.9249	31.4648
Kyrgyzstan	Male	0 to 20	Dermatitis	44.0866	43.4285	44.4608	44.2694	42.5531	42.8046	41.7626	41.9832	40.6907	40.9161	39.1816	38.5971	37.7374	37.409	36.1907	35.0557	34.8486	35.4849	37.0597	37.4058	38.3113	39.6933	41.9298	44.2431	45.2655	46.8119	47.8559	49.7792
Kyrgyzstan	Male	1 to 4	Dermatitis	40.531	41.3925	42.3029	42.3256	41.5189	41.6131	41.8031	41.7725	45.5998	44.3598	44.7909	45.2759	45.8565	46.9828	47.157	47.9565	48.1736	48.309	49.0905	49.1944	48.7711	48.8797	49.7257	49.8697	48.1198	50.4521	48.5094	48.6342
Kyrgyzstan	Male	10 to 14	Dermatitis	31.493	32.572	32.5726	32.7938	31.0482	32.6257	31.1059	32.7603	31.1663	32.9727	32.8594	32.9507	33.0551	33.962	33.8711	32.4162	32.4654	32.5571	33.5978	32.8272	32.7116	32.9239	33.6971	33.7991	34.8176	33.5777	34.4673	35.027
Kyrgyzstan	Male	15 to 19	Dermatitis	36.0962	35.1158	36.6912	35.3413	35.3255	35.2994	35.3071	36.2236	35.1432	36.9735	34.9001	35.9997	36.1778	36.2619	35.223	35.2612	35.2696	35.6365	36.6845	35.6041	35.8672	35.3395	35.4588	37.0542	35.5837	35.7159	35.8495	37.373
Kyrgyzstan	Male	5 to 9	Dermatitis	32.9418	27.7173	30.5006	32.6818	29.3445	31.1498	31.5618	32.3347	31.9868	32.5011	32.9495	33.3682	33.8279	35.0456	34.7733	34.0109	34.271	36.1124	36.3572	37.9157	36.029	36.2781	37.6353	37.9851	38.7621	39.075	39.1013	41.7464
Mongolia	Both	0 to 20	Dermatitis	44.0935	44.6775	44.2861	44.6372	44.1924	43.581	43.4024	42.5225	40.7331	39.5133	38.5721	36.7295	35.9402	34.5185	34.3113	34.5519	34.3311	35.1772	36.7438	39.0251	40.6352	42.6743	45.0419	47.3208	48.4382	49.9948	51.0208	52.2842
Mongolia	Both	1 to 4	Dermatitis	40.4636	43.2907	42.6247	42.4135	42.6871	44.2443	44.5574	44.3271	42.9049	42.9358	43.967	44.468	46.5361	46.604	47.6887	49.5459	49.3379	48.8738	48.4918	49.7884	52.095	49.9038	49.7577	49.8477	50.2204	51.3925	49.3289	50.845
Mongolia	Both	10 to 14	Dermatitis	32.7762	33.0232	32.7407	34.6642	34.0949	33.7872	34.092	35.1316	34.5514	34.5881	34.9756	34.243	33.8227	33.6076	33.0626	34.7492	34.2199	34.2666	34.176	34.6971	34.0009	33.7896	34.5438	35.0453	34.3568	34.394	34.1262	34.8671
Mongolia	Both	15 to 19	Dermatitis	35.3217	35.5723	35.3166	35.2223	34.8183	34.6705	35.9711	36.2126	35.0546	34.7232	35.3349	34.8105	35.2629	35.2825	35.2987	35.2109	34.8786	35.2986	35.8027	36.3676	34.9902	35.5348	36.0739	36.0784	35.1799	35.6078	35.2147	35.4169
Mongolia	Both	5 to 9	Dermatitis	31.0791	31.0053	31.1693	31.2825	32.874	33.0375	34.125	32.9593	33.1406	33.7519	33.8513	33.982	35.5861	33.2415	36.1325	34.0225	34.4895	35.0501	37.039	37.5282	37.8167	39.0366	38.6485	40.5001	40.6588	39.1231	41.3833	40.5171
Mongolia	Female	0 to 20	Dermatitis	43.9844	44.5309	43.8086	43.4703	43.2593	42.5085	42.2896	41.0596	40.4906	38.5414	37.4029	34.9006	35.1448	33.3581	33.2784	33.514	32.6968	33.8079	35.2878	38.1027	39.2191	41.7851	43.9519	46.3637	47.6921	48.8413	49.7727	51.3725
Mongolia	Female	1 to 4	Dermatitis	42.4405	44.5127	43.2524	44.3942	44.5797	44.776	45.0135	44.2302	43.6524	43.2856	43.5785	43.0039	47.0939	46.5048	47.7913	49.8721	48.4115	48.8268	49.2109	51.2361	51.4039	51.5188	51.1341	51.2455	51.8595	51.5487	49.2234	50.7798
Mongolia	Female	10 to 14	Dermatitis	32.82	33.245	32.6522	33.7703	33.8124	33.6381	33.3276	34.1775	34.1358	34.2387	34.2244	32.523	32.8507	32.6523	31.9313	34.4035	33.3347	33.3736	33.424	34.5502	33.1384	32.669	34.1072	34.1372	32.734	32.7526	32.7761	34.1776
Mongolia	Female	15 to 19	Dermatitis	33.8332	33.5347	33.1034	33.1248	32.3197	32.3258	33.6175	34.0971	34.0964	32.9752	33.7039	32.9012	34.1314	34.1656	33.6602	33.7095	32.9031	33.7298	33.3667	34.4458	33.1584	34.2126	33.931	33.909	33.8905	34.7333	33.9396	33.8818
Mongolia	Female	5 to 9	Dermatitis	28.6147	29.5849	29.5112	25.866	28.6079	28.6517	30.474	28.0025	30.9548	29.364	29.5748	29.7877	32.4462	28.3476	33.7622	29.154	29.4456	29.7633	32.6047	32.8875	33.0741	34.2446	33.3276	36.7674	36.9307	33.8829	36.2353	36.5052
Mongolia	Male	0 to 20	Dermatitis	44.0015	44.6246	44.5896	45.682	44.9822	44.5153	44.3837	43.8819	40.7677	40.3322	39.5983	38.4581	36.5579	35.5258	35.1821	35.4337	35.8524	36.423	38.0901	39.8133	41.96	43.4485	46.0389	48.1844	49.0866	51.0878	52.2173	53.1298
Mongolia	Male	1 to 4	Dermatitis	39.5061	42.9838	43.0581	41.3018	41.657	44.6651	45.0428	45.4662	43.1881	43.6719	45.4706	47.1733	46.7523	47.5719	48.3415	49.7979	51.0406	49.606	48.38	48.7444	53.309	48.6594	48.7967	48.8562	48.9272	51.6966	50.0957	51.4449
Mongolia	Male	10 to 14	Dermatitis	32.4506	32.5057	32.5569	35.3273	34.111	33.6449	34.5992	35.8435	34.6879	34.6488	35.4604	35.7506	34.5537	34.3187	33.9524	34.8324	34.8699	34.9334	34.6955	34.6038	34.6568	34.7161	34.7655	35.7601	35.8138	35.871	35.3068	35.3692
Mongolia	Male	15 to 19	Dermatitis	36.4428	37.2586	37.1835	36.9628	36.969	36.6621	37.9787	37.9785	35.6384	36.1271	36.6152	36.3701	36.0045	36.0201	36.5633	36.3355	36.5023	36.5009	37.8937	37.9139	36.4722	36.4905	37.8629	37.8869	36.1146	36.1374	36.1542	36.6228
Mongolia	Male	5 to 9	Dermatitis	33.0364	31.8342	32.2459	36.4157	36.7519	37.0427	37.3274	37.5846	34.7625	37.7579	37.7378	37.7844	38.2447	37.8095	37.9852	38.5604	39.2128	40.0298	41.1008	41.8074	42.2029	43.4654	43.6407	43.7887	43.94	44.0254	46.171	44.1024
Tajikistan	Both	0 to 20	Dermatitis	48.1113	48.4132	49.2477	49.4827	48.592	48.5587	47.6713	47.3484	46.0346	44.6136	44.7764	43.4221	41.8928	41.0343	40.18	40.5119	39.7887	40.304	41.2203	40.7844	41.4503	42.232	43.2906	44.1989	45.2702	45.8493	46.3801	47.1117
Tajikistan	Both	1 to 4	Dermatitis	40.9475	41.9686	42.2605	42.6248	37.2717	40.8044	41.0966	42.7817	44.0858	42.1668	45.5744	45.2587	43.2631	44.6546	43.0124	47.0219	46.0704	45.9833	49.0662	46.9529	47.4285	47.7295	47.4583	47.5617	48.8431	48.3845	48.7109	48.5714
Tajikistan	Both	10 to 14	Dermatitis	33.9505	33.954	33.805	34.4246	34.6763	34.7216	34.4345	34.7377	34.1602	33.5761	32.9988	33.99	34.3141	34.3143	33.6482	34.6465	33.6237	34.7953	34.235	34.1377	34.0261	33.5556	34.2136	34.0952	34.234	34.564	34.6364	34.3464
Tajikistan	Both	15 to 19	Dermatitis	34.8032	34.5347	35.8617	34.8559	34.9841	34.9877	34.5501	34.711	34.0892	34.2181	35.0942	35.797	35.0408	34.9947	35.0478	35.5936	35.3547	35.8301	35.3637	35.1317	35.2886	35.1522	35.1473	35.7054	35.942	35.821	35.3045	35.5299
Tajikistan	Both	5 to 9	Dermatitis	34.7294	34.1251	35.325	36.4194	37.4625	36.6403	36.6283	37.34	36.3148	36.3306	39.6059	35.792	35.5713	34.9131	36.8708	36.177	37.0258	36.1909	38.8854	36.5066	36.8177	37.1969	37.2614	37.24	36.8923	36.0716	35.4838	36.2217
Tajikistan	Female	0 to 20	Dermatitis	46.8045	46.9245	47.795	48.3765	46.7831	47.2088	46.3758	46.1492	44.8836	43.5452	43.2797	42.5571	40.5325	40.0301	38.5739	39.4671	38.3569	39.6881	39.976	40.0241	40.7871	41.3954	42.2706	42.8197	44.0533	43.9504	45.0872	45.4763
Tajikistan	Female	1 to 4	Dermatitis	40.2094	42.7499	42.8287	42.8218	36.6198	41.8946	42.1952	44.7612	44.8198	44.5707	47.2318	46.7624	44.1223	46.0432	42.4297	47.0686	45.0484	49.027	49.4919	47.4145	47.4484	47.5413	48.0255	48.1026	47.9822	48.1778	49.9128	48.2278
Tajikistan	Female	10 to 14	Dermatitis	33.5911	32.14	31.9051	33.092	33.6585	33.7087	33.1428	33.5492	33.5506	32.4284	31.3143	33.2474	33.3088	33.2682	32.5028	34.0576	32.8473	34.3519	33.591	33.2065	33.839	32.8677	33.1633	33.0307	33.2421	32.8579	32.903	32.8952
Tajikistan	Female	15 to 19	Dermatitis	32.4849	32.3297	34.1058	33.1815	33.1663	33.1523	33.1286	33.4354	32.2102	32.4557	33.2642	34.1966	32.6947	33.0853	33.1762	34.0018	33.8469	33.9784	33.057	33.8928	34.1466	33.8673	33.2834	33.3131	33.7141	33.485	33.5088	33.4903
Tajikistan	Female	5 to 9	Dermatitis	32.191	30.7556	31.6786	34.0922	32.4233	31.9895	31.9211	31.8548	31.9697	31.8824	34.719	32.3781	32.0459	32.281	32.9298	33.0346	33.0878	33.1872	35.6894	34.5453	33.9585	34.6473	34.7334	33.6123	34.9349	30.8242	31.0012	31.1987
Tajikistan	Male	0 to 20	Dermatitis	49.3327	49.8365	50.6349	50.5003	50.36	49.8351	48.8874	48.4604	47.094	45.582	46.2039	44.1698	43.166	41.9314	41.7157	41.4597	41.1481	40.8096	42.393	41.4571	42.0257	42.9972	44.2588	45.5492	46.4541	47.7487	47.6527	48.7448
Tajikistan	Male	1 to 4	Dermatitis	43.0872	42.2902	42.8057	43.5645	39.5939	40.871	41.1325	41.6867	44.3029	40.6392	44.6335	44.52	43.4114	44.1006	44.8081	47.7982	48.1137	43.4911	49.2663	47.2752	48.2062	48.7173	47.6243	47.7489	50.4929	49.3385	48.0717	49.6637
Tajikistan	Male	10 to 14	Dermatitis	34.0603	35.5962	35.5359	35.5672	35.4898	35.5298	35.5282	35.7251	34.5305	34.5035	34.4897	34.4992	35.0998	35.163	34.6038	35.0478	34.2084	35.061	34.6968	34.8985	34.0314	34.078	35.118	35.0121	35.0806	36.1331	36.2357	35.6702
Tajikistan	Male	15 to 19	Dermatitis	36.7447	36.3656	37.2168	36.131	36.4	36.4303	35.5814	35.585	35.6155	35.6291	36.546	37.0115	37.0409	36.5354	36.547	36.8017	36.4773	37.3134	37.3303	36.0096	36.0764	36.0999	36.6851	37.7821	37.8482	37.8451	36.7938	37.2617
Tajikistan	Male	5 to 9	Dermatitis	36.7621	37.0516	38.5376	38.204	42.1506	40.9179	40.9687	42.5107	40.2804	40.4112	44.1284	38.7785	38.6805	37.0829	40.4176	38.8896	40.5852	38.7742	41.6565	38.0222	39.2629	39.3242	39.3713	40.5035	38.4301	41.0231	39.6475	40.9407
Turkmenistan	Both	0 to 20	Dermatitis	48.2276	48.3283	48.6178	48.4741	48.3671	47.7279	46.9745	45.7698	44.7146	42.835	41.7999	40.3627	38.8295	38.4366	37.0655	38.1229	37.7979	37.637	38.3976	39.0624	40.6919	42.3963	43.8563	45.849	47.0346	48.9147	49.8134	50.6239
Turkmenistan	Both	1 to 4	Dermatitis	45.8327	46.1133	47.1903	48.3627	48.0285	46.8132	46.8094	46.7595	49.2987	48.589	49.398	49.6277	49.0612	49.5266	48.7148	51.5005	50.4809	48.87	50.0417	49.4875	52.238	52.4467	51.8186	53.0645	50.5555	52.4777	52.3716	52.6012
Turkmenistan	Both	10 to 14	Dermatitis	35.6706	35.7538	34.6826	34.1172	35.3884	35.2316	35.5031	34.8246	35.2637	35.2984	34.8465	34.7983	34.637	35.484	35.0496	35.4847	35.397	35.8986	36.2539	35.4125	35.3048	35.3351	35.2908	35.499	35.3089	35.5936	35.5841	36
Turkmenistan	Both	15 to 19	Dermatitis	35.208	34.7855	35.1192	35.2313	35.0191	35.0262	35.0431	35.4546	34.874	35.2346	35.2401	34.9266	35.1343	35.2959	34.787	35.5797	35.3003	35.2002	34.7256	35.5952	35.3689	35.8692	35.2848	35.1855	34.4352	35.6677	35.6937	35.0321
Turkmenistan	Both	5 to 9	Dermatitis	37.6036	37.969	39.8288	39.5248	39.0393	39.9001	39.8196	39.6948	38.9204	35.9972	38.1326	38.1723	37.0305	38.4491	38.1034	42.0872	42.6068	41.0413	42.1841	40.7907	40.968	39.9553	40.1043	39.9904	42.0668	40.6108	40.8017	42.5304
Turkmenistan	Female	0 to 20	Dermatitis	47.0786	46.8882	47.2546	46.7989	46.9611	46.2558	45.5071	44.3409	43.3915	42.1174	41.6245	40.0507	38.4788	38.1832	36.3136	37.9262	37.5323	37.6181	37.8945	38.7806	40.3401	42.0623	43.2386	45.6641	46.2294	48.7057	49.3777	49.5902
Turkmenistan	Female	1 to 4	Dermatitis	46.2924	46.5242	46.6911	47.7297	47.4121	45.1143	45.085	44.9911	50.1781	50.0525	50.0861	50.2778	51.1703	51.5879	49.757	52.274	50.2046	49.598	49.8301	48.6407	53.4869	53.6704	52.304	53.4876	48.6571	53.3266	52.8721	52.126
Turkmenistan	Female	10 to 14	Dermatitis	34.1126	34.1963	33.2722	32.7723	34.2302	33.8798	33.9184	33.3641	33.4029	34.2658	34.4515	33.6296	33.2898	33.9348	33.6009	33.6635	34.1444	35.2394	35.3177	33.978	33.3882	33.4475	33.4986	34.3416	35.0091	34.7613	34.3285	35.1618
Turkmenistan	Female	15 to 19	Dermatitis	33.6863	32.7613	33.4134	33.6413	33.3068	33.3255	33.3688	33.4254	33.2699	33.3261	33.3396	33.1835	33.57	33.6643	32.7023	33.8443	33.2757	33.5334	32.7756	34.3502	33.3306	34.3363	33.3159	33.0806	32.6616	33.7715	33.8225	32.4075
Turkmenistan	Female	5 to 9	Dermatitis	32.6589	32.4207	35.0952	32.853	33.6688	35.4236	35.4772	35.5831	32.7556	31.4284	35.5679	35.9074	33.3557	35.7134	34.0241	41.5176	41.6962	38.414	38.561	38.6719	38.7953	36.621	36.7154	38.2767	37.3692	37.5517	37.7252	37.9364
Turkmenistan	Male	0 to 20	Dermatitis	49.2927	49.7109	49.9278	50.1198	49.7316	49.166	48.412	47.1715	46.0107	43.5055	41.9171	40.625	39.1312	38.6468	37.7892	38.2823	38.0327	37.6217	38.8795	39.3226	41.024	42.7134	44.466	46.0184	47.8443	49.1154	50.2536	51.6817
Turkmenistan	Male	1 to 4	Dermatitis	46.2178	46.5339	48.5646	49.799	49.4733	49.5812	49.6046	49.6067	48.9504	47.6375	49.2615	49.518	47.3555	47.8412	48.2391	51.1114	51.3498	48.7402	50.8772	51.0686	51.2664	51.4892	51.7362	52.9587	53.2344	51.9446	52.2338	53.5304
Turkmenistan	Male	10 to 14	Dermatitis	37.0353	37.1269	35.905	35.2826	36.3805	36.428	36.9454	36.1564	37.0015	36.2234	35.1409	35.8712	35.8801	36.9403	36.4021	37.2066	36.5715	36.4887	37.119	36.7674	37.1287	37.1304	36.9935	36.5708	35.5394	36.3373	36.7527	36.765
Turkmenistan	Male	15 to 19	Dermatitis	36.4324	36.5114	36.5159	36.517	36.428	36.4313	36.4347	37.204	36.2363	36.8886	36.8973	36.4469	36.4922	36.7286	36.6689	37.1119	37.1195	36.6945	36.4976	36.6838	37.2105	37.2264	37.054	37.0845	36.0374	37.361	37.356	37.4108
Turkmenistan	Male	5 to 9	Dermatitis	42.1896	43.2033	44.1877	45.942	44.0804	43.9919	43.7744	43.4118	44.8015	40.2342	40.2689	39.9883	40.3267	40.7577	41.8238	42.1338	42.9923	43.2289	45.3966	42.4616	42.6941	42.8955	43.0979	41.2526	46.4002	43.2583	43.4743	46.7578
Uzbekistan	Both	0 to 20	Dermatitis	46.5262	46.168	46.2769	45.8638	46.3494	45.4607	44.8238	43.9346	42.7874	41.92	40.981	39.6219	38.8449	38.1401	37.3749	36.9807	36.9834	36.9262	37.4019	37.4929	38.0537	39.9801	40.3939	40.9245	41.9626	43.9381	44.3806	44.8755
Uzbekistan	Both	1 to 4	Dermatitis	40.7597	39.0313	40.1418	40.3998	41.1146	41.315	41.5735	42.4848	41.4122	41.0446	42.3398	42.6725	42.559	42.4398	42.542	43.7681	43.1102	43.4505	44.3154	43.753	46.1141	46.3338	45.2726	45.4998	43.478	46.988	47.9577	47.3365
Uzbekistan	Both	10 to 14	Dermatitis	32.9749	33.2449	33.353	32.8724	33.5104	32.668	32.7067	32.7206	33.2522	33.29	32.7766	32.8126	33.5064	33.2869	33.2427	33.2949	33.0018	33.6114	33.4692	34.0162	33.4928	33.8019	34.282	33.9745	33.9392	33.5285	33.685	33.7195
Uzbekistan	Both	15 to 19	Dermatitis	34.9844	34.702	34.4025	34.3718	34.9635	34.1823	34.1508	34.1212	34.1242	34.6221	34.276	33.9073	33.9654	34.1183	34.5077	34.0604	34.7578	34.0848	34.6826	34.9568	34.0379	35.4025	34.4454	34.2354	34.7737	35.6306	35.4317	34.9548
Uzbekistan	Both	5 to 9	Dermatitis	33.8745	33.5446	33.6657	33.2532	35.0873	35.701	35.9655	35.1301	34.105	34.5332	35.9764	35.0746	35.3839	36.9125	36.2538	37.0769	38.4927	38.8324	38.5433	35.1721	36.1963	38.7587	38.1818	36.4905	37.7087	39.5753	37.1907	38.7269
Uzbekistan	Female	0 to 20	Dermatitis	45.4989	45.2344	44.6993	44.4303	44.8592	43.8483	43.2302	42.8312	41.4	40.4103	39.5475	37.9883	37.3464	36.104	35.5432	34.5026	35.0126	34.426	35.2436	35.6539	36.1216	38.3631	38.5957	38.9391	40.151	41.8193	42.801	43.3125
Uzbekistan	Female	1 to 4	Dermatitis	41.0883	39.0946	40.9078	41.1479	42.2515	42.4605	42.6646	42.9955	40.6016	42.1856	41.4902	41.5812	41.5799	41.4468	41.0687	41.0869	41.2175	41.8012	42.7635	42.417	43.9339	44.1674	44.4144	44.7018	40.8824	45.303	47.2948	47.1377
Uzbekistan	Female	10 to 14	Dermatitis	32.4804	32.4814	32.8611	31.6322	32.8716	31.7378	31.813	31.852	32.9339	32.395	31.9547	31.9895	33.2685	32.4095	32.4498	32.4902	31.8582	31.9	32.8951	32.9839	32.6135	32.9861	33.0254	32.1508	33.0526	32.4702	32.7774	32.8311
Uzbekistan	Female	15 to 19	Dermatitis	32.6929	33.0082	32.4164	32.3565	32.8844	31.8511	31.7885	31.787	31.7798	31.4865	31.7073	31.548	31.4086	31.4484	32.4429	31.1382	32.6533	31.3063	31.7183	32.517	31.9308	34.2959	32.3906	31.9653	32.6846	33.3889	33.6053	33.639
Uzbekistan	Female	5 to 9	Dermatitis	31.7465	31.8624	27.6749	29.21	29.3908	30.2376	30.6638	32.7744	30.5502	31.1405	33.6786	31.6026	31.8918	32.1822	31.817	31.967	34.5311	34.3954	34.2635	32.293	32.2876	34.2491	34.3714	32.9292	34.7196	34.456	32.7269	32.9455
Uzbekistan	Male	0 to 20	Dermatitis	47.4367	46.9802	47.7838	47.2146	47.7637	47.0018	46.3431	44.9275	44.0834	43.3477	42.3259	41.1781	40.257	40.1225	39.1374	39.4307	38.8995	39.4035	39.5211	39.2782	39.947	41.5492	42.1578	42.8911	43.753	46.0587	45.9465	46.4287
Uzbekistan	Male	1 to 4	Dermatitis	41.6929	40.4025	40.6221	40.8799	41.095	41.2706	41.5732	43.0768	43.5947	41.0409	44.4841	45.0607	44.8286	44.7326	45.3619	47.8365	46.3508	46.3934	47.0793	46.327	49.4325	49.6172	47.1885	47.3307	47.4527	49.6751	49.451	48.3687
Uzbekistan	Male	10 to 14	Dermatitis	33.201	33.7681	33.5911	33.8915	33.9155	33.3596	33.361	33.3531	33.3293	33.9653	33.3828	33.4205	33.5051	33.9499	33.8093	33.8766	33.9447	35.1575	33.8317	34.8707	34.207	34.4433	35.3796	35.6594	34.6689	34.4268	34.4341	34.4516
Uzbekistan	Male	15 to 19	Dermatitis	36.9112	35.9917	36.0078	36.0137	36.6636	36.1553	36.1573	36.108	36.1167	37.445	36.5025	35.9238	36.1946	36.4568	36.2133	36.6627	36.5159	36.5417	37.3265	37.0554	35.8095	36.1341	36.1636	36.1768	36.5383	37.5359	36.9356	35.9464
Uzbekistan	Male	5 to 9	Dermatitis	35.4677	34.6707	39.4065	36.9127	40.5026	40.8626	40.9528	36.9766	37.2393	37.4901	37.7567	38.1193	38.4541	41.291	40.3274	41.8636	42.0628	42.9033	42.4547	37.6449	39.7487	42.9138	41.6139	39.6815	40.2887	44.3637	41.3208	44.2109
Central Europe	Both	0 to 20	Dermatitis	54.3283	53.9075	53.2035	52.6426	52.3716	51.8065	51.4672	51.1817	50.5968	50.093	49.7664	49.5336	49.4241	49.3254	49.2633	49.6354	50.3937	50.9951	52.2257	53.1056	54.1463	54.9768	55.8198	56.6193	57.1569	57.4065	57.545	57.1769
Central Europe	Both	1 to 4	Dermatitis	52.5749	52.564	51.7173	51.9111	52.6576	52.1455	52.1558	52.9535	53.308	53.2728	52.8913	53.0429	53.0285	54.1986	54.0322	53.8371	54.1796	53.8659	54.3649	53.9622	53.815	53.6323	53.7817	53.6346	54.3972	54.9714	55.4029	54.6971
Central Europe	Both	10 to 14	Dermatitis	48.7544	49.1247	49.185	49.2424	49.7166	49.9273	50.1962	50.3795	50.0413	49.571	49.6645	49.9026	50.1384	50.2992	50.3616	50.5295	50.561	50.7297	51.1993	51.2539	51.4298	51.3071	51.2603	51.3528	51.2722	50.9165	50.5455	49.9155
Central Europe	Both	15 to 19	Dermatitis	52.0936	52.3365	52.7121	52.8887	53.1241	53.2052	53.3591	53.3526	53.6095	53.525	53.7535	53.6346	53.6704	53.5882	53.4755	53.612	54.0996	53.9321	54.6568	54.7362	54.7086	54.6438	54.4667	54.4047	54.2374	53.8165	53.5557	52.847
Central Europe	Both	5 to 9	Dermatitis	51.0844	51.9145	52.0143	52.2917	52.4737	52.2235	52.1076	52.3653	51.6307	52.7503	52.8849	53.4908	53.9695	53.3746	53.4886	54.0425	54.6094	55.3404	54.8394	54.6861	54.7766	54.4839	54.6657	55.1639	54.6061	54.7177	54.6768	55.0687
Central Europe	Female	0 to 20	Dermatitis	54.2092	54.0036	53.4489	52.735	52.4883	52.0659	51.6737	51.3911	50.4615	49.8927	49.6454	49.4219	49.3973	49.4351	49.339	49.7368	50.4842	51.157	52.285	53.0238	54.1949	55.0882	55.9605	56.915	57.2707	57.6011	57.7733	57.1475
Central Europe	Female	1 to 4	Dermatitis	52.5836	52.9473	52.0449	52.3651	52.0956	52.408	52.2236	52.7902	53.7618	53.0143	53.0897	53.6095	53.5792	54.9579	54.5056	54.0418	54.4707	54.0152	54.6331	54.112	54.1254	53.9139	53.8825	53.7413	53.835	55.1457	55.6393	54.8722
Central Europe	Female	10 to 14	Dermatitis	48.4892	49.0127	49.6279	49.3394	49.6976	50.2046	50.6936	50.9493	49.8488	49.6866	49.7316	49.8037	50.1583	50.2627	50.4674	50.8379	50.6878	50.9806	51.5302	51.658	51.7336	51.7175	51.6721	52.1646	52.0109	51.1949	50.8499	50.1407
Central Europe	Female	15 to 19	Dermatitis	51.5261	51.6175	52.2048	52.3124	52.5047	52.5768	52.6308	52.8111	52.8274	52.654	52.9537	52.8376	52.8297	52.9944	52.8875	52.878	53.5676	53.6723	53.9697	53.903	54.1771	54.2396	54.1475	54.172	53.9226	53.3349	53.0437	52.2922
Central Europe	Female	5 to 9	Dermatitis	48.2711	49.8322	49.1615	49.3032	50.787	50.24	49.7976	49.6938	48.8551	49.7184	49.963	50.7946	51.7344	51.1821	51.0738	52.0129	52.3516	52.61	52.5001	51.9397	52.2073	51.8713	52.1703	52.6204	51.8976	52.8218	52.8784	52.1701
Central Europe	Male	0 to 20	Dermatitis	54.2772	53.6198	52.7497	52.3522	52.0527	51.3289	51.0473	50.7611	50.5506	50.1176	49.7077	49.4674	49.2689	49.0257	49.0026	49.3526	50.1266	50.6557	52.0001	53.0363	53.941	54.7086	55.5262	56.1652	56.9062	57.0735	57.1829	57.0923
Central Europe	Male	1 to 4	Dermatitis	53.0057	52.5575	51.8409	51.8717	53.7411	52.311	52.5481	53.5511	53.1654	53.9573	53.0795	52.7958	52.8019	53.6428	53.818	53.9449	54.162	54.0334	54.3559	54.1179	53.7974	53.6623	54.0074	53.8664	55.333	55.0251	55.3535	54.7751
Central Europe	Male	10 to 14	Dermatitis	48.7927	49.0023	48.4755	48.8955	49.4892	49.3817	49.4206	49.5284	49.9961	49.1988	49.3515	49.771	49.8875	50.1127	50.0263	49.9803	50.202	50.2415	50.6248	50.6039	50.8927	50.665	50.6192	50.2954	50.2973	50.4264	50.0378	49.489
Central Europe	Male	15 to 19	Dermatitis	52.0766	52.4823	52.6361	52.8824	53.158	53.2409	53.4966	53.2916	53.795	53.8046	53.9573	53.8361	53.9178	53.5834	53.4649	53.7612	54.0294	53.5828	54.7425	54.9714	54.6228	54.4219	54.1654	54.0164	53.9429	53.7108	53.4867	52.8313
Central Europe	Male	5 to 9	Dermatitis	53.3817	53.4011	54.3382	54.7602	53.5139	53.5908	53.8374	54.4959	53.8865	55.2796	55.2994	55.6595	55.6372	55.0005	55.3611	55.5022	56.3165	57.5587	56.6387	56.9304	56.829	56.5899	56.6474	57.1998	56.8266	56.0636	55.9249	57.4945
Albania	Both	0 to 20	Dermatitis	37.4905	37.2969	36.7052	36.2082	35.9045	35.3131	35.228	34.5448	33.4314	33.5515	33.2046	31.9839	31.3467	30.4658	29.2885	28.7428	27.9152	26.2287	25.7523	24.9223	24.8067	24.5647	24.849	25.0364	26.1388	28.024	29.5696	30.8923
Albania	Both	1 to 4	Dermatitis	49.9239	49.723	49.7974	48.9616	49.1542	49.6737	49.8077	49.1189	48.1809	49.9177	51.76	51.2627	52.4872	53.1289	54.1503	54.5488	55.1069	51.2165	52.1043	53.8694	53.8416	53.0464	53.1809	53.1776	54.4744	53.2946	53.241	55.288
Albania	Both	10 to 14	Dermatitis	26.559	26.1217	25.189	25.275	26.2736	26.202	25.5395	25.5294	25.3731	25.4863	24.9974	24.9625	25.8801	26.3594	26.189	26.2453	26.8166	25.8267	27.1343	26.7183	26.9798	27.1968	26.9232	26.902	26.7603	28.0799	27.9851	27.6121
Albania	Both	15 to 19	Dermatitis	30.5001	30.3725	30.1409	30.1756	29.833	29.8506	30.2282	30.4549	30.4736	30.2305	30.0473	30.9479	30.1412	30.3002	29.9739	30.2955	30.4339	30.4852	30.5743	30.4897	30.6439	29.9997	30.175	30.2727	30.0463	30.6197	31.3651	30.5966
Albania	Both	5 to 9	Dermatitis	27.6063	27.6716	27.0873	26.0449	25.3835	24.7695	27.7697	27.2274	26.3492	27.4148	27.974	27.3215	29.5504	29.4947	29.99	31.5695	31.16	31.9838	31.0608	31.1668	31.1173	32.5135	32.7083	30.5502	32.7748	33.0808	31.8487	32.3824
Albania	Female	0 to 20	Dermatitis	37.4049	36.4474	36.3664	35.1088	34.9629	33.9327	34.326	33.8026	32.6586	33.0718	31.6675	30.8762	30.9294	30.1821	28.9627	28.0682	27.1234	25.2515	24.6017	24.6171	24.4216	23.5257	24.0291	24.6767	25.6313	27.3005	29.3762	30.265
Albania	Female	1 to 4	Dermatitis	52.8273	49.671	51.5104	50.3782	50.4022	49.5967	49.7672	50.6691	49.015	52.2547	52.5499	51.93	53.8361	54.3981	54.9005	55.2218	55.3932	51.7835	51.8127	55.29	55.2972	55.2719	55.5772	55.5604	54.8978	55.7123	55.4685	55.3149
Albania	Female	10 to 14	Dermatitis	26.0409	26.4718	25.7649	23.8692	25.8889	25.8415	25.406	25.3867	25.4464	25.5272	23.9369	25.3735	26.0471	26.5159	26.2531	26.3296	26.4342	24.9677	26.7964	26.997	27.4973	26.4208	26.5965	27.4002	27.624	27.8702	27.4442	27.0165
Albania	Female	15 to 19	Dermatitis	30.0087	28.8529	29.3391	29.1971	28.8623	28.8351	29.1121	29.5355	29.5414	29.586	29.2802	29.2982	29.2649	29.3379	29.0443	29.0582	29.7534	29.7868	29.8059	29.8271	29.8758	29.1367	29.2695	28.9568	29.0183	29.1444	30.3727	29.0555
Albania	Female	5 to 9	Dermatitis	25.7563	25.7451	24.9738	24.9303	23.806	22.6035	28.3474	26.7568	24.3347	24.621	23.6536	24.0074	27.9191	28.4231	28.8463	29.3153	28.0326	29.3531	27.1871	29.7833	29.334	29.3789	29.4826	29.4634	29.4215	29.4523	30.0111	30.3879
Albania	Male	0 to 20	Dermatitis	37.4614	38.0447	36.887	37.1759	36.6857	36.5477	35.9364	35.0725	33.9989	33.7957	34.5744	32.8806	31.5007	30.4884	29.3708	29.209	28.5155	27.0295	26.743	25.0258	25.0018	25.4597	25.5255	25.2414	26.5147	28.6396	29.6531	31.4383
Albania	Male	1 to 4	Dermatitis	47.4524	50.504	48.6119	48.1582	48.5135	50.4797	50.5607	48.1222	48.0706	47.9658	51.421	51.1066	51.4736	52.165	53.6959	54.1546	55.1017	51.2005	52.9658	52.7131	52.6498	51.0704	51.0015	51.0045	54.3549	51.0491	51.1976	55.5278
Albania	Male	10 to 14	Dermatitis	26.7887	25.4163	24.2131	26.3897	26.314	26.2261	25.3488	25.3578	25.0034	25.1384	25.781	24.178	25.3515	25.8233	25.7435	25.7683	26.8339	26.3498	27.1326	26.0975	26.1464	27.7418	27.0397	26.2114	25.7286	28.1433	28.3914	28.0755
Albania	Male	15 to 19	Dermatitis	30.6405	31.4987	30.4845	30.6405	30.247	30.238	30.6829	30.6742	30.7998	30.2607	30.148	32.0739	30.4583	30.7671	30.4537	31.1068	30.6953	30.7624	30.913	30.7095	30.9524	30.4178	30.6444	31.1739	30.6922	31.7419	32.0128	31.8408
Albania	Male	5 to 9	Dermatitis	29.0361	29.1821	28.789	26.7138	26.5188	26.4949	26.5698	27.0911	27.8202	29.6825	31.8585	30.1106	30.4938	29.8498	30.4424	33.2352	33.7872	34.1071	34.5161	32.0538	32.4403	35.2299	35.5229	31.1884	35.7218	36.3098	33.2432	33.9281
Bosnia and Herzegovina	Both	0 to 20	Dermatitis	45.4279	45.3646	45.0618	45.2236	44.6701	43.9233	42.4339	42.1442	41.6512	41.48	41.7916	41.7452	41.3188	40.1263	40.4109	40.6459	40.0632	40.7685	41.1757	41.7012	42.1175	42.0009	41.947	41.8503	42.8501	43.5341	44.0238	45.1515
Bosnia and Herzegovina	Both	1 to 4	Dermatitis	49.5856	48.672	47.8599	47.59	49.1963	49.2369	47.5258	47.9709	51.1921	52.0749	51.7986	52.6245	51.7078	51.2285	51.8879	54.2533	54.9949	54.9773	54.8775	53.116	54.0164	52.7472	52.6384	51.6654	53.3294	52.0006	52.3978	53.0605
Bosnia and Herzegovina	Both	10 to 14	Dermatitis	38.7747	39.5804	38.7341	39.4652	38.7668	38.4031	38.0502	39.2124	38.1578	39.3996	39.5616	39.8428	39.7982	39.7137	40.1933	40.3334	39.3552	40.4374	39.878	40.1907	40.2043	40.2956	40.4091	39.7981	40.8933	41.4922	41.262	41.5509
Bosnia and Herzegovina	Both	15 to 19	Dermatitis	42.8856	43.2944	42.6275	43.0568	42.652	42.4418	42.1863	42.154	42.8854	42.5906	43.74	43.2632	43.8267	43.1885	43.0439	42.9088	42.9288	43.3198	43.6027	43.7099	44.0727	43.4787	43.1208	43.7353	43.9817	43.8996	43.5204	44.9473
Bosnia and Herzegovina	Both	5 to 9	Dermatitis	42.0851	39.4654	40.1915	38.8368	39.4842	39.4234	38.179	41.1837	42.2539	42.2728	43.7885	46.2385	45.8783	43.1575	44.7064	45.3329	44.0168	45.5265	45.6633	46.5407	44.9612	44.7333	45.1511	45.1494	45.4224	46.3336	46.52	44.6795
Bosnia and Herzegovina	Female	0 to 20	Dermatitis	44.6836	44.7068	44.7332	44.7161	43.5479	42.9755	41.6096	41.7227	41.8068	40.6918	41.1608	41.3597	40.9813	39.4277	40.3353	40.2042	39.9044	40.5779	40.4279	41.0269	41.4323	41.6029	41.607	41.9699	42.8355	43.0692	43.9852	45.8783
Bosnia and Herzegovina	Female	1 to 4	Dermatitis	48.9076	48.8608	49.624	49.5705	48.324	48.4233	49.2402	49.3903	51.8393	50.3867	52.285	54.1926	52.0632	52.1832	53.2182	55.2815	55.3365	55.339	55.2143	52.0523	53.6718	52.7054	53.8259	52.0814	54.3413	51.8698	52.3852	54.038
Bosnia and Herzegovina	Female	10 to 14	Dermatitis	37.924	39.4781	38.2171	39.2454	37.9638	38.3685	37.7275	38.9238	38.5931	38.8765	38.866	39.2839	39.0707	38.4462	39.2705	39.426	38.8724	39.9923	38.8525	39.4369	39.4492	39.6129	39.7339	39.9298	40.321	41.239	41.8814	42.2755
Bosnia and Herzegovina	Female	15 to 19	Dermatitis	42.2395	42.0425	41.7511	42.1724	42.0955	41.7735	41.3536	41.3615	42.5005	41.5203	42.8398	41.803	42.7306	42.1372	42.8241	41.8779	41.8916	42.6481	42.2103	42.3936	43.1016	43.1978	42.2071	43.5657	43.8769	42.6245	42.6514	44.8252
Bosnia and Herzegovina	Female	5 to 9	Dermatitis	37.976	34.9407	36.4585	34.0823	34.0923	34.082	32.9623	37.3598	38.3702	38.2855	39.1296	43.4808	43.9829	39.5634	41.25	42.3614	42.5398	42.7622	42.9905	44.8011	41.6856	41.1819	42.0081	42.0269	42.2781	44.0013	44.0794	43.6153
Bosnia and Herzegovina	Male	0 to 20	Dermatitis	46.0544	45.9021	45.2354	45.5744	45.6767	44.7303	43.0992	42.3938	41.3142	42.1565	42.2997	41.9868	41.5101	40.7014	40.3303	40.9508	40.0639	40.8081	41.8052	42.2566	42.6832	42.2567	42.1453	41.5563	42.6972	43.8648	43.899	44.2009
Bosnia and Herzegovina	Male	1 to 4	Dermatitis	51.0481	49.217	46.6691	46.1764	50.9173	50.8836	46.421	47.1697	51.0199	54.4936	51.7612	51.2942	51.8268	50.7032	50.8869	53.4137	54.8766	54.8379	54.7758	54.7393	54.7559	53.2426	51.7493	51.7232	52.5793	52.6464	52.8731	52.3555
Bosnia and Herzegovina	Male	10 to 14	Dermatitis	39.404	39.4323	39.0073	39.4155	39.3273	38.153	38.1078	39.2364	37.4355	39.6774	40.026	40.1746	40.3057	40.7885	40.9169	41.0387	39.6173	40.6765	40.7227	40.7533	40.7677	40.7729	40.8735	39.4111	41.2447	41.5266	40.3688	40.5479
Bosnia and Herzegovina	Male	15 to 19	Dermatitis	43.0856	44.1239	43.0514	43.441	42.6907	42.5651	42.4553	42.4484	42.8553	43.2725	44.2292	44.3093	44.5015	43.8268	42.8536	43.5288	43.5454	43.5577	44.5558	44.5914	44.589	43.2818	43.6119	43.4391	43.6002	44.7232	43.9151	44.5489
Bosnia and Herzegovina	Male	5 to 9	Dermatitis	45.799	43.645	43.5143	43.265	44.5962	44.4803	43.1098	44.5921	45.7249	45.8658	48.0892	48.4794	47.21	46.3262	47.7129	47.8171	44.9192	47.7911	47.8272	47.7099	47.7809	47.8449	47.8205	47.8003	48.0895	48.1222	48.4368	45.1257
Bulgaria	Both	0 to 20	Dermatitis	41.675	40.7801	39.991	39.2655	38.7943	38.0397	37.4147	36.9191	36.0137	34.4328	33.699	34.0893	34.3988	34.035	34.4201	35.0135	36.2023	38.2189	39.9553	40.9723	42.6962	44.6169	46.1646	46.889	47.2067	47.2095	47.5455	47.8271
Bulgaria	Both	1 to 4	Dermatitis	51.6178	54.2063	51.3945	52.1363	53.4915	53.8826	54.1993	53.2738	53.2988	54.5863	54.1794	54.7093	53.5834	53.4168	55.2065	52.9791	52.413	55.4741	56.4875	52.6285	54.7464	55.5603	55.5175	54.5649	54.6654	53.6198	53.5985	55.3186
Bulgaria	Both	10 to 14	Dermatitis	36.8774	36.5334	35.9626	36.3994	35.9018	36.0876	36.0135	36.2206	36.3753	34.5399	34.5846	36.4162	36.3908	36.2876	35.1191	35.1624	35.1845	36.0331	36.0668	36.1463	36.0764	36.5301	36.2186	36.1425	36.7335	36.9869	36.6355	37.6022
Bulgaria	Both	15 to 19	Dermatitis	39.9475	38.0671	39.5959	38.6987	38.5693	38.48	38.4865	39.1844	39.3168	38.7368	38.5689	38.3856	39.2164	38.5287	39.2585	39.2673	39.2748	38.7356	38.8784	38.2557	38.2343	38.9705	39.0478	39.0272	39.1539	39.1581	39.5122	39.7141
Bulgaria	Both	5 to 9	Dermatitis	40.3442	40.8826	40.2206	40.6883	41.5139	40.0703	40.1315	40.1359	39.8696	40.7375	40.7715	40.663	41.4353	41.1757	40.3722	41.8162	42.7404	42.9903	41.3151	42.3027	41.662	42.4286	45.0603	45.2471	43.512	43.7093	45.8793	46.2481
Bulgaria	Female	0 to 20	Dermatitis	41.7597	40.6987	40.0799	39.2266	39.3479	38.5284	37.8301	37.5913	36.5578	34.8157	34.101	33.9339	34.5263	34.2954	34.7143	35.29	36.4477	38.5667	40.0674	41.3175	42.8693	44.6102	46.7103	47.2401	47.1541	47.3784	47.8301	48.5661
Bulgaria	Female	1 to 4	Dermatitis	53.552	53.8016	51.6289	52.9246	55.5268	56.2411	55.6268	53.9189	53.9197	56.157	55.3585	56.219	54.1044	53.7127	56.0616	52.7807	52.8412	54.4932	56.2796	54.5563	55.4994	55.3334	55.3816	53.6283	53.6918	53.6247	53.75	56.8584
Bulgaria	Female	10 to 14	Dermatitis	36.6987	36.3344	35.965	36.5391	36.1514	36.4886	36.5166	36.8658	36.9055	35.5561	35.5986	36.879	36.7843	36.6245	36.4496	36.49	36.5035	36.5218	36.676	36.832	36.6913	36.6843	36.7917	36.5759	37.4839	37.6806	36.6714	38.2808
Bulgaria	Female	15 to 19	Dermatitis	39.5955	37.7878	39.0974	37.696	37.5208	37.4406	37.4431	38.9175	38.9318	37.6468	37.6583	36.8741	38.489	37.8089	38.0506	38.0621	38.073	38.4717	37.6988	36.4865	37.2028	38.5159	38.5496	38.4518	38.5399	38.7218	38.8006	39.0721
Bulgaria	Female	5 to 9	Dermatitis	37.2077	38.2621	38.5089	38.1938	41.0665	38.581	38.5912	38.5567	37.9858	37.933	37.928	37.6334	39.0131	40.0351	38.4079	41.0943	41.289	41.7024	40.2655	42.097	39.3004	39.4008	44.3567	44.6199	40.1577	40.386	44.8143	45.0692
Bulgaria	Male	0 to 20	Dermatitis	41.3664	40.6463	39.6686	39.0861	37.9787	37.2956	36.7445	35.9705	35.2035	33.7932	33.0343	34.0206	34.0244	33.5191	33.8713	34.4857	35.717	37.634	39.6289	40.4011	42.3196	44.4403	45.3978	46.3335	47.0898	46.8588	47.0731	46.8665
Bulgaria	Male	1 to 4	Dermatitis	49.926	54.9966	51.6724	51.724	51.5406	51.5297	52.8877	52.9397	52.9906	53.0806	53.1601	53.2676	53.3716	53.4776	54.4849	53.6398	52.3979	56.8392	56.8845	50.875	54.173	56.0483	55.9035	55.9462	56.0783	53.9897	53.8004	53.7963
Bulgaria	Male	10 to 14	Dermatitis	36.784	36.4635	35.6903	36.0001	35.3806	35.4011	35.2039	35.2546	35.5354	33.1871	33.2335	35.6484	35.6947	35.6516	33.446	33.4836	33.5094	35.2325	35.1405	35.1483	35.1577	36.1055	35.3433	35.4141	35.6788	35.9989	36.3412	36.6383
Bulgaria	Male	15 to 19	Dermatitis	39.7817	37.8603	39.5767	39.2416	39.1728	39.0856	39.1028	38.9899	39.2544	39.399	39.0473	39.4635	39.4785	38.798	40.0114	40.0183	40.0269	38.5547	39.6275	39.6133	38.8504	38.9791	39.1113	39.1663	39.3303	39.1665	39.7855	39.9142
Bulgaria	Male	5 to 9	Dermatitis	42.9514	42.9143	41.2538	42.5721	41.1458	40.8542	40.9755	41.0306	41.0979	42.9648	43.04	43.1316	43.2382	41.5845	41.693	41.7861	43.5026	43.5723	41.6507	41.7278	43.4293	44.9107	44.9989	45.101	46.3421	46.5062	46.216	46.7127
Croatia	Both	0 to 20	Dermatitis	45.8614	44.96	44.9406	42.8245	41.5895	41.8868	41.8619	42.2737	42.6303	43.2137	43.2501	43.4331	42.9911	43.3457	43.7635	44.0074	43.0342	43.5235	43.1023	44.2503	44.3393	44.4944	45.262	45.108	45.7952	46.5036	47.7914	47.7657
Croatia	Both	1 to 4	Dermatitis	57.0939	56.8699	57.9836	57.0827	54.6032	57.491	57.5829	57.4634	56.9891	56.6752	56.0403	55.3184	54.3665	54.8704	56.1869	57.5003	55.5806	56.954	55.312	59.157	58.1007	57.9173	58.7065	55.8001	58.3476	57.7693	57.8815	55.3238
Croatia	Both	10 to 14	Dermatitis	38.5897	37.5644	38.1567	36.8584	36.7558	37.8203	36.51	37.5653	37.9822	38.8721	39.0851	39.3106	39.2146	39.3957	39.2793	39.2812	38.6214	39.3999	39.8077	38.8009	38.8677	38.8237	39.3331	40.4011	39.6735	39.9097	41.7395	42.4328
Croatia	Both	15 to 19	Dermatitis	41.2122	41.946	41.8833	40.7687	40.1109	40.733	41.1937	41.2756	41.6837	41.9509	42.1159	42.032	41.8832	42.4749	42.0056	42.3034	41.6048	42.1593	41.3161	42.2557	42.2963	42.3313	42.683	42.8565	42.7481	43.2713	43.8958	43.8302
Croatia	Both	5 to 9	Dermatitis	45.7374	45.9069	47.3224	44.634	44.5094	42.9805	45.9209	46.1965	46.1843	46.5194	45.5401	46.4393	45.3431	45.2036	47.482	46.9521	46.1664	45.8476	45.3495	47.5923	47.5749	46.7971	46.8642	44.7525	46.8598	48.0774	48.6102	46.8635
Croatia	Female	0 to 20	Dermatitis	46.0229	44.337	45.1094	43.3495	41.6397	42.1755	41.7073	42.4257	42.5822	43.4001	43.8617	43.8597	42.7184	43.7591	43.2875	43.8907	43.4665	43.2518	43.5381	44.5228	44.7762	44.9847	45.5974	45.6603	46.0559	47.0455	48.1884	47.7241
Croatia	Female	1 to 4	Dermatitis	57.9406	57.2522	59.1622	59.4006	55.443	57.0911	57.0031	57.0947	56.5283	55.7839	54.7544	56.0543	54.9025	55.7142	55.7681	57.0287	57.0629	57.0816	56.5864	60.1556	60.1662	60.0163	59.7878	59.5908	59.243	58.9016	58.6536	54.2795
Croatia	Female	10 to 14	Dermatitis	39.5006	36.3975	38.0731	36.7988	36.3321	38.8677	36.153	38.0022	38.4366	39.8256	39.9654	40.3836	38.964	39.3195	39.3402	39.3188	39.3299	39.5582	40.3454	38.8526	38.9829	38.8521	39.0853	40.848	39.6371	40.2072	41.9576	42.7241
Croatia	Female	15 to 19	Dermatitis	40.9031	41.0869	40.8049	39.9201	39.7389	39.7946	40.6148	40.6098	40.7539	41.1931	41.3644	41.3525	41.059	42.1911	41.0842	41.4667	41.1102	41.3161	41.3103	41.5112	41.5812	41.5885	42.0337	42.1163	42.3521	42.7779	43.2714	43.5605
Croatia	Female	5 to 9	Dermatitis	41.8851	43.1046	46.7126	44.502	42.5455	41.7012	44.221	44.5493	44.1538	44.5734	46.7611	44.0639	41.9064	43.8426	43.3535	44.7037	43.3854	41.9068	41.8451	46.1602	46.148	45.9895	46.2848	42.1665	45.2612	47.4541	47.9106	44.6168
Croatia	Male	0 to 20	Dermatitis	45.5024	45.4382	44.5632	42.0507	41.3185	41.3616	41.8111	41.893	42.4609	42.7919	42.3647	42.7564	43.0709	42.6832	44.0679	43.9235	42.3584	43.6088	42.425	43.7571	43.6669	43.768	44.7069	44.32	45.3312	45.7436	47.1951	47.6443
Croatia	Male	1 to 4	Dermatitis	56.2409	56.5682	56.6944	54.5708	53.971	58.0477	58.3357	57.98	57.6448	57.8476	57.7228	54.7208	54.0725	54.1834	56.8501	58.123	54.1068	56.9298	54.1024	57.9679	55.7675	55.561	57.4542	51.6719	57.3389	56.5371	57.0505	56.7565
Croatia	Male	10 to 14	Dermatitis	37.3443	38.5035	37.9628	36.6352	36.9026	36.4212	36.5785	36.795	37.183	37.5404	37.8435	37.872	39.1916	39.2	38.9345	38.9547	37.5899	38.9387	38.9453	38.4558	38.4618	38.5095	39.3144	39.6579	39.4469	39.3358	41.2572	41.8892
Croatia	Male	15 to 19	Dermatitis	41.0005	42.3128	42.4675	41.1241	39.9829	41.1872	41.271	41.4507	42.1178	42.2213	42.3698	42.2224	42.2283	42.2424	42.439	42.6485	41.6057	42.5254	40.8262	42.5195	42.5163	42.5806	42.8445	43.0942	42.628	43.2495	44.0082	43.5568
Croatia	Male	5 to 9	Dermatitis	49.129	48.1473	47.1621	43.9467	45.8064	43.5433	46.9211	47.1463	47.5601	47.7989	43.3632	48.1853	48.25	45.8372	51.1263	48.5553	48.3601	49.2971	48.3346	48.309	48.2949	46.8626	46.6828	46.774	47.8101	47.968	48.5922	48.5354
Czech Republic	Both	0 to 20	Dermatitis	51.2412	51.19	50.2657	50.9599	50.8411	51.0512	51.095	51.9938	51.1878	51.5562	50.9526	50.8601	50.0661	49.3733	49.4284	49.9793	50.6514	51.195	52.4818	54.2766	55.5595	57.5717	58.9152	60.6539	61.2865	61.7594	61.412	61.2276
Czech Republic	Both	1 to 4	Dermatitis	50.1016	49.0916	50.1442	49.2752	50.6017	51.9994	50.8508	51.5587	48.8046	49.4048	49.2589	51.9021	49.77	50.2438	51.8058	51.5663	51.3035	51.003	52.1181	53.2908	48.4735	48.464	48.5442	51.9503	51.9317	51.2903	51.75	52.153
Czech Republic	Both	10 to 14	Dermatitis	50.9517	52.0551	51.398	52.1266	51.347	51.2513	51.57	52.3719	52.23	52.4562	52.495	52.1314	52.4085	51.4798	52.0207	52.0383	51.8694	50.9521	51.0965	50.9115	51.685	52.2064	52.1967	51.825	51.9227	52.1051	50.8378	50.9283
Czech Republic	Both	15 to 19	Dermatitis	50.7717	51.4385	50.7054	51.1518	51.2764	51.0695	50.8676	51.2187	50.983	50.9468	50.9333	51.1921	51.2066	51.2692	50.5983	51.2608	50.8719	50.4921	50.5383	51.0032	50.985	51.1477	50.5904	50.5711	50.7161	50.7056	50.9405	51.1059
Czech Republic	Both	5 to 9	Dermatitis	53.6568	54.7346	54.8372	57.7229	56.4985	55.8807	55.4323	57.0826	55.2991	56.6601	55.4828	56.8054	55.5501	55.5335	55.1796	54.94	56.8043	57.8299	56.5627	55.9669	55.9863	55.7761	55.7328	55.7484	54.6947	56.053	56.4242	57.21
Czech Republic	Female	0 to 20	Dermatitis	50.3958	50.4919	49.3484	50.8333	50.2905	50.8277	50.5425	51.2721	50.9889	50.8278	50.4562	50.6295	49.7984	49.3108	49.3955	49.6678	50.1668	50.8492	52.1366	53.8315	55.1786	57.6381	59.0721	60.6814	61.0266	61.7942	61.2895	60.5461
Czech Republic	Female	1 to 4	Dermatitis	48.7974	49.3136	49.3876	50.3188	48.9359	51.6097	49.4689	49.5595	48.9725	47.1099	47.1832	51.5745	51.2079	52.0593	52.1151	50.5719	50.5692	50.313	52.6887	52.7314	48.4279	48.4241	48.3828	51.3401	51.3204	51.389	51.3539	50.5367
Czech Republic	Female	10 to 14	Dermatitis	50.7375	51.6098	51.5186	51.596	51.3067	51.3636	51.9451	52.5381	52.2666	52.4877	52.5284	52.5332	52.2082	51.6208	52.4642	52.4415	52.1363	50.7178	50.7079	50.9724	51.7341	52.7905	52.7882	52.0063	52.6857	52.5998	50.5578	50.5523
Czech Republic	Female	15 to 19	Dermatitis	49.0327	50.2497	48.768	50.0998	50.3959	49.976	49.7067	49.959	50.0829	50.0228	50.028	50.5438	49.9886	50.1577	49.3338	49.9359	49.9262	49.9176	49.1637	49.8966	49.8851	50.3926	50.1055	50.0935	50.0784	50.0823	50.5334	50.5279
Czech Republic	Female	5 to 9	Dermatitis	50.0982	50.3756	50.6292	56.0367	52.974	53.4039	51.5443	53.2948	52.1805	52.2128	52.2948	52.3544	52.3463	52.3511	53.2243	52.7789	52.7831	54.7089	54.7051	52.7751	52.7973	53.6749	53.5728	53.6041	50.3222	52.9004	53.5915	52.9088
Czech Republic	Male	0 to 20	Dermatitis	51.9882	51.778	51.0871	50.9306	51.2683	51.1264	51.522	52.6108	51.2415	52.1839	51.3279	50.9513	50.1993	49.2827	49.3075	50.1577	51.0163	51.4125	52.705	54.6163	55.8334	57.3709	58.6205	60.5016	61.4459	61.605	61.4231	61.8425
Czech Republic	Male	1 to 4	Dermatitis	52.1249	49.4383	51.5306	48.6668	52.9904	52.8263	52.9054	54.2534	49.2412	52.6123	52.2226	52.6648	48.6876	48.6959	51.8514	53.1147	52.5755	52.2498	51.8369	54.2065	49.1768	49.1606	49.3731	53.0306	53.0147	51.6087	52.601	54.3753
Czech Republic	Male	10 to 14	Dermatitis	50.9714	52.3154	51.0739	52.4823	51.1888	50.9304	50.9777	52.0075	51.9998	52.2352	52.263	51.5123	52.4359	51.1431	51.3786	51.4368	51.4152	51.015	51.3197	50.6629	51.4605	51.4375	51.4244	51.4722	50.9604	51.4217	50.9523	51.1368
Czech Republic	Male	15 to 19	Dermatitis	52.0239	52.1089	52.1527	51.6741	51.6194	51.6318	51.4882	51.9423	51.3502	51.3493	51.31	51.3008	51.9154	51.8578	51.3451	52.065	51.2738	50.5146	51.3937	51.5962	51.5752	51.3577	50.5306	50.5055	50.825	50.8031	50.8123	51.1693
Czech Republic	Male	5 to 9	Dermatitis	56.7582	58.6976	58.638	58.7809	59.5434	57.801	58.8751	60.4066	57.9122	60.7059	58.1767	60.8564	58.2624	58.2242	56.5518	56.5418	60.3969	60.4492	57.8379	58.679	58.6913	57.3151	57.3217	57.3139	58.673	58.6982	58.7156	61.0927
Hungary	Both	0 to 20	Dermatitis	59.3991	58.8337	58.9672	58.6537	59.0869	59.8523	60.7059	61.2317	62.1535	61.9288	61.982	62.1441	62.3085	62.2838	61.6114	61.2204	61.0919	61.5543	62.5924	62.3637	63.0344	63.7102	64.1037	64.1991	64.6828	64.5274	64.8134	64.5245
Hungary	Both	1 to 4	Dermatitis	53.787	54.1931	52.7974	53.6717	53.7749	53.9705	54.0688	55.7375	56.2053	56.3193	55.4929	53.5538	55.0793	55.5614	54.4824	54.626	55.303	54.6374	56.1262	55.5179	55.761	56.6976	56.6961	55.6397	57.4178	56.545	58.3599	58.0849
Hungary	Both	10 to 14	Dermatitis	58.5189	59.0146	59.8573	59.4492	60.0376	60.1559	60.5279	60.7376	60.8078	59.9384	59.9718	60.007	60.4976	60.6085	60.6472	60.8243	60.6877	60.4813	60.5948	60.6614	60.2429	60.4381	60.6658	60.3507	60.1937	59.9277	59.8152	59.6449
Hungary	Both	15 to 19	Dermatitis	63.0589	63.2407	64.0662	64.6875	64.5802	65.4286	65.4005	64.6299	64.9932	64.5105	64.589	65.0518	64.7553	65.1083	64.5496	64.5353	64.397	65.5432	65.6823	64.8615	65.6824	65.6342	65.0989	64.6734	64.2142	64.3357	63.6213	63.4848
Hungary	Both	5 to 9	Dermatitis	59.4498	60.4065	62.6699	61.6376	63.0386	61.9384	62.7225	62.5539	63.254	62.4375	62.2696	64.0972	65.1771	65.4357	65.6222	64.3061	64.3214	64.5907	67.3879	66.2755	66.2611	66.1803	66.1556	66.1439	65.7652	63.4765	63.9038	62.9177
Hungary	Female	0 to 20	Dermatitis	59.338	59.2685	59.4484	58.935	59.1362	59.999	60.6625	61.1286	62.0485	61.8877	62.1606	62.33	62.6295	62.5743	62.1175	61.4622	61.2323	61.8308	62.6185	62.0158	62.7467	63.4778	63.6456	64.1067	64.6647	64.8269	65.0106	64.9259
Hungary	Female	1 to 4	Dermatitis	53.1658	54.3443	52.3423	52.6947	52.7667	53.1325	53.2419	54.493	54.6025	54.7159	54.8178	53.6647	54.96	54.4741	54.3471	54.4922	54.5309	54.548	55.2022	55.1925	54.3897	54.4655	54.4273	54.2554	56.0002	56.0018	57.7956	57.9138
Hungary	Female	10 to 14	Dermatitis	59.4859	59.9291	61.4562	60.6434	60.9521	61.0242	61.082	61.3755	61.4444	60.9377	60.9659	60.0702	61.227	61.1736	61.2224	61.2419	61.2396	61.2266	61.2205	61.3671	60.5727	61.267	61.2867	61.1599	61.0495	60.962	60.7423	60.6544
Hungary	Female	15 to 19	Dermatitis	62.2245	62.9423	63.8391	64.2795	63.7358	65.1327	65.1588	64.4372	65.1016	64.0276	64.1735	64.9647	64.3827	65.0765	64.6872	64.6866	64.4353	65.6038	65.5778	64.0791	65.687	65.665	64.7571	64.638	64.4343	64.2616	63.1373	63.587
Hungary	Female	5 to 9	Dermatitis	55.3221	57.4556	58.8181	58.6004	60.7981	58.962	59.1711	58.7202	59.0054	59.2415	59.4448	61.9935	63.3912	63.7348	63.9854	61.3733	61.3788	61.3734	64.0872	61.9524	61.919	61.829	61.854	62.0071	61.4028	60.3675	61.3025	59.8659
Hungary	Male	0 to 20	Dermatitis	59.3052	58.1932	58.2753	58.1796	58.8631	59.5233	60.5881	61.1826	62.111	61.8188	61.6336	61.7868	61.8063	61.8185	60.9106	60.8094	60.793	61.1097	62.427	62.6038	63.2132	63.8348	64.4768	64.1771	64.5864	64.0878	64.4881	63.9717
Hungary	Male	1 to 4	Dermatitis	54.864	54.3405	53.755	55.1586	55.2902	55.2734	55.3507	57.3668	58.2059	58.3099	56.4864	53.8007	55.4704	57.0201	54.9381	55.0687	56.4228	55.0279	57.3559	56.1093	57.5327	59.3805	59.4202	57.4368	59.1107	57.3088	59.0046	58.3047
Hungary	Male	10 to 14	Dermatitis	57.2517	57.7992	57.9042	57.9385	58.8131	58.9769	59.6838	59.8036	59.8761	58.6295	58.6728	59.7043	59.4792	59.7732	59.8025	60.1546	59.878	59.4704	59.7182	59.6976	59.6852	59.3589	59.8057	59.2956	59.0883	58.6374	58.6298	58.3656
Hungary	Male	15 to 19	Dermatitis	63.2124	62.8284	63.5758	64.372	64.712	64.954	64.8671	64.0487	64.0849	64.2359	64.2422	64.3424	64.3497	64.3434	63.6183	63.595	63.5728	64.6905	65.0058	64.9107	64.8901	64.8207	64.6897	63.9491	63.2253	63.673	63.4042	62.6285
Hungary	Male	5 to 9	Dermatitis	63.2267	62.8847	66.1296	64.2103	64.7299	64.4535	65.8649	66.0086	67.1577	65.1953	64.6246	65.6538	66.3868	66.5574	66.6822	66.7889	66.8167	67.3802	70.2503	70.2559	70.2619	70.1913	70.1124	69.9213	69.7906	66.1537	66.0277	65.5366
Macedonia	Both	0 to 20	Dermatitis	44.3597	44.2325	43.7018	42.4834	42.0926	41.7648	40.9053	40.5633	40.2766	40.8642	40.726	40.0053	39.2291	38.2856	38.672	37.8996	37.3048	37.2106	37.4797	36.508	36.3565	37.1048	38.3209	39.0713	40.4953	41.5448	42.8951	44.4391
Macedonia	Both	1 to 4	Dermatitis	51.0287	50.7419	50.8686	51.4466	51.3013	51.3284	51.3649	50.9841	52.4344	51.2961	52.621	54.4646	53.6831	51.2813	52.727	53.1871	52.3131	53.2885	53.0369	53.1577	52.2642	52.3539	53.6603	53.6831	53.6835	52.8642	52.1679	53.545
Macedonia	Both	10 to 14	Dermatitis	36.4617	36.7435	36.476	34.5118	34.2344	34.774	33.8616	34.6094	35.3509	35.4724	34.8165	35.2051	35.172	35.2481	35.3023	35.2997	35.0514	35.2078	35.6238	35.3345	34.5721	35.2535	35.5099	35.6562	36.3905	36.7061	37.6481	38.6054
Macedonia	Both	15 to 19	Dermatitis	38.9921	39.1822	38.7854	37.8012	38.1357	37.8738	37.655	37.2183	37.6514	38.5822	38.1039	37.8914	38.3488	38.025	38.3921	38.4088	38.692	38.588	38.8443	38.1884	38.1683	37.7601	38.1373	38.3941	38.8674	39.8988	40.8714	41.6713
Macedonia	Both	5 to 9	Dermatitis	39.1539	39.56	38.956	38.9757	38.8797	38.9409	39.0328	39.9746	39.1964	41.3737	40.9946	40.5182	40.5981	40.9167	44.0852	41.5394	41.2583	41.2216	42.7212	39.5117	39.1331	40.5006	42.0158	42.1051	43.7248	42.0255	41.1455	41.6427
Macedonia	Female	0 to 20	Dermatitis	44.8259	44.3928	44.1797	42.623	42.4592	42.2639	40.9782	40.8217	40.8267	41.545	40.797	40.3894	40.0813	38.6534	39.4858	38.2323	37.5917	37.9879	38.3422	37.1357	37.2971	38.1493	39.3117	40.1081	41.4932	41.682	43.2599	44.7616
Macedonia	Female	1 to 4	Dermatitis	52.1544	50.6051	51.7411	52.1468	52.2967	52.1557	52.3033	51.383	52.7	52.9117	53.0497	56.2926	56.4353	53.4454	53.616	53.211	53.3034	54.5187	54.6132	54.7952	54.8793	55.1319	55.0124	54.8786	54.8942	53.4823	53.5448	55.3078
Macedonia	Female	10 to 14	Dermatitis	37.3997	36.5572	36.3886	34.8746	34.5849	35.8218	34.0069	35.4583	35.5009	35.8974	35.1857	35.2098	35.2587	35.3862	35.3272	35.4384	34.9096	35.5512	36.3289	36.0041	35.4082	35.4756	35.7554	36.2468	37.1926	37.2577	37.8414	39.1087
Macedonia	Female	15 to 19	Dermatitis	38.4385	39.2096	38.7947	37.1544	38.0462	37.6648	37.0755	37.0286	37.9796	38.343	37.8244	37.9391	38.9806	38.3067	39.0153	39.0274	38.9387	38.7283	38.3687	37.6321	37.594	37.4352	37.9764	38.1611	38.6714	38.9983	40.8331	41.2799
Macedonia	Female	5 to 9	Dermatitis	37.2478	38.1407	38.1669	36.834	36.8018	36.7926	36.9009	36.9263	36.7467	39.0308	38.1254	38.2125	38.313	36.8244	42.8701	37.8431	38.0369	39.7672	42.5524	38.057	38.3252	40.6539	42.574	42.6025	43.4374	39.5973	37.9002	38.2374
Macedonia	Male	0 to 20	Dermatitis	43.6837	43.8865	43.0184	42.1577	41.5181	41.0479	40.645	40.1097	39.551	40.007	40.4696	39.4182	38.158	37.7306	37.6519	37.3842	36.8385	36.2272	36.4104	35.6844	35.2005	35.842	37.122	37.8317	39.3009	41.2594	42.3722	43.9653
Macedonia	Male	1 to 4	Dermatitis	50.3332	51.5058	50.4806	51.2123	50.743	50.9586	50.8662	51.1288	52.6205	50.0458	52.6089	52.7262	50.9621	49.4046	52.1818	53.5858	51.6814	52.306	51.682	51.7255	49.791	49.6932	52.5185	52.7179	52.7011	52.6123	51.1103	51.9447
Macedonia	Male	10 to 14	Dermatitis	35.2259	36.6804	36.3144	33.8791	33.6243	33.4604	33.4754	33.5004	34.9608	34.8098	34.1816	34.9762	34.8572	34.8814	35.0563	34.9269	34.9696	34.6379	34.6901	34.4568	33.5225	34.8271	35.0545	34.8475	35.3427	35.9167	37.227	37.8531
Macedonia	Male	15 to 19	Dermatitis	39.0874	38.6761	38.3111	38.0108	37.7456	37.598	37.7722	36.9533	36.9799	38.4863	37.925	37.3635	37.2513	37.3132	37.34	37.3663	38.0263	38.0377	38.9085	38.3383	38.3442	37.7008	37.914	38.2432	38.686	40.4041	40.5006	41.6402
Macedonia	Male	5 to 9	Dermatitis	40.4911	40.3693	39.0977	40.5662	40.4042	40.545	40.6239	42.539	41.1354	43.1753	43.3615	42.2887	42.3577	44.6066	44.7021	44.8091	44.025	42.109	42.2382	40.4073	39.3311	39.6532	40.7301	40.8866	43.3443	43.9368	43.9348	44.6021
Montenegro	Both	0 to 20	Dermatitis	49.7202	49.5663	49.217	48.678	47.437	46.8437	47.8472	47.0113	46.7026	46.2338	46.19	46.175	46.1024	46.5881	46.4237	46.5495	46.4843	46.8898	47.5994	47.0411	46.8252	46.5521	46.6185	46.6034	46.7433	47.4636	47.3084	48.1293
Montenegro	Both	1 to 4	Dermatitis	52.5764	53.6906	53.6553	52.7283	52.7185	52.7362	52.7743	52.3342	53.3263	53.4246	53.5112	53.6068	54.1564	54.9273	53.659	53.8982	53.3238	54.4567	56.6701	55.3459	55.5212	55.5671	54.4279	53.7021	54.2293	54.4654	53.5899	55.6111
Montenegro	Both	10 to 14	Dermatitis	41.7413	41.34	41.4893	41.8266	40.0468	40.0562	42.3868	42.1373	42.1617	41.3512	41.9109	41.8991	41.3976	41.7985	41.067	41.1696	41.6212	41.5686	41.909	41.8752	40.7999	41.0429	41.0453	41.7571	41.5162	41.8931	41.605	42.2119
Montenegro	Both	15 to 19	Dermatitis	43.9857	44.3289	44.3432	43.7936	43.7955	43.4589	45.085	44.3045	43.8057	43.8495	43.7483	43.7556	44.1912	44.1907	44.5109	44.3421	43.7174	43.7065	44.4272	44.0559	44.4781	43.755	44.5549	43.8739	44.4892	44.6493	44.9585	45.8921
Montenegro	Both	5 to 9	Dermatitis	47.6214	47.5485	47.4846	48.4471	47.7603	47.7436	47.7458	47.749	48.2788	48.3317	48.0694	48.2468	47.2823	47.8269	47.6157	47.3412	47.3178	48.283	47.9305	46.8734	47.0571	47.075	46.9921	47.7484	47.2213	49.7177	48.79	48.1039
Montenegro	Female	0 to 20	Dermatitis	49.4606	49.1036	48.88	48.3155	46.9844	46.2632	47.8131	46.6511	46.499	46.2887	46.1481	46.1431	45.7882	46.4745	46.2057	46.2755	46.3916	46.5072	47.324	46.8955	46.8207	46.4265	46.1694	46.6844	46.1379	47.7051	46.8553	47.5352
Montenegro	Female	1 to 4	Dermatitis	52.6873	54.2465	54.2076	52.5257	52.5181	52.5208	52.5657	52.6604	54.4283	54.5678	54.6755	54.7893	55.4904	57.0215	54.6475	55.0473	53.8705	54.4353	58.5085	56.2794	57.827	57.927	56.3492	54.8036	54.7431	54.96	53.314	53.3139
Montenegro	Female	10 to 14	Dermatitis	41.6596	40.8543	41.5069	41.2889	38.8995	38.9041	42.3192	41.8055	41.8282	41.8555	41.8719	41.9008	41.213	42.5402	41.2155	41.4181	41.4242	41.3298	42.0075	42.0292	40.3074	40.3061	40.4324	42.0284	41.1373	42.0596	42.1064	41.2933
Montenegro	Female	15 to 19	Dermatitis	43.3881	43.4619	43.4697	43.3444	43.3498	42.6872	44.7401	43.1994	42.6984	42.7078	42.7121	42.7231	43.3903	42.9644	43.6314	43.3032	43.3196	43.3349	43.3394	43.3482	44.2035	43.4226	43.5481	43.507	43.3982	43.5567	43.7798	45.9698
Montenegro	Female	5 to 9	Dermatitis	44.2794	44.1564	44.0521	45.9222	45.8651	45.8317	45.8281	45.8232	46.7916	46.8365	46.8702	46.9452	43.8649	43.9504	44.452	43.9245	44.9616	44.648	44.0568	43.6802	43.6909	43.7283	43.5641	45.0485	43.9848	50.3263	45.4652	45.6711
Montenegro	Male	0 to 20	Dermatitis	49.8509	49.9081	49.4227	48.9109	47.7656	47.3106	47.7393	47.2531	46.7767	46.0334	46.0972	46.0752	46.3071	46.5899	46.544	46.7328	46.4776	47.1986	47.8011	47.114	46.7528	46.6095	47.0176	46.4501	47.3076	47.1506	47.7183	48.6865
Montenegro	Male	1 to 4	Dermatitis	52.9043	53.4314	53.4049	53.401	53.3901	53.424	53.4517	52.4464	52.4953	52.5425	52.6018	52.6725	53.0103	52.8812	52.9428	52.9894	53.1299	54.8039	54.8017	54.577	53.2329	53.2168	52.6484	52.8752	54.0047	54.2401	54.2763	58.3663
Montenegro	Male	10 to 14	Dermatitis	41.6189	41.6364	41.2621	42.1712	41.0169	41.0302	42.2383	42.2698	42.3027	40.6158	41.7418	41.6903	41.3946	40.8473	40.7328	40.7424	41.6489	41.645	41.6294	41.5501	41.1312	41.6228	41.5075	41.3143	41.7514	41.5816	40.9557	43.0135
Montenegro	Male	15 to 19	Dermatitis	44.0935	44.692	44.7068	43.7125	43.7199	43.7352	44.9251	44.9401	44.4319	44.5114	44.3104	44.3194	44.5133	44.961	44.9379	44.9325	43.6545	43.6317	45.0904	44.3407	44.326	43.669	45.147	43.8176	45.1557	45.3172	45.7121	45.3377
Montenegro	Male	5 to 9	Dermatitis	50.4677	50.4494	50.4322	50.413	49.0579	49.0623	49.077	49.0999	49.1657	49.2367	48.6684	48.953	50.2536	51.2849	50.3219	50.3187	49.1744	51.4914	51.3965	49.6391	50.008	50.0187	50.0247	50.0218	50.0617	48.5438	51.7094	50.0994
Poland	Both	0 to 20	Dermatitis	63.9931	63.3986	62.3161	61.276	61.0769	59.8501	59.2071	58.5516	57.6897	56.5559	56.0823	55.6233	55.6802	55.9642	56.4997	57.1468	58.2024	58.7879	60.2553	61.0645	62.3122	63.1641	64.1795	65.1175	65.8302	66.3245	66.426	65.7658
Poland	Both	1 to 4	Dermatitis	54.3899	54.4424	52.4019	52.8749	54.2243	52.1357	52.5568	54.5394	55.3067	54.7313	54.1075	54.3623	54.2752	56.607	55.666	55.0209	55.4898	55.3909	55.2849	55.2665	56.2102	55.1618	55.1399	54.2525	56.0508	57.4667	57.7765	56.6422
Poland	Both	10 to 14	Dermatitis	56.2045	56.5249	56.9367	56.8147	57.8037	58.1544	58.7097	58.8184	58.2011	57.5053	57.6193	58.1119	58.404	59.0784	59.6647	60.198	60.0273	60.9238	61.7036	61.9456	62.225	62.0047	61.8488	61.8177	61.2494	60.2789	59.4763	57.8934
Poland	Both	15 to 19	Dermatitis	61.0304	60.8113	61.2063	61.3541	61.9003	61.5522	62.0018	61.913	62.5073	61.9249	62.2573	62.0185	62.1899	62.2009	62.8049	62.9974	64.3165	63.829	65.3354	65.3904	64.9642	64.9782	64.7261	64.7605	64.314	63.6202	63.0768	61.4871
Poland	Both	5 to 9	Dermatitis	57.6876	59.9889	59.6135	59.7067	60.7787	61.4494	60.2688	59.6996	59.0658	60.6551	60.8866	61.1975	62.545	61.4361	61.7835	63.2655	64.1026	64.8327	64.4294	63.6163	64.3855	63.4311	63.3182	63.0973	61.863	62.5288	62.301	63.7586
Poland	Female	0 to 20	Dermatitis	64.1631	64.1919	62.9776	61.6722	61.6338	60.8207	60.1753	59.5286	57.8153	56.8997	56.6852	56.0398	55.976	56.5799	57.0468	57.6125	58.6499	59.5586	60.9435	61.4637	63.1509	63.7999	64.7952	65.9523	66.4955	66.8918	66.8513	65.7724
Poland	Female	1 to 4	Dermatitis	53.9338	55.0851	52.4133	53.2614	52.2841	52.2809	52.4338	53.8933	55.9789	54.2358	54.7029	55.0223	54.8303	57.8173	55.835	54.8074	55.8806	55.6851	55.6101	55.713	57.2505	56.2336	56.0935	54.958	55.1106	57.315	57.4921	57.8122
Poland	Female	10 to 14	Dermatitis	55.9903	56.8633	58.26	57.6232	58.2963	59.1814	60.4657	60.6184	58.4215	58.51	58.6894	58.6384	58.9443	59.7666	60.3723	60.9649	60.2466	61.6235	62.7357	63.0037	63.2212	62.9678	62.871	63.2423	62.6362	60.7097	60.0194	58.1619
Poland	Female	15 to 19	Dermatitis	61.6074	60.9106	61.4649	61.3366	61.7847	61.55	61.8712	61.8539	61.8757	61.517	62.1431	61.8762	61.6073	62.0161	62.81	62.5567	64.3299	64.357	65.2052	64.9851	64.9917	64.915	64.6691	65.1003	64.5171	63.5134	62.7915	60.6722
Poland	Female	5 to 9	Dermatitis	55.1404	59.4131	56.6739	56.4863	61.0043	61.1793	58.7976	58.3049	56.9282	58.3614	58.4315	58.8216	60.8163	59.506	59.7684	62.178	62.4634	62.6738	62.9963	61.1804	63.2212	61.4137	61.1639	60.8526	60.5277	62.001	61.3169	60.8626
Poland	Male	0 to 20	Dermatitis	63.6434	62.362	61.4193	60.6671	60.2917	58.6021	57.9625	57.2985	57.366	55.9856	55.2307	54.9778	55.168	55.1036	55.7155	56.4589	57.5362	57.7727	59.3326	60.4601	61.2279	62.3045	63.3502	64.0539	64.9619	65.5691	65.8334	65.6305
Poland	Male	1 to 4	Dermatitis	55.241	54.0109	52.8609	52.8596	56.7918	52.4562	53.1544	55.5843	54.7718	55.5874	53.7586	53.9193	53.9587	55.3586	55.6833	55.524	55.2622	55.2784	55.1411	54.9809	55.1644	54.1594	54.2779	53.7499	57.3085	57.7116	58.1545	55.4443
Poland	Male	10 to 14	Dermatitis	56.1702	55.9024	55.2546	55.6752	57.0088	56.7776	56.5592	56.623	57.7003	56.1482	56.2049	57.2914	57.5738	58.0961	58.6585	59.1319	59.5444	59.9346	60.353	60.5748	60.9305	60.7534	60.5406	60.0708	59.5438	59.5941	58.6789	57.3821
Poland	Male	15 to 19	Dermatitis	59.6567	59.9531	60.1722	60.6159	61.2609	60.7854	61.366	61.2033	62.389	61.5683	61.5849	61.3858	62.0238	61.613	62.0048	62.6874	63.5035	62.4737	64.6754	65.0162	64.1178	64.2256	63.9796	63.6011	63.3096	62.9652	62.6122	61.6046
Poland	Male	5 to 9	Dermatitis	59.711	59.8182	62.0517	62.4555	59.7182	60.9248	61.0868	60.4461	60.639	62.3801	62.7998	63.0229	63.6509	62.7688	63.2172	63.6804	65.1235	66.4324	65.2321	65.5295	64.8902	64.8816	64.9226	64.8007	62.5779	62.3567	62.6423	66.1657
Romania	Both	0 to 20	Dermatitis	48.7451	48.5305	47.7427	47.2358	46.7399	46.1883	45.4007	45.0218	44.2287	44.2318	44.0949	44.1508	44.0243	43.8499	43.0615	43.3995	44.7627	45.9994	47.9272	49.3737	50.7281	51.4129	52.1477	52.9299	52.7227	52.0751	51.5923	50.2708
Romania	Both	1 to 4	Dermatitis	50.951	50.7458	50.4216	50.1722	51.076	51.1914	50.4149	49.9381	49.9279	50.4165	50.6006	50.8316	51.1416	51.549	52.6759	52.8263	52.2553	50.7263	52.1108	50.0553	49.6039	49.9109	50.6441	51.3998	51.2136	52.6476	53.2168	52.9311
Romania	Both	10 to 14	Dermatitis	44.4951	44.8202	44.5236	44.8162	45.1012	45.1573	45.3659	45.467	45.5352	45.5665	45.9346	45.7194	45.761	45.4135	44.7856	43.9702	44.775	44.9075	45.881	46.0941	46.6857	45.9737	46.0871	46.5326	46.354	46.0869	45.6447	44.2283
Romania	Both	15 to 19	Dermatitis	48.5818	49.5736	49.8995	49.8359	50.0456	50.4058	49.8413	50.1777	49.9466	50.5489	50.4162	50.3738	50.1335	50.2573	49.7146	49.8534	50.1419	49.7059	50.1878	50.3428	50.4545	50.6305	51.0265	50.9067	51.0147	50.2092	49.9417	48.7525
Romania	Both	5 to 9	Dermatitis	45.2516	43.7414	44.5459	46.1561	45.6061	44.7703	45.0284	45.8907	44.6788	45.042	45.1519	45.6261	45.5198	46.2567	44.9117	46.0336	46.3136	47.8304	45.8559	46.6061	46.2374	47.0394	47.0301	49.3641	48.5606	47.0751	46.3644	45.5505
Romania	Female	0 to 20	Dermatitis	47.6259	47.2534	47.1695	46.4538	45.8888	45.2799	44.0702	43.7052	42.8623	42.3074	41.8664	42.3784	42.6749	42.8312	41.559	42.6888	44.1884	44.6701	46.5811	47.954	49.1757	50.2716	51.002	52.1526	51.6982	51.37	51.217	49.574
Romania	Female	1 to 4	Dermatitis	51.2209	51.0978	50.8157	50.7943	52.5276	52.625	51.2553	51.2513	51.2353	51.2467	51.2892	51.615	51.9299	52.3778	54.2387	54.4413	53.2523	50.9402	52.5329	49.3259	48.932	49.1927	49.413	50.5212	50.5092	52.9597	54.3501	52.8614
Romania	Female	10 to 14	Dermatitis	43.2056	43.4186	43.2068	43.4895	43.6043	43.5422	43.5004	43.6355	43.3636	43.3561	43.2902	43.6558	44.0074	43.6235	42.6021	42.6186	43.9841	43.6223	44.4566	45.2699	45.6047	45.5322	44.8662	45.9489	45.7463	45.3202	45.2077	43.6649
Romania	Female	15 to 19	Dermatitis	46.5221	47.2786	48.7881	48.5116	48.7104	48.7723	47.5615	48.706	48.1376	48.0465	47.7408	47.6373	48.0542	48.6145	47.6782	48.3404	48.6248	47.8705	48.2138	48.357	48.5818	48.9533	50.2543	50.0621	49.7711	48.7482	48.8044	47.7997
Romania	Female	5 to 9	Dermatitis	42.725	40.6911	42.3292	42.837	41.78	41.7131	42.1561	41.102	41.3661	40.8206	40.9468	43.0552	42.7972	44.1355	41.1707	43.6246	44.1411	43.514	42.0321	42.1847	41.2895	42.8091	42.8244	45.7595	44.1522	44.1763	43.2014	41.5099
Romania	Male	0 to 20	Dermatitis	49.837	49.7915	48.2704	47.9843	47.5574	47.0655	46.7149	46.3166	45.5758	46.1591	46.3398	45.9219	45.3574	44.8412	44.55	44.0738	45.2949	47.3133	49.2552	50.7793	52.2773	52.5343	53.2742	53.6741	53.7271	52.7443	51.9235	50.9369
Romania	Male	1 to 4	Dermatitis	51.2499	50.9678	50.6206	50.1357	50.0465	50.1758	50.1227	49.1589	49.158	50.1398	50.4684	50.5786	50.8626	51.1973	51.4301	51.5127	51.6637	51.1106	52.1481	51.5245	51.0395	51.3744	52.6217	52.9309	52.5678	52.7593	52.3742	53.4514
Romania	Male	10 to 14	Dermatitis	45.6987	46.1406	45.7632	46.0818	46.5304	46.7067	47.1704	47.2361	47.6505	47.7211	48.5342	47.7303	47.4542	47.144	46.9096	45.2456	45.4758	46.0932	47.1981	46.7828	47.6408	46.274	47.1833	46.9841	46.8382	46.7314	45.967	44.6744
Romania	Male	15 to 19	Dermatitis	50.2507	51.4927	50.641	50.7947	51.0072	51.6668	51.7679	51.261	51.386	52.6824	52.724	52.7331	51.8412	51.5358	51.3815	51.0049	51.2824	51.1699	51.7516	51.9098	51.8986	51.8736	51.3468	51.2977	51.8144	51.2471	50.6713	49.307
Romania	Male	5 to 9	Dermatitis	47.3777	46.4392	46.3637	49.1173	49.1071	47.4807	47.5418	50.3937	47.6587	48.9669	49.0615	47.8382	47.8937	47.9958	48.3382	48.0793	48.109	51.8311	49.3532	50.7191	50.9043	50.9472	50.9105	52.5983	52.644	49.5871	49.1626	49.2818
Serbia	Both	0 to 20	Dermatitis	47.2145	46.6033	46.2791	45.7132	45.4469	44.9652	44.9551	45.2691	45.7119	45.2203	44.0643	43.9459	43.9532	43.8523	43.155	43.8603	45.0678	44.4993	44.7069	45.5909	45.7123	45.7039	45.7604	46.7496	47.4683	47.3176	47.5171	47.8388
Serbia	Both	1 to 4	Dermatitis	53.8921	53.0674	54.4173	55.0754	54.8801	54.5254	54.6119	54.7353	55.8781	54.8059	53.0447	53.9181	54.6877	56.4551	53.6368	54.3339	57.1721	57.2061	57.3185	56.6921	55.3491	56.5024	56.5941	56.6513	55.7892	55.766	56.0589	52.8498
Serbia	Both	10 to 14	Dermatitis	40.1697	40.8463	40.715	40.2972	40.4528	40.4819	40.2984	40.7608	41.1423	41.138	41.0748	41.1233	41.026	40.3769	38.9177	39.5671	40.7138	39.0086	39.0517	40.0961	40.1261	40.0925	39.7592	40.3541	41.4765	40.9623	41.2106	41.6037
Serbia	Both	15 to 19	Dermatitis	43.3433	43.5807	44.0019	43.812	44.2405	44.2617	44.2691	44.4274	44.743	44.8716	44.6119	44.3181	44.5005	44.7123	43.9421	44.3713	44.4341	44.3288	44.4309	44.4731	44.7234	44.409	44.1619	44.6586	45.1707	44.2668	44.2681	44.8847
Serbia	Both	5 to 9	Dermatitis	45.1268	45.661	45.68	45.3782	45.3365	43.7779	43.7783	44.475	44.1783	45.3532	45.3237	46.1839	46.5347	44.7407	45.585	44.4557	46.057	46.3798	45.6252	46.3916	45.6903	43.1731	43.2017	45.6818	45.3752	46.1398	45.0779	46.3755
Serbia	Female	0 to 20	Dermatitis	48.769	48.3697	48.1949	47.2737	47.1484	46.4044	46.5164	46.8171	46.4868	46.1499	45.4891	44.8632	45.2156	44.341	44.137	44.515	45.4676	45.4228	45.1917	46.387	46.0254	46.3645	46.7749	47.0514	47.393	47.3698	47.9845	48.1098
Serbia	Female	1 to 4	Dermatitis	53.9321	53.7655	55.8903	54.0905	54.1679	54.1961	54.286	54.39	55.6084	53.5963	52.9958	53.8811	55.1405	56.0734	54.0419	54.0984	57.2485	57.2689	57.4463	57.4226	55.3578	57.4003	57.3569	57.2721	56.0462	56.0625	56.6069	50.86
Serbia	Female	10 to 14	Dermatitis	40.2493	41.1996	41.3194	40.0102	40.2215	40.2006	40.2261	41.154	41.1906	41.2079	41.9728	41.3136	41.6743	39.7866	39.7909	41.0663	41.3128	39.9164	39.9614	39.9991	40.032	39.9463	41.1741	42.3207	42.3553	41.3879	41.9781	42.244
Serbia	Female	15 to 19	Dermatitis	42.6684	42.9775	42.9739	43.5721	44.2649	44.2918	44.3005	44.6128	44.2535	44.5831	44.1506	43.6441	44.366	44.3334	43.5701	43.6127	43.2131	43.8134	43.2635	44.3244	44.323	44.3161	43.9008	43.1649	44.1929	44.1714	44.1723	44.8281
Serbia	Female	5 to 9	Dermatitis	42.3912	42.1068	41.9004	41.8443	41.8737	39.0465	40.0873	40.2778	39.5962	42.8809	42.8614	43.0243	43.593	41.4616	41.8178	39.5921	42.4686	43.9114	42.4004	44.7806	43.4432	42.0899	42.2937	43.1522	42.2867	42.6106	42.9523	45.7527
Serbia	Male	0 to 20	Dermatitis	44.8451	43.9625	43.4677	43.314	42.8934	42.7497	42.6202	42.9897	44.3309	43.6884	42.0428	42.5419	42.1735	42.9687	41.7367	42.8286	44.3556	43.2386	43.9571	44.5351	45.205	44.8446	44.5511	46.3223	47.4595	47.1874	46.978	47.5174
Serbia	Male	1 to 4	Dermatitis	54.0548	52.3214	52.4309	56.6359	56.0604	55.19	55.2671	55.4093	56.3559	56.6354	53.4653	54.2574	54.3234	57.0428	53.4501	54.9145	57.1385	57.1994	57.2448	55.9692	55.5903	55.6402	55.8894	56.1075	55.7216	55.6554	55.6376	55.5541
Serbia	Male	10 to 14	Dermatitis	39.7001	40.0788	39.6707	40.1998	40.2935	40.3712	39.9472	39.8872	40.6195	40.603	39.6695	40.5406	40.0156	40.7286	37.7865	37.8059	39.9068	37.8773	37.9117	39.9916	40.0194	40.0403	38.1015	38.1675	40.4291	40.398	40.3624	40.9176
Serbia	Male	15 to 19	Dermatitis	43.4769	43.6455	44.5367	43.5307	43.6908	43.7166	43.7262	43.7345	44.6591	44.5708	44.5891	44.5163	44.0835	44.5276	43.7583	44.5758	45.144	44.3201	45.1261	44.142	44.6446	44.03	43.9584	45.698	45.6825	43.8915	43.8985	44.4656
Serbia	Male	5 to 9	Dermatitis	46.9394	48.4133	48.6695	48.0193	47.865	47.9254	46.6329	48.0067	48.2156	46.9134	46.9377	48.6445	48.7675	47.3762	48.7785	48.9041	49.0556	48.1312	48.2545	47.2567	47.3094	43.5973	43.5169	47.7621	48.0775	49.3063	46.8385	46.6062
Slovakia	Both	0 to 20	Dermatitis	55.1526	54.8069	54.1429	53.954	52.2109	51.8267	52.4061	51.4676	50.5239	50.764	50.5901	49.5102	49.1347	48.6635	48.6429	48.4744	49.0182	49.3663	49.6884	50.5655	51.7219	52.8821	54.109	55.3609	56.1223	56.9404	57.511	56.8049
Slovakia	Both	1 to 4	Dermatitis	48.1432	48.5039	49.7658	49.8363	47.9212	48.1588	49.3223	48.6873	49.9988	50.8202	51.1056	49.0368	49.1802	50.5452	50.6089	48.6942	50.7449	49.5776	50.5787	51.5788	51.6849	51.7904	51.3037	51.3828	47.8918	49.9937	50.049	47.3312
Slovakia	Both	10 to 14	Dermatitis	50.1404	51.0352	51.0091	51.2553	51.309	50.9016	50.9362	51.008	51.5187	51.0336	51.1575	51.3198	51.3056	51.3919	51.2528	51.1645	51.1726	51.6039	52.1079	51.5323	51.5407	51.4011	51.1857	51.6416	51.9652	51.6207	51.6373	51.0555
Slovakia	Both	15 to 19	Dermatitis	51.3897	51.6447	51.466	52.1035	50.9315	50.958	52.1662	51.0862	50.8864	51.4657	51.9939	51.0832	51.8815	51.4403	51.4469	51.4468	51.4469	51.4514	50.9133	51.4851	51.5921	51.0841	51.0776	51.0716	51.6824	51.7116	51.2093	50.6975
Slovakia	Both	5 to 9	Dermatitis	53.044	53.4776	53.5263	54.2565	51.8014	53.4839	56.2411	56.4997	51.9941	54.7257	54.7981	55.2023	54.35	54.0683	55.5516	55.64	56.0207	56.0974	54.4764	54.637	54.6954	54.9269	54.7598	54.0272	54.4842	54.5294	56.0649	54.4758
Slovakia	Female	0 to 20	Dermatitis	54.8478	54.4235	53.9985	53.7718	51.9937	51.3655	52.9829	51.5182	50.3554	50.3863	49.7857	49.1917	48.9774	48.3043	48.5309	48.615	48.8771	49.8057	49.8491	50.1026	51.3113	52.7578	53.8847	55.3853	56.0922	56.9547	57.652	56.6337
Slovakia	Female	1 to 4	Dermatitis	48.7421	47.9095	50.1995	50.3338	48.3349	48.4115	50.5396	49.1927	50.6999	52.1943	50.7229	48.696	47.0947	50.1054	50.1408	50.1728	50.2374	50.3541	51.0339	50.6335	50.7476	50.8448	49.9017	49.9762	47.9434	51.6826	51.7314	46.7706
Slovakia	Female	10 to 14	Dermatitis	49.6019	50.8607	50.7638	51.3251	51.3894	51.1897	51.2328	51.2882	51.3755	50.6352	50.8612	50.8781	51.893	50.9748	50.9821	50.9846	50.9914	52.5902	52.6101	51.8653	51.8816	51.6029	51.1697	52.4131	52.4306	51.2023	51.2258	50.9288
Slovakia	Female	15 to 19	Dermatitis	50.4433	50.867	50.9031	51.4075	49.6058	49.6265	51.9671	49.849	49.7132	50.8585	50.855	50.9966	51.3298	50.7779	50.7854	50.7922	50.7897	50.7773	50.4212	50.2871	50.4449	50.78	50.7755	50.7729	50.7652	50.8297	49.9196	50.4349
Slovakia	Female	5 to 9	Dermatitis	50.407	50.4057	50.4608	50.5206	49.2527	49.2969	54.533	54.8666	49.7251	49.7852	49.8344	50.8518	51.042	51.101	53.8461	53.9063	53.99	54.0779	51.4682	51.4087	51.4762	51.6899	51.7436	50.9946	51.8411	51.9076	54.8379	51.0672
Slovakia	Male	0 to 20	Dermatitis	55.309	55.0461	54.1218	53.9771	52.2679	52.1484	51.6096	51.239	50.523	50.9967	51.283	49.6776	49.1262	48.87	48.5847	48.1447	48.9946	48.7254	49.3488	50.9008	52.0087	52.8624	54.2004	55.1933	56.0217	56.7952	57.2332	56.8577
Slovakia	Male	1 to 4	Dermatitis	48.1269	49.837	49.8159	49.8086	48.1398	48.5446	48.5088	48.7423	49.7279	49.7145	51.9936	50.0379	52.169	51.5394	51.6305	47.6401	51.8011	49.2585	50.5486	53.0716	53.1604	53.2676	53.3517	53.4306	48.5285	48.5894	48.6491	48.7156
Slovakia	Male	10 to 14	Dermatitis	50.49	51.0002	51.0504	50.9669	51.0143	50.3843	50.4099	50.4905	51.4405	51.2379	51.2535	51.5713	50.4824	51.6192	51.3267	51.1391	51.1511	50.3728	51.3894	50.9874	50.9915	51.0016	51.0146	50.6592	51.3123	51.8819	51.893	51.0113
Slovakia	Male	15 to 19	Dermatitis	51.7704	51.8383	51.4456	52.2247	51.7343	51.7676	51.7808	51.7987	51.5275	51.5257	52.5945	50.5947	51.8683	51.5377	51.5413	51.5357	51.5412	51.5678	50.8514	52.1516	52.2225	50.8259	50.825	50.8218	52.0808	52.0823	52.0038	50.4456
Slovakia	Male	5 to 9	Dermatitis	55.137	56.0368	56.0772	57.536	53.803	57.2601	57.3087	57.4903	53.6959	59.316	59.4133	59.1527	57.173	56.53	56.644	56.7653	57.4617	57.5267	56.9853	57.389	57.44	57.6851	57.2811	56.5775	56.6074	56.6261	56.6445	57.4134
Slovenia	Both	0 to 20	Dermatitis	46.0954	45.0298	43.5981	43.0416	42.6732	41.9815	41.4048	40.8052	40.2576	39.5384	40.531	40.5791	40.3241	41.1104	40.3141	41.432	41.496	42.5479	44.1194	45.6169	46.064	47.445	49.1564	50.2492	51.4606	52.2306	52.3527	53.6268
Slovenia	Both	1 to 4	Dermatitis	54.0259	54.8945	53.6206	53.5653	53.5868	54.4772	54.4621	53.8686	54.6173	53.836	53.1642	53.9569	53.7409	54.5518	53.4798	54.8326	53.9773	54.9357	54.3177	54.6686	54.1058	54.3745	54.425	54.4599	55.2376	53.9571	54.7711	56.8169
Slovenia	Both	10 to 14	Dermatitis	38.6278	38.9671	38.7612	38.7935	39.5945	39.6263	40.3519	39.9761	39.951	38.9995	39.3198	39.6183	40.162	40.0242	39.3512	39.3616	39.2962	39.0131	39.5121	39.5069	39.5033	39.6555	40.1963	40.3958	40.4659	40.8189	40.4585	41.7366
Slovenia	Both	15 to 19	Dermatitis	42.9839	42.4874	42.5805	42.4169	41.975	42.2293	42.2118	42.4324	41.7772	41.7242	42.9984	42.3532	41.5439	42.5441	41.3685	42.3804	41.8193	42.3693	42.3673	42.5571	41.7915	41.8345	43.1168	43.1606	43.2992	44.0778	44.3794	44.5618
Slovenia	Both	5 to 9	Dermatitis	47.471	46.0275	43.997	45.499	47.3274	46.0377	44.9715	45.0556	45.6051	45.4033	47.871	47.9688	46.649	46.7561	46.0784	46.4571	45.806	46.1328	48.4269	48.4245	45.3821	45.7396	45.523	46.4667	48.1865	48.3248	46.4835	48.5554
Slovenia	Female	0 to 20	Dermatitis	46.4728	45.0771	43.6584	42.8367	43.3497	41.7982	41.6105	40.9422	40.8235	39.8057	40.7725	40.9734	40.4488	40.8276	40.0987	40.9991	41.3485	42.3867	44.3465	45.9342	46.3709	47.7449	49.5642	50.5968	52.2656	53.2698	53.0117	53.8782
Slovenia	Female	1 to 4	Dermatitis	54.9987	56.2034	54.337	54.2612	54.3375	54.4033	54.4355	53.4108	56.3459	54.5744	54.5761	54.6852	54.5909	55.949	53.8988	55.7992	54.7137	55.8117	54.7119	55.349	55.3405	55.3303	55.3219	55.2511	56.5971	55.104	56.4381	56.4087
Slovenia	Female	10 to 14	Dermatitis	38.3282	38.3686	38.4042	38.4366	39.9654	39.9907	39.9929	39.9648	39.9201	38.6633	39.1525	40.2002	40.4158	39.8612	38.7307	38.7494	38.763	38.9518	39.7492	39.7605	39.7767	39.8694	40.7875	40.9639	40.978	41.4918	40.4887	42.4498
Slovenia	Female	15 to 19	Dermatitis	42.7507	41.7906	41.7424	41.4468	41.5233	41.0768	42.012	41.9129	41.4547	41.3422	42.0669	41.3614	40.8961	41.3839	40.7656	41.3984	41.3999	41.4006	41.4041	41.672	41.3147	41.3847	42.2566	42.4136	42.6923	44.0399	44.3975	44.737
Slovenia	Female	5 to 9	Dermatitis	46.1826	44.168	42.5862	42.7538	46.8503	43.0476	43.1866	43.2847	44.2225	44.2727	47.6108	47.724	44.5241	43.8171	43.9236	43.1737	42.8004	43.1602	47.5638	47.5128	43.0128	43.6252	44.2944	44.893	48.0452	48.1797	44.4543	44.7691
Slovenia	Male	0 to 20	Dermatitis	45.4996	44.793	43.3429	43.0723	41.7556	41.9834	40.992	40.4682	39.4604	39.0524	40.0716	39.961	39.9948	41.2245	40.355	41.7148	41.4739	42.5445	43.7084	45.1152	45.5726	46.9661	48.5666	49.727	50.4514	50.981	51.5133	53.2242
Slovenia	Male	1 to 4	Dermatitis	53.2473	53.6666	53.1721	53.1467	53.1042	54.8674	54.7994	54.7429	52.9325	53.3477	51.9624	53.4773	53.137	53.2671	53.3874	54.0141	53.4838	54.2051	54.1845	54.1772	53.0275	53.5929	53.7068	53.8597	53.9297	52.9908	53.1462	57.4017
Slovenia	Male	10 to 14	Dermatitis	38.695	39.3424	38.8899	38.918	38.9383	38.9589	40.4546	39.7146	39.7052	39.0758	39.2335	38.7505	39.6324	39.9583	39.7479	39.7422	39.5904	38.82	39.0094	38.996	38.9872	39.2063	39.3689	39.5974	39.7147	39.8893	40.202	40.7508
Slovenia	Male	15 to 19	Dermatitis	42.6938	42.6996	42.9375	42.9237	41.964	42.9331	41.9573	42.5065	41.6599	41.6434	43.4438	42.8675	41.7137	43.2344	41.4925	42.9098	41.7742	42.8872	42.8857	42.9974	41.8019	41.8166	43.5041	43.4175	43.4333	43.6506	43.9032	43.9261
Slovenia	Male	5 to 9	Dermatitis	48.0468	47.2455	44.7352	47.6775	47.0337	48.4896	46.1278	46.2037	46.3458	45.8789	47.3739	47.4568	48.178	49.1604	47.6472	49.2485	48.3139	48.6003	48.6207	48.664	47.1994	47.2782	46.0932	47.406	47.5549	47.705	47.9173	51.8698
Eastern Europe	Both	0 to 20	Dermatitis	59.5286	58.5628	57.4786	56.106	54.6781	53.1678	51.6377	50.0408	48.1811	46.5564	45.1153	43.834	42.9667	42.659	43.2341	43.9863	44.9769	46.3921	48.3697	50.4338	52.8182	55.1925	57.147	58.6349	59.9839	61.1737	62.1751	62.7451
Eastern Europe	Both	1 to 4	Dermatitis	52.7741	52.8983	52.9235	53.1328	52.9367	53.1198	53.2274	53.2161	53.0811	53.588	53.4599	53.9057	53.808	53.8053	53.7791	53.8346	53.5908	53.5748	53.9871	54.2256	54.3176	54.4388	54.5802	54.8162	54.7144	54.7606	54.6335	54.2822
Eastern Europe	Both	10 to 14	Dermatitis	53.5335	53.0664	52.4939	52.0296	51.9911	51.9267	51.8295	51.9163	52.0187	52.0924	52.0845	52.0894	52.0334	51.9326	52.0838	52.0735	51.9068	51.7644	51.3793	51.1348	51.1096	51.2396	51.2999	51.5929	52.0763	52.2597	52.7317	53.5824
Eastern Europe	Both	15 to 19	Dermatitis	49.0992	48.621	48.3617	48.1071	47.8001	47.8957	47.9892	48.0366	48.0989	48.0267	48.0933	48.0711	48.1148	48.0216	48.0995	48.1078	47.972	47.6651	47.5039	47.2848	47.2328	47.2627	47.4237	47.5339	47.8604	48.2015	48.6279	49.0996
Eastern Europe	Both	5 to 9	Dermatitis	60.3764	59.6977	59.3045	59.2777	60.036	59.6249	59.674	59.9734	59.587	59.5683	59.7765	59.8176	60.0795	59.8711	60.4374	60.5631	60.396	60.0509	60.3336	59.8	60.1068	60.4475	60.4762	60.3795	60.5385	60.7266	61.1555	61.7532
Eastern Europe	Female	0 to 20	Dermatitis	60.0832	59.1319	58.1272	56.7118	55.1732	53.6434	52.05	50.474	48.5355	46.9143	45.4412	44.1838	43.4096	42.7404	43.501	44.1615	45.2703	46.8151	48.8093	50.7238	53.1805	55.5068	57.4312	58.8515	60.3031	61.3738	62.3521	63.0654
Eastern Europe	Female	1 to 4	Dermatitis	53.8363	53.8312	54.0179	54.2286	53.9641	54.3011	54.3145	54.2448	53.9565	54.6054	54.641	54.9491	54.7906	54.3945	54.2532	54.2592	54.5463	54.4362	55.1297	55.1825	55.4143	55.4058	55.5942	55.3922	55.2238	55.3133	55.1579	54.9789
Eastern Europe	Female	10 to 14	Dermatitis	54.2726	53.8852	53.2663	52.7569	52.6361	52.6711	52.3595	52.4088	52.5163	52.6591	52.643	52.6481	52.7846	52.4747	52.6329	52.5935	52.2632	52.4027	51.9475	51.8081	51.6824	51.8823	51.9212	52.126	52.7114	52.7995	53.2215	54.3866
Eastern Europe	Female	15 to 19	Dermatitis	48.6984	48.0527	47.9625	47.6993	47.3481	47.413	47.578	47.6366	47.7371	47.5827	47.6615	47.6996	47.7449	47.477	47.803	47.7447	47.7109	47.2882	47.1955	46.7061	46.8024	46.772	46.8879	47.0645	47.3745	47.7205	48.1701	48.6044
Eastern Europe	Female	5 to 9	Dermatitis	58.6162	58.3759	58.078	57.9461	58.4317	57.7298	57.8271	58.3746	57.5998	57.5622	57.5004	57.6321	58.1475	57.0155	57.93	57.7599	57.832	58.1877	58.0875	57.3317	57.6179	57.8347	57.7832	57.7494	58.4579	58.0558	58.4484	59.2429
Eastern Europe	Male	0 to 20	Dermatitis	58.7156	57.7262	56.5477	55.2169	53.908	52.4152	50.9526	49.3314	47.5568	45.9268	44.5196	43.2116	42.2418	42.3306	42.7092	43.5667	44.4352	45.717	47.6862	49.9221	52.2393	54.6754	56.6715	58.2398	59.4835	60.8096	61.8412	62.2597
Eastern Europe	Male	1 to 4	Dermatitis	51.9513	52.2198	52.0567	52.2494	52.1503	52.141	52.351	52.4099	52.4645	52.7676	52.4605	53.033	53.0149	53.4696	53.5795	53.6881	52.8469	52.9432	52.9991	53.4367	53.361	53.6237	53.6995	54.4232	54.4045	54.3948	54.308	53.7819
Eastern Europe	Male	10 to 14	Dermatitis	52.4244	51.8665	51.3429	50.9271	50.9814	50.8124	50.9522	51.0872	51.1937	51.2018	51.2128	51.224	50.9645	51.0899	51.2385	51.2606	51.2716	50.832	50.5226	50.1693	50.2539	50.3144	50.4007	50.7906	51.1678	51.4544	51.9816	52.5027
Eastern Europe	Male	15 to 19	Dermatitis	48.8955	48.5826	48.133	47.8798	47.6197	47.7408	47.7555	47.7931	47.8177	47.8394	47.8945	47.8142	47.858	47.9545	47.7799	47.8643	47.6305	47.4548	47.2311	47.2999	47.1043	47.1968	47.4043	47.4467	47.7874	48.1251	48.5243	49.0277
Eastern Europe	Male	5 to 9	Dermatitis	61.4968	60.3271	59.8259	59.914	60.9732	60.8916	60.8929	60.9213	60.971	60.9768	61.4834	61.4274	61.4112	62.223	62.4056	62.858	62.4313	61.3205	62.0198	61.7308	62.0584	62.5322	62.6503	62.4872	62.048	62.8867	63.3581	63.7447
Belarus	Both	0 to 20	Dermatitis	62.8427	62.2712	62.1516	61.8704	61.0953	60.0983	58.5889	57.3498	55.7164	54.0819	52.6766	51.5847	50.4508	50.2255	51.1065	51.1037	51.4317	52.791	54.0727	55.6021	57.5298	59.5817	61.2064	62.8775	64.228	65.0663	65.7101	65.7417
Belarus	Both	1 to 4	Dermatitis	49.5415	49.0612	49.5478	51.0738	51.0559	49.3508	49.8244	50.4585	49.5074	49.2387	48.8354	50.7003	50.7802	51.2445	51.865	51.8619	49.58	51.1016	50.2701	49.5751	50.4572	52.0289	51.1413	52.762	52.1599	52.1782	52.2001	50.865
Belarus	Both	10 to 14	Dermatitis	55.7828	56.3241	56.9082	56.4674	56.6609	56.6798	56.7722	56.7901	56.9309	56.8759	56.6154	56.8896	56.8502	56.7571	57.3663	56.8217	56.7425	57.1553	57.1461	56.6943	56.9586	56.9624	56.9636	56.4076	56.4445	56.4105	56.3962	57.2912
Belarus	Both	15 to 19	Dermatitis	56.579	55.6021	56.0086	56.4624	55.6913	56.8939	55.506	55.5204	55.727	55.4808	56.1514	55.6338	55.3118	55.9583	56.6124	56.3661	56.7406	56.2753	56.2603	56.0931	56.1601	55.9206	55.8551	55.847	56.421	56.1696	56.5863	55.8651
Belarus	Both	5 to 9	Dermatitis	57.2602	56.9631	56.3507	57.3281	59.0717	58.49	59.4483	59.8589	58.9737	58.956	57.8075	57.6385	57.0705	57.2835	59.6932	60.615	58.7954	59.6144	59.6479	61.2252	60.6246	61.0673	61.1007	61.0766	60.8756	60.8448	60.5253	60.4257
Belarus	Female	0 to 20	Dermatitis	62.3815	61.6239	61.9829	61.9561	61.032	59.9549	58.5927	57.408	55.6049	53.9807	52.1695	51.613	50.2593	49.7187	51.3927	50.9823	51.6111	53.0752	54.5185	56.1133	58.2369	60.0064	61.7943	63.0299	64.2147	65.1366	65.3604	65.506
Belarus	Female	1 to 4	Dermatitis	49.5804	49.694	49.8023	51.777	51.8703	49.486	49.556	50.6779	48.969	49.0375	49.091	50.987	51.0623	51.1602	51.2774	51.2272	50.3306	50.4275	50.7554	50.4817	52.0616	52.0429	52.3271	52.327	52.3353	52.3773	52.4211	52.6251
Belarus	Female	10 to 14	Dermatitis	55.2098	56.2351	57.6159	56.7541	57.1166	57.1419	56.9959	57.0219	57.2331	57.2286	57.2482	57.2858	56.9644	57.1454	58.3095	57.2555	56.7377	57.5292	57.1025	57.2422	57.2621	57.2685	57.2727	56.1513	56.1461	56.1234	56.1021	57.1405
Belarus	Female	15 to 19	Dermatitis	55.573	54.3136	55.0589	55.9047	54.4065	55.9626	54.7703	54.7973	55.1803	54.6753	54.4782	54.6244	54.6737	54.4753	55.7379	55.2685	56.0067	55.6113	55.9945	55.3997	55.5452	55.3752	55.2482	55.2376	55.0339	55.0188	55.3883	54.2312
Belarus	Female	5 to 9	Dermatitis	54.8278	52.4296	52.5337	54.3084	56.0451	54.8837	56.6659	56.8602	55.043	55.2671	53.0154	54.7492	52.5964	52.8261	57.2938	57.5482	56.4434	57.9751	58.0201	59.6938	59.7743	59.7977	59.8011	59.7853	59.7103	59.6768	57.172	56.8379
Belarus	Male	0 to 20	Dermatitis	63.163	62.7998	62.1605	61.6079	61.0016	60.0936	58.4237	57.127	55.6782	54.0298	53.0613	51.3917	50.4899	50.6112	50.6451	51.0819	51.0893	52.3415	53.4491	54.9141	56.6353	59.0003	60.455	62.6048	64.1367	64.8876	65.9862	65.9003
Belarus	Male	1 to 4	Dermatitis	50.0639	48.9317	49.8221	50.7062	50.5622	49.7797	50.6869	50.7052	50.7056	50.0662	49.1673	50.8517	50.931	51.7805	52.9354	52.9863	49.2814	52.3323	50.2239	49.0943	49.1008	52.3905	50.2185	53.5828	52.3248	52.3149	52.3105	49.3083
Belarus	Male	10 to 14	Dermatitis	56.1512	56.1747	55.9149	55.9231	55.9373	55.9493	56.2983	56.3145	56.3964	56.2928	55.7516	56.2775	56.5337	56.1691	56.2	56.1931	56.5711	56.5894	57.019	55.9579	56.4687	56.47	56.469	56.5131	56.5882	56.5395	56.5312	57.2833
Belarus	Male	15 to 19	Dermatitis	56.9247	56.2866	56.3301	56.3851	56.3985	57.225	55.6662	55.6776	55.6928	55.7217	57.2797	56.0943	55.382	56.9091	56.9406	56.9314	56.9408	56.4112	55.9652	56.2353	56.2305	55.9304	55.9387	55.9363	57.2983	56.8074	57.2711	57.0127
Belarus	Male	5 to 9	Dermatitis	59.1006	61.1251	59.7283	59.8285	61.5765	61.6364	61.6948	62.342	62.4826	62.2007	62.2622	60.0329	61.1868	61.3815	61.5452	63.1805	60.6017	60.6456	60.6655	62.1277	60.7906	61.686	61.7477	61.7151	61.3795	61.3542	63.4019	63.5637
Estonia	Both	0 to 20	Dermatitis	78.0483	78.2732	78.5018	78.3197	77.7512	77.3697	76.5737	75.3609	74.0167	72.9598	71.1718	70.4768	70.128	68.9041	68.6581	68.7352	68.6601	70.4211	71.0936	73.2421	76.1214	77.9451	79.2787	80.4085	81.4986	81.495	81.4132	80.7137
Estonia	Both	1 to 4	Dermatitis	57.8877	58.8758	59.5179	60.3458	59.3998	59.4989	59.7211	60.1795	59.6796	60.1892	59.4539	62.8313	61.3844	60.8676	60.3784	60.3263	60.3422	62.0867	59.7315	59.215	60.3242	60.1844	61.0662	61.1649	61.9657	61.9574	60.7217	61.4483
Estonia	Both	10 to 14	Dermatitis	74.3518	73.7313	74.6671	75.3405	75.5112	75.6187	75.6405	74.977	74.738	75.204	75.2048	74.3904	75.1607	74.8299	75.3958	75.1304	74.5722	75.2606	75.1846	74.8712	74.9272	74.9886	74.8035	74.6197	74.3463	73.7031	73.9236	73.2967
Estonia	Both	15 to 19	Dermatitis	77.525	77.9443	78.1201	78.0917	78.1809	78.5533	78.5699	78.2178	78.696	79.4085	78.5604	79.0899	79.3281	78.5145	77.9304	77.8212	78.1687	78.7139	77.8764	78.6306	78.7516	78.6669	78.0769	77.8487	77.8184	77.4504	77.3199	76.4305
Estonia	Both	5 to 9	Dermatitis	71.9777	72.1996	71.6526	70.7194	70.9583	71.679	71.7746	72.9979	72.6235	72.1296	72.3684	73.1218	73.3886	72.803	73.4272	74.7663	72.0085	72.842	72.9146	72.9095	75.8247	75.5068	74.8407	73.8492	74.6282	74.0843	73.9538	73.0631
Estonia	Female	0 to 20	Dermatitis	78.9277	78.8373	79.0504	78.8962	78.3196	78.0143	77.3857	76.3701	74.8999	73.561	71.8573	71.8876	71.1061	69.9806	69.6506	69.5667	69.6192	71.6525	71.8222	74.2598	76.8156	78.5704	79.5031	80.9773	82.3257	82.0904	82.1335	81.798
Estonia	Female	1 to 4	Dermatitis	58.583	60.2965	60.3105	60.4464	58.9275	58.9881	60.2646	60.3336	59.1453	59.2001	59.2471	62.947	61.9998	60.1702	60.3011	60.1097	60.1316	62.0798	60.7912	59.8699	59.8551	59.9033	61.143	61.1962	62.6268	62.7659	60.5352	61.573
Estonia	Female	10 to 14	Dermatitis	75.8443	74.2232	75.624	76.2951	76.4354	76.5885	76.6071	76.6269	76.024	76.0564	76.0831	76.0659	75.9756	76.7391	76.189	75.6243	75.6503	76.6526	75.9248	75.9217	75.9095	76.1331	75.9823	76.3119	76.0244	75.1891	76.0202	75.167
Estonia	Female	15 to 19	Dermatitis	77.3023	77.7868	78.4116	78.1401	78.422	79.0598	79.0779	78.2116	79.1425	79.1638	78.297	79.2914	79.6818	78.1436	78.0848	77.8724	78.5497	79.2555	77.6442	78.9849	78.9904	78.8822	77.2889	77.0776	77.9001	77.1834	77.3202	76.8175
Estonia	Female	5 to 9	Dermatitis	69.581	69.8617	68.4719	68.6602	68.9271	69.1314	69.2388	71.0445	70.199	70.7712	70.824	72.1379	71.5095	71.5871	72.5957	74.0657	69.8276	71.3661	71.3955	71.3095	74.3926	73.6941	72.4606	72.4391	72.532	71.3979	70.9311	71.0186
Estonia	Male	0 to 20	Dermatitis	76.9511	77.507	77.7529	77.5446	76.9909	76.536	75.5628	74.1497	72.9547	72.2248	70.354	68.8769	68.9984	67.666	67.5044	67.753	67.5316	68.997	70.2169	72.0574	75.2917	77.1898	78.9679	79.7246	80.5294	80.7803	80.5654	79.467
Estonia	Male	1 to 4	Dermatitis	57.1773	57.2424	58.5782	60.1514	59.9475	60.0855	59.0602	59.9365	60.2777	61.279	59.6887	62.4301	60.526	61.5651	60.3977	60.5105	60.5174	61.8917	58.4877	58.484	60.8009	60.4551	60.8543	60.9976	61.0033	60.8252	60.8428	61.1543
Estonia	Male	10 to 14	Dermatitis	72.4833	72.9568	73.4147	74.0814	74.2916	74.3294	74.3544	72.9582	73.1636	74.1359	74.1687	72.5486	74.2206	72.7257	74.4701	74.4883	73.2619	73.6052	74.2497	73.6006	73.7554	73.6759	73.4677	72.6992	72.3946	71.9332	71.4903	71.1131
Estonia	Male	15 to 19	Dermatitis	76.9361	77.1814	76.8038	77.0453	76.9249	77.05	77.0801	77.3176	77.2932	78.7746	77.9693	78.0018	78.0744	78.068	76.9389	76.9589	76.9608	77.3192	77.2928	77.433	77.6242	77.5248	78.0199	77.7906	76.8374	76.8608	76.4844	75.2159
Estonia	Male	5 to 9	Dermatitis	73.8377	73.9863	74.3908	72.2241	72.4456	73.7641	73.8667	74.4614	74.6128	72.9771	73.4051	73.5243	74.7693	73.4587	73.6462	74.852	73.7546	73.8293	73.9246	73.9815	76.681	76.7806	76.7517	74.7288	76.2625	76.3605	76.5867	74.623
Latvia	Both	0 to 20	Dermatitis	59.5764	59.4484	59.6236	59.6695	58.7362	57.428	56.1766	55.0395	52.8695	50.8713	49.2847	47.2941	46.2875	44.5018	44.6631	45.3152	45.8439	46.8359	48.6896	50.5078	52.4507	54.7138	57.052	58.5422	59.2374	61.2258	61.2227	60.8623
Latvia	Both	1 to 4	Dermatitis	58.157	56.234	56.0509	56.6969	55.9133	55.9571	54.9506	55.7559	55.8319	56.7922	54.3408	55.6873	56.1265	56.4041	56.38	58.3973	58.4214	58.4163	57.3763	56.17	56.5145	56.5107	58.7169	56.8567	56.8971	58.6742	57.8646	55.53
Latvia	Both	10 to 14	Dermatitis	51.8878	51.5377	51.7988	52.0508	51.9368	51.9553	51.64	51.9382	51.4817	51.9004	51.7414	51.2315	51.9892	50.6776	51.2538	51.2164	50.9982	50.2569	51.587	51.1701	51.1642	51.7636	50.8609	51.7671	50.9723	52.1216	51.36	51.3896
Latvia	Both	15 to 19	Dermatitis	52.8017	53.0394	52.6097	52.537	52.4117	52.4117	52.9015	52.9156	52.33	52.377	52.9486	52.3839	52.548	51.9149	51.7879	52.2971	52.0169	51.982	51.6772	51.9644	51.4882	51.6572	52.4587	51.9112	51.8934	52.5432	52.8775	53.2206
Latvia	Both	5 to 9	Dermatitis	52.3937	52.1726	53.1464	54.2586	54.3273	52.7883	53.2158	54.6163	55.4418	53.9172	55.6881	55.7674	54.4457	54.3244	55.731	55.3916	56.1825	56.1157	55.8234	54.7136	54.3743	54.344	54.4934	54.5096	53.495	55.1116	54.9575	55.1954
Latvia	Female	0 to 20	Dermatitis	60.401	60.7338	60.6266	60.6747	59.8869	58.5121	56.8827	56.0941	54.2046	52.2208	50.4015	48.7102	46.8799	45.129	45.7464	45.8298	46.2832	47.43	49.8335	51.1399	53.5122	55.4118	58.3212	59.2319	60.1149	62.064	62.1033	61.5482
Latvia	Female	1 to 4	Dermatitis	58.7315	59.0162	57.0296	58.2792	58.4137	58.5258	56.706	56.7376	57.0845	58.785	55.5443	57.7119	56.7655	56.9019	56.9301	58.8868	58.9044	58.8744	58.8726	56.6875	56.7021	56.7459	59.8699	56.6176	56.7587	60.031	58.2977	55.9872
Latvia	Female	10 to 14	Dermatitis	53.1115	52.8764	53.4858	53.4209	53.3184	53.3359	52.7315	53.2996	53.2674	53.245	53.2306	53.1232	53.1349	51.414	52.2928	52.2005	51.7899	51.2993	52.9398	52.9258	52.9303	53.0424	52.2886	52.7631	52.5409	52.9687	53.0094	52.9486
Latvia	Female	15 to 19	Dermatitis	53.221	53.4714	52.876	52.693	52.5097	52.4945	52.7777	52.7795	52.7793	52.8666	52.7573	52.3346	52.1653	51.9731	52.3243	51.7149	51.727	51.7384	51.8382	51.555	51.9751	51.5645	53.0761	51.8744	52.048	52.9394	53.2031	53.1584
Latvia	Female	5 to 9	Dermatitis	49.5104	49.9265	50.8193	52.3493	52.5115	50.6272	50.6742	53.7519	53.5859	52.4819	54.8672	54.8203	52.6111	52.6595	54.87	54.8419	54.8943	54.9609	55.0037	52.8576	52.9068	52.8289	53.2928	53.4468	51.6752	52.55	52.4026	53.1448
Latvia	Male	0 to 20	Dermatitis	58.4292	57.7818	58.2712	58.3116	57.2116	55.9706	55.1407	53.6122	51.126	49.1119	47.7855	45.4518	45.3593	43.5214	43.172	44.4641	45.0728	45.8994	47.1505	49.5445	51.0197	53.7026	55.4195	57.5642	58.0617	60.105	60.0478	59.8991
Latvia	Male	1 to 4	Dermatitis	57.5067	53.1241	55.0954	54.9774	53.1661	53.1231	53.1645	54.8263	54.581	54.6046	53.2772	53.5509	55.5763	55.9935	55.9076	57.8364	57.8694	57.8977	55.7164	55.7566	56.4608	56.4007	57.3486	57.2819	57.2024	57.0937	57.4272	55.2455
Latvia	Male	10 to 14	Dermatitis	50.1512	49.669	49.5515	50.168	50.0582	50.09	50.099	50.1104	49.191	50.0994	49.7912	48.8048	50.3989	49.5195	49.7508	49.7663	49.7818	48.7886	49.809	48.9912	48.9842	50.0726	48.9547	50.33	48.9181	50.8741	49.2411	49.375
Latvia	Male	15 to 19	Dermatitis	51.6674	51.8685	51.6027	51.6153	51.5482	51.5489	52.2416	52.2656	51.0689	51.0822	52.3831	51.69	52.1962	51.0951	50.4535	52.1722	51.55	51.4677	50.7436	51.6241	50.1831	51.0112	51.0736	51.2444	51.0429	51.4239	51.8043	52.5087
Latvia	Male	5 to 9	Dermatitis	54.6856	53.756	54.8166	55.4551	55.423	54.279	55.128	54.6338	56.567	54.5692	55.6368	55.8731	55.5685	55.2711	55.7908	55.1179	56.6971	56.4493	55.7606	55.8389	55.0848	55.1234	54.9298	54.7854	54.6056	57.0311	56.8758	56.5599
Lithuania	Both	0 to 20	Dermatitis	27.5589	27.5433	28.0997	28.2195	26.894	25.6279	24.1167	23.5967	22.7641	21.0234	20.2915	18.9439	17.208	15.1389	14.2192	13.7419	13.1566	13.0411	13.7576	14.4053	16.2388	17.8957	20.1133	22.2813	23.7622	24.7783	26.5556	28.4244
Lithuania	Both	1 to 4	Dermatitis	53.3137	53.239	54.1768	56.2506	54.1639	53.4588	54.9532	55.5718	55.9847	56.8283	56.0015	56.7697	56.758	55.7007	53.3656	55.4365	54.6674	54.574	54.8608	55.3107	53.5864	53.442	53.4179	53.2498	52.3256	52.8145	54.5272	55.133
Lithuania	Both	10 to 14	Dermatitis	18.3762	18.1615	18.2346	18.0592	17.9218	17.3983	16.6721	17.2076	16.789	16.9677	17.9002	17.338	16.6943	16.4812	16.4779	16.4696	16.5455	16.1074	17.1575	16.6727	17.5464	18.337	18.9794	18.1049	18.9349	19.2672	19.9066	20.2377
Lithuania	Both	15 to 19	Dermatitis	20.5252	20.05	19.8936	19.7886	19.7044	19.6476	19.2374	20.6535	20.63	19.1671	19.5693	20.4931	20.4732	20.54	19.9707	19.653	19.44	19.5059	19.7593	19.4168	20.4167	20.3153	20.5339	20.81	20.9504	20.5574	20.8652	21.1043
Lithuania	Both	5 to 9	Dermatitis	23.1072	23.2398	24.4867	24.58	22.8083	23.0744	23.0574	22.5206	26.0248	25.7134	26.5273	25.9149	25.9173	21.8395	24.6064	24.1113	23.5218	24.123	22.8345	24.7267	24.5236	23.0787	23.129	26.7301	26.5021	26.3933	26.507	28.6567
Lithuania	Female	0 to 20	Dermatitis	27.074	26.7557	27.8357	27.9568	26.5773	25.6121	23.9101	23.5571	22.6305	20.7692	19.7526	18.4301	17.0192	14.6326	13.1137	12.5145	12.2476	11.9325	13.3149	13.0082	15.2993	17.2891	19.4617	21.4694	23.5056	24.3532	25.4159	27.8194
Lithuania	Female	1 to 4	Dermatitis	53.9566	52.7619	55.3174	58.3504	54.3479	53.5694	56.6269	57.7678	57.7993	57.7947	56.3113	57.6903	57.637	57.6191	53.3584	54.7595	54.5662	54.5199	55.1125	54.604	54.2315	54.0154	54.1427	53.8376	52.3193	52.4297	53.7164	56.6377
Lithuania	Female	10 to 14	Dermatitis	17.3121	17.1803	16.9904	16.858	16.7364	17.4008	16.3327	17.3826	15.5202	15.9635	17.3733	16.2646	15.9776	14.8489	14.8292	14.8119	14.9028	14.5504	16.4403	14.5722	16.1803	18.3041	18.618	15.9792	18.5524	18.9026	18.5363	18.8716
Lithuania	Female	15 to 19	Dermatitis	19.0444	18.5016	18.7418	18.275	18.2017	18.1443	16.8662	19.2191	19.2093	17.4053	17.3946	19.0747	19.4717	19.4774	18.3478	18.3487	18.3763	18.5064	18.5059	17.6274	18.4895	18.5887	18.8995	19.0279	19.096	19.2505	18.9022	19.1399
Lithuania	Female	5 to 9	Dermatitis	20.4828	20.2536	22.8873	22.9904	22.9887	22.7424	22.6478	19.7074	26.0527	26.0469	25.7493	24.46	24.3908	20.0751	22.4504	20.6329	20.7119	19.2625	20.6627	21.8544	22.057	18.5729	18.8103	25.4904	25.7098	22.7703	22.3815	25.2199
Lithuania	Male	0 to 20	Dermatitis	27.8166	28.125	28.1197	28.2454	26.9772	25.3881	24.0828	23.3886	22.6545	21.0416	20.6118	19.2366	17.1597	15.4315	15.1419	14.7923	13.8727	13.9641	13.9805	15.6311	16.9896	18.297	20.5655	22.9156	23.8181	25.015	27.55	28.8608
Lithuania	Male	1 to 4	Dermatitis	52.9812	54.2166	53.2203	54.0332	54.3182	53.7524	53.3346	53.3063	54.1295	55.8822	55.8793	55.8879	55.9273	53.771	53.8048	56.4721	55.1088	54.9658	54.8827	56.3954	53.2426	53.1899	52.993	52.9885	52.8158	53.7004	55.7644	53.6653
Lithuania	Male	10 to 14	Dermatitis	19.1382	18.8502	19.1976	18.9813	18.8306	17.0794	16.7022	16.7305	17.7989	17.701	18.1571	18.1548	17.1517	17.8783	17.8915	17.8921	17.9521	17.4215	17.6209	18.5499	18.6877	18.1344	19.1124	20.022	19.1063	19.4134	21.0605	21.3843
Lithuania	Male	15 to 19	Dermatitis	21.7743	21.3639	20.7905	21.0503	20.955	20.9011	21.3899	21.8265	21.7902	20.6961	21.5139	21.6623	21.2352	21.3808	21.38	20.7392	20.2889	20.2925	20.802	20.9989	22.1284	21.831	21.9423	22.3764	22.5883	21.6734	22.6338	22.8759
Lithuania	Male	5 to 9	Dermatitis	25.1157	25.643	25.3888	25.4816	21.8415	22.6553	22.7354	24.7743	25.1982	24.5807	26.562	26.6771	26.7573	22.9872	26.1656	27.0843	25.8019	28.5678	24.4499	27.058	26.4205	27.1505	27.002	27.2796	26.5689	29.4976	30.1504	31.5532
Moldova	Both	0 to 20	Dermatitis	62.6402	62.1614	61.636	61.191	60.5274	59.5553	57.6631	56.5333	55.4223	53.7418	52.6102	51.4258	50.5594	49.7429	50.3216	49.8647	50.1804	51.1359	52.0282	53.0707	54.6144	56.3479	57.6126	58.4483	59.0242	59.5377	60.0475	60.271
Moldova	Both	1 to 4	Dermatitis	45.8721	46.5328	46.0049	48.471	46.4751	48.7505	48.8256	48.7054	45.6328	46.9038	46.9414	47.0162	46.3939	45.517	45.6865	45.4403	46.9204	48.0727	47.5419	47.7768	48.813	49.897	50.0319	50.2134	49.6227	48.5516	48.65	49.0602
Moldova	Both	10 to 14	Dermatitis	54.2606	54.8455	54.7063	54.7859	55.6622	55.3829	55.0379	55.1709	55.3323	55.4809	55.2297	55.2569	55.0181	55.0643	56.0602	55.0477	55.108	55.2618	55.5891	55.0386	55.5258	56.484	56.4821	56.0814	55.7328	55.9629	55.9249	55.937
Moldova	Both	15 to 19	Dermatitis	55.2989	55.5777	55.6561	55.5448	55.4215	55.114	55.0119	55.4673	55.6694	55.3598	55.539	55.1695	56.0639	55.7334	55.3427	55.3512	55.3447	55.501	55.1193	55.2433	55.4618	55.5171	55.5068	55.3019	55.5224	55.5782	56.1241	56.0361
Moldova	Both	5 to 9	Dermatitis	55.0096	53.0926	54.0403	53.3182	54.4641	54.4987	51.8144	51.7637	54.6233	52.6555	53.7658	54.6141	53.7498	53.928	57.6307	56.856	54.5741	54.3958	54.9127	54.9462	54.6912	54.849	55.388	55.5261	54.8454	54.9586	55.0508	56.1959
Moldova	Female	0 to 20	Dermatitis	62.4768	62.0225	61.7687	61.153	60.9263	59.668	57.4832	56.3169	55.5069	53.7875	52.5577	51.407	50.9739	49.2629	50.4755	49.7696	49.9571	50.7486	52.0914	52.8816	54.4042	56.5962	57.318	58.1763	59.3033	59.8644	59.8836	60.6481
Moldova	Female	1 to 4	Dermatitis	45.5954	46.7296	45.9775	47.7115	46.1668	47.9101	48.0872	48.0073	45.6811	48.2569	48.2368	48.3117	47.0584	45.3003	45.5293	45.7132	45.8691	47.793	49.0235	48.0306	49.7643	49.8869	50.0053	50.2349	50.346	49.0301	49.1304	49.2332
Moldova	Female	10 to 14	Dermatitis	54.4443	54.4875	54.7023	55.0228	56.5137	55.1983	54.7613	54.7742	55.3625	55.3658	55.3808	55.4092	55.1021	55.1543	57.0331	55.6329	55.7036	55.3081	55.8896	54.5528	55.4516	56.7823	56.7993	55.9801	56.5109	56.996	55.7827	56.3008
Moldova	Female	15 to 19	Dermatitis	53.578	54.7814	54.901	54.6657	54.4061	54.4214	53.9083	54.4436	54.9391	54.1063	54.0956	54.1115	55.3081	54.6391	54.9128	54.9481	54.6519	54.6646	54.4075	54.6411	53.9686	55.1527	54.5993	54.7286	54.8919	54.908	55.1299	55.1194
Moldova	Female	5 to 9	Dermatitis	53.4198	50.5927	52.294	50.8232	52.8808	52.8459	49.396	49.2256	51.7189	50.1171	50.7625	50.8329	52.606	49.0937	52.883	51.2529	50.2864	50.1905	51.007	52.0494	52.2944	52.5178	51.323	51.4905	51.66	51.814	51.9443	55.247
Moldova	Male	0 to 20	Dermatitis	62.627	62.1204	61.301	61.0458	59.9077	59.2533	57.6792	56.5894	55.1507	53.5068	52.4812	51.2608	49.9238	50.0766	49.9705	49.779	50.2353	51.3727	51.7802	53.103	54.6767	55.9205	57.7801	58.5957	58.5808	59.0463	60.0916	59.7319
Moldova	Male	1 to 4	Dermatitis	47.0449	47.1017	46.8758	50.009	47.6442	50.3621	50.3097	50.1515	46.4496	46.1017	46.2069	46.2801	46.4412	46.6548	46.7403	46.0173	48.9153	49.0851	46.5493	48.1878	48.3367	50.4499	50.5939	50.7088	49.3529	48.6492	48.7381	49.4711
Moldova	Male	10 to 14	Dermatitis	53.7885	54.9673	54.4583	54.2858	54.522	55.3477	55.0967	55.356	55.0695	55.3666	54.8224	54.8493	54.6885	54.7321	54.8013	54.1913	54.2442	54.9876	55.0577	55.3335	55.3873	55.9721	55.9561	56.0026	54.7257	54.6951	55.8888	55.358
Moldova	Male	15 to 19	Dermatitis	56.4802	55.7791	55.8222	55.8369	55.865	55.2438	55.5795	55.9528	55.8575	56.0875	56.4564	55.7072	56.2756	56.2945	55.1989	55.1709	55.4562	55.7581	55.2545	55.2699	56.4287	55.2958	55.8415	55.2959	55.5984	55.6985	56.5845	56.4068
Moldova	Male	5 to 9	Dermatitis	55.906	55.0094	55.1191	55.2302	55.3652	55.4777	53.6619	53.7477	56.9967	54.6303	56.2598	57.9629	54.2078	58.4447	62.0289	62.1981	58.4962	58.2308	58.4178	57.3541	56.5514	56.6353	59.0639	59.1682	57.5659	57.6363	57.6887	56.4848
Russian Federation	Both	0 to 20	Dermatitis	60.3911	59.2241	57.8958	56.1435	54.3787	52.6241	50.9423	49.1551	47.1619	45.313	43.8045	42.4473	41.5133	41.5864	42.2196	43.2225	44.4775	46.0099	48.1328	50.3688	53.0048	55.494	57.5535	58.939	60.2296	61.5695	62.7223	63.3509
Russian Federation	Both	1 to 4	Dermatitis	52.7052	52.8844	53.0711	53.0281	53.0512	53.0887	53.2532	53.2113	53.506	53.4833	53.645	53.8546	53.7139	53.9018	53.7975	53.7979	54.1375	53.9334	54.3587	54.4718	54.5415	54.5419	54.7738	54.8673	54.8014	54.9357	54.7476	54.5123
Russian Federation	Both	10 to 14	Dermatitis	54.2654	53.4836	52.7449	52.061	51.7578	51.5528	51.4944	51.5328	51.6401	51.5782	51.5736	51.5789	51.4875	51.612	51.5908	51.6079	51.4952	50.9557	50.4428	49.9697	49.9901	50.0291	50.135	50.6405	51.2249	51.6719	52.434	53.3309
Russian Federation	Both	15 to 19	Dermatitis	48.9147	48.3831	47.8857	47.403	47.2465	47.2155	47.2093	47.212	47.2304	47.229	47.1939	47.182	47.1972	47.247	47.2647	47.2292	47.0532	46.6382	46.277	45.8868	45.796	45.8187	46.0691	46.1734	46.7014	47.1981	47.8042	48.5168
Russian Federation	Both	5 to 9	Dermatitis	61.7795	61.089	60.4404	60.3225	60.5245	60.4094	60.5568	61.0541	60.7875	60.5418	60.8593	60.8181	60.7432	60.7764	60.8091	61.2918	60.8271	60.7465	60.6533	60.194	60.3169	60.5496	60.756	60.7703	60.8136	61.2538	61.8596	62.6122
Russian Federation	Female	0 to 20	Dermatitis	61.2133	59.9357	58.5953	56.7611	54.957	53.1496	51.3863	49.5975	47.6064	45.6836	44.1465	42.7936	41.8343	41.8864	42.4989	43.5156	44.813	46.3511	48.4845	50.5499	53.3059	55.7354	57.7909	59.1705	60.5106	61.8032	62.9789	63.5893
Russian Federation	Female	1 to 4	Dermatitis	54.2578	54.2039	54.4187	54.3269	54.3827	54.4823	54.5163	54.3572	54.6949	54.5661	54.7374	54.9191	54.7205	54.9781	54.7354	54.6459	55.1027	54.839	55.2494	55.2666	55.4847	55.4817	55.6567	55.6036	55.3886	55.6183	55.3886	55.0552
Russian Federation	Female	10 to 14	Dermatitis	55.0877	54.2248	53.4403	52.6933	52.309	52.1797	52.066	52.0292	52.1917	52.1498	52.119	52.1233	52.0894	52.1018	52.096	52.1933	51.9953	51.4574	50.961	50.4641	50.5033	50.5887	50.6728	51.141	51.8273	52.1842	53.0033	53.9621
Russian Federation	Female	15 to 19	Dermatitis	48.5556	47.9433	47.4592	47.0034	46.902	46.8791	46.7815	46.8797	46.9217	46.8643	46.8787	46.8604	46.7958	46.9387	46.916	46.8634	46.7718	46.3061	45.9261	45.3663	45.405	45.3551	45.5635	45.6696	46.267	46.6454	47.2808	48.02
Russian Federation	Female	5 to 9	Dermatitis	60.813	60.1686	59.5646	59.1999	59.3114	58.8133	58.9701	59.5328	59.0998	58.6603	58.7658	58.8442	58.8242	58.6098	58.6791	59.1839	58.6376	58.7175	58.5896	57.5403	57.8072	57.7605	58.0824	58.2635	58.4828	58.9374	59.6058	60.2396
Russian Federation	Male	0 to 20	Dermatitis	59.2859	58.2298	56.9052	55.2339	53.5046	51.8032	50.208	48.4194	46.4207	44.6504	43.171	41.8076	40.9014	41.001	41.6629	42.6569	43.8738	45.4088	47.5311	49.9645	52.4817	55.0461	57.1197	58.5181	59.7614	61.1605	62.2947	62.9475
Russian Federation	Male	1 to 4	Dermatitis	51.3229	51.762	51.9028	51.9216	51.9062	51.8701	52.1754	52.2748	52.4974	52.601	52.7397	52.9666	52.9053	52.9977	53.0627	53.1676	53.3449	53.2282	53.6411	53.8595	53.7529	53.7568	54.0358	54.2906	54.4004	54.4108	54.2825	54.175
Russian Federation	Male	10 to 14	Dermatitis	53.059	52.3598	51.6683	51.0515	50.8368	50.5527	50.5609	50.6876	50.743	50.6662	50.6967	50.7089	50.5594	50.8071	50.7725	50.7055	50.6889	50.1516	49.6252	49.1803	49.1842	49.1769	49.3111	49.8605	50.3396	50.8861	51.591	52.426
Russian Federation	Male	15 to 19	Dermatitis	48.672	48.2067	47.681	47.1583	46.933	46.8863	46.9751	46.8774	46.8758	46.9381	46.854	46.854	46.9606	46.9157	46.9841	46.9728	46.7175	46.3683	46.0378	45.8402	45.6211	45.7232	46.0198	46.1225	46.5735	47.1888	47.758	48.4339
Russian Federation	Male	5 to 9	Dermatitis	62.0215	61.2745	60.5747	60.7285	61.0303	61.3465	61.487	61.9129	61.8357	61.8099	62.3623	62.1927	62.0608	62.3691	62.3642	62.8221	62.4509	62.1919	62.1345	62.3223	62.2848	62.8227	62.9023	62.7357	62.5903	63.02	63.561	64.4471
Ukraine	Both	0 to 20	Dermatitis	56.8618	56.2005	55.3606	54.5958	53.9039	52.8977	51.8464	50.6113	48.9782	48.0678	46.7904	45.7202	45.1802	43.9457	44.3966	44.7917	45.3255	46.4972	48.4281	50.2777	52.0955	54.2894	55.9991	57.7536	59.3361	60.106	60.6667	61.127
Ukraine	Both	1 to 4	Dermatitis	54.2359	54.3525	53.7632	54.0253	53.5302	54.4081	54.2606	54.1023	53.2621	55.327	54.5636	55.2429	55.3315	54.7675	54.9315	55.0137	52.9832	53.049	54.0344	55.0168	54.8911	54.9924	54.9329	55.4579	55.3767	55.1028	55.1277	54.4781
Ukraine	Both	10 to 14	Dermatitis	52.0795	52.1641	51.6011	51.6332	52.2483	52.6497	52.4791	52.7613	52.9219	53.413	53.4693	53.5225	53.5643	52.8604	53.3086	53.5267	53.171	53.9757	53.6379	54.2182	53.9073	54.2174	54.2284	54.2015	54.6277	53.8743	53.4732	54.2964
Ukraine	Both	15 to 19	Dermatitis	47.9984	47.615	47.8555	48.1009	47.4263	47.7192	48.4803	48.584	48.7678	48.575	48.816	48.9008	49.0589	48.4102	48.6431	48.8362	48.6774	48.6091	49.0212	49.1812	49.1404	49.2465	49.2329	49.5436	49.3402	49.4401	49.3179	49.3941
Ukraine	Both	5 to 9	Dermatitis	59.6248	58.965	59.1428	59.2348	61.7035	60.3375	60.2402	59.9791	58.8216	60.0063	60.0851	60.338	61.9917	61.039	62.0705	60.9765	62.4429	60.6622	62.1519	60.4578	61.48	62.1868	61.4768	60.7804	61.5073	60.8072	60.8248	60.9134
Ukraine	Female	0 to 20	Dermatitis	56.9135	56.7135	56.1282	55.3844	54.2849	53.4008	52.3349	51.1623	49.1665	48.5249	47.3269	46.1704	46.1861	43.534	44.6417	44.7288	45.5978	47.3398	49.1788	50.9344	52.6303	54.8127	56.4059	57.9794	59.8338	60.1683	60.7001	61.8552
Ukraine	Female	1 to 4	Dermatitis	54.1691	54.1252	54.4056	54.7818	53.89	55.5289	55.3492	55.178	53.6569	56.4335	56.3137	56.3719	56.4878	54.0362	54.222	54.3089	54.3012	54.3482	56.1825	56.7102	56.5364	56.4824	56.5118	55.8096	55.6984	55.2456	55.3556	55.5639
Ukraine	Female	10 to 14	Dermatitis	52.9643	53.6518	52.7483	52.8564	53.2286	53.9238	53.0373	53.3257	53.3245	54.1192	54.0886	54.176	55.0885	53.6937	53.9118	53.9612	53.2247	55.1963	54.5483	55.6436	54.8169	55.2132	55.2088	55.1561	55.5373	54.6342	53.8809	56.0138
Ukraine	Female	15 to 19	Dermatitis	47.7139	46.7996	47.6416	47.7409	46.8721	46.8902	48.3047	48.1383	48.3078	48.0598	48.4663	48.6042	48.9017	47.3575	48.673	48.7026	48.6587	48.1935	48.9056	48.4801	48.7605	48.6965	48.6825	49.2804	48.9326	49.346	49.3169	49.2202
Ukraine	Female	5 to 9	Dermatitis	55.5585	57.5065	57.6894	57.8995	59.1477	57.8642	57.8783	58.6675	56.4703	57.9696	57.8493	57.7761	60.5575	56.6436	58.5086	56.2916	58.7858	59.6445	59.2214	58.3489	58.5002	59.768	58.4775	57.3465	60.1243	56.5784	56.7455	57.9945
Ukraine	Male	0 to 20	Dermatitis	56.5931	55.4213	54.2989	53.513	53.2758	52.1318	51.0961	49.7962	48.5624	47.3621	45.9994	45.0249	43.8792	44.1817	43.926	44.6606	44.8366	45.3974	47.4369	49.3908	51.3541	53.5685	55.412	57.3705	58.6655	59.9118	60.5072	60.2201
Ukraine	Male	1 to 4	Dermatitis	54.6362	54.9344	53.3753	53.4846	53.4931	53.4176	53.3197	53.1901	53.2049	54.2829	52.8338	54.1838	54.2355	55.9057	56.0316	56.1022	51.8838	51.9667	51.8934	53.3265	53.2692	53.5462	53.3918	55.2865	55.2453	55.1979	55.1215	53.5343
Ukraine	Male	10 to 14	Dermatitis	50.8193	50.2454	50.0476	49.999	50.8894	50.9776	51.5831	51.8703	52.2183	52.402	52.5719	52.5993	51.7141	51.7406	52.4422	52.8416	52.8897	52.4588	52.4379	52.4718	52.7128	52.9417	52.9701	52.9725	53.4507	52.8549	52.8274	52.2708
Ukraine	Male	15 to 19	Dermatitis	47.671	47.8488	47.449	47.847	47.3994	47.9694	48.0295	48.4204	48.6177	48.4978	48.564	48.5966	48.5993	48.8979	48.0144	48.3856	48.1183	48.4658	48.5763	49.3237	48.9746	49.2445	49.2213	49.2347	49.1802	48.9773	48.7661	49.0161
Ukraine	Male	5 to 9	Dermatitis	63.3108	59.7589	59.9225	59.8803	63.6918	62.2474	62.036	60.629	60.6325	61.4699	61.7684	62.3777	62.7852	65.0872	65.2008	65.3452	65.68	61.0376	64.6067	62.0308	63.9995	64.0894	64.0187	63.7993	62.2962	64.6957	64.5534	63.3871
High-income Asia Pacific	Both	0 to 20	Dermatitis	60.6915	60.4509	60.6318	61.0776	61.3691	61.9043	62.2879	62.6866	63.1233	63.6579	64.3187	64.8417	65.3266	65.5814	65.6174	65.2665	65.0559	64.8313	64.3587	64.2251	64.0352	63.8317	64.1632	64.5	65.0667	65.4313	66.0223	66.3114
High-income Asia Pacific	Both	1 to 4	Dermatitis	62.6333	62.74	62.7513	63.1	62.9964	62.7863	62.8765	62.6178	62.8599	62.9073	63.4941	63.1415	63.3259	63.1674	63.3185	62.7603	63.0209	63.1302	62.9427	63.0485	63.1389	62.7183	62.6986	62.8568	62.803	62.7646	62.7217	62.8361
High-income Asia Pacific	Both	10 to 14	Dermatitis	55.8014	55.811	55.7879	55.5401	55.4733	55.8702	56.0868	56.468	56.62	56.6857	56.7123	56.4181	56.1914	56.3415	56.2339	56.2056	56.3423	56.5097	56.5189	56.7825	57.0966	57.2816	57.7562	58.214	58.8757	59.5357	60.2074	60.1556
High-income Asia Pacific	Both	15 to 19	Dermatitis	52.6647	52.5966	52.6496	52.8883	52.7345	52.9656	52.6143	52.6039	52.4451	52.7448	52.5329	52.8363	52.8874	52.8661	52.9347	52.9964	52.839	52.7951	52.796	53.1006	53.1546	53.4756	53.6208	53.949	54.3573	54.271	54.6737	55.1084
High-income Asia Pacific	Both	5 to 9	Dermatitis	67.3448	66.8016	67.145	67.6052	67.6998	67.414	67.7114	67.4939	67.6149	67.0219	67.2456	67.2335	67.8391	67.8541	67.8383	67.3264	67.7081	68.4909	68.084	68.3897	69.1577	69.027	69.6751	69.5119	69.6582	69.66	70.0442	69.6093
High-income Asia Pacific	Female	0 to 20	Dermatitis	59.8181	59.7278	59.8805	60.3592	60.8318	61.236	61.6627	62.1857	62.5412	63.0957	63.7564	64.4021	64.7906	65.0745	65.5141	65.0267	64.666	64.6871	64.0283	64.0056	63.7174	63.5387	63.9169	64.2987	64.8022	65.2587	65.7876	66.1472
High-income Asia Pacific	Female	1 to 4	Dermatitis	62.6393	62.9621	63.0953	63.4339	63.7793	63.3282	63.566	63.8916	63.9737	63.888	64.3898	64.0419	64.05	64.2162	64.6914	64.2107	64.1226	64.4262	63.8353	63.9553	63.8817	63.3749	63.4407	63.742	63.7511	63.6238	63.6318	63.6223
High-income Asia Pacific	Female	10 to 14	Dermatitis	55.6283	55.8474	55.8397	55.6689	55.6972	56.096	56.2289	56.6763	56.8536	56.9083	56.8121	56.6759	56.2807	56.206	56.6493	56.3736	56.3356	56.7422	56.5428	56.8411	57.014	57.519	58.1061	58.6581	59.1348	60.0837	60.591	60.961
High-income Asia Pacific	Female	15 to 19	Dermatitis	53.1181	53.1724	53.3766	53.4679	53.4412	53.433	53.1722	53.0729	52.9015	53.3051	53.0789	53.2422	53.4069	53.4214	53.4296	53.4209	53.2224	53.1997	53.2498	53.7323	53.7458	53.9735	54.0891	54.3809	54.7911	54.813	55.166	55.6062
High-income Asia Pacific	Female	5 to 9	Dermatitis	65.4313	64.9631	64.7628	65.6762	66.0899	65.9349	66.3894	66.4202	66.0116	65.3136	65.6355	66.0982	66.1377	66.0469	66.9209	66.0277	66.2239	67.5664	66.6473	67.015	67.5931	67.2	67.9701	67.9382	68.1697	68.1773	68.6641	67.9438
High-income Asia Pacific	Male	0 to 20	Dermatitis	61.5254	61.1239	61.3392	61.7567	61.8608	62.5433	62.8883	63.1654	63.698	64.2185	64.8833	65.2805	65.868	66.0901	65.6955	65.482	65.4228	64.9311	64.6461	64.3858	64.2925	64.0556	64.3324	64.6156	65.2466	65.507	66.1641	66.3746
High-income Asia Pacific	Male	1 to 4	Dermatitis	62.4713	62.3378	62.2204	62.5564	61.9774	62.0466	61.971	61.097	61.4871	61.6673	62.2957	61.9618	62.3243	61.822	61.6047	60.9995	61.6173	61.4972	61.7643	61.8413	62.1038	61.8091	61.6935	61.6782	61.5563	61.6178	61.5188	61.7603
High-income Asia Pacific	Male	10 to 14	Dermatitis	55.8334	55.6139	55.5737	55.2465	55.0777	55.4791	55.7939	56.122	56.2725	56.3684	56.5287	56.0722	56.0244	56.4028	55.7284	55.9456	56.2627	56.1753	56.3867	56.603	57.0618	56.906	57.2625	57.6176	58.4589	58.7999	59.6312	59.1095
High-income Asia Pacific	Male	15 to 19	Dermatitis	51.0768	50.875	50.7563	51.17	50.8749	51.386	50.9407	51.0442	50.9211	51.1069	50.9241	51.3995	51.3269	51.2733	51.4075	51.5449	51.421	51.3622	51.3094	51.4132	51.5101	51.9334	52.0929	52.4393	52.8248	52.6018	53.0494	53.4755
High-income Asia Pacific	Male	5 to 9	Dermatitis	68.9123	68.3042	69.2156	69.2136	68.9892	68.5819	68.7247	68.2778	68.9527	68.4829	68.6052	68.109	69.2668	69.3728	68.4282	68.3013	68.8657	69.0657	69.1855	69.4186	70.366	70.4995	71.0041	70.6939	70.7439	70.7341	71.0032	70.8681
Brunei	Both	0 to 20	Dermatitis	71.165	71.7327	71.3387	71.5216	70.9577	70.7811	70.3992	69.706	69.1729	69.3641	68.443	68.1679	67.5116	66.5981	66.3798	65.4782	65.4347	64.4276	64.2511	64.0779	63.5223	63.3275	62.948	62.2462	62.3048	62.0756	62.0566	62.5075
Brunei	Both	1 to 4	Dermatitis	61.6411	63.2297	62.7262	62.7628	61.5558	61.0021	61.0237	61.6827	61.0249	63.2773	61.0555	61.8753	61.8524	61.6872	61.7511	61.6172	61.0898	61.6132	61.2962	61.6596	61.6649	63.001	63.8711	62.3691	62.8382	61.7771	61.7876	62.4887
Brunei	Both	10 to 14	Dermatitis	51.7573	52.4299	51.9344	51.8568	51.5583	51.6947	52.4987	52.2344	52.1342	52.3602	52.3318	52.043	51.7208	52.0835	52.1059	51.9378	52.3828	51.3573	51.6135	51.8941	51.6712	51.683	51.7854	51.725	52.8015	52.5247	51.9148	51.5705
Brunei	Both	15 to 19	Dermatitis	51.9325	52.1847	52.0465	51.8183	51.9113	51.9488	51.9301	51.9096	52.1463	52.5079	52.509	52.8818	52.5013	51.9896	52.9095	52.4345	52.5495	51.7085	51.7757	52.1796	52.4771	52.8849	52.519	52.6609	51.9843	52.2434	52.1939	52.491
Brunei	Both	5 to 9	Dermatitis	59.6794	59.4346	58.7953	60.5926	60.3186	61.9743	61.7281	60.8532	60.9401	61.434	60.9439	60.9206	61.1787	59.5765	59.6096	58.481	60.0469	59.8104	60.6334	60.6679	60.3642	60.4086	60.5503	59.6695	59.7497	59.9843	60.1116	60.243
Brunei	Female	0 to 20	Dermatitis	70.7969	72.0729	70.8442	71.2636	70.4429	70.9868	70.3523	69.6691	69.092	69.5031	68.2099	67.7818	67.1895	66.5207	66.1075	65.6882	65.0156	64.3601	63.8047	63.7747	63.1311	63.1691	63.0459	61.999	62.512	61.9373	62.26	62.7834
Brunei	Female	1 to 4	Dermatitis	62.8178	64.7151	63.7185	63.7295	61.4593	61.4603	61.4322	61.4088	61.2396	63.805	61.2729	61.2387	61.23	62.5906	62.7512	63.9806	63.0523	64.0282	61.4694	61.4628	61.5078	64.0127	65.6527	62.9043	63.8138	61.8826	61.9495	63.3012
Brunei	Female	10 to 14	Dermatitis	52.2594	53.7244	52.6776	52.6612	51.8313	53.7331	53.7339	52.8138	52.0997	53.1181	52.5445	52.0599	52.0623	52.5923	52.2806	51.9805	52.2738	51.6776	51.6763	52.2921	51.5646	51.8684	51.8841	51.9013	53.6156	52.6233	52.6489	52.406
Brunei	Female	15 to 19	Dermatitis	52.0614	52.4948	52.2039	51.8215	52.0141	52.0663	52.0101	52.1193	52.39	52.6743	52.6609	53.3531	52.7904	52.4063	53.1567	53.1527	52.7145	52.1086	52.2632	53.0195	53.0782	53.0768	53.0325	53.0354	52.5166	52.8399	52.8229	52.7025
Brunei	Female	5 to 9	Dermatitis	59.1002	60.3955	56.7644	59.7296	59.7546	61.8275	61.3088	61.6609	61.6047	61.4807	60.5828	60.524	60.9933	59.0525	59.0106	58.8092	59.0255	58.9713	60.2036	60.1687	60.1473	60.1479	60.1752	58.382	58.4569	58.6143	58.7506	58.9056
Brunei	Male	0 to 20	Dermatitis	71.58	71.3891	71.8587	71.7726	71.4604	70.4894	70.3481	69.6136	69.1032	69.0358	68.5133	68.4006	67.6704	66.4903	66.5009	65.0817	65.7448	64.3698	64.6266	64.314	63.8751	63.4504	62.814	62.4908	62.0948	62.2355	61.8754	62.2617
Brunei	Male	1 to 4	Dermatitis	60.2934	61.4202	61.4786	61.5272	61.5679	60.4385	60.5072	61.875	60.7205	62.4459	60.7463	62.4649	62.4275	60.5728	60.5281	58.8996	58.8606	58.851	61.0335	61.7803	61.7434	61.7045	61.6771	61.6445	61.5979	61.5609	61.5103	61.4578
Brunei	Male	10 to 14	Dermatitis	51.124	50.9739	51.0258	50.8696	51.1176	49.3698	50.9775	51.379	51.9002	51.2626	51.7944	51.6846	51.0038	51.1702	51.543	51.5597	52.191	50.7359	51.327	51.3234	51.66	51.4333	51.6603	51.5297	51.9865	52.4343	51.1902	50.75
Brunei	Male	15 to 19	Dermatitis	50.8057	50.851	50.8653	50.8005	50.7508	50.7661	50.7709	50.5912	50.7865	51.2185	51.2154	51.2177	51.0399	50.3869	51.5218	50.4903	51.2342	50.1576	50.1312	50.1039	50.7571	51.6564	50.9659	51.3352	50.5856	50.8093	50.8076	51.5892
Brunei	Male	5 to 9	Dermatitis	59.8882	58.0124	60.4725	61.0059	60.3829	61.5405	61.5254	59.2689	59.4399	60.5355	60.4979	60.4988	60.5211	59.3547	59.5297	57.4434	60.5343	60.1393	60.5504	60.6877	60.1242	60.2283	60.4916	60.596	60.7094	61.0316	61.1522	61.2686
Japan	Both	0 to 20	Dermatitis	63.5355	63.256	63.4832	63.8774	64.2733	64.717	65.2325	65.7773	66.2819	66.7745	67.3323	67.7321	68.2246	68.7111	69.1662	69.5548	69.8229	70.0419	70.139	70.2053	70.0395	69.8908	69.8338	69.7515	69.8512	69.9963	70.1104	70.1624
Japan	Both	1 to 4	Dermatitis	62.6908	62.74	62.8408	62.9968	62.8826	62.8959	62.8947	63.0607	63.174	63.1414	63.3308	63.3468	63.3901	63.099	63.308	63.0924	63.1374	62.9426	62.9965	63.0792	62.8471	62.9528	62.9286	62.8627	62.8175	62.7755	62.599	62.666
Japan	Both	10 to 14	Dermatitis	61.1843	61.0478	61.3135	61.3189	61.4125	61.5493	61.6494	61.8572	62.0336	62.2416	62.3571	62.2221	62.3083	62.3112	62.3104	62.3424	62.3704	62.5463	62.5099	62.6539	62.8666	62.9905	63.2777	63.6067	63.9303	64.4241	64.7296	65.0172
Japan	Both	15 to 19	Dermatitis	55.2905	55.2367	55.2594	55.4323	55.4387	55.4884	55.4307	55.5021	55.4629	55.5725	55.5916	55.5876	55.6454	55.5593	55.549	55.6924	55.6765	55.796	55.8314	56.0869	56.1894	56.3959	56.4232	56.6671	56.9725	57.0938	57.4264	57.7459
Japan	Both	5 to 9	Dermatitis	74.4069	74.223	74.2927	74.3659	74.6452	74.6112	74.7853	75.0522	75.3553	75.3728	75.5266	75.5219	75.5209	75.6807	75.3108	75.1187	75.1401	75.4135	75.518	75.6567	75.6489	75.4488	75.7772	75.772	75.8817	75.9567	76.1509	75.9356
Japan	Female	0 to 20	Dermatitis	62.4715	62.3005	62.7273	63.198	63.578	64.0372	64.499	65.0877	65.5572	65.9488	66.4584	66.8707	67.3845	67.8779	68.4859	68.8515	69.0966	69.3603	69.3325	69.5779	69.3202	69.183	69.1785	69.1535	69.2993	69.4272	69.631	69.7359
Japan	Female	1 to 4	Dermatitis	62.4267	62.6219	62.8526	63.2564	63.2003	63.1243	63.3277	63.5736	63.8071	63.5787	63.6738	63.8648	63.8464	63.6884	64.2059	63.8391	63.7457	63.6804	63.5776	63.6835	63.3299	63.2277	63.3499	63.3229	63.2961	63.267	63.1423	63.2099
Japan	Female	10 to 14	Dermatitis	60.8379	60.8577	61.2492	61.3584	61.3898	61.6258	61.609	61.7242	61.8715	62.049	62.0876	61.8593	61.8391	61.8476	61.9576	61.9807	62.0018	62.2481	62.088	62.4102	62.5555	62.8235	63.1368	63.6147	64.0035	64.5451	64.9585	65.4436
Japan	Female	15 to 19	Dermatitis	55.6169	55.5898	55.8123	55.8794	55.8703	55.9583	55.7689	55.8087	55.6762	55.7747	55.7552	55.7221	55.8273	55.7853	55.8014	55.9271	55.8693	55.9284	56.023	56.3903	56.4393	56.6652	56.6848	56.8906	57.3311	57.3533	57.893	58.2274
Japan	Female	5 to 9	Dermatitis	71.4125	71.3201	71.7516	72.0593	72.3583	72.2314	72.3746	73.0418	73.2417	72.9998	73.2189	73.3498	73.5773	73.5493	73.477	73.4167	73.566	73.9113	73.4979	73.9339	73.5861	73.2849	73.7434	73.8125	73.8198	73.8982	73.9962	73.7161
Japan	Male	0 to 20	Dermatitis	64.5724	64.1723	64.1839	64.4976	64.9126	65.3423	65.9213	66.4275	66.9795	67.5883	68.203	68.5923	69.0645	69.5469	69.8408	70.2564	70.5477	70.7181	70.9465	70.819	70.7489	70.5843	70.4683	70.3207	70.3683	70.5292	70.5435	70.5343
Japan	Male	1 to 4	Dermatitis	62.7927	62.6806	62.6331	62.5058	62.3377	62.4495	62.2225	62.2855	62.255	62.4389	62.7174	62.5406	62.6503	62.237	62.0919	62.0587	62.2517	61.9265	62.1462	62.1944	62.1131	62.4394	62.2533	62.1481	62.0845	62.0298	61.808	61.8676
Japan	Male	10 to 14	Dermatitis	61.4128	61.1061	61.2358	61.1259	61.278	61.307	61.5349	61.8562	62.0813	62.3362	62.5376	62.4964	62.6938	62.6885	62.5719	62.6118	62.6464	62.7471	62.8385	62.7946	63.081	63.0506	63.308	63.4738	63.715	64.1422	64.3168	64.3761
Japan	Male	15 to 19	Dermatitis	53.8349	53.7527	53.5431	53.8427	53.8706	53.8795	53.9827	54.0983	54.1766	54.3006	54.3677	54.4015	54.4091	54.2764	54.2344	54.3907	54.411	54.5975	54.5624	54.6963	54.8668	55.0499	55.0801	55.3627	55.5078	55.7422	55.8311	56.1254
Japan	Male	5 to 9	Dermatitis	77.1095	76.8292	76.5198	76.3482	76.6053	76.6687	76.8764	76.735	77.1549	77.4509	77.5394	77.3939	77.1508	77.5012	76.8235	76.4984	76.3854	76.5809	77.2202	77.0439	77.3827	77.2845	77.4694	77.3814	77.5973	77.6661	77.9575	77.8086
South Korea	Both	0 to 20	Dermatitis	54.3994	54.217	54.3035	54.9058	54.9804	55.8312	55.9873	56.1665	56.65	57.3103	58.2843	58.9898	59.3477	59.1529	58.3877	56.5486	55.4282	54.4442	52.6394	51.9963	51.836	51.473	52.5586	53.5882	55.0185	55.7594	57.4824	58.1868
South Korea	Both	1 to 4	Dermatitis	62.6417	62.8715	62.6353	63.4661	63.3807	62.703	62.8467	61.8075	62.3422	62.493	64.0405	62.8003	63.2406	63.5324	63.5911	62.0423	62.8516	63.7553	62.7962	62.9628	63.9809	61.9928	62.1477	63.0152	62.8785	62.7156	63.0016	63.3474
South Korea	Both	10 to 14	Dermatitis	44.4179	45.4582	45.2479	44.6695	44.1035	44.6675	44.6149	44.9545	44.8514	44.7611	45.1033	44.9751	44.6464	45.7566	45.787	45.8132	46.2848	46.3505	46.2232	46.5369	46.9552	47.1001	47.5474	47.9181	49.0456	49.5056	50.7496	49.7547
South Korea	Both	15 to 19	Dermatitis	46.6067	46.3122	46.3515	46.7766	46.2988	47.3022	46.5545	46.6393	46.4258	47.1251	46.174	46.9443	46.7686	46.8087	47.1499	47.3182	47.0151	47.0041	47.2587	47.914	47.9504	48.5517	48.9091	49.2772	49.8344	49.2721	49.7994	50.3209
South Korea	Both	5 to 9	Dermatitis	54.223	52.2261	52.777	53.9764	53.6174	53.1399	54.3784	53.7937	54.559	52.8475	53.5756	53.6204	55.3556	54.5976	55.0378	53.5864	54.2374	56.052	53.5556	53.3671	55.4846	54.756	56.4078	55.8693	56.3079	56.4727	57.6395	56.6637
South Korea	Female	0 to 20	Dermatitis	53.8939	53.9531	53.4704	53.9897	54.7876	55.1498	55.5554	56.0023	56.2413	57.198	58.2688	59.372	59.3889	59.2879	59.612	57.3465	55.8454	55.623	53.4853	52.8829	52.6097	52.2814	53.4297	54.5557	55.6999	56.8595	58.1534	59.0041
South Korea	Female	1 to 4	Dermatitis	63.2538	63.7748	63.6709	63.8752	65.1281	63.8465	64.0087	64.6271	64.365	64.6691	66.1264	64.5155	64.4998	65.6759	66.2482	65.4468	65.3965	66.6078	64.614	64.7743	65.451	63.7116	63.5984	64.96	64.9409	64.5538	64.8641	64.7973
South Korea	Female	10 to 14	Dermatitis	44.4852	45.8551	45.3854	44.7785	44.6745	44.9782	44.8902	45.6904	45.6976	45.5736	45.6095	46.288	45.5746	45.8106	47.4253	46.6607	46.5708	47.3996	46.8419	46.9792	47.182	48.0444	48.8637	49.3204	49.696	51.1786	51.5656	51.628
South Korea	Female	15 to 19	Dermatitis	47.37	47.4232	47.4967	47.649	47.7136	47.7214	47.5903	47.4041	47.3422	48.3878	47.4918	47.8882	48.0298	48.0971	48.1764	48.0466	47.7779	47.955	48.2406	49.246	49.2391	49.5249	49.8654	50.1931	50.5545	50.5671	50.5078	51.0324
South Korea	Female	5 to 9	Dermatitis	54.3141	52.4281	50.1434	52.2894	53.1267	53.2683	55.0206	54.0399	53.1203	51.6374	52.6045	53.8509	53.3931	52.8182	55.6448	52.7265	52.6987	56.096	53.1415	52.687	54.974	53.4338	55.2525	55.1979	56.3106	56.3288	58.0336	56.1484
South Korea	Male	0 to 20	Dermatitis	54.8244	54.3943	55.0995	55.8054	55.1336	56.5141	56.4204	56.3335	57.081	57.4398	58.3163	58.6201	59.3321	59.0335	57.1259	55.7091	54.9722	53.1822	51.7041	50.9991	50.9398	50.5272	51.5353	52.4468	54.1694	54.4444	56.6324	57.181
South Korea	Male	1 to 4	Dermatitis	61.8968	61.8018	61.4535	62.8879	61.4044	61.418	61.5346	58.8308	60.1415	60.0882	61.586	60.8237	61.7202	61.0207	60.5061	58.2444	59.9162	60.3907	60.6394	60.7896	62.1026	59.9825	60.4215	60.6603	60.395	60.4907	60.7209	61.5008
South Korea	Male	10 to 14	Dermatitis	44.1667	44.8428	44.9046	44.3661	43.3222	44.1801	44.1901	44.0806	43.9196	43.9046	44.5729	43.6609	43.7405	45.7098	44.1816	44.9663	46.0005	45.2908	45.5529	46.0083	46.6277	46.0207	46.0936	46.3831	48.266	47.6559	49.7731	47.6538
South Korea	Male	15 to 19	Dermatitis	44.6205	43.9455	43.9715	44.7334	43.6474	45.8136	44.3616	44.7704	44.4168	44.7194	43.7361	44.9735	44.4637	44.5178	45.1703	45.6945	45.3602	45.1993	45.4516	45.7327	45.8046	46.7478	47.0804	47.4277	48.1437	46.897	48.0654	48.5952
South Korea	Male	5 to 9	Dermatitis	53.6842	51.6242	55.1121	55.3595	53.8278	52.7755	53.5157	53.3853	55.8301	53.926	54.4037	53.2573	57.1031	56.1297	54.0972	54.1061	55.427	55.597	53.582	53.6644	55.5737	55.6836	57.1322	56.0772	55.7949	56.108	56.6963	56.6842
Singapore	Both	0 to 20	Dermatitis	54.5191	55.1612	55.8215	56.7501	57.9142	58.3325	59.3012	59.4886	58.3354	58.594	57.9926	59.2931	60.8049	60.2174	58.8768	56.6746	55.0154	53.1898	53.2275	53.59	52.3374	51.2142	51.6658	53.4804	55.3127	55.8937	55.8457	56.5614
Singapore	Both	1 to 4	Dermatitis	62.0314	62.0098	62.7972	62.2276	62.1997	62.2371	64.1582	62.7143	62.5762	63.0179	62.3936	63.0172	63.8029	62.3244	62.0822	62.0858	62.6223	63.3386	64.0237	64.0419	63.7749	64.1294	62.6031	61.9557	62.3673	63.6607	63.6305	62.7462
Singapore	Both	10 to 14	Dermatitis	44.2877	44.2839	44.1015	44.5096	44.2287	44.1926	44.2045	44.3789	44.5737	44.5126	43.9695	44.3007	45.3027	45.6717	45.9896	46.4743	45.9797	45.5647	45.1979	45.0083	45.3808	44.4661	44.5995	44.0416	43.678	43.8227	44.322	45.0865
Singapore	Both	15 to 19	Dermatitis	45.7652	45.8723	46.0742	46.1881	46.785	46.8551	47.0635	47.0019	46.3188	46.4127	46.2014	46.716	46.6421	47.0791	47.644	47.0344	47.7589	47.2957	47.0827	46.7379	46.8172	46.7573	46.3362	46.5944	46.4981	46.2129	45.8989	45.915
Singapore	Both	5 to 9	Dermatitis	50.5826	49.7015	47.4355	47.0807	49.2646	49.4396	49.9218	49.9811	47.0721	50.1534	50.0995	50.2489	50.5471	52.0468	51.9148	51.7555	53.4154	50.2389	50.3937	52.0427	51.0421	52.5897	52.6905	53.6057	53.8718	52.9181	53.2589	54.3938
Singapore	Female	0 to 20	Dermatitis	53.9286	54.6899	55.0652	56.021	56.1857	56.4423	57.6535	58.3025	57.5255	57.6574	57.202	58.5326	59.7453	58.9553	56.9808	54.6358	52.0935	50.2693	50.2407	50.0703	49.1551	48.651	49.3011	50.8643	52.438	53.1117	53.1274	53.8381
Singapore	Female	1 to 4	Dermatitis	62.6923	63.7893	63.9184	63.9082	63.5289	63.5279	65.9069	64.4567	65.2433	63.575	63.7498	64.7065	65.6936	63.6324	62.8306	62.8566	62.8807	64.6551	64.5887	64.5942	64.5609	64.5783	64.6321	63.4137	64.1532	64.2217	64.4099	63.1267
Singapore	Female	10 to 14	Dermatitis	44.4884	44.5202	44.2761	45.143	44.2442	44.2126	44.0849	44.4206	45.0394	45.0504	44.5381	44.3172	44.7743	45.952	46.0065	46.5494	46.4753	44.9585	45.615	45.1095	44.9299	44.8459	45.039	43.9822	43.1938	43.2153	43.2339	44.6104
Singapore	Female	15 to 19	Dermatitis	46.3245	47.0616	47.2138	47.2581	47.3664	47.4521	47.8897	47.9066	47.0172	47.3665	47.1066	47.2023	47.1533	47.5847	47.7485	47.8134	47.7011	47.1862	46.7866	46.37	46.6905	46.5872	45.8935	46.4765	45.868	45.8479	45.5684	45.5808
Singapore	Female	5 to 9	Dermatitis	49.5919	47.8918	46.1845	46.2461	46.3452	46.4027	47.342	48.8258	45.7278	48.4789	47.7495	48.8782	48.6053	49.9951	50.3519	49.8682	49.8846	48.9059	48.7015	48.4049	48.4039	51.4769	51.5483	51.2916	51.4063	51.7321	52.9245	53.6159
Singapore	Male	0 to 20	Dermatitis	55.454	56.001	56.935	57.8584	59.9402	60.5156	61.2735	61.0485	59.5594	59.9209	59.1682	60.4003	62.1506	61.7163	60.9567	58.8707	58.0878	56.2557	56.3637	57.3164	55.6717	53.805	54.0125	56.1239	58.272	58.7424	58.6142	59.3395
Singapore	Male	1 to 4	Dermatitis	61.3646	60.2645	61.6371	60.5781	60.8956	60.9726	62.3155	60.9771	59.9414	62.3773	60.9948	61.1971	61.6807	60.8963	61.2413	61.201	62.2086	61.6526	63.0913	63.0928	62.542	63.265	59.9285	60.0373	60.0295	62.7096	62.4269	62.0965
Singapore	Male	10 to 14	Dermatitis	44.1178	44.1264	44.0983	44.193	44.5459	44.5635	44.707	44.7048	44.4458	44.2193	43.5334	44.3067	45.7768	45.2567	45.7602	46.1009	45.0511	45.7925	44.2225	44.3642	45.4021	43.5813	43.6196	43.5766	43.6603	43.9454	44.9755	44.9762
Singapore	Male	15 to 19	Dermatitis	45.0808	44.5072	44.6126	44.6208	45.5636	45.5293	45.5208	45.5006	45.185	45.1695	45.0876	45.9638	45.7494	45.9863	46.7213	45.0909	46.5256	45.887	45.6879	45.2365	44.8087	44.6795	44.5747	44.3119	45.002	44.3725	44.079	44.1398
Singapore	Male	5 to 9	Dermatitis	52.083	51.9467	49.2841	48.6045	52.4331	52.7008	52.8134	51.7293	49.0477	52.3473	52.8276	52.1624	52.8927	54.4265	53.8495	53.9126	56.9335	51.8666	52.2835	55.5896	53.6335	53.5995	53.5763	55.5472	55.898	53.5433	52.9393	54.5359
Australasia	Both	0 to 20	Dermatitis	59.1098	59.567	60.683	61.3629	61.3359	61.5523	61.6068	61.6217	61.3457	60.9889	60.3615	60.2498	59.729	59.7617	59.3021	59.0712	59.4272	59.4089	59.665	60.467	60.7411	61.2364	61.5156	61.8409	61.9073	61.8662	61.6295	61.8938
Australasia	Both	1 to 4	Dermatitis	62.4906	62.8324	63.1188	63.3706	62.5122	62.7422	63.3569	63.4389	62.9703	63.962	63.7089	64.1131	63.2268	62.9858	63.2062	63.1239	63.2185	63.0691	63.4969	62.3593	62.4859	62.525	62.4778	62.6929	62.0447	62.8261	62.4657	62.3915
Australasia	Both	10 to 14	Dermatitis	47.1697	46.587	47.1642	47.2231	46.7506	46.7016	46.4332	47.1807	46.9808	46.4109	46.3955	47.3155	45.9232	47.1388	46.7778	47.0089	47.3569	47.5713	47.2529	48.3794	47.686	48.1325	48.0917	47.9909	47.7895	47.5859	47.0903	47.1798
Australasia	Both	15 to 19	Dermatitis	46.3974	46.2287	46.3691	46.2855	46.2388	46.2012	46.1444	45.8357	45.7379	45.7522	45.4802	45.1969	45.6496	45.4778	45.4689	45.3183	45.6395	46.01	46.2592	46.4124	46.3994	46.3089	46.1706	46.405	46.0845	45.67	45.7586	45.8295
Australasia	Both	5 to 9	Dermatitis	57.051	55.9876	56.6361	57.4004	56.8276	56.8808	57.1792	56.901	57.6382	57.3068	56.8728	56.6707	57.6089	57.139	56.1421	56.0311	57.5578	56.4255	56.3743	57.6143	57.8302	57.6465	57.4881	56.8154	56.8784	55.4893	54.6426	55.7445
Australasia	Female	0 to 20	Dermatitis	59.7231	60.0619	61.4271	61.95	61.8663	62.0744	62.2148	62.4882	62.0635	61.484	60.7903	60.5771	60.0378	60.233	59.4264	59.1332	59.7393	59.8433	60.4758	60.9712	61.446	61.804	62.0698	62.4944	62.5641	62.3176	62.5583	62.5942
Australasia	Female	1 to 4	Dermatitis	63.724	64.4851	64.8036	65.1314	63.0568	63.2636	64.694	64.9055	63.8926	65.5771	65.0256	65.1197	63.6556	64.1939	64.2105	64.1771	64.2071	64.0774	65.1602	64.2211	63.9689	64.055	64.0245	64.8182	63.6791	63.8587	64.8615	64.9907
Australasia	Female	10 to 14	Dermatitis	48.8214	48.1117	48.8186	48.753	48.5307	48.4405	47.826	48.8945	49.0125	47.9061	47.8803	48.5929	47.5938	48.6293	47.8963	48.099	48.6116	48.8762	49.6358	49.6625	49.616	49.7268	49.7177	49.6626	49.3075	49.1754	49.0081	48.6534
Australasia	Female	15 to 19	Dermatitis	48.572	48.402	48.2502	47.9917	47.9181	47.8985	47.9171	47.9551	47.8587	47.4032	46.9362	46.7698	47.3533	47.1542	47.0074	46.8129	47.3329	47.6683	47.9891	48.2569	48.155	48.3127	48.1044	48.1666	48.3447	47.5549	47.7667	48.0111
Australasia	Female	5 to 9	Dermatitis	56.5638	54.5118	56.8656	57.1232	57.2052	57.1994	57.5456	57.2794	57.1388	56.49	56.4263	56.2157	56.6589	56.7156	54.7519	54.3357	56.6958	56.2545	55.7119	56.878	57.7952	56.8796	56.8037	56.2803	56.2778	54.9087	54.6315	54.6309
Australasia	Male	0 to 20	Dermatitis	58.22	58.8136	59.6604	60.5181	60.5558	60.7835	60.7484	60.4756	60.365	60.2549	59.6932	59.6934	59.1897	59.0428	58.967	58.8033	58.8853	58.7305	58.573	59.7168	59.7742	60.4241	60.7213	60.9403	61.0038	61.1894	60.4281	60.9451
Australasia	Male	1 to 4	Dermatitis	60.9387	60.7829	61.0112	61.1592	61.7379	61.9771	61.629	61.5574	61.7356	61.8691	61.9691	62.6901	62.5236	61.4208	61.8544	61.7252	61.8853	61.725	61.3837	60.1073	60.6476	60.6306	60.5689	60.1197	60.0732	61.472	59.6173	59.3262
Australasia	Male	10 to 14	Dermatitis	45.0717	44.6279	45.0721	45.2677	44.5262	44.512	44.6104	45.0076	44.4673	44.4776	44.483	45.6313	43.805	45.222	45.2762	45.5251	45.7001	45.8555	44.3615	46.6823	45.2845	46.0923	46.0131	45.8603	45.8277	45.5562	44.7024	45.2815
Australasia	Male	15 to 19	Dermatitis	42.5765	42.4158	42.9029	43.0323	43.0155	42.9664	42.8327	42.1224	42.0353	42.6224	42.5602	42.1309	42.4259	42.2855	42.4516	42.3721	42.451	42.861	43.0167	43.0318	43.1266	42.749	42.6946	43.1372	42.2204	42.2495	42.1766	42.0389
Australasia	Male	5 to 9	Dermatitis	56.9405	56.9321	55.7407	57.0334	55.7621	55.8871	56.1362	55.8409	57.5201	57.5443	56.7153	56.5323	57.9943	56.9631	57.0019	57.2127	57.8306	55.9593	56.4379	57.7532	57.2279	57.828	57.5897	56.7628	56.8938	55.4877	54.04	56.3066
Australia	Both	0 to 20	Dermatitis	55.6029	56.0508	57.2229	57.8301	57.7169	57.8735	57.9953	57.9739	57.6959	57.2838	56.5665	56.6465	56.0287	56.3004	55.7576	55.7129	56.1753	56.259	56.5932	57.6419	57.9587	58.4169	58.6886	58.9379	58.9711	58.7867	58.4095	58.7246
Australia	Both	1 to 4	Dermatitis	61.7453	62.4836	62.6841	62.6306	61.7825	61.9505	63.1667	63.09	62.3698	63.5675	63.2137	63.8279	62.7073	62.7968	62.9112	62.8746	62.8531	62.8827	63.2877	61.8761	62.1687	62.1635	62.0973	62.3383	61.5785	62.2972	62.0596	62.0682
Australia	Both	10 to 14	Dermatitis	42.2671	41.7453	42.5975	42.8065	42.3931	42.42	42.0775	42.9564	42.7242	41.7861	41.7377	42.8673	41.1651	42.8719	42.4123	43.0356	43.319	43.6551	43.273	44.7904	43.8928	44.3873	44.3289	44.1616	43.8498	43.634	42.9797	43.2309
Australia	Both	15 to 19	Dermatitis	42.5159	42.3336	42.6894	42.6594	42.682	42.6521	42.6196	42.3978	42.362	42.3885	41.9683	41.8072	42.4054	42.3506	42.3628	42.2144	42.6521	42.9974	43.3583	43.5291	43.6562	43.4314	43.3817	43.5711	43.3385	42.7319	42.797	42.8607
Australia	Both	5 to 9	Dermatitis	52.525	51.246	51.9858	52.9197	52.0657	52.0609	52.4844	51.9978	52.989	52.6931	52.1663	52.1322	52.9241	52.2592	50.9098	50.8665	52.609	51.3179	51.3796	53.337	53.506	53.2871	53.124	52.2621	52.2297	50.3483	49.0805	50.3937
Australia	Female	0 to 20	Dermatitis	56.1448	56.5254	58.0183	58.4516	58.2759	58.4384	58.663	58.9617	58.4575	57.8429	57.101	57.0033	56.2588	56.6545	55.7827	55.6856	56.4454	56.6856	57.4367	58.0807	58.718	58.9247	59.2204	59.6152	59.637	59.2236	59.4427	59.4777
Australia	Female	1 to 4	Dermatitis	62.8352	64.2087	64.5211	64.5072	62.123	62.2931	64.5546	64.4973	63.2048	65.3395	64.6986	64.852	62.8518	63.8835	63.9059	63.8627	63.9125	63.8486	64.8521	63.6855	63.5938	63.593	63.514	64.662	63.4282	63.4431	64.6802	64.8558
Australia	Female	10 to 14	Dermatitis	43.7791	43.1223	44.2325	44.3305	44.1701	44.1371	43.4649	44.7663	44.8042	43.3191	43.2121	44.0589	42.8148	44.1635	43.3157	44.0298	44.376	44.9009	45.7055	46.0383	45.9469	45.9395	45.9247	45.792	45.2982	45.1396	44.9374	44.5848
Australia	Female	15 to 19	Dermatitis	44.5212	44.6009	44.3081	44.2765	44.3027	44.2972	44.2995	44.3657	44.3167	43.8103	43.3044	43.1398	43.9113	43.731	43.7373	43.4607	44.143	44.4992	44.9434	45.229	45.3919	45.3711	45.3226	45.2417	45.5614	44.5583	44.7954	45.0922
Australia	Female	5 to 9	Dermatitis	51.8739	49.2083	52.4985	52.5775	52.6448	52.6485	52.9756	52.8651	52.7218	52.0859	52.0691	52.0658	51.8676	51.8461	49.279	49.026	51.8374	51.2669	50.9128	52.4213	53.4701	52.306	52.2921	51.6393	51.3811	49.5389	49.0273	49.0483
Australia	Male	0 to 20	Dermatitis	54.7787	55.3091	56.1345	56.9383	56.8958	57.0464	57.0606	56.6829	56.6551	56.4684	55.7699	56.0475	55.5672	55.7055	55.5275	55.5408	55.6798	55.5909	55.4697	56.9668	56.9373	57.6733	57.9209	58.0111	58.0559	58.1208	57.0866	57.7085
Australia	Male	1 to 4	Dermatitis	60.4084	60.3742	60.4348	60.3446	61.2938	61.4468	61.3923	61.2971	61.2757	61.323	61.3186	62.4052	62.3648	61.3835	61.5947	61.5712	61.4719	61.6032	61.304	59.722	60.4208	60.41	60.3622	59.566	59.3972	60.8534	58.9814	58.8045
Australia	Male	10 to 14	Dermatitis	40.332	39.9551	40.5381	40.8625	40.1726	40.2494	40.2572	40.6799	40.1601	39.8187	39.8475	41.2876	39.0814	41.1836	41.1553	41.6654	41.8847	42.0119	40.3453	43.142	41.3746	42.4081	42.3003	42.0907	41.9796	41.7124	40.5687	41.4788
Australia	Male	15 to 19	Dermatitis	38.9737	38.4844	39.6013	39.5778	39.5974	39.5512	39.4903	38.9403	38.9279	39.5949	39.2488	39.0906	39.487	39.5821	39.6159	39.6411	39.7872	40.113	40.3648	40.3913	40.4731	40.0117	39.9586	40.4722	39.5782	39.4371	39.2824	39.0701
Australia	Male	5 to 9	Dermatitis	52.5564	52.7705	50.7633	52.6007	50.7683	50.7652	51.2925	50.396	52.6047	52.6897	51.6147	51.555	53.4059	52.0608	52.0194	52.1967	52.7811	50.7265	51.2356	53.6672	52.911	53.6999	53.3857	52.3058	52.5085	50.5878	48.5177	51.1895
New Zealand	Both	0 to 20	Dermatitis	73.1531	73.6796	74.64	75.6565	76.0099	76.4998	76.3605	76.5577	76.2995	76.1327	75.8252	74.9564	74.6777	73.7377	73.4787	72.4902	72.3995	72.0025	72.0196	71.9908	72.1831	72.9212	73.3501	74.0881	74.3978	74.9916	75.3787	75.5044
New Zealand	Both	1 to 4	Dermatitis	65.1952	64.0817	64.663	66.0023	65.1284	65.6035	64.0515	64.7197	65.1734	65.403	65.5105	65.1486	65.1071	63.6708	64.2748	64.0295	64.5481	63.7512	64.2668	64.1626	63.6855	63.9019	63.9366	64.0672	63.8792	64.933	64.0879	63.6794
New Zealand	Both	10 to 14	Dermatitis	67.7741	67.2381	67.0511	66.6737	66.003	65.7454	65.7092	65.7879	65.4428	65.9663	65.7966	65.7054	65.2252	64.6729	64.6669	63.5291	64.1778	64.068	64.0691	63.839	63.9276	64.2726	64.4064	64.7136	65.0297	65.0502	65.4167	65.0868
New Zealand	Both	15 to 19	Dermatitis	61.5827	61.4315	60.8664	60.7382	60.5856	60.6036	60.5746	60.1177	59.9203	59.9655	60.3554	59.5807	59.3287	58.4862	58.1866	57.8272	57.5344	57.8796	57.7284	57.8715	57.4419	57.9773	57.675	58.1937	57.6441	57.9712	58.1858	58.3347
New Zealand	Both	5 to 9	Dermatitis	77.3401	77.2064	77.3517	77.1335	77.2273	77.1221	76.6873	77.0343	76.9905	76.7035	76.7748	76.1605	77.7704	78.0571	78.3384	77.9221	78.7176	78.2827	78.0443	76.7998	77.3763	77.5567	77.6149	77.8001	78.3904	79.0198	79.8476	80.2737
New Zealand	Female	0 to 20	Dermatitis	73.9628	74.1773	75.1201	76.033	76.3514	76.7864	76.679	76.9144	76.7926	76.3347	75.8073	75.0978	75.1759	74.529	73.8423	72.7532	72.7477	72.3546	72.6006	72.6337	72.5934	73.621	73.8985	74.5633	74.9361	75.4191	75.8254	75.9251
New Zealand	Female	1 to 4	Dermatitis	66.9677	65.4782	65.8097	67.353	66.4091	66.7822	65.2052	66.4104	66.4263	66.4482	66.2192	66.0933	66.5687	65.3194	65.3147	65.3182	65.2788	64.9122	66.2911	66.216	65.3847	65.8132	65.9833	65.4256	64.6707	65.5221	65.5912	65.5345
New Zealand	Female	10 to 14	Dermatitis	69.6657	69.0489	68.5583	68.048	67.6854	67.5019	67.0443	67.0657	67.2102	67.1922	67.1509	67.1166	66.789	66.6903	66.3716	64.8327	66.0185	65.4635	66.1337	65.1327	65.273	65.8885	65.9954	66.3907	66.6222	66.7499	66.956	66.7951
New Zealand	Female	15 to 19	Dermatitis	64.2884	63.2402	63.5976	62.6869	62.3849	62.3851	62.5822	62.6933	62.5734	62.4163	62.2172	61.9851	61.6938	61.1741	60.2285	60.1017	59.8452	59.9949	59.8799	60.1465	59.2029	60.1492	59.5224	60.2327	60.0003	60.0378	60.1908	60.282
New Zealand	Female	5 to 9	Dermatitis	77.3392	77.7311	76.3909	76.9759	76.7371	76.3246	76.4544	75.5542	75.5077	74.9848	74.9382	74.1593	77.0082	77.3458	77.4982	76.4093	77.1975	77.3367	76.3394	76.3859	76.9955	77.2293	77.123	77.2165	78.3797	78.9634	79.6645	79.7298
New Zealand	Male	0 to 20	Dermatitis	72.0989	72.967	73.9487	75.0833	75.4792	76.0386	75.8678	76.0241	75.6173	75.7697	75.7024	74.6481	73.9645	72.6837	72.8943	72.0083	71.8175	71.4109	71.1704	71.0727	71.5283	71.951	72.5566	73.3888	73.6361	74.3647	74.7416	74.9072
New Zealand	Male	1 to 4	Dermatitis	62.8548	62.2413	63.0523	64.0547	63.329	63.8872	62.4911	62.5089	63.4153	63.8554	64.3274	63.7232	63.0986	61.5577	62.794	62.2852	63.3905	62.1724	61.678	61.5482	61.5071	61.4723	61.3607	62.2593	62.7212	63.923	62.1375	61.3826
New Zealand	Male	10 to 14	Dermatitis	65.3652	64.9253	65.0803	64.8745	63.8929	63.5647	63.9733	64.1043	63.2232	64.3163	63.9958	63.8334	63.1892	62.1198	62.4695	61.7753	61.8404	62.2236	61.4706	62.0921	62.1169	62.1522	62.3052	62.5218	62.9216	62.8283	63.3734	62.8543
New Zealand	Male	15 to 19	Dermatitis	56.8165	57.7786	56.1039	56.9255	56.9343	56.9711	56.6776	55.5298	55.2678	55.5921	56.6979	55.2275	54.9993	53.7528	54.2417	53.6016	53.2544	53.859	53.6643	53.6797	53.8988	53.9542	54.054	54.3358	53.4176	54.1002	54.3772	54.5838
New Zealand	Male	5 to 9	Dermatitis	76.8999	76.1657	77.8559	76.7604	77.1877	77.4125	76.3771	78.0635	78.0248	78.0033	78.2114	77.7915	78.0616	78.2733	78.6765	78.9721	79.7581	78.6844	79.2713	76.6233	77.1602	77.2829	77.5306	77.828	77.814	78.5144	79.5033	80.3476
Western Europe	Both	0 to 20	Dermatitis	69.9167	70.6299	71.1432	71.6364	72.0721	72.3625	72.4953	72.476	72.6222	72.7641	72.7336	72.825	72.9926	72.8874	72.8752	72.8386	72.9022	73.0572	73.2852	73.4737	73.8538	74.1933	74.5385	74.6078	74.6998	74.6836	74.5389	74.5138
Western Europe	Both	1 to 4	Dermatitis	67.8237	68.0502	67.5758	67.9162	67.7474	67.9916	67.8417	67.9659	67.7009	68.1091	67.8058	67.8624	68.5659	68.4396	68.0703	68.0058	67.7755	67.8581	67.9556	68.0056	68.0218	67.8158	67.8325	67.768	67.6776	68.1925	68.155	68.2332
Western Europe	Both	10 to 14	Dermatitis	63.794	64.3983	64.7606	64.9088	65.2793	65.5818	65.7959	65.925	66.3979	66.5051	66.6239	66.7378	66.838	67.0053	67.0677	67.0322	66.9723	66.9819	66.9489	66.8224	66.6639	66.4158	66.2837	66.0983	66.2031	65.8778	65.7072	65.9238
Western Europe	Both	15 to 19	Dermatitis	65.712	65.6743	65.5052	65.4478	65.5301	65.7501	66.1148	66.594	66.9045	67.359	67.6925	67.8871	68.1332	68.2649	68.588	68.6908	68.7741	68.7679	68.7257	68.5808	68.5906	68.6252	68.6725	68.3565	68.3192	68.0622	67.9161	67.7222
Western Europe	Both	5 to 9	Dermatitis	67.0278	67.082	67.4465	67.4845	67.806	68.0272	68.4024	67.9808	68.695	68.7918	68.6002	68.9609	69.1411	68.7731	68.7109	68.5571	68.8322	68.9288	68.9126	68.454	68.5738	68.7832	68.9129	68.9116	68.8627	69.4685	69.6148	69.7124
Western Europe	Female	0 to 20	Dermatitis	70.4445	71.1026	71.8387	72.2537	72.6797	73.1444	73.2396	73.1209	73.2725	73.5106	73.3476	73.4062	73.6799	73.5637	73.5277	73.4647	73.5971	73.7113	73.9789	74.1341	74.47	74.8008	75.0222	75.1987	75.3113	75.2915	75.2492	75.3145
Western Europe	Female	1 to 4	Dermatitis	69.0159	68.9346	69.0148	68.9072	68.55	69.182	69.0685	69.0857	68.571	69.2204	68.5839	68.6363	69.7999	69.9141	69.1004	69.0779	68.7306	69.0464	69.1363	69.1313	69.1628	68.8699	68.845	68.8189	68.6137	69.2032	69.4981	69.5914
Western Europe	Female	10 to 14	Dermatitis	64.6796	65.3094	65.8497	65.9583	66.2417	66.7508	66.7993	66.8984	67.3611	67.6281	67.5527	67.8717	67.8139	68.0321	68.2256	68.1798	68.0415	67.9154	67.9045	67.7615	67.6219	67.4116	67.1168	67.078	67.1668	66.7827	66.6729	67.0178
Western Europe	Female	15 to 19	Dermatitis	67.7195	67.6437	67.651	67.4381	67.6047	67.836	68.2479	68.5609	68.9574	69.4738	69.7595	70.0318	70.3669	70.5149	70.7857	70.9429	71.0524	70.9799	71.0075	70.7476	70.7083	70.8491	70.6856	70.4659	70.4622	70.1681	70.0686	70.0085
Western Europe	Female	5 to 9	Dermatitis	66.8743	66.9347	67.3319	67.7083	68.075	68.4541	68.7693	68.2563	69.1038	69.0479	68.913	68.4519	68.8865	68.1063	68.2053	67.7828	68.6151	68.6656	68.6424	68.3011	68.2564	68.2091	68.3806	68.508	68.6131	69.2221	69.2365	69.3922
Western Europe	Male	0 to 20	Dermatitis	69.1114	69.8926	70.1595	70.7455	71.1971	71.2944	71.4717	71.5641	71.7056	71.7392	71.8586	71.9874	72.0347	71.9402	71.9527	71.9442	71.93	72.133	72.3198	72.5484	72.9822	73.3339	73.8225	73.7726	73.8429	73.8319	73.5782	73.4489
Western Europe	Male	1 to 4	Dermatitis	65.9897	66.5515	65.4785	66.3054	66.3657	66.1467	65.9666	66.2044	66.246	66.3462	66.4481	66.5042	66.6233	66.229	66.3966	66.288	66.2095	66.0189	66.1184	66.2282	66.2264	66.1364	66.1995	66.096	66.1445	66.534	66.1191	66.1742
Western Europe	Male	10 to 14	Dermatitis	62.5513	63.1343	63.3012	63.4929	63.9642	64.043	64.4425	64.6059	65.0934	65.0238	65.3565	65.2467	65.5197	65.6303	65.5496	65.5223	65.5499	65.7132	65.6622	65.5546	65.373	65.0805	65.1245	64.7729	64.8935	64.6289	64.3877	64.4642
Western Europe	Male	15 to 19	Dermatitis	61.797	61.8108	61.4335	61.5777	61.5632	61.77	62.0734	62.7496	62.9497	63.3244	63.7155	63.8158	63.9467	64.0538	64.4355	64.4685	64.5254	64.602	64.4812	64.4863	64.5597	64.4671	64.7842	64.3564	64.2858	64.0848	63.9225	63.551
Western Europe	Male	5 to 9	Dermatitis	66.5547	66.6053	66.938	66.6117	66.8839	66.9356	67.3784	67.0618	67.6281	67.8919	67.6426	68.8934	68.7961	68.8803	68.6439	68.7811	68.445	68.5889	68.5798	67.994	68.2945	68.7817	68.8701	68.7321	68.5175	69.1169	69.4076	69.4395
Andorra	Both	0 to 20	Dermatitis	80.7718	81.0114	80.9997	80.9302	82.2717	82.9734	83.7602	85.0553	85.6687	85.9422	86.2587	86.5949	86.8094	86.9517	87.6416	87.9728	88.2083	87.4269	86.6024	86.8238	86.419	86.3536	85.9638	86.0592	85.2395	84.64	83.8953	83.7158
Andorra	Both	1 to 4	Dermatitis	57.1357	57.9255	56.0172	54.3296	54.3073	54.3008	54.2821	56.8868	56.2819	56.8222	56.0982	55.661	55.2798	55.1599	56.9784	56.9729	57.5329	56.291	56.4773	56.7497	56.8354	56.8563	56.8546	55.9442	55.6213	56.3129	55.3514	55.3156
Andorra	Both	10 to 14	Dermatitis	83.9084	84.4114	84.5922	84.1439	84.3375	84.198	84.3415	84.1914	84.4646	83.9503	84.1459	84.3889	84.1455	83.9846	83.8801	83.7567	83.6663	84.0706	83.7766	84.5023	84.0024	84.0183	83.6946	84.4467	84.408	83.8679	84.2833	84.2431
Andorra	Both	15 to 19	Dermatitis	78.3297	78.452	78.5888	78.5969	78.3803	78.3876	78.1768	78.3317	78.4936	78.434	77.8062	78.6812	78.0369	78.23	78.0841	78.0921	78.472	78.3215	78.3047	78.2821	77.951	78.0573	77.5949	78.1994	78.3244	78.1602	77.7907	78.3572
Andorra	Both	5 to 9	Dermatitis	86.6552	86.6746	85.0778	85.2662	86.2621	85.9901	87.1394	87.5111	87.8488	86.0569	86.9195	86.3306	86.4044	86.1033	86.8685	86.49	86.5528	86.7637	85.0212	86.1668	86.5566	86.1365	86.5831	86.1179	86.1477	86.5422	86.1461	86.7352
Andorra	Female	0 to 20	Dermatitis	81.0076	81.1608	81.3378	80.953	82.4521	83.0216	83.6072	84.9752	85.5959	85.9296	86.0349	85.9342	86.466	86.6223	87.7366	88.0217	88.0679	87.633	86.8962	87.711	87.0085	86.9597	86.8201	86.9643	86.1016	85.565	84.7777	84.269
Andorra	Female	1 to 4	Dermatitis	57.4124	57.4112	57.384	54.3067	54.2691	54.2616	54.2582	56.7914	56.7743	57.734	57.7691	56.9296	55.5235	55.5308	58.0289	58.0214	58.018	58.0359	57.0875	57.8134	57.8537	57.8582	57.8619	56.2538	57.1258	56.3308	56.3376	56.3465
Andorra	Female	10 to 14	Dermatitis	84.413	84.9917	85.5353	84.9947	85.555	85.5655	85.4908	85.6072	85.5284	84.407	84.6397	84.9436	84.5912	83.9596	84.6534	84.6449	84.6413	85.3864	84.5619	85.7893	84.8116	84.8001	84.787	86.242	86.2306	85.3549	85.2275	85.2105
Andorra	Female	15 to 19	Dermatitis	78.3819	78.6509	78.7794	78.7623	78.4632	78.4564	78.4505	78.4555	78.7918	78.7033	78.1102	78.5463	78.5591	78.9041	78.2092	78.2085	78.6813	78.3696	78.7236	78.7015	78.5152	78.5198	78.512	78.7001	78.6848	78.6717	77.9057	78.5028
Andorra	Female	5 to 9	Dermatitis	86.0377	86.0658	85.0506	85.3699	85.397	85.1416	86.2166	86.2216	86.8084	85.6878	85.6951	84.6709	85.6413	85.3737	85.3706	84.614	84.6141	85.1434	84.6081	86.8631	85.032	85.0269	85.1201	85.0017	84.9968	84.8104	84.7941	84.7706
Andorra	Male	0 to 20	Dermatitis	80.4763	80.8259	80.5887	80.8583	82.0393	82.9168	83.9191	85.1865	85.7917	85.9465	86.4699	87.2877	87.1703	87.3174	87.5643	87.9611	88.448	87.3007	86.409	85.9825	85.8104	85.6971	85.0425	85.0731	84.2459	83.5216	82.823	82.9564
Andorra	Male	1 to 4	Dermatitis	56.896	58.4894	54.616	54.6115	54.6033	54.6107	54.599	57.0969	55.9395	55.9265	54.3466	54.3614	55.1604	54.9333	55.8785	55.8788	57.0509	54.5602	55.9715	55.7081	55.6977	55.6877	55.6763	55.671	53.9586	56.3502	54.275	54.1919
Andorra	Male	10 to 14	Dermatitis	83.2861	83.6767	83.4599	83.1249	82.8031	82.4837	82.9024	82.7925	83.3314	83.3373	83.4944	83.5636	83.3593	83.8352	83.0501	82.9023	82.8955	83.0484	83.1879	83.1868	83.1366	83.1296	82.3766	82.3698	82.3678	82.3211	83.4295	83.4216
Andorra	Male	15 to 19	Dermatitis	77.1575	77.1716	77.1884	77.1944	77.2698	77.2702	76.6303	76.9477	76.8664	76.8537	76.0807	77.482	76.3349	76.3327	76.844	76.838	77.0247	77.0246	76.7297	76.8878	76.5069	76.7201	75.9147	76.8819	76.8769	76.5674	76.6014	76.8435
Andorra	Male	5 to 9	Dermatitis	86.6848	86.769	84.7129	84.784	86.7718	86.5444	87.6481	88.3201	88.3863	85.9173	87.7746	87.7758	87.0412	86.5903	87.9523	87.9758	88.1257	87.9627	84.9928	85.0248	87.7354	86.9293	87.7768	86.9254	86.9111	87.6971	86.8652	88.0686
Austria	Both	0 to 20	Dermatitis	52.1315	52.9715	53.2468	53.9115	54.8165	54.9424	54.5163	54.1256	52.767	52.268	51.9311	51.4674	50.8764	49.7407	49.7971	49.2778	48.6795	48.8799	48.3442	48.346	48.4557	48.9355	49.5032	50.4574	51.135	52.112	52.9791	52.9759
Austria	Both	1 to 4	Dermatitis	63.2917	64.2915	63.1455	63.4584	63.8679	63.0891	63.1262	63.168	62.0829	63.7461	63.3249	63.5017	63.1512	63.1185	63.0964	63.0656	63.0314	63.7628	62.1693	62.4633	62.3194	62.2217	62.0978	62.9013	62.3862	63.0035	62.7741	63.174
Austria	Both	10 to 14	Dermatitis	42.5591	42.3581	42.6782	42.4851	42.7512	42.7559	41.9473	42.5668	41.9001	42.4355	42.7643	41.3459	41.8848	41.3103	43.1527	42.5855	41.6585	42.2625	42.9529	42.1302	42.2275	42.0118	41.5216	41.8922	42.8277	43.1688	43.5005	42.8553
Austria	Both	15 to 19	Dermatitis	38.076	38.3977	38.1186	38.0211	38.8923	38.6627	38.9412	38.8055	37.3407	37.0798	38.5914	38.6881	38.3884	38.1857	37.9211	37.9049	37.9558	38.1632	37.4544	37.4548	37.1657	37.5146	37.9224	37.9618	37.7384	37.4655	38.1364	37.2327
Austria	Both	5 to 9	Dermatitis	55.8191	54.6814	52.7117	52.7141	52.4883	52.617	51.9735	51.7248	52.837	52.2188	51.2533	53.9727	53.6886	52.1627	52.0944	52.0329	52.0647	52.5565	51.7329	52.5673	52.5998	52.4926	52.7759	52.8239	52.3403	54.5453	54.6704	53.8477
Austria	Female	0 to 20	Dermatitis	52.1338	52.9126	53.5654	53.6949	55.3034	55.3765	54.9014	54.7044	52.8219	52.3145	52.04	51.7601	50.8022	50.1815	50.3362	49.9883	49.0274	49.2006	48.5079	48.7043	48.4005	48.8644	49.7586	50.4868	51.504	52.4391	53.1702	53.6001
Austria	Female	1 to 4	Dermatitis	63.8728	65.6952	65.1722	65.1647	65.2355	65.1745	65.1894	65.2009	63.2783	63.9165	65.1875	65.1632	64.7864	64.7052	64.6639	64.636	64.4446	64.4074	63.2442	63.0665	62.8594	62.703	64.1231	64.0896	64.1076	64.4761	64.4762	65.1829
Austria	Female	10 to 14	Dermatitis	43.1104	42.5098	43.4186	42.1747	43.17	43.241	42.3398	43.5416	42.0856	43.1089	43.1196	41.7755	41.7499	41.7341	44.0946	44.0736	42.2616	43.4895	43.5104	43.128	42.1876	42.2559	42.194	42.2952	43.3208	43.8665	43.9059	42.5239
Austria	Female	15 to 19	Dermatitis	39.1502	39.4615	38.976	38.2054	39.8488	39.8039	39.8106	40.1817	38.9108	38.4181	39.1125	39.3066	38.7698	38.7625	38.2944	38.2785	38.2843	38.7225	38.7111	38.7372	38.2048	38.2162	38.5342	38.5655	38.5871	38.2053	38.2189	38.0423
Austria	Female	5 to 9	Dermatitis	53.9433	52.1133	51.1115	51.2097	52.567	50.9448	50.8451	49.8335	49.9079	49.9095	49.8845	53.5682	52.6918	52.6132	52.5413	52.5016	52.5209	51.9541	49.5172	50.9974	51.0983	51.007	51.2147	51.4397	51.5041	53.1524	53.3651	54.2849
Austria	Male	0 to 20	Dermatitis	51.8817	52.7986	52.6677	53.9271	54.068	54.2587	53.8797	53.2684	52.4718	51.9728	51.5656	50.8976	50.708	48.9969	48.9494	48.2363	48.0326	48.2631	47.8921	47.679	48.2474	48.7504	48.9638	50.1783	50.4953	51.5396	52.5778	52.1184
Austria	Male	1 to 4	Dermatitis	62.4593	62.4421	60.68	61.3327	62.1001	60.5717	60.6286	60.6969	60.6469	63.3547	61.0262	61.4271	61.1341	61.1617	61.1653	61.1289	61.2708	62.825	60.8574	61.6692	61.6085	61.5878	59.7078	61.4146	60.3366	61.1915	60.7171	60.7381
Austria	Male	10 to 14	Dermatitis	41.7211	41.9464	41.6303	42.538	42.0225	41.9465	41.2174	41.2102	41.3874	41.4044	42.0789	40.5769	41.7219	40.5478	41.8565	40.6985	40.6994	40.6258	42.0366	40.735	41.9534	41.4403	40.4934	41.1579	42.0188	42.1353	42.7703	42.9181
Austria	Male	15 to 19	Dermatitis	35.8605	36.1919	36.1778	36.8827	36.8833	36.4807	37.0544	36.331	34.637	34.6144	37.0444	37.0206	36.9994	36.5812	36.5648	36.5459	36.6476	36.5916	35.0793	35.0627	35.0545	35.8046	36.307	36.356	35.8821	35.7881	37.2657	35.6074
Austria	Male	5 to 9	Dermatitis	57.1063	56.7246	53.7137	53.6137	51.673	53.6992	52.4732	53.0546	55.2828	53.9909	52.0115	53.6557	54.0104	50.9008	50.8352	50.7661	50.8369	52.4893	53.4171	53.5513	53.5031	53.3639	53.7341	53.5899	52.5098	55.3148	55.3614	52.6853
Belgium	Both	0 to 20	Dermatitis	65.1601	65.0813	65.1711	65.767	66.4406	66.1301	66.2068	66.3497	66.2274	66.1257	65.6185	65.6357	65.4325	65.1612	64.7873	64.8016	64.3863	64.4941	64.6097	64.5547	65.2473	65.6013	66.5924	67.6391	67.8086	67.8703	68.083	68.3189
Belgium	Both	1 to 4	Dermatitis	69.6737	67.488	67.9316	67.5875	68.6149	68.6311	68.1125	69.4011	68.6429	68.628	68.6314	68.6033	68.4795	68.3591	68.6511	68.4741	68.2374	69.1012	68.751	68.2632	68.168	68.0785	68.8279	68.8235	68.391	68.0395	69.0976	68.5391
Belgium	Both	10 to 14	Dermatitis	57.6696	57.6906	55.8586	56.8207	57.0323	57.1719	56.9307	56.9354	57.4647	57.4611	56.3669	56.3558	57.1479	56.8884	56.7573	56.5031	56.5444	57.0646	56.8336	56.369	56.7632	56.8019	57.3748	57.4987	56.8325	56.9832	57.3659	58.0847
Belgium	Both	15 to 19	Dermatitis	55.467	55.3941	55.8591	55.7712	56.2228	55.0137	55.5678	55.9626	55.6291	56.0679	55.481	55.5973	55.8541	55.9678	55.6947	55.9698	55.9488	55.6911	55.7616	55.8085	55.5116	55.3587	56.0704	56.2675	56.2666	55.8573	55.9289	56.2081
Belgium	Both	5 to 9	Dermatitis	65.7657	64.0417	63.5408	62.9423	63.0638	63.2907	64.4376	64.2443	64.6671	63.5038	64.2817	64.8232	62.9776	63.3765	63.3349	64.602	63.2985	62.8674	63.494	62.3184	63.653	62.6537	61.873	64.1859	64.4784	64.788	64.1752	64.552
Belgium	Female	0 to 20	Dermatitis	65.2029	65.2627	65.3976	66.096	66.4338	66.0992	66.4033	66.2064	66.1192	66.3093	65.5796	65.7513	65.4649	65.3362	65.1157	64.9295	64.906	64.9576	64.892	64.572	65.5215	65.6586	66.9111	68.2291	68.3129	68.5759	68.5958	68.9704
Belgium	Female	1 to 4	Dermatitis	71.5502	68.097	67.9815	67.9796	68.7937	68.7916	67.8779	68.4279	68.444	68.4531	68.456	68.4421	68.4265	68.41	68.9796	68.9814	68.8482	70.6133	69.9212	69.2137	69.1187	68.9938	69.5578	69.689	69.7668	69.9131	71.3319	70.8602
Belgium	Female	10 to 14	Dermatitis	57.8544	58.1343	56.4089	57.5392	57.4584	57.4036	56.9308	56.9447	57.9799	57.9825	56.6922	56.6772	57.5713	57.1381	57.598	57.1301	57.1774	58.0471	57.4152	56.3966	56.5223	56.5741	58.1893	58.3581	57.0432	57.1985	57.4239	58.735
Belgium	Female	15 to 19	Dermatitis	57.0818	56.9927	57.7613	57.8667	57.9078	56.5076	57.5088	57.4555	57.1821	57.9886	57.2485	57.4822	57.4569	57.8923	57.4019	57.9189	57.8641	57.3469	57.1878	57.1902	57.1777	56.9019	57.9399	57.9629	58.0528	58.126	57.9495	58.1943
Belgium	Female	5 to 9	Dermatitis	63.4965	63.6964	63.0735	62.0733	61.8644	62.7018	64.9043	64.13	62.8685	62.4695	62.7397	63.8125	61.7363	62.5567	62.5464	62.2775	63.2958	61.4869	62.7409	61.2792	64.0705	61.9831	60.4837	64.63	64.7191	64.953	63.4779	63.8402
Belgium	Male	0 to 20	Dermatitis	64.9051	64.6751	64.7124	65.1964	66.2457	65.9603	65.78	66.3033	66.1384	65.7117	65.449	65.2915	65.1759	64.7442	64.1928	64.4325	63.5736	63.7452	64.0641	64.3066	64.7178	65.3166	66.0214	66.773	67.0376	66.8743	67.3034	67.3873
Belgium	Male	1 to 4	Dermatitis	66.9383	66.3679	67.4145	66.7045	67.8934	67.9287	67.9068	69.9417	68.3526	68.3108	68.314	68.2716	68.0331	67.8026	67.7529	67.3851	67.0473	66.8092	66.8756	66.6768	66.5868	66.5427	67.4482	67.2885	66.2994	65.4074	65.9674	65.3571
Belgium	Male	10 to 14	Dermatitis	57.1961	56.9416	54.9852	55.7818	56.3118	56.6676	56.6802	56.6753	56.6601	56.647	55.7557	55.7442	56.4232	56.3502	55.5752	55.5561	55.5915	55.7375	55.9411	56.0778	56.7577	56.7819	56.2235	56.2981	56.3299	56.4779	57.0291	57.1016
Belgium	Male	15 to 19	Dermatitis	52.2765	52.2235	52.3162	51.9785	52.9062	51.9377	51.9444	52.8892	52.4833	52.4896	52.0769	52.0595	52.6501	52.3767	52.3505	52.3317	52.3531	52.4111	52.7577	52.8643	52.2426	52.2445	52.548	52.9552	52.8482	51.8289	52.2082	52.5147
Belgium	Male	5 to 9	Dermatitis	67.5541	63.7705	63.4055	63.2431	63.7144	63.2781	63.265	63.6966	65.9336	63.9516	65.2748	65.229	63.6365	63.576	63.4983	66.4243	62.5965	63.6681	63.6085	62.751	62.4952	62.6914	62.7027	63.0055	63.5235	63.9161	64.2467	64.6474
Cyprus	Both	0 to 20	Dermatitis	57.5281	57.3482	57.3135	57.7462	57.2634	56.3912	55.2011	54.0589	52.9989	52.3222	51.5613	50.8602	50.0426	49.6434	49.536	49.6747	49.3481	49.2291	49.4713	49.2818	49.6186	51.1081	52.7866	54.4749	55.8915	56.8535	56.9726	57.0376
Cyprus	Both	1 to 4	Dermatitis	64.0834	64.1969	63.8289	64.2654	67.0426	65.3344	65.3177	63.7041	63.3272	64.2922	64.2551	64.887	64.8837	64.9794	64.1206	64.1107	64.1732	63.9061	64.8501	63.7825	63.2705	63.3013	62.9218	62.9096	63.8203	63.8916	63.8657	64.2146
Cyprus	Both	10 to 14	Dermatitis	44.0395	44.1507	44.1903	44.3834	43.4364	44.8262	43.4796	44.2535	43.9749	43.6663	43.5909	42.569	42.4922	42.5001	42.7857	42.9624	42.6092	42.3906	42.5586	42.5755	42.7202	42.7548	43.4001	43.7141	43.1941	43.1301	43.081	42.7056
Cyprus	Both	15 to 19	Dermatitis	38.7059	38.4912	38.3652	38.8798	38.337	37.9019	38.7421	37.9591	37.5454	37.4287	37.4755	37.5499	37.3379	37.3661	37.5619	37.9748	37.6016	37.5994	37.5427	37.5484	37.1804	37.5871	37.3343	37.7713	38.1582	38.1482	38.0119	38.2916
Cyprus	Both	5 to 9	Dermatitis	54.3009	54.2168	54.5739	56.0545	56.2839	56.1411	56.1114	56.8528	57.6238	57.454	56.0852	56.1106	54.9853	55.0251	55.8104	56.1104	56.2368	56.7753	56.7962	55.2983	55.0943	56.077	56.1047	54.9256	55.0559	57.2106	57.3017	57.3148
Cyprus	Female	0 to 20	Dermatitis	57.4695	57.2477	57.2681	57.5879	57.0253	55.9588	54.8883	54.1561	53.0026	52.5968	51.7154	51.5579	50.5551	50.2633	50.3821	50.274	50.1524	50.0222	50.1057	49.4015	49.7371	51.0835	52.9194	54.0989	55.3406	56.5702	56.6037	56.8705
Cyprus	Female	1 to 4	Dermatitis	65.215	65.3475	64.9285	64.1057	65.5651	62.4606	62.4612	63.4671	62.4922	64.4374	64.386	65.5893	65.6337	66.034	66.0799	66.1009	65.7887	65.7953	65.9294	64.0018	63.4258	63.4873	63.3902	63.3723	65.0217	65.0643	65.0643	65.0571
Cyprus	Female	10 to 14	Dermatitis	43.6487	43.7146	43.7705	44.2744	43.2186	44.4037	44.1425	43.7843	43.5059	43.217	43.0874	43.0799	42.9249	42.9308	42.1784	42.5119	42.3644	41.9014	42.201	42.2101	42.4854	42.5212	43.5219	43.5539	42.4796	42.3232	42.1177	42.2992
Cyprus	Female	15 to 19	Dermatitis	39.3327	38.6371	38.5447	38.7164	38.6238	38.6427	38.5142	38.2262	38.1868	38.2221	37.8164	37.9772	37.5664	37.5902	38.0293	38.041	38.399	38.3891	38.3934	38.3921	38.379	38.349	38.3947	38.2679	38.2629	38.3205	38.0288	38.4452
Cyprus	Female	5 to 9	Dermatitis	52.384	52.4936	52.9905	55.0379	54.7487	54.4052	54.4357	55.9126	55.8269	55.5105	54.2577	54.3099	52.1638	52.2813	55.1757	54.7251	54.6953	55.758	55.8102	52.9486	52.5763	54.5287	54.6461	52.6433	52.7827	56.838	56.9806	57.1845
Cyprus	Male	0 to 20	Dermatitis	57.4731	57.342	57.2509	57.8104	57.4148	56.7515	55.4318	53.8429	52.877	51.9027	51.2652	49.9721	49.3472	48.8267	48.4683	48.8681	48.3086	48.1945	48.6032	48.9675	49.3013	50.9494	52.4628	54.7097	56.3255	57.0039	57.2222	57.0808
Cyprus	Male	1 to 4	Dermatitis	62.5738	62.6534	62.371	64.2121	68.2866	68.315	68.2888	63.7798	64.1262	63.8763	63.8562	63.7624	63.7036	63.4376	61.596	61.5637	62.0675	61.5158	63.3278	63.3368	62.9385	62.933	62.2622	62.2569	62.2572	62.3577	62.3068	63.0348
Cyprus	Male	10 to 14	Dermatitis	44.2848	44.4602	44.4849	44.3513	43.5167	45.1238	42.6839	44.6096	44.3348	44.008	43.9887	41.9375	41.936	41.9378	43.264	43.2628	42.6785	42.6895	42.7003	42.7072	42.7026	42.7318	43.0125	43.6255	43.7004	43.7464	43.8722	42.9406
Cyprus	Male	15 to 19	Dermatitis	37.2424	37.585	37.4322	38.3357	37.3664	36.4682	38.3408	37.0277	36.2217	35.9497	36.4762	36.4693	36.4931	36.5374	36.4721	37.3064	36.1488	36.1451	36.0024	35.9872	35.1974	36.0339	35.4128	36.4392	37.2392	37.1357	37.1687	37.2995
Cyprus	Male	5 to 9	Dermatitis	55.7889	55.4973	55.7065	56.5919	57.3637	57.4359	57.343	57.2974	58.9631	58.9418	57.4511	57.4295	57.3805	57.3172	55.7921	56.8883	57.1705	57.1378	57.1395	57.1501	57.1439	57.0919	57.0443	56.7714	56.9046	57.0374	57.0823	56.9035
Denmark	Both	0 to 20	Dermatitis	73.8989	74.2619	75.3628	76.2059	77.4731	78.7625	80.4639	81.3346	82.0087	82.3249	83.3677	83.3773	82.9911	82.3543	81.6596	80.6246	79.7291	79.0767	78.7914	78.8035	78.084	77.55	77.3878	77.5056	77.4724	77.3212	77.464	76.981
Denmark	Both	1 to 4	Dermatitis	72.3924	71.4328	71.4211	70.9919	71.4039	71.3872	71.7193	72.5011	70.6035	71.0394	72.238	71.5944	71.4851	71.8414	72.2918	72.1617	71.1055	70.964	71.5486	73.0722	71.3375	70.9316	70.0496	72.5494	71.9367	71.3785	72.7709	71.8268
Denmark	Both	10 to 14	Dermatitis	71.1054	71.9707	72.0526	70.8004	71.1408	71.2819	71.3041	70.9266	71.8124	71.4365	71.696	72.1943	71.7406	71.7646	71.596	71.3039	71.4369	71.4229	71.4555	71.7111	71.5073	71.4444	71.8961	71.8147	71.8073	72.0659	71.6907	71.6727
Denmark	Both	15 to 19	Dermatitis	79.6047	79.2225	79.0638	79.629	79.26	79.3638	79.5775	79.4448	79.7872	79.7623	80.5011	80.3096	80.2829	80.3069	80.57	80.3612	80.1237	80.5125	80.7187	80.4785	80.3996	80.3882	80.3833	79.9365	80.0539	80.1973	80.3254	79.9074
Denmark	Both	5 to 9	Dermatitis	69.0184	69.0537	69.8451	68.8606	69.0386	68.3573	69.6361	68.9758	68.6421	67.1614	68.4752	68.6154	69.1563	68.3759	67.9905	68.0091	68.4786	67.5475	68.26	69.3031	69.2497	68.3306	68.3502	68.2742	69.3265	68.316	68.6515	67.99
Denmark	Female	0 to 20	Dermatitis	74.7214	75.2733	76.0499	76.7174	77.9369	78.9882	80.7828	81.4397	82.5755	82.643	84.266	84.3179	84.0267	83.4931	82.702	81.5311	80.6145	79.9584	79.5236	79.721	79.3862	78.549	78.4562	78.2649	78.5065	78.6566	78.6648	78.2113
Denmark	Female	1 to 4	Dermatitis	72.6779	72.661	72.6347	71.8563	72.6018	72.5837	72.4615	72.3495	71.5327	71.5191	73.6098	73.5402	73.3321	73.3551	72.6051	72.6268	72.4672	72.1212	72.1435	73.7424	73.7571	73.0374	71.4501	72.8497	72.8892	73.8632	73.9126	72.9891
Denmark	Female	10 to 14	Dermatitis	72.6064	73.3313	73.4503	72.0949	71.8751	72.5094	72.4912	71.6408	72.9453	72.9151	73.4078	73.4253	73.4499	73.4735	73.1282	72.6277	72.6169	72.605	72.5906	73.0907	73.0854	72.5697	73.0678	72.9855	72.9784	73.4313	72.9918	72.9831
Denmark	Female	15 to 19	Dermatitis	81.7239	81.6545	81.1995	81.5055	81.2259	81.2203	81.5202	80.9977	81.8055	81.5779	82.5578	82.497	82.4874	82.5099	83.1762	82.7292	82.7084	82.6891	83.094	82.6591	82.7089	82.7058	83.0278	82.2503	82.2325	82.512	82.8885	82.5721
Denmark	Female	5 to 9	Dermatitis	69.5946	69.6246	69.6243	68.7263	69.4789	66.7596	69.0327	69.8226	69.2364	66.441	68.9778	69.2296	69.2706	69.0076	68.4543	68.4636	67.7312	67.7096	67.6765	69.7811	69.7668	68.3173	68.5052	68.5197	70.7563	69.4409	69.8375	69.2385
Denmark	Male	0 to 20	Dermatitis	72.763	72.9161	74.3887	75.4408	76.7721	78.3421	79.9551	81.0708	81.2348	81.8354	82.2392	82.2078	81.7184	80.96	80.3724	79.4802	78.6027	77.9431	77.8185	77.6182	76.4608	76.2623	76.0249	76.4883	76.1467	75.6603	75.9534	75.4373
Denmark	Male	1 to 4	Dermatitis	71.2872	69.3332	69.3398	69.3379	69.3364	69.3231	70.1465	71.8852	68.9025	69.8176	69.909	68.6569	68.6645	69.3683	71.1559	70.8629	68.8632	68.9672	70.1491	71.4682	67.8712	67.8649	67.8571	71.4148	70.1037	67.8372	70.6568	69.7662
Denmark	Male	10 to 14	Dermatitis	69.2465	70.2811	70.2966	69.1542	70.1058	69.7036	69.7743	69.9398	70.3867	69.6491	69.6736	70.7078	69.7322	69.7544	69.7672	69.6882	69.9768	69.963	70.0411	70.0356	69.6138	70.0229	70.4221	70.3366	70.326	70.3867	70.0661	70.051
Denmark	Male	15 to 19	Dermatitis	75.2816	74.4986	74.7029	75.6138	75.1281	75.3767	75.4915	75.8005	75.5475	75.759	76.1801	75.8351	75.8293	75.8825	75.6903	75.7796	75.2912	76.1742	76.1277	76.1151	75.8724	75.8576	75.4646	75.4143	75.7136	75.6798	75.4732	74.9105
Denmark	Male	5 to 9	Dermatitis	67.7852	67.8316	69.4964	68.435	68.0181	69.5333	69.7487	67.5374	67.4741	67.4092	67.3979	67.4215	68.5036	67.1639	66.9603	66.9861	68.7354	66.8168	68.328	68.212	68.1191	67.7747	67.6226	67.4471	67.2291	66.5763	66.8617	66.1333
Finland	Both	0 to 20	Dermatitis	90.8053	90.8619	90.2937	89.2339	89.2247	89.4909	89.9301	89.8703	89.1589	89.2125	88.9366	88.446	88.4133	88.0763	87.8192	87.3998	87.3109	86.6245	87.0677	87.1401	87.4321	87.8463	88.5584	89.6351	89.4024	89.673	89.4689	89.0675
Finland	Both	1 to 4	Dermatitis	74.4705	75.1455	74.4072	73.3077	73.2611	73.2801	73.2494	74.5051	73.8255	73.4918	73.7711	73.6933	74.8835	74.5906	74.8284	74.5683	75.2908	74.7452	73.9911	75.5454	75.5436	74.8189	74.2533	75.4292	74.9455	73.9878	74.208	73.8385
Finland	Both	10 to 14	Dermatitis	86.1822	86.6273	87.3527	86.4606	86.5335	86.5335	86.5151	86.5063	85.8828	87.0217	86.8902	85.9645	86.3175	86.3401	86.1873	86.1171	85.9243	85.5508	86.3161	86.3444	86.0152	85.978	85.7058	85.8545	85.2941	85.4758	84.3874	84.2003
Finland	Both	15 to 19	Dermatitis	87.8557	87.9042	88.0751	87.7277	88.1744	88.5164	88.0859	87.7398	88.0527	88.2802	88.3297	88.225	87.7599	87.9035	87.3934	87.3508	87.5546	86.979	87.3598	87.1339	87.3489	87.3045	87.4325	87.2978	86.9409	87.0023	86.6557	85.709
Finland	Both	5 to 9	Dermatitis	84.4529	85.0387	83.5879	84.1392	84.0485	84.1434	86.2796	85.2953	83.8585	83.706	83.9874	84.7946	84.6631	83.2884	84.2476	84.1873	84.6679	84.7244	84.7608	83.3871	83.22	83.2904	84.315	85.8353	83.869	83.6651	84.1572	84.301
Finland	Female	0 to 20	Dermatitis	89.5213	89.3188	88.6955	87.2389	87.187	87.536	88.0205	88.2598	87.2542	87.3318	86.9713	86.4681	86.288	86.0025	86.0826	85.952	85.5741	84.6918	85.3399	85.0104	85.171	85.5842	86.4679	87.706	87.5241	88.0712	87.8922	87.77
Finland	Female	1 to 4	Dermatitis	74.3495	75.6298	75.7249	73.2541	73.2993	73.4441	73.4293	75.7911	74.7445	74.7317	73.7339	73.6387	75.5921	75.5604	76.7963	76.6996	76.6952	75.6614	75.6526	75.651	75.6358	74.3108	74.2561	75.3375	75.2734	73.8892	73.7437	74.927
Finland	Female	10 to 14	Dermatitis	84.6982	85.615	85.371	84.2182	84.095	84.0437	84.0438	84.0509	82.8036	84.2035	84.7306	82.9602	82.8961	83.4098	83.3233	84.0274	83.5093	82.7144	83.5274	83.9828	83.2868	83.2699	83.3123	83.7106	82.9696	83.731	82.448	82.6184
Finland	Female	15 to 19	Dermatitis	87.0383	86.5009	86.2011	85.8868	85.7878	86.3542	86.3309	85.7102	86.3312	86.5483	86.1521	86.4488	85.8452	86.1046	85.5724	85.5235	85.7722	85.388	85.973	85.4251	85.5787	85.7648	85.9498	85.8893	85.5746	86.2367	86.1285	84.9265
Finland	Female	5 to 9	Dermatitis	83.2795	81.7048	81.6687	81.5834	82.4974	82.4804	83.9791	84.0344	81.6653	80.8618	81.4046	82.9782	82.6493	80.2997	82.5034	82.3684	82.3834	82.3818	82.5266	80.0122	79.987	80.0709	81.0053	83.0252	81.2391	80.8196	81.8575	82.0995
Finland	Male	0 to 20	Dermatitis	92.3067	92.6551	92.1642	91.5241	91.5719	91.7584	92.1481	91.7797	91.3687	91.3905	91.202	90.7207	90.8379	90.4405	89.8323	89.1094	89.3158	88.8311	89.0645	89.5527	89.9824	90.3993	90.9369	91.847	91.5501	91.5221	91.2782	90.5672
Finland	Male	1 to 4	Dermatitis	73.7178	73.6838	72.1021	72.577	72.435	72.3155	72.2698	72.2275	72.0004	71.3438	72.9884	72.9358	73.2123	72.6617	71.8057	71.3807	72.8346	72.8572	71.3548	74.4753	74.4888	74.4688	73.3929	74.5799	73.6778	73.256	73.8565	71.8281
Finland	Male	10 to 14	Dermatitis	87.9385	87.9555	89.7335	89.167	89.463	89.5247	89.4896	89.4623	89.4348	90.3232	89.5553	89.4432	90.1819	89.7074	89.4731	88.6402	88.762	88.7968	89.5196	89.1376	89.1705	89.1085	88.5157	88.4033	87.9897	87.5541	86.6233	86.0323
Finland	Male	15 to 19	Dermatitis	87.449	88.232	88.9704	88.6009	89.6915	89.7895	88.8939	88.8674	88.8474	89.078	89.6382	89.0787	88.7644	88.76	88.2692	88.234	88.3812	87.5951	87.7264	87.8631	88.1314	87.8332	87.8846	87.6563	87.2333	86.6072	85.9568	85.2938
Finland	Male	5 to 9	Dermatitis	85.5024	88.2679	85.424	86.6113	85.5406	85.7516	88.4827	86.476	85.9776	86.4641	86.4788	86.5195	86.5832	86.1926	85.9128	85.9367	86.8705	87.0035	86.9341	86.6944	86.3858	86.4394	87.5406	88.5495	86.4084	86.4158	86.3452	86.3723
France	Both	0 to 20	Dermatitis	78.4736	78.639	79.025	79.223	78.9006	79.4728	78.9572	78.2384	78.1069	78.2541	77.7851	77.8301	78.3947	78.3893	78.5967	78.7582	78.8048	79.3001	79.4491	79.5154	79.8131	79.8936	80.2605	79.5951	79.3927	79.5083	79.0823	79.0923
France	Both	1 to 4	Dermatitis	67.9995	67.3044	66.566	67.0497	65.3928	67.2875	67.1656	66.5828	65.5359	66.9323	65.867	65.5917	66.4833	67.3393	67.1287	67.3434	66.7228	67.3316	66.9762	66.9193	67.0321	67.0131	66.9242	66.5558	65.5921	66.5868	66.9396	67.1462
France	Both	10 to 14	Dermatitis	72.4629	72.6268	72.6236	72.0626	71.4975	72.1951	72.0523	71.6773	72.4408	72.1134	72.1073	71.4185	71.5829	71.6635	71.4761	71.4618	71.434	71.659	71.5467	71.7101	71.6888	71.6471	71.9304	71.53	71.6295	71.2152	70.9445	71.1647
France	Both	15 to 19	Dermatitis	79.7438	79.994	79.9867	80.2123	79.8941	79.9624	79.6122	79.7522	79.57	79.9088	79.8487	79.5768	80.0892	79.6745	80.0482	80.2218	79.9117	80.0122	79.8903	79.3228	79.7967	79.7164	79.8621	79.413	79.4466	79.1942	79.1073	79.3872
France	Both	5 to 9	Dermatitis	68.2656	67.1794	68.0293	67.0617	67.3167	68.0336	67.7843	66.5228	67.1817	68.0034	66.7012	68.8362	69.1394	67.9626	68.0299	67.5405	68.1678	68.0957	68.0852	67.9284	67.3823	67.1123	68.0419	66.4488	66.6301	68.4678	67.7738	68.2533
France	Female	0 to 20	Dermatitis	81.5743	81.3262	82.5621	82.1984	81.9305	82.9575	82.2554	81.3606	81.2227	80.9186	80.513	80.5653	81.2723	81.3865	81.6483	81.6794	81.7775	82.2681	82.3325	82.3786	82.7625	82.8638	83.0858	82.4045	82.3708	82.1271	82.0446	82.1347
France	Female	1 to 4	Dermatitis	69.3899	68.0806	69.3317	68.7678	66.1036	69.139	69.1429	68.8817	67.0801	68.9083	67.036	67.0159	68.7193	69.493	69.4703	69.4608	68.5844	69.5899	68.9831	69.0718	69.2065	69.1807	69.0855	69.027	67.2947	69.0544	69.9328	69.7714
France	Female	10 to 14	Dermatitis	76.4957	76.535	77.0546	76.0196	75.714	76.9509	76.3997	75.722	76.1795	75.5958	75.5891	75.575	75.5861	75.7463	75.7289	75.7133	75.4891	75.338	75.1622	75.4944	75.4709	75.38	75.3134	75.203	75.2491	74.3389	74.5044	74.4719
France	Female	15 to 19	Dermatitis	86.2153	86.1577	86.7093	86.5661	86.5632	86.5419	86.1371	85.8586	86.1149	85.9412	86.0234	86.0559	86.53	86.3124	86.332	86.4452	86.3596	86.5267	86.2755	85.2622	86.0698	85.9823	85.8936	85.2098	85.3645	85.0748	84.9636	85.5821
France	Female	5 to 9	Dermatitis	70.2528	68.2629	69.8277	68.2945	68.7615	69.9846	69.5167	68.3515	69.55	68.9577	68.7255	68.7215	69.2764	68.516	69.0836	68.2376	69.1011	69.0596	69.0113	69.0423	68.1302	68.0108	69.068	66.966	68.7266	68.6135	68.6178	69.4979
France	Male	0 to 20	Dermatitis	74.3401	75.0289	74.3403	75.2514	74.858	74.8647	74.582	74.0788	73.9536	74.6738	74.1176	74.1519	74.5401	74.383	74.5242	74.8545	74.8409	75.3563	75.6236	75.7247	75.9228	75.9797	76.5352	75.8839	75.4705	76.0363	75.1762	75.0843
France	Male	1 to 4	Dermatitis	65.7758	65.8998	62.7473	64.4973	64.221	64.5534	64.2877	63.3555	63.3262	64.078	64.0955	63.5262	63.3413	64.2293	63.7999	64.2744	64.0201	64.0941	64.0854	63.8589	63.9395	63.9312	63.8573	63.1322	63.1959	63.1629	62.8329	63.4746
France	Male	10 to 14	Dermatitis	67.1484	67.472	66.8036	66.8278	65.9166	65.9314	66.2994	66.2987	67.4598	67.4546	67.4546	65.905	66.2739	66.2637	65.8638	65.8569	66.0863	66.8045	66.7871	66.7558	66.7423	66.7611	67.482	66.7071	66.8698	67.0589	66.2358	66.7711
France	Male	15 to 19	Dermatitis	69.1767	69.8728	69.06	69.8233	69.0497	69.2539	68.9783	69.7214	68.8931	69.9654	69.6848	68.959	69.5291	68.8282	69.7291	70.0043	69.3841	69.4066	69.4927	69.5769	69.5937	69.5345	70.0354	69.9289	69.8007	69.6032	69.5469	69.342
France	Male	5 to 9	Dermatitis	64.8887	64.8773	64.8445	64.5529	64.5467	64.6544	64.6785	63.3112	63.3268	65.8586	63.2806	67.9845	67.9887	66.3148	65.7813	65.7209	66.0668	65.9695	66.0153	65.6413	65.5389	65.0866	65.8648	64.8906	63.1816	67.3545	65.8272	65.8247
Germany	Both	0 to 20	Dermatitis	70.082	71.0357	70.9378	70.8282	70.5731	69.5581	68.6382	67.6033	67.6568	67.4799	66.8716	66.236	66.1791	64.9549	64.4829	63.8174	64.08	64.3392	65.2569	65.3424	65.8062	66.5882	66.7246	66.4408	66.4881	66.4001	66.9544	67.4967
Germany	Both	1 to 4	Dermatitis	69.978	71.7181	70.7685	72.2764	72.2086	71.615	70.7496	70.2984	70.4228	71.6054	71.5299	70.7741	73.5779	71.7601	70.262	69.6456	69.7058	69.2144	70.5667	71.2366	71.2315	71.1921	71.1802	70.1837	70.1641	70.151	69.9256	69.9675
Germany	Both	10 to 14	Dermatitis	57.3924	57.4325	57.1655	57.1633	57.314	57.2575	57.3057	57.0617	57.3909	57.2329	56.9701	57.5264	56.901	56.668	56.6566	56.351	57.1935	57.2727	57.1233	56.6443	57.0116	57.0662	56.9307	56.8948	57.1281	57.0823	56.8564	57.2613
Germany	Both	15 to 19	Dermatitis	61.9297	61.0853	61.1029	60.8274	61.3301	61.0704	61.0682	61.4748	61.501	62.0785	61.8896	61.8648	61.5343	60.8983	61.1503	60.9258	61.2181	60.9162	61.208	60.8971	60.411	61.2232	61.5683	60.7009	60.8566	60.7992	61.1995	61.4075
Germany	Both	5 to 9	Dermatitis	59.9109	59.8627	59.5922	60.0206	60.3332	60.3026	60.5122	58.9915	62.0745	62.0286	62.0498	59.5248	60.3317	59.3838	59.3583	58.7743	57.9269	59.623	61.1203	59.796	60.0389	61.5579	61.4951	62.1531	61.7675	61.2047	62.7497	62.1549
Germany	Female	0 to 20	Dermatitis	72.6564	73.1278	73.006	73.501	72.8834	72.0453	71.0456	69.3706	69.6331	70.2278	69.06	68.029	68.6651	67.4348	66.4156	65.696	66.6069	66.3779	67.4937	67.6949	67.8362	68.6731	68.1824	68.1657	68.1648	68.3698	69.1843	69.9854
Germany	Female	1 to 4	Dermatitis	71.2034	71.0607	70.9545	72.5477	72.5299	72.5935	71.0461	70.3041	69.9599	72.1698	72.0954	69.8824	74.8675	74.7268	69.7253	70.2152	70.2511	69.402	71.9295	71.8538	71.8688	71.9251	71.8785	70.1258	70.1429	70.1649	71.505	71.5202
Germany	Female	10 to 14	Dermatitis	60.8429	60.7094	59.9282	61.128	59.9508	59.8915	59.874	59.224	59.8192	61.0795	59.4573	60.5898	59.9515	59.6866	60.0351	59.495	60.6548	60.7018	59.755	59.5378	60.2022	60.1975	59.4974	59.4202	59.87	59.7923	59.7118	60.5316
Germany	Female	15 to 19	Dermatitis	65.0371	63.9619	64.1995	63.9699	64.3287	64.3038	64.5008	64.2953	64.2802	65.2082	64.7669	64.7787	64.7858	64.1121	64.3629	64.0284	64.6841	63.8528	64.5598	64.475	62.9594	64.4792	63.7335	63.7881	63.7723	63.4016	63.8277	64.3475
Germany	Female	5 to 9	Dermatitis	62.7327	62.735	61.6656	62.7434	63.206	63.0899	63.2178	60.2996	64.7346	64.6171	64.6724	59.978	61.9622	59.6484	59.2744	58.1126	59.3853	60.085	62.0296	60.9223	61.1311	61.3771	61.0888	62.3178	61.445	63.2882	63.2732	63.1017
Germany	Male	0 to 20	Dermatitis	67.1531	68.6517	68.5865	67.8094	67.9588	66.7422	65.908	65.5746	65.3949	64.3575	64.3647	64.1627	63.3326	62.1045	62.2387	61.6268	61.1723	61.9725	62.6799	62.6418	63.4698	64.1984	65.0346	64.4584	64.5624	64.16	64.4909	64.7416
Germany	Male	1 to 4	Dermatitis	67.9558	71.7174	69.8762	71.1668	71.0473	69.7455	69.7309	69.6508	70.3022	70.2165	70.1461	71.1205	71.2033	67.6046	70.244	68.4063	68.4881	68.4445	68.3421	69.8116	69.7838	69.638	69.6664	69.6127	69.5526	69.5008	67.506	67.5757
Germany	Male	10 to 14	Dermatitis	53.5586	53.7862	54.0817	52.7852	54.369	54.3195	54.4404	54.6265	54.6796	53.0077	54.1908	54.135	53.5071	53.2931	52.9188	52.8531	53.3656	53.4895	54.1973	53.4382	53.4871	53.6072	54.0864	54.1025	54.1122	54.1153	53.7629	53.7474
Germany	Male	15 to 19	Dermatitis	57.1618	56.5933	56.3648	56.0565	56.7395	56.1753	55.9359	57.0655	57.1288	57.2808	57.395	57.3289	56.5921	55.9999	56.2387	56.1462	56.0313	56.3307	56.1368	55.5814	56.3108	56.2888	57.9339	55.9862	56.3619	56.6985	57.2797	57.0721
Germany	Male	5 to 9	Dermatitis	56.3455	56.2484	56.8504	56.5782	56.7142	56.78	57.0818	57.0706	58.6647	58.7014	58.6802	58.5179	58.0486	58.5772	58.9254	58.9614	55.832	58.593	59.6051	58.0565	58.3514	61.2382	61.4281	61.4766	61.6235	58.4928	61.7179	60.6766
Greece	Both	0 to 20	Dermatitis	40.4007	39.3291	38.1374	37.494	36.9082	36.7134	37.0354	36.4476	37.0122	36.8544	37.6633	38.7482	39.5091	40.3184	40.9313	41.4557	42.0607	42.6301	43.2541	43.7356	44.5309	45.4114	46.2303	46.8376	46.5928	45.6454	45.1917	45.1071
Greece	Both	1 to 4	Dermatitis	62.7817	61.8358	60.3799	60.5655	61.2778	61.4378	62.4793	60.8284	60.8845	60.9552	61.6581	62.8298	63.0203	62.9179	62.8617	63.259	63.1653	63.1602	61.2664	60.6084	60.4636	60.4767	61.5963	61.5745	61.7126	61.7694	60.8893	62.7297
Greece	Both	10 to 14	Dermatitis	32.2487	33.0026	32.6871	32.1338	31.8017	31.766	32.0377	31.6456	32.1629	31.9311	31.4072	32.4219	31.7747	31.9029	32.2645	32.3028	32.3024	32.4777	32.7389	32.5532	32.5642	32.5683	32.58	32.5993	32.5251	32.2588	32.8358	32.6245
Greece	Both	15 to 19	Dermatitis	29.0724	28.6806	28.3835	28.2479	27.7947	27.7261	28.0159	27.6541	28.2975	27.6164	28.4061	28.408	28.6122	28.4617	28.4168	28.1093	27.8948	28.445	28.0935	28.109	27.7847	28.0527	28.0935	27.9754	28.5073	27.8208	27.8101	27.8879
Greece	Both	5 to 9	Dermatitis	47.0409	46.7175	46.5822	47.2129	46.8228	46.9215	46.7456	46.8676	47.1385	46.8432	47.059	47.086	48.8207	49.6335	48.7741	48.7832	49.8241	48.1783	49.4122	47.3841	47.2598	47.2309	47.2101	49.7722	48.0407	46.8308	46.4908	47.0375
Greece	Female	0 to 20	Dermatitis	39.0159	38.2888	36.7448	36.2721	35.8218	35.69	36.207	35.4229	36.3735	36.1799	36.6891	38.0175	38.8906	39.8544	40.2816	40.6617	41.2982	42.5398	42.6497	42.7197	43.5825	44.337	44.8862	45.637	45.9868	44.7773	44.4429	43.9272
Greece	Female	1 to 4	Dermatitis	63.2719	62.696	60.4528	60.6527	61.9426	62.0621	63.8975	62.0973	62.0873	62.1024	62.1213	64.1607	64.0046	63.8954	63.829	64.2952	64.0714	63.9331	61.9638	60.817	60.628	60.6534	60.7345	60.6872	61.8601	61.8521	61.8325	64.1439
Greece	Female	10 to 14	Dermatitis	30.3437	32.2561	31.6568	31.4985	30.9881	30.9233	30.9392	30.1262	31.1362	31.5954	30.5377	31.705	30.3264	30.4444	30.6286	30.6088	30.6455	32.1244	31.5586	31.576	31.5433	31.5568	31.6272	31.6245	32.2313	31.6624	32.0262	30.8814
Greece	Female	15 to 19	Dermatitis	28.1469	28.0364	27.3619	27.3374	26.9358	26.979	27.5755	27.0523	27.5114	26.2076	27.6816	27.6489	28.1209	28.12	28.1001	27.5153	27.0673	27.7154	27.3111	27.3229	27.2998	27.3031	27.3189	27.0672	27.3342	27.1012	27.2383	27.4156
Greece	Female	5 to 9	Dermatitis	45.608	44.3307	44.2117	44.39	44.3515	44.3271	43.8051	43.8573	45.599	44.9055	43.0188	43.0957	46.308	47.678	46.0034	45.8687	47.8167	47.9002	47.8885	43.9819	43.9222	43.8338	43.7805	47.9629	48.0734	45.6583	45.1262	44.2306
Greece	Male	0 to 20	Dermatitis	41.7063	40.2627	39.4444	38.6229	37.8948	37.6377	37.7646	37.3823	37.5453	37.4297	38.5562	39.3907	40.0366	40.6834	41.489	42.1622	42.7301	42.5829	43.7449	44.6563	45.378	46.3922	47.4958	47.9478	47.0595	46.3855	45.8018	46.1829
Greece	Male	1 to 4	Dermatitis	62.1292	60.8462	60.3772	60.5342	60.5521	60.745	60.8208	59.4614	59.584	59.7089	61.1221	61.2285	61.7928	61.7062	61.6656	61.9564	62.013	62.1535	60.4896	60.4278	60.3423	60.3394	62.5455	62.5546	61.5152	61.6413	59.8601	61.0304
Greece	Male	10 to 14	Dermatitis	34.0041	33.5896	33.557	32.6129	32.4731	32.4722	33.0063	33.0413	33.0748	32.1634	32.1745	33.0382	33.1098	33.2452	33.7834	33.8738	33.8289	32.672	33.7632	33.3436	33.3892	33.3793	33.3327	33.3688	32.6028	32.642	33.4464	34.1835
Greece	Male	15 to 19	Dermatitis	29.4464	28.7322	28.8704	28.6361	28.1294	27.9599	27.9507	27.7743	28.6221	28.6202	28.6838	28.7312	28.6633	28.3561	28.2771	28.2554	28.2817	28.7203	28.42	28.4197	27.7712	28.3074	28.3385	28.3429	29.1317	27.9055	27.7452	27.7232
Greece	Male	5 to 9	Dermatitis	47.9739	48.6534	48.5108	49.6117	48.8642	49.0946	49.2838	49.478	48.2144	48.3334	50.7308	50.7029	50.8732	51.0863	51.0799	51.2329	51.3055	47.8479	50.3767	50.3517	50.1606	50.1939	50.204	51.028	47.3454	47.4257	47.2867	49.3673
Iceland	Both	0 to 20	Dermatitis	93.1278	92.7333	92.8223	93.2263	94.0638	93.7097	93.6328	94.0391	93.6322	93.3829	93.7925	93.9683	93.853	93.5257	92.9496	92.4525	91.5918	91.2411	90.9427	91.4481	91.6772	92.3352	92.4648	92.6314	93.0287	93.394	93.0959	92.792
Iceland	Both	1 to 4	Dermatitis	76.2284	77.0727	76.6697	76.4468	76.7121	76.8074	76.4027	76.7817	75.8932	76.5501	76.5	77.0521	76.7999	76.0577	76.7914	76.7197	75.4678	77.2632	76.9744	77.0793	78.2907	78.1921	78.2239	77.2236	76.3503	77.0145	76.3537	75.7008
Iceland	Both	10 to 14	Dermatitis	89.2705	89.1839	88.8195	88.4734	89.5804	89.1656	88.4567	88.9571	88.5996	89.1184	88.8371	88.7685	88.6483	88.3828	88.2784	88.5506	88.2995	88.2097	88.2862	88.8002	88.101	88.5859	88.3186	87.9038	88.2597	88.2067	87.951	87.274
Iceland	Both	15 to 19	Dermatitis	90.526	90.4158	91.0849	91.0649	91.0933	90.6444	90.8355	90.5789	90.839	90.4851	91.1816	91.2702	90.7981	90.9249	90.8354	90.9556	91.1899	91.0606	90.4848	90.71	90.983	90.9259	90.8794	90.6211	90.7624	90.2834	89.8684	90.049
Iceland	Both	5 to 9	Dermatitis	88.5144	88.3034	88.1706	88.2343	88.1936	87.8019	87.8736	88.4005	88.2948	88.6124	89.1484	89.1255	89.0403	88.7411	88.6339	88.3385	88.408	88.2448	89.1643	89.8039	89.0552	89.148	88.126	88.1367	87.1502	87.9917	88.1894	87.446
Iceland	Female	0 to 20	Dermatitis	94.2101	93.5984	93.7081	94.3075	95.0233	94.9314	94.5552	94.66	94.7614	94.6543	94.668	94.6729	94.8514	94.677	93.9444	93.3098	92.8889	92.3541	92.2145	92.2852	92.8807	93.5001	93.3807	93.3096	94.1699	94.3137	93.9486	93.9109
Iceland	Female	1 to 4	Dermatitis	76.3836	77.528	77.3665	77.919	78.2694	78.4292	77.4324	77.1267	77.6483	77.6672	77.5971	77.5272	78.0537	77.985	77.8118	77.6591	77.0829	78.468	77.2137	77.3188	79.1882	79.1115	79.1244	77.3424	77.341	78.595	77.355	76.2734
Iceland	Female	10 to 14	Dermatitis	90.4523	90.368	90.2853	90.1352	91.3715	91.5776	90.0993	90.4611	90.0629	91.2698	90.2896	90.2878	90.2555	90.0059	89.8187	89.9061	89.8962	89.7131	89.8548	89.9466	89.5041	89.8388	89.4135	89.1354	89.955	89.5002	89.2779	89.1206
Iceland	Female	15 to 19	Dermatitis	93.7912	93.5304	93.9182	93.9061	93.8599	93.4785	93.8401	93.3425	93.73	93.326	93.7352	93.7612	93.6485	93.8634	93.5206	93.6028	94.0689	93.5994	93.4616	93.4145	94.0116	93.9876	93.9173	93.5006	93.6302	93.0261	92.8622	93.2267
Iceland	Female	5 to 9	Dermatitis	89.5428	88.5348	88.219	88.2438	88.0937	87.81	88.017	88.2755	88.436	88.5572	88.745	88.8261	88.8111	88.213	88.2298	87.7054	87.7865	87.4791	89.5878	89.692	89.6795	89.9318	88.0606	88.1294	88.0174	88.2698	88.0998	87.8526
Iceland	Male	0 to 20	Dermatitis	91.7456	91.5973	91.6596	91.8525	92.8328	92.1774	92.4497	93.1969	92.2186	91.8111	92.6688	93.0215	92.5548	92.0385	91.6539	91.3136	89.9629	89.8223	89.3211	90.3274	90.1474	90.861	91.2693	91.702	91.5768	92.1871	91.9508	91.3244
Iceland	Male	1 to 4	Dermatitis	75.0182	75.4722	74.831	73.7223	73.8577	73.8782	74.1856	75.3171	72.8602	74.2192	74.1885	75.3997	74.2393	72.7428	74.4913	74.5406	72.6	74.7372	75.6067	75.7113	76.0828	75.9673	76.0179	75.9865	74.1722	74.0794	74.1341	74.0263
Iceland	Male	10 to 14	Dermatitis	87.7176	87.6454	86.9749	86.4865	87.4378	86.3396	86.3895	86.9949	86.7302	86.5852	87.0527	86.9684	86.7704	86.4271	86.3285	86.8353	86.358	86.3628	86.3497	87.374	86.2952	86.921	86.8247	86.1881	85.9713	86.4471	86.1891	84.9398
Iceland	Male	15 to 19	Dermatitis	84.6289	84.6146	85.6464	85.6154	85.652	85.116	85.1611	85.2418	85.4725	85.1351	86.1742	86.1625	85.1503	85.2449	85.6785	85.8082	85.8839	86.236	85.0342	85.4864	85.4071	85.3624	85.305	85.2318	85.464	85.0146	84.1986	84.0809
Iceland	Male	5 to 9	Dermatitis	86.9229	87.4884	87.501	87.6546	87.8386	87.3092	87.3132	88.1535	87.6983	88.1311	89.0712	88.9651	88.8005	88.8272	88.6368	88.5294	88.5356	88.5106	88.0432	89.2603	87.7684	87.7178	87.6462	87.653	85.7747	87.2772	87.8548	86.5647
Ireland	Both	0 to 20	Dermatitis	77.6558	76.3589	76.4522	75.567	75.1028	74.5882	74.1299	74.0278	74.0949	74.0542	74.6501	75.5105	76.372	77.1512	77.9112	78.8513	79.631	80.2752	80.5177	80.4492	81.5339	82.2361	82.431	82.2044	81.6935	82.0384	81.8671	81.8085
Ireland	Both	1 to 4	Dermatitis	71.3122	69.3667	72.1923	71.3336	71.9944	70.8996	70.1449	70.991	70.334	70.7222	70.881	71.7767	71.1911	70.4672	70.7261	70.7903	72.5792	72.1955	71.3757	71.5598	72.6782	72.7426	71.7801	71.0665	71.1206	72.0686	71.354	71.8903
Ireland	Both	10 to 14	Dermatitis	73.3089	73.4006	73.4504	72.4284	72.1689	72.2624	72.8007	72.7575	72.3385	72.3021	72.6279	72.6247	72.8988	72.7669	72.3066	72.211	72.0866	71.842	71.223	70.2627	70.0231	70.3444	70.8957	70.7948	70.4849	71.0626	71.7021	72.471
Ireland	Both	15 to 19	Dermatitis	73.1296	72.6678	72.9382	72.6436	72.3687	72.6717	72.6494	73.0391	73.4654	72.4504	72.7991	72.9424	72.7367	72.8529	72.5657	72.7002	72.338	72.4344	71.9151	70.7204	71.2807	71.3171	71.0546	71.3225	71.377	71.3236	71.5997	71.9965
Ireland	Both	5 to 9	Dermatitis	75.2962	73.9518	74.0412	74.7166	75.2098	75.2631	75.23	75.1701	76.1692	75.5987	73.6351	73.6464	74.9646	75.0431	75.0561	74.9045	73.7903	74.1908	74.8502	74.4196	75.2562	75.3353	75.5254	75.0574	73.9381	75.8046	76.0597	75.9538
Ireland	Female	0 to 20	Dermatitis	77.443	76.4933	76.705	75.8279	75.2616	74.381	73.8137	73.6525	73.7007	73.3509	74.5106	75.4062	76.2194	76.996	77.4996	78.3341	79.228	79.598	80.0934	80.5668	81.4499	82.2136	82.4347	82.1907	82.0285	82.1304	82.024	81.9222
Ireland	Female	1 to 4	Dermatitis	73.2503	70.1809	73.4115	71.6829	72.8568	70.782	70.828	70.7097	70.524	71.2499	70.8615	72.4508	72.3892	70.9803	70.5017	70.5387	73.3708	73.3893	71.7823	71.4427	73.3993	73.4605	71.6551	71.7081	71.7636	71.8248	71.8651	73.3691
Ireland	Female	10 to 14	Dermatitis	73.4775	73.4777	73.8595	72.6558	72.4343	72.5235	72.4416	72.3546	72.3144	71.3942	72.9332	72.9257	72.7839	73.0605	72.2909	72.2875	71.7167	71.3038	70.7835	70.7711	70.5331	71.1257	71.2705	70.9272	71.1179	71.2862	71.6935	72.359
Ireland	Female	15 to 19	Dermatitis	74.253	74.5734	74.398	74.244	74.2579	73.9564	73.9033	74.6036	74.5941	73.6442	74.2689	74.2636	74.0759	74.2702	73.9696	73.9599	73.8612	73.5222	73.1612	72.8332	72.7038	72.7116	72.7539	73.0534	72.7837	72.9125	73.1091	73.3951
Ireland	Female	5 to 9	Dermatitis	72.4147	72.5843	73.1229	74.6592	73.3843	73.4932	73.6222	73.3585	74.1996	73.0917	72.1908	72.1736	73.4903	73.4872	73.4785	73.1405	71.6516	71.2981	73.7506	73.6964	73.6575	73.7445	75.1845	74.0874	74.4257	75.9361	76.2159	75.2108
Ireland	Male	0 to 20	Dermatitis	77.8061	76.1219	76.0865	75.1879	74.8358	74.7164	74.374	74.3368	74.4255	74.7252	74.7086	75.5325	76.4521	77.2361	78.2776	79.3352	79.992	80.9314	80.89	80.2142	81.5224	82.1591	82.3279	82.1199	81.2204	81.8399	81.6005	81.5958
Ireland	Male	1 to 4	Dermatitis	68.4446	67.9116	70.0633	70.2493	70.2862	70.3743	68.7829	70.6425	69.5116	69.4942	70.2493	70.3014	69.1727	69.2676	70.3318	70.4213	70.8972	70.0893	70.2185	70.9773	71.0593	71.1208	71.1876	69.6589	69.7073	71.588	70.0753	69.4777
Ireland	Male	10 to 14	Dermatitis	73.0431	73.2392	72.9363	72.0932	71.8077	71.905	73.0933	73.1043	72.2859	73.1702	72.2012	72.211	72.9076	72.3605	72.2298	72.0406	72.3769	72.3128	71.5629	69.5687	69.3154	69.3399	70.3201	70.4697	69.6091	70.6493	71.5528	72.461
Ireland	Male	15 to 19	Dermatitis	70.3728	68.9687	69.7815	69.336	68.7015	69.7373	69.7524	69.7593	70.7046	69.6478	69.6586	69.9596	69.7587	69.7464	69.4569	69.724	69.0595	69.6414	68.9491	66.7048	68.1024	68.1695	67.5732	67.8089	68.2753	68.012	68.3795	68.8944
Ireland	Male	5 to 9	Dermatitis	77.9119	74.9791	74.6024	74.3606	76.7098	76.6944	76.501	76.6442	77.8085	77.8081	74.7576	74.7947	76.1164	76.2723	76.3067	76.3477	75.6244	76.7954	75.5275	74.668	76.4381	76.5079	75.3665	75.581	72.9081	75.1336	75.3603	76.2265
Israel	Both	0 to 20	Dermatitis	73.1728	72.8285	72.6347	71.9684	71.7992	72.1411	72.2929	72.5683	72.6292	72.6213	73.1781	73.1319	73.6777	74.0375	74.2687	75.1831	74.9883	74.7326	74.6293	74.7759	74.8999	74.9469	75.0329	75.0927	75.4736	75.3595	75.5736	75.7062
Israel	Both	1 to 4	Dermatitis	68.106	68.5129	68.1864	68.302	67.956	68.0507	67.4534	68.9077	68.6989	67.2054	67.5427	67.5445	68.9066	68.6755	67.62	69.3112	67.6567	68.5434	67.4689	67.1407	66.9232	67.8792	67.5262	67.8383	68.354	68.0608	68.0295	67.2089
Israel	Both	10 to 14	Dermatitis	62.3418	61.8484	61.9785	61.6737	61.3114	61.3007	60.826	60.41	60.4358	60.4514	61.1289	60.8594	61.3527	61.0668	61.2761	61.2779	61.9258	60.6242	60.6905	60.6736	60.8117	60.8239	60.4323	60.7773	61.4877	61.6609	62.0817	62.9289
Israel	Both	15 to 19	Dermatitis	59.9176	59.3706	59.2552	58.1436	58.1317	58.1968	58.1865	58.0806	58.1202	58.5635	58.5639	58.4506	58.2794	58.3228	58.3276	58.7228	58.2621	57.801	57.8501	58.2988	58.3042	58.1237	58.9386	58.7338	59.3223	59.2222	59.5083	59.7127
Israel	Both	5 to 9	Dermatitis	68.6867	68.9313	68.7191	67.5014	67.3624	68.058	68.8083	68.8454	68.8757	68.8917	69.6646	69.1041	68.5704	69.376	69.2513	69.9636	69.2075	69.2314	69.3847	69.3973	69.4867	68.3449	68.3092	68.445	68.2442	68.1757	68.3576	68.3127
Israel	Female	0 to 20	Dermatitis	73.4868	73.1723	72.9717	72.5977	72.4524	72.9418	72.9087	73.2422	73.1189	73.1642	73.4444	73.615	73.5418	73.9955	73.8172	75.2466	74.6894	74.6669	74.7113	74.4765	74.7058	75.1792	75.4188	75.4572	75.5408	75.5465	75.6596	76.1509
Israel	Female	1 to 4	Dermatitis	69.0755	69.7313	69.0146	68.7337	68.6618	68.6931	68.7187	70.2759	69.3545	68.5803	69.2128	69.2789	69.2861	68.9367	67.0789	70.1416	67.1348	68.6981	68.7278	67.1531	67.182	68.9101	68.8469	68.4565	68.6856	68.1553	68.0898	68.7188
Israel	Female	10 to 14	Dermatitis	62.9812	62.513	63.1385	63.0862	62.8175	62.836	61.444	61.4379	61.452	61.4656	61.4775	62.0601	62.0612	62.0397	61.5447	61.5441	62.7613	61.1751	61.1494	61.116	61.384	61.4258	61.4646	61.9114	62.2164	62.5376	62.9698	63.9625
Israel	Female	15 to 19	Dermatitis	61.2454	60.6906	60.5891	59.6843	59.4245	59.6689	60.0959	59.8111	59.7874	59.9939	59.9991	59.7879	59.7855	59.5256	59.5252	60.2495	59.5283	59.5411	59.5574	59.5569	59.5632	59.6291	60.2519	60.3848	60.6391	60.9414	60.7865	61.2127
Israel	Female	5 to 9	Dermatitis	68.1053	68.1405	67.3989	67.4737	67.4289	68.6168	68.6049	68.5957	68.5847	68.5581	68.5538	67.946	66.0277	67.7845	67.4991	68.8581	67.3999	67.4431	67.482	67.5128	67.6794	67.4893	67.4544	67.6998	67.3819	67.3602	67.7271	67.6118
Israel	Male	0 to 20	Dermatitis	72.6943	72.3145	72.1284	71.1272	70.929	71.1109	71.4693	71.6796	71.945	71.8754	72.7409	72.4537	73.6866	73.9412	74.6244	74.973	75.1771	74.6639	74.396	74.9655	74.974	74.548	74.4645	74.5478	75.2596	75.0128	75.3417	75.0768
Israel	Male	1 to 4	Dermatitis	66.5044	66.5931	66.738	67.2982	66.6649	66.8245	65.563	66.7888	67.4104	65.2133	65.1872	65.1159	67.9175	67.8387	67.7826	67.774	67.7946	67.8391	65.5864	66.708	66.2254	66.2233	65.5643	66.6552	67.4604	67.4622	67.4726	65.0616
Israel	Male	10 to 14	Dermatitis	61.4294	60.9122	60.5048	59.9322	59.483	59.4483	59.9523	59.0789	59.1059	59.1155	60.5117	59.3179	60.3471	59.7665	60.7429	60.7483	60.7924	59.7949	59.9521	59.9536	59.9536	59.9359	59.0763	59.3053	60.4546	60.4689	60.8779	61.5765
Israel	Male	15 to 19	Dermatitis	57.1508	56.6207	56.506	55.1331	55.4076	55.2638	54.7266	54.8209	54.9433	55.6729	55.6724	55.6711	55.2846	55.6686	55.6701	55.6756	55.496	54.4861	54.5749	55.5556	55.5645	55.0939	56.15	55.5343	56.5111	55.9325	56.7446	56.6606
Israel	Male	5 to 9	Dermatitis	68.7605	69.2293	69.5872	66.9707	66.7206	66.8759	68.4403	68.5325	68.6052	68.6643	70.2694	69.7651	70.7333	70.5055	70.5549	70.5656	70.5725	70.5731	70.8477	70.8403	70.843	68.6763	68.6424	68.6612	68.5888	68.4689	68.4504	68.4812
Italy	Both	0 to 20	Dermatitis	42.5533	43.4321	43.6745	44.0012	45.2435	45.8007	46.7448	47.4875	47.9384	48.5843	48.8218	49.6452	50.106	50.4426	50.8947	51.2146	51.6955	52.5232	52.3339	52.6307	53.0812	53.0095	53.1632	53.1474	53.6484	53.544	52.5835	52.0937
Italy	Both	1 to 4	Dermatitis	53.406	54.1662	52.7774	53.3427	53.4474	52.8296	53.301	54.2871	54.2121	54.2673	52.9199	54.3395	54.7335	53.3236	53.2087	53.2261	53.1948	54.5661	54.045	54.1194	54.0856	53.3366	53.2911	52.9427	54.3362	55.9916	53.5342	53.5414
Italy	Both	10 to 14	Dermatitis	40.7008	40.9457	40.9053	40.2701	40.8872	40.4661	40.4801	40.1556	41.1489	40.9305	41.0313	40.9746	41.283	42.303	42.5888	42.815	42.0266	42.6969	42.5742	42.5543	43.039	42.063	42.4167	42.6159	43.819	42.4454	41.8865	42.5457
Italy	Both	15 to 19	Dermatitis	46.7585	47.8847	48.0477	47.8195	48.0681	48.0459	48.3532	48.3558	47.7099	48.1922	48.6115	48.6931	48.5047	48.8474	49.1145	48.6665	48.7742	49.1284	48.9241	49.1095	49.0468	49.1234	49.0417	48.598	48.4662	48.6394	48.4653	47.3384
Italy	Both	5 to 9	Dermatitis	41.0675	40.1451	39.1077	38.052	38.4084	38.0896	37.8753	38.2114	37.4248	37.9066	37.9364	39.8637	40.2568	38.694	38.4694	38.9602	41.8811	42.569	41.9956	41.4361	41.7859	42.5203	41.8288	41.8715	41.8392	43.7536	44.0877	44.4862
Italy	Female	0 to 20	Dermatitis	40.9463	42.0923	42.3947	42.4055	43.6327	44.487	45.4039	46.1177	46.9693	47.8889	47.5649	48.241	48.6641	48.5058	49.1646	49.7005	50.2562	51.1281	51.4345	51.6053	51.8472	51.7256	51.8756	52.1933	52.6116	52.5644	51.273	50.9146
Italy	Female	1 to 4	Dermatitis	55.4911	58.2845	56.2626	55.6515	55.6446	55.5825	56.3787	57.0416	57.0714	57.1129	54.6248	57.11	57.3343	54.748	54.6634	54.6394	54.6182	57.1598	56.2544	56.2198	56.1905	54.9236	54.8575	54.6957	57.1359	58.4612	54.9435	54.9174
Italy	Female	10 to 14	Dermatitis	38.6368	38.7986	38.8932	37.7137	38.8677	38.7721	38.794	38.317	39.6917	39.5351	39.0554	38.8264	38.7747	40.3266	40.8696	41.0927	40.0814	40.2978	41.4113	40.5608	40.566	40.3293	40.2987	41.0608	41.8975	40.8466	39.7703	41.0907
Italy	Female	15 to 19	Dermatitis	47.0274	48.2787	48.9117	48.3119	48.6609	48.5614	48.7068	48.7052	47.999	48.9158	48.8992	48.9665	49.0178	49.0476	49.3109	49.4545	49.2183	49.666	49.8571	50.18	50.0828	49.9888	49.8761	49.7581	49.5894	49.4094	49.2184	47.9349
Italy	Female	5 to 9	Dermatitis	39.1044	37.4911	35.9442	36.4749	35.1559	35.6335	35.1504	35.7258	36.4717	37.3184	37.3306	37.4447	38.1226	34.1762	34.6354	35.0717	39.6969	39.9601	39.4697	39.6528	39.741	39.5894	39.7887	39.7712	38.7212	41.171	41.6266	42.0239
Italy	Male	0 to 20	Dermatitis	44.0213	44.6091	44.7874	45.4686	46.7369	46.9704	47.9519	48.7332	48.7469	49.0947	49.9561	50.9468	51.4512	52.3385	52.5655	52.6508	53.0546	53.8384	53.1077	53.5453	54.2296	54.214	54.3733	53.9957	54.5914	54.4258	53.8229	53.1862
Italy	Male	1 to 4	Dermatitis	51.6509	50.0818	49.5222	51.3633	51.5853	50.3952	50.466	51.7353	51.549	51.6162	51.6478	51.7647	52.315	52.3235	52.1782	52.2397	52.1993	52.1619	52.1165	52.3095	52.2744	52.1556	52.1344	51.6046	51.7269	53.6189	52.5287	52.5697
Italy	Male	10 to 14	Dermatitis	42.5633	42.9029	42.7152	42.6685	42.7081	41.9333	41.939	41.7835	42.371	42.0827	42.8112	42.941	43.6399	44.0881	44.0944	44.3255	43.7787	44.9461	43.4931	44.3691	45.3751	43.5971	44.3655	43.9591	45.5638	43.8344	43.8312	43.7821
Italy	Male	15 to 19	Dermatitis	45.1835	46.158	45.7398	45.9547	46.0866	46.1617	46.6704	46.6817	46.1305	46.0947	47.0465	47.1491	46.6614	47.3992	47.6732	46.5328	47.0553	47.2978	46.63	46.6491	46.6343	46.9224	46.882	46.0683	46.0036	46.6148	46.4747	45.5279
Italy	Male	5 to 9	Dermatitis	42.5111	42.3313	41.8426	39.1074	41.2391	40.0762	40.1486	40.2263	37.8198	37.9039	37.9543	41.7962	41.8843	42.8825	41.941	42.489	43.5782	44.7094	44.0521	42.7073	43.3373	45.0114	43.389	43.5022	44.5468	45.8829	46.0846	46.4824
Luxembourg	Both	0 to 20	Dermatitis	85.6432	86.1804	86.3928	86.9418	87.0369	87.1805	87.627	87.5882	88.0919	87.5233	87.8276	87.7193	88.0612	87.6348	86.9459	86.8786	86.2569	85.7382	85.4467	85.3307	84.9226	84.6286	84.0143	83.8275	84.2824	84.6622	84.5183	84.7834
Luxembourg	Both	1 to 4	Dermatitis	55.8073	55.8178	54.7742	54.784	54.7709	54.7625	54.7463	54.8681	56.7084	55.7655	55.992	55.9888	57.0056	56.1199	55.1453	54.6865	54.6659	55.1845	54.5826	56.4203	56.3508	56.4217	55.874	55.4726	55.5162	55.4982	54.6391	55.1398
Luxembourg	Both	10 to 14	Dermatitis	83.6681	83.9487	83.71	84.0194	83.7483	83.7343	84.2844	83.919	83.9182	83.7729	83.8983	83.6129	83.9347	84.2716	83.7826	84.0094	84.3271	83.562	83.7492	83.6093	83.5916	83.5813	83.8545	84.0969	83.8303	84.2834	83.7874	83.7566
Luxembourg	Both	15 to 19	Dermatitis	77.9566	78.2467	77.5096	78.485	77.8758	78.4758	78.0869	78.3152	78.5828	78.0999	78.3898	78.3818	78.4065	78.0247	78.3478	78.5774	78.5593	78.0301	78.4409	78.4138	78.4148	78.6615	78.6446	78.0632	78.0668	77.9931	77.9614	77.9917
Luxembourg	Both	5 to 9	Dermatitis	86.4809	85.2369	86.1475	85.4333	86.2489	84.8634	85.5547	84.944	84.9368	84.4081	85.4909	85.4548	85.4548	85.1035	85.1059	86.4342	84.9662	86.5248	86.5962	85.2924	84.8218	84.8037	84.2635	84.2952	86.0588	86.0865	86.1297	86.1303
Luxembourg	Female	0 to 20	Dermatitis	85.8559	86.712	86.7522	87.1107	87.2799	87.1374	88.0097	87.4745	87.7028	87.442	87.7556	88.0353	88.5724	88.0031	87.3218	87.2752	86.6964	86.0038	85.7908	85.6552	84.8619	84.5677	84.1075	83.6768	84.3672	84.9812	85.2316	85.3448
Luxembourg	Female	1 to 4	Dermatitis	57.2454	57.2743	57.0162	57.038	57.0486	57.0403	57.0205	57.2499	57.9611	56.9292	57.1911	57.9385	59.1888	57.5613	57.8615	57.076	57.0977	57.1122	57.081	57.098	57.1092	57.1256	56.1518	55.4431	55.5421	55.5079	55.5374	55.7314
Luxembourg	Female	10 to 14	Dermatitis	84.6512	85.2491	84.692	85.2816	84.411	84.4211	85.7802	85.0534	85.0552	85.0601	84.4781	84.5412	85.3976	85.4002	84.5095	85.4575	85.4621	84.4255	84.418	84.9221	84.9215	84.9147	85.4494	84.9257	84.426	85.3398	85.2982	85.2946
Luxembourg	Female	15 to 19	Dermatitis	78.1802	78.764	77.9815	78.5529	78.5756	78.8275	78.8292	78.5813	78.5799	78.3775	78.587	78.5925	78.6069	78.6256	78.6388	79.0201	79.0199	77.8279	78.548	78.5506	78.6344	79.0568	79.0474	78.3724	78.3725	78.5451	78.541	78.5372
Luxembourg	Female	5 to 9	Dermatitis	85.3712	84.795	84.8374	83.4866	85.0698	82.3859	83.7339	81.9725	81.9941	82.5764	84.3927	84.7081	84.7603	84.1393	84.1903	84.9945	84.0323	86.2192	86.2378	84.9672	82.6619	82.6791	82.6964	82.7231	86.0698	86.1034	86.141	86.1749
Luxembourg	Male	0 to 20	Dermatitis	85.3138	85.5011	85.8977	86.6586	86.6666	87.1325	87.1063	87.6163	88.4295	87.5226	87.817	87.2815	87.4042	87.1373	86.4468	86.3623	85.6915	85.3651	84.9807	84.889	84.9006	84.5994	83.8068	83.8909	84.0858	84.2123	83.6427	84.0797
Luxembourg	Male	1 to 4	Dermatitis	54.2857	54.2705	52.4107	52.4109	52.3861	52.3879	52.374	52.3675	55.3557	54.5889	54.7655	53.9149	54.577	54.602	52.2827	52.253	52.2076	53.2509	52.0306	55.7465	55.5777	55.6945	55.6791	55.6675	55.6469	55.65	53.8504	54.653
Luxembourg	Male	10 to 14	Dermatitis	82.3752	82.2678	82.3661	82.3605	82.7788	82.7902	82.4816	82.49	82.4976	82.1633	83.0244	82.381	82.1343	82.8454	82.852	82.2628	82.8843	82.4209	82.8252	81.9568	81.9521	81.9473	81.9316	83.0384	83.0368	83.0387	82.0976	82.0913
Luxembourg	Male	15 to 19	Dermatitis	76.4298	76.4125	75.7057	77.1069	75.6849	76.6899	75.7856	76.5427	77.1108	76.3252	76.7869	76.7872	76.7891	75.9634	76.6235	76.6302	76.628	76.9207	76.9585	76.963	76.8126	76.8101	76.8026	76.3644	76.3617	75.9919	75.9868	75.9822
Luxembourg	Male	5 to 9	Dermatitis	87.1032	85.1726	86.9846	86.9574	86.9196	86.919	86.8928	87.5416	87.5002	85.7867	86.05	85.6146	85.5637	85.5065	85.4397	87.3592	85.3458	86.1881	86.3527	85.0705	86.6001	86.5623	85.4288	85.4045	85.4078	85.4105	85.4311	85.4493
Malta	Both	0 to 20	Dermatitis	58.868	58.3795	57.4608	56.5112	56.3369	55.9179	55.6994	55.0176	54.6136	54.08	53.7274	53.0622	52.6447	51.5539	50.9309	50.1872	50.0646	49.1883	48.7256	49.4818	50.0649	51.9737	52.5451	53.7105	54.4938	55.7405	57.1081	58.4123
Malta	Both	1 to 4	Dermatitis	65.249	64.7877	65.3354	66.1672	65.166	64.4519	65.3925	65.0578	65.254	65.7133	67.0445	66.3378	65.9337	64.4831	64.833	64.7008	64.8193	64.8439	64.2044	64.2058	64.3918	65.3924	65.0657	65.0496	64.0394	64.5406	64.3269	64.0707
Malta	Both	10 to 14	Dermatitis	46.8759	46.7083	46.3933	45.5931	46.3796	46.254	46.0084	46.2034	46.3702	45.9769	45.9397	46.0637	45.9404	45.7868	45.8052	45.8223	46.3993	45.8608	45.5708	45.818	45.851	46.4266	46.6944	46.6192	46.5697	46.6917	46.874	47.284
Malta	Both	15 to 19	Dermatitis	43.3482	43.176	42.6812	42.0947	42.9519	42.9025	42.9077	42.1689	42.3023	42.7581	42.6433	42.4036	42.6265	42.6302	42.4312	42.3961	42.6463	41.9889	41.7019	42.1472	41.8995	42.4455	42.561	42.6074	42.5962	42.6413	42.6445	42.7558
Malta	Both	5 to 9	Dermatitis	56.6705	58.3687	57.1771	56.1373	55.9067	56.2501	55.7839	55.7576	55.6984	54.794	55.3161	56.0441	56.8519	56.4093	56.7706	56.2282	57.0878	57.0803	56.513	56.2115	56.2854	58.9939	55.545	56.4753	56.2562	57.0908	58.0137	57.9084
Malta	Female	0 to 20	Dermatitis	58.519	58.1435	57.5336	56.159	56.4715	55.9151	55.6869	54.7495	54.369	53.6626	53.1908	53.1178	52.6619	51.8192	51.0591	50.2532	49.752	49.6069	49.1172	50.0421	50.3568	52.0932	52.4611	53.694	54.3445	55.5181	56.9173	57.991
Malta	Female	1 to 4	Dermatitis	65.62	65.8888	66.8073	66.851	66.345	65.1247	67.0589	66.4745	66.4911	67.3616	67.5233	67.3041	65.6705	65.5873	66.2848	66.2075	66.3616	66.3746	66.4237	66.4071	66.6201	66.6754	65.6544	65.5609	64.7948	64.6657	64.6033	64.565
Malta	Female	10 to 14	Dermatitis	46.8159	46.6377	46.3836	45.3482	46.3203	46.0871	45.6462	46.3425	46.3597	45.859	46.1917	46.2775	46.3263	45.8408	45.4395	45.4471	45.475	46.4917	45.6972	46.2983	46.2427	47.2459	46.2214	46.2695	46.3934	46.5661	46.8021	47.4664
Malta	Female	15 to 19	Dermatitis	43.6513	43.3374	42.8048	41.8156	43.6831	43.6223	43.6267	42.2041	42.1962	43.07	43.1094	43.089	43.0857	43.105	43.075	43.1108	43.0133	42.7797	42.7788	42.9176	42.2536	43.3175	43.3803	43.431	43.1131	43.1598	43.6717	43.7858
Malta	Female	5 to 9	Dermatitis	54.4807	56.5405	56.9694	55.0076	54.8632	55.5168	53.9898	54.0699	55.1282	52.4546	52.5286	54.781	56.2427	56.4802	56.5261	55.3474	56.5924	56.5443	55.6389	56.7787	56.9341	57.1441	55.5487	57.3597	56.9935	58.5618	58.7695	56.9263
Malta	Male	0 to 20	Dermatitis	59.093	58.4765	57.2178	56.7325	56.0271	55.7509	55.5438	55.1307	54.6981	54.349	54.1196	52.8078	52.4299	51.057	50.5726	49.892	50.1692	48.4857	48.0564	48.6435	49.533	51.647	52.4498	53.5487	54.4829	55.817	57.1561	58.7088
Malta	Male	1 to 4	Dermatitis	64.5371	63.2745	63.3599	65.03	63.5555	63.4736	63.2195	63.1979	63.584	63.5462	66.0859	64.8701	65.8927	62.97	62.8851	62.7188	62.7986	62.8449	61.5082	61.5559	61.7117	63.6795	64.1459	64.2134	63.0053	64.173	63.8048	63.3229
Malta	Male	10 to 14	Dermatitis	46.7483	46.5822	46.1659	45.6046	46.194	46.1734	46.1745	45.8577	46.1777	45.8616	45.4345	45.5547	45.2485	45.4589	45.9388	45.9755	47.1492	45.0238	45.2411	45.096	45.1728	45.2625	46.8734	46.6382	46.4067	46.5146	46.6794	46.8463
Malta	Male	15 to 19	Dermatitis	42.0932	42.0806	41.6489	41.5609	41.2873	41.2255	41.2112	41.1827	41.4656	41.4476	41.1304	40.7581	41.2526	41.2308	40.7927	40.6759	41.2367	40.0848	39.4901	40.3108	40.5657	40.5659	40.8126	40.8421	41.1399	41.1242	40.4679	40.5042
Malta	Male	5 to 9	Dermatitis	58.3598	59.6861	56.802	56.7415	56.3906	56.4061	57.0409	56.9036	55.6495	56.6785	57.6815	56.7963	56.9364	55.7681	56.455	56.5357	56.9289	56.9018	56.6738	54.8023	54.8665	60.3051	54.938	55.0208	55.0117	55.102	56.7427	58.4224
Netherlands	Both	0 to 20	Dermatitis	80.8891	81.7855	82.0137	82.1279	82.7335	82.7496	83.0277	82.8849	82.5559	82.2273	82.1576	82.2348	82.0803	82.045	81.569	81.6011	81.1858	80.7295	80.6158	80.4329	80.271	80.2246	79.6824	79.6827	79.7014	79.8169	80.0832	80.2558
Netherlands	Both	1 to 4	Dermatitis	76.0658	76.4542	75.378	76.1829	76.0266	76.4458	76.4858	77.0264	77.2167	75.0746	75.709	75.7828	76.229	77.5194	76.4726	77.9045	76.8631	75.1675	77.0071	77.7138	77.5507	77.443	77.1804	76.4744	76.3067	75.8518	75.4662	76.341
Netherlands	Both	10 to 14	Dermatitis	74.7482	73.0484	71.6121	70.0064	69.4576	68.534	67.9271	67.1717	66.9376	67.242	67.2981	66.7327	66.9944	66.9098	67.2069	67.2848	67.28	67.6018	67.8687	68.2204	67.6858	67.795	67.9329	68.161	68.9263	69.7561	70.8503	72.2617
Netherlands	Both	15 to 19	Dermatitis	80.3038	79.1015	77.5269	76.2505	75.455	74.9503	74.6554	74.2132	73.3346	73.072	72.7593	72.9208	73.1211	73.3495	73.2612	73.3504	73.0017	73.0645	73.0324	73.3243	73.3725	73.857	73.89	74.3364	75.3105	75.682	77.2039	78.2405
Netherlands	Both	5 to 9	Dermatitis	73.8387	75.8258	75.6966	73.3562	74.2176	72.9789	74.8736	75.2474	75.1323	74.9874	74.3672	75.9518	74.9244	74.6401	74.2863	74.2919	75.0369	74.7668	73.4779	72.6395	74.4122	74.4099	72.5533	74.1306	73.8364	75.6478	75.5116	73.516
Netherlands	Female	0 to 20	Dermatitis	76.711	77.6653	78.0444	78.5179	78.8143	79.3871	79.6031	79.2616	78.7575	78.2954	78.1034	78.4819	78.3151	78.2199	78.0403	77.7642	77.1908	76.8268	76.4163	76.277	76.605	76.595	75.4803	75.5086	75.4783	75.523	75.9221	75.8337
Netherlands	Female	1 to 4	Dermatitis	75.8954	74.5263	74.3637	75.7695	74.8135	75.8467	75.9622	75.5787	75.8485	72.8904	72.7773	74.1317	74.9684	76.342	76.2882	76.2082	74.2213	73.512	74.1852	75.4629	75.4686	75.3933	75.0084	74.3967	74.1741	74.1519	74.3038	74.2177
Netherlands	Female	10 to 14	Dermatitis	70.073	68.3495	67.8143	65.4806	64.7178	64.0801	63.6128	62.9154	62.8191	62.5433	64.0669	62.8022	63.1697	62.7966	63.2427	63.3193	63.3017	63.2828	63.6154	63.9598	63.7754	63.8356	63.7257	63.5607	63.982	64.8495	66.0116	67.7907
Netherlands	Female	15 to 19	Dermatitis	76.6667	75.3157	73.9207	72.522	71.5804	71.6662	71.1685	70.3619	69.5777	69.2621	68.8344	68.9153	69.27	69.6415	69.7636	69.8669	69.2073	69.1707	69.1196	69.6996	69.8096	70.4652	70.1337	70.3509	71.6495	71.7729	73.3572	74.2546
Netherlands	Female	5 to 9	Dermatitis	67.7824	72.218	69.9265	70.3173	70.6596	69.9444	71.5257	72.4869	70.8429	71.9867	69.2998	72.4402	70.5584	70.0431	69.9798	69.9249	71.4353	71.4259	69.498	67.7659	71.3777	71.332	67.423	70.4204	69.9455	71.4231	71.3463	68.29
Netherlands	Male	0 to 20	Dermatitis	85.5096	86.3465	86.4217	86.1785	87.0881	86.5558	86.8988	86.9492	86.7949	86.5954	86.6448	86.4303	86.2902	86.3158	85.5524	85.8853	85.6192	85.0721	85.2444	85.0145	84.3699	84.2888	84.3079	84.2819	84.3493	84.5386	84.678	85.1104
Netherlands	Male	1 to 4	Dermatitis	75.3299	77.4816	75.5587	75.6862	76.3738	76.125	76.0863	77.5486	77.643	76.509	77.8692	76.6086	76.616	77.7211	75.7383	78.6046	78.6079	76.0316	78.9235	78.9928	78.6717	78.5378	78.4168	77.6634	77.5578	76.6896	75.7817	77.5544
Netherlands	Male	10 to 14	Dermatitis	79.8391	78.1423	75.8427	74.8973	74.5425	73.3422	72.6153	71.7992	71.4434	72.2785	70.9794	71.0621	71.2221	71.4092	71.5699	71.648	71.6552	72.2953	72.5023	72.8524	71.989	72.1467	72.5265	73.1253	74.219	75.0332	76.08	77.1557
Netherlands	Male	15 to 19	Dermatitis	83.5225	82.4802	80.7052	79.5602	78.9311	77.8287	77.7504	77.6883	76.727	76.528	76.3291	76.5915	76.6218	76.7013	76.3785	76.446	76.4336	76.6068	76.5944	76.5753	76.5596	76.8609	77.293	77.9779	78.6049	79.2548	80.6969	81.8999
Netherlands	Male	5 to 9	Dermatitis	79.7265	79.3764	81.2635	76.3588	77.6912	75.9569	78.1319	77.939	79.2865	77.9093	79.2722	79.3588	79.1612	79.0992	78.4733	78.5399	78.5463	78.0328	77.3653	77.3843	77.3907	77.4323	77.5454	77.7643	77.6532	79.767	79.5836	78.6123
Norway	Both	0 to 20	Dermatitis	75.4722	76.3669	77.6062	78.9736	80.0174	80.9632	81.7617	82.2174	82.309	82.4577	82.2584	82.0215	81.684	81.2143	80.4405	79.8562	79.2621	78.749	78.466	78.5828	78.5984	78.7308	78.963	79.1728	79.2887	79.3609	79.3594	79.4766
Norway	Both	1 to 4	Dermatitis	66.5231	66.236	66.1596	66.5613	66.1808	66.2252	66.5124	66.293	66.3787	66.3694	66.0133	65.9815	66.0178	65.6673	65.3395	65.0894	65.2953	65.0332	64.9384	65.1242	64.7226	64.8693	64.7971	64.899	65.2874	65.4172	65.2561	65.1807
Norway	Both	10 to 14	Dermatitis	75.0031	75.0139	75.2331	75.101	75.1513	75.0454	75.1811	75.222	75.2452	75.243	75.2866	75.4001	75.4468	75.3447	75.4959	75.5481	75.8079	76.2491	76.6195	76.9559	77.1863	77.0407	77.1406	77.0379	76.8892	76.5831	76.3758	76.2734
Norway	Both	15 to 19	Dermatitis	71.2274	71.2943	71.3271	71.307	71.4561	71.508	71.4784	71.3403	71.2009	71.2589	71.1423	71.0845	71.1207	71.4272	71.5027	71.8124	71.9037	72.0311	72.3554	72.6018	72.637	72.6902	72.6882	72.7399	72.5773	72.5397	72.4463	72.4466
Norway	Both	5 to 9	Dermatitis	81.2083	81.1597	81.0939	81.6489	81.3777	81.2276	81.1528	81.4751	81.0329	81.3335	81.1893	81.2801	81.4438	81.39	80.7315	81.1131	81.2874	81.5848	81.4656	81.7073	81.8065	81.9807	82.0869	81.9189	81.8095	82.1862	82.3422	82.2547
Norway	Female	0 to 20	Dermatitis	76.7507	77.4958	78.7321	80.1118	81.1488	82.0454	82.9218	83.4071	83.481	83.5768	83.4023	83.1815	82.8788	82.5832	81.7354	81.1829	80.6652	80.2191	80.0233	80.1205	80.1609	80.3518	80.5433	80.6274	80.7203	80.771	80.7255	80.9563
Norway	Female	1 to 4	Dermatitis	68.6665	68.2324	68.0742	68.4926	68.0331	68.0503	68.5646	68.2456	68.3363	68.3581	67.886	67.9768	68.0019	67.8138	67.403	67.0927	67.3695	67.1673	67.1136	67.4161	67.0521	67.1939	67.2517	67.3961	67.4098	67.5676	67.4983	67.5151
Norway	Female	10 to 14	Dermatitis	76.3853	76.3139	76.7361	76.5439	76.7079	76.5121	76.7547	76.8819	76.827	76.7231	76.9192	76.94	76.8556	77.0203	77.1518	77.1361	77.4755	78.0159	78.3602	78.6783	78.8635	78.6873	78.8147	78.566	78.3771	78.0731	77.9266	77.8532
Norway	Female	15 to 19	Dermatitis	74.271	74.4645	74.437	74.4583	74.6657	74.6619	74.6554	74.4772	74.2833	74.2043	74.0825	74.0688	74.2162	74.5883	74.8019	75.0176	75.2237	75.3565	75.6955	75.7559	75.8295	75.9973	75.8931	75.9199	75.8498	75.8317	75.6877	75.9053
Norway	Female	5 to 9	Dermatitis	81.4323	80.7403	80.8951	81.7135	81.2871	81.0864	80.8775	81.4292	81.081	81.3745	81.1609	81.2575	81.3206	81.3679	80.2419	81.0115	81.0895	81.4602	81.4799	81.929	82.1198	82.2945	82.3513	82.0455	82.1489	82.3269	82.24	82.3272
Norway	Male	0 to 20	Dermatitis	73.8733	74.9366	76.1845	77.5477	78.6063	79.6202	80.3426	80.7727	80.8899	81.1054	80.8818	80.6258	80.2528	79.5828	78.8805	78.2553	77.5671	76.9699	76.5921	76.734	76.7261	76.7997	77.0785	77.4255	77.5684	77.6641	77.7103	77.6995
Norway	Male	1 to 4	Dermatitis	63.6989	63.5971	63.6118	63.9689	63.7112	63.7827	63.7912	63.7003	63.7669	63.7258	63.5264	63.3532	63.3952	62.8826	62.6741	62.5079	62.614	62.3058	62.1793	62.2241	61.8177	61.9663	61.7554	61.8027	62.5827	62.667	62.4123	62.2343
Norway	Male	10 to 14	Dermatitis	73.2613	73.3738	73.3527	73.2926	73.2219	73.2103	73.2228	73.2045	73.2962	73.4019	73.2906	73.5055	73.6911	73.3269	73.4936	73.6226	73.8084	74.1472	74.5318	74.8908	75.1689	75.0424	75.0919	75.1264	75.0145	74.6939	74.4101	74.2798
Norway	Male	15 to 19	Dermatitis	66.0817	65.9627	66.0643	65.9822	66.0468	66.2009	66.1747	66.0671	66.0294	66.2824	66.179	66.0674	66.0236	66.2107	66.0851	66.5173	66.4466	66.5501	66.9172	67.3962	67.4061	67.3655	67.4943	67.5492	67.2712	67.2132	67.172	66.8897
Norway	Male	5 to 9	Dermatitis	80.4645	81.1037	80.8251	81.0712	80.959	80.8738	80.9469	81.0178	80.5112	80.8218	80.7578	80.8499	81.1173	80.9358	80.784	80.7403	81.0055	81.209	80.925	80.938	80.9309	81.096	81.2644	81.2678	80.9466	81.5441	81.969	81.698
Portugal	Both	0 to 20	Dermatitis	57.5174	56.4494	55.9893	55.5679	55.4934	55.3436	56.1388	56.8312	57.1342	57.5635	58.9148	59.6777	60.5688	61.1273	61.7511	61.8317	62.4822	62.3234	62.7385	62.3971	62.2772	62.1925	62.0507	61.9616	61.6327	60.6689	60.5179	60.5393
Portugal	Both	1 to 4	Dermatitis	71.9332	70.6376	71.4666	71.2412	71.0701	71.642	71.325	71.4803	71.4156	71.2959	71.9508	71.9147	71.6125	71.6295	71.6682	71.8041	71.4226	70.7482	70.2382	70.6282	70.5288	70.5451	70.4673	71.3012	70.9282	70.546	70.8617	72.1516
Portugal	Both	10 to 14	Dermatitis	53.6745	53.918	53.7331	53.6217	53.9063	53.1557	53.1826	53.8978	53.1998	52.8375	53.5132	53.1388	53.5337	53.4133	53.5569	52.3414	52.9743	52.4486	53.6294	53.7004	53.8425	54.1013	54.051	54.3043	55.0567	54.7829	55.6333	56.1657
Portugal	Both	15 to 19	Dermatitis	51.454	51.5301	51.4663	51.3929	51.37	51.3035	50.8792	50.8983	50.9871	51.0205	51.6296	51.3788	51.2538	51.1286	50.917	50.8876	51.0032	51.2539	51.4883	51.4971	51.3017	51.6236	51.7607	51.9313	52.0261	52.258	52.813	52.4672
Portugal	Both	5 to 9	Dermatitis	64.3229	63.1623	63.882	64.0266	63.9088	63.1957	66.4966	65.0325	64.0876	63.9809	64.1441	64.5677	64.5849	63.5786	63.511	63.0444	64.3328	64.2515	65.2589	63.9611	64.8165	64.6818	64.7889	64.8912	65.2804	65.0477	65.235	66.1153
Portugal	Female	0 to 20	Dermatitis	57.1444	56.38	55.4664	55.0262	55.1614	54.8107	55.8117	56.5193	57.1002	57.5452	59.0034	59.6882	60.5025	61.0281	61.8205	61.9438	62.0983	62.056	62.5517	62.2695	62.157	62.2106	62.2744	62.3667	61.7708	60.5636	60.8092	60.796
Portugal	Female	1 to 4	Dermatitis	71.8879	72.0536	72.2503	71.6304	70.7404	71.8693	71.5403	71.7367	71.5477	71.6957	71.7928	71.7767	71.862	71.864	71.906	72.2065	71.4774	70.2686	70.2507	70.2785	70.1526	70.2177	70.1537	71.7682	71.7516	71.2117	71.9531	73.4701
Portugal	Female	10 to 14	Dermatitis	54.7208	54.4265	54.1238	53.9718	54.3653	52.9026	52.9219	54.27	54.0913	53.3245	54.6199	53.8569	53.7546	53.6464	54.0769	53.1645	53.1982	53.2831	53.7996	54.0125	54.1671	54.4868	54.9889	55.2529	55.5876	54.7649	56.1384	56.836
Portugal	Female	15 to 19	Dermatitis	52.387	52.5916	52.4652	52.4085	52.3247	52.3208	51.95	51.9916	52.0273	52.1235	52.8099	52.4855	52.3798	52.2351	52.2373	52.2251	52.2884	52.6422	52.7865	52.6848	52.7484	53.278	53.4527	53.6336	53.2834	53.5716	54.4816	53.7154
Portugal	Female	5 to 9	Dermatitis	61.3222	61.4092	60.2359	60.5679	62.0959	60.6797	65.1211	62.2907	62.3003	62.3621	62.4077	63.1994	63.1785	61.9978	62.0636	61.1259	61.1683	60.9938	63.4967	62.8818	63.3205	63.0561	63.1316	63.2468	63.479	63.0405	63.25	64.4304
Portugal	Male	0 to 20	Dermatitis	57.6628	56.2479	56.297	55.8971	55.5867	55.6647	56.2355	56.9161	56.91	57.3286	58.5661	59.4216	60.4066	61.0071	61.445	61.4804	62.6852	62.3955	62.721	62.3123	62.1834	61.9468	61.5725	61.28	61.2498	60.548	59.9507	60.0082
Portugal	Male	1 to 4	Dermatitis	71.2453	68.374	69.8636	70.1061	70.7753	70.6597	70.3824	70.479	70.5634	70.1457	71.3907	71.3348	70.6095	70.6442	70.6775	70.6136	70.6605	70.6503	69.6141	70.388	70.3248	70.283	70.1944	70.0622	69.3045	69.1337	68.9352	69.8665
Portugal	Male	10 to 14	Dermatitis	52.2377	53.0877	53.0335	52.9759	53.1539	53.1699	53.2119	53.2639	52.0053	52.0736	52.0763	52.1093	53.0434	52.9061	52.7388	51.2021	52.4859	51.3025	53.1996	53.1216	53.2424	53.4299	52.7687	53.0162	54.2267	54.5407	54.832	55.1881
Portugal	Male	15 to 19	Dermatitis	49.0514	48.9781	49.0065	48.926	48.9962	48.8687	48.3911	48.3824	48.5375	48.5279	49.043	48.8962	48.7595	48.6657	48.1899	48.1244	48.2846	48.4105	48.7345	48.8681	48.3573	48.4658	48.5655	48.7292	49.3585	49.5	49.6279	49.7748
Portugal	Male	5 to 9	Dermatitis	66.9229	64.4214	67.1913	67.1351	65.2338	65.2817	67.3179	67.3431	65.3595	65.0682	65.3605	65.3837	65.4383	64.626	64.4065	64.448	67.0827	67.1046	66.4796	64.452	65.7627	65.7722	65.9118	66	66.563	66.5481	66.7044	67.2463
Spain	Both	0 to 20	Dermatitis	38.9842	38.1201	36.8784	36.3415	35.9012	35.7214	36.3159	36.9653	37.9076	38.4876	39.6853	41.0411	42.3689	44.3206	45.551	46.2789	47.167	47.344	48.6445	49.569	50.4121	50.7866	51.1672	51.6774	51.5082	51.1412	50.6467	50.0742
Spain	Both	1 to 4	Dermatitis	60.8646	61.1516	60.5163	59.2969	62.1247	61.917	61.3128	61.7163	61.3764	62.1382	62.0511	62.955	63.707	65.6647	64.8402	62.5757	62.4373	61.2756	62.6945	61.5716	62.1009	60.1567	60.0817	61.4791	60.0111	61.235	62.7659	62.3117
Spain	Both	10 to 14	Dermatitis	37.2838	37.1474	36.5378	35.5083	35.4199	34.8167	35.505	36.1474	35.2469	35.7469	35.726	35.8189	36.3476	37.2078	37.3557	37.4437	37.0291	36.4068	37.3588	37.8645	37.0143	37.4636	37.1835	37.1584	37.851	37.9795	37.5096	37.3235
Spain	Both	15 to 19	Dermatitis	33.8175	33.7769	33.1342	34	33.0661	33.0277	33.1249	32.9621	33.6233	32.7439	33.004	33.0815	33.0948	33.2087	33.7218	33.6777	33.7799	33.0965	33.4242	33.5461	33.4096	33.5518	33.7903	33.8416	34.0383	34.1744	33.8781	34.0125
Spain	Both	5 to 9	Dermatitis	46.4184	46.9435	47.5448	47.6707	46.3087	46.0809	46.4955	45.6311	47.4239	46.0094	46.9925	47.1987	46.1996	47.5781	47.6961	47.7447	47.8343	47.1706	46.0519	46.1733	47.5192	47.6266	47.6709	47.708	48.0245	47.4061	48.4455	50.0871
Spain	Female	0 to 20	Dermatitis	38.3869	37.7694	37.236	36.1225	36.0899	35.7075	36.2393	37.4271	37.5295	38.4331	39.8459	41.2016	42.4695	44.6812	46.1629	46.6192	47.2712	47.7664	49.1199	50.0462	50.5841	50.7457	50.8276	51.597	51.3219	50.9029	50.4344	50.002
Spain	Female	1 to 4	Dermatitis	61.4449	61.3962	63.0067	60.3303	63.5821	62.1331	62.9396	63.8067	62.9685	64.4199	64.3055	64.7423	64.6094	68.3057	68.1978	64.3885	64.1385	62.6039	63.8943	63.8834	63.7159	60.8946	60.8213	63.3573	60.7886	60.7839	63.4234	62.5812
Spain	Female	10 to 14	Dermatitis	36.6189	36.9299	37.0209	35.3028	35.3929	35.2379	35.3318	36.8429	34.9572	35.0867	35.8435	35.9758	36.2243	37.5987	37.7935	37.9584	36.9485	36.374	38.1778	38.18	37.2439	37.3226	36.7157	36.7265	37.9848	38.1613	37.0964	37.3361
Spain	Female	15 to 19	Dermatitis	34.2172	34.5337	33.8436	34.6485	33.9121	33.5486	33.5781	33.4878	33.8455	33.5604	34.016	34.1704	34.113	34.2074	34.9134	34.9289	34.9297	34.1888	34.433	34.374	34.3703	34.7557	34.4041	34.4898	34.5668	34.6624	34.7516	34.9266
Spain	Female	5 to 9	Dermatitis	45.3444	45.5589	47.3284	46.7658	46.4789	46.2732	46.387	46.3166	45.9871	44.9484	45.0511	45.3429	45.7259	45.8188	46.0452	46.0349	46.0388	48.1256	45.986	46.0377	46.0678	46.1885	46.1923	46.1784	46.4318	46.7155	47.0315	49.1118
Spain	Male	0 to 20	Dermatitis	39.3407	38.1966	36.1626	36.2576	35.3582	35.4039	36.0718	36.1258	38.009	38.2306	39.2004	40.5654	41.9675	43.6481	44.6139	45.6452	46.7998	46.6283	47.8747	48.8053	49.9876	50.5985	51.3092	51.5357	51.483	51.1697	50.643	49.9134
Spain	Male	1 to 4	Dermatitis	60.1986	60.8528	57.7082	58.2522	60.3749	61.6088	59.4318	59.2688	59.526	59.4329	59.3834	60.7545	62.4671	62.2841	60.7064	60.3824	60.3781	59.7335	61.186	58.8851	60.1652	59.3713	59.2983	59.286	59.1843	61.7135	61.8549	61.8792
Spain	Male	10 to 14	Dermatitis	37.6967	37.0851	35.7217	35.4059	35.1244	34.0478	35.3668	35.0841	35.2364	36.1303	35.2913	35.3419	36.1688	36.485	36.5849	36.5889	36.8075	36.1264	36.1796	37.22	36.4485	37.3029	37.3685	37.2984	37.3796	37.4595	37.6143	36.978
Spain	Male	15 to 19	Dermatitis	32.4101	31.972	31.3886	32.3373	31.1827	31.5155	31.6945	31.454	32.466	30.8959	30.9347	30.9287	31.0242	31.1652	31.4702	31.3622	31.5886	30.9619	31.3809	31.7181	31.4426	31.2972	32.2018	32.2137	32.556	32.7254	31.9928	32.0656
Spain	Male	5 to 9	Dermatitis	46.8384	47.6857	47.0154	47.8889	45.3586	45.1178	45.8547	44.1306	48.2225	46.4042	48.3394	48.4529	45.9541	48.7261	48.7329	48.847	49.0344	45.4017	45.3909	45.573	48.3347	48.4158	48.5078	48.604	48.9984	47.415	49.2417	50.4075
Sweden	Both	0 to 20	Dermatitis	93.3514	94.346	95.2488	96.5614	97.3792	98.0187	97.983	98.0029	97.2639	96.5682	95.0898	93.949	92.5214	91.6136	90.5185	89.8858	89.3551	89.2993	89.8955	90.7267	92.1461	93.2581	94.653	96.0023	96.8336	97.2884	97.3148	96.8832
Sweden	Both	1 to 4	Dermatitis	82.1422	81.3246	81.3044	81.6709	80.9448	81.4444	80.4768	80.9587	80.8165	80.2528	79.8107	80.1838	80.4181	80.9375	81.2644	80.8398	80.7691	80.6644	81.0504	80.5568	80.5112	80.5678	80.7487	80.7714	81.3288	81.9129	81.9947	81.6103
Sweden	Both	10 to 14	Dermatitis	90.766	90.754	89.8655	90.5233	89.9688	90.4635	90.0915	90.4751	90.5032	90.9139	90.3103	90.9655	90.4535	90.7615	90.5711	90.7332	90.2605	90.4625	90.5799	90.3925	90.3119	90.3719	89.8839	90.351	90.1674	89.8444	89.47	89.0741
Sweden	Both	15 to 19	Dermatitis	87.5884	87.6251	87.4685	86.854	87.188	86.8155	87.2004	87.2467	87.2933	87.3589	87.8658	87.6559	87.8499	87.9444	88.0374	88.2664	87.8295	87.7503	87.6821	87.7639	88.3399	87.5306	87.5131	87.6329	87.5223	87.3862	87.3167	87.3528
Sweden	Both	5 to 9	Dermatitis	99.4291	99.0539	98.7259	98.4979	98.1523	98.0739	98.1108	98.3593	98.0927	98.453	97.6442	97.934	98.1551	99.1791	98.8469	98.9916	99.7569	98.9016	99.2783	100	99.5959	98.9165	99.4648	99.6104	99.1249	98.9769	99.2459	99.0238
Sweden	Female	0 to 20	Dermatitis	91.7872	92.7233	93.658	94.8683	95.6051	96.373	96.3319	96.5319	95.9194	95.3061	93.6798	92.6743	90.9707	90.1893	88.9773	88.5008	87.8175	87.8237	88.6183	89.5514	91.0016	92.079	93.4748	94.9882	95.7738	96.1831	96.3643	95.9693
Sweden	Female	1 to 4	Dermatitis	83.6814	83.0677	82.7322	83.3784	82.0901	83.122	81.8526	82.7856	82.3083	81.7359	81.0875	80.9624	81.1967	81.749	82.053	82.1096	82.154	82.6692	82.3975	82.466	82.5011	82.5591	82.8361	82.7212	82.3795	83.203	83.1522	83.1934
Sweden	Female	10 to 14	Dermatitis	89.7203	89.185	88.3611	88.8843	88.088	88.8604	88.2886	89.0764	89.0865	89.8177	88.6333	89.8787	88.8177	89.4538	89.2492	89.5357	88.6573	89.0545	89.5025	89.3522	89.2631	89.404	88.5936	89.5804	89.3795	88.7338	88.6467	88.3598
Sweden	Female	15 to 19	Dermatitis	86.1336	86.406	86.2806	85.3332	86.0186	85.4012	86.0871	85.9639	86.1446	86.3824	86.8925	86.5899	86.742	86.6652	86.7571	87.2244	86.6449	86.5969	86.804	86.6667	87.4068	86.6215	86.6111	86.5859	86.8878	86.8467	86.7951	86.7813
Sweden	Female	5 to 9	Dermatitis	98.373	97.9206	97.7559	97.4974	96.8618	96.7548	96.823	97.2871	97.4786	97.3252	96.7729	97.0639	97.2168	98.856	98.2333	98.3428	99.4931	97.7528	98.6236	100	99.106	98.0609	98.9883	99.3023	98.4383	98.1268	98.6442	98.269
Sweden	Male	0 to 20	Dermatitis	94.9241	95.9969	96.8726	98.3131	99.2291	99.7231	99.6903	99.4981	98.6045	97.8057	96.4848	95.1797	94.0618	93.0009	92.0353	91.2147	90.8567	90.7275	91.097	91.817	93.2107	94.3726	95.7782	96.9508	97.8424	98.3528	98.2075	97.7326
Sweden	Male	1 to 4	Dermatitis	78.9543	77.9602	78.3071	78.3156	78.2935	78.1291	77.579	77.4829	77.7355	77.2253	77.0574	77.9871	78.2067	78.6488	78.979	78.0269	77.8264	77.0086	78.1338	77.0254	76.894	76.9475	77.0039	77.1857	78.7484	79.0125	79.2485	78.408
Sweden	Male	10 to 14	Dermatitis	91.6208	92.2079	91.2465	92.067	91.7964	91.9901	91.8481	91.7684	91.8228	91.8703	91.8964	91.8928	91.9959	91.9162	91.7291	91.7404	91.71	91.6901	91.4505	91.2303	91.1611	91.1359	91.0028	90.871	90.7046	90.7323	90.0259	89.5055
Sweden	Male	15 to 19	Dermatitis	87.2596	86.9948	86.813	86.6327	86.5083	86.4565	86.4366	86.6895	86.5699	86.4138	86.9397	86.8585	87.0867	87.4059	87.4913	87.3979	87.1598	87.0527	86.6174	86.9776	87.3485	86.5091	86.4954	86.8432	86.2287	85.9884	85.9339	86.0176
Sweden	Male	5 to 9	Dermatitis	100	99.7177	99.1997	99.0027	98.9764	98.9235	98.9289	98.9482	98.1659	99.0894	97.9993	98.2742	98.5697	98.9237	98.9377	99.1286	99.4705	99.592	99.401	99.3868	99.5188	99.2486	99.3782	99.3466	99.2888	99.3293	99.3265	99.2785
Switzerland	Both	0 to 20	Dermatitis	83.9118	84.5815	85.5664	85.7565	85.9625	86.1509	85.9093	85.7991	85.7732	85.5241	84.9915	84.6619	83.9362	83.4738	83.0191	82.5809	82.4484	82.3953	81.8002	81.907	82.1706	82.4056	83.159	83.3439	83.877	83.9201	84.5345	85.5792
Switzerland	Both	1 to 4	Dermatitis	56.8268	56.4325	57.0193	55.6717	54.1925	54.1951	55.9375	56.0894	55.5789	56.7183	55.8063	55.7971	55.1581	54.8523	55.3453	55.3455	56.2156	57.311	55.565	55.8221	56.5771	56.5735	56.5753	55.7708	55.7785	56.5133	56.2469	56.3613
Switzerland	Both	10 to 14	Dermatitis	83.4217	83.4756	83.7455	83.459	83.9454	83.9419	84.0014	83.8462	83.6574	83.7324	83.8446	83.9985	83.5857	83.6112	83.6059	83.4986	83.7528	84.1362	83.3674	83.7494	83.3585	83.3469	83.723	83.9095	84.3893	83.7772	83.8549	83.9383
Switzerland	Both	15 to 19	Dermatitis	77.2331	77.327	77.3937	77.4645	77.4348	77.4801	77.3285	77.5	77.3924	77.7722	77.4558	77.3464	77.087	77.4368	77.2186	77.2295	77.4672	77.4216	77.5972	77.4209	77.3121	77.3073	77.7338	77.1255	77.5103	76.7951	77.2733	77.4322
Switzerland	Both	5 to 9	Dermatitis	86.7567	86.0705	86.6841	86.5101	86.3483	86.926	84.7313	84.7481	87.0171	86.0646	86.2929	86.8911	87.391	87.3212	87.3346	87.3082	87.0188	87.0431	86.4809	86.0535	86.5185	85.5529	85.5336	85.6521	85.0293	84.9985	84.8714	87.5201
Switzerland	Female	0 to 20	Dermatitis	83.656	84.813	85.2842	85.193	85.7451	85.8089	86.0028	85.8155	85.5047	85.646	84.8477	84.3188	83.7468	82.7554	82.6089	82.0905	82.1812	82.1187	81.3565	81.0167	81.6624	81.7518	82.9162	83.3149	83.9278	84.1437	84.7373	85.5034
Switzerland	Female	1 to 4	Dermatitis	57.4406	57.464	56.9113	54.4727	54.4658	54.4645	57.0024	55.7866	55.7717	57.2813	55.6209	55.6153	54.4451	54.4643	54.4745	54.4778	56.9478	58.3872	55.7137	55.6968	56.3511	56.3524	56.3509	55.7988	55.805	57.1426	57.1332	57.1539
Switzerland	Female	10 to 14	Dermatitis	83.5604	84.37	84.3644	84.1035	84.8486	84.8481	84.8378	84.8196	84.4829	84.6388	84.9007	84.887	84.752	83.6058	84.3119	84.5837	84.5779	84.5808	83.861	83.8521	83.8398	83.8353	84.5728	84.9288	85.9613	84.8943	85.0692	84.305
Switzerland	Female	15 to 19	Dermatitis	77.5761	77.7712	77.5912	77.312	77.276	77.2425	76.9652	77.42	77.3841	78.1065	77.1702	77.1794	76.806	77.4355	77.0111	77.0247	77.3224	77.5034	78.0592	76.8808	76.8794	76.8714	78.0646	76.9476	77.3618	77.0549	77.0796	77.6
Switzerland	Female	5 to 9	Dermatitis	84.4868	84.6387	84.587	84.6536	84.7125	84.7667	84.3071	84.3472	84.7953	84.6006	84.9911	84.697	86.156	84.7138	85.8602	84.7359	84.739	84.7924	83.3413	83.3131	85.1398	83.3115	83.2909	85.1006	83.9589	83.948	83.9267	85.9034
Switzerland	Male	0 to 20	Dermatitis	84.0891	84.2233	85.7791	86.2819	86.1067	86.434	85.709	85.6838	85.9747	85.2909	85.047	84.9373	84.0395	84.1602	83.358	83.0069	82.6278	82.5814	82.1698	82.7742	82.6177	83.0164	83.3231	83.2784	83.7296	83.5918	84.2372	85.5971
Switzerland	Male	1 to 4	Dermatitis	56.1759	55.3346	57.1827	57.1851	54.1381	54.1457	54.846	56.548	55.5129	56.143	56.1553	56.1433	56.1557	55.5028	56.5056	56.5027	55.4888	56.1051	55.5518	56.1026	56.9139	56.9048	56.9106	55.8816	55.8905	55.8863	55.3505	55.5617
Switzerland	Male	10 to 14	Dermatitis	83.1011	82.3454	82.9127	82.5971	82.81	82.7969	82.9285	82.6183	82.5808	82.5583	82.5072	82.8481	82.1196	83.4328	82.6429	82.1188	82.6644	83.4774	82.6492	83.4638	82.6645	82.6566	82.655	82.6556	82.5244	82.4102	82.3729	83.3752
Switzerland	Male	15 to 19	Dermatitis	75.5807	75.5507	75.8795	76.3437	76.3087	76.4419	76.4374	76.281	76.1002	76.0952	76.4722	76.2134	76.0953	76.1057	76.1154	76.1222	76.2895	75.9566	75.6917	76.7002	76.4686	76.473	76.0257	76.0355	76.397	75.2673	76.2973	76.0661
Switzerland	Male	5 to 9	Dermatitis	88.5787	86.9823	88.3109	87.873	87.4742	88.6183	84.5567	84.5478	88.78	87.0137	87.0623	88.628	88.0932	89.5064	88.2908	89.4623	88.8661	88.8586	89.2578	88.3966	87.3862	87.3551	87.3338	85.6388	85.5935	85.5338	85.2928	88.6519
United Kingdom	Both	0 to 20	Dermatitis	94.2826	96.0057	97.6839	99.0956	99.8608	100	99.7635	99.4033	98.9559	98.5692	98.2994	97.9961	97.5468	97.1172	96.7066	96.3726	96.0091	95.6651	95.5114	95.5498	95.7562	96.2584	96.7226	96.9887	97.0793	97.0834	96.9977	96.804
United Kingdom	Both	1 to 4	Dermatitis	72.3215	72.3404	72.3045	72.2989	72.2667	72.5239	72.6161	72.8898	73.1086	73.2931	73.396	73.5512	73.59	73.7168	73.9768	74.1957	74.1298	74.1233	74.0628	73.9905	73.8906	73.9011	74.1124	74.2003	74.2941	74.5397	74.7989	74.9107
United Kingdom	Both	10 to 14	Dermatitis	95.3738	96.7948	98.0136	98.9993	99.7308	100	99.9663	99.8406	99.6748	99.3714	99.3638	99.428	99.3795	99.4462	99.368	99.2885	99.1446	98.9572	98.6881	98.423	98.0624	97.7941	97.2919	96.7552	96.0358	95.2662	94.4664	93.6224
United Kingdom	Both	15 to 19	Dermatitis	91.9374	92.8375	93.7067	94.4636	95.0722	95.5284	95.8808	96.321	96.6844	96.8803	96.9617	97.0087	96.8412	96.692	96.5511	96.4009	96.2428	95.8951	95.4668	95.0412	94.7039	94.2647	93.7801	93.1987	92.5416	91.8207	91.0844	90.3449
United Kingdom	Both	5 to 9	Dermatitis	92.3963	93.0235	93.468	93.9646	94.1279	94.1753	94.3935	94.3228	94.2683	94.3599	94.4042	94.6801	95.4097	96.2063	96.7452	97.1211	97.4745	97.629	97.689	97.642	97.4018	97.4593	97.3756	97.0097	96.8031	96.5906	96.0931	95.5074
United Kingdom	Female	0 to 20	Dermatitis	93.9963	95.8254	97.5522	99.0009	99.8175	100	99.7536	99.4301	98.9023	98.5335	98.2892	98.0554	97.6327	97.1817	96.7974	96.48	96.1233	95.7479	95.5628	95.5697	95.721	96.2017	96.6706	96.9876	97.0711	97.1345	97.0789	96.9386
United Kingdom	Female	1 to 4	Dermatitis	73.5025	73.442	73.2712	73.1678	73.2136	73.5373	73.5134	73.6589	73.8432	73.8575	73.9952	74.2229	74.3726	74.5337	74.6858	75.0421	74.8877	74.8708	74.7996	74.7508	74.6512	74.7008	74.8	74.8693	74.9551	75.1849	75.4597	75.739
United Kingdom	Female	10 to 14	Dermatitis	95.3125	96.7389	98.0083	99.0109	99.7133	100	99.943	99.8608	99.6328	99.318	99.2631	99.4244	99.3661	99.3437	99.3409	99.2476	99.1541	98.8562	98.573	98.3238	98.0676	97.7659	97.3105	96.9189	96.212	95.6266	94.9698	94.241
United Kingdom	Female	15 to 19	Dermatitis	93.1549	93.9869	94.7919	95.4601	96.0768	96.5173	96.8853	97.3129	97.6768	97.8807	97.9919	98.055	97.929	97.7963	97.656	97.5746	97.4345	97.0995	96.6306	96.1718	95.8272	95.401	94.9511	94.4031	93.8595	93.1429	92.4981	91.8673
United Kingdom	Female	5 to 9	Dermatitis	91.294	92.6767	93.5291	94.4368	94.778	94.9217	95.0961	95.2716	94.8614	95.166	95.2257	95.408	96.0925	96.846	97.4367	97.6742	98.0514	98.2838	98.3944	98.3133	97.7161	97.8606	97.7901	97.4371	97.0158	96.8551	96.1498	95.3157
United Kingdom	Male	0 to 20	Dermatitis	94.5637	96.1812	97.817	99.197	99.9094	100	99.7717	99.3684	99.0064	98.5979	98.2987	97.9154	97.4301	97.0151	96.567	96.2083	95.8325	95.5232	95.4062	95.4815	95.7506	96.2787	96.7419	96.952	97.0474	96.9823	96.8576	96.5992
United Kingdom	Male	1 to 4	Dermatitis	70.2646	70.3611	70.4729	70.5724	70.4528	70.6145	70.8297	71.2287	71.4724	71.8341	71.8909	71.9511	71.8579	71.9311	72.2882	72.3331	72.3724	72.3782	72.3345	72.2417	72.1499	72.1166	72.4393	72.5429	72.6409	72.8884	73.1133	73.0317
United Kingdom	Male	10 to 14	Dermatitis	95.4028	96.8267	97.9967	98.9731	99.7433	100	99.9983	99.8268	99.7274	99.4334	99.4791	99.4416	99.4065	99.5715	99.4138	99.3443	99.1398	99.0752	98.8213	98.534	98.0539	97.8083	97.2427	96.5368	95.7863	94.7972	93.8207	92.8283
United Kingdom	Male	15 to 19	Dermatitis	88.6343	89.623	90.5675	91.4192	92.0062	92.4686	92.7907	93.2233	93.5748	93.7581	93.8151	93.862	93.6385	93.4604	93.3133	93.0821	92.9112	92.5665	92.2078	91.8391	91.51	91.0506	90.5453	89.9352	89.138	88.4145	87.5564	86.6835
United Kingdom	Male	5 to 9	Dermatitis	93.2544	93.0848	93.0965	93.157	93.1306	93.0755	93.3388	93.0157	93.3451	93.2191	93.2486	93.6211	94.4047	95.2481	95.7317	96.2543	96.5774	96.6491	96.6578	96.6502	96.791	96.7554	96.6531	96.2645	96.2726	95.9901	95.6994	95.363
Southern Latin America	Both	0 to 20	Dermatitis	58.4004	58.1938	58.0857	57.4759	57.2259	57.0593	56.9925	56.668	56.2955	56.2697	55.7632	55.6108	55.2173	54.9326	55.0246	54.6796	54.1896	53.6236	53.4566	53.1582	53.5224	53.5376	53.7925	53.7871	54.4793	54.8491	55.207	55.9755
Southern Latin America	Both	1 to 4	Dermatitis	59.3483	60.4716	61.3812	60.4952	60.9063	61.2271	61.1556	61.9887	61.9771	62.0615	62.1181	61.957	61.9135	61.5845	61.8263	61.6334	62.1519	61.33	61.1527	61.924	62.2052	61.862	61.8326	60.8242	62.0307	62.0214	60.1441	61.2986
Southern Latin America	Both	10 to 14	Dermatitis	45.3743	44.7561	44.8105	44.9658	45.0088	44.5672	45.181	45.1441	44.9247	45.1862	45.1889	44.895	45.02	45.2038	45.3358	45.4507	45.4349	45.1112	44.907	44.7444	44.7693	44.4232	44.353	44.1659	44.2949	44.2258	44.3306	44.5118
Southern Latin America	Both	15 to 19	Dermatitis	49.5955	49.4277	49.1762	48.9774	48.601	48.0994	48.2765	48.182	48.5329	49.0251	48.8467	48.8286	48.8928	49.1964	49.3315	49.596	49.3311	49.2656	49.5779	49.2751	49.603	48.999	48.9695	48.8392	49.0599	48.7294	48.9624	48.6077
Southern Latin America	Both	5 to 9	Dermatitis	46.1708	46.6201	46.7401	45.1606	44.8014	46.0609	45.7586	45.5797	45.5441	45.9301	45.2169	46.9169	46.0033	45.3236	46.9908	46.2566	45.5451	45.8024	46.2968	45.4791	46.0067	46.6766	46.5451	46.3494	46.6042	47.0281	47.2828	48.0425
Southern Latin America	Female	0 to 20	Dermatitis	57.4471	57.2424	57.4661	56.5356	56.4326	56.5209	56.3837	56.1478	55.9565	56.0111	55.3938	55.2774	54.8123	54.7908	54.8719	54.4501	53.8743	53.005	52.8927	52.952	53.4954	53.0639	53.6331	53.299	53.9571	54.3003	54.4065	55.5766
Southern Latin America	Female	1 to 4	Dermatitis	60.2873	61.9275	63.3206	61.453	62.3471	62.7164	63.0334	63.8252	63.8159	63.0033	63.0886	64.439	63.9191	63.6186	63.2593	63.3811	63.2746	62.3743	62.1765	63.9277	63.9726	62.9127	63.907	61.6824	63.178	63.282	60.7801	63.6994
Southern Latin America	Female	10 to 14	Dermatitis	45.55	44.7598	45.0677	45.481	45.5332	45.3875	45.6863	45.6299	45.7576	46.3154	46.3168	45.5991	45.7941	45.9216	46.1864	46.1907	46.2749	45.6447	45.3676	45.359	45.8427	44.9713	44.8908	44.6281	44.7545	44.8701	44.4619	44.8829
Southern Latin America	Female	15 to 19	Dermatitis	50.5682	50.3248	50.2194	49.8891	49.5188	48.9597	49.1481	49.1497	49.5168	50.1361	49.8213	50.0209	49.8481	50.3053	50.4735	50.8118	50.5631	50.3132	50.8829	50.6981	50.961	50.2314	50.2416	50.0115	50.2043	49.7912	50.1547	49.9786
Southern Latin America	Female	5 to 9	Dermatitis	43.9274	44.2776	44.9522	42.2716	42.0942	44.2624	43.5813	43.6922	43.8204	44.5539	43.3435	44.0839	43.5443	44.2219	46.2286	44.7645	43.9829	43.5583	43.9886	43.5996	44.7388	44.9929	45.713	45.1831	44.8509	44.9157	45.0073	45.4757
Southern Latin America	Male	0 to 20	Dermatitis	59.2636	59.0513	58.5792	58.3177	57.9095	57.4669	57.4766	57.0567	56.4872	56.3787	55.9907	55.8001	55.4825	54.9092	55.0131	54.7502	54.3473	54.112	53.8823	53.1917	53.3647	53.8659	53.7826	54.1363	54.874	55.2777	55.9136	56.2588
Southern Latin America	Male	1 to 4	Dermatitis	58.4721	58.9435	59.2517	59.5201	59.3666	59.6102	59.1173	59.9331	59.921	60.9881	61.0089	59.1953	59.6816	59.3466	60.2332	59.7097	60.8765	60.1995	60.0587	59.6964	60.215	60.6849	59.533	59.939	60.7323	60.5981	59.5508	58.6804
Southern Latin America	Male	10 to 14	Dermatitis	44.8742	44.433	44.2134	44.0963	44.141	43.3921	44.3441	44.3331	43.7457	43.702	43.7105	43.867	43.9197	44.1572	44.1431	44.3727	44.256	44.2605	44.1329	43.8082	43.345	43.5537	43.4974	43.3976	43.539	43.2749	43.9303	43.87
Southern Latin America	Male	15 to 19	Dermatitis	47.0568	46.981	46.5603	46.5349	46.1697	45.7517	45.9331	45.7359	46.0849	46.4397	46.4325	46.1643	46.5135	46.6297	46.7214	46.9033	46.6041	46.7735	46.7652	46.3279	46.7289	46.2769	46.1978	46.1964	46.4621	46.2342	46.3284	45.7659
Southern Latin America	Male	5 to 9	Dermatitis	47.9597	48.504	48.0354	47.6166	47.0701	47.3716	47.4701	46.9951	46.7891	46.8144	46.624	49.3104	48.0186	45.9356	47.2468	47.2765	46.6415	47.6032	48.1578	46.8981	46.7872	47.891	46.8793	47.0397	47.9098	48.7087	49.1338	50.1974
Argentina	Both	0 to 20	Dermatitis	55.1279	54.5136	53.855	52.9708	52.5343	52.0839	52.1728	52.1091	51.7287	51.8865	51.7183	51.8783	51.525	51.261	51.904	51.7551	51.3838	50.8098	50.52	50.0789	50.3987	50.099	50.3634	50.1167	50.8502	50.976	51.4727	52.1985
Argentina	Both	1 to 4	Dermatitis	57.4132	59.0437	60.6616	59.2816	60.5325	59.9611	60.2476	61.4228	61.4126	61.5991	61.7589	61.1992	60.8258	60.6295	61.6514	60.7085	61.402	60.3469	60.03	60.5858	60.8387	60.4894	61.0852	58.9748	61.0075	60.4103	58.7337	59.6188
Argentina	Both	10 to 14	Dermatitis	41.8582	40.9621	40.3473	40.3663	40.2553	39.87	40.5819	40.4679	40.0426	40.2562	40.2226	39.8247	39.8443	39.9004	40.2484	40.5705	40.3794	40.4503	39.9607	40.2136	40.2683	39.6445	39.6591	39.7213	39.9754	39.7685	39.8669	39.9971
Argentina	Both	15 to 19	Dermatitis	44.8592	44.5427	44.2331	44.3578	43.7183	43.2112	43.2737	43.3802	43.354	43.7526	43.7085	43.895	43.6919	44.0265	44.0546	44.3831	43.8909	43.8034	44.4778	44.1907	44.8806	44.0638	44.1559	43.9161	44.4035	44.2578	44.5608	44.421
Argentina	Both	5 to 9	Dermatitis	42.7258	43.1482	42.4037	40.795	40.4548	41.2387	41.3452	41.4495	41.2982	41.1549	40.2462	42.6386	42.1051	40.332	42.8803	42.1598	41.6831	41.2986	41.7841	40.6676	41.5488	42.3062	41.984	42.1218	41.8693	41.9643	43.0729	43.4548
Argentina	Female	0 to 20	Dermatitis	53.9111	53.4722	52.832	51.7833	51.6218	51.2989	51.3799	51.3317	51.2184	51.5567	51.2408	51.3294	50.9791	50.8784	51.601	51.4658	50.8041	50.1411	49.8538	49.9495	50.4876	49.5733	50.0714	49.4486	49.9579	50.2449	50.2866	51.5778
Argentina	Female	1 to 4	Dermatitis	58.0023	60.699	61.9349	59.2345	61.9107	60.6173	61.7021	62.7155	62.8921	62.6279	62.7761	63.917	63.1294	62.6855	63.0482	62.2853	62.1069	61.7226	61.343	63.1319	63.049	61.4936	62.7922	59.2325	61.5039	61.3747	58.7525	62.3355
Argentina	Female	10 to 14	Dermatitis	41.6835	40.6178	40.2357	40.8925	40.818	40.8978	40.9444	40.9268	40.9663	41.3776	41.4118	40.3303	40.3677	40.4659	41.1462	41.3483	41.0096	40.9636	40.2975	40.8845	41.3947	40.1557	40.1254	40.1321	40.1408	40.4614	40.023	40.1463
Argentina	Female	15 to 19	Dermatitis	45.6867	45.4029	45.0949	45.3256	44.6307	44.0213	44.1608	44.1704	44.1193	44.8656	44.7839	45.1345	44.7615	45.0014	45.0508	45.5965	45.178	44.7029	45.8701	45.6686	46.305	45.3381	45.5058	45.0781	45.5226	45.262	45.5325	45.692
Argentina	Female	5 to 9	Dermatitis	40.2998	40.9206	40.1908	37.6246	37.3161	38.9443	39.1069	39.3612	39.5965	39.6895	37.8289	38.9822	39.2314	38.7147	41.8574	40.8478	39.6965	39.1677	38.9851	38.7422	40.5264	40.5757	40.8627	40.9383	39.4642	39.3534	39.8144	40.1438
Argentina	Male	0 to 20	Dermatitis	56.2673	55.4524	54.7665	54.0581	53.3219	52.7319	52.8319	52.755	52.085	52.0533	52.0472	52.2891	51.9305	51.486	52.046	51.8827	51.8212	51.347	51.0501	50.0196	50.1057	50.4718	50.4836	50.6448	51.6295	51.5845	52.5783	52.7031
Argentina	Male	1 to 4	Dermatitis	57.0474	57.3805	59.3002	59.4939	59.0727	59.3474	58.7332	59.9996	59.7867	60.4568	60.6179	58.2303	58.342	58.4327	60.1027	59.0348	60.6357	58.9177	58.6935	57.8496	58.4529	59.4552	59.2307	58.8792	60.4883	59.4209	58.9128	56.7682
Argentina	Male	10 to 14	Dermatitis	41.7259	40.9973	40.1253	39.4687	39.3298	38.4619	39.8866	39.6788	38.7613	38.7699	38.6675	38.9962	38.9957	38.9982	38.9846	39.4311	39.4081	39.6067	39.3052	39.2073	38.7801	38.803	38.868	38.9935	39.5191	38.7523	39.4276	39.573
Argentina	Male	15 to 19	Dermatitis	42.5644	42.1936	41.8809	41.8756	41.3233	40.9502	40.9441	41.1802	41.2026	41.2036	41.2114	41.2202	41.2226	41.6762	41.6769	41.7496	41.1526	41.547	41.6116	41.2266	41.9695	41.3364	41.3321	41.3254	41.8714	41.866	42.2275	41.7258
Argentina	Male	5 to 9	Dermatitis	44.6917	44.8985	44.1337	43.5338	43.1602	43.055	43.104	43.0557	42.5025	42.1205	42.213	45.8753	44.5362	41.4705	43.3914	42.9805	43.2026	42.9724	44.1425	42.1233	42.0598	43.5553	42.6023	42.8117	43.8364	44.1495	45.92	46.3619
Chile	Both	0 to 20	Dermatitis	67.026	67.6905	68.8096	68.9242	69.123	69.5597	69.1342	68.1189	67.7269	67.1489	66.0114	65.2447	64.8055	64.5014	63.5696	62.8706	62.1078	61.6067	61.8012	61.8518	62.5109	63.2835	63.6523	64.215	64.879	65.8625	65.8295	66.5992
Chile	Both	1 to 4	Dermatitis	63.5507	63.3695	63.0608	63.1215	61.8813	64.0517	63.235	63.5792	63.8246	63.4961	63.4198	64.2854	64.8416	64.1868	62.6067	64.2104	64.4114	63.917	64.0629	65.4941	65.7196	65.3035	63.8976	65.3966	64.9207	66.3808	63.8715	65.677
Chile	Both	10 to 14	Dermatitis	55.2914	55.2827	56.6597	56.9384	57.1216	56.3765	56.9527	57.1624	57.1938	57.3112	57.3157	56.8978	57.2422	57.6843	57.6844	57.7997	58.2633	57.4821	58.0416	57.2894	57.475	57.828	57.7461	57.0685	56.8198	57.1144	56.9975	57.0541
Chile	Both	15 to 19	Dermatitis	60.4548	61.0211	61.3718	61.2959	61.8481	61.5422	61.8606	60.9783	62.0194	62.3895	61.9371	61.5025	62.1342	62.3906	62.5471	62.4049	62.3189	62.1922	61.8866	61.713	61.6619	61.5476	61.4073	61.6633	61.6262	60.9878	61.192	60.3169
Chile	Both	5 to 9	Dermatitis	55.4996	56.059	57.9167	56.1038	55.6122	57.7292	56.429	55.3669	55.7795	57.2614	57.0695	57.8572	56.3887	57.9534	58.3297	57.74	56.6541	58.5695	59.5265	58.9229	58.8859	59.3279	59.4801	58.0978	59.0328	60.1136	58.4517	59.9846
Chile	Female	0 to 20	Dermatitis	66.6185	66.9278	69.0777	68.5362	68.6749	69.6875	69.0523	68.247	67.8823	67.1348	65.9962	65.4426	64.7619	64.9745	63.8028	62.8992	62.4456	61.1837	61.5097	61.6415	62.4064	63.0446	63.9594	64.2954	65.2979	65.8032	65.9899	66.7988
Chile	Female	1 to 4	Dermatitis	65.018	64.4366	66.3606	65.9208	63.4884	67.2824	66.0741	66.5307	66.6078	64.1719	64.2417	66.2942	66.2877	66.1171	63.9583	66.1774	66.3782	64.0348	64.0702	66.4875	66.6457	66.5396	67.1075	67.8195	67.6829	68.4748	65.7624	67.4876
Chile	Female	10 to 14	Dermatitis	56.3696	56.2213	57.9321	57.7058	57.8483	57.1067	57.965	57.963	57.9874	58.6835	58.6987	58.1694	58.5703	58.8565	58.5671	58.659	59.6071	58.1988	58.9543	57.9076	58.6488	58.5715	58.5029	57.789	58.0436	57.7737	57.1195	57.961
Chile	Female	15 to 19	Dermatitis	61.7644	62.0428	62.8952	62.2543	62.9216	62.6654	62.9114	62.4708	63.6739	63.6428	62.8191	62.7781	62.9607	63.9338	64.0994	63.8229	63.6529	63.7007	63.2454	63.3158	63.1336	62.9831	62.8197	63.1001	63.0125	62.337	63.0818	62.1049
Chile	Female	5 to 9	Dermatitis	53.776	53.347	56.8577	53.493	53.6057	56.9233	54.3638	53.9078	54.0299	55.9929	56.1232	56.3724	54.6357	57.8661	58.1121	55.9658	56.0631	55.9894	58.042	56.9791	56.9689	57.5523	59.3063	57.04	58.6758	58.7937	58.44	58.9038
Chile	Male	0 to 20	Dermatitis	67.3202	68.3826	68.3833	69.2203	69.4922	69.3078	69.1053	67.8551	67.4308	67.0366	65.8902	64.883	64.7053	63.8325	63.1568	62.6757	61.5657	61.897	61.9475	61.9118	62.4602	63.3856	63.1652	63.985	64.2908	65.8052	65.542	66.2837
Chile	Male	1 to 4	Dermatitis	61.8299	62.0974	59.3604	59.9626	60.1219	60.336	60.0076	60.197	60.6064	62.6276	62.3952	61.8816	63.0203	61.8795	61.0619	61.8651	62.053	63.6296	63.8875	64.1295	64.4125	63.6885	60.2276	62.4745	61.6641	63.7464	61.654	63.4094
Chile	Male	10 to 14	Dermatitis	53.8312	53.9807	55.0067	55.8264	56.0684	55.3211	55.59	56.0276	56.0699	55.5849	55.5844	55.2819	55.5735	56.1785	56.4895	56.6262	56.5644	56.4548	56.7998	56.3627	55.9489	56.7658	56.6747	56.0495	55.2682	56.1777	56.6399	55.885
Chile	Male	15 to 19	Dermatitis	57.3226	58.265	58.0214	58.6743	59.1055	58.7664	59.1827	57.7802	58.6446	59.5088	59.5114	58.5961	59.7675	59.1374	59.2795	59.3142	59.3239	58.9979	58.8756	58.4155	58.5233	58.4471	58.3375	58.5768	58.6216	58.0354	57.6046	56.8798
Chile	Male	5 to 9	Dermatitis	56.7776	58.3647	58.4724	58.3	57.184	58.0337	58.0631	56.3825	57.0943	58.0619	57.5256	58.8707	57.7001	57.5284	58.0488	59.0819	56.7741	60.7449	60.5556	60.4384	60.3764	60.6729	59.1674	58.722	58.9264	61.0053	58.0143	60.6524
Uruguay	Both	0 to 20	Dermatitis	49.9961	49.6827	49.1055	47.9459	47.778	47.7041	48.0447	48.6337	48.136	48.9909	48.0021	47.9217	47.617	47.324	46.6524	45.9576	45.6438	44.9066	44.3729	44.2921	43.966	44.1775	44.1917	44.7747	45.8142	46.4362	47.7619	49.4384
Uruguay	Both	1 to 4	Dermatitis	57.1945	59.5997	59.2951	58.1414	59.1683	58.7413	59.3526	59.2021	57.8634	59.4509	59.2006	58.4541	59.6323	59.6725	59.7397	59.9443	59.8745	60.5232	60.1153	59.3862	59.9316	59.958	59.5886	59.2775	59.0662	59.0363	58.4522	59.8682
Uruguay	Both	10 to 14	Dermatitis	38.5511	37.5168	36.6958	36.2289	35.8823	35.8161	35.6299	35.354	35.6484	36.2784	35.1874	35.9535	35.5535	35.8496	35.1767	34.2619	34.9795	34.0781	34.549	34.5297	34.6604	34.978	34.8955	35.2344	36.6986	36.6379	37.9596	38.645
Uruguay	Both	15 to 19	Dermatitis	42.19	41.5413	41.3991	39.9199	40.1246	39.9501	40.2959	40.7832	40.1627	41.1491	40.0062	40.1917	40.3202	39.7423	39.5598	39.8577	39.7862	39.7511	39.6325	39.1569	38.888	39.3742	39.9502	40.5182	40.4824	40.9857	41.5069	42.345
Uruguay	Both	5 to 9	Dermatitis	37.6926	37.4551	37.6793	37.1463	36.0467	36.2104	36.2448	38.1833	36.6741	37.4333	37.4224	37.3945	36.3032	37.1043	37.0097	36.6612	36.4165	36.4105	35.2515	38.3796	37.7018	38.3175	38.1932	39.291	40.8524	40.5551	41.1241	42.811
Uruguay	Female	0 to 20	Dermatitis	49.1315	48.9242	48.2316	46.9886	46.729	46.4732	46.8464	47.6397	47.1623	48.3913	47.0103	47.2346	46.985	46.6246	46.2442	45.0427	44.9333	43.9103	43.6748	43.202	42.9763	43.1244	43.1154	43.4574	44.9102	45.7545	46.8431	48.8761
Uruguay	Female	1 to 4	Dermatitis	59.3848	61.2336	60.5634	59.4941	60.3231	59.4072	60.4294	60.8993	58.4315	60.8823	60.4388	60.5637	60.8267	61.9963	62.1931	62.9237	62.224	62.2088	63.1245	59.6431	60.4956	60.5059	59.7112	59.1265	59.7923	59.5445	60.7906	61.1177
Uruguay	Female	10 to 14	Dermatitis	38.1862	36.6576	35.6237	35.1405	34.7175	34.6771	34.7257	34.167	35.633	35.914	33.7624	35.3748	35.8603	35.4732	35.3178	33.706	35.2038	33.6691	33.6581	34.4238	34.415	34.8891	35.191	34.9453	36.7955	36.671	38.0212	39.0832
Uruguay	Female	15 to 19	Dermatitis	42.9596	42.4685	42.1205	40.404	40.8229	40.5926	40.5938	41.5293	40.3917	41.9158	40.7934	40.6768	41.0336	40.1169	40.281	40.19	40.1701	40.1494	40.1116	39.2262	39.2094	39.2706	39.8419	40.7106	41.0402	41.6723	42.0178	43.1521
Uruguay	Female	5 to 9	Dermatitis	34.6258	36.019	36.8159	36.1965	34.3796	34.1948	34.1698	36.0408	34.9065	36.5175	36.4519	36.4138	34.5	35.9817	35.8878	34.1381	34.2065	34.3479	34.4495	37.3261	36.714	37.7104	37.1585	37.5231	39.2164	40.3989	37.9565	41.3586
Uruguay	Male	0 to 20	Dermatitis	50.7624	50.3341	49.8824	48.8059	48.7343	48.8548	49.1623	49.5394	49.022	49.487	48.9186	48.5198	48.1632	47.9488	46.9733	46.815	46.2843	45.846	44.9931	45.3238	44.8927	45.1707	45.2065	46.0423	46.6487	47.0327	48.6122	49.9122
Uruguay	Male	1 to 4	Dermatitis	55.0772	57.9145	58.0402	56.8874	58.0588	58.2054	58.3173	57.4959	57.5031	58.0223	58.0071	56.3728	58.4713	57.2924	57.2232	56.847	57.4637	58.7803	56.9695	59.2796	59.4473	59.4891	59.6056	59.6116	58.4589	58.6598	56.1377	58.6133
Uruguay	Male	10 to 14	Dermatitis	38.6725	38.157	37.5642	37.1169	36.8496	36.759	36.3316	36.3506	35.4315	36.4295	36.4406	36.3341	35.0286	36.0465	34.8507	34.6564	34.5791	34.3339	35.2955	34.4783	34.7494	34.9092	34.4333	35.3661	36.4272	36.411	37.6943	37.9752
Uruguay	Male	15 to 19	Dermatitis	40.2066	39.3948	39.5014	38.3214	38.272	38.148	38.8935	38.8861	38.8717	39.2289	38.0815	38.6308	38.4947	38.314	37.7283	38.4852	38.3449	38.2878	38.0795	38.087	37.5368	38.5096	39.0816	39.2913	38.827	39.1652	39.8823	40.37
Uruguay	Male	5 to 9	Dermatitis	40.3774	38.452	38.0783	37.6321	37.2748	37.7964	37.8905	39.8773	38.0039	37.9032	37.959	37.9556	37.7191	37.8364	37.7564	38.8342	38.2846	38.1305	35.7149	39.055	38.3182	38.5442	38.8515	40.6773	42.0984	40.3116	43.9312	43.865
High-income North America	Both	0 to 20	Dermatitis	30.5072	31.4058	31.9315	32.0211	31.8594	31.3429	30.6995	30.3115	29.7654	29.4322	29.0587	28.7921	28.7862	28.7916	28.6587	28.5925	28.5817	28.6386	28.8558	29.1862	29.5494	29.7505	29.8035	29.7092	29.702	29.7216	29.819	29.7528
High-income North America	Both	1 to 4	Dermatitis	92.8575	92.0836	91.5083	91.1046	90.9799	90.9011	91.1603	91.8222	92.6838	93.6172	94.5493	95.3025	96.3911	97.6319	98.2334	98.9271	98.9865	98.8205	98.5772	98.4355	98.479	98.4699	98.3028	98.0601	97.8196	97.232	96.7189	96.2215
High-income North America	Both	10 to 14	Dermatitis	2.01905	2.57391	2.90698	3.15181	3.32052	3.48855	3.51685	3.86356	3.66643	3.75613	3.75873	3.92449	3.95277	4.06307	4.0542	4.11521	4.14348	4.03693	3.90319	3.93605	3.92242	3.89773	3.94254	3.97706	4.15668	4.2817	4.32155	4.4807
High-income North America	Both	15 to 19	Dermatitis	14.8291	15.1997	15.4733	15.7428	15.8568	15.8173	15.9374	15.9444	15.9469	15.9978	16.0651	16.1121	16.2733	16.368	16.4624	16.3414	16.3534	16.3667	16.432	16.484	16.4422	16.5305	16.5859	16.5216	16.4771	16.4058	16.4735	16.5401
High-income North America	Both	5 to 9	Dermatitis	2.99159	3.35214	3.15639	3.14483	3.29191	3.4799	3.54487	3.87054	4.25706	4.87555	5.13352	5.19381	5.4419	5.5146	5.51664	5.4417	5.77025	5.64776	5.48241	5.41554	5.76637	5.88329	6.19732	6.34795	6.78576	7.12736	7.68752	8.01881
High-income North America	Female	0 to 20	Dermatitis	30.029	30.975	31.4478	31.4701	31.3503	30.8203	30.2072	29.6971	29.0868	28.6375	28.2225	27.9918	27.9575	27.9374	27.6804	27.5742	27.5862	27.5718	27.8065	28.1519	28.4658	28.6264	28.7578	28.6425	28.6895	28.5397	28.6163	28.627
High-income North America	Female	1 to 4	Dermatitis	92.9403	92.1081	91.6041	90.9883	90.8968	90.9235	91.2071	92.0296	92.8668	94.0167	94.6789	95.6158	97.0046	98.3079	98.982	99.7367	99.7925	99.4717	99.314	99.1916	99.0601	98.9347	98.8343	98.3867	98.3827	97.6706	97.1833	96.7221
High-income North America	Female	10 to 14	Dermatitis	2.17462	2.76688	3.02336	3.261	3.55101	3.68587	3.80764	4.05814	3.93699	3.93995	4.01217	4.19734	4.19381	4.24788	4.1667	4.21466	4.17396	4.14704	4.02174	4.01942	3.95193	3.92591	3.97049	4.00905	4.2433	4.34521	4.28236	4.63024
High-income North America	Female	15 to 19	Dermatitis	16.7141	17.1818	17.3913	17.6695	17.7685	17.7225	17.8982	17.954	17.9883	17.9631	18.2321	18.3351	18.5028	18.7443	18.7509	18.5805	18.7792	18.6978	18.6871	18.7606	18.6881	18.7782	18.8804	18.7929	18.6849	18.5445	18.5964	18.6906
High-income North America	Female	5 to 9	Dermatitis	2.89781	3.24507	2.90473	2.80116	3.03652	3.20314	3.31671	3.24337	3.54107	3.98793	4.12508	4.32182	4.41709	4.45749	4.22036	4.13713	4.38688	4.13232	4.11463	4.11519	4.50709	4.41122	4.9427	5.27019	5.82995	5.62095	6.41925	6.888
High-income North America	Male	0 to 20	Dermatitis	30.9879	31.8509	32.4383	32.5997	32.3976	31.8922	31.2157	30.9517	30.4714	30.257	29.9261	29.6261	29.6514	29.6848	29.6767	29.6485	29.6118	29.7389	29.9381	30.2548	30.6686	30.9126	30.8871	30.815	30.7541	30.9448	31.0647	30.921
High-income North America	Male	1 to 4	Dermatitis	90.926	90.2632	89.6518	89.4934	89.3408	89.1562	89.3724	89.8283	90.6648	91.3227	92.476	93.0026	93.7267	94.8352	95.3372	95.9249	95.983	95.9846	95.6698	95.5157	95.7302	95.8363	95.6084	95.5846	95.1141	94.6874	94.1761	93.6692
High-income North America	Male	10 to 14	Dermatitis	1.84654	2.36405	2.77107	3.02191	3.0731	3.27078	3.21209	3.65077	3.37873	3.54788	3.48113	3.62763	3.68797	3.85344	3.9153	3.98871	4.08404	3.89733	3.75266	3.81639	3.85166	3.82585	3.86576	3.89432	4.01862	4.16447	4.30222	4.27832
High-income North America	Male	15 to 19	Dermatitis	11.7373	12.005	12.357	12.6202	12.7568	12.7242	12.772	12.7076	12.6589	12.7867	12.6022	12.5791	12.7224	12.6264	12.8145	12.7424	12.529	12.6507	12.8074	12.8347	12.8279	12.9151	12.9149	12.8711	12.898	12.9026	12.9808	13.0056
High-income North America	Male	5 to 9	Dermatitis	3.06198	3.43584	3.38597	3.46805	3.53267	3.7418	3.7648	4.48725	4.97135	5.76589	6.15092	6.09412	6.49385	6.60647	6.84038	6.77351	7.16829	7.17037	6.86093	6.72701	7.03147	7.35015	7.45286	7.43665	7.75745	8.62427	8.95521	9.15518
Canada	Both	0 to 20	Dermatitis	49.9178	50.1534	50.808	50.8162	50.6455	50.1283	49.9477	49.6229	48.6886	47.9925	47.349	46.2132	45.5314	44.6905	44.4713	44.0872	43.707	44.1576	43.8558	44.7567	45.8626	46.6545	47.3804	47.9797	48.437	49.1405	49.4371	49.7971
Canada	Both	1 to 4	Dermatitis	99.9605	97.7832	99.8689	99.3538	99.3252	98.3888	99.3637	99.3946	99.0559	98.9005	99.3009	99.2878	99.2572	99.652	99.8263	99.8094	98.7457	100	98.3767	98.5908	98.0585	98.1204	97.9974	98.3816	99.0923	99.9853	99.2016	99.1601
Canada	Both	10 to 14	Dermatitis	21.3033	22.237	22.6902	22.9821	23.0051	23.2078	23.0854	23.3106	23.3092	22.9483	22.9499	22.9487	22.9686	22.7313	22.6044	22.603	23.0328	23.0417	22.83	22.9333	23.1146	22.9152	22.2772	22.6537	22.2458	22.1523	21.4657	21.0749
Canada	Both	15 to 19	Dermatitis	31.0614	31.242	31.466	31.6593	31.848	31.8651	32.2808	32.1322	31.7559	31.7807	32.4457	32.4376	32.2783	31.8449	32.4442	32.4451	31.8161	31.8514	31.6281	31.8591	31.9504	31.912	31.995	31.6517	31.2771	31.1309	30.9359	30.7021
Canada	Both	5 to 9	Dermatitis	31.5924	32.2451	31.5818	31.1896	31.2572	31.1956	31.3008	32.27	31.6476	33.0882	33.0905	31.7928	32.64	31.7365	31.8843	31.517	32.0897	32.959	31.5107	32.0183	33.4062	32.8173	33.1608	32.4575	32.4655	32.1349	32.3779	32.9495
Canada	Female	0 to 20	Dermatitis	49.3893	49.8232	49.9319	49.8412	49.6615	49.2687	49.0644	48.6122	47.7134	46.9731	46.6043	45.723	44.9863	44.2165	43.5953	43.2429	43.2712	43.2739	43.1556	44.2034	44.8135	45.5361	46.3168	46.9731	47.9054	48.3428	48.708	49.2488
Canada	Female	1 to 4	Dermatitis	99.1257	97.2842	98.34	97.3074	97.2619	97.2652	97.2569	97.248	97.2462	97.2419	98.4229	98.4106	98.3974	98.3771	98.1367	98.1278	97.7659	97.7611	97.7507	97.7536	96.7435	96.7944	96.8482	97.6002	98.9613	98.5425	98.4911	97.8349
Canada	Female	10 to 14	Dermatitis	22.4828	23.4432	23.6571	23.9273	24.1567	24.228	24.2007	24.4708	24.4407	24.1261	24.114	24.1037	24.1478	23.6952	23.4643	23.638	24.0919	23.9641	23.7981	23.5913	23.9453	23.9065	22.845	23.7782	23.1948	22.9984	21.9205	22.3059
Canada	Female	15 to 19	Dermatitis	34.4845	34.9396	35.1754	35.4066	35.4544	35.49	36.1356	36.1089	35.4349	35.0198	35.9467	35.9469	35.9533	35.5003	35.2844	35.2841	35.4581	35.4687	35.3176	35.6008	35.1839	35.1475	35.4073	34.9156	34.8199	34.3862	34.1456	33.8708
Canada	Female	5 to 9	Dermatitis	30.4137	31.5108	29.6067	29.5305	29.6313	29.3516	29.5356	29.4903	29.3043	30.9507	30.9324	30.915	30.903	31.3389	31.3246	30.8589	31.4819	31.471	29.1265	31.4582	31.4469	30.3116	31.0066	29.5768	31.3236	31.5439	31.8792	32.811
Canada	Male	0 to 20	Dermatitis	50.4614	50.4988	51.7213	51.8356	51.6738	51.0271	50.8671	50.6717	49.6944	49.0373	48.1	46.6922	46.0598	45.1433	45.3326	44.9112	44.1045	45.0203	44.5296	45.2834	46.9118	47.783	48.4601	49.0062	48.9789	49.9619	50.1916	50.3707
Canada	Male	1 to 4	Dermatitis	98.5346	96.171	99.156	99.2055	99.1944	97.3673	99.2714	99.3399	98.6847	98.3881	97.9607	97.9478	97.902	98.693	99.2768	99.2528	97.5494	100	96.8473	97.2611	97.2571	97.3254	97.0315	97.0119	97.0042	99.1722	97.6967	98.2927
Canada	Male	10 to 14	Dermatitis	19.9222	20.8394	21.5266	21.8354	21.6444	21.9828	21.7747	21.9547	21.9779	21.5594	21.5676	21.5725	21.5616	21.5472	21.5253	21.3474	21.7635	21.9171	21.6602	22.0685	22.0675	21.7026	21.4965	21.3143	21.0876	21.1118	20.8254	19.6692
Canada	Male	15 to 19	Dermatitis	25.5774	25.4108	25.5845	25.719	26.0717	26.0664	26.2007	25.8981	25.8906	26.4806	26.8104	26.797	26.4369	26.0254	27.6362	27.6311	25.9978	26.0525	25.7566	25.9385	26.6731	26.631	26.5234	26.3614	25.6401	25.8475	25.7186	25.5347
Canada	Male	5 to 9	Dermatitis	32.5927	32.8082	33.3778	32.6868	32.7223	32.8753	32.8948	34.8525	33.807	35.0349	35.0592	32.5222	34.1983	32.0058	32.2979	32.028	32.5439	34.2628	33.7061	32.4223	35.1704	35.1234	35.1163	35.1352	33.447	32.5805	32.7293	32.9354
United States	Both	0 to 20	Dermatitis	28.4825	29.4505	29.9622	30.0665	29.9141	29.4095	28.7305	28.3511	27.8618	27.584	27.2525	27.0922	27.1697	27.2724	27.16	27.1342	27.1662	27.1892	27.4604	27.7361	28.0251	28.1645	28.1469	27.9814	27.9267	27.8766	27.955	27.8425
United States	Both	1 to 4	Dermatitis	92.0607	91.4551	90.5851	90.1945	90.0602	90.0802	90.2588	90.9951	91.996	93.0572	94.0566	94.9013	96.1107	97.4387	98.0854	98.8482	99.0139	98.7121	98.6006	98.4238	98.5247	98.5092	98.338	98.0272	97.6819	96.9306	96.4467	95.8974
United States	Both	10 to 14	Dermatitis	0	0.544847	0.884843	1.13428	1.32129	1.48375	1.53049	1.89827	1.69784	1.85778	1.8784	2.07748	2.11579	2.26243	2.26787	2.33595	2.31814	2.20235	2.08995	2.13689	2.13561	2.16872	2.30763	2.32957	2.57179	2.7179	2.81661	3.01852
United States	Both	15 to 19	Dermatitis	13.1777	13.5224	13.7753	14.054	14.1686	14.1473	14.2655	14.3122	14.3687	14.4275	14.4303	14.4848	14.683	14.8436	14.8974	14.7715	14.8577	14.8722	14.9644	14.9967	14.9368	15.0302	15.0811	15.0536	15.0596	15.0198	15.1458	15.2657
United States	Both	5 to 9	Dermatitis	0	0.329837	0.196807	0.250263	0.438561	0.679869	0.762248	1.03169	1.53302	2.07246	2.36444	2.57392	2.77075	2.97268	2.99609	2.99969	3.36319	3.18568	3.17069	3.06111	3.30849	3.47587	3.76766	3.96604	4.39749	4.74936	5.28392	5.54129
United States	Female	0 to 20	Dermatitis	27.9957	28.9932	29.5067	29.5469	29.4419	28.9083	28.2647	27.7625	27.1968	26.794	26.3859	26.2388	26.2915	26.3603	26.1525	26.0802	26.0974	26.0873	26.3611	26.6381	26.9225	27.0238	27.0872	26.8927	26.8489	26.6392	26.6884	26.642
United States	Female	1 to 4	Dermatitis	92.247	91.5366	90.8639	90.2962	90.2006	90.2306	90.5463	91.462	92.3934	93.6732	94.2872	95.3326	96.8698	98.3075	99.0744	99.9039	100	99.6492	99.4778	99.3449	99.305	99.167	99.0554	98.4792	98.3245	97.5777	97.0401	96.5988
United States	Female	10 to 14	Dermatitis	0	0.585927	0.867294	1.11077	1.41011	1.55087	1.69249	1.94913	1.836	1.89722	1.99672	2.21958	2.22033	2.32924	2.26657	2.30309	2.20582	2.19426	2.08849	2.12878	2.05144	2.07133	2.25527	2.23047	2.55237	2.68539	2.71035	3.04844
United States	Female	15 to 19	Dermatitis	14.8769	15.2916	15.4654	15.7484	15.8628	15.8352	15.9921	16.0839	16.2122	16.2371	16.4333	16.5497	16.7386	17.0676	17.1125	16.9321	17.1421	17.0551	17.0572	17.1083	17.0695	17.1643	17.2499	17.2144	17.1227	17.0391	17.157	17.3138
United States	Female	5 to 9	Dermatitis	0	0.264844	0.113922	0.0280715	0.309217	0.548984	0.673661	0.608633	0.960539	1.28385	1.44208	1.66307	1.78325	1.80739	1.58312	1.59025	1.86585	1.63068	1.86872	1.65502	2.08456	2.07356	2.57033	3.03934	3.43177	3.11851	3.90496	4.27282
United States	Male	0 to 20	Dermatitis	28.9727	29.9239	30.4424	30.6151	30.4171	29.939	29.2221	28.9673	28.557	28.4075	28.1551	27.985	28.0909	28.2301	28.2143	28.2329	28.2766	28.3313	28.5993	28.8747	29.1689	29.348	29.2488	29.1132	29.0478	29.1584	29.2673	29.0879
United States	Male	1 to 4	Dermatitis	90.073	89.6134	88.5978	88.4153	88.2477	88.2531	88.279	88.7866	89.8014	90.5787	91.915	92.5117	93.3231	94.4677	94.9663	95.6132	95.8361	95.6043	95.558	95.346	95.5782	95.6841	95.4589	95.4326	94.9112	94.2017	93.7974	93.1696
United States	Male	10 to 14	Dermatitis	0	0.502667	0.899754	1.15434	1.23346	1.41397	1.37196	1.8452	1.55953	1.81025	1.75327	1.92903	2.0054	2.18884	2.26076	2.3588	2.41691	2.19698	2.07488	2.1256	2.19438	2.23739	2.32664	2.39069	2.55303	2.70879	2.87634	2.94508
United States	Male	15 to 19	Dermatitis	10.3603	10.6372	10.99	11.2686	11.3901	11.3745	11.4373	11.4154	11.3727	11.4559	11.2178	11.1948	11.3913	11.335	11.3897	11.3178	11.2525	11.3838	11.5821	11.5918	11.5056	11.599	11.6064	11.5806	11.6967	11.7016	11.8267	11.8921
United States	Male	5 to 9	Dermatitis	0	0.393443	0.281925	0.473831	0.575515	0.818542	0.866924	1.47202	2.13057	2.89091	3.32318	3.53525	3.81255	4.19106	4.4552	4.45505	4.89258	4.76946	4.5086	4.49534	4.5624	4.89744	4.99086	4.93259	5.40055	6.38548	6.6789	6.83266
Caribbean	Both	0 to 20	Dermatitis	78.3776	78.9682	79.3705	79.8396	79.9359	80.1543	80.3426	80.3012	79.945	79.576	79.2278	78.8621	78.6839	78.372	78.1182	78.077	77.7458	77.5555	77.6349	77.3397	77.1586	76.5188	76.623	76.6302	76.9775	77.4333	77.3086	77.5977
Caribbean	Both	1 to 4	Dermatitis	49.0096	49.6569	49.6388	49.4285	49.4973	49.2478	50.453	50.5806	50.5396	51.5431	51.557	51.5821	51.846	51.4698	51.9608	52.1871	51.7732	51.728	52.2607	51.7005	51.5317	51.0248	51.3588	51.2749	52.1976	52.9306	52.5489	52.7165
Caribbean	Both	10 to 14	Dermatitis	71.7802	71.4697	71.5987	72.0274	71.6982	71.8383	71.7633	71.9564	71.7597	71.6051	71.7202	71.8694	71.8574	72.076	71.954	72.297	72.2331	72.2454	72.0375	72.1902	71.7849	71.3208	71.4435	71.4888	71.4894	71.6488	71.5597	71.6247
Caribbean	Both	15 to 19	Dermatitis	73.2385	73.2369	72.9245	72.8139	72.7334	72.9275	72.8892	72.8524	72.8955	72.7312	72.639	72.8446	73.0315	73.077	72.9556	73.0862	73.1715	73.0002	73.1243	72.9711	73.2623	72.7169	72.452	72.4142	72.6258	72.8979	72.2931	72.5477
Caribbean	Both	5 to 9	Dermatitis	70.6614	71.1389	71.2781	71.7623	71.6209	71.8237	71.7059	71.8017	71.8566	71.6917	72.2037	71.8467	72.0889	71.7183	71.6818	71.6841	71.3975	71.7812	72.5607	71.6472	71.0113	69.5902	70.1618	70.3173	70.9572	71.7308	71.9062	71.8327
Caribbean	Female	0 to 20	Dermatitis	77.7329	78.3131	78.3638	78.8549	78.991	79.2659	79.3778	79.5624	79.2352	78.9542	78.593	78.0186	77.8772	77.6674	77.4124	77.4665	76.9371	76.9465	77.0208	76.6626	76.6787	76.0834	76.2345	76.1169	76.3347	76.7913	76.5184	76.884
Caribbean	Female	1 to 4	Dermatitis	50.1549	50.6432	50.3114	50.7457	50.543	50.3555	51.3697	52.0652	51.8874	52.9937	53.0368	52.4576	52.6487	52.5864	53.1123	53.2927	52.0523	52.7652	53.3009	52.1118	52.243	51.702	52.1431	51.8758	52.8165	53.8946	53.5614	54.0414
Caribbean	Female	10 to 14	Dermatitis	71.4641	71.0619	71.0628	71.2778	71.4406	71.3883	71.2419	71.4807	71.3975	71.1921	71.2339	71.203	71.4546	71.7816	71.6137	72.0634	71.973	72.1961	71.6239	72.0098	71.4185	71.1289	71.12	71.1703	71.2824	71.3683	71.3241	71.1734
Caribbean	Female	15 to 19	Dermatitis	71.6243	71.7341	71.0339	70.9546	70.9262	71.1188	71.3211	71.2516	71.1529	70.9873	70.6836	71.0376	71.377	71.1599	71.1215	71.1751	71.2028	71.025	71.2081	71.0202	71.6991	71.1268	70.8972	70.9306	70.8378	71.0816	70.142	70.6768
Caribbean	Female	5 to 9	Dermatitis	68.0399	68.7492	68.2621	68.6179	68.1692	68.9689	68.3432	68.9969	69.3536	69.525	70.2449	69.4152	69.1403	69.1895	68.8976	69.3279	68.8337	69.0902	70.2392	69.2846	69.0981	67.7123	68.5977	68.0328	68.2437	68.7897	68.6484	68.5286
Caribbean	Male	0 to 20	Dermatitis	78.9741	79.5803	80.3718	80.8212	80.8767	81.0362	81.3122	81.0275	80.6417	80.1787	79.8487	79.7125	79.4962	79.0743	78.8241	78.6817	78.5659	78.161	78.2463	78.0195	77.6249	76.9341	76.9902	77.1326	77.6234	78.0813	78.118	78.3277
Caribbean	Male	1 to 4	Dermatitis	48.4431	49.2248	49.5695	48.6385	49.0131	48.7126	50.0438	49.5132	49.6345	50.4445	50.4258	51.1379	51.4641	50.7596	51.1718	51.4323	51.9922	51.0867	51.5747	51.7755	51.2791	50.8514	51.0374	51.1697	52.0004	52.2843	51.8769	51.6772
Caribbean	Male	10 to 14	Dermatitis	71.9123	71.6939	71.962	72.6274	71.766	72.1217	72.1308	72.2826	71.969	71.8812	72.0888	72.4397	72.1479	72.2564	72.1891	72.4218	72.3872	72.1858	72.3631	72.2731	72.0625	71.4142	71.6771	71.7168	71.6022	71.8387	71.7034	71.9933
Caribbean	Male	15 to 19	Dermatitis	74.1015	73.9704	74.0761	73.9281	73.7904	73.9805	73.679	73.6871	73.8854	73.7234	73.8779	73.9233	73.9559	74.2914	74.0945	74.3129	74.4681	74.3113	74.375	74.2571	74.1386	73.6274	73.3302	73.2258	73.7564	74.0601	73.8146	73.7826
Caribbean	Male	5 to 9	Dermatitis	72.8776	73.1023	73.931	74.5591	74.7595	74.3139	74.757	74.2511	73.9822	73.4583	73.7447	73.9058	74.7107	73.8922	74.1355	73.6797	73.6191	74.1378	74.5138	73.6477	72.5324	71.0786	71.311	72.2437	73.3429	74.3588	74.8756	74.8524
Antigua and Barbuda	Both	0 to 20	Dermatitis	77.5603	78.0824	78.0803	78.6452	78.8482	79.0552	79.6889	79.7411	79.929	79.9455	80.0412	80.1803	80.1971	79.3071	79.3347	78.4367	78.2819	77.5904	77.1436	76.0854	76.2169	75.5722	75.4609	74.3486	73.8357	73.9475	74.0121	74.0211
Antigua and Barbuda	Both	1 to 4	Dermatitis	50.5009	51.8788	51.8835	52.1168	52.5512	52.4639	53.0647	53.3865	52.607	53.3227	54.5501	54.6832	54.6136	54.2238	54.96	54.4111	54.0222	53.063	55.3108	53.2446	55.0605	55.4356	57.2217	55.5705	55.5789	55.7666	55.0107	54.2742
Antigua and Barbuda	Both	10 to 14	Dermatitis	71.2931	70.333	70.6773	71.2554	71.2645	71.3479	70.8706	71.5266	72.1466	71.812	72.0537	72.2478	72.363	71.5936	72.179	71.7731	71.6725	71.3532	71.5792	70.831	71.2389	71.238	71.7962	71.4084	70.3706	71.4511	71.4475	71.1198
Antigua and Barbuda	Both	15 to 19	Dermatitis	72.2613	72.5627	71.948	72.1243	72.1608	72.4489	73.1324	72.7225	72.8268	72.5298	72.253	72.5577	72.9604	72.9011	73.1553	73.1559	73.0607	73.2494	72.8347	72.5596	72.795	72.7091	72.8004	72.2705	72.3119	72.2244	72.1399	71.7491
Antigua and Barbuda	Both	5 to 9	Dermatitis	66.5034	67.6649	67.0826	68.1694	68.3447	68.4755	70.5039	69.6725	70.0547	70.7762	71.1036	71.8606	72.3088	70.8695	70.6768	69.2822	71.6444	71.9875	71.1421	72.0247	73.0077	72.0852	71.2983	70.0003	70.369	69.5618	70.9335	72.2442
Antigua and Barbuda	Female	0 to 20	Dermatitis	76.8082	77.915	77.2166	77.6505	78.3252	78.2475	79.0093	79.1347	79.375	78.7712	78.9382	79.1427	79.3434	78.2432	78.7917	77.3434	77.1521	77.1226	76.572	75.0573	75.4441	74.5182	75.2624	73.7389	73.0868	73.3524	73.5693	73.0932
Antigua and Barbuda	Female	1 to 4	Dermatitis	51.3654	53.7529	51.6577	51.9116	55.0046	54.1657	55.1663	55.5819	54.0296	54.4368	54.7727	55.0909	57.6422	56.2502	57.7254	56.8047	56.91	54.9789	57.2427	54.9853	54.9759	55.4508	58.5182	57.1231	56.9655	57.8894	56.5085	55.7327
Antigua and Barbuda	Female	10 to 14	Dermatitis	71.1072	70.6162	70.8345	70.4592	70.5843	70.6362	70.6506	70.6667	72.1072	72.1009	72.0933	72.0614	71.9859	70.4971	71.5898	70.4107	70.2535	71.0885	70.8941	69.4863	70.6934	70.701	71.3677	70.7398	69.4412	70.6308	70.7614	69.9435
Antigua and Barbuda	Female	15 to 19	Dermatitis	70.1792	71.1579	69.9887	70.3566	70.4065	70.4558	71.2752	71.3875	71.5114	70.2949	70.5286	71.0365	71.4232	71.4141	71.446	71.4377	71.2642	71.6712	71.6118	70.0912	71.4191	70.4075	71.1667	69.6736	70.1072	70.2642	69.9607	69.1313
Antigua and Barbuda	Female	5 to 9	Dermatitis	62.833	64.4641	63.4374	65.1823	65.46	65.6472	67.2776	67.5443	67.9977	67.0457	68.5386	69.6937	69.1233	68.6223	69.7634	66.9316	68.5334	70.33	68.571	70.1303	70.1243	68.7685	69.7757	68.1392	67.5513	66.1516	68.9367	69.396
Antigua and Barbuda	Male	0 to 20	Dermatitis	78.2673	78.1228	78.8789	79.5768	79.2369	79.7493	80.2329	80.1947	80.3215	81.045	81.0616	81.1317	80.9481	80.3056	79.7561	79.485	79.3823	77.9705	77.6535	77.1053	76.9728	76.6409	75.6091	74.9482	74.5891	74.5379	74.4454	74.9749
Antigua and Barbuda	Male	1 to 4	Dermatitis	50.1238	50.2171	52.6652	52.8561	50.1639	50.9577	51.05	51.2422	51.4244	52.4448	54.609	54.5181	51.424	52.2269	52.0561	51.9835	51.0606	51.2994	53.3595	51.6765	55.437	55.6705	55.8542	54.0401	54.2371	53.5698	53.5859	52.9504
Antigua and Barbuda	Male	10 to 14	Dermatitis	71.3229	69.8029	70.2488	71.8344	71.6779	71.7612	70.6953	72.0545	71.7289	71.0111	71.5445	72.0137	72.3749	72.444	72.4902	72.9774	72.9642	71.4064	72.1115	72.0866	71.6632	71.6637	72.1146	71.9987	71.236	72.2092	72.0795	72.2625
Antigua and Barbuda	Male	15 to 19	Dermatitis	73.6772	73.2102	73.1828	73.1436	73.1341	73.6387	74.145	73.1093	73.1527	73.8784	72.9814	73.0407	73.4615	73.3621	73.8844	73.9249	73.9582	73.9549	73.2039	74.3411	73.4258	74.3705	73.7775	74.2831	73.922	73.5863	73.7465	73.8071
Antigua and Barbuda	Male	5 to 9	Dermatitis	69.8795	70.4917	70.3929	70.7133	70.7573	70.8142	73.2821	71.2162	71.5249	74.1429	73.1711	73.4924	75.0923	72.6399	70.9897	71.2041	74.394	73.1582	73.3286	73.4787	75.5424	75.0982	72.3884	71.4679	72.8749	72.7127	72.555	74.7738
The Bahamas	Both	0 to 20	Dermatitis	80.7788	81.1929	81.6354	82.1019	82.2516	82.8114	82.9496	83.6087	84.3593	83.9145	83.8346	83.657	82.7983	82.3746	82.1535	81.925	81.904	81.6214	81.2028	80.4999	80.1118	79.6004	80.0337	80.0174	79.1348	78.6293	78.4035	77.4148
The Bahamas	Both	1 to 4	Dermatitis	57.1642	57.5344	58.3575	57.6859	57.4506	58.2821	57.5353	58.2697	58.7588	56.2606	57.0851	57.0717	57.2947	55.8642	58.7577	57.3341	58.6057	57.585	57.8036	57.6498	57.5762	56.5954	57.4478	56.9951	57.2248	57.2855	57.3705	58.4052
The Bahamas	Both	10 to 14	Dermatitis	73.433	74.1377	73.9157	73.8985	73.8846	73.8835	73.5399	73.6174	74.6755	74.6761	74.3786	74.3879	73.1575	73.4299	73.4041	73.8862	73.8854	74.5294	73.3671	73.3704	73.3696	73.3708	73.3687	74.5302	73.7421	73.7083	74.2251	73.4145
The Bahamas	Both	15 to 19	Dermatitis	74.2612	73.988	73.7174	73.7445	73.9658	74.0179	73.6616	74.042	74.4557	74.3477	74.0859	73.9397	73.6479	74.1286	73.8693	74.4325	74.1337	74.3965	74.042	74.2404	74.0296	73.5426	74.273	74.2532	73.6129	73.5853	73.6685	73.1785
The Bahamas	Both	5 to 9	Dermatitis	77.1685	76.887	77.3289	77.9592	76.3861	76.4556	76.988	77.1953	77.0065	76.8327	76.8871	77.2995	77.0587	77.015	75.9305	75.9679	76.7985	76.7953	79.2921	77.0887	76.4828	76.4677	77.9037	77.6098	77.4499	77.417	77.413	75.9874
The Bahamas	Female	0 to 20	Dermatitis	80.6568	81.1287	81.2437	81.853	82.1999	82.7342	82.826	83.3376	83.7383	83.5313	83.521	83.4352	82.6423	82.0076	81.8116	81.4226	81.8068	81.3853	81.1417	80.3798	80.2357	80.0421	80.1426	79.7401	78.5877	78.0282	78.251	76.8412
The Bahamas	Female	1 to 4	Dermatitis	59.0306	59.5186	59.4206	59.3373	58.1395	58.9094	58.0537	58.0675	57.8837	55.5016	57.9286	57.9025	57.7962	55.252	58.8811	56.7324	58.6346	57.6522	58.7693	57.5145	57.3989	57.4302	57.5125	57.6966	58.1556	58.3246	58.5346	59.4682
The Bahamas	Female	10 to 14	Dermatitis	74.3804	74.3398	73.9221	73.8939	73.8635	73.8423	73.8188	73.7927	74.1558	74.1304	73.5593	73.5734	73.1382	73.5615	73.5293	74.2295	74.2498	74.2787	74.3064	74.3343	74.3375	74.3222	74.3006	74.2767	73.3293	73.2961	74.5156	72.9458
The Bahamas	Female	15 to 19	Dermatitis	72.4309	72.1696	71.6755	71.6288	72.0754	72.0638	71.6092	72.0676	72.9173	72.9626	72.1754	72.1785	71.5781	72.1093	72.1218	72.3292	72.3303	72.7886	72.1199	72.5085	72.1162	72.1145	72.6004	72.5687	71.3323	71.2825	72.1829	71.2421
The Bahamas	Female	5 to 9	Dermatitis	74.0502	74.8013	74.8422	75.8183	75.9194	76.0356	76.1795	76.34	75.5727	76.5031	76.5514	77.2416	76.7649	76.38	74.2993	74.2388	75.9104	75.795	76.409	74.41	75.1834	75.0934	75.7904	75.1189	74.649	74.4071	74.1933	73.1264
The Bahamas	Male	0 to 20	Dermatitis	80.8402	81.1934	81.9982	82.3109	82.2452	82.8346	83.0228	83.8484	84.9797	84.2731	84.1181	83.8358	82.8947	82.6975	82.4439	82.3818	81.9105	81.7721	81.1539	80.5087	79.8434	78.9705	79.7694	80.1788	79.5895	79.1397	78.4106	77.8885
The Bahamas	Male	1 to 4	Dermatitis	55.1201	55.3265	57.1541	55.8679	56.757	57.5975	57.0337	58.5319	59.7511	57.3157	56.2461	56.2437	56.8202	56.7855	58.5978	58.1271	58.5657	57.5787	56.7321	57.8713	57.8537	55.7679	57.4536	56.2934	56.2426	56.175	56.1088	57.1816
The Bahamas	Male	10 to 14	Dermatitis	72.2757	73.7909	73.7838	73.7803	73.7815	73.792	73.0741	73.2473	75.0191	75.0254	75.0185	75.0258	72.9366	73.0632	73.0596	73.3137	73.2976	74.6043	72.1556	72.1296	72.1141	72.1114	72.1054	74.5485	73.9259	73.8849	73.6213	73.6478
The Bahamas	Male	15 to 19	Dermatitis	75.3806	75.1187	75.0961	75.1957	75.1805	75.3061	75.062	75.3685	75.3203	75.0538	75.3499	75.0393	75.0526	75.4651	74.9028	75.8306	75.2134	75.2724	75.2695	75.2619	75.2539	74.2604	75.2405	75.2344	75.2255	75.2156	74.4108	74.3939
The Bahamas	Male	5 to 9	Dermatitis	79.9322	78.5161	79.3807	79.6121	76.1927	76.1993	77.1698	77.4448	77.908	76.5558	76.6312	76.7446	76.7607	77.0921	77.0795	77.2049	77.0886	77.176	81.7141	79.2808	77.1298	77.1914	79.4346	79.566	79.7532	79.9538	80.1899	78.38
Barbados	Both	0 to 20	Dermatitis	76.7663	76.8771	77.2081	77.5913	77.8602	77.9482	78.3883	78.0555	77.7779	77.4936	78.0564	78.2255	78.2616	78.3425	78.7546	78.6598	78.1287	78.5477	78.2829	78.237	78.2993	78.1789	78.2314	77.3581	76.8817	76.858	76.6561	75.7074
Barbados	Both	1 to 4	Dermatitis	58.5782	58.3308	59.3976	58.9373	59.534	58.1211	60.7156	59.8155	57.7826	57.1753	58.493	60.5222	59.8429	58.3254	58.91	58.0513	57.8144	57.5384	58.1181	59.7778	57.1238	57.6466	59.1349	56.7335	55.9147	59.3816	58.3636	57.5633
Barbados	Both	10 to 14	Dermatitis	70.4382	70.7822	70.2253	70.5379	70.4017	70.0512	70.1233	70.0468	70.4039	69.8566	70.0985	70.0582	69.9135	70.6203	70.7062	70.7536	69.1899	71.118	70.6818	70.1543	70.5414	70.4041	70.5689	70.4441	70.3319	70.3774	71.3941	71.4498
Barbados	Both	15 to 19	Dermatitis	71.7848	71.5313	71.619	71.662	72.2284	71.8396	71.8453	71.6631	71.3486	71.2533	71.5316	72.1045	72.2072	71.6787	71.6916	71.6712	71.4501	71.7377	71.8677	71.4228	72.0898	72.1026	72.1134	72.5794	72.113	72.1436	72.5078	72.3041
Barbados	Both	5 to 9	Dermatitis	75.499	74.9644	74.843	75.0616	73.7521	75.929	75.004	73.8132	73.5484	73.5765	74.7684	73.0645	73.4592	73.9588	74.5193	74.607	75.6547	75.3493	74.7568	75.1269	76.3064	76.1062	76.0907	74.7768	76.4707	76.8618	77.8293	77.4379
Barbados	Female	0 to 20	Dermatitis	76.2648	76.2805	76.5756	76.6755	77.2104	76.2993	77.5058	77.3014	77.1553	76.5848	76.8409	77.6314	77.6176	77.5216	77.8748	77.8293	77.3303	77.672	77.9273	77.6173	77.8639	77.9248	77.1632	77.1651	76.9186	76.5013	76.2648	75.5365
Barbados	Female	1 to 4	Dermatitis	58.7644	57.965	59.0477	58.0683	59.0738	56.3722	61.0251	61.1363	57.5107	57.5925	57.6368	61.3058	61.3127	58.4597	58.057	57.6962	57.7636	57.5292	58.1683	59.1091	58.2852	59.2209	58.1309	58.2187	56.7942	58.5989	58.9432	57.513
Barbados	Female	10 to 14	Dermatitis	70.2973	70.2082	70.1135	69.8218	70.0837	69.0342	68.9284	68.792	69.9203	68.866	69.3341	69.2501	68.9436	70.2876	70.4267	70.4976	69.1694	70.7534	71.0862	70.0083	70.1527	70.1508	70.3125	70.6768	70.3239	70.3747	71.5886	71.9656
Barbados	Female	15 to 19	Dermatitis	70.3151	70.03	69.58	69.5407	70.7502	69.9091	69.928	69.5149	69.9651	69.2082	69.7539	70.8576	70.8829	69.8567	70.6054	70.5571	69.5716	69.6965	70.935	70.2702	70.5214	70.5365	71.0321	71.257	71.1219	70.9304	71.0029	71.3232
Barbados	Female	5 to 9	Dermatitis	71.9873	72.2103	71.8936	72.3226	70.1382	70.3155	71.8349	71.0754	70.5186	70.526	70.566	69.9736	70.1142	70.9687	70.9265	71.0256	73.1526	73.4997	72.6435	73.7396	75.6105	75.6218	72.4996	72.9639	75.9874	75.5691	75.0655	74.4925
Barbados	Male	0 to 20	Dermatitis	77.2543	77.4676	77.8357	78.5292	78.5084	79.6798	79.2919	78.817	78.3963	78.42	79.317	78.8144	78.9065	79.1825	79.6648	79.5201	78.9514	79.4548	78.6271	78.8642	78.7303	78.4198	79.3553	77.5468	76.8308	77.2361	77.0771	75.9007
Barbados	Male	1 to 4	Dermatitis	58.3788	58.7847	59.7534	59.9224	60.006	60.18	60.2098	58.2213	58.1736	56.8274	59.4966	59.5028	58.1019	58.2184	59.873	58.5184	57.9566	57.6531	58.1191	60.4584	55.9442	55.9611	60.2401	55.2184	55.1473	60.2183	57.7439	57.7169
Barbados	Male	10 to 14	Dermatitis	70.4954	71.2907	70.2292	71.1813	70.6098	70.995	71.2557	71.2406	70.78	70.7684	70.7647	70.7719	70.793	70.8163	70.8406	70.8611	69.0328	71.3388	70.0791	70.1412	70.7992	70.5399	70.7314	70.1072	70.2709	70.3296	71.1637	70.9136
Barbados	Male	15 to 19	Dermatitis	72.6133	72.4009	73.0559	73.1926	73.0953	73.1707	73.1556	73.201	72.0945	72.6839	72.6745	72.6695	72.8497	72.849	72.1016	72.1055	72.6634	73.1051	72.0206	71.7836	72.8879	72.9014	72.3998	73.152	72.3617	72.657	73.3548	72.6388
Barbados	Male	5 to 9	Dermatitis	78.6564	77.2996	77.3902	77.3811	77.0284	81.359	77.7939	76.142	76.1937	76.2442	78.6773	75.7846	76.4557	76.582	77.7938	77.8771	77.7776	76.7933	76.5014	76.1091	76.5591	76.1394	79.4086	76.2346	76.5143	77.7537	80.2636	80.0703
Belize	Both	0 to 20	Dermatitis	83.8948	83.8584	83.4343	83.3214	83.3215	83.291	82.6116	82.6268	82.9036	81.9688	81.9123	81.8775	81.4846	81.3816	81.1377	81.0311	81.2972	80.7463	80.5844	80.4728	80.1116	79.9726	79.527	78.7917	78.6311	78.046	77.1151	76.9944
Belize	Both	1 to 4	Dermatitis	51.0044	50.7366	51.0287	49.9655	50.8917	50.971	52.4482	51.5439	52.3668	51.2959	51.9519	52.6421	52.5423	52.3938	52.0641	52.6231	53.3903	52.1052	52.0609	52.2992	52.4269	52.5517	52.7493	52.1472	52.3097	53.8033	53.9325	55.0621
Belize	Both	10 to 14	Dermatitis	72.2459	72.9678	72.5595	72.3706	72.8137	72.4469	72.3615	72.2549	73.0899	72.7595	72.7714	72.715	72.8644	72.2138	72.2075	72.2173	72.5445	72.7171	72.7301	72.6228	73.112	72.7444	72.7122	72.7591	72.6369	72.5786	71.8155	72.0434
Belize	Both	15 to 19	Dermatitis	73.5778	72.8568	72.9136	73.2467	73.2174	73.5299	73.2005	73.5495	73.7297	72.6065	73.1301	73.3635	73.4529	73.4699	73.5915	73.3809	73.4145	72.4221	73.0348	72.9388	72.667	73.2132	73.0969	72.7689	73.1276	73.142	73.2402	73.2208
Belize	Both	5 to 9	Dermatitis	72.8528	73.3489	72.0683	73.1558	72.3319	73.2783	70.3128	72.5392	73.2858	73.3152	73.3871	73.9827	73.007	74.5318	74.0171	73.7796	74.3585	74.3879	73.4537	73.8936	72.7671	73.2878	72.9885	72.3724	74.0665	72.905	72.1729	73.0136
Belize	Female	0 to 20	Dermatitis	83.2335	82.8573	82.4605	81.5718	82.0447	81.6898	81.0629	81.5068	81.8468	80.9672	80.9698	80.8599	80.1924	80.5288	80.4509	80.2518	80.5637	80.0859	80.1571	80.1513	79.9761	79.5025	79.111	78.2806	77.6088	77.3652	76.506	75.9754
Belize	Female	1 to 4	Dermatitis	51.7865	50.9169	50.9534	48.7226	51.9364	48.8193	51.2571	51.6853	53.0042	51.2478	51.997	52.2037	51.352	51.5762	51.9365	52.4336	53.7965	53.045	52.8698	52.9768	53.0962	53.1905	53.3579	52.5091	52.6411	55.2074	54.4081	55.4525
Belize	Female	10 to 14	Dermatitis	72.8879	73.3699	72.3471	71.8842	72.3666	72.3775	72.1581	72.8938	73.2798	72.4306	72.4178	72.2749	72.5112	72.2636	72.2271	72.2266	72.1828	72.3105	72.212	72.3408	73.0164	72.5252	72.4563	72.5521	72.3211	72.0547	71.9788	71.801
Belize	Female	15 to 19	Dermatitis	71.5017	71.3384	71.4231	71.5055	70.9034	71.4962	71.8926	71.9154	72.2709	71.0688	71.7202	72.1736	71.8124	71.8391	71.9663	71.56	71.3137	70.2685	71.4695	71.7943	71.2766	71.2196	71.183	71.0844	71.0396	71.0487	71.4988	71.0571
Belize	Female	5 to 9	Dermatitis	69.6813	68.7318	68.7794	67.8973	67.9218	69.5281	65.2126	67.5363	68.5297	70.4662	70.5414	70.9118	69.4965	72.0899	71.6875	71.1111	72.1627	72.1871	71.9188	71.9802	71.9306	71.9426	71.9748	70.8425	70.8513	71.0758	69.7112	70.0093
Belize	Male	0 to 20	Dermatitis	84.5597	84.8969	84.4424	85.1736	84.6589	84.9828	84.2434	83.7915	84.0008	83.0004	82.877	82.9239	82.8257	82.2419	81.8131	81.8036	82.0204	81.3852	80.9665	80.7359	80.1697	80.396	79.8881	79.2549	79.6554	78.6945	77.6841	78.0102
Belize	Male	1 to 4	Dermatitis	50.7026	51.1481	51.7102	52.0628	50.306	54.0248	54.2925	51.9371	52.1291	51.9243	52.4226	53.6122	54.389	53.821	52.7218	53.3099	53.3315	51.534	51.6462	52.0187	52.1479	52.2991	52.5171	52.2437	52.4287	52.5831	53.761	54.9003
Belize	Male	10 to 14	Dermatitis	71.4079	72.3931	72.6322	72.7256	73.1207	72.3459	72.4093	71.3954	72.7374	72.9605	73.0065	73.0478	73.1106	72.0372	72.0545	72.0695	72.79	72.994	73.1147	72.7314	73.012	72.7679	72.7721	72.7777	72.7687	72.9454	71.4402	72.1092
Belize	Male	15 to 19	Dermatitis	74.9509	73.6429	73.6693	74.2699	74.8508	74.8597	73.7231	74.4222	74.4018	73.3644	73.7349	73.7306	74.3217	74.3375	74.4652	74.4717	74.8158	73.8988	73.8698	73.3341	73.324	74.5092	74.3038	73.712	74.5035	74.5042	74.226	74.6517
Belize	Male	5 to 9	Dermatitis	75.6838	77.7523	75.0391	78.2585	76.5219	76.7493	75.2697	77.3764	77.8526	75.8276	75.8928	76.725	76.2239	76.5697	75.9257	76.0479	76.0988	76.1283	74.4751	75.3185	73.0287	74.1048	73.4502	73.4087	76.9406	74.2887	74.2563	75.6809
Cuba	Both	0 to 20	Dermatitis	74.9879	76.7195	78.6454	80.3256	81.4034	81.7601	82.4586	82.7864	82.0674	80.8389	79.5073	78.6611	77.6745	77.2103	76.9338	77.0442	76.6633	76.1725	76.3484	76.1433	76.7623	76.916	77.1666	76.7857	76.8686	77.5088	77.3614	78.0856
Cuba	Both	1 to 4	Dermatitis	58.0512	57.4706	57.2791	57.7438	56.891	55.6561	57.8074	58.777	58.3977	58.7536	58.8107	57.5139	57.912	58.1114	57.7652	57.6739	58.9493	58.4124	58.278	58.0209	57.931	57.6659	57.6295	55.8599	56.406	57.5162	56.8612	56.5824
Cuba	Both	10 to 14	Dermatitis	73.0359	72.5284	73.0007	73.2313	73.0764	73.0918	72.8674	72.9247	72.5943	72.8244	72.8007	73.3064	72.3673	72.4124	73.1549	73.673	72.7767	72.7276	72.5879	72.6318	72.8028	72.9608	73.615	73.3715	73.5644	73.5941	73.1272	73.5216
Cuba	Both	15 to 19	Dermatitis	74.1429	74.0856	73.4628	73.4844	73.4582	73.0263	73.3254	73.6894	73.5933	73.6842	73.5777	73.6796	74.249	73.7399	73.2586	73.6442	73.6785	73.7438	74.0155	73.3264	74.3944	73.9266	73.6754	73.6688	73.7125	73.9514	73.579	73.8104
Cuba	Both	5 to 9	Dermatitis	75.3672	76.2261	77.6013	77.6882	78.3185	77.5441	76.4423	76.532	77.3075	75.8152	75.8449	77.3672	76.1428	76.3401	76.3785	76.6401	76.5876	76.0385	77.4067	76.8355	75.9027	75.7172	76.0339	76.3998	75.9297	77.0478	76.5468	76.9485
Cuba	Female	0 to 20	Dermatitis	74.4435	76.2624	77.7453	79.7985	80.7146	81.1215	81.9631	82.085	81.4865	80.27	78.7431	77.1282	76.7536	75.9825	75.6899	76.1277	75.4934	75.3002	75.789	75.4276	76.5012	76.2328	76.5039	75.917	76.1975	77.0132	76.5743	77.7304
Cuba	Female	1 to 4	Dermatitis	58.3104	58.2277	56.8911	58.7031	57.1224	54.8334	58.7576	58.8851	58.8132	58.918	59.0149	56.3242	56.8963	56.5484	56.587	58.0304	57.9628	57.8269	57.6612	57.8488	57.7454	57.7404	57.7684	55.6188	55.6041	57.7897	57.9027	57.5456
Cuba	Female	10 to 14	Dermatitis	72.3404	72.2211	72.259	72.7409	72.7503	72.8017	72.3333	72.2198	72.0941	72.5878	72.5548	72.0546	71.9618	72.0163	72.1386	73.16	72.1758	72.4943	72.4402	72.3995	72.7505	72.7475	72.7514	72.2712	73.1919	73.2228	72.0859	73.5605
Cuba	Female	15 to 19	Dermatitis	72.4623	72.4879	71.0056	71.0427	70.9884	71.0199	71.61	72.4751	71.5361	71.5706	71.5986	71.6255	72.7581	71.7518	71.6548	71.6587	71.675	71.814	72.6698	71.2154	73.0624	72.1483	72.148	72.1455	72.1404	72.7305	71.9989	72.3551
Cuba	Female	5 to 9	Dermatitis	73.1123	73.1153	75.4855	75.589	75.8222	75.2898	73.1976	72.3786	74.3866	72.8926	71.6754	72.4826	71.8938	71.7972	71.7098	72.1163	71.9674	71.7458	73.4437	73.2837	73.0092	71.4549	72.7196	72.8567	72.8528	73.0847	72.1716	73.0259
Cuba	Male	0 to 20	Dermatitis	75.5835	77.2303	79.6349	80.9306	82.187	82.4949	83.0473	83.5959	82.7482	81.5023	80.3715	80.331	78.6963	78.5543	78.2956	78.0644	77.9484	77.1465	76.996	76.9555	77.1039	77.6981	77.9272	77.7594	77.6386	78.0963	78.2534	78.5296
Cuba	Male	1 to 4	Dermatitis	57.8217	56.7303	57.8345	56.7591	56.7833	56.8195	56.8318	58.6673	57.9749	58.5836	58.5922	58.9401	59.115	59.9045	59.1595	57.3712	60.0384	59.1007	59.0115	58.2811	58.2132	57.6793	57.574	56.3638	57.4856	57.3194	55.8615	55.6937
Cuba	Male	10 to 14	Dermatitis	73.7607	72.8496	73.773	73.7489	73.4139	73.3883	73.4129	73.6489	73.1087	73.0727	73.062	74.6068	72.7856	72.8225	74.2117	74.2302	73.4082	72.9989	72.765	72.8993	72.886	73.204	74.5242	74.5215	73.9774	74.0058	74.2197	73.5092
Cuba	Male	15 to 19	Dermatitis	75.2532	75.1167	75.3887	75.3981	75.404	74.5143	74.5106	74.381	75.1266	75.2626	75.0285	75.2055	75.1983	75.1997	74.3467	75.1089	75.1699	75.1593	74.8424	74.9286	75.2134	75.2068	74.7051	74.6958	74.783	74.6685	74.657	74.7611
Cuba	Male	5 to 9	Dermatitis	77.2898	79.0451	79.3552	79.4257	80.4747	79.4496	79.4091	80.459	79.9246	78.4512	79.7962	82.0628	80.1788	80.6865	80.8578	80.9651	81.0146	80.125	81.1362	80.1372	78.5259	79.7762	79.0936	79.7001	78.7481	80.7843	80.7197	80.644
[truncated: 2,100 more rows]
