# Supplementary material for: Global, regional, and national burden and quality of care index in children and adolescents: A systematic analysis for the global burden of disease study 1990–2017
Source: PLoS One. 2022 Apr 26;17(4):e0267596. doi: 10.1371/journal.pone.0267596 (PMC9041858; doi:10.1371/journal.pone.0267596)
Supplement: S1 File — (ZIP) [file pone.0267596.s001.zip › eTable 8- Epilepsy.xlsx]

## Sheet: eTable 8- Epilepsy
location_name	sex_name	age_name	cause_name	pca_score1990	pca_score1991	pca_score1992	pca_score1993	pca_score1994	pca_score1995	pca_score1996	pca_score1997	pca_score1998	pca_score1999	pca_score2000	pca_score2001	pca_score2002	pca_score2003	pca_score2004	pca_score2005	pca_score2006	pca_score2007	pca_score2008	pca_score2009	pca_score2010	pca_score2011	pca_score2012	pca_score2013	pca_score2014	pca_score2015	pca_score2016	pca_score2017
Global	Both	0 to 20	Epilepsy	61.7272	62.0985	62.3594	63.0747	64.0851	64.6803	65.5252	65.862	66.2924	66.908	67.479	68.4364	69.8479	70.9519	71.1579	71.7143	72.8284	73.8894	74.564	75.2189	75.8253	76.3881	77.2144	77.9352	78.7358	79.6035	80.1721	81.062
Global	Both	1 to 4	Epilepsy	76.0061	76.3784	76.6152	76.8758	77.0824	77.3184	77.6626	77.9785	78.4238	78.8889	79.3497	79.9239	80.5028	80.9288	81.3371	81.8202	82.3173	82.9314	83.5705	84.1656	84.7842	85.055	85.2924	85.5969	85.9328	86.2028	86.4945	87.1248
Global	Both	10 to 14	Epilepsy	67.9916	68.1405	67.8134	68.3658	69.3001	69.4267	70.0546	70.3882	70.7215	70.3585	70.3661	71.511	73.8781	75.6681	75.3174	75.6191	76.9105	77.7024	78.1325	78.3203	78.1878	78.7132	79.7938	80.5023	81.3715	82.3459	82.7187	83.3653
Global	Both	15 to 19	Epilepsy	67.253	67.3234	67.363	67.8654	68.7949	69.1132	69.9655	69.7318	69.1452	69.1367	69.5128	70.624	71.4603	72.0612	72.1739	72.483	73.4531	74.4053	74.6499	74.9295	75.1347	75.6106	76.6394	77.3636	77.984	78.8921	78.9901	79.0838
Global	Both	5 to 9	Epilepsy	61.3927	60.887	60.5938	61.0976	62.7317	63.7675	64.8607	65.2989	66.3762	68.5829	69.6013	70.16	72.6051	74.5223	73.9494	74.1423	75.3937	76.4247	76.7576	77.1502	77.6544	78.228	78.9742	79.7469	80.6703	81.8098	82.4151	83.2234
Global	Both	Post Neonatal	Epilepsy	68.6172	68.7954	69.077	69.6121	70.0906	70.5631	70.9151	71.2142	71.8363	72.4135	72.8743	73.3068	73.8975	74.6948	75.5529	76.4131	77.2963	78.2431	78.9946	79.7729	80.4703	80.8202	81.2078	81.6106	82.0879	82.3019	83.107	84.2241
Global	Female	0 to 20	Epilepsy	65.871	66.0807	66.152	66.8404	67.8705	68.4803	69.1738	69.582	70.2007	70.5232	71.0642	72.0222	73.2123	74.1966	74.5397	74.9183	76.0451	77.1188	77.7424	78.2509	78.6967	79.2651	80.0625	80.7255	81.452	82.326	82.9481	83.8189
Global	Female	1 to 4	Epilepsy	69.3048	69.8375	70.2252	70.608	70.8344	71.0978	71.4681	71.7909	72.2798	72.8271	73.4298	74.246	75.0445	75.5929	76.1174	76.7062	77.4215	78.2381	78.9666	79.6628	80.4305	80.9775	81.4349	81.9456	82.4686	82.9428	83.4335	84.1442
Global	Female	10 to 14	Epilepsy	76.7629	76.5246	75.8603	76.3418	77.3641	77.7305	78.4496	78.8702	79.2012	78.6194	78.8821	79.8051	81.3661	82.7203	82.6633	82.484	83.1547	83.6275	83.8922	84.0277	84.1015	84.4789	85.3098	85.9408	86.6147	87.4242	87.722	88.2767
Global	Female	15 to 19	Epilepsy	65.8002	66.1066	65.7491	66.3508	67.3425	67.8079	68.4345	68.4801	68.7486	68.7074	68.9816	70.1275	70.6638	71.0633	71.667	72.1761	73.6031	74.7039	75.0897	75.3352	75.2186	75.6827	76.9187	77.4597	77.8718	78.8742	79.0555	79.2911
Global	Female	5 to 9	Epilepsy	68.771	67.5685	67.185	67.6619	69.5225	70.4749	71.2221	71.7686	72.9069	74.0033	74.8348	75.5514	77.6769	79.5355	79.0545	78.7968	79.9689	81.2424	81.553	81.6704	81.7858	82.2446	82.697	83.2632	84.0113	84.9303	85.502	86.3155
Global	Female	Post Neonatal	Epilepsy	69.4276	69.653	69.9426	70.3755	70.7276	71.0926	71.3712	71.5898	72.0828	72.4802	72.7956	73.2015	73.7231	74.3842	75.1098	75.8436	76.8172	77.85	78.6143	79.2403	79.8325	80.1705	80.5151	80.9522	81.4491	81.7365	82.5435	83.6282
Global	Male	0 to 20	Epilepsy	65.6613	66.0937	66.4613	67.0613	67.8606	68.3314	69.1428	69.3591	69.5547	70.2999	70.7896	71.5671	72.8957	73.8914	73.9519	74.5489	75.4388	76.2837	76.868	77.5141	78.1332	78.5808	79.2697	79.8971	80.6022	81.2951	81.7069	82.4386
Global	Male	1 to 4	Epilepsy	80.4554	80.7238	80.8651	81.0468	81.2346	81.4477	81.7678	82.0703	82.4783	82.8834	83.252	83.6776	84.1231	84.4729	84.8098	85.2245	85.59	86.079	86.6554	87.1827	87.7055	87.8167	87.9263	88.1087	88.3327	88.4826	88.6575	89.2334
Global	Male	10 to 14	Epilepsy	59.3111	60.0006	60.2169	60.7973	61.4724	61.2557	61.6698	61.8356	62.1264	62.1258	61.7812	63.0654	66.1983	68.3283	67.6336	68.5484	70.5026	71.6215	72.2244	72.4673	72.0805	72.7364	74.0057	74.7223	75.7363	76.8003	77.2256	77.9066
Global	Male	15 to 19	Epilepsy	69.9102	69.8368	70.1581	70.5865	71.4453	71.6584	72.6297	72.2208	71.0917	71.1129	71.552	72.6033	73.609	74.3209	74.1132	74.2803	74.9078	75.7131	75.8477	76.1304	76.5329	76.995	77.8427	78.6561	79.3883	80.1965	80.2399	80.2395
Global	Male	5 to 9	Epilepsy	56.7081	57.0214	56.8601	57.3507	58.5835	59.6172	60.9914	61.2737	62.1889	65.4079	66.5373	66.8729	69.4397	71.2438	70.6259	71.286	72.5139	73.1987	73.5354	74.1979	75.0821	75.7308	76.7308	77.66	78.6914	79.9673	80.5539	81.2803
Global	Male	Post Neonatal	Epilepsy	67.2671	67.4072	67.6884	68.3411	68.9639	69.5561	69.9878	70.3766	71.1363	71.9137	72.5378	72.9933	73.6542	74.5931	75.5865	76.5752	77.3307	78.1547	78.8752	79.8186	80.6272	80.9857	81.4163	81.7657	82.2039	82.3252	83.0985	84.2136
East Asia	Both	0 to 20	Epilepsy	52.5999	53.9258	53.8725	55.2347	57.0534	58.1798	59.5232	60.8037	62.6962	64.7756	67.1588	69.9525	73.2603	76.6418	78.0311	79.3698	80.9533	82.0983	82.0755	81.7015	81.9512	82.478	82.7737	82.7073	82.8036	83.0769	83.88	85.3138
East Asia	Both	1 to 4	Epilepsy	78.8127	79.2554	79.119	79.1622	79.3078	79.6497	80.1623	80.6497	81.2663	82.0069	82.9917	83.9897	85.0892	86.1478	87	87.8972	88.5899	89.2415	89.5916	89.9264	90.2252	90.4509	90.6533	90.8571	91.0622	91.4994	91.9514	92.5313
East Asia	Both	10 to 14	Epilepsy	47.9465	50.1271	49.666	51.3589	53.4717	53.7744	55.606	57.5039	59.1152	60.3495	62.9837	67.285	72.953	78.37	79.864	81.1248	82.9985	84.1716	83.3581	80.5486	79.6763	79.9041	79.3286	77.711	76.7962	76.2134	76.5411	78.8035
East Asia	Both	15 to 19	Epilepsy	65.1901	67.3181	68.6365	70.0108	71.2314	72.3322	73.1731	73.3072	73.0949	74.2277	75.3744	76.5499	77.4553	78.717	79.5411	80.5443	81.8708	82.9195	83.5736	83.997	84.2844	85.03	85.5075	85.1645	85.1199	85.2348	85.1964	84.8609
East Asia	Both	5 to 9	Epilepsy	33.8726	34.7414	31.9014	32.3938	34.8222	35.6152	36.2714	38.2246	43.9845	48.8891	52.6346	57.3968	64.7694	72.742	74.5015	75.3544	77.5188	78.7485	76.5189	74.9116	75.842	76.3579	76.4383	76.7365	76.872	76.9246	77.6595	79.5008
East Asia	Both	Post Neonatal	Epilepsy	57.2729	54.5306	52.8139	54.3111	56.5563	57.7956	58.5032	58.9156	60.1563	61.6549	64.255	66.109	67.8943	70.9451	73.5875	75.9214	77.4713	78.8603	79.7247	80.5122	80.8405	80.8444	81.849	83.6191	84.7511	84.4739	86.9607	89.522
East Asia	Female	0 to 20	Epilepsy	62.0272	63.7536	63.7888	64.7853	66.0118	66.4981	67.2962	68.5477	70.6766	71.753	73.4819	75.4555	78.2428	81.0825	82.4383	83.796	85.0986	86.0796	85.8815	85.488	85.7127	86.2118	86.4813	86.327	86.436	86.7872	87.5383	88.8218
East Asia	Female	1 to 4	Epilepsy	70.2755	71.5139	71.7679	72.0648	71.955	72.2051	72.5092	72.7644	73.3179	74.1134	75.3673	76.7671	78.3809	79.9203	81.1183	82.3692	83.257	84.1461	84.5577	84.9841	85.3592	85.6428	85.9185	86.1907	86.4476	86.9805	87.51	88.1554
East Asia	Female	10 to 14	Epilepsy	69.8866	71.5073	71.2028	72.2506	73.6667	73.3623	74.4632	76.5841	78.0243	76.2025	76.927	78.8073	82.7438	86.3793	87.6419	88.7757	89.7295	90.2698	89.8565	87.8473	87.1519	86.9326	86.0643	84.7587	84.2517	84.299	84.7228	86.2371
East Asia	Female	15 to 19	Epilepsy	67.2353	69.3079	69.3111	69.6495	70.6658	71.4727	71.7397	72.0036	73.7353	76.2286	77.5933	78.4523	79.2613	80.4879	81.4058	82.5809	84.1902	85.2601	85.2911	85.3182	85.71	87.2933	88.5814	88.0131	87.6964	87.7922	87.8871	87.7914
East Asia	Female	5 to 9	Epilepsy	58.1271	59.13	57.1866	57.495	58.3633	57.464	57.5615	59.2864	63.7429	65.8494	68.0168	70.756	75.6673	81.258	82.82	83.892	85.2189	86.3395	84.5587	83.5723	84.1566	83.6589	82.8735	83.0903	83.7159	83.9587	84.5904	86.3458
East Asia	Female	Post Neonatal	Epilepsy	62.2239	60.9178	60.1079	61.0792	62.5241	63.2793	63.3915	63.2079	63.9235	64.9168	67.1775	69.1758	71.0103	74.0177	76.5559	78.6964	80.0094	81.368	82.1296	82.8925	83.3116	83.4908	84.4061	85.8918	86.8045	86.601	88.4403	90.3151
East Asia	Male	0 to 20	Epilepsy	54.1679	54.8533	54.6865	56.0479	57.986	59.4295	60.9755	62.0545	63.4131	65.9302	68.4019	71.3414	74.4592	77.6509	78.8251	79.913	81.4239	82.4866	82.6093	82.3271	82.5536	83.0056	83.2674	83.2806	83.346	83.5064	84.1922	85.4587
East Asia	Male	1 to 4	Epilepsy	84.1114	84.1197	83.7682	83.6621	83.9428	84.329	84.9476	85.5517	86.186	86.8739	87.6843	88.436	89.2256	89.9937	90.6329	91.3147	91.8819	92.39	92.6961	92.9711	93.2165	93.3989	93.5522	93.7091	93.8747	94.242	94.6327	95.1523
East Asia	Male	10 to 14	Epilepsy	24.2258	26.756	26.0846	28.3421	31.0751	32.2116	34.8033	36.0922	37.6729	42.9566	47.85	54.9147	62.2083	69.3518	71.0358	72.3673	75.2303	77.0898	75.8802	72.4156	71.443	72.2268	72.1091	70.3127	69.0114	67.7212	67.9065	70.8541
East Asia	Male	15 to 19	Epilepsy	65.6968	67.77	69.8979	71.8972	73.2019	74.4551	75.6336	75.6711	74.1581	74.3247	75.2869	76.6544	77.6302	78.9037	79.6616	80.5213	81.5983	82.5704	83.5797	84.2301	84.4421	84.6338	84.5924	84.431	84.5755	84.7155	84.6134	84.1618
East Asia	Male	5 to 9	Epilepsy	14.2008	14.668	10.9839	11.5235	15.3357	17.8854	19.1554	21.2845	28.0286	35.5512	40.6918	47.1869	56.4899	66.2417	68.092	68.6901	71.5186	72.7672	70.2866	68.2162	69.4255	70.9095	71.8429	72.2111	71.871	71.741	72.5226	74.294
East Asia	Male	Post Neonatal	Epilepsy	50.5232	46.2826	43.6042	45.7097	48.8744	50.6915	52.1086	53.2273	55.0525	57.1027	60.0375	61.699	63.4152	66.4684	69.2041	71.7321	73.5337	74.9509	75.9298	76.7365	76.9495	76.7279	77.7698	79.7878	81.0912	80.6633	83.7896	87.0334
China	Both	0 to 20	Epilepsy	51.6207	52.9927	52.9347	54.34	56.2154	57.393	58.7991	60.1277	62.0838	64.2526	66.7415	69.6464	73.0869	76.601	78.0546	79.4449	81.0768	82.2553	82.2452	81.8462	82.097	82.6547	82.9536	82.8697	82.9632	83.2329	84.0582	85.5345
China	Both	1 to 4	Epilepsy	78.5163	78.9603	78.7955	78.8137	78.9375	79.2835	79.8177	80.3222	80.9546	81.7346	82.7755	83.824	84.9884	86.0981	86.994	87.9296	88.6456	89.3208	89.7019	90.0323	90.3297	90.5636	90.7641	90.9569	91.1585	91.6005	92.0545	92.6385
China	Both	10 to 14	Epilepsy	46.6553	48.9284	48.4674	50.2677	52.5069	52.8933	54.8587	56.8756	58.572	59.8717	62.59	66.9988	72.8237	78.4195	79.981	81.2984	83.2411	84.4467	83.617	80.6895	79.7679	80.0134	79.4037	77.7035	76.7281	76.0914	76.424	78.7716
China	Both	15 to 19	Epilepsy	64.8677	67.0426	68.3827	69.7886	71.0353	72.163	73.0458	73.189	72.9715	74.1669	75.3885	76.6205	77.5581	78.8599	79.7174	80.7507	82.1099	83.1917	83.8823	84.3404	84.6631	85.4714	85.9912	85.6644	85.6623	85.8149	85.8184	85.4989
China	Both	5 to 9	Epilepsy	32.0704	33.1045	30.3029	30.8995	33.4392	34.2691	34.9078	36.8394	42.7061	47.7219	51.5755	56.5094	64.1902	72.5224	74.3708	75.2573	77.5048	78.7786	76.4666	74.7678	75.7132	76.2544	76.336	76.6396	76.7739	76.7963	77.5415	79.4375
China	Both	Post Neonatal	Epilepsy	56.3876	53.4621	51.6036	53.0814	55.3714	56.6679	57.3894	57.8037	59.1357	60.7268	63.4154	65.3739	67.307	70.5268	73.3055	75.7489	77.3506	78.7807	79.6714	80.4714	80.8095	80.8008	81.7913	83.5966	84.7616	84.4612	87.0107	89.6215
China	Female	0 to 20	Epilepsy	61.2569	63.0486	63.0872	64.115	65.377	65.8929	66.7373	68.0459	70.2483	71.3743	73.1857	75.2368	78.1341	81.0876	82.5043	83.9102	85.2484	86.2638	86.074	85.6525	85.8774	86.4066	86.6822	86.5087	86.6128	86.9542	87.7244	89.0424
China	Female	1 to 4	Epilepsy	69.8802	71.1433	71.3805	71.6548	71.5064	71.7556	72.075	72.3408	72.9034	73.7373	75.0665	76.5352	78.2457	79.8591	81.1187	82.4211	83.3389	84.263	84.7162	85.1381	85.5094	85.805	86.0773	86.3336	86.5853	87.1203	87.6493	88.2944
China	Female	10 to 14	Epilepsy	69.2119	70.9056	70.603	71.7162	73.2061	72.9271	74.1052	76.3317	77.8307	75.9808	76.7367	78.6574	82.7059	86.478	87.8019	88.9814	89.9635	90.5202	90.1065	88.0094	87.2844	87.0577	86.1492	84.7921	84.2446	84.2591	84.6928	86.2601
China	Female	15 to 19	Epilepsy	66.8985	69.0232	69.0059	69.3407	70.3724	71.1959	71.4858	71.7771	73.5733	76.1697	77.6201	78.5271	79.3623	80.6262	81.5752	82.7848	84.4315	85.5418	85.595	85.6427	86.0653	87.7372	89.1004	88.5311	88.2376	88.3513	88.4872	88.4069
China	Female	5 to 9	Epilepsy	57.0677	58.1894	56.2631	56.6322	57.543	56.6273	56.714	58.4474	63.0047	65.1438	67.3715	70.2072	75.3263	81.1823	82.8366	83.9539	85.3314	86.5081	84.6616	83.5976	84.1861	83.6802	82.8795	83.1078	83.7471	83.9522	84.593	86.4055
China	Female	Post Neonatal	Epilepsy	61.4732	60.0505	59.1508	60.0982	61.5659	62.3588	62.4627	62.2562	63.0321	64.0897	66.4273	68.5332	70.5048	73.6779	76.3443	78.5859	79.9413	81.3436	82.1304	82.9052	83.3368	83.5195	84.4255	85.9329	86.8687	86.6521	88.5289	90.4281
China	Male	0 to 20	Epilepsy	53.2159	53.9192	53.7381	55.1413	57.1409	58.6431	60.2531	61.3644	62.7668	65.3893	67.9659	71.0231	74.2676	77.5826	78.8125	79.9457	81.5062	82.5957	82.7324	82.4324	82.6607	83.1387	83.4008	83.4003	83.4645	83.626	84.3314	85.6372
China	Male	1 to 4	Epilepsy	83.8714	83.8684	83.4819	83.3491	83.6169	84.0095	84.6525	85.2768	85.9298	86.6563	87.5106	88.3012	89.137	89.9427	90.6149	91.3274	91.9138	92.439	92.7698	93.0405	93.2857	93.4742	93.6261	93.7746	93.9372	94.31	94.7032	95.2289
China	Male	10 to 14	Epilepsy	22.2908	24.915	24.2319	26.6307	29.5407	30.8289	33.6146	35.0229	36.7118	42.1818	47.2216	54.4729	61.9668	69.3247	71.0782	72.4767	75.4546	77.3636	76.1212	72.5164	71.4759	72.3061	72.1638	70.2548	68.8749	67.512	67.6949	70.7573
China	Male	15 to 19	Epilepsy	65.4071	67.5196	69.6922	71.7422	73.0775	74.3621	75.5919	75.6256	74.0596	74.2576	75.2844	76.7124	77.7246	79.0392	79.8309	80.7166	81.8213	82.8198	83.8726	84.5648	84.8131	85.0475	85.0264	84.8909	85.0872	85.2747	85.2128	84.7759
China	Male	5 to 9	Epilepsy	11.799	12.4512	8.81067	9.4842	13.467	16.1071	17.3572	19.4408	26.2978	34.0111	39.3056	46.0409	55.73	65.9079	67.8395	68.4602	71.3963	72.6754	70.1041	67.9375	69.1699	70.7066	71.6546	72.0211	71.6667	71.5156	72.3074	74.1255
China	Male	Post Neonatal	Epilepsy	49.4942	45.0007	42.1251	44.2172	47.4514	49.3502	50.8071	51.9572	53.9062	56.0777	59.114	60.8758	62.752	65.9764	68.858	71.5043	73.3687	74.8255	75.8324	76.6526	76.8724	76.6199	77.6406	79.7054	81.0484	80.582	83.7957	87.1155
North Korea	Both	0 to 20	Epilepsy	73.4028	73.2272	73.2078	73.1027	72.8104	72.2788	71.2786	70.5759	70.1263	69.0467	68.2522	67.607	66.8658	66.3245	65.9607	65.841	65.8449	66.2362	65.7474	66.3356	66.9553	67.2833	67.7812	68.2467	68.44	68.841	69.2905	69.6537
North Korea	Both	1 to 4	Epilepsy	87.6821	87.4943	87.4055	87.3074	87.1549	86.9431	86.407	86.0377	85.7942	85.0425	84.6161	84.3216	83.9068	83.5926	83.5204	83.6675	83.8142	84.1238	83.434	83.8197	84.1913	84.4682	84.7689	85.1627	85.4041	85.8	86.2673	86.6786
North Korea	Both	10 to 14	Epilepsy	73.0495	72.5481	72.3433	71.9872	71.5648	71.0687	70.2499	69.7227	69.4782	68.7913	68.1935	67.7557	67.2309	66.8886	66.5874	66.408	66.1059	66.3117	65.8702	66.2613	66.9728	67.457	68.3294	69.2423	69.9513	70.8123	71.618	72.3214
North Korea	Both	15 to 19	Epilepsy	65.4241	65.3125	65.3226	65.0998	64.8206	64.5193	63.9038	63.3767	63.0062	62.3607	61.8111	61.3267	60.8563	60.4755	60.1071	59.92	59.915	60.1979	60.1505	60.3714	60.5197	60.3095	60.2913	59.9868	59.396	58.992	58.5903	58.1981
North Korea	Both	5 to 9	Epilepsy	74.1391	73.7994	73.6777	73.4895	73.1958	72.8652	71.9965	71.5713	71.4412	70.454	69.5804	68.8827	68.0207	67.2726	66.6698	66.5705	66.6218	67.2356	66.7779	67.9749	69.1412	69.8816	70.8992	71.676	71.9716	72.5283	73.1196	73.6618
North Korea	Both	Post Neonatal	Epilepsy	80.2456	79.9482	79.6111	79.3209	78.6833	77.1981	75.3628	74.166	73.2052	71.8642	70.6761	69.664	68.5843	68.628	68.8576	68.608	68.7672	69.2312	69.5844	70.4145	71.22	71.9	72.4542	73.3669	74.2892	75.3344	76.4708	77.3967
North Korea	Female	0 to 20	Epilepsy	77.6561	77.4969	77.4935	77.4107	77.1429	76.6767	75.7635	75.1615	74.8082	73.8143	73.1529	72.6862	72.1274	71.7332	71.4656	71.4277	71.4667	71.8384	71.3528	71.9687	72.6366	73.0197	73.5464	74.1006	74.4158	74.9555	75.5388	75.9987
North Korea	Female	1 to 4	Epilepsy	82.4518	82.2536	82.2009	82.0961	81.9155	81.6334	80.8946	80.4117	80.1241	79.0967	78.5368	78.2286	77.7278	77.4019	77.3141	77.4934	77.6699	78.1228	77.2302	77.7676	78.2892	78.6224	79.0274	79.5277	79.7918	80.2799	80.8328	81.2534
North Korea	Female	10 to 14	Epilepsy	81.0993	80.7635	80.7005	80.4413	80.1504	79.8493	79.2538	78.8763	78.6634	78.1255	77.6761	77.383	77.0067	76.7515	76.512	76.3802	76.1321	76.278	75.8859	76.2128	76.7701	77.1468	77.7555	78.424	78.9458	79.6545	80.3469	80.9705
North Korea	Female	15 to 19	Epilepsy	68.0976	68.0006	68.0011	67.8174	67.4881	67.1049	66.4265	65.8591	65.4017	64.7462	64.1651	63.6373	63.1304	62.6749	62.3016	62.2164	62.2972	62.5984	62.6549	63.0863	63.5011	63.5233	63.7536	63.8316	63.6703	63.6684	63.6704	63.5375
North Korea	Female	5 to 9	Epilepsy	80.5399	80.2797	80.2674	80.1195	79.8515	79.6497	78.8591	78.5144	78.3993	77.4867	76.7739	76.2667	75.5928	74.9854	74.441	74.2578	74.1564	74.5607	73.7892	74.6864	75.5646	76.0555	76.758	77.36	77.5203	78.0134	78.5646	79.0875
North Korea	Female	Post Neonatal	Epilepsy	81.7533	81.6022	81.3875	81.1756	80.6725	79.4297	77.8764	76.8717	76.0309	74.7798	73.8883	73.1197	72.4299	72.5748	72.9114	72.7979	72.9449	73.3252	73.5109	74.195	74.9358	75.548	76.0905	76.9295	77.7386	78.649	79.6349	80.4171
North Korea	Male	0 to 20	Epilepsy	74.9471	74.8035	74.7965	74.6968	74.4531	73.9869	73.1277	72.4869	72.0462	71.116	70.3686	69.7126	68.9582	68.4011	68.0344	67.8668	67.8394	68.18	67.7881	68.2368	68.6998	68.9205	69.2979	69.6024	69.6665	69.8813	70.133	70.354
North Korea	Male	1 to 4	Epilepsy	91.0733	90.9186	90.8311	90.7489	90.624	90.4578	90.0461	89.7392	89.5137	88.9218	88.5738	88.2921	87.9316	87.6278	87.5662	87.6957	87.8293	88.0562	87.4991	87.7961	88.076	88.3121	88.5416	88.8562	89.0696	89.3881	89.7782	90.1516
North Korea	Male	10 to 14	Epilepsy	64.5342	63.8903	63.5708	63.1365	62.6235	61.963	60.984	60.3788	60.1304	59.3888	58.6861	58.1174	57.4268	57.0044	56.6579	56.4264	56.0719	56.3509	55.9144	56.3398	57.156	57.7127	58.8404	59.9632	60.8375	61.7993	62.6589	63.3811
North Korea	Male	15 to 19	Epilepsy	64.4369	64.3754	64.4747	64.3548	64.2624	64.1778	63.791	63.403	63.2364	62.6946	62.2516	61.9075	61.5249	61.2653	60.954	60.7018	60.6235	60.8911	60.7763	60.8179	60.7764	60.4351	60.2247	59.6888	58.8579	58.2227	57.5339	57.0303
North Korea	Male	5 to 9	Epilepsy	69.3809	68.9816	68.7583	68.5318	68.2236	67.7959	66.9296	66.4667	66.3306	65.3689	64.4031	63.5609	62.5676	61.7158	61.1049	61.0986	61.3076	62.085	62.0102	63.4155	64.7928	65.7412	67.0139	67.9184	68.3452	68.9327	69.5269	70.0554
North Korea	Male	Post Neonatal	Epilepsy	77.3398	76.8866	76.4228	76.0552	75.275	73.5439	71.4346	70.0292	68.9484	67.5587	66.011	64.7619	63.2191	63.1458	63.2238	62.8062	62.9863	63.538	64.124	65.11	65.9565	66.696	67.2316	68.1538	69.143	70.2588	71.4736	72.4516
Taiwan	Both	0 to 20	Epilepsy	88.5495	89.3623	89.8612	90.1742	90.5345	90.1191	90.0684	90.4532	91.0791	91.3909	91.0809	91.2623	91.3287	91.1419	90.7124	90.6446	91.2969	91.6589	91.8028	91.9949	91.9808	91.2049	91.1432	91.4286	91.5715	91.9582	91.8742	91.8336
Taiwan	Both	1 to 4	Epilepsy	90.4516	90.7331	90.9689	91.2384	91.4884	90.9511	90.7322	90.7034	91.062	91.3301	91.1122	91.1179	90.8524	90.9646	90.7376	90.6784	90.8783	90.6738	90.539	90.9848	91.126	90.5935	90.6776	91.1949	91.3525	91.2269	91.2873	91.3199
Taiwan	Both	10 to 14	Epilepsy	85.7014	86.8495	87.2743	87.4482	87.9079	87.633	88.2001	89.0147	88.9761	88.8816	88.7947	89.2014	89.313	88.6043	88.0349	87.8438	88.7221	89.8926	90.1607	90.0114	89.7843	89.1694	88.8432	88.4339	88.9549	90.2312	90.2788	90.1695
Taiwan	Both	15 to 19	Epilepsy	85.2267	86.2386	86.8596	86.9808	87.1674	87.3851	87.1217	87.4118	88.08	88.1087	87.3	87.2467	87.7024	87.6349	87.083	87.0427	88.0797	89.0227	89.6215	89.6964	89.641	89.215	89.2374	89.1889	88.8104	88.6487	87.6607	86.9409
Taiwan	Both	5 to 9	Epilepsy	86.8847	87.938	88.814	89.2229	89.9355	89.6994	89.6238	90.0066	90.5757	91.0494	90.964	90.7833	90.5363	89.7231	89.6572	89.7714	90.2958	90.2985	90.3263	90.3104	91.016	90.6088	89.7516	89.4101	89.7481	91.5728	92.1024	91.8629
Taiwan	Both	Post Neonatal	Epilepsy	93.9504	94.2455	94.3968	94.8011	94.8911	94.2062	94.243	94.4814	94.7744	94.8322	94.9099	95.1564	95.0455	95.0005	94.6361	94.5554	94.7679	94.5782	94.3661	94.5719	94.128	93.1335	93.729	94.4866	94.3561	94.0713	94.125	94.224
Taiwan	Female	0 to 20	Epilepsy	90.1933	90.8897	91.2769	91.7265	92.3361	91.9586	91.7486	91.4695	91.9293	92.4622	91.9827	92.1928	92.2387	91.8825	91.4938	91.6666	92.6079	92.6676	92.7993	93.1116	93.0521	92.2431	91.9313	91.9626	92.0795	92.8067	92.5795	92.5149
Taiwan	Female	1 to 4	Epilepsy	84.8273	85.243	85.4038	85.8697	86.3175	85.5916	85.2124	84.9095	85.2787	85.8796	85.4363	85.4802	85.017	85.1503	84.899	84.9696	85.2519	84.7814	84.5399	84.9529	85.1401	84.4015	84.5487	85.3693	85.6862	85.778	85.9994	86.3001
Taiwan	Female	10 to 14	Epilepsy	90.8098	91.443	91.527	91.6848	92.1909	92.2364	92.5348	92.1932	92.2479	92.1153	91.8439	92.6463	92.5878	91.1572	90.6823	91.1679	92.698	93.5474	93.8489	93.9045	93.3494	93.0085	92.4678	91.2993	91.7911	93.2907	93.2223	93.1449
Taiwan	Female	15 to 19	Epilepsy	87.7121	88.5579	89.3652	89.5615	89.9666	90.1254	89.7783	89.2292	89.8767	90.2016	89.0397	88.7118	89.3527	89.4563	89.2672	89.1257	90.302	90.6777	90.9007	90.859	90.9713	90.6358	90.5794	90.6225	90.1385	90.5228	89.4255	88.8701
Taiwan	Female	5 to 9	Epilepsy	89.6157	90.4593	91.0717	91.6759	92.9186	92.7817	92.2769	92.0871	92.0781	92.898	92.9962	92.8613	92.8705	92.1398	91.5588	91.8651	92.6001	92.1461	92.6177	93.4396	93.9488	92.9389	91.0304	90.1114	90.6675	93.2527	93.4931	92.9622
Taiwan	Female	Post Neonatal	Epilepsy	91.7778	92.1973	92.326	92.8456	93.0463	92.3103	92.3326	92.484	92.7511	92.9466	92.8991	93.1317	92.9769	92.8271	92.4256	92.3297	92.6125	92.4065	92.1953	92.3764	91.8788	90.7739	91.5109	92.3396	92.1026	91.6969	91.6515	91.8203
Taiwan	Male	0 to 20	Epilepsy	89.4884	90.2414	90.7367	90.8837	90.978	90.616	90.7044	91.5445	92.1837	92.2638	92.1477	92.2739	92.3454	92.3278	91.9512	91.7129	92.0209	92.5526	92.6815	92.7472	92.774	92.1744	92.3178	92.7407	92.8693	92.9181	92.947	92.9175
Taiwan	Male	1 to 4	Epilepsy	94.0284	94.2379	94.5165	94.6834	94.8312	94.4202	94.3041	94.4327	94.7841	94.8764	94.7923	94.7883	94.6492	94.7642	94.5726	94.4606	94.6192	94.5641	94.491	94.9446	95.0628	94.6655	94.7326	95.0996	95.2019	95.0061	95.029	94.9785
Taiwan	Male	10 to 14	Epilepsy	79.6859	81.3837	82.2118	82.402	82.7247	82.0709	82.9128	85.1499	84.964	84.9158	85.0832	84.933	85.2741	85.6435	85.0568	84.0213	83.9259	85.3579	85.5399	85.1445	85.4136	84.5457	84.5712	85.2203	85.7097	86.5554	86.7455	86.6082
Taiwan	Male	15 to 19	Epilepsy	84.8055	85.8837	86.3651	86.4263	86.4698	86.7183	86.5297	87.3399	87.9981	87.844	87.3052	87.4348	87.7596	87.6051	86.8672	86.903	87.8029	89.0361	89.8236	89.9591	89.7968	89.336	89.4034	89.3164	89.037	88.5824	87.7387	86.9951
Taiwan	Male	5 to 9	Epilepsy	84.9618	86.1478	87.2273	87.3954	87.4884	87.1778	87.568	88.5223	89.6409	89.7159	89.4555	89.2501	88.75	87.9008	88.3602	88.2563	88.5285	89.0252	88.622	87.7638	88.6289	88.8826	89.1648	89.3965	89.4521	90.2895	90.9971	90.9659
Taiwan	Male	Post Neonatal	Epilepsy	94.7461	94.8782	95.046	95.306	95.2586	94.6483	94.6992	95.0257	95.3262	95.2079	95.406	95.6404	95.5489	95.5826	95.2311	95.1333	95.2369	95.0389	94.8023	95.0103	94.6225	93.7643	94.1829	94.8476	94.8459	94.7059	94.8693	94.9055
Southeast Asia	Both	0 to 20	Epilepsy	85.3245	85.7685	86.137	86.4912	86.8762	87.1838	87.4519	87.5709	87.6745	87.7461	88.0032	88.0995	88.0333	88.002	88.2124	88.4068	88.5558	88.855	88.99	89.4881	89.9753	90.4288	90.7607	91.1066	91.2892	91.5701	91.9427	92.3447
Southeast Asia	Both	1 to 4	Epilepsy	90.9326	91.2681	91.5642	91.8833	92.2342	92.5141	92.6774	92.705	92.72	92.7389	92.9042	92.955	92.9058	92.8885	92.9742	93.0654	93.1969	93.3694	93.4067	93.6871	93.9296	94.1269	94.2183	94.3379	94.3602	94.4346	94.5814	94.7259
Southeast Asia	Both	10 to 14	Epilepsy	84.5901	84.7899	84.8958	85.0685	85.2293	85.3961	85.6103	85.8016	86.0512	86.2582	86.5249	86.7082	86.7487	86.7694	86.9612	87.1621	87.2883	87.5384	87.6709	88.116	88.5449	88.9175	89.2121	89.5356	89.6889	89.9263	90.2328	90.6371
Southeast Asia	Both	15 to 19	Epilepsy	85.2999	85.4232	85.4782	85.576	85.7029	85.7502	85.8734	86.0199	86.1889	86.2161	86.1922	86.1711	85.9949	85.7792	85.7617	85.7637	85.675	85.8034	85.9096	86.1902	86.4784	86.8116	87.1408	87.4637	87.705	88.0303	88.3178	88.6366
Southeast Asia	Both	5 to 9	Epilepsy	85.7692	86.013	86.2443	86.5455	86.9162	87.1461	87.3537	87.5196	87.7004	87.7971	88.0878	88.1116	88.0149	88.0655	88.421	88.628	88.7628	89.0395	89.1115	89.4596	89.8796	90.2759	90.5056	90.7733	90.8541	91.0123	91.3251	91.731
Southeast Asia	Both	Post Neonatal	Epilepsy	85.6489	86.2653	86.7685	87.0296	87.3022	87.6225	87.954	87.9623	87.8719	87.9407	88.3722	88.5644	88.6332	88.7227	89.0716	89.4519	89.7597	90.1235	90.3078	90.9008	91.4585	91.9492	92.2861	92.5453	92.6726	92.9215	93.3226	93.6914
Southeast Asia	Female	0 to 20	Epilepsy	89.885	90.2032	90.4045	90.7354	90.9782	91.2589	91.4513	91.6031	91.7676	91.6939	91.843	91.838	91.6802	91.6452	91.7484	91.8494	91.8851	92.1052	92.1773	92.5825	92.9702	93.3036	93.5298	93.773	93.9208	94.152	94.4429	94.7445
Southeast Asia	Female	1 to 4	Epilepsy	88.6074	89.081	89.4644	89.9336	90.3143	90.7028	90.9125	90.9899	91.0424	90.9538	91.1219	91.1415	91.0147	90.9725	90.9961	91.0356	91.1352	91.3064	91.2972	91.6169	91.9099	92.1289	92.2097	92.335	92.344	92.4177	92.5699	92.7094
Southeast Asia	Female	10 to 14	Epilepsy	90.709	90.8322	90.8404	91.0488	91.1538	91.3366	91.4863	91.6659	91.8703	91.8946	92.0173	92.0636	91.9897	92.0076	92.1044	92.2201	92.2415	92.3954	92.4417	92.7353	93.0222	93.2329	93.3697	93.5055	93.6095	93.777	93.9714	94.2172
Southeast Asia	Female	15 to 19	Epilepsy	85.6498	85.82	85.8718	86.0905	86.2581	86.447	86.5882	86.8293	87.1525	87.1192	87.1476	87.1089	86.9155	86.7445	86.7283	86.7386	86.6418	86.8518	86.9834	87.3234	87.7002	88.104	88.4735	88.8067	89.0707	89.3997	89.6936	90.0089
Southeast Asia	Female	5 to 9	Epilepsy	91.2579	91.419	91.5377	91.7628	91.9642	92.1909	92.3213	92.4839	92.5874	92.4238	92.5341	92.4292	92.2383	92.3058	92.5678	92.7669	92.7734	92.9785	93.0686	93.4156	93.6997	93.934	94.0916	94.2712	94.3831	94.5509	94.8151	95.1007
Southeast Asia	Female	Post Neonatal	Epilepsy	93.0468	93.2286	93.2839	93.3462	93.3404	93.3957	93.5154	93.5115	93.5652	93.5295	93.7155	93.741	93.6466	93.6484	93.7891	93.9111	93.9799	94.1446	94.1895	94.5339	94.8279	95.0471	95.1491	95.2433	95.2479	95.3597	95.5556	95.7332
Southeast Asia	Male	0 to 20	Epilepsy	84.0321	84.506	84.9591	85.2705	85.7122	85.9894	86.2735	86.3394	86.3698	86.5562	86.8636	87.0352	87.0702	87.0548	87.3259	87.5712	87.7974	88.1135	88.2853	88.7722	89.2561	89.7288	90.0908	90.4611	90.6384	90.9072	91.2793	91.6912
Southeast Asia	Male	1 to 4	Epilepsy	92.8055	93.0549	93.295	93.5227	93.8519	94.067	94.2029	94.204	94.2	94.283	94.4472	94.5153	94.5107	94.506	94.6251	94.7447	94.8927	95.0613	95.122	95.3733	95.5818	95.7634	95.8593	95.9742	96.0041	96.0788	96.2224	96.3702
Southeast Asia	Male	10 to 14	Epilepsy	76.2558	76.5678	76.8392	76.952	77.1862	77.3203	77.5905	77.7567	78.0303	78.4759	78.9178	79.2982	79.5317	79.5904	79.92	80.2315	80.5043	80.8643	81.1084	81.7107	82.286	82.8358	83.321	83.8718	84.0775	84.3772	84.7998	85.3761
Southeast Asia	Male	15 to 19	Epilepsy	85.5486	85.6575	85.7339	85.756	85.8633	85.8124	85.9193	85.9828	86.0236	86.0849	86.0269	86.03	85.8918	85.6712	85.6739	85.6875	85.622	85.698	85.7929	86.0271	86.2529	86.5332	86.8281	87.1416	87.3661	87.6813	87.9614	88.2782
Southeast Asia	Male	5 to 9	Epilepsy	80.0906	80.4222	80.7842	81.1602	81.7069	81.9262	82.2116	82.3711	82.6352	83.0368	83.5191	83.699	83.7312	83.7599	84.1936	84.39	84.6608	84.996	85.0476	85.362	85.9045	86.4562	86.755	87.103	87.1403	87.2745	87.6187	88.1288
Southeast Asia	Male	Post Neonatal	Epilepsy	77.1883	78.2212	79.1767	79.6327	80.1843	80.7771	81.3259	81.3434	81.0973	81.262	81.9428	82.2948	82.5052	82.6602	83.1945	83.8321	84.398	84.9741	85.3151	86.1688	86.9932	87.7581	88.3202	88.7302	88.9602	89.3251	89.9075	90.4468
Cambodia	Both	0 to 20	Epilepsy	70.3932	71.4612	72.3804	73.1182	73.776	74.3809	75.042	75.805	76.5053	77.2592	78.1059	78.8926	79.2266	80.0466	80.9727	82.0085	83.0084	84.0469	85.0202	85.8759	86.5081	87.1222	87.4407	88.0198	88.3086	88.7133	89.1855	89.6832
Cambodia	Both	1 to 4	Epilepsy	79.8384	80.8352	81.7476	82.5501	83.2444	83.8252	84.322	84.8799	85.3228	85.6718	86.0156	86.3759	86.2105	86.5414	87.066	87.7293	88.2735	88.9546	89.5429	90.0838	90.442	90.7908	90.8237	91.165	91.238	91.4385	91.7126	92.0173
Cambodia	Both	10 to 14	Epilepsy	76.3158	76.9044	77.3603	77.7101	77.9275	78.2005	78.5302	78.9327	79.3656	79.8987	80.4479	80.9571	81.239	81.7869	82.3718	82.9672	83.59	84.1583	84.6739	85.1407	85.5255	85.8994	86.243	86.6745	87.0305	87.4179	87.783	88.2475
Cambodia	Both	15 to 19	Epilepsy	78.7326	79.1639	79.4934	79.7472	79.9739	80.1979	80.5466	81.0161	81.3929	81.8533	82.4191	82.7073	82.9889	83.3574	83.6913	83.9982	84.5066	84.9135	85.373	85.7639	86.0025	86.1935	86.3718	86.5784	86.6633	86.823	86.9452	87.0494
Cambodia	Both	5 to 9	Epilepsy	75.101	75.7201	76.2035	76.4956	76.6894	76.8517	77.1635	77.5632	77.9264	78.4021	78.9451	79.3977	79.4013	79.9653	80.6161	81.5168	82.4485	83.2493	84.0349	84.6646	85.2643	85.8698	86.1835	86.7624	87.0846	87.5298	88.0292	88.5363
Cambodia	Both	Post Neonatal	Epilepsy	73.8374	73.5888	73.2515	72.8036	72.337	71.9206	71.7457	71.6088	71.7814	72.3939	73.4529	74.6476	75.6003	76.9678	78.4711	80.124	81.6918	83.2692	84.688	85.8964	86.7946	87.6656	88.1898	88.7626	89.0829	89.3981	89.8224	90.2361
Cambodia	Female	0 to 20	Epilepsy	76.9577	77.7155	78.3377	78.8315	79.2722	79.6912	80.2023	80.7792	81.2767	81.8479	82.514	83.1084	83.2771	83.9101	84.6969	85.6133	86.5424	87.5271	88.4459	89.261	89.8465	90.4461	90.7283	91.2367	91.4668	91.8049	92.1626	92.5053
Cambodia	Female	1 to 4	Epilepsy	75.3001	76.3587	77.2731	78.0791	78.8273	79.4607	80.1647	80.8672	81.4155	81.8745	82.2954	82.6355	82.22	82.4113	82.9164	83.6424	84.3552	85.211	85.9394	86.6173	87.0491	87.4734	87.4909	87.9142	87.9883	88.2378	88.5498	88.8641
Cambodia	Female	10 to 14	Epilepsy	84.398	84.6969	84.8972	85.0903	85.1218	85.2511	85.4343	85.6665	85.9217	86.3194	86.6882	87.1479	87.3617	87.8113	88.2976	88.8248	89.3328	89.8228	90.2819	90.7712	91.1266	91.4823	91.769	92.0807	92.306	92.5555	92.7612	92.9926
Cambodia	Female	15 to 19	Epilepsy	76.8439	77.2015	77.4833	77.6936	77.8658	78.1351	78.3995	78.952	79.3926	79.9808	80.7396	81.1569	81.4844	81.9742	82.4943	82.9766	83.6336	84.2776	85.0187	85.6225	86.0115	86.46	86.7777	87.1447	87.2844	87.4445	87.5494	87.6103
Cambodia	Female	5 to 9	Epilepsy	84.3027	84.5948	84.8352	84.9237	84.9457	84.9311	85.0012	85.1596	85.2736	85.4813	85.7835	86.1051	86.0786	86.5291	87.1086	87.9318	88.7316	89.5702	90.4023	91.0691	91.5927	92.1546	92.3591	92.768	92.973	93.2678	93.5395	93.76
Cambodia	Female	Post Neonatal	Epilepsy	81.552	81.2846	80.9767	80.5683	80.1638	79.8242	79.6814	79.5654	79.6072	79.9909	80.7391	81.5558	82.3136	83.4623	84.7086	86.0481	87.332	88.5707	89.628	90.5003	91.1772	91.8028	92.1287	92.4516	92.5821	92.7369	92.9381	93.1189
Cambodia	Male	0 to 20	Epilepsy	70.3411	71.4752	72.4825	73.3006	74.0194	74.6774	75.3481	76.1364	76.8743	77.6524	78.4899	79.3022	79.717	80.5438	81.4185	82.3617	83.2344	84.1246	84.9654	85.6953	86.2471	86.7593	87.0469	87.5771	87.8603	88.245	88.7233	89.253
Cambodia	Male	1 to 4	Epilepsy	83.3277	84.2837	85.1953	85.9984	86.6649	87.222	87.6107	88.0973	88.4897	88.7866	89.0897	89.4603	89.4417	89.8493	90.3792	90.9991	91.4417	92.0176	92.5208	92.9763	93.2831	93.5749	93.6036	93.877	93.9286	94.0749	94.2952	94.5573
Cambodia	Male	10 to 14	Epilepsy	66.8266	67.7614	68.5265	69.0857	69.5481	70.0129	70.5441	71.1379	71.7554	72.4196	73.1207	73.649	73.9939	74.6101	75.2593	75.8745	76.5819	77.1827	77.706	78.0895	78.4624	78.8043	79.1879	79.7271	80.2118	80.7334	81.2685	81.9897
Cambodia	Male	15 to 19	Epilepsy	81.0313	81.5355	81.9167	82.216	82.4885	82.6787	83.0757	83.4636	83.7708	84.1139	84.5216	84.7134	84.963	85.2456	85.4519	85.6331	86.0269	86.2621	86.5183	86.7548	86.8849	86.902	86.9842	87.0853	87.1386	87.3028	87.447	87.59
Cambodia	Male	5 to 9	Epilepsy	66.2537	67.2067	67.9522	68.4581	68.848	69.2102	69.7779	70.4336	71.0509	71.8064	72.5806	73.1513	73.201	73.8445	74.5163	75.4291	76.4165	77.0848	77.7341	78.2501	78.8708	79.4805	79.8883	80.6175	81.0553	81.6506	82.3807	83.1819
Cambodia	Male	Post Neonatal	Epilepsy	64.8116	64.5619	64.152	63.6565	63.1295	62.637	62.4527	62.3108	62.6262	63.4562	64.7998	66.3459	67.4397	68.9496	70.6442	72.5726	74.4529	76.3964	78.2237	79.8147	80.9443	82.0495	82.7623	83.5791	84.0725	84.5215	85.1411	85.7381
Indonesia	Both	0 to 20	Epilepsy	87.6022	88.4312	89.221	89.8427	90.4412	91.0106	91.4132	91.576	91.5123	91.6065	91.9112	92.1113	92.271	92.4647	92.5938	92.9088	93.21	93.5121	93.7213	94.0502	94.4462	94.7551	95.0866	95.3423	95.6012	95.8337	96.031	96.2312
Indonesia	Both	1 to 4	Epilepsy	90.7263	91.201	91.6875	92.2218	92.7938	93.2467	93.4733	93.5402	93.5394	93.7133	93.9896	94.1502	94.292	94.4433	94.5163	94.7411	94.9509	95.108	95.1841	95.3505	95.5636	95.726	95.8763	96.008	96.1377	96.2452	96.3378	96.4215
Indonesia	Both	10 to 14	Epilepsy	91.5828	91.8707	92.1376	92.3305	92.57	92.8103	93.0135	93.172	93.2236	93.2659	93.351	93.4369	93.4936	93.5918	93.6821	93.8141	93.9491	94.0639	94.1585	94.2891	94.4508	94.5985	94.7998	94.979	95.1465	95.3207	95.4635	95.6342
Indonesia	Both	15 to 19	Epilepsy	93.2708	93.4228	93.559	93.6861	93.8489	93.9931	94.1334	94.2526	94.3094	94.3455	94.4131	94.4639	94.4738	94.5264	94.5408	94.6022	94.6378	94.6873	94.7135	94.7581	94.8095	94.8337	94.9125	94.9701	95.0015	95.0514	95.0711	95.1061
Indonesia	Both	5 to 9	Epilepsy	90.3997	90.8421	91.2141	91.5012	91.8225	92.1458	92.4797	92.7221	92.7896	92.9186	93.0874	93.1856	93.2901	93.4056	93.4426	93.6173	93.7198	93.8346	93.9047	94.0231	94.2275	94.3832	94.6084	94.7942	94.9615	95.1147	95.2786	95.441
Indonesia	Both	Post Neonatal	Epilepsy	79.6091	81.0339	82.3818	83.0437	83.5092	84.269	84.9123	85.0874	84.8212	84.9094	85.5765	86.0858	86.4758	86.8129	87.1029	87.6091	88.1302	88.738	89.1874	89.8466	90.6118	91.1953	91.7661	92.1159	92.578	92.9923	93.3672	93.7701
Indonesia	Female	0 to 20	Epilepsy	91.9571	92.4132	92.8643	93.2568	93.6782	94.0661	94.3268	94.4507	94.4758	94.584	94.8308	95.0083	95.1855	95.3801	95.4965	95.7161	95.878	96.0211	96.1017	96.2625	96.4916	96.6736	96.8802	97.0499	97.1828	97.3107	97.4253	97.5446
Indonesia	Female	1 to 4	Epilepsy	89.0287	89.6774	90.3601	91.0373	91.7367	92.2846	92.5205	92.5121	92.4085	92.498	92.795	93.0264	93.2732	93.518	93.6335	93.8848	94.0662	94.1475	94.127	94.2258	94.4294	94.6031	94.7464	94.8613	94.9435	95.0037	95.0431	95.071
Indonesia	Female	10 to 14	Epilepsy	92.8628	93.0614	93.2544	93.3912	93.5932	93.8302	94.0163	94.1306	94.2138	94.256	94.3703	94.4808	94.5724	94.706	94.8195	94.9405	95.0463	95.1514	95.2274	95.3568	95.4985	95.6138	95.7747	95.9204	96.0363	96.1458	96.2582	96.4005
Indonesia	Female	15 to 19	Epilepsy	91.9309	92.131	92.3197	92.4759	92.7029	92.9049	93.1299	93.3224	93.4421	93.532	93.7081	93.7952	93.8743	93.9831	94.0393	94.1538	94.2202	94.3263	94.3881	94.4757	94.5512	94.5782	94.6617	94.7293	94.7556	94.8101	94.8447	94.8989
Indonesia	Female	5 to 9	Epilepsy	92.6904	92.9611	93.2029	93.4198	93.6845	94.0093	94.2748	94.4541	94.5172	94.6201	94.7667	94.8867	95.0561	95.2024	95.269	95.4852	95.5724	95.6816	95.7766	95.8706	96.0523	96.1692	96.3833	96.5401	96.6342	96.7395	96.8858	97.0183
Indonesia	Female	Post Neonatal	Epilepsy	93.5168	93.804	94.0627	94.1709	94.2269	94.3568	94.5186	94.6448	94.7068	94.903	95.2098	95.4185	95.5686	95.7083	95.8132	95.9493	96.0807	96.2354	96.3461	96.524	96.7486	96.9182	97.0696	97.1747	97.296	97.4082	97.4803	97.5586
Indonesia	Male	0 to 20	Epilepsy	85.9104	86.9216	87.8718	88.5832	89.2298	89.8572	90.3124	90.48	90.3523	90.4163	90.7174	90.9012	91.0176	91.1763	91.2932	91.637	92.009	92.4032	92.6947	93.1163	93.5888	93.9528	94.3347	94.6186	94.9426	95.2257	95.4607	95.6972
Indonesia	Male	1 to 4	Epilepsy	92.3711	92.7362	93.101	93.544	94.0352	94.4284	94.6465	94.7534	94.8078	95.0245	95.2836	95.397	95.4676	95.5516	95.5873	95.786	96.0015	96.1892	96.3074	96.4985	96.7045	96.8493	96.9914	97.1198	97.2632	97.3844	97.4939	97.5965
Indonesia	Male	10 to 14	Epilepsy	89.1531	89.543	89.8884	90.1373	90.3936	90.5927	90.7726	90.9522	90.9288	90.9461	90.9583	90.9888	90.9817	91.0131	91.0593	91.1902	91.3596	91.4914	91.6228	91.7567	91.9374	92.1209	92.3613	92.5706	92.7984	93.0494	93.2194	93.4077
Indonesia	Male	15 to 19	Epilepsy	94.418	94.5343	94.6282	94.7314	94.8402	94.9347	94.9993	95.0477	95.0417	95.0254	95.0027	95.0266	94.9886	95.005	94.9952	95.0205	95.0379	95.0516	95.0597	95.0808	95.122	95.1525	95.2351	95.2929	95.3367	95.3912	95.4086	95.4372
Indonesia	Male	5 to 9	Epilepsy	87.7032	88.3283	88.8363	89.1897	89.5526	89.8426	90.2219	90.5112	90.5722	90.716	90.8901	90.9505	90.9659	91.0321	91.0307	91.1457	91.2699	91.4065	91.4736	91.6385	91.8752	92.0801	92.3173	92.5371	92.795	93.0092	93.195	93.393
Indonesia	Male	Post Neonatal	Epilepsy	65.0998	67.5606	69.9377	71.1082	71.951	73.3352	74.4578	74.7084	74.1482	74.1508	75.1759	75.9674	76.5612	77.0536	77.4934	78.3249	79.2155	80.2348	80.9916	82.0968	83.3625	84.32	85.2575	85.7877	86.532	87.1853	87.7951	88.4704
Laos	Both	0 to 20	Epilepsy	42.6571	44.0611	45.7715	47.1581	48.4224	49.4763	50.0077	50.3729	50.8018	51.461	52.2694	52.6035	52.4248	53.2229	54.4648	55.8608	57.6493	60.0907	59.522	61.237	63.2828	65.1729	66.4347	67.9958	69.4617	70.8469	72.3533	74.0546
Laos	Both	1 to 4	Epilepsy	66.7653	67.8198	69.0796	70.1204	71.0843	71.9229	72.2318	72.4578	72.7418	73.2425	73.9801	74.0959	73.4166	73.6493	74.2942	75.1525	76.3534	78.1876	76.9495	78.055	79.3942	80.5854	81.1882	82.2166	83.1297	83.9557	84.9371	86.0387
Laos	Both	10 to 14	Epilepsy	54.2683	54.9399	55.8716	56.6856	57.3857	58.0099	58.559	58.8985	59.2522	59.6431	60.0102	60.5396	61.084	62.1197	63.2874	64.4387	65.6216	67.0629	67.199	68.4347	69.7804	71.0725	72.0804	73.1709	74.1193	74.9696	75.8051	76.7383
Laos	Both	15 to 19	Epilepsy	70.2152	70.5621	71.0448	71.4523	71.8102	72.1221	72.4153	72.542	72.678	72.8397	72.9856	73.2337	73.7752	74.4338	75.1329	75.7818	76.4791	77.1958	77.6588	78.3375	79.0456	79.7453	80.3613	80.9606	81.4716	81.9852	82.5175	83.0921
Laos	Both	5 to 9	Epilepsy	45.637	46.2883	47.2717	48.0808	48.802	49.4007	49.9671	50.365	50.7975	51.2585	51.7663	52.3072	52.1538	53.3022	54.8953	56.553	58.4049	61.0525	60.1805	62.0295	64.0529	66.0176	67.2462	68.9134	70.4158	71.7875	73.1177	74.6415
Laos	Both	Post Neonatal	Epilepsy	39.5948	40.5161	41.6906	42.4736	43.1357	43.3535	43.2863	43.1618	43.1333	43.4564	43.6221	43.3553	42.6582	42.4913	42.7563	43.38	44.8126	47.2087	47.7055	49.6972	52.186	54.5146	56.3627	58.079	59.9381	61.8357	63.7047	65.7651
Laos	Female	0 to 20	Epilepsy	55.5623	56.4308	57.5184	58.3401	59.0486	59.5495	59.9594	60.2607	60.5862	61.0588	61.6798	62.0178	61.7737	62.4529	63.5211	64.6771	66.203	68.1953	67.5008	68.8232	70.4456	72.0118	72.9898	74.3098	75.5106	76.659	77.9459	79.3643
Laos	Female	1 to 4	Epilepsy	57.9383	58.9564	60.268	61.3531	62.2334	62.8552	63.3214	63.723	64.1749	64.8717	65.7333	66.1931	65.4745	65.9449	66.9305	68.1187	69.6862	72.0816	70.4349	71.7756	73.4681	75.1288	75.968	77.4066	78.6437	79.7381	81.0241	82.3293
Laos	Female	10 to 14	Epilepsy	70.2949	70.5787	71.0339	71.4206	71.7255	71.9911	72.2338	72.4015	72.5769	72.7167	72.8877	73.1358	73.2633	73.8471	74.5851	75.3727	76.2227	77.2901	77.1932	78.043	78.9833	79.8404	80.3925	81.1168	81.7383	82.3109	82.9496	83.6725
Laos	Female	15 to 19	Epilepsy	69.3523	69.5028	69.7199	69.8489	69.9264	69.9883	70.1344	70.1852	70.2748	70.2925	70.3978	70.51	70.8367	71.4089	72.1047	72.7918	73.633	74.4494	74.9214	75.6929	76.459	77.1663	77.7846	78.4033	78.9542	79.4834	80.1542	80.8618
Laos	Female	5 to 9	Epilepsy	64.8056	64.9878	65.3861	65.6279	65.8882	66.0405	66.2681	66.4439	66.6634	66.8035	67.0043	67.1833	66.773	67.4833	68.5716	69.685	70.9733	72.8796	71.7545	72.893	74.241	75.6546	76.3866	77.5755	78.7044	79.7492	80.9231	82.1918
Laos	Female	Post Neonatal	Epilepsy	60.6658	61.2086	61.8108	62.0919	62.2009	62.1636	61.9615	61.6913	61.4396	61.5856	61.6282	61.5157	61.1364	61.2442	61.5977	61.9463	62.9923	64.2981	64.3607	65.5076	67.0233	68.6066	69.8733	71.0856	72.2992	73.6014	74.8697	76.3997
Laos	Male	0 to 20	Epilepsy	43.0303	44.6058	46.5127	48.0901	49.5606	50.8558	51.3644	51.6825	52.0749	52.732	53.5057	53.7545	53.6574	54.3957	55.536	56.8839	58.5407	60.9096	60.5507	62.2848	64.2966	66.0931	67.3479	68.8107	70.2219	71.5213	72.9238	74.5266
Laos	Male	1 to 4	Epilepsy	72.8877	73.9353	75.136	76.1317	77.1223	78.0657	78.291	78.4276	78.6293	79.0272	79.6937	79.622	78.98	79.0789	79.5255	80.1841	81.1588	82.6453	81.6527	82.6011	83.7152	84.6204	85.0756	85.8513	86.5606	87.2144	87.9986	88.9585
Laos	Male	10 to 14	Epilepsy	37.2422	38.348	39.8326	41.1348	42.2676	43.2906	44.1516	44.6728	45.1765	45.8546	46.4029	47.2265	48.2604	49.7599	51.3503	52.8608	54.2985	56.0657	56.4612	58.0518	59.7792	61.4839	62.9658	64.428	65.7033	66.8101	67.8094	68.9148
Laos	Male	15 to 19	Epilepsy	71.912	72.4385	73.1327	73.752	74.3119	74.7964	75.1833	75.3516	75.507	75.7506	75.9104	76.2357	76.897	77.5847	78.254	78.8517	79.4273	80.0528	80.4969	81.0892	81.7326	82.4015	82.9929	83.5581	84.0236	84.5119	84.93	85.3965
Laos	Male	5 to 9	Epilepsy	29.262	30.3553	31.8932	33.2247	34.3539	35.3607	36.2095	36.7595	37.3317	38.0406	38.7734	39.6405	39.7445	41.2222	43.1871	45.3111	47.5898	50.8368	50.3099	52.8217	55.3955	57.7965	59.4606	61.4986	63.2773	64.8778	66.2578	67.8934
Laos	Male	Post Neonatal	Epilepsy	17.4732	18.7023	20.4409	21.7291	22.9772	23.3702	23.4868	23.4658	23.5923	24.0108	24.2859	23.8397	22.7775	22.2467	22.3498	23.3213	25.1323	28.7764	29.8546	32.8005	36.3525	39.4269	41.8587	44.0813	46.6052	49.0763	51.5411	54.0569
Malaysia	Both	0 to 20	Epilepsy	85.586	86.4068	86.7745	87.0642	87.5422	87.8346	88.8923	88.6948	89.5122	89.3399	90.8534	91.2506	91.0144	90.5405	90.4372	90.5022	91.3184	91.3604	91.281	91.2784	92.6127	92.9251	92.7834	93.4632	92.908	92.5311	93.3602	93.9273
Malaysia	Both	1 to 4	Epilepsy	90.5951	91.2263	91.3403	91.4065	91.7301	92.0722	92.7935	92.5294	92.8733	92.4581	93.2816	93.4527	93.1336	93.0027	92.9847	92.8883	93.4232	93.4445	93.5287	93.6538	94.6503	94.9211	94.946	95.4906	95.3878	95.1123	95.5705	95.9114
Malaysia	Both	10 to 14	Epilepsy	83.571	84.1291	84.8425	85.0648	85.2233	85.2196	85.7613	85.5713	86.2155	86.1823	87.6087	88.4573	88.3476	87.5615	87.5406	88.2135	89.1655	89.2636	89.2495	89.2129	90.1762	90.3406	90.0641	90.5654	89.9288	89.6945	90.3663	90.9132
Malaysia	Both	15 to 19	Epilepsy	88.0284	88.3813	88.4432	88.3975	88.1727	87.6409	87.9663	88.5163	89.2225	89.5487	90.0889	90.3397	90.3466	90.1377	90.4177	90.7002	91.0385	91.1797	91.1063	90.9284	91.1302	91.1977	91.1674	91.2502	90.9664	90.9816	91.1293	91.3802
Malaysia	Both	5 to 9	Epilepsy	81.4029	82.4774	83.6631	84.7083	85.7389	86.3025	87.1916	86.6179	87.3818	86.7216	88.0675	88.1895	88.1817	87.674	87.0731	86.6014	87.5538	87.8808	87.8308	87.6248	89.6637	90.2881	89.956	90.8735	89.9676	89.2835	90.4639	91.0519
Malaysia	Both	Post Neonatal	Epilepsy	86.4752	87.119	87.2012	87.4987	88.0852	88.5683	89.952	89.7644	90.6626	91.1913	92.9357	93.1883	93.1865	92.5517	92.1515	92.1184	92.8454	92.3057	91.8301	92.1808	93.6974	93.8475	93.6466	94.2353	93.2728	92.8233	93.8545	94.2149
Malaysia	Female	0 to 20	Epilepsy	88.5788	89.4309	89.596	89.816	90.3648	90.7067	91.5643	91.4041	92.0616	91.9015	93.1521	93.4864	93.3272	93.0915	92.9457	92.9249	93.4871	93.6507	93.665	93.6493	94.6511	94.8911	94.8337	95.4658	95.169	94.925	95.5312	95.999
Malaysia	Female	1 to 4	Epilepsy	86.9791	87.8189	87.9429	88.0021	88.4488	88.9566	89.9509	89.6144	90.165	89.6724	90.8159	91.1037	90.814	90.7491	90.7821	90.7211	91.3242	91.3003	91.3098	91.3522	92.5737	92.8825	92.9377	93.6727	93.5686	93.2143	93.7948	94.1911
Malaysia	Female	10 to 14	Epilepsy	89.3445	89.9032	89.8051	89.797	89.9914	90.0196	90.6098	90.4256	90.6353	90.7777	91.8782	92.4493	92.2459	91.9391	91.6763	91.9396	92.6982	92.8919	92.9594	92.9804	93.5886	93.6716	93.5369	93.9078	93.6568	93.5967	93.9515	94.3502
Malaysia	Female	15 to 19	Epilepsy	88.3077	89.0139	89.1809	89.1921	89.4606	89.3891	89.642	90.1774	90.884	91.0072	91.4544	91.5855	91.5731	91.7662	91.7011	91.6354	91.8189	92.1033	92.1666	92.0199	92.2727	92.6867	92.6848	92.9121	92.6469	92.7393	92.8294	93.0099
Malaysia	Female	5 to 9	Epilepsy	87.5494	88.5394	89.1663	89.9362	90.9505	91.3872	91.7216	91.4763	92.1615	91.7235	92.6876	92.746	92.7102	91.9727	91.5467	91.2095	91.5333	92.0693	92.1142	91.9099	93.1489	93.0588	92.8309	93.64	93.1882	92.7836	93.7429	94.4125
Malaysia	Female	Post Neonatal	Epilepsy	90.0342	90.4598	90.5184	90.7635	91.1496	91.4336	92.394	92.3179	92.9692	93.3511	94.5552	94.7536	94.82	94.4669	94.3035	94.3817	94.8307	94.5806	94.4103	94.6727	95.5464	95.6851	95.61	95.9751	95.5102	95.1492	95.6264	95.778
Malaysia	Male	0 to 20	Epilepsy	85.7312	86.3802	86.8671	87.166	87.4931	87.6896	88.7102	88.5172	89.3116	89.1543	90.6024	90.9828	90.7313	90.1487	90.1075	90.2432	91.1232	91.0512	90.909	90.9182	92.2812	92.5996	92.4106	93.0018	92.3344	91.9184	92.78	93.3222
Malaysia	Male	1 to 4	Epilepsy	93.3548	93.8337	93.9204	93.9745	94.2126	94.4496	95.0057	94.7946	95.0252	94.6685	95.3005	95.3986	95.059	94.8812	94.8255	94.7065	95.1951	95.2417	95.368	95.5384	96.3911	96.6364	96.6457	97.0765	96.9799	96.7564	97.1417	97.449
Malaysia	Male	10 to 14	Epilepsy	76.3461	76.844	78.6799	79.2222	79.3083	79.2602	79.6277	79.4831	80.6608	80.3883	82.0512	83.1886	83.2563	81.9204	82.2792	83.4546	84.5181	84.4269	84.2809	84.1505	85.4645	85.7225	85.2683	85.8722	84.7833	84.3417	85.3757	86.0573
Malaysia	Male	15 to 19	Epilepsy	88.5303	88.6215	88.6098	88.5161	87.9395	87.1023	87.4477	87.9806	88.6729	89.1157	89.7112	90.059	90.0969	89.6384	90.159	90.6909	91.1284	91.1703	91.0078	90.8126	90.9727	90.8067	90.7474	90.7381	90.4514	90.4205	90.6066	90.9008
Malaysia	Male	5 to 9	Epilepsy	75.6303	76.7318	78.4863	79.7704	80.7304	81.395	82.8398	81.9443	82.7157	81.8553	83.51	83.6966	83.7228	83.5335	82.786	82.1972	83.7754	83.8088	83.6372	83.4311	86.1839	87.5796	87.1608	88.1104	86.7733	85.8406	87.1643	87.5999
Malaysia	Male	Post Neonatal	Epilepsy	81.7135	82.6063	82.7222	83.0787	83.8899	84.5954	86.4308	86.1362	87.2932	87.9874	90.2923	90.6077	90.5353	89.6075	88.9428	88.7834	89.8039	88.9603	88.1677	88.606	90.7925	90.9499	90.594	91.416	89.9293	89.3731	90.9664	91.5267
Maldives	Both	0 to 20	Epilepsy	57.3742	60.2248	63.4824	66.6568	68.9588	71.1905	72.2569	70.8711	70.8707	72.4662	73.5768	75.0936	76.4632	76.6898	77.5949	78.5883	79.0419	81.0371	82.6655	84.0472	85.352	86.7583	87.8192	88.7295	89.4171	90.1059	90.7184	91.3031
Maldives	Both	1 to 4	Epilepsy	71.0271	72.6269	74.6604	76.4694	78.1545	79.8901	80.2597	79.4998	80.5103	81.9894	83.5075	84.8341	86.4403	87.3373	87.8612	88.3305	87.1516	87.6991	88.4832	89.2455	89.809	90.3484	90.7771	91.1908	91.4989	91.8941	92.2643	92.637
Maldives	Both	10 to 14	Epilepsy	58.3346	60.5943	63.0479	65.5085	67.1865	71.6949	73.2967	71.0959	68.8712	68.6601	67.4705	67.9615	69.6874	69.9771	70.6716	72.1631	73.988	76.1457	78.2621	80.8387	82.4615	84.2128	85.715	86.679	87.3622	87.936	88.3521	88.817
Maldives	Both	15 to 19	Epilepsy	75.2395	77.5847	79.8735	82.034	82.7593	82.8077	83.6246	82.1701	80.9917	82.1707	82.6655	83.9894	84.3045	83.4801	83.9943	84.4811	85.2233	86.6864	87.7919	88.4604	89.1312	89.9701	90.5138	90.8951	91.2227	91.383	91.5347	91.7157
Maldives	Both	5 to 9	Epilepsy	53.2834	55.9445	59.0803	62.8463	64.7303	64.2297	64.7075	62.5529	61.7599	63.0782	63.6362	64.1681	63.1526	61.6056	62.8896	64.5054	68.1144	73.3693	76.0933	77.3758	79.8281	82.2438	83.7316	85.0146	85.9082	86.7801	87.5147	88.2829
Maldives	Both	Post Neonatal	Epilepsy	67.2198	68.308	69.4698	70.4759	71.5706	72.9482	73.371	72.9008	73.2645	74.0187	75.1936	76.6574	78.661	80.3954	81.7786	82.7291	82.4073	83.664	84.9772	86.1667	87.2857	88.4985	89.4877	90.5004	91.2806	92.1039	92.817	93.3253
Maldives	Female	0 to 20	Epilepsy	78.0374	79.5742	81.4456	83.0233	84.2457	85.8649	86.4187	86.4555	87.3203	88.0846	88.9955	90.1034	90.9714	90.9517	91.376	92.1286	92.4644	93.0882	93.885	94.6379	95.1188	95.6193	96.0033	96.3435	96.6226	96.9137	97.1905	97.4649
Maldives	Female	1 to 4	Epilepsy	77.8119	79.2561	80.7963	82.1019	83.2723	84.465	84.5895	83.8197	84.5518	85.7358	86.9389	88.1342	89.4789	90.1853	90.5223	90.8428	89.8569	90.2863	90.931	91.5482	91.9853	92.3276	92.5517	92.6537	92.7109	92.8294	92.9845	93.1006
Maldives	Female	10 to 14	Epilepsy	83.7598	83.6238	84.3468	85.2209	85.9972	87.3007	87.9482	88.549	89.008	88.6677	88.4988	88.6265	88.321	87.2953	87.7742	88.9694	90.6246	91.6591	92.9308	94.1444	94.6202	95.1038	95.4767	95.8042	96.0967	96.3265	96.5291	96.7991
Maldives	Female	15 to 19	Epilepsy	79.3569	81.5088	83.4517	85.394	86.4168	88.5797	89.4953	89.4019	89.3565	89.9883	90.7939	92.1499	92.4273	91.5821	91.6656	92.3279	93.2518	93.6641	94.1895	94.6107	94.8719	95.1811	95.3404	95.5046	95.6908	95.83	95.9019	95.9983
Maldives	Female	5 to 9	Epilepsy	74.1505	75.655	78.0342	79.3914	80.2816	81.5237	81.8114	82.6109	84.4401	85.081	86.0397	87.1597	88.5687	88.9933	89.5105	90.2767	90.7131	91.4281	92.2479	93.0163	93.6159	94.2123	94.6995	95.2027	95.5586	95.9434	96.2652	96.6071
Maldives	Female	Post Neonatal	Epilepsy	86.3004	86.8936	87.4742	87.9694	88.4665	89.0807	89.2453	89.0061	89.1687	89.5199	90.0839	90.8468	91.8703	92.7731	93.4735	93.9993	93.8954	94.3275	94.7443	95.1141	95.4629	95.8847	96.2356	96.5712	96.7965	96.9952	97.1437	97.2229
Maldives	Male	0 to 20	Epilepsy	51.7499	54.8879	58.4064	61.9521	64.4983	66.6631	67.7842	65.5643	64.8349	66.5805	67.5087	68.9684	70.3879	70.722	71.8063	72.7856	73.2361	75.828	77.7069	79.238	80.8577	82.6309	83.9324	85.0149	85.7935	86.5612	87.2158	87.8292
Maldives	Male	1 to 4	Epilepsy	70.408	71.9754	74.0845	75.9451	77.7332	79.5985	80.0429	79.2686	80.3237	81.8287	83.409	84.7294	86.3593	87.2877	87.8528	88.3715	87.1261	87.6924	88.4895	89.2869	89.855	90.434	90.9022	91.3923	91.7459	92.1919	92.5786	92.9882
Maldives	Male	10 to 14	Epilepsy	32.6171	37.2208	41.272	45.1162	47.6063	55.1936	57.5879	52.2937	46.9872	46.6949	44.2175	44.9496	48.9195	50.8064	51.7312	53.4261	55.2977	58.5322	61.29	65.0746	67.7572	70.7855	73.4175	74.8861	75.8792	76.6982	77.2516	77.8548
Maldives	Male	15 to 19	Epilepsy	74.5234	76.7929	79.1046	81.2494	81.7812	80.7107	81.3971	79.2812	77.5098	78.8694	79.0868	80.2639	80.4895	79.6893	80.4287	80.8048	81.476	83.5366	84.9581	85.7829	86.715	87.8459	88.5767	89.0504	89.4076	89.5457	89.6815	89.8341
Maldives	Male	5 to 9	Epilepsy	37.4311	40.9279	44.5404	50.0371	52.6455	50.6112	51.0895	46.2153	42.8823	44.5085	44.4673	44.3565	41.2109	37.9147	39.9198	42.2215	48.3403	57.2146	61.3295	62.7026	66.6183	70.5784	72.8706	74.7822	76.0913	77.3114	78.3384	79.4162
Maldives	Male	Post Neonatal	Epilepsy	49.3209	50.7656	52.4247	53.8965	55.4745	57.4767	58.1092	57.3859	57.8742	58.9328	60.6354	62.686	65.5244	67.9307	69.9125	71.2198	70.7142	72.8586	75.073	77.0359	78.8245	80.7053	82.1952	83.7326	84.8948	86.1813	87.2813	88.035
Myanmar	Both	0 to 20	Epilepsy	79.7714	79.7751	79.9222	80.1417	80.4737	80.8066	81.0436	81.4487	81.8134	82.2697	82.758	83.2735	83.8484	84.3284	84.7357	85.3014	85.8558	86.4676	86.8988	87.3762	87.9153	88.3723	88.7338	89.0315	89.3238	89.6089	89.8446	90.1667
Myanmar	Both	1 to 4	Epilepsy	91.3568	91.3681	91.4387	91.5563	91.6864	91.8359	91.8687	92.0264	92.1246	92.3025	92.5317	92.746	92.9768	93.0794	93.1237	93.2862	93.5128	93.8182	93.9639	94.2053	94.4545	94.6564	94.6989	94.7504	94.7862	94.8237	94.7938	94.8481
Myanmar	Both	10 to 14	Epilepsy	74.1231	74.1713	74.3481	74.6275	75.0487	75.4493	75.788	76.2157	76.5995	77.0394	77.5157	78.0084	78.6467	79.2111	79.6595	80.346	80.9166	81.537	81.9936	82.5223	83.1643	83.7456	84.2411	84.662	85.0522	85.4154	85.8202	86.2759
Myanmar	Both	15 to 19	Epilepsy	70.0888	70.0015	70.1801	70.408	70.8246	71.2977	71.7787	72.3508	72.8906	73.5001	74.0076	74.5747	75.1844	75.7928	76.3659	77.0658	77.6077	78.1809	78.6503	79.0018	79.4753	79.8654	80.3816	80.7399	81.1297	81.5105	81.8496	82.1969
Myanmar	Both	5 to 9	Epilepsy	85.1797	85.2273	85.3105	85.5612	85.7707	86.0347	86.217	86.4995	86.6754	86.9274	87.2425	87.589	87.9866	88.2964	88.4909	88.7302	89.1912	89.5375	89.8466	90.2844	90.691	91.099	91.4442	91.6284	91.9037	92.1176	92.2792	92.4981
Myanmar	Both	Post Neonatal	Epilepsy	87.1017	87.1226	87.2402	87.3843	87.6222	87.8134	87.8505	88.0704	88.3048	88.5998	88.9666	89.3887	89.8277	90.2209	90.6073	91.0753	91.522	92.0034	92.3906	92.7889	93.2675	93.6975	93.9707	94.2669	94.4956	94.7021	94.8629	95.0896
Myanmar	Female	0 to 20	Epilepsy	89.9029	89.8745	89.889	89.9847	90.1188	90.2381	90.3599	90.5579	90.7473	90.977	91.2556	91.5204	91.8218	92.0491	92.2508	92.5232	92.8588	93.1561	93.3886	93.7135	94.028	94.349	94.5901	94.7975	94.9859	95.1736	95.3545	95.5466
Myanmar	Female	1 to 4	Epilepsy	91.9206	91.9004	91.9369	92.0282	92.1046	92.1947	92.2187	92.2945	92.3337	92.442	92.5856	92.6884	92.8414	92.871	92.8405	92.9121	93.0899	93.2959	93.4255	93.6322	93.8179	93.963	93.9558	93.9739	93.9329	93.8682	93.7587	93.7045
Myanmar	Female	10 to 14	Epilepsy	88.5095	88.5183	88.4816	88.617	88.7362	88.8734	88.9876	89.1237	89.3049	89.5219	89.778	90.0188	90.3066	90.5464	90.7032	91.0163	91.294	91.5911	91.7854	92.1227	92.4529	92.7906	93.0791	93.2804	93.503	93.6875	93.9834	94.267
Myanmar	Female	15 to 19	Epilepsy	77.823	77.7691	77.7909	77.9249	78.2295	78.4868	78.8992	79.4272	79.9428	80.4526	80.9639	81.4714	81.9618	82.3907	82.8778	83.4358	83.97	84.4306	84.8157	85.2856	85.7572	86.3011	86.8183	87.2967	87.7158	88.116	88.5118	88.8604
Myanmar	Female	5 to 9	Epilepsy	92.8908	92.7743	92.8311	92.8949	92.9743	93.0622	93.1047	93.2041	93.2587	93.3311	93.4789	93.6098	93.7892	93.9479	94.1271	94.1882	94.5259	94.6682	94.9267	95.2404	95.5195	95.8125	96.0792	96.2018	96.3696	96.6109	96.7619	96.8737
Myanmar	Female	Post Neonatal	Epilepsy	95.8512	95.8408	95.8497	95.8715	95.9076	95.9478	95.9549	96.0068	96.0629	96.1362	96.2333	96.3393	96.4427	96.5105	96.5883	96.6843	96.7878	96.883	96.9324	96.9938	97.0759	97.1535	97.1812	97.2174	97.2369	97.2619	97.2559	97.2783
Myanmar	Male	0 to 20	Epilepsy	75.2491	75.2652	75.4905	75.7664	76.1916	76.6084	76.8728	77.3255	77.72	78.2408	78.8088	79.4376	80.1378	80.7591	81.2627	81.9769	82.6252	83.3671	83.8915	84.4097	85.0302	85.5055	85.8913	86.2004	86.5087	86.809	87.0369	87.3961
Myanmar	Male	1 to 4	Epilepsy	91.4827	91.5152	91.6115	91.7538	91.914	92.0908	92.1327	92.3322	92.4686	92.685	92.964	93.2359	93.5116	93.6592	93.7463	93.9631	94.2295	94.5912	94.7572	95.0269	95.3163	95.5576	95.6346	95.7163	95.8018	95.905	95.93	96.0544
Myanmar	Male	10 to 14	Epilepsy	56.8964	56.9867	57.3578	57.8248	58.5651	59.223	59.7522	60.3743	60.8599	61.4747	62.1708	62.995	64.061	65.1072	65.9227	67.072	67.9812	68.9627	69.7094	70.4308	71.3991	72.1827	72.8937	73.4981	74.0227	74.5152	74.9891	75.6073
Myanmar	Male	15 to 19	Epilepsy	67.2078	67.1096	67.3448	67.5877	68.0307	68.5423	68.9994	69.5222	69.9636	70.531	71.0235	71.6161	72.2924	73.0059	73.5849	74.373	74.9126	75.4712	75.9641	76.2237	76.6418	76.8943	77.3318	77.574	77.8869	78.1821	78.4202	78.6817
Myanmar	Male	5 to 9	Epilepsy	77.4087	77.5917	77.721	78.1329	78.4767	78.9055	79.2125	79.6501	79.9279	80.3428	80.8213	81.3851	82.01	82.4914	82.7199	83.1432	83.7097	84.2343	84.5703	85.0909	85.5945	86.0811	86.4745	86.6995	87.0552	87.2174	87.3689	87.6797
Myanmar	Male	Post Neonatal	Epilepsy	77.1112	77.1732	77.4084	77.7059	78.146	78.4801	78.5666	78.9509	79.3189	79.8342	80.4296	81.1403	81.8733	82.529	83.1709	84.0021	84.8355	85.7586	86.5244	87.2957	88.2008	88.9947	89.5215	90.0662	90.5036	90.8863	91.187	91.6121
Philippines	Both	0 to 20	Epilepsy	89.4057	89.0653	88.7108	88.6413	88.9418	88.7929	88.6211	88.1675	87.7815	87.8116	88.0798	88.2131	87.8566	87.8947	88.3619	88.3507	87.583	87.5148	87.0533	88.1264	88.211	88.7592	88.857	88.7837	88.7131	88.9744	89.6604	90.2812
Philippines	Both	1 to 4	Epilepsy	91.7674	91.6786	91.5869	91.4883	91.6352	91.685	91.6761	91.4645	91.221	91.167	91.2623	91.2908	90.9927	90.8827	91.0271	90.9806	90.5575	90.5167	90.3244	91.0159	91.1005	91.4179	91.4965	91.4736	91.4005	91.6	92.0128	92.2858
Philippines	Both	10 to 14	Epilepsy	89.01	88.5846	88.1024	88.2421	88.4533	88.3073	88.1458	87.7657	87.4189	87.6819	87.8981	88.0507	87.9013	88.1283	88.3482	88.2592	87.511	87.4216	86.871	87.7578	87.7268	88.0291	88.0158	87.9103	87.755	87.6701	88.0456	88.6565
Philippines	Both	15 to 19	Epilepsy	90.1619	89.8997	89.4661	89.7067	89.9964	89.7971	89.6108	89.2879	89.2604	89.4444	89.5136	89.6837	89.4716	89.4088	89.6473	89.3873	88.6782	88.4154	87.9058	88.5617	88.6585	88.9597	88.8526	88.7077	88.722	88.7994	89.007	89.1935
Philippines	Both	5 to 9	Epilepsy	86.9414	86.1905	85.8453	85.8925	86.4484	86.1223	85.5447	85.0978	84.7186	84.7215	85.2731	85.4922	85.1242	85.2335	85.8427	85.8444	84.8866	84.9968	84.6548	85.6622	85.6676	86.2897	86.3254	86.1566	86.0273	86.1784	86.8631	87.746
Philippines	Both	Post Neonatal	Epilepsy	91.9692	91.8082	91.4985	91.0597	91.0751	90.7653	90.6688	90.1282	89.585	89.3832	89.6072	89.5453	89.1436	89.1908	89.8217	90.1421	89.791	89.8352	89.5319	90.5469	90.7109	91.352	91.5934	91.5564	91.4204	91.7259	92.4669	92.9706
Philippines	Female	0 to 20	Epilepsy	91.9036	91.6884	91.1225	91.5249	91.3083	91.4417	91.3156	91.3393	91.3861	90.7682	90.8489	90.6551	89.8021	89.6215	89.5514	89.2536	88.3895	88.4399	88.0509	89.1811	89.492	89.9089	89.9392	89.7589	89.835	90.2774	90.9141	91.4392
Philippines	Female	1 to 4	Epilepsy	89.0328	89.1106	88.9178	89.165	89.0338	89.3006	89.2904	89.4019	89.3903	88.9667	88.9963	88.8026	88.0004	87.6637	87.4114	87.0653	86.3506	86.3558	86.1239	87.1012	87.3638	87.7379	87.7861	87.7184	87.7406	88.0946	88.6369	89.0053
Philippines	Female	10 to 14	Epilepsy	92.5988	92.178	91.5055	92.2214	92.1063	92.1992	92.0343	92.1763	92.2401	91.9063	91.9855	91.8366	91.3249	91.3358	91.2319	90.987	90.2565	90.1936	89.7379	90.4317	90.5471	90.7262	90.674	90.364	90.3754	90.5997	90.9287	91.2681
Philippines	Female	15 to 19	Epilepsy	91.2502	90.9086	90.0705	90.7537	90.5152	90.6156	90.3652	90.3339	90.8919	90.441	90.3347	90.2185	89.4982	89.1075	88.9848	88.4022	87.3893	87.3197	86.7648	87.6015	87.8799	88.1149	88.044	87.7853	87.9376	88.1394	88.4001	88.6524
Philippines	Female	5 to 9	Epilepsy	91.4965	90.8918	90.2709	90.4931	90.3832	90.4358	90.1036	90.2009	89.9968	89.1712	89.5927	89.5086	88.7648	88.8536	88.9341	88.7543	87.8744	87.8983	87.5017	88.5819	88.8084	89.2965	89.2993	89.1061	89.1245	89.6593	90.3058	90.9172
Philippines	Female	Post Neonatal	Epilepsy	93.7624	93.807	93.4742	93.368	93.0259	92.8485	92.8452	92.5191	92.3211	91.6648	91.6072	91.3382	90.5992	90.5144	90.6525	90.7331	90.3723	90.6411	90.555	91.6394	92.0862	92.5269	92.6301	92.5147	92.4677	92.7753	93.3342	93.7148
Philippines	Male	0 to 20	Epilepsy	89.2197	88.8284	88.7371	88.256	88.9653	88.5942	88.4127	87.6148	86.91	87.5092	87.8978	88.3017	88.4702	88.7016	89.5654	89.8162	89.2878	89.128	88.6947	89.5072	89.3756	89.9338	90.0748	90.1122	89.9269	89.9795	90.5775	91.1624
Philippines	Male	1 to 4	Epilepsy	93.785	93.6021	93.5731	93.2758	93.5872	93.5131	93.5068	93.1118	92.7369	92.9038	93.0369	93.1965	93.2036	93.2328	93.6161	93.7502	93.5019	93.4326	93.2636	93.7785	93.7626	94.0506	94.1537	94.1668	94.0517	94.173	94.5191	94.7482
Philippines	Male	10 to 14	Epilepsy	84.0488	83.6985	83.6228	82.855	83.5469	83.0663	82.9342	81.8244	80.9074	82.0289	82.4259	83.0193	83.4733	84.0101	84.6996	84.87	84.2308	84.112	83.5107	84.526	84.2755	84.7099	84.7623	84.9874	84.6036	84.0713	84.4536	85.3682
Philippines	Male	15 to 19	Epilepsy	89.939	89.7562	89.6521	89.5729	90.2506	89.8426	89.6991	89.1423	88.6584	89.2827	89.4773	89.8656	90.0501	90.2426	90.7477	90.7342	90.2694	89.8793	89.4216	89.9282	89.8951	90.239	90.1143	90.064	89.985	89.9787	90.1517	90.2946
Philippines	Male	5 to 9	Epilepsy	82.4632	81.6168	81.6433	81.4718	82.7788	82.032	81.2366	80.2081	79.6874	80.7035	81.3762	81.9423	82.0697	82.1896	83.3628	83.5763	82.6147	82.7999	82.5403	83.338	83.0652	83.7709	83.8364	83.7071	83.4079	83.0838	83.7408	84.8522
Philippines	Male	Post Neonatal	Epilepsy	89.1963	88.7893	88.5222	87.7096	88.1278	87.6771	87.4718	86.6897	85.7419	86.0343	86.575	86.7443	86.7343	86.9257	88.108	88.699	88.3669	88.136	87.5865	88.4881	88.323	89.1772	89.5571	89.6035	89.3525	89.6317	90.5419	91.1504
Sri Lanka	Both	0 to 20	Epilepsy	89.8231	91.1559	91.269	92.0678	91.785	91.7678	91.6763	91.2462	92.2501	92.2173	91.9127	91.8201	92.0906	91.8861	92.0214	90.0676	92.0704	93.0031	93.2144	92.9772	93.7849	93.9149	94.2363	94.6562	94.255	94.8752	95.0718	95.238
Sri Lanka	Both	1 to 4	Epilepsy	92.8991	93.6356	93.7066	94.4056	94.3832	94.5416	94.4166	94.1691	94.5247	94.451	94.2954	93.949	93.891	93.6408	93.4696	91.7436	93.2322	93.8429	93.9749	93.7666	94.1005	94.0408	94.0702	94.0888	93.7309	93.8635	93.8264	93.748
Sri Lanka	Both	10 to 14	Epilepsy	85.3573	87.1307	87.304	88.3094	87.9758	87.8222	87.7841	87.4053	88.8485	88.9628	88.628	88.8165	89.3849	89.2426	89.6704	87.7147	89.7748	90.7275	90.809	90.343	91.3801	91.615	91.9475	92.4888	91.9758	92.8642	93.2119	93.4952
Sri Lanka	Both	15 to 19	Epilepsy	85.5258	86.4196	86.5556	86.4471	86.0698	85.8113	86.1402	85.9637	86.9251	86.8608	86.3676	86.4432	86.5469	86.2143	86.1547	85.7534	86.1547	86.6177	86.9187	87.2518	87.8393	87.8931	88.2482	88.7657	88.5334	88.8441	88.9143	89.0847
Sri Lanka	Both	5 to 9	Epilepsy	87.9275	89.5192	89.636	90.8264	90.5476	90.7399	90.5333	90.0376	91.4051	91.3937	91.2039	91.285	91.8008	91.8194	92.2971	89.8606	92.4406	93.3118	93.1754	92.3875	93.214	93.3684	93.587	93.9349	93.3476	94.1653	94.417	94.6397
Sri Lanka	Both	Post Neonatal	Epilepsy	95.0216	95.8345	95.9368	96.5701	96.399	96.3625	96.0328	95.5477	95.8854	95.7997	95.6968	95.5856	95.7985	95.7756	95.9472	94.7186	95.9601	96.364	96.2298	95.7704	96.1253	96.1422	96.2519	96.3188	96.0198	96.4042	96.4752	96.4959
Sri Lanka	Female	0 to 20	Epilepsy	94.6232	95.3697	95.4349	95.7622	95.6611	95.7616	95.5024	95.1602	95.6954	95.5999	95.3859	95.2694	95.3996	95.2676	95.2297	93.8611	95.2389	95.8853	96.1086	95.7739	96.3468	96.5983	96.8234	97.0398	96.7835	97.204	97.3523	97.4972
Sri Lanka	Female	1 to 4	Epilepsy	89.9551	90.8502	90.9384	91.8164	91.7822	92.0193	91.8189	91.5164	91.9847	91.9221	91.7564	91.342	91.2918	91.025	90.8304	88.6976	90.5698	91.2546	91.3329	91.0581	91.4166	91.3482	91.3617	91.3733	90.9354	91.0683	91.0218	90.9386
Sri Lanka	Female	10 to 14	Epilepsy	94.8509	95.3975	95.3802	95.4596	95.3303	95.3932	95.1896	94.9137	95.376	95.3102	94.9835	94.8661	95.0615	94.8633	94.831	93.8764	94.7803	95.348	95.5006	94.9904	95.6796	96.0727	96.2847	96.4952	96.3139	96.8451	97.072	97.3232
Sri Lanka	Female	15 to 19	Epilepsy	90.9166	91.3222	91.4262	90.8983	90.9476	90.9408	90.8036	90.5502	90.8897	90.6941	90.3949	90.5092	90.6191	90.5327	90.4359	90.3117	90.4462	90.779	91.2494	90.8363	91.3499	91.8188	92.1003	92.3262	92.0852	92.3638	92.4259	92.5715
Sri Lanka	Female	5 to 9	Epilepsy	96.4836	96.9722	97.0501	97.1248	97.0025	97.1095	96.8642	96.5855	97.1409	97.0082	96.9014	97.0518	97.1413	97.139	97.1685	96.3087	97.2623	97.5874	97.5925	97.4764	97.7637	97.8762	97.9861	98.1364	97.99	98.2802	98.4257	98.5847
Sri Lanka	Female	Post Neonatal	Epilepsy	94.8679	95.5129	95.588	96.111	95.9541	95.9232	95.6267	95.2945	95.6596	95.6218	95.5626	95.4917	95.6656	95.6394	95.7229	94.7081	95.6657	95.8779	95.7015	95.2513	95.4528	95.4346	95.4914	95.5209	95.2546	95.5518	95.5919	95.6034
Sri Lanka	Male	0 to 20	Epilepsy	87.5076	89.1133	89.251	90.3307	89.933	89.8191	89.8933	89.4648	90.6857	90.7184	90.3885	90.3386	90.6786	90.4503	90.7209	88.6189	90.8039	91.8212	91.9939	91.9014	92.7703	92.769	93.108	93.6283	93.1706	93.8444	94.0401	94.1869
Sri Lanka	Male	1 to 4	Epilepsy	95.1073	95.7441	95.807	96.398	96.3874	96.504	96.4343	96.2347	96.5348	96.4691	96.3321	96.0414	95.9965	95.7769	95.6384	94.1774	95.4359	96.0062	96.1797	96.0254	96.3593	96.3286	96.3928	96.446	96.1724	96.3425	96.354	96.3262
Sri Lanka	Male	10 to 14	Epilepsy	72.3685	75.7308	76.2009	78.4966	77.8837	77.4832	77.6669	77.1663	79.8094	80.1982	79.9033	80.5251	81.5979	81.5949	82.678	79.5901	83.0314	84.4374	84.433	84.1198	85.5221	85.4804	85.9088	86.845	85.9017	87.1626	87.6003	87.8683
Sri Lanka	Male	15 to 19	Epilepsy	82.8431	84.0612	84.2146	84.4088	83.7569	83.3173	83.953	83.8173	85.1483	85.1685	84.5381	84.5836	84.6668	84.182	84.1488	83.5454	84.1356	84.6637	84.8474	85.7061	86.3437	86.1082	86.4988	87.2267	87.0149	87.339	87.4201	87.5961
Sri Lanka	Male	5 to 9	Epilepsy	78.5439	81.3137	81.4628	83.9177	83.4658	83.7416	83.6084	82.9047	85.118	85.266	84.9982	85.0074	85.9723	86.0075	86.993	82.888	87.2006	88.6607	88.382	86.8863	88.2761	88.4489	88.7576	89.2865	88.1966	89.5358	89.8545	90.0876
Sri Lanka	Male	Post Neonatal	Epilepsy	94.0754	95.058	95.1832	95.922	95.7339	95.688	95.324	94.6659	94.9532	94.8029	94.6421	94.4733	94.6999	94.6533	94.8926	93.4179	94.9249	95.5025	95.3731	94.8714	95.3523	95.3727	95.5026	95.5709	95.2052	95.6407	95.707	95.7008
Thailand	Both	0 to 20	Epilepsy	93.8178	94.0845	94.2912	94.3597	94.4547	94.5844	94.8157	95.2476	95.379	94.7384	94.0677	93.1537	92.1491	91.3693	92.1321	92.8771	92.2191	91.7538	91.4318	91.1493	91.1768	91.2165	91.0369	91.29	91.0631	90.9554	90.7529	91.258
Thailand	Both	1 to 4	Epilepsy	95.7703	95.9315	96.05	96.1248	96.1549	96.1203	96.0759	96.0496	95.918	95.3956	95.0293	94.559	94.0756	93.5119	93.7242	93.9209	93.4942	93.2207	93.0342	92.9692	93.1367	93.2144	93.0967	93.2777	93.1908	93.0839	92.9404	93.2393
Thailand	Both	10 to 14	Epilepsy	91.9106	92.2251	92.407	92.3612	92.3218	92.5941	93.0525	93.7182	94.1625	93.7602	93.1375	92.2009	91.2132	90.7	91.2702	91.8181	90.9146	90.3195	90.0595	89.7843	89.9531	90.046	89.8415	90.0471	89.8222	89.7298	89.6725	90.1482
Thailand	Both	15 to 19	Epilepsy	92.1319	91.9217	91.778	91.4958	91.399	91.4833	91.8173	92.6343	93.1784	92.7931	92.4414	92.2446	91.6643	90.9104	91.2159	91.8034	91.4001	90.962	90.5428	90.1586	89.783	89.732	89.724	89.7428	89.4286	89.461	89.209	89.4247
Thailand	Both	5 to 9	Epilepsy	88.891	89.6444	90.2615	90.7547	91.3305	91.6939	92.0279	92.3446	92.0855	91.3004	90.0982	88.0448	86.3137	86.1256	88.3983	90.1607	89.8488	89.6787	89.5779	89.0476	89.0447	89.0533	88.7635	88.993	88.768	88.352	87.8443	88.3554
Thailand	Both	Post Neonatal	Epilepsy	96.3927	96.6173	96.7663	96.894	97.0133	97.1084	97.1799	97.2714	97.1683	96.7083	96.2073	95.4191	94.4729	93.395	93.9017	94.4327	93.7377	93.2885	93.0146	92.9417	93.1816	93.2187	92.937	93.3169	93.0721	92.8991	92.8059	93.2518
Thailand	Female	0 to 20	Epilepsy	95.0819	95.4081	95.6616	95.8188	95.9534	96.154	96.2919	96.5691	96.8002	96.2513	95.6146	94.776	93.9136	93.3568	94.0283	94.6758	94.2432	93.97	93.8476	93.7661	93.8528	93.8989	93.7431	94.0027	93.8215	93.6604	93.4876	93.9229
Thailand	Female	1 to 4	Epilepsy	93.2917	93.5608	93.7439	93.9095	93.9434	93.9335	93.8777	93.8851	93.7531	93.1529	92.7542	92.2299	91.7041	91.0943	91.2739	91.4374	90.994	90.7213	90.5214	90.4433	90.6165	90.6917	90.5516	90.8036	90.6293	90.4504	90.1911	90.5158
Thailand	Female	10 to 14	Epilepsy	94.3978	94.7375	94.9365	94.9879	95.05	95.3225	95.5678	95.9479	96.4692	96.1803	95.5869	94.8368	94.014	93.5569	93.9314	94.3617	93.8194	93.4945	93.4413	93.4208	93.8107	93.9551	93.6545	93.8065	93.6033	93.4178	93.3193	93.5887
Thailand	Female	15 to 19	Epilepsy	92.1944	92.173	92.2309	92.1726	92.3171	92.6639	92.8943	93.4416	94.1548	93.7406	93.271	92.9236	92.2724	91.6317	92.0097	92.7336	92.5384	92.3035	92.026	91.7832	91.5721	91.6489	91.762	91.8382	91.34	91.2688	91.0657	91.3549
Thailand	Female	5 to 9	Epilepsy	92.6103	93.3302	93.9182	94.3778	94.7309	95.0532	95.2608	95.4779	95.4347	94.7143	93.5586	91.6909	90.2263	90.2412	92.3143	93.7655	93.5807	93.5886	93.9855	94.0505	93.8542	93.6391	93.4618	93.7831	94.3028	94.0631	93.8402	94.3296
Thailand	Female	Post Neonatal	Epilepsy	96.6174	96.7812	96.8779	96.9593	97.0296	97.0758	97.0987	97.1269	97.0322	96.6755	96.317	95.7644	95.1286	94.4356	94.7465	95.0762	94.5701	94.1942	93.9114	93.8032	93.941	93.932	93.619	93.8552	93.4994	93.2396	93.0916	93.4225
Thailand	Male	0 to 20	Epilepsy	93.8112	93.968	94.0899	94.0634	94.1001	94.1423	94.4223	94.9268	94.9358	94.3339	93.7688	92.9667	92.0256	91.1826	91.8873	92.585	91.832	91.2739	90.8233	90.3958	90.3662	90.4001	90.234	90.4403	90.2201	90.1964	90.0114	90.4981
Thailand	Male	1 to 4	Epilepsy	97.4584	97.5498	97.6283	97.6469	97.678	97.6305	97.6005	97.5661	97.4487	96.9859	96.6453	96.2068	95.7455	95.2048	95.4394	95.6591	95.2423	94.9737	94.801	94.7538	94.9265	95.0125	94.9168	95.0655	95.0431	94.9959	94.9386	95.2378
Thailand	Male	10 to 14	Epilepsy	88.1738	88.45	88.6244	88.4706	88.2928	88.5492	89.2705	90.2625	90.4622	89.9408	89.3963	88.3603	87.3193	86.8295	87.6136	88.2586	86.9431	86.0354	85.4957	84.8554	84.6422	84.6356	84.6339	84.8941	84.6971	84.7885	84.8228	85.5381
Thailand	Male	15 to 19	Epilepsy	92.6089	92.2749	91.9926	91.5586	91.2931	91.1828	91.5978	92.6078	92.9925	92.622	92.3694	92.297	91.7943	90.971	91.2342	91.7119	91.1467	90.5626	90.0518	89.5483	89.0674	88.9335	88.8265	88.8185	88.682	88.8168	88.5356	88.7297
Thailand	Male	5 to 9	Epilepsy	85.1922	85.9303	86.5526	87.0735	87.8917	88.2955	88.7608	89.1709	88.6512	87.8589	86.7528	84.7203	82.8596	82.4445	84.714	86.6874	86.2383	85.8493	85.1032	83.8405	84.0753	84.3908	83.9928	84.0821	82.8907	82.2923	81.4789	81.9709
Thailand	Male	Post Neonatal	Epilepsy	95.1611	95.4636	95.6764	95.8652	96.0417	96.1927	96.3172	96.4738	96.3487	95.7496	95.0731	94.0009	92.6625	91.0909	91.8175	92.5807	91.64	91.1004	90.8435	90.8132	91.1523	91.2484	91.0026	91.5388	91.4253	91.3537	91.3118	91.8659
Timor-Leste	Both	0 to 20	Epilepsy	49.6514	51.4476	53.0909	54.6866	56.262	57.9034	58.9523	61.2184	62.8567	64.1341	65.2055	67.3201	69.2476	70.6162	70.9086	72.7488	75.1337	76.0899	77.802	79.6527	80.6909	81.5643	81.5177	82.1108	82.3163	82.4806	82.4712	83.1845
Timor-Leste	Both	1 to 4	Epilepsy	66.9758	68.6162	69.9214	71.012	72.0301	73.3587	74.1615	75.6592	76.6361	77.3748	77.9464	79.3222	80.6294	81.5884	81.5612	82.697	84.2054	84.609	85.7548	87.0886	87.7265	88.2605	87.9938	88.3865	88.5489	88.7013	88.594	89.1715
Timor-Leste	Both	10 to 14	Epilepsy	66.5733	67.2416	67.9132	68.6487	69.5003	70.2248	70.7381	72.027	72.9143	73.6101	73.9311	74.8124	75.7534	76.2916	76.2281	76.922	77.8265	77.9567	78.6225	79.4538	79.8357	80.3048	80.3653	80.7604	80.9567	81.1776	81.2929	81.8615
Timor-Leste	Both	15 to 19	Epilepsy	77.513	78.0943	78.6732	79.1603	79.5862	79.8694	80.1421	80.6567	80.9895	81.1065	81.1797	81.4318	81.7174	81.8254	82.0923	82.6321	83.3453	83.7429	84.1905	84.5462	84.8435	85.0208	85.0549	85.1243	85.1095	85.1621	85.2639	85.4336
Timor-Leste	Both	5 to 9	Epilepsy	62.09	62.9515	63.8885	64.9902	66.1664	67.3304	68.0359	70.1294	71.6027	72.9124	73.2647	74.2576	75.13	75.421	74.3217	75.0052	76.3236	76.2387	77.3858	78.9415	79.4695	80.1379	79.6342	80.094	80.2987	80.5319	80.3579	81.0215
Timor-Leste	Both	Post Neonatal	Epilepsy	55.0523	55.5054	56.1738	57.0139	58.3252	59.202	59.7667	61.353	62.8807	64.2728	66.2411	68.8873	70.8557	71.991	72.4278	73.8759	76.0085	77.3085	78.7653	80.3171	81.7023	82.874	83.3678	84.1044	84.2006	84.0209	84.1348	84.7575
Timor-Leste	Female	0 to 20	Epilepsy	60.6906	62.0296	63.2204	64.3513	65.4739	66.6927	67.401	69.1267	70.3578	71.4725	72.3921	74.1647	75.7816	76.9036	77.085	78.5647	80.5785	81.4046	82.8211	84.3242	85.16	85.9193	85.859	86.3331	86.4835	86.5987	86.6008	87.2098
Timor-Leste	Female	1 to 4	Epilepsy	55.4498	57.6833	59.5259	61.1267	62.588	64.4803	65.8105	68.1303	69.7239	71.0776	72.1527	74.1239	75.935	77.192	77.2034	78.6334	80.475	80.9076	82.1746	83.639	84.278	84.9291	84.5241	84.9505	85.1084	85.2481	85.1155	85.8305
Timor-Leste	Female	10 to 14	Epilepsy	77.801	78.1205	78.4646	78.9109	79.5344	79.9537	80.1957	80.9153	81.3978	81.9167	82.1417	82.7426	83.4337	83.7308	83.6607	84.1345	84.9343	85.1941	85.8596	86.5485	86.8911	87.2897	87.3991	87.674	87.8184	87.9616	88.0576	88.4182
Timor-Leste	Female	15 to 19	Epilepsy	75.1334	75.6729	76.2567	76.8525	77.4213	77.7286	77.9138	78.3821	78.8201	79.0695	79.3794	79.794	80.2726	80.4353	80.7047	81.2548	82.2031	82.8921	83.6678	84.2946	84.925	85.3613	85.635	85.902	85.9588	86.0144	86.1506	86.4345
Timor-Leste	Female	5 to 9	Epilepsy	76.0311	76.4859	76.9372	77.4528	77.9907	78.554	78.7373	79.7599	80.4496	81.2267	81.3897	82.0394	82.7814	82.9778	82.2239	82.8272	84.1525	84.3923	85.5068	86.8561	87.3668	87.9811	87.5888	87.9219	88.0007	88.16	88.0101	88.4243
Timor-Leste	Female	Post Neonatal	Epilepsy	77.2312	76.7147	76.365	76.207	76.1181	75.9121	75.3777	75.5675	75.8792	76.2468	77.1576	78.7597	80.0265	80.8165	81.1296	82.066	83.4346	84.1752	84.9805	85.8796	86.7029	87.3812	87.5872	88.0278	88.0359	87.9104	87.9655	88.4766
Timor-Leste	Male	0 to 20	Epilepsy	49.9109	51.782	53.4806	55.152	56.8065	58.4588	59.5609	61.8314	63.4749	64.6153	65.5989	67.5969	69.4222	70.7326	71.0803	72.8939	75.1525	76.0608	77.7149	79.5181	80.5399	81.3424	81.3185	81.9009	82.1144	82.2892	82.2705	82.9311
Timor-Leste	Male	1 to 4	Epilepsy	74.6169	75.8799	76.8551	77.6349	78.3735	79.3548	79.8366	80.8335	81.4371	81.8082	82.0783	83.0903	84.0843	84.855	84.8019	85.7523	87.0466	87.4276	88.4819	89.7166	90.3398	90.7944	90.6054	90.9666	91.1213	91.271	91.1717	91.6537
Timor-Leste	Male	10 to 14	Epilepsy	54.7677	55.8646	56.8699	57.8724	58.9002	59.8354	60.5652	62.3673	63.5643	64.3226	64.6764	65.8027	66.9652	67.7449	67.7309	68.6561	69.5927	69.5432	70.1515	71.0702	71.4697	71.9479	71.9458	72.4327	72.6917	72.9775	73.1029	73.8606
Timor-Leste	Male	15 to 19	Epilepsy	80.2826	80.8775	81.4347	81.8368	82.1515	82.4021	82.7052	83.2131	83.4485	83.454	83.349	83.4696	83.599	83.6559	83.9091	84.4234	84.9471	85.1304	85.3383	85.4943	85.5521	85.5426	85.4136	85.3476	85.2852	85.3467	85.4188	85.5095
Timor-Leste	Male	5 to 9	Epilepsy	49.3874	50.6443	52.0001	53.6448	55.4094	57.1222	58.3038	61.4181	63.6351	65.4024	65.9282	67.2043	68.1695	68.5311	67.1488	67.8678	69.0602	68.6282	69.7169	71.375	71.8849	72.5686	71.9686	72.5553	72.882	73.1844	73.0126	73.906
Timor-Leste	Male	Post Neonatal	Epilepsy	30.3144	31.8114	33.5462	35.321	38.1944	40.2361	42.0794	45.2551	48.0778	50.6238	53.7452	57.4961	60.1817	61.6809	62.2131	64.2142	67.1771	69.1186	71.3123	73.5694	75.5447	77.2428	78.0402	79.0612	79.2568	78.9758	79.1535	79.8426
Vietnam	Both	0 to 20	Epilepsy	78.0631	78.1952	78.4124	78.6239	78.9056	79.2622	79.7135	80.3192	80.8379	81.2396	81.4938	81.5059	81.3425	80.7373	80.2104	80.0301	79.9948	80.3674	80.8478	81.3794	82.0457	82.7371	83.5527	84.3185	84.9245	85.4193	85.8642	86.271
Vietnam	Both	1 to 4	Epilepsy	91.5448	91.9158	92.3607	92.7602	93.1643	93.5347	93.8716	94.1937	94.3903	94.5092	94.5669	94.5656	94.648	94.4631	94.3046	94.421	94.574	94.8552	95.0523	95.2867	95.469	95.6071	95.7736	95.9033	95.9572	95.8989	95.9064	95.9024
Vietnam	Both	10 to 14	Epilepsy	69.0783	68.8677	68.748	68.7696	69.0012	69.4856	70.2577	71.3893	72.5668	73.7354	74.8273	75.5723	75.9253	75.6745	75.4364	75.4836	75.5955	75.8673	76.1347	76.5968	77.1278	77.6015	78.2597	78.8538	79.4011	79.9183	80.3238	80.8694
Vietnam	Both	15 to 19	Epilepsy	70.2373	69.9904	69.7542	69.4659	69.2903	69.2907	69.4479	69.7648	70.0609	70.2075	70.1857	69.9731	69.4844	68.7161	68.0814	67.732	67.4136	67.6444	68.1001	68.202	68.418	68.7484	69.1574	69.5905	69.818	70.1405	70.4831	70.8835
Vietnam	Both	5 to 9	Epilepsy	77.291	77.2359	77.3381	77.5617	77.9809	78.5711	79.3657	80.4365	81.4755	82.4281	83.3575	83.8537	84.0595	83.6347	83.1845	83.1134	83.231	83.5265	83.8245	84.3677	85.0405	85.5951	86.3175	87.0103	87.5415	87.9351	88.359	88.8441
Vietnam	Both	Post Neonatal	Epilepsy	92.1865	92.3971	92.7226	93.0905	93.5265	94.0208	94.5166	95.0309	95.4585	95.8004	96.0561	96.2073	96.351	96.2874	96.233	96.2926	96.4087	96.5845	96.7438	96.9036	97.0202	97.1149	97.2355	97.3298	97.3701	97.3859	97.4186	97.4733
Vietnam	Female	0 to 20	Epilepsy	82.8593	83.1809	83.5954	83.9946	84.4379	84.881	85.4002	85.9896	86.4328	86.7182	86.8583	86.8204	86.7437	86.3542	86.0232	85.9518	85.9633	86.2889	86.6543	87.0492	87.5881	88.1417	88.8282	89.4873	90.0181	90.4064	90.7762	91.0872
Vietnam	Female	1 to 4	Epilepsy	87.5942	88.1345	88.8357	89.4936	90.186	90.84	91.4541	91.9801	92.3242	92.5263	92.5899	92.5256	92.6097	92.3221	92.0916	92.2779	92.4974	92.8675	93.1232	93.4397	93.6774	93.8608	94.0793	94.27	94.2966	94.1977	94.2211	94.1874
Vietnam	Female	10 to 14	Epilepsy	83.7966	83.8775	84.0419	84.2488	84.5462	84.9396	85.5002	86.2001	86.8131	87.3427	87.7977	88.1458	88.3901	88.4013	88.4166	88.5924	88.8034	89.0948	89.3344	89.6327	89.8477	90.0087	90.3119	90.6002	90.8707	91.0711	91.2095	91.4225
Vietnam	Female	15 to 19	Epilepsy	67.8681	67.6906	67.5862	67.5057	67.5695	67.7528	68.1924	68.9214	69.5737	69.9833	70.2356	70.1999	69.9351	69.401	69.0042	68.8203	68.6253	68.9802	69.5167	69.7689	70.2191	70.7494	71.4408	72.1099	72.6107	73.0513	73.4303	73.7384
Vietnam	Female	5 to 9	Epilepsy	88.2464	88.4298	88.6699	88.9258	89.2854	89.6401	90.172	90.7452	91.2231	91.5902	91.8598	92.0168	92.1756	92.1506	92.0848	92.1644	92.3434	92.6329	92.9196	93.107	93.4031	93.608	93.9136	94.2251	94.4468	94.5663	94.8024	95.039
Vietnam	Female	Post Neonatal	Epilepsy	93.1001	93.3932	93.7841	94.1318	94.5413	94.968	95.3835	95.805	96.1451	96.4037	96.5831	96.6736	96.7226	96.563	96.3941	96.3263	96.335	96.4123	96.5028	96.594	96.6582	96.7241	96.8308	96.9246	96.9698	96.9979	97.0362	97.0937
Vietnam	Male	0 to 20	Epilepsy	78.1604	78.1176	78.1335	78.1601	78.2723	78.4969	78.8138	79.3166	79.814	80.2506	80.5609	80.6243	80.4442	79.8034	79.2464	79.0344	78.9969	79.3653	79.8743	80.4325	81.0886	81.7708	82.5469	83.2615	83.8166	84.303	84.7289	85.1406
Vietnam	Male	1 to 4	Epilepsy	93.9675	94.2406	94.5407	94.7945	95.0346	95.2446	95.4259	95.632	95.7475	95.8215	95.8798	95.92	96.0104	95.8975	95.7937	95.8796	95.9998	96.2294	96.3937	96.5816	96.7324	96.8482	96.9892	97.0932	97.1677	97.1454	97.1616	97.1907
Vietnam	Male	10 to 14	Epilepsy	50.917	50.3572	49.9506	49.781	49.965	50.5555	51.5262	53.1496	55.0477	57.0266	58.9049	60.1827	60.7445	60.3279	59.9214	59.8385	59.8907	60.1024	60.3745	61.0356	61.903	62.7322	63.8604	64.8397	65.7441	66.6672	67.3872	68.3793
Vietnam	Male	15 to 19	Epilepsy	72.8112	72.5928	72.321	71.9473	71.6485	71.5536	71.5226	71.5333	71.5659	71.53	71.334	71.0265	70.4594	69.6056	68.8924	68.5063	68.1779	68.3718	68.7821	68.8053	68.9168	69.1473	69.3955	69.6995	69.7927	70.0546	70.4002	70.9094
Vietnam	Male	5 to 9	Epilepsy	66.8482	66.5557	66.5141	66.721	67.2309	68.0158	69.0801	70.615	72.2246	73.7779	75.3297	76.1494	76.4009	75.6202	74.833	74.6125	74.6569	74.9932	75.3646	76.2375	77.2667	78.1705	79.2783	80.3039	81.1114	81.7462	82.3466	83.0479
Vietnam	Male	Post Neonatal	Epilepsy	90.7378	90.8497	91.0918	91.4763	91.9313	92.4845	93.0579	93.6639	94.1843	94.6113	94.9383	95.1404	95.3614	95.3913	95.4412	95.6252	95.8419	96.1108	96.3296	96.549	96.7074	96.82	96.9412	97.0209	97.0412	97.0288	97.0373	97.0713
Oceania	Both	0 to 20	Epilepsy	74.0924	74.4214	74.9579	75.6463	76.1738	76.5064	76.5912	76.5552	75.7191	75.0083	74.3697	73.7779	73.2152	72.8474	72.4347	71.7647	71.3578	71.4846	71.8892	72.5996	72.9947	73.3785	73.767	74.1157	74.7722	75.6983	75.9144	76.5738
Oceania	Both	1 to 4	Epilepsy	82.983	83.4165	84.0295	84.87	85.4688	85.8861	86.0019	85.9806	85.0808	84.575	84.2225	83.851	83.4976	83.4054	83.1736	82.5415	81.9931	82.0424	82.4068	83.0838	83.5236	84.0001	84.378	84.6672	85.2371	86.0907	86.1045	86.587
Oceania	Both	10 to 14	Epilepsy	80.8373	80.8413	80.9966	81.1715	81.2848	81.2898	81.3335	81.2692	80.9917	80.5192	80.0192	79.6435	79.24	78.8858	78.7702	78.5906	78.3545	78.2682	78.4275	78.7572	78.7912	78.7878	78.9148	79.0165	79.4664	79.898	80.1068	80.5069
Oceania	Both	15 to 19	Epilepsy	68.6448	68.7944	69.0241	69.2334	69.5265	69.6144	69.6617	69.7121	69.5864	68.916	68.0491	67.4005	66.8461	66.2303	65.7583	65.5229	65.6535	65.8035	66.1835	66.7072	66.7943	66.8914	67.178	67.5383	67.8786	68.2799	68.625	69.0177
Oceania	Both	5 to 9	Epilepsy	76.1335	76.1962	76.4696	76.8688	77.086	77.1935	77.0777	76.8533	75.7097	75.0127	74.5646	74.1248	73.7636	73.8826	73.7827	73.0832	72.6031	72.765	73.2193	73.8435	74.3209	74.7383	74.9994	75.0598	75.5481	76.3303	76.1236	76.4126
Oceania	Both	Post Neonatal	Epilepsy	84.2437	84.5738	85.0039	85.4539	85.856	86.1535	86.2365	86.2638	85.8069	85.4845	85.1675	84.7312	84.1657	83.6041	82.9158	82.3238	82.2859	82.708	83.0789	83.6725	84.1966	84.584	84.9138	85.2569	85.6959	86.2596	86.4217	86.8758
Oceania	Female	0 to 20	Epilepsy	78.4937	78.7575	79.179	79.7498	80.1803	80.4303	80.4603	80.4096	79.5625	78.9744	78.5428	78.1335	77.7032	77.6002	77.3102	76.7524	76.4773	76.6414	76.9775	77.6323	78.1133	78.5756	78.991	79.3358	79.9655	80.8268	80.9962	81.5408
Oceania	Female	1 to 4	Epilepsy	77.6549	78.0989	78.7214	79.6287	80.237	80.6491	80.7013	80.602	79.4266	78.7218	78.2337	77.7516	77.3001	77.2453	76.9931	76.2401	75.6401	75.6933	76.0406	76.7955	77.3455	77.956	78.4624	78.8859	79.6611	80.7973	80.9228	81.5652
Oceania	Female	10 to 14	Epilepsy	93.1111	93.1076	93.2104	93.3455	93.4145	93.4176	93.4809	93.5161	93.3803	93.2345	93.1208	93.0509	92.9855	93.0146	93.0169	92.9654	92.9546	92.9009	92.9647	93.0696	93.1347	93.2144	93.3033	93.3512	93.5115	93.6348	93.6596	93.7696
Oceania	Female	15 to 19	Epilepsy	68.7448	68.9787	69.1962	69.4061	69.6364	69.7198	69.7966	69.8384	69.7191	69.3632	69.0436	68.8003	68.3443	68.1194	67.8978	67.8955	68.227	68.4905	68.7653	69.2729	69.4705	69.6704	69.9753	70.3349	70.7441	71.1096	71.4128	71.8179
Oceania	Female	5 to 9	Epilepsy	76.1483	76.1369	76.4012	76.8258	77.1594	77.2947	77.1805	77.0667	75.6849	74.8482	74.2451	73.7894	73.4949	73.8439	73.7399	73.0261	72.5319	72.6583	73.008	73.6322	74.1978	74.671	75.0087	75.0929	75.7036	76.5989	76.4046	76.7593
Oceania	Female	Post Neonatal	Epilepsy	86.609	86.8411	87.1525	87.4781	87.726	87.8936	87.8919	87.8516	87.409	87.1194	86.88	86.5188	86.0367	85.5432	84.9333	84.3794	84.3355	84.6584	85.0385	85.6327	86.2103	86.7101	87.1561	87.5723	88.0854	88.6602	88.8929	89.2527
Oceania	Male	0 to 20	Epilepsy	75.4968	75.8189	76.35	77.005	77.5166	77.8535	77.9709	77.9575	77.2953	76.6256	75.9523	75.3338	74.7708	74.2648	73.8359	73.2073	72.7741	72.8477	73.2336	73.8508	74.1075	74.3588	74.654	74.9376	75.4901	76.2846	76.4967	77.1144
Oceania	Male	1 to 4	Epilepsy	86.4238	86.8424	87.4414	88.2303	88.8183	89.2346	89.3916	89.4248	88.7073	88.3321	88.0685	87.7706	87.485	87.3783	87.1658	86.6136	86.0975	86.1329	86.4904	87.103	87.469	87.8626	88.165	88.3776	88.827	89.513	89.4713	89.8637
Oceania	Male	10 to 14	Epilepsy	66.306	66.3619	66.6493	66.9061	67.056	67.0999	67.1474	66.9561	66.4798	65.6293	64.7069	63.996	63.2493	62.5032	62.2943	62.0344	61.5675	61.4096	61.6379	62.1466	62.1344	62.0115	62.1228	62.2582	63.0092	63.7288	64.1208	64.8471
Oceania	Male	15 to 19	Epilepsy	70.6086	70.7104	70.944	71.1556	71.4936	71.5907	71.6321	71.6742	71.5611	70.7407	69.6253	68.7939	68.2378	67.4504	66.8934	66.5425	66.5307	66.5729	66.9747	67.4453	67.4703	67.531	67.8021	68.1458	68.4304	68.829	69.1965	69.5575
Oceania	Male	5 to 9	Epilepsy	78.0321	78.1738	78.4391	78.7638	78.8309	78.9014	78.7959	78.4495	77.6459	77.1417	76.8726	76.4579	76.0882	75.9572	75.8726	75.2549	74.8319	74.9941	75.5085	76.0752	76.4127	76.7288	76.8751	76.9138	77.2217	77.8292	77.6189	77.8194
Oceania	Male	Post Neonatal	Epilepsy	80.7594	81.1896	81.7441	82.3227	82.9009	83.3516	83.533	83.6394	83.187	82.845	82.4457	81.9441	81.2897	80.671	79.8947	79.2819	79.2331	79.7245	80.0159	80.5427	80.9592	81.1932	81.3547	81.6159	81.9554	82.5139	82.6004	83.1939
Fiji	Both	0 to 20	Epilepsy	78.2711	78.0492	78.6172	77.8218	77.5318	77.0953	76.5058	75.7914	74.8646	73.9763	73.4585	73.2383	73.6921	73.1745	73.3637	74.2809	74.8896	74.5508	74.8433	75.9548	75.6014	75.0925	75.4921	75.7481	75.8956	76.0458	76.1643	76.1837
Fiji	Both	1 to 4	Epilepsy	88.8507	88.5814	88.9338	88.3451	88.2806	88.2077	88.0229	87.8251	86.3266	85.8428	85.6252	85.3004	85.373	85.0037	84.7295	85.0911	84.9825	84.2726	84.1729	84.6716	84.8489	85.1177	85.652	85.8479	86.0285	86.1217	86.3139	86.3864
Fiji	Both	10 to 14	Epilepsy	81.1444	80.6904	80.9625	80.2851	79.5747	78.9853	78.3477	77.4449	77.2937	76.5374	76.4124	76.5683	76.7843	76.1969	77.6259	79.0824	78.5668	77.5159	77.4244	78.1888	76.3343	73.7155	72.7285	72.4874	73.6289	73.9668	74.2958	75.5607
Fiji	Both	15 to 19	Epilepsy	69.2488	69.3392	69.7764	69.5655	70.0271	69.69	69.4373	69.0116	69.6043	68.5019	66.9129	66.9871	68.3265	67.3603	66.9535	67.2063	68.7086	69.125	70.0219	71.7087	70.6402	69.5961	69.7882	69.9694	69.819	69.8306	69.7495	69.6304
Fiji	Both	5 to 9	Epilepsy	76.5755	76.233	76.9094	75.686	74.3635	73.5797	72.3586	70.9515	69.1869	68.1766	69.1159	68.6174	68.2127	69.5846	71.8229	74.133	75.5311	75.9708	76.923	77.9454	79.6055	80.328	80.9119	80.9691	79.3527	78.7359	77.9482	76.16
Fiji	Both	Post Neonatal	Epilepsy	86.6681	86.8682	87.6892	87.1247	87.2128	87.2382	87.0126	86.7652	86.1442	86.0932	86.105	85.9779	86.0462	85.2794	84.2465	84.6571	85.2589	85.4193	85.4145	85.9608	86.2071	86.4287	86.8956	87.1683	87.3211	87.4219	87.3463	87.1819
Fiji	Female	0 to 20	Epilepsy	83.3997	83.4284	83.9392	83.2837	83.1539	82.7705	82.2418	81.7646	80.5313	79.7464	79.316	79.0302	79.1318	79.9561	80.2615	81.5696	82.9251	82.4968	81.5913	81.6234	81.8326	81.9942	82.6183	82.9388	83.1298	83.335	83.4409	83.3374
Fiji	Female	1 to 4	Epilepsy	86.114	85.8664	86.2835	85.6521	85.5956	85.4807	85.2586	85.0134	83.2154	82.7149	82.5049	82.1604	82.2019	82.3888	81.9258	82.3911	82.8931	82.0616	81.4106	81.6202	81.8375	82.0992	82.7713	82.959	83.2124	83.3777	83.6641	83.8341
Fiji	Female	10 to 14	Epilepsy	94.7072	94.6309	94.7114	94.5183	94.6053	94.4851	94.4265	94.565	94.4474	94.021	93.6818	93.5797	93.756	94.2979	94.8722	95.1571	95.4778	95.4624	95.4957	95.53	95.4681	95.4734	95.4906	95.4816	95.3889	95.4058	95.3434	95.182
Fiji	Female	15 to 19	Epilepsy	70.9917	71.9728	72.325	72.0812	72.0211	71.3732	70.7181	69.5036	69.3169	68.5366	68.2608	69.016	69.219	70.0198	70.8362	72.6626	75.0835	74.7775	72.7715	72.3133	71.2389	71.0046	71.4252	71.7628	72.5325	72.8594	72.994	73.5612
Fiji	Female	5 to 9	Epilepsy	76.1875	75.4279	76.1148	74.7202	74.2224	73.5328	72.5553	72.4018	69.9841	68.05	66.8499	65.2405	65.3272	68.321	70.4154	73.9521	76.4057	76.4559	76.1447	76.3811	78.7736	79.2468	79.951	80.0392	78.4709	77.8999	77.1461	75.2931
Fiji	Female	Post Neonatal	Epilepsy	88.0752	88.218	88.8692	88.3512	88.3461	88.2693	87.9491	87.6128	87.0184	86.9748	87.007	86.8599	86.7671	86.42	85.1937	85.4536	86.2142	86.1156	85.804	86.2911	86.7493	87.1227	87.7906	88.3152	88.8831	89.3139	89.3848	89.3
Fiji	Male	0 to 20	Epilepsy	78.3669	78.0038	78.5149	77.7665	77.4131	77.0266	76.5133	75.77	75.2649	74.4795	74.0154	73.8993	74.5385	73.1225	73.1985	73.6542	73.5851	73.3663	74.4974	76.2005	75.4919	74.5552	74.6986	74.8378	74.9146	74.9799	75.09	75.1706
Fiji	Male	1 to 4	Epilepsy	90.686	90.3975	90.7055	90.1478	90.0749	90.0385	89.886	89.7431	88.4531	88.0127	87.8203	87.5208	87.6055	86.9267	86.764	87.0546	86.5961	85.9327	86.1318	86.7823	86.929	87.1979	87.6428	87.8444	87.992	88.0545	88.2284	88.2588
Fiji	Male	10 to 14	Epilepsy	65.2583	64.3442	64.8089	63.589	61.9948	60.9629	59.7472	57.7005	57.5726	56.4758	56.6616	57.2128	57.4725	55.6637	58.057	60.7668	59.3231	57.1046	56.8306	58.3521	54.5229	48.9654	46.8972	46.2679	48.7003	49.3346	50.0362	52.731
Fiji	Male	15 to 19	Epilepsy	70.4014	70.0213	70.4726	70.2873	71.0169	70.8733	70.8471	70.8824	71.8715	70.664	68.4796	68.1837	70.0668	68.233	67.1792	66.593	67.4597	68.1945	70.5771	73.3012	72.3	70.8686	70.929	71.0053	70.3701	70.2158	70.0502	69.5628
Fiji	Male	5 to 9	Epilepsy	78.9664	79.0806	79.6802	78.746	76.6733	75.8799	74.4793	71.832	70.8969	70.9088	73.9599	74.6252	73.7129	73.2839	75.4423	76.3101	76.5048	77.285	79.4385	81.2102	81.968	82.9162	83.337	83.3684	81.8447	81.2477	80.492	78.955
Fiji	Male	Post Neonatal	Epilepsy	84.2754	84.5406	85.5481	84.9435	85.1431	85.2919	85.1809	85.0363	84.3816	84.311	84.2805	84.1809	84.4408	83.1831	82.4202	82.9931	83.3544	83.7785	84.099	84.6519	84.6115	84.6445	84.8525	84.8242	84.4724	84.2029	84.0024	83.8005
Kiribati	Both	0 to 20	Epilepsy	65.3471	65.6136	65.6563	66.0326	66.6444	67.2125	67.1964	67.1077	66.9116	64.8043	63.9788	63.8846	64.0923	64.6668	65.8297	66.2147	66.6671	65.3192	65.9244	66.7302	67.4876	68.4632	70.0297	70.9926	71.9009	73.0196	73.8513	74.62
Kiribati	Both	1 to 4	Epilepsy	76.0137	76.4547	76.8287	77.0362	77.7805	78.4809	78.7032	78.9135	79.2147	77.3476	77.1579	77.3271	77.8313	78.5794	80.1688	80.6875	81.3442	79.6186	80.2406	81.152	81.8893	82.8588	84.5028	85.2611	86.0243	86.9573	87.5241	88.037
Kiribati	Both	10 to 14	Epilepsy	73.2208	73.222	73.0278	72.9524	73.0846	73.1278	72.8604	72.5732	72.0879	70.7191	69.7233	69.4304	69.2659	69.4253	69.9387	70.1285	70.3223	69.7974	70.2255	70.6874	71.0676	71.5344	72.2265	72.6897	73.0437	73.5489	73.9588	74.3134
Kiribati	Both	15 to 19	Epilepsy	60.6995	60.3139	59.5214	60.0963	59.8199	59.5392	59.1524	58.7261	57.9737	56.9462	55.8401	55.6524	55.5702	55.9742	56.1892	56.6291	57.0112	57.2086	57.7001	58.0777	58.4462	58.8655	59.3381	59.9078	60.2762	60.6979	61.1485	61.6152
Kiribati	Both	5 to 9	Epilepsy	73.2654	73.3747	73.399	73.2335	73.6106	73.8762	73.4881	72.9689	72.3337	69.2197	68.1518	68.1463	68.4622	69.2376	71.0431	71.4247	71.9029	69.6301	70.1825	70.8396	71.3629	71.9532	73.4083	73.9469	74.4955	75.2869	75.6737	76.1334
Kiribati	Both	Post Neonatal	Epilepsy	81.1396	81.2962	81.3589	81.4848	81.8947	82.369	82.3073	82.2785	82.4028	81.5344	81.2805	81.1601	81.2523	81.4663	82.0183	82.276	82.7715	82.4328	82.956	83.7183	84.4032	85.0918	85.876	86.4433	86.9332	87.5401	88.0605	88.5236
Kiribati	Female	0 to 20	Epilepsy	82.926	83.0363	83.1482	83.2708	83.6344	83.9136	83.9647	83.998	84.1038	83.0329	82.9437	83.0275	83.2917	83.7965	84.4374	84.6538	84.9553	84.1738	84.5288	84.8765	85.2578	85.7188	86.5413	87.024	87.4759	88.0798	88.4785	88.8238
Kiribati	Female	1 to 4	Epilepsy	78.9461	79.1517	79.361	79.323	79.8118	80.1848	80.1491	80.1606	80.278	78.7444	78.6092	78.7	79.1329	79.8479	80.9792	81.3116	81.8339	80.5678	81.0398	81.6654	82.3011	83.1218	84.4207	85.115	85.7728	86.5953	87.1015	87.5252
Kiribati	Female	10 to 14	Epilepsy	94.6238	94.6332	94.6418	94.6189	94.6513	94.635	94.6133	94.5634	94.6184	94.4493	94.4548	94.4861	94.4517	94.5429	94.6926	94.7697	94.8428	94.7937	94.8492	94.9766	94.9318	94.9885	95.0821	95.1228	95.1464	95.2474	95.2822	95.2592
Kiribati	Female	15 to 19	Epilepsy	80.8761	80.6814	80.5214	80.7352	80.5377	80.2891	80.2993	80.148	79.9805	79.4148	79.2913	79.3265	79.4483	79.8164	79.8812	80.0889	80.2424	80.2949	80.5852	80.5046	80.594	80.6101	80.7832	80.9179	81.0294	81.1411	81.2134	81.3265
Kiribati	Female	5 to 9	Epilepsy	82.6209	82.585	82.5084	82.5875	82.7371	82.814	82.6647	82.5019	82.4909	80.8425	80.5685	80.6109	80.8993	81.5157	82.5554	82.8092	83.1999	81.783	82.2316	82.6187	82.9924	83.3574	84.3051	84.7079	85.0363	85.5567	85.8544	86.0927
Kiribati	Female	Post Neonatal	Epilepsy	88.9699	89.1079	89.1777	89.154	89.3971	89.6277	89.6059	89.5898	89.6519	89.1597	89.0485	88.9768	88.987	89.1331	89.3524	89.4567	89.7331	89.5437	89.9046	90.3306	90.7536	91.1676	91.6363	91.9823	92.2867	92.6522	92.9297	93.1859
Kiribati	Male	0 to 20	Epilepsy	59.379	59.7693	59.779	60.3065	61.0162	61.6923	61.6422	61.4831	61.1533	58.7674	57.6035	57.4303	57.6164	58.1403	59.466	59.9297	60.3568	58.8193	59.3852	60.2498	61.0224	62.0777	63.7387	64.7547	65.6665	66.8424	67.7089	68.5232
Kiribati	Male	1 to 4	Epilepsy	75.4089	75.9749	76.4018	76.7214	77.5942	78.4321	78.7826	79.1037	79.5042	77.5087	77.287	77.5011	78.0258	78.7583	80.5027	81.1107	81.8134	79.8651	80.509	81.5372	82.2821	83.2832	85.0414	85.8054	86.5753	87.5622	88.13	88.6588
Kiribati	Male	10 to 14	Epilepsy	50.897	50.9607	50.6223	50.532	50.8224	50.9297	50.4166	49.9021	48.9758	46.5123	44.5585	43.9518	43.7724	44.0444	44.9769	45.323	45.45	44.2732	44.7802	45.3078	45.7923	46.4759	47.5414	48.1865	48.6059	49.2872	49.8201	50.3615
Kiribati	Male	15 to 19	Epilepsy	53.972	53.5868	52.5687	53.3421	53.0323	52.7753	52.2434	51.6677	50.7433	49.5857	48.1253	47.8929	47.9189	48.3242	48.7409	49.3545	49.7239	49.9136	50.2542	50.591	50.9081	51.3384	51.6849	52.2163	52.3911	52.6751	52.9954	53.4828
Kiribati	Male	5 to 9	Epilepsy	65.8327	66.1641	66.33	65.9994	66.6035	67.0377	66.4419	65.5875	64.3857	60.139	58.3756	58.3355	58.659	59.5353	61.942	62.4101	62.9179	59.9363	60.514	61.3069	61.9001	62.6109	64.3727	64.9622	65.6092	66.5487	66.9663	67.5283
Kiribati	Male	Post Neonatal	Epilepsy	71.9386	72.1127	72.2176	72.5118	73.1153	73.8554	73.7345	73.7111	73.9078	72.6861	72.2824	72.1171	72.2494	72.4922	73.3642	73.8089	74.4551	73.8906	74.5155	75.5568	76.4702	77.4039	78.4781	79.2192	79.8962	80.7049	81.4681	82.0886
Marshall Islands	Both	0 to 20	Epilepsy	83.7149	83.2978	82.5237	82.0895	81.8144	81.2071	80.7466	80.3591	79.7083	78.6993	77.7157	77.3443	76.8638	76.4034	76.3518	76.4441	76.8155	77.3371	78.0557	78.6945	79.2569	79.8281	80.4707	81.0439	81.4826	81.8346	82.2465	82.5499
Marshall Islands	Both	1 to 4	Epilepsy	91.8381	91.9097	92.0331	92.2718	92.304	92.3033	92.1107	91.8667	91.4346	91.0706	90.5893	90.2417	89.8314	89.2329	89.0521	89.0072	89.2581	89.4827	89.9632	90.345	90.5904	90.8681	91.2672	91.6046	91.8318	91.9901	92.2241	92.3337
Marshall Islands	Both	10 to 14	Epilepsy	86.1017	85.6244	84.233	83.5518	83.2994	82.3474	82.5621	83.3845	83.6396	82.403	81.5977	81.8797	81.1613	80.9521	80.9239	80.9606	81.1267	81.3558	81.6526	81.9626	82.2345	82.5392	82.8367	83.134	83.3689	83.6127	83.883	84.1029
Marshall Islands	Both	15 to 19	Epilepsy	71.6019	70.663	68.6003	67.2641	66.9939	66.1994	66.0487	65.9448	65.5616	64.3703	63.3484	63.2049	63.2103	63.3389	63.5578	63.6946	63.7239	64.1597	64.5474	64.9982	65.4614	65.9459	66.4308	66.9535	67.4724	67.9038	68.3427	68.823
Marshall Islands	Both	5 to 9	Epilepsy	83.3658	83.0127	83.2986	83.6792	83.7268	83.8876	83.1271	82.2032	81.2505	80.948	80.2694	79.6398	79.314	78.7961	78.694	78.7606	79.1015	79.4403	80.0182	80.5357	80.8974	81.4423	81.959	82.3786	82.703	82.9713	83.2975	83.4851
Marshall Islands	Both	Post Neonatal	Epilepsy	90.6957	90.6105	90.5856	90.7291	90.733	90.6558	90.3031	89.8994	89.4197	89.0366	88.536	88.3084	88.1171	87.8268	87.8093	87.9269	88.4242	88.8635	89.3875	89.7873	90.2309	90.6751	91.2431	91.742	92.0874	92.3777	92.7386	92.9713
Marshall Islands	Female	0 to 20	Epilepsy	86.1852	85.946	85.8323	85.8658	85.6382	85.2875	84.6576	84.0397	83.2779	82.6526	81.9597	81.5761	81.2195	80.7873	80.7499	80.8382	81.277	81.7877	82.529	83.1758	83.7322	84.2833	84.9204	85.4646	85.8907	86.2403	86.6586	86.9562
Marshall Islands	Female	1 to 4	Epilepsy	88.4222	88.4548	88.5359	88.7142	88.601	88.4091	87.9803	87.5015	86.7779	86.1779	85.441	84.899	84.3168	83.4771	83.2084	83.1291	83.501	83.8091	84.5034	85.0639	85.4599	85.8965	86.4992	87.0076	87.3819	87.6522	88.0362	88.2471
Marshall Islands	Female	10 to 14	Epilepsy	94.4456	94.3307	94.2492	94.3043	94.2026	94.1535	94.0533	93.9492	93.8278	93.7699	93.5958	93.536	93.5482	93.5202	93.5572	93.5646	93.6669	93.7975	93.9051	94.1431	94.2447	94.3571	94.4282	94.5617	94.6678	94.7829	94.8705	94.941
Marshall Islands	Female	15 to 19	Epilepsy	70.6742	70.1322	69.8944	69.8206	69.5534	69.0793	68.3701	67.8162	67.2306	66.6542	66.0872	65.8728	65.9151	66.1208	66.415	66.6309	66.9649	67.6238	68.2397	68.8378	69.4087	69.9372	70.4528	70.9849	71.4618	71.8761	72.3184	72.816
Marshall Islands	Female	5 to 9	Epilepsy	81.8942	81.4216	81.2343	81.4701	81.3834	81.1308	80.4213	79.7249	78.7287	78.0312	77.2273	76.8918	76.3699	75.7161	75.7471	75.9457	76.4967	77.041	77.9155	78.6149	79.1771	79.845	80.5882	81.0943	81.5362	81.8807	82.3585	82.6071
Marshall Islands	Female	Post Neonatal	Epilepsy	91.5247	91.4263	91.387	91.5133	91.51	91.4623	91.1762	90.8349	90.4517	90.1944	89.8728	89.7918	89.7321	89.5466	89.563	89.6804	90.0797	90.422	90.8774	91.2555	91.6746	92.1148	92.6335	93.0868	93.4388	93.7207	94.0382	94.236
Marshall Islands	Male	0 to 20	Epilepsy	84.7825	84.3018	83.136	82.404	82.1411	81.4478	81.2186	81.0899	80.6563	79.5324	78.5018	78.2135	77.7248	77.3228	77.2656	77.3382	77.5785	78.0035	78.5553	79.0614	79.5208	79.9901	80.5148	80.9957	81.365	81.6548	81.9888	82.2427
Marshall Islands	Male	1 to 4	Epilepsy	93.9996	94.0953	94.2446	94.5182	94.6371	94.7499	94.7006	94.6027	94.3477	94.1316	93.8076	93.5855	93.2912	92.8567	92.739	92.7215	92.8967	93.0579	93.4028	93.6714	93.8166	94.0039	94.2794	94.5137	94.6537	94.7523	94.9033	94.9615
Marshall Islands	Male	10 to 14	Epilepsy	75.5773	74.6301	71.6514	70.0893	69.6316	67.5969	68.2241	70.1631	70.8452	68.2293	66.6911	67.3977	65.8574	65.4501	65.3668	65.3855	65.5	65.7734	66.1367	66.4876	66.9019	67.3959	67.9016	68.3955	68.8032	69.2319	69.7497	70.209
Marshall Islands	Male	15 to 19	Epilepsy	73.9672	72.8321	69.7895	67.7235	67.408	66.4779	66.6266	66.7635	66.4931	64.9631	63.7145	63.6661	63.6854	63.8178	63.9995	64.1062	63.9703	64.2117	64.3878	64.6918	65.0306	65.4344	65.8769	66.3563	66.8329	67.2501	67.6833	68.147
Marshall Islands	Male	5 to 9	Epilepsy	86.3978	86.1705	86.9851	87.4785	87.6618	88.2539	87.4559	86.3976	85.568	85.6842	85.2117	84.3245	84.2673	84.0489	83.828	83.7568	83.8316	83.921	84.0884	84.3645	84.4424	84.8037	84.9846	85.3077	85.4411	85.59	85.6901	85.7994
Marshall Islands	Male	Post Neonatal	Epilepsy	88.9586	88.9069	88.9143	89.0742	89.1003	88.9909	88.5648	88.0902	87.4947	86.9629	86.2692	85.8781	85.5369	85.125	85.0616	85.1697	85.7499	86.2443	86.7961	87.1601	87.6107	88.0348	88.6483	89.1775	89.503	89.8125	90.2186	90.5023
Federated States of Micronesia	Both	0 to 20	Epilepsy	81.9424	82.099	82.2167	82.3941	82.416	82.6139	82.7482	83.0164	83.2239	83.2778	83.2503	83.2952	83.3982	83.6449	83.563	83.3938	83.5992	83.8667	84.2018	84.5626	84.9843	85.091	85.1909	85.3547	85.4502	85.307	85.4921	85.5238
Federated States of Micronesia	Both	1 to 4	Epilepsy	90.583	90.858	91.0611	91.3228	91.4282	91.619	91.7931	92.062	92.2397	92.3791	92.4383	92.515	92.5843	92.7654	92.8037	92.6692	92.9218	93.1273	93.4445	93.7276	94.0077	93.8188	93.6466	93.722	93.8016	93.477	93.5504	93.4549
Federated States of Micronesia	Both	10 to 14	Epilepsy	84.9511	84.9499	85.0351	85.1263	85.095	85.189	85.2136	85.3295	85.4194	85.3678	85.2609	85.2283	85.3105	85.4715	85.3929	85.3057	85.3467	85.451	85.5618	85.6636	85.9037	86.053	86.2961	86.4788	86.5959	86.7144	87.1055	87.1439
Federated States of Micronesia	Both	15 to 19	Epilepsy	73.0549	73.0678	73.1053	73.168	73.1341	73.2251	73.2288	73.2958	73.3768	73.225	73.0862	73.051	73.1405	73.4362	73.3767	73.3849	73.5187	73.7893	74.0651	74.3345	74.6412	74.9077	75.1454	75.2939	75.3475	75.4229	75.5893	75.8516
Federated States of Micronesia	Both	5 to 9	Epilepsy	79.9863	80.1549	80.2388	80.3784	80.3772	80.4935	80.5954	80.888	81.1601	81.2713	81.2841	81.3813	81.5987	81.8751	81.7682	81.3895	81.627	81.9582	82.4388	83.0798	83.9362	84.4731	84.8924	85.1833	85.3524	85.1439	85.2566	85.0459
Federated States of Micronesia	Both	Post Neonatal	Epilepsy	88.334	88.5864	88.862	89.228	89.3604	89.7795	90.1017	90.5781	91.0045	91.4022	91.7118	92.0587	92.3566	92.5912	92.361	92.1548	92.2593	92.4242	92.639	92.9268	93.3027	93.4823	93.6382	93.819	93.9362	93.9298	94.0947	94.2111
Federated States of Micronesia	Female	0 to 20	Epilepsy	83.9805	84.1836	84.3162	84.5249	84.6151	84.8483	85.0194	85.3454	85.6091	85.8243	85.9848	86.1927	86.456	86.7746	86.7566	86.6506	86.9013	87.2146	87.6136	88.0312	88.5491	88.7103	88.8686	89.0891	89.2245	89.1314	89.3414	89.3689
Federated States of Micronesia	Female	1 to 4	Epilepsy	86.0824	86.4898	86.7836	87.1674	87.3479	87.6576	87.924	88.3058	88.5648	88.7918	88.9126	89.0546	89.2122	89.4705	89.5245	89.3937	89.7319	89.9807	90.3691	90.7114	91.0903	90.8562	90.641	90.7654	90.8736	90.4984	90.6046	90.4718
Federated States of Micronesia	Female	10 to 14	Epilepsy	93.8815	93.8999	93.938	94.0722	94.106	94.1646	94.1918	94.2777	94.3481	94.4305	94.4669	94.5304	94.6573	94.7593	94.7778	94.7627	94.8076	94.8975	94.9483	94.9341	95.0252	95.1001	95.2852	95.3478	95.3628	95.4017	95.6658	95.7134
Federated States of Micronesia	Female	15 to 19	Epilepsy	71.6894	71.6379	71.5558	71.5262	71.4656	71.4882	71.4444	71.4905	71.6097	71.6528	71.8329	72.0944	72.4955	73.0402	73.1305	73.298	73.6243	74.1269	74.6367	75.1575	75.6708	76.0709	76.4055	76.6707	76.8269	77.0224	77.329	77.676
Federated States of Micronesia	Female	5 to 9	Epilepsy	78.1635	78.3298	78.4228	78.5814	78.67	78.8795	79.0542	79.552	79.9626	80.2772	80.4975	80.7655	81.1348	81.5447	81.4119	81.0033	81.2638	81.6798	82.3385	83.1034	84.2543	84.8437	85.3895	85.8362	86.0913	85.8991	86.071	85.8347
Federated States of Micronesia	Female	Post Neonatal	Epilepsy	89.3718	89.6099	89.853	90.172	90.2694	90.6222	90.8821	91.2646	91.5887	91.9431	92.2231	92.5246	92.7633	92.9122	92.6545	92.4698	92.5314	92.6892	92.9393	93.2616	93.675	93.9244	94.1336	94.3542	94.5181	94.5809	94.7616	94.8508
Federated States of Micronesia	Male	0 to 20	Epilepsy	83.6945	83.7876	83.8736	83.9925	83.9601	84.0914	84.1702	84.3411	84.4627	84.3766	84.2002	84.1032	84.0631	84.2026	84.0861	83.8974	84.0271	84.2071	84.4271	84.6681	84.9349	84.971	85.0084	85.0975	85.1423	84.9889	85.1215	85.153
Federated States of Micronesia	Male	1 to 4	Epilepsy	93.422	93.6139	93.7591	93.9458	94.0049	94.1229	94.2431	94.4489	94.5842	94.6776	94.7052	94.7451	94.7611	94.8939	94.9211	94.7848	94.9807	95.1507	95.414	95.653	95.8717	95.715	95.5749	95.6273	95.6974	95.4169	95.4827	95.4245
Federated States of Micronesia	Male	10 to 14	Epilepsy	73.6496	73.6704	73.8176	73.9069	73.8391	73.984	74.0058	74.1297	74.2051	73.9614	73.6399	73.4627	73.4667	73.68	73.4878	73.297	73.3297	73.4569	73.6181	73.813	74.187	74.4139	74.7208	75.0208	75.2431	75.4505	75.992	76.0465
Federated States of Micronesia	Male	15 to 19	Epilepsy	75.434	75.5077	75.6323	75.757	75.7554	75.8871	75.925	76.0151	76.0792	75.8324	75.5161	75.3119	75.2248	75.3486	75.2073	75.1177	75.1141	75.2148	75.3038	75.388	75.5428	75.7048	75.8793	75.9583	75.9511	75.9619	76.0435	76.2579
Federated States of Micronesia	Male	5 to 9	Epilepsy	83.6008	83.7749	83.8545	83.9976	83.8716	83.9049	83.9257	83.9472	84.0426	83.8955	83.6639	83.5683	83.5984	83.7109	83.6573	83.344	83.5371	83.7357	83.9385	84.3816	84.7955	85.2414	85.4733	85.5491	85.6036	85.4001	85.4376	85.2801
Federated States of Micronesia	Male	Post Neonatal	Epilepsy	86.4449	86.7075	87.0159	87.4295	87.6069	88.0965	88.4855	89.0619	89.6012	90.0362	90.3668	90.7552	91.1122	91.4411	91.249	91.0127	91.1639	91.3126	91.4543	91.6602	91.9758	92.0537	92.1263	92.2478	92.2922	92.1972	92.3314	92.4832
Papua New Guinea	Both	0 to 20	Epilepsy	70.3769	70.96	71.6928	72.8665	73.7002	74.2765	74.5477	74.639	73.7489	73.1138	72.4444	71.7776	71.0395	70.6277	70.0074	69.0686	68.4989	68.825	69.3279	70.1117	70.6816	71.2198	71.6259	72.0371	72.8551	74.042	74.3017	75.1089
Papua New Guinea	Both	1 to 4	Epilepsy	79.7777	80.4951	81.3468	82.645	83.4961	84.0961	84.3136	84.3346	83.438	82.9966	82.6124	82.1968	81.7338	81.5993	81.2216	80.3932	79.7102	79.9766	80.4752	81.2909	81.8837	82.484	82.8832	83.2566	83.9627	85.0706	85.0878	85.6803
Papua New Guinea	Both	10 to 14	Epilepsy	79.0299	79.1786	79.3968	79.808	80.1053	80.2153	80.3566	80.4146	80.095	79.678	79.1065	78.6429	78.1409	77.7814	77.4395	77.0582	76.8525	76.9291	77.1555	77.4922	77.7215	77.9552	78.1696	78.2896	78.7481	79.2709	79.4996	79.8755
Papua New Guinea	Both	15 to 19	Epilepsy	66.348	66.6459	67.009	67.4404	67.8717	68.1626	68.4009	68.6008	68.3782	67.7972	67.0294	66.2663	65.4207	64.8187	64.2954	63.9842	63.9772	64.1329	64.5048	64.9661	65.2009	65.4276	65.7516	66.1591	66.607	67.0964	67.4995	67.9561
Papua New Guinea	Both	5 to 9	Epilepsy	73.7197	73.8978	74.1738	74.9681	75.4979	75.7646	75.8158	75.7227	74.5124	73.8872	73.2446	72.7853	72.3891	72.3458	71.8195	70.6606	69.8818	70.1874	70.6791	71.3364	71.8112	72.2759	72.4987	72.59	73.3984	74.5199	74.3746	74.9146
Papua New Guinea	Both	Post Neonatal	Epilepsy	81.9166	82.3668	82.8595	83.5451	84.0863	84.4914	84.6553	84.7331	84.2486	83.9044	83.5408	83.0534	82.3809	81.7856	81.0211	80.2837	80.1881	80.762	81.2403	81.9367	82.5718	83.0365	83.3828	83.7768	84.3041	85.0019	85.2004	85.7577
Papua New Guinea	Female	0 to 20	Epilepsy	75.019	75.4543	76.0127	76.9878	77.6559	78.1088	78.2899	78.3339	77.4841	76.9648	76.5166	76.0686	75.5264	75.2665	74.7801	73.9348	73.438	73.8098	74.3573	75.1774	75.797	76.3701	76.7923	77.1998	77.9731	79.0786	79.2879	79.9726
Papua New Guinea	Female	1 to 4	Epilepsy	73.4008	74.1509	75.0249	76.4546	77.3337	77.9675	78.1345	78.0935	76.9383	76.306	75.7703	75.2296	74.646	74.4765	74.0591	73.0758	72.2741	72.5909	73.1362	74.0911	74.8443	75.6332	76.178	76.7374	77.7035	79.1848	79.3492	80.1445
Papua New Guinea	Female	10 to 14	Epilepsy	92.2426	92.2756	92.4162	92.6352	92.7212	92.7484	92.8522	92.8837	92.7405	92.631	92.545	92.4775	92.3837	92.3587	92.2832	92.1932	92.1551	92.1041	92.2014	92.3456	92.444	92.5485	92.6536	92.713	92.9223	93.0788	93.1195	93.2709
Papua New Guinea	Female	15 to 19	Epilepsy	65.9627	66.1858	66.5064	66.96	67.4094	67.7538	68.063	68.3839	68.2765	67.9824	67.6312	67.2453	66.678	66.2879	65.899	65.6708	65.7857	66.1879	66.7799	67.4557	67.8138	68.0809	68.3952	68.788	69.2068	69.6192	69.9574	70.3763
Papua New Guinea	Female	5 to 9	Epilepsy	73.9588	74.1021	74.3534	75.2134	75.7686	76.0562	76.0589	75.9165	74.4924	73.7986	73.205	72.8428	72.4518	72.4922	71.9533	70.6317	69.7012	69.9747	70.4493	71.1456	71.6507	72.1911	72.4715	72.5751	73.5084	74.7691	74.6191	75.2369
Papua New Guinea	Female	Post Neonatal	Epilepsy	84.785	85.0947	85.4386	85.95	86.294	86.5411	86.6108	86.6236	86.1691	85.8615	85.5903	85.1797	84.6183	84.0482	83.4005	82.7098	82.5884	83.0482	83.5562	84.249	84.9205	85.4998	85.9711	86.4256	87.0007	87.6762	87.9476	88.3821
Papua New Guinea	Male	0 to 20	Epilepsy	72.3029	72.8968	73.6351	74.7466	75.5609	76.1256	76.4209	76.5342	75.7876	75.1827	74.473	73.7654	73.0097	72.5552	71.9501	71.1184	70.5993	70.8276	71.2064	71.812	72.2388	72.6516	72.9708	73.3066	74.0052	75.0244	75.2748	76.0188
Papua New Guinea	Male	1 to 4	Epilepsy	83.883	84.5694	85.3962	86.5991	87.4248	87.9988	88.2479	88.3131	87.5883	87.2723	86.9866	86.6544	86.2753	86.1708	85.8268	85.1009	84.4907	84.7131	85.1643	85.8763	86.3631	86.8465	87.1584	87.4229	87.9741	88.8572	88.7973	89.2724
Papua New Guinea	Male	10 to 14	Epilepsy	63.6116	63.9267	64.3307	65.0048	65.5284	65.7826	65.9991	66.067	65.4902	64.6989	63.5823	62.6631	61.7452	61.0604	60.4681	59.845	59.4857	59.653	59.9731	60.4401	60.8008	61.1538	61.4205	61.5896	62.3068	63.1719	63.5893	64.2261
Papua New Guinea	Male	15 to 19	Epilepsy	68.7301	69.0744	69.4589	69.8665	70.2898	70.5412	70.7395	70.8463	70.5894	69.8714	68.9291	68.0089	67.0802	66.402	65.8668	65.5231	65.4246	65.3939	65.6091	65.8868	66.0455	66.2734	66.5973	66.9954	67.4363	67.9393	68.3751	68.8217
Papua New Guinea	Male	5 to 9	Epilepsy	75.5579	75.7613	76.0467	76.6834	77.1317	77.3573	77.4657	77.4155	76.5277	76.0197	75.3583	74.7998	74.4712	74.3463	73.8809	73.0032	72.4555	72.7404	73.1964	73.7491	74.1477	74.4789	74.6072	74.6861	75.2827	76.1736	76.0364	76.4543
Papua New Guinea	Male	Post Neonatal	Epilepsy	77.8727	78.4644	79.1109	79.9726	80.7372	81.3274	81.5994	81.7561	81.2668	80.9075	80.4478	79.9003	79.1049	78.5097	77.6073	76.8484	76.7673	77.4213	77.7868	78.4155	78.9585	79.2654	79.4276	79.7596	80.2185	80.9508	81.0697	81.8032
Samoa	Both	0 to 20	Epilepsy	86.7512	86.7979	86.9546	87.0984	87.1795	87.3254	87.1994	87.3447	87.4815	86.9685	86.7568	86.7191	86.7925	86.8779	86.9387	86.9409	87.256	87.7057	88.0899	88.6645	88.5067	88.5189	88.4502	88.7469	89.0894	89.4705	89.6401	89.742
Samoa	Both	1 to 4	Epilepsy	92.5126	92.5843	92.6133	92.6745	92.7838	92.9216	93.0621	93.1941	93.2743	92.7269	92.5555	92.5049	92.5702	92.7188	92.7973	92.742	92.8222	92.9049	93.1368	93.2692	92.9038	92.7716	92.6657	92.9281	93.3057	93.7305	93.8851	93.9272
Samoa	Both	10 to 14	Epilepsy	87.2139	87.2629	87.4321	87.4498	87.7021	88.2961	89.4087	89.5079	89.5618	89.2929	89.125	89.0708	89.1116	89.1258	89.2108	89.2824	89.4798	89.7692	89.9529	90.2871	90.3048	90.2658	90.2535	90.4246	90.532	90.6722	90.7643	90.8746
Samoa	Both	15 to 19	Epilepsy	80.5351	80.3561	80.427	80.3094	79.8546	79.3977	77.7311	77.5204	77.3055	76.7199	76.2174	75.9484	75.8979	75.9268	76.1123	76.3734	76.9961	77.7272	78.2048	79.0423	79.3003	79.6211	79.6887	79.7549	79.8174	79.903	80.006	80.1104
Samoa	Both	5 to 9	Epilepsy	83.7866	83.9111	84.2712	84.8167	85.1376	85.4132	85.5101	85.729	85.9802	85.5592	85.434	85.5625	85.7403	85.9765	86.0368	86.0085	86.5168	87.2551	87.6147	88.8636	88.6763	88.7324	88.6624	89.0633	89.3498	89.7857	89.9538	90.0806
Samoa	Both	Post Neonatal	Epilepsy	94.5154	94.5332	94.6056	94.8786	95.1273	95.2545	95.336	95.4226	95.508	95.283	95.2091	95.2139	95.2688	95.2541	95.2085	95.1748	95.1791	95.2233	95.3481	95.4241	95.3576	95.3526	95.369	95.6723	95.8937	95.9793	95.9657	95.9879
Samoa	Female	0 to 20	Epilepsy	88.2333	88.2383	88.4278	88.6893	88.8892	89.0932	89.2993	89.46	89.6116	89.2062	89.1567	89.2451	89.4204	89.5689	89.6623	89.694	90.122	90.6901	91.0168	91.834	91.6503	91.6624	91.6377	91.9791	92.3252	92.718	92.908	93.0076
Samoa	Female	1 to 4	Epilepsy	89.9236	90.039	90.0647	90.1484	90.2942	90.466	90.609	90.7406	90.83	90.2032	90.0274	90.0082	90.1151	90.3067	90.4102	90.3607	90.4401	90.5239	90.7638	90.9251	90.4849	90.3522	90.2356	90.5469	90.973	91.47	91.6532	91.6879
Samoa	Female	10 to 14	Epilepsy	94.4359	94.4499	94.5651	94.8283	94.9151	94.9868	95.0888	95.1413	95.2067	95.1793	95.2043	95.2548	95.2989	95.2706	95.3245	95.3906	95.6021	95.9912	96.0704	96.4807	96.4863	96.5343	96.6186	96.6726	96.6782	96.7719	96.7974	96.83
Samoa	Female	15 to 19	Epilepsy	78.5106	78.0125	78.2182	78.4395	78.5348	78.6214	78.7736	78.8101	78.8634	78.6641	78.6359	78.7253	78.9297	79.0325	79.2119	79.4266	80.3351	81.2687	81.6643	82.9022	82.9549	82.9674	82.9732	83.2605	83.465	83.6815	83.905	84.0945
Samoa	Female	5 to 9	Epilepsy	80.0405	80.2092	80.6746	81.1576	81.5216	81.9436	82.3333	82.5985	82.8792	82.2554	82.1983	82.4065	82.7734	83.0994	83.2401	83.3171	84.254	85.5455	86.0635	88.2064	88.0755	88.2812	88.2525	88.7167	89.1126	89.6169	89.8649	90.0258
Samoa	Female	Post Neonatal	Epilepsy	94.5371	94.5609	94.6258	94.8548	95.0576	95.1651	95.2191	95.2751	95.3116	95.1056	95.0537	95.0692	95.1159	95.0842	95.0102	94.9619	94.9593	95.01	95.1483	95.2626	95.2612	95.3129	95.3715	95.6526	95.8557	95.9455	95.9468	95.9581
Samoa	Male	0 to 20	Epilepsy	88.0781	88.1488	88.2482	88.2726	88.2421	88.3126	87.9465	88.051	88.1498	87.6492	87.3511	87.22	87.1978	87.2131	87.2321	87.2091	87.3738	87.6408	87.9926	88.2583	88.1456	88.1549	88.0669	88.2619	88.5298	88.8255	88.9458	89.0253
Samoa	Male	1 to 4	Epilepsy	94.1952	94.239	94.2683	94.317	94.4064	94.5273	94.6712	94.8118	94.8965	94.4111	94.2484	94.1828	94.2256	94.3488	94.412	94.3527	94.4321	94.511	94.7323	94.8507	94.5322	94.4078	94.3144	94.547	94.8992	95.283	95.4283	95.4832
Samoa	Male	10 to 14	Epilepsy	78.3451	78.381	78.5588	78.2805	78.6943	79.8745	82.1528	82.2653	82.2821	81.7121	81.2892	81.1051	81.1391	81.1886	81.314	81.3982	81.5607	81.6936	81.9548	82.1051	82.1256	81.9764	81.8713	82.136	82.3335	82.5218	82.6739	82.8422
Samoa	Male	15 to 19	Epilepsy	83.054	83.0792	83.0759	82.7808	82.0407	81.2958	78.693	78.3322	77.941	77.1441	76.4031	75.9503	75.7528	75.7415	75.9119	76.158	76.5412	77.0872	77.5664	78.113	78.4515	78.938	79.0531	78.9896	78.9656	78.9717	79.0062	79.0459
Samoa	Male	5 to 9	Epilepsy	88.9953	89.1254	89.3848	89.9566	90.2193	90.2959	90.0592	90.1645	90.325	90.159	89.9288	89.9748	89.9224	90.0861	90.0954	89.9489	89.9259	90.0101	90.1609	90.3443	90.1071	90.0046	89.9076	90.2283	90.3751	90.7124	90.7761	90.8589
Samoa	Male	Post Neonatal	Epilepsy	93.6437	93.6463	93.7196	94.0307	94.322	94.4642	94.5665	94.6784	94.8096	94.5583	94.4577	94.4407	94.5004	94.5058	94.4915	94.4722	94.4759	94.5036	94.5921	94.6064	94.4461	94.3643	94.3226	94.6398	94.8693	94.9396	94.8998	94.927
Solomon Islands	Both	0 to 20	Epilepsy	79.9735	80.0805	80.3289	80.6135	80.8481	81.0627	81.0831	81.2026	79.9946	79.3153	78.8909	78.5021	78.2806	78.7227	79.4346	79.3488	79.572	79.3874	79.8398	80.4578	80.7045	81.2171	81.9616	82.1293	82.6926	82.5488	83.0203	83.5289
Solomon Islands	Both	1 to 4	Epilepsy	89.5015	89.6799	89.9415	90.2166	90.416	90.5671	90.5466	90.632	89.2767	88.6285	88.4624	88.3179	88.3893	89.1717	90.1546	90.1417	90.2817	89.8557	90.0808	90.4853	90.4226	90.6781	91.2019	91.0831	91.4139	90.8925	91.1105	91.3811
Solomon Islands	Both	10 to 14	Epilepsy	83.8955	83.8961	83.9987	84.1515	84.2629	84.3307	84.3635	84.392	83.9542	83.6165	83.1978	82.7695	82.3517	82.2301	82.3017	82.1538	82.1533	82.0289	82.2007	82.3934	82.5231	82.8177	83.1618	83.3417	83.6813	83.7628	84.0469	84.4185
Solomon Islands	Both	15 to 19	Epilepsy	68.7586	68.8082	68.9919	69.1962	69.4342	69.6773	69.797	69.8872	69.7122	69.3275	68.6971	68.1074	67.5333	67.1348	66.92	66.8212	66.9195	67.1615	67.5855	68.0181	68.4124	68.9074	69.4131	69.8859	70.3817	70.8271	71.3828	71.9603
Solomon Islands	Both	5 to 9	Epilepsy	80.5955	80.7015	80.8954	81.2275	81.5153	81.648	81.6843	81.7994	80.2346	79.4876	79.0638	78.7363	78.5806	79.1947	80.1388	80.0159	80.1289	79.6838	80.0289	80.5291	80.653	81.082	81.7724	81.7796	82.2773	82.0286	82.4608	82.8317
Solomon Islands	Both	Post Neonatal	Epilepsy	90.07	90.1904	90.4082	90.6944	90.9431	91.1717	91.2351	91.3388	90.8635	90.6355	90.4735	90.2823	90.1104	90.1946	90.3532	90.1675	90.4791	90.6669	91.083	91.6314	92.0897	92.5117	93.0006	93.2489	93.6191	93.7418	94.0584	94.3613
Solomon Islands	Female	0 to 20	Epilepsy	82.1402	82.2543	82.4855	82.759	82.9633	83.1518	83.1466	83.2379	81.9386	81.3098	81.0505	80.7839	80.6866	81.2707	82.0882	82.0548	82.3702	82.2309	82.7177	83.3916	83.7257	84.2863	85.0929	85.3058	85.9157	85.8072	86.3209	86.8389
Solomon Islands	Female	1 to 4	Epilepsy	84.4387	84.7336	85.1129	85.5069	85.7819	85.993	85.963	86.0529	84.1208	83.2089	83.047	82.8795	83.0322	84.197	85.615	85.6319	85.8932	85.3277	85.615	86.159	86.0959	86.4563	87.1885	87.0701	87.5446	86.8975	87.2367	87.628
Solomon Islands	Female	10 to 14	Epilepsy	93.5231	93.5195	93.5638	93.6548	93.6559	93.6426	93.6791	93.6994	93.5441	93.5016	93.5034	93.3991	93.2604	93.2732	93.3295	93.319	93.3455	93.3271	93.4417	93.4263	93.6021	93.679	93.8075	93.9315	94.0982	94.166	94.2815	94.4689
Solomon Islands	Female	15 to 19	Epilepsy	66.4719	66.425	66.5295	66.6398	66.8055	67.0134	67.1186	67.2607	67.0973	66.883	66.4839	66.0534	65.6127	65.3632	65.2852	65.2783	65.5743	66.0051	66.6519	67.3213	67.9549	68.6677	69.4126	70.0361	70.7161	71.3042	72.0005	72.7052
Solomon Islands	Female	5 to 9	Epilepsy	79.0286	79.1029	79.3595	79.7345	80.0444	80.2725	80.204	80.3052	78.3395	77.4569	77.0735	76.7947	76.7106	77.5908	78.773	78.6909	78.9187	78.4666	78.8792	79.5511	79.8	80.3708	81.3243	81.4009	82.1014	81.7997	82.4127	82.926
Solomon Islands	Female	Post Neonatal	Epilepsy	90.7846	90.9316	91.1545	91.4184	91.6314	91.7926	91.7874	91.7939	91.2521	90.9882	90.847	90.7161	90.5908	90.7039	90.8622	90.7076	90.9566	91.1011	91.4987	92.0135	92.4639	92.9103	93.4033	93.6818	94.059	94.2284	94.5362	94.8083
Solomon Islands	Male	0 to 20	Epilepsy	81.9879	82.0678	82.2835	82.5239	82.7388	82.9346	82.9737	83.0973	82.1983	81.6119	81.1366	80.7223	80.4385	80.6769	81.1598	81.0481	81.1545	80.9736	81.3168	81.774	81.9137	82.2887	82.842	82.9431	83.3613	83.2153	83.5675	83.9708
Solomon Islands	Male	1 to 4	Epilepsy	92.6559	92.7661	92.9551	93.1589	93.31	93.4223	93.4066	93.485	92.4826	91.9914	91.8228	91.6966	91.7276	92.2864	93.0097	92.982	93.0459	92.6993	92.8768	93.1889	93.1278	93.3252	93.7294	93.6207	93.8742	93.444	93.6007	93.8104
Solomon Islands	Male	10 to 14	Epilepsy	71.6948	71.7669	71.9954	72.2526	72.4779	72.6359	72.6424	72.6603	71.861	71.1616	70.2659	69.4677	68.7283	68.458	68.5561	68.2867	68.2361	68.0033	68.2913	68.6823	68.8191	69.3302	69.926	70.1778	70.6945	70.7966	71.2701	71.8199
Solomon Islands	Male	15 to 19	Epilepsy	71.9374	72.0665	72.3033	72.5737	72.8473	73.1017	73.2247	73.2657	73.0752	72.5926	71.8383	71.18	70.5476	70.0721	69.7812	69.6352	69.6127	69.7287	69.9886	70.2598	70.5069	70.8515	71.1938	71.5611	71.9255	72.2696	72.7362	73.229
Solomon Islands	Male	5 to 9	Epilepsy	83.8758	84.0452	84.1508	84.4195	84.6596	84.6428	84.8037	84.8727	83.8596	83.2834	82.8249	82.4743	82.2755	82.5226	83.1441	82.9811	82.9554	82.5398	82.7693	83.0237	82.9883	83.2381	83.5647	83.5129	83.735	83.6006	83.7881	83.9748
Solomon Islands	Male	Post Neonatal	Epilepsy	88.5847	88.6877	88.898	89.2101	89.498	89.8112	89.9538	90.1515	89.7487	89.5455	89.3556	89.0976	88.8896	88.9433	89.1025	88.8774	89.2517	89.459	89.8383	90.3759	90.805	91.1696	91.6314	91.8248	92.1746	92.2439	92.5613	92.8988
Tonga	Both	0 to 20	Epilepsy	88.751	88.5161	88.4686	88.2989	88.2168	88.0706	87.9204	87.9368	88.2053	87.1487	86.824	86.44	85.9954	85.7198	85.7322	85.6014	85.5008	85.5112	85.9027	86.0547	85.8337	86.1251	86.3684	86.5901	86.815	87.0246	87.2839	87.5029
Tonga	Both	1 to 4	Epilepsy	91.7002	91.6005	91.684	91.5859	91.5579	91.494	91.4273	91.513	91.6064	90.6149	90.4943	90.3806	90.2111	90.1856	90.4757	90.5024	90.4671	90.5015	90.7228	90.8992	90.8	90.9634	91.0727	91.1514	91.2497	91.3331	91.4422	91.5019
Tonga	Both	10 to 14	Epilepsy	91.9558	91.7742	91.7742	91.7185	91.6778	91.5601	91.5598	91.561	91.6426	91.1835	90.968	90.633	90.3161	90.0388	89.9288	89.817	89.6998	89.6163	89.766	89.8047	89.6087	89.77	89.907	90.1022	90.2505	90.4439	90.7005	90.9291
Tonga	Both	15 to 19	Epilepsy	82.9546	82.4682	82.066	81.8918	81.812	81.44	81.1863	81.0556	81.5336	80.2534	79.609	78.9256	78.0707	77.4874	77.1739	76.8381	76.7596	76.7001	77.2993	77.2294	76.7488	76.9995	77.2635	77.5692	77.8775	78.2081	78.6164	79.015
Tonga	Both	5 to 9	Epilepsy	89.354	89.3247	89.5072	89.2804	89.1202	89.275	89.0536	88.9499	89.1869	88.8255	88.645	88.2712	88.0185	87.7204	87.5169	87.3674	87.1335	87.1253	87.3943	87.5758	87.4808	87.771	88.0361	88.2625	88.5178	88.7293	89.074	89.4008
Tonga	Both	Post Neonatal	Epilepsy	94.1439	94.1334	94.2232	94.113	94.0623	93.9602	93.8815	93.9797	94.1273	93.6891	93.6615	93.5764	93.4297	93.2291	93.1122	92.947	92.8201	92.7868	92.9391	93.0788	93.0061	93.2076	93.3545	93.4622	93.5727	93.667	93.7905	93.928
Tonga	Female	0 to 20	Epilepsy	91.1466	91.0148	91.1189	90.9969	90.9025	90.8981	90.805	90.796	90.9103	90.1014	90.069	89.9785	89.7421	89.6605	89.8314	89.7924	89.7763	89.8541	90.2456	90.5146	90.4074	90.6995	90.9822	91.2144	91.4569	91.6727	91.92	92.1331
Tonga	Female	1 to 4	Epilepsy	89.7079	89.5562	89.6139	89.4763	89.4217	89.3249	89.208	89.3469	89.4779	88.1292	88.0062	87.9451	87.7953	87.8708	88.3598	88.3998	88.3807	88.3845	88.6136	88.7585	88.5928	88.7386	88.8798	88.9786	89.1208	89.2368	89.3911	89.4739
Tonga	Female	10 to 14	Epilepsy	96.4477	96.4247	96.4632	96.4923	96.4399	96.4342	96.5358	96.5325	96.4776	96.4752	96.5435	96.5822	96.5908	96.5158	96.5823	96.5726	96.5741	96.5856	96.6169	96.7189	96.6826	96.7458	96.8211	96.8889	96.9271	97.022	97.1018	97.1739
Tonga	Female	15 to 19	Epilepsy	84.1937	83.901	84.0406	84.0605	84.0178	84.1155	84.1014	84.0172	84.1735	83.4475	83.6488	83.7331	83.1902	83.0761	83.2142	83.3134	83.5302	83.7494	84.4605	84.7756	84.4828	84.7583	85.0377	85.2867	85.5278	85.7766	86.0685	86.4142
Tonga	Female	5 to 9	Epilepsy	88.0497	88.0294	88.2515	87.8918	87.6258	87.7974	87.584	87.364	87.606	87.3111	87.1631	86.7518	86.5618	86.268	86.0089	85.7366	85.4856	85.4796	85.892	86.2064	86.1167	86.5371	86.9418	87.2714	87.651	87.9713	88.4113	88.8277
Tonga	Female	Post Neonatal	Epilepsy	94.3595	94.3172	94.3819	94.2729	94.2113	94.095	93.9901	94.0431	94.146	93.6944	93.6686	93.6034	93.4821	93.2868	93.1654	92.9843	92.8574	92.8266	92.9966	93.152	93.1026	93.3341	93.5216	93.6653	93.8259	93.9609	94.1009	94.2375
Tonga	Male	0 to 20	Epilepsy	88.9176	88.6538	88.4921	88.3245	88.2711	88.0434	87.8832	87.9205	88.2668	87.223	86.7362	86.1964	85.6781	85.3021	85.1882	85.0055	84.8595	84.8049	85.1166	85.1377	84.8482	85.0569	85.2031	85.3489	85.4895	85.6278	85.8228	85.9797
Tonga	Male	1 to 4	Epilepsy	93.0286	92.9488	93.043	92.9688	92.9574	92.9136	92.8843	92.9578	93.0531	92.2978	92.1925	92.047	91.87	91.7816	91.9479	91.9605	91.9052	91.948	92.1536	92.3376	92.2756	92.4451	92.5435	92.615	92.6902	92.7645	92.8616	92.9202
Tonga	Male	10 to 14	Epilepsy	85.6567	85.3161	85.2746	85.1412	85.1237	84.8962	84.7857	84.7799	85.0296	84.0584	83.522	82.8057	82.1874	81.7436	81.5002	81.3037	81.041	80.8202	81.0627	80.97	80.4973	80.673	80.786	80.9997	81.1641	81.3776	81.7416	82.0776
Tonga	Male	15 to 19	Epilepsy	83.325	82.761	82.0304	81.7526	81.6401	80.9972	80.6002	80.4384	81.0916	79.5556	78.4538	77.38	76.4636	75.6966	75.1972	74.6723	74.4669	74.2363	74.708	74.4115	73.8229	74.0065	74.2014	74.4811	74.7424	75.024	75.3986	75.7372
Tonga	Male	5 to 9	Epilepsy	91.6028	91.546	91.6733	91.6064	91.5593	91.6646	91.4057	91.392	91.5613	91.0981	90.8663	90.5674	90.2903	90.0255	89.9245	89.9545	89.7528	89.8003	89.9201	89.9826	89.946	90.1133	90.2262	90.3423	90.4452	90.5256	90.7372	90.9374
Tonga	Male	Post Neonatal	Epilepsy	93.1086	93.1333	93.2392	93.127	93.0887	93.0055	92.9635	93.1106	93.3074	92.8977	92.8696	92.7603	92.5804	92.3757	92.2622	92.12	91.9809	91.9125	91.9982	92.0749	91.9607	92.1082	92.1876	92.253	92.2992	92.3408	92.4493	92.5962
Vanuatu	Both	0 to 20	Epilepsy	83.8258	83.7399	83.5898	83.4304	83.3908	83.2381	82.933	82.4909	81.9544	80.5553	80.0289	79.5881	79.257	79.2399	79.9728	79.5668	79.4476	78.6598	78.9415	79.3472	79.6564	79.9622	80.707	81.0932	81.0097	81.3787	80.9208	81.148
Vanuatu	Both	1 to 4	Epilepsy	92.7232	92.7473	92.7263	92.7049	92.7564	92.7122	92.5332	92.2163	91.7872	90.6084	90.334	90.1845	90.2101	90.4845	91.4365	91.2577	91.1837	90.3575	90.5093	90.7843	90.9206	91.0616	91.6304	91.83	91.5669	91.7708	91.0993	91.1444
Vanuatu	Both	10 to 14	Epilepsy	85.147	85.081	84.951	84.8608	84.8534	84.7682	84.6288	84.4165	84.1761	83.4773	83.0569	82.6379	82.1606	81.8389	81.9823	81.6002	81.4023	81.054	81.1658	81.3433	81.4632	81.6503	81.9736	82.1179	82.119	82.2539	82.0188	82.0911
Vanuatu	Both	15 to 19	Epilepsy	70.1856	70.121	69.9978	69.8613	69.8335	69.6705	69.4892	69.2322	68.9879	68.268	67.6659	67.0587	66.4328	66.0469	65.9117	65.6532	65.772	65.8453	66.2011	66.5882	66.9316	67.1873	67.4988	67.7678	67.9653	68.2041	68.3665	68.6705
Vanuatu	Both	5 to 9	Epilepsy	83.4264	83.2413	83.0598	82.8777	82.8526	82.716	82.3825	81.8119	81.1124	79.1408	78.5543	78.1996	77.9726	78.2906	79.9391	79.4695	79.2983	77.7898	78.0469	78.4785	78.7401	79.0608	80.1093	80.4427	79.9882	80.2132	79.1982	79.2172
Vanuatu	Both	Post Neonatal	Epilepsy	92.895	92.9117	92.8871	92.8338	92.8165	92.7615	92.5836	92.3272	92.0015	91.3783	91.1317	90.8557	90.5969	90.4348	90.5087	90.1278	90.1116	89.8476	90.0172	90.2551	90.5155	90.7351	91.1772	91.4493	91.5047	91.7336	91.6943	91.8843
Vanuatu	Female	0 to 20	Epilepsy	86.9322	86.8454	86.7362	86.6062	86.5908	86.4608	86.1586	85.7187	85.1385	83.786	83.4663	83.2556	83.1988	83.4328	84.3831	84.1327	84.0551	83.2806	83.5646	83.9627	84.2471	84.5274	85.285	85.636	85.5338	85.89	85.4116	85.6391
Vanuatu	Female	1 to 4	Epilepsy	88.9523	89.0017	88.9681	88.9392	89.03	88.9555	88.6932	88.204	87.524	85.8022	85.4561	85.3203	85.5027	86.0231	87.4197	87.2441	87.1519	86.0094	86.1747	86.5023	86.6473	86.8638	87.6697	87.964	87.6397	87.9535	87.1027	87.1871
Vanuatu	Female	10 to 14	Epilepsy	94.7028	94.6229	94.5694	94.6035	94.5898	94.5501	94.5135	94.4714	94.3003	94.1548	94.1136	94.1285	94.0275	94.0201	94.1506	94.0873	93.9691	94.009	94.0942	94.163	94.1561	94.2645	94.3878	94.3765	94.4964	94.5507	94.3895	94.447
Vanuatu	Female	15 to 19	Epilepsy	71.4612	71.2292	71.0475	70.8096	70.6949	70.5165	70.2789	70.0555	69.8432	69.327	69.1321	68.8765	68.5573	68.4655	68.6546	68.5614	68.7704	68.9001	69.3886	69.9106	70.3629	70.5786	70.9533	71.2185	71.3725	71.5786	71.651	71.9777
Vanuatu	Female	5 to 9	Epilepsy	84.0114	83.8265	83.7422	83.5582	83.5437	83.389	82.9356	82.3034	81.4235	79.154	78.5407	78.222	78.135	78.6099	80.5441	80.1952	79.9852	78.3182	78.6604	79.1522	79.5003	79.8587	81.0887	81.4821	81.0469	81.3262	80.2395	80.3435
Vanuatu	Female	Post Neonatal	Epilepsy	93.2672	93.2995	93.2825	93.2459	93.2349	93.1746	92.9773	92.6797	92.303	91.7066	91.5139	91.3316	91.2124	91.1417	91.2409	90.9371	90.9325	90.7132	90.886	91.1559	91.4374	91.717	92.1493	92.4215	92.5282	92.7747	92.7739	92.9258
Vanuatu	Male	0 to 20	Epilepsy	84.3439	84.2757	84.125	83.9756	83.9278	83.7858	83.5429	83.195	82.8038	81.6445	81.0574	80.5154	80.0213	79.7959	80.1994	79.7498	79.6111	78.976	79.2173	79.5589	79.8317	80.0953	80.6903	81.0271	80.9764	81.2793	80.9217	81.1094
Vanuatu	Male	1 to 4	Epilepsy	95.0988	95.1044	95.0908	95.0736	95.0989	95.0727	94.9431	94.7299	94.4505	93.5988	93.3675	93.2173	93.1597	93.2968	93.9851	93.8081	93.7415	93.1006	93.2315	93.4645	93.5927	93.6935	94.123	94.2719	94.0551	94.2024	93.6532	93.6854
Vanuatu	Male	10 to 14	Epilepsy	73.2051	73.1876	73.0372	72.89	72.9131	72.7879	72.5214	72.0999	71.6842	70.3453	69.4351	68.5208	67.5887	66.9339	67.0591	66.3493	66.0231	65.3038	65.4983	65.7828	66.0037	66.2756	66.7941	67.0697	66.9501	67.1432	66.7777	66.8928
Vanuatu	Male	15 to 19	Epilepsy	71.1314	71.1806	71.1019	71.0413	71.0905	70.9606	70.8475	70.601	70.3616	69.5672	68.7699	67.9695	67.1957	66.6432	66.3304	65.9699	65.9898	66.0177	66.2517	66.5203	66.7669	67.0245	67.2829	67.5377	67.7181	67.9861	68.1901	68.4684
Vanuatu	Male	5 to 9	Epilepsy	84.0375	83.8865	83.6123	83.4596	83.4358	83.3429	83.1713	82.6735	82.1906	80.6794	80.1631	79.8011	79.4473	79.5938	80.8065	80.2217	80.1218	78.9104	79.029	79.3447	79.4772	79.7317	80.4867	80.7255	80.2781	80.4285	79.5844	79.4941
Vanuatu	Male	Post Neonatal	Epilepsy	91.6997	91.6972	91.673	91.6026	91.5762	91.5282	91.3759	91.1663	90.8978	90.2466	89.9362	89.5639	89.1511	88.8943	88.9399	88.4858	88.4414	88.1052	88.2344	88.3907	88.59	88.7206	89.1545	89.4183	89.3876	89.5981	89.5188	89.7638
Central Asia	Both	0 to 20	Epilepsy	75.7721	75.4137	74.5355	73.5885	72.8079	72.5049	71.4109	70.2825	69.5068	69.5753	69.3422	68.9509	68.881	68.4568	68.6996	68.5064	69.8327	71.1094	72.3736	73.674	74.598	75.3792	75.7661	75.988	76.3844	76.8215	77.2862	77.866
Central Asia	Both	1 to 4	Epilepsy	86.3659	86.5842	86.8127	86.9345	87.0847	87.2359	87.0084	86.7594	86.7849	86.6784	86.7983	87.0184	87.2761	87.2679	87.5189	87.8309	88.2537	88.7843	89.1952	89.5242	89.8357	90.1754	90.3746	90.4852	90.6455	90.8983	91.1221	91.3529
Central Asia	Both	10 to 14	Epilepsy	70.9131	69.953	68.1578	66.9503	65.0182	64.1918	63.4866	62.3899	61.5738	61.777	61.261	60.8399	61.424	61.0718	61.0224	60.6348	62.2226	63.5523	65.2278	66.4402	66.9844	67.4016	67.8246	67.6017	67.0866	66.961	67.5745	68.3416
Central Asia	Both	15 to 19	Epilepsy	67.6027	66.0289	63.8598	62.0015	61.4869	61.4324	60.0229	59.708	59.5259	60.7676	60.8785	60.0979	59.4909	59.0122	59.3548	58.4706	59.4949	60.5351	61.6821	63.1457	64.0223	64.3617	63.8851	63.4313	63.3252	63.226	63.1093	63.175
Central Asia	Both	5 to 9	Epilepsy	68.3162	68.8697	68.104	66.4353	64.5639	63.7671	61.8937	58.7606	56.4229	55.844	55.6307	55.6961	56.158	55.9229	56.9084	57.6798	60.7776	62.931	64.1787	65.5169	66.4619	67.5976	68.1412	68.5317	69.4776	70.0278	70.3315	71.1636
Central Asia	Both	Post Neonatal	Epilepsy	91.7153	91.6363	91.5633	91.4064	91.3142	91.2783	90.8477	90.4874	90.3814	90.2805	90.3661	90.5742	90.7437	90.9102	91.21	91.6221	92.1118	92.603	92.9889	93.3282	93.6314	93.8857	94.0874	94.2405	94.4068	94.588	94.7283	94.8861
Central Asia	Female	0 to 20	Epilepsy	80.055	79.9228	79.1038	77.8382	76.7888	76.8082	76.1524	75.1855	74.2097	74.3684	74.1347	73.4932	73.3608	73.0473	73.288	73.2383	74.3979	75.8603	76.9712	78.0732	78.9495	79.823	80.3967	80.8353	81.1805	81.6609	81.9873	82.3581
Central Asia	Female	1 to 4	Epilepsy	82.9366	83.2349	83.5786	83.7285	83.8064	84.1383	83.9343	83.6232	83.5183	83.3806	83.5368	83.8822	84.2635	84.3689	84.6655	85.0463	85.5597	86.1848	86.6655	87.0725	87.4751	87.9329	88.1861	88.3379	88.5552	88.8781	89.1885	89.4682
Central Asia	Female	10 to 14	Epilepsy	81.3526	80.8009	79.6872	78.3655	76.7321	76.2631	76.3312	75.7214	74.7127	74.8815	74.2509	73.2924	73.7232	73.3432	73.2987	72.9146	73.8958	75.0598	76.2999	77.2831	77.9001	78.4066	78.8287	78.8439	78.8332	79.0699	79.0716	79.3377
Central Asia	Female	15 to 19	Epilepsy	69.9709	69.0371	66.4054	63.5968	62.91	63.6392	62.8	62.3211	61.6235	62.5416	62.5084	61.0532	60.0353	59.8295	59.8845	59.1279	60.7177	62.5147	63.6045	64.8866	65.7117	66.4092	66.7214	67.0456	66.7319	66.5697	66.2864	66.2289
Central Asia	Female	5 to 9	Epilepsy	75.2787	75.6938	74.9451	72.768	70.1187	69.494	67.8364	65.176	62.8908	63.1459	63.1371	63.0677	63.3073	62.9064	64.472	65.7821	67.5959	70.0451	71.4408	72.7332	73.9085	75.2633	75.7907	76.281	77.0386	77.8783	78.3963	78.8353
Central Asia	Female	Post Neonatal	Epilepsy	91.9685	91.9258	91.8557	91.7149	91.4228	91.4837	91.0405	90.5813	90.2855	90.1218	90.1575	90.3585	90.5679	90.7481	91.0195	91.4425	91.9818	92.48	92.8387	93.159	93.4438	93.6822	93.885	94.0548	94.2393	94.4179	94.5757	94.7446
Central Asia	Male	0 to 20	Epilepsy	76.9593	76.4798	75.7143	75.194	74.7708	74.2664	73.0337	71.9971	71.5341	71.5262	71.344	71.2273	71.2286	70.8086	71.017	70.758	71.9703	72.8654	74.0112	75.2249	76.0146	76.5819	76.757	76.7729	77.1374	77.4616	77.9463	78.5774
Central Asia	Male	1 to 4	Epilepsy	88.9636	89.1428	89.3109	89.4175	89.5987	89.6542	89.4177	89.1957	89.2683	89.1697	89.2611	89.4154	89.6128	89.5633	89.7926	90.0642	90.4272	90.8881	91.2432	91.519	91.7744	92.0468	92.2183	92.3122	92.4489	92.6684	92.8542	93.0667
Central Asia	Male	10 to 14	Epilepsy	58.7455	57.342	54.855	53.9789	51.913	50.6908	48.9693	47.296	46.8057	46.9761	46.6837	47.1082	47.8882	47.713	47.7434	47.4621	49.6894	51.0928	53.1631	54.5471	54.9372	55.2021	55.5867	55.1001	53.9936	53.4255	54.7945	56.1423
Central Asia	Male	15 to 19	Epilepsy	67.7008	65.7261	63.9281	62.7593	62.3656	61.7751	60.037	59.8546	60.0465	61.4719	61.6897	61.3937	61.0951	60.4592	60.9781	60.0462	60.6592	61.1593	62.298	63.8421	64.7316	64.8361	63.8838	62.9525	63.0251	63.0029	63.0346	63.2085
Central Asia	Male	5 to 9	Epilepsy	62.745	63.3603	62.6102	61.5872	60.6602	59.7424	57.7958	54.4316	52.2286	50.8582	50.4644	50.6711	51.3361	51.3061	51.6702	51.8796	56.0225	57.7576	58.7998	60.1116	60.7747	61.6128	62.136	62.4035	63.4581	63.6766	63.7367	64.884
Central Asia	Male	Post Neonatal	Epilepsy	90.5871	90.4763	90.4068	90.24	90.3592	90.2274	89.8201	89.572	89.6678	89.6375	89.7747	89.9847	90.1067	90.2495	90.5659	90.9565	91.3843	91.8509	92.2459	92.5882	92.8986	93.1614	93.3555	93.4867	93.6309	93.8122	93.9346	94.0819
Armenia	Both	0 to 20	Epilepsy	84.7585	84.7309	83.482	82.2041	82.6492	82.4354	82.1736	82.5573	82.2858	83.5691	85.1791	86.4339	86.7147	87.5076	87.8792	88.7682	90.3835	91.736	91.9537	92.098	92.776	93.8645	95.1894	95.8673	96.3311	96.3806	96.3602	96.5629
Armenia	Both	1 to 4	Epilepsy	91.0703	90.9322	90.7741	90.7312	91.131	91.3167	90.9519	90.9276	90.989	90.9581	91.0986	91.0888	91.3276	92.1769	92.3287	92.863	93.751	94.5961	94.851	95.1097	95.3194	95.5846	95.9449	96.1285	96.2396	96.3715	96.4305	96.4911
Armenia	Both	10 to 14	Epilepsy	79.6183	80.545	79.2788	77.069	78.1888	78.5962	78.8544	77.7009	74.3734	75.4679	79.2081	82.0837	83.4955	83.1542	82.3466	85.227	87.275	88.2158	88.5766	88.246	88.5898	89.8096	91.3668	92.3534	93.863	94.2222	93.8773	94.0016
Armenia	Both	15 to 19	Epilepsy	84.4922	83.812	81.3521	80.0587	80.5493	79.0348	78.846	80.4263	80.7679	82.9323	85.0245	85.5522	85.5367	87.5524	88.0708	87.2161	87.6129	88.241	87.7251	87.3681	87.8103	89.048	90.4703	91.2876	91.6595	91.8268	91.5376	91.4607
Armenia	Both	5 to 9	Epilepsy	71.3872	71.9335	70.2707	67.6669	67.3088	67.8055	67.7485	69.1605	71.3186	74.1235	74.8298	77.8689	76.7952	74.9244	76.4665	78.91	83.6338	87.1697	88.0071	88.4894	89.6969	90.5612	92.1597	92.4945	92.316	91.2472	91.6236	92.569
Armenia	Both	Post Neonatal	Epilepsy	93.4158	93.3427	93.2721	92.9613	93.2826	93.5031	93.4573	93.5603	93.5682	93.6971	94.0238	94.2572	94.9277	95.9517	96.3292	96.7775	97.338	97.8612	98.0561	98.1728	98.2805	98.4202	98.6578	98.7638	98.8325	98.8775	98.8943	98.94
Armenia	Female	0 to 20	Epilepsy	86.3947	86.1627	85.5735	85.2307	86.2162	86.706	85.8799	85.9953	85.5237	85.7175	86.5347	88.8838	89.7599	89.6605	90.1411	90.8476	91.7249	92.7476	92.9501	93.125	93.972	95.1019	96.4008	97.133	97.614	97.5293	97.4373	97.6169
Armenia	Female	1 to 4	Epilepsy	88.0942	88.0582	87.9545	88.39	89.2169	89.9505	89.5713	89.6673	89.9082	89.85	90.0248	90.522	91.0268	91.3039	91.0995	91.4376	92.3764	93.2379	93.4463	93.621	93.8586	94.2406	94.7972	94.99	95.1247	95.1715	95.2092	95.2998
Armenia	Female	10 to 14	Epilepsy	84.7626	84.3442	83.533	82.2963	83.8996	84.1441	83.5029	83.2461	80.7088	79.8405	83.9084	87.4019	88.6997	85.7268	85.3382	88.901	89.68	90.3037	90.8223	91.6576	92.4039	92.6022	93.783	95.1315	96.3884	96.0457	95.2528	95.2891
Armenia	Female	15 to 19	Epilepsy	82.1492	82.1355	81.5669	82.1497	84.1195	84.3314	82.7109	82.6785	82.8848	84.2588	85.5863	86.7873	86.0135	88.2512	89.8663	88.6038	88.5397	89.0092	88.4203	87.8944	88.2665	90.0747	92.2952	93.6488	94.0538	94.0207	93.945	93.9598
Armenia	Female	5 to 9	Epilepsy	79.6317	79.1944	78.0611	76.5334	76.0563	76.9843	76.3273	77.5186	78.307	79.2056	75.3853	81.0531	84.9902	84.4925	84.7177	84.6283	87.5153	90.3645	91.1472	90.9866	93.3598	94.9793	95.4526	95.0491	95.1868	94.8932	95.286	96.0533
Armenia	Female	Post Neonatal	Epilepsy	94.6565	94.4699	94.3117	94.0974	94.3745	94.6693	94.5674	94.63	94.5701	94.4739	94.4887	94.7529	95.3244	95.9821	96.3707	96.7865	97.2358	97.6227	97.7308	97.7724	97.8227	97.902	98.0767	98.1483	98.2006	98.2235	98.2384	98.2756
Armenia	Male	0 to 20	Epilepsy	86.3287	86.4586	84.9111	83.1032	82.9989	82.2299	82.4789	83.0095	82.9583	84.9182	86.8936	86.9824	86.7066	88.1162	88.3269	89.2096	91.1427	92.5136	92.7045	92.7977	93.2101	94.0575	95.1508	95.6568	96.0186	96.1597	96.1958	96.3737
Armenia	Male	1 to 4	Epilepsy	93.2225	93.0522	92.8824	92.6093	92.7818	92.6842	92.3383	92.2485	92.2158	92.1975	92.3189	92.0777	92.2031	93.3147	93.6421	94.2571	95.0833	95.8838	96.1536	96.444	96.6356	96.8388	97.0982	97.2771	97.3837	97.562	97.6415	97.6963
Armenia	Male	10 to 14	Epilepsy	73.275	76.0785	74.4378	71.2323	71.491	72.0794	73.6354	71.3227	67.3779	71.2279	73.8081	75.2583	76.6029	80.3246	79.0643	80.4213	84.0231	85.2815	85.363	83.4807	83.2593	85.6932	87.5365	87.9056	89.5365	90.7534	91.0267	91.2307
Armenia	Male	15 to 19	Epilepsy	87.029	85.9641	82.3142	79.7542	79.1559	76.4682	77.2685	79.959	80.3677	83.0337	85.6096	85.6173	86.1639	87.9612	87.6401	87.125	87.8684	88.603	88.1593	87.943	88.4277	89.2242	90.0565	90.5038	90.8657	91.1883	90.7947	90.6709
Armenia	Male	5 to 9	Epilepsy	64.2712	65.6507	63.4662	59.8552	59.5834	59.5539	60.1662	61.7072	65.1972	69.8365	75.3604	75.3181	69.0463	65.9543	68.79	73.6783	79.9292	83.9317	84.8275	85.9609	85.9752	86.0575	88.6208	89.6361	89.1418	87.3643	87.6528	88.6558
Armenia	Male	Post Neonatal	Epilepsy	91.3643	91.4125	91.4329	91.0333	91.4038	91.5513	91.5776	91.737	91.8203	92.1862	92.8247	93.0246	93.7835	95.1551	95.5127	95.9831	96.6385	97.2723	97.5253	97.6932	97.8403	98.0255	98.3115	98.4396	98.5138	98.5714	98.5825	98.6296
Azerbaijan	Both	0 to 20	Epilepsy	68.2586	68.7453	68.6107	68.2843	66.958	65.2589	62.2539	58.9436	56.3558	55.0207	53.9558	54.8115	55.7971	56.8739	57.1189	56.5355	61.0805	64.0546	65.4681	67.4786	68.5248	69.2836	70.4637	70.8053	70.8915	71.742	71.3138	70.9591
Azerbaijan	Both	1 to 4	Epilepsy	81.718	82.3819	82.9859	83.4287	83.5074	83.3418	82.773	82.217	81.8635	81.7549	82.0294	82.6835	82.7283	82.5597	82.3816	82.6914	83.1374	83.9583	84.7585	85.3396	85.753	86.1074	86.4003	86.5391	86.759	86.8072	86.9581	87.1775
Azerbaijan	Both	10 to 14	Epilepsy	70.8352	69.9514	67.8714	66.3261	63.9116	61.8971	59.0814	55.8642	53.7274	52.3143	51.1266	51.1199	53.0326	53.4034	50.4134	49.5532	56.9566	59.1121	60.4416	63.1468	64.2672	64.9973	66.4269	65.9886	64.6504	66.3677	67.6383	67.6975
Azerbaijan	Both	15 to 19	Epilepsy	67.2961	67.9953	67.8564	67.482	67.4007	66.1239	64.6481	63.3417	62.5075	62.3177	61.3208	61.5049	62.2049	63.1287	64.2061	62.7891	62.8673	64.5637	65.4097	66.454	66.8917	67.3072	68.0641	67.9487	67.5693	68.2687	66.8075	65.9455
Azerbaijan	Both	5 to 9	Epilepsy	52.5408	52.545	51.8086	50.259	45.0534	39.9708	30.4813	19.3612	9.896	4.50028	0	1.28687	2.48953	6.17507	8.83018	6.84864	24.4022	34.0814	36.0526	40.9466	43.4531	44.9604	48.1439	50.1965	51.5727	53.3893	51.1907	49.3474
Azerbaijan	Both	Post Neonatal	Epilepsy	78.1246	77.6812	76.8407	75.7865	74.6518	73.5117	72.0054	70.8579	69.7439	69.497	70.2053	72.1863	72.9902	73.4571	74.0678	75.2364	76.3708	77.804	79.435	80.6989	81.5805	82.1202	82.5543	82.7869	83.0707	83.212	83.4345	83.7628
Azerbaijan	Female	0 to 20	Epilepsy	71.3972	71.5748	70.933	70.1728	68.8451	67.3678	64.2659	60.7538	56.9122	55.4778	53.8797	53.9355	54.6435	55.3481	56.0874	57.1944	60.5271	64.4473	67.5068	69.8518	71.2977	72.2472	73.0093	73.7309	73.8817	73.6488	73.246	72.7065
Azerbaijan	Female	1 to 4	Epilepsy	76.9298	77.9935	78.7634	79.2967	79.3751	79.1517	78.519	77.2164	75.8204	74.9565	74.9533	75.9841	76.1513	76.1081	76.0373	76.5948	77.5427	79.0639	80.4978	81.4847	82.1322	82.6724	83.1265	83.4497	83.8324	83.9902	84.2202	84.5118
Azerbaijan	Female	10 to 14	Epilepsy	78.1067	77.7291	75.6331	74.3572	72.8321	71.5605	69.383	66.3108	63.9089	63.247	60.633	59.6851	63.0216	64.5436	61.9889	61.9302	65.7668	67.5439	70.3342	72.6127	73.9981	74.8198	75.5162	76.4256	76.6567	76.5316	76.1527	75.495
Azerbaijan	Female	15 to 19	Epilepsy	73.4847	72.1393	70.4384	68.7485	67.0392	66.1686	65.4023	64.375	62.761	63.0147	62.056	61.3501	60.956	60.3528	60.4328	60.3001	62.1402	64.4216	66.3498	67.8881	68.9323	69.6777	70.3842	71.6131	71.8832	71.7156	71.464	71.0482
Azerbaijan	Female	5 to 9	Epilepsy	57.0631	57.5565	56.6407	54.5585	50.9596	46.2292	35.5964	25.73	14.2236	9.06242	4.0189	2.40237	0	0.682056	7.39725	11.8793	19.9751	33.0735	40.2151	45.7074	48.8753	51.0583	52.6085	53.2573	52.6509	51.5211	49.7135	47.4
Azerbaijan	Female	Post Neonatal	Epilepsy	76.1395	75.7807	74.9456	73.8823	72.7148	71.5371	69.9819	68.0319	65.76	64.6229	65.3434	67.6303	68.6364	69.2786	69.993	71.4422	73.0985	75.1499	77.1909	78.7307	79.769	80.3992	80.9221	81.2487	81.5851	81.7815	82.0229	82.3497
Azerbaijan	Male	0 to 20	Epilepsy	71.8061	72.4014	72.6342	72.6619	71.5743	70.0281	67.634	65.0346	63.6638	62.5537	61.9502	63.1082	64.0607	65.1503	65.0697	63.5998	68.1085	70.0828	70.2805	71.7426	72.3464	72.8447	74.087	74.1155	74.1417	75.5319	75.1521	74.9573
Azerbaijan	Male	1 to 4	Epilepsy	85.6324	86.0671	86.5506	86.9187	86.986	86.85	86.3459	86.1382	86.213	86.3817	86.7256	87.1903	87.1907	86.9981	86.8071	87.0086	87.2363	87.7276	88.211	88.569	88.843	89.0902	89.2915	89.3424	89.4812	89.4847	89.6018	89.7909
Azerbaijan	Male	10 to 14	Epilepsy	62.8154	61.4474	59.6476	57.9423	54.6866	51.9692	48.6033	45.3326	43.3936	40.9879	41.296	42.285	42.5318	41.6762	38.4793	36.8923	47.7035	50.3732	50.1873	53.3021	54.1048	54.7182	56.9229	55.037	52.0966	55.7979	58.8182	59.6337
Azerbaijan	Male	15 to 19	Epilepsy	65.7343	67.5094	68.2279	68.6132	69.469	68.005	66.1378	64.6522	64.1822	63.649	62.6426	63.2833	64.502	66.1575	67.6881	65.6876	64.8983	66.3014	66.6027	67.3823	67.4955	67.7464	68.5371	67.7063	67.0366	68.24	66.2524	65.2806
Azerbaijan	Male	5 to 9	Epilepsy	50.0487	49.6043	49.0743	48.0952	41.7395	36.6708	28.7918	17.1049	9.64768	4.04921	0	3.3123	7.00703	12.5502	12.0967	5.46205	29.3191	36.3614	34.5298	38.862	40.764	41.6822	46.0902	49.211	52.1602	56.2627	53.8082	52.2621
Azerbaijan	Male	Post Neonatal	Epilepsy	78.6967	78.1618	77.2801	76.1904	75.0142	73.8468	72.3401	71.7477	71.4165	71.7261	72.3261	74.0458	74.6364	74.9122	75.3986	76.3962	77.2434	78.3447	79.7885	80.9224	81.7387	82.2474	82.6431	82.8176	83.0657	83.1608	83.3577	83.6723
Georgia	Both	0 to 20	Epilepsy	75.0484	75.3201	76.8108	77.9769	79.8692	85.3737	85.0906	84.3117	84.8896	86.0163	87.5252	87.1471	88.3646	90.2549	91.0045	91.6353	93.0434	93.8354	92.5815	91.9655	91.6749	91.5078	91.027	90.7522	90.1764	90.1816	90.5556	91.5869
Georgia	Both	1 to 4	Epilepsy	85.3261	86.1904	87.3665	87.7955	88.0922	90.2568	89.7151	88.9593	88.9639	89.1462	90.0369	90.0575	90.332	90.8386	91.203	92.1871	93.4361	94.1957	93.9218	93.844	93.8812	93.8084	93.6347	93.6453	93.4804	93.5676	93.7485	93.9679
Georgia	Both	10 to 14	Epilepsy	77.421	76.8171	79.1489	80.83	81.8002	86.6415	86.9508	86.4115	87.3145	88.5993	89.8471	89.4556	90.601	92.4332	93.1388	93.6715	93.9413	93.9065	92.3576	91.5378	91.0947	90.5084	89.3671	88.925	88.4012	88.1549	88.3802	90.0162
Georgia	Both	15 to 19	Epilepsy	74.4715	73.7622	73.736	75.5248	78.4853	83.5383	83.9463	83.8824	84.1231	84.7749	85.3755	84.0578	84.9926	87.1075	88.1665	88.1853	89.1259	89.503	88.0115	86.9758	86.319	86.0384	85.7489	85.5075	84.4451	84.3487	84.2623	84.8164
Georgia	Both	5 to 9	Epilepsy	64.3106	62.9281	63.7747	64.6393	69.0371	77.2942	77.4814	77.7288	79.0832	81.573	84.1207	84.2207	87.0436	90.0855	89.5161	89.3834	90.9834	92.4283	90.7176	90.0695	89.6607	89.9559	89.4735	88.1646	87.4441	86.6422	87.1474	89.1315
Georgia	Both	Post Neonatal	Epilepsy	74.6465	76.239	77.6529	77.2237	76.9064	82.2428	80.4829	77.5439	78.1253	79.8099	82.992	84.447	86.2148	88.0498	90.0041	91.5752	93.9058	94.9554	94.3432	94.1831	94.0391	93.6066	92.9344	92.8935	92.6511	93.1106	93.6924	94.1373
Georgia	Female	0 to 20	Epilepsy	81.353	81.5718	83.2976	84.2041	85.009	90.0261	89.9609	88.5558	89.4217	89.8328	90.0411	89.0469	89.7282	91.0845	92.1966	92.7697	94.8562	95.4694	94.3616	93.739	93.8401	93.6644	93.4824	93.7544	94.0131	93.9441	94.3208	94.7145
Georgia	Female	1 to 4	Epilepsy	80.3655	81.5338	83.7252	84.432	84.7593	87.6603	87.249	85.9446	86.2351	86.632	87.0076	86.7711	87.0787	87.5707	87.8859	88.8626	90.761	91.3493	91.0492	90.8585	91.2222	91.3214	91.2858	91.4188	91.4644	91.4366	91.653	91.8663
Georgia	Female	10 to 14	Epilepsy	87.9519	86.281	87.0622	88.2652	89.2739	92.8419	93.3835	93.0165	94.0558	94.1718	94.2559	93.5986	93.8989	94.533	95.1966	95.6819	96.7863	97.005	95.9378	95.3237	95.1417	94.769	94.6304	94.903	95.6316	96.0562	96.2265	96.4211
Georgia	Female	15 to 19	Epilepsy	78.8665	78.8233	80.1179	81.7404	81.8628	86.6582	86.9585	85.0427	85.1639	85.2836	84.874	82.1694	83.0087	85.6471	87.6824	87.7458	90.0866	90.8936	89.4863	88.4289	88.5465	88.5494	88.2716	88.4191	88.2657	87.3317	87.4538	87.6341
Georgia	Female	5 to 9	Epilepsy	76.568	75.5622	76.8021	77.1381	80.0024	87.3669	87.9482	87.9194	90.252	90.9253	91.3726	91.1489	92.3429	93.535	94.2141	94.4655	96.0754	96.4621	94.8782	94.3599	93.989	93.1316	93.0033	93.4246	93.9787	93.7135	94.0161	94.4438
Georgia	Female	Post Neonatal	Epilepsy	77.5595	79.4061	80.5802	80.0581	79.3037	84.5787	82.8533	79.0339	79.1356	80.2275	81.8656	82.7588	84.6205	86.6437	88.7523	90.4308	93.3603	94.3152	93.806	93.6119	93.7069	93.4498	92.9479	93.0117	92.9142	93.1582	93.6328	93.9799
Georgia	Male	0 to 20	Epilepsy	74.2631	74.4938	75.4229	76.5565	79.0773	83.9166	83.451	83.4126	83.5626	85.1571	87.6567	87.9757	89.4851	91.5269	91.7701	92.3325	92.795	93.6051	92.4643	91.9787	91.3696	91.2441	90.5749	89.8289	88.5697	88.6328	88.9135	90.3387
Georgia	Male	1 to 4	Epilepsy	88.7435	89.4317	89.9766	90.2293	90.5011	92.1968	91.5563	91.1199	90.9321	90.9724	92.1465	92.3083	92.5468	93.0347	93.4088	94.3747	95.2237	96.0753	95.8217	95.8151	95.6626	95.4908	95.2384	95.1751	94.8822	95.0355	95.1964	95.42
Georgia	Male	10 to 14	Epilepsy	63.4735	64.7486	69.1376	71.2135	71.8731	77.7555	77.5209	76.6976	77.0351	79.973	82.9647	83.1417	85.5189	89.0578	89.6978	90.2183	89.0066	88.5816	86.6132	85.6752	84.9468	84.1777	81.6582	80.1703	77.7138	76.443	76.7201	80.3792
Georgia	Male	15 to 19	Epilepsy	72.7437	71.4557	70.3261	72.1037	77.1789	82.3062	82.7636	84.1813	84.4928	85.5688	87.0155	86.8941	87.9247	89.5901	89.8363	89.8427	89.6105	89.6422	88.1118	87.1267	85.8567	85.3891	85.1403	84.6181	82.9017	83.5162	83.2879	84.1381
Georgia	Male	5 to 9	Epilepsy	52.8739	51.0939	51.2612	52.5971	58.3318	66.681	66.2654	66.7307	66.5382	71.0223	75.9726	76.5134	81.1515	86.2357	84.2393	83.7137	85.1633	87.7738	86.1139	85.3946	84.9787	86.6456	85.7906	82.5039	80.2613	78.8344	79.4835	83.2079
Georgia	Male	Post Neonatal	Epilepsy	69.3071	70.6929	72.4851	72.311	72.6582	77.9773	76.2656	74.5398	75.6864	78.0493	83.0825	85.2417	86.9234	88.5562	90.3248	91.7559	93.2585	94.4243	93.7204	93.6315	93.1878	92.5379	91.6564	91.4663	91.018	91.7327	92.415	92.9459
Kazakhstan	Both	0 to 20	Epilepsy	84.6548	83.4753	81.8088	80.919	80.0344	79.3168	78.2982	78.0229	78.2087	79.1917	79.3223	79.5317	79.865	80.1857	80.7285	81.0756	81.7061	83.1737	84.618	85.7599	86.4325	87.4672	88.2012	88.8539	89.4279	89.8721	90.1619	90.9185
Kazakhstan	Both	1 to 4	Epilepsy	92.1402	91.759	91.2194	90.8178	90.4284	90.4939	90.3889	90.6697	91.0922	91.276	91.3649	91.5545	91.8501	92.099	92.2814	92.4588	92.6033	92.7674	92.7658	92.8077	92.93	93.2069	93.4059	93.6605	93.9671	94.1792	94.3063	94.4857
Kazakhstan	Both	10 to 14	Epilepsy	79.3411	78.1174	76.2442	75.4897	74.3308	73.8265	73.0597	72.2703	72.448	74.3989	74.8751	75.3957	76.0399	76.5053	77.3082	77.3514	77.4776	79.3271	82.2645	83.5834	83.3984	83.9564	85.0715	84.8637	84.6177	84.1431	84.0656	85.7598
Kazakhstan	Both	15 to 19	Epilepsy	73.7488	71.9665	69.1308	67.2787	66.9639	65.1148	63.5664	63.7858	65.0138	67.4744	68.267	69.0632	69.8327	69.9548	70.6121	70.961	71.4967	72.5714	73.6718	75.2715	75.9364	76.988	77.4586	77.9498	78.4702	79.1992	79.4903	79.836
Kazakhstan	Both	5 to 9	Epilepsy	79.4817	78.1305	76.8718	77.0475	75.2607	75.0796	73.7252	73.2276	72.3815	72.3247	72.1797	72.1221	72.1801	73.6995	74.675	75.6283	77.4308	80.6477	82.4227	82.6547	83.5037	84.4294	84.2422	84.8786	85.0997	85.1277	85.3813	86.8448
Kazakhstan	Both	Post Neonatal	Epilepsy	97.6978	97.5836	97.3906	97.3079	97.3259	97.3972	97.3527	97.3196	97.3943	97.4304	97.4843	97.4272	97.447	97.4893	97.5444	97.6079	97.6475	97.6769	97.6377	97.6065	97.6513	97.7785	97.8796	97.9827	98.0469	98.1545	98.1788	98.2176
Kazakhstan	Female	0 to 20	Epilepsy	87.692	86.9846	86.0071	84.8913	83.4782	82.7999	82.1642	82.3194	82.6763	83.2206	83.7445	83.124	83.1129	83.2156	83.8388	84.0305	84.5681	85.9321	86.8437	87.622	88.2154	89.2243	90.059	90.5815	91.2098	91.7048	91.993	92.6039
Kazakhstan	Female	1 to 4	Epilepsy	90.0204	89.5501	89.0023	88.7891	88.5174	88.7354	88.7421	89.3528	90.3648	89.9767	90.2428	90.2986	90.5114	90.5999	90.7563	90.8931	91.0003	91.108	91.0066	90.9974	91.1075	91.419	91.6414	91.9226	92.2344	92.5396	92.7216	92.9731
Kazakhstan	Female	10 to 14	Epilepsy	88.1238	87.556	86.6699	85.5488	84.1413	83.2145	82.9751	82.3176	82.4214	83.6293	84.697	84.1772	84.5978	84.4668	85.4031	85.4043	85.376	86.6073	88.3353	89.1777	88.8719	89.2823	90.657	90.2642	90.3096	89.8922	89.7426	91.0196
Kazakhstan	Female	15 to 19	Epilepsy	75.7393	75.22	73.6585	70.5698	68.272	66.9106	65.6436	66.2626	66.9468	68.7977	69.6284	69.083	68.9052	69.2076	70.2864	70.5651	71.4674	72.9696	73.2433	74.3311	75.082	76.5615	77.6458	78.4004	78.8811	79.2853	79.4761	80.2324
Kazakhstan	Female	5 to 9	Epilepsy	83.291	81.998	81.1029	80.95	78.7893	78.0196	77.0656	77.7912	78.0239	78.1739	78.8866	77.9344	78.1572	79.3415	80.102	80.739	81.9122	84.8321	86.5728	86.6804	87.6088	88.3819	87.7131	88.0069	88.9039	90.0028	90.5199	90.8613
Kazakhstan	Female	Post Neonatal	Epilepsy	96.7753	96.7291	96.6022	96.5713	96.5792	96.675	96.5927	96.577	96.6749	96.6582	96.7129	96.5966	96.6005	96.5847	96.6191	96.6769	96.7245	96.7712	96.761	96.7642	96.8448	97.011	97.1493	97.2876	97.4022	97.4838	97.5164	97.5646
Kazakhstan	Male	0 to 20	Epilepsy	85.0751	83.7324	81.8227	81.2862	81.0028	80.3847	79.2424	78.6547	78.6556	79.8085	79.5848	80.451	81.019	81.4734	81.8602	82.2793	82.8747	84.1552	85.7637	86.9877	87.5966	88.4512	88.9616	89.5894	90.0057	90.3188	90.5504	91.2726
Kazakhstan	Male	1 to 4	Epilepsy	93.9102	93.5924	93.08	92.5985	92.1622	92.1483	91.9901	92.0817	92.173	92.6389	92.6346	92.8927	93.2334	93.5675	93.7701	93.9666	94.1241	94.3111	94.3517	94.4165	94.5434	94.8049	94.9973	95.2418	95.5512	95.7261	95.8368	95.9916
Kazakhstan	Male	10 to 14	Epilepsy	67.9046	65.9433	62.97	62.8971	62.3048	62.4887	61.0447	60.1357	60.3367	63.0007	62.4998	64.4919	65.4059	66.7525	67.306	67.4603	67.8253	70.3047	74.5502	76.3719	76.409	77.092	77.6533	77.7384	77.0953	76.5972	76.637	78.64
Kazakhstan	Male	15 to 19	Epilepsy	73.8622	71.2293	67.591	66.6449	67.7045	65.5664	63.8754	63.8157	65.3944	68.2082	68.9556	70.6587	72.0665	72.0652	72.4107	72.8009	73.0737	73.8267	75.4785	77.3963	77.9921	78.7164	78.7521	79.0444	79.5776	80.5024	80.8488	80.8904
Kazakhstan	Male	5 to 9	Epilepsy	76.1576	74.842	73.2788	73.7701	72.5165	72.977	71.2975	69.5331	67.6032	67.3251	66.2816	67.1838	67.0768	68.8356	69.9781	71.198	73.5349	76.8459	78.5669	78.9644	79.6871	80.6966	81.0283	81.9584	81.4359	80.3104	80.2295	82.7141
Kazakhstan	Male	Post Neonatal	Epilepsy	97.6523	97.4753	97.2229	97.0941	97.1271	97.1742	97.1721	97.1248	97.177	97.2707	97.3234	97.3225	97.3424	97.4254	97.4835	97.5389	97.5592	97.5556	97.4706	97.3905	97.389	97.4692	97.5252	97.5854	97.5911	97.7225	97.7365	97.7638
Kyrgyzstan	Both	0 to 20	Epilepsy	74.3298	73.4919	71.8954	72.4102	72.8611	72.0554	70.6961	71.0632	69.7867	68.6237	68.3417	67.0474	64.9035	64.5183	64.4157	63.9683	65.1601	68.8024	71.9965	74.7517	77.2196	78.8541	79.6114	79.3216	79.1933	79.7089	79.8425	79.648
Kyrgyzstan	Both	1 to 4	Epilepsy	88.5681	88.7905	88.9732	89.3125	89.7439	89.8157	89.6774	89.622	89.3926	88.7768	88.6033	88.3507	87.8422	87.4989	87.1789	87.1604	87.823	89.0047	90.3182	91.0697	91.6767	92.2021	92.4771	92.3289	92.1891	92.5679	92.7254	92.6954
Kyrgyzstan	Both	10 to 14	Epilepsy	66.4602	64.7681	61.5672	62.5526	63.2804	63.5883	61.9047	61.9826	61.4689	60.0049	59.6561	58.7143	56.1171	56.4178	56.3105	55.4998	56.1473	60.1808	63.6533	66.4003	69.9869	71.5415	71.5101	69.687	67.7137	66.7717	64.4189	62.9909
Kyrgyzstan	Both	15 to 19	Epilepsy	59.3718	56.757	53.9767	55.7408	57.3871	56.3725	55.4249	57.3503	54.6694	55.1619	56.45	54.6944	51.3391	50.8519	51.0286	50.0014	51.2444	56.0069	58.9089	62.4868	64.7912	66.062	66.0944	65.1403	64.7329	64.6745	64.9453	64.4232
Kyrgyzstan	Both	5 to 9	Epilepsy	69.2288	70.1091	68.7916	67.7301	66.5784	63.7969	60.7836	61.0502	60.7805	58.0177	56.3402	54.9531	54.3871	54.7026	55.679	57.0544	59.7768	63.2307	67.9867	70.0744	72.4817	74.4337	75.9504	75.9439	75.9159	76.3358	76.18	75.6342
Kyrgyzstan	Both	Post Neonatal	Epilepsy	94.3055	94.2539	93.959	93.8092	93.6918	93.6747	93.2629	92.8763	92.3617	91.5476	91.295	91.3013	91.441	91.979	92.3841	92.795	93.3664	94.192	95.0352	95.6709	96.2505	96.7212	96.9842	96.9918	97.0853	97.2929	97.4873	97.5053
Kyrgyzstan	Female	0 to 20	Epilepsy	78.3317	77.5215	75.765	76.6398	77.0505	76.1486	73.8373	76.1649	76.3391	75.7393	73.606	73.2453	72.3582	72.7948	72.6279	72.2662	73.4321	76.3906	77.9477	79.7489	81.5299	83.1497	84.356	84.3014	84.919	85.3171	85.342	85.1409
Kyrgyzstan	Female	1 to 4	Epilepsy	84.0437	84.0476	84.1427	85.1809	85.9764	86.3559	85.9303	87.5522	87.9531	87.801	87.4751	87.0832	86.1862	85.4636	84.7858	84.5222	85.039	86.2878	87.6875	88.6395	89.2842	89.9277	90.5363	90.3313	90.1859	90.4894	90.7764	90.7944
Kyrgyzstan	Female	10 to 14	Epilepsy	77.7262	76.4375	73.1052	74.5993	74.6403	74.3521	71.8736	73.6398	73.9921	73.2757	70.337	70.469	69.6342	71.3344	71.041	70.0594	70.2622	72.6999	74.6	76.355	78.7342	80.4517	81.3809	79.077	78.4913	79.2116	78.1875	77.1415
Kyrgyzstan	Female	15 to 19	Epilepsy	62.8196	60.5604	56.4281	57.2488	60.1359	58.0619	56.1626	60.1227	60.3496	60.4406	58.0184	56.9374	56.5538	56.8071	56.7503	56.7797	59.2087	64.1389	64.2719	66.7527	68.2324	70.1888	71.6218	72.0068	72.8544	70.9366	68.5082	67.0807
Kyrgyzstan	Female	5 to 9	Epilepsy	73.8523	74.3027	74.3831	74.9156	72.6544	70.5723	65.2091	68.6741	69.3394	68.2713	65.6171	66.5464	65.6443	67.0929	68.4089	68.5797	70.2984	73.0424	76.2055	76.9416	79.0614	80.2111	81.012	81.9767	83.9321	85.7813	87.9564	88.3061
Kyrgyzstan	Female	Post Neonatal	Epilepsy	95.1018	94.9594	94.647	94.5239	94.4566	94.4752	94.0089	93.9413	93.5011	93.0138	92.6818	92.7808	92.8617	93.263	93.6835	94.0043	94.4362	95.0365	95.6137	96.1046	96.494	96.826	97.0351	96.9657	97.0176	97.1735	97.2989	97.3157
Kyrgyzstan	Male	0 to 20	Epilepsy	75.9646	75.2585	74.0983	74.2254	74.6218	74.0466	73.7139	72.452	70.2793	68.901	70.1516	68.3716	65.6529	64.7139	64.7075	64.2974	65.2912	68.7975	72.6623	75.6496	78.1831	79.5259	79.7918	79.3726	78.6785	79.1706	79.3486	79.1676
Kyrgyzstan	Male	1 to 4	Epilepsy	91.5844	91.9126	92.1273	92.0977	92.3304	92.2447	92.2422	91.354	90.8109	89.9872	89.8871	89.7092	89.415	89.2733	89.1497	89.2561	89.9629	91.0614	92.2762	92.9021	93.4738	93.9319	94.0433	93.9441	93.8295	94.2492	94.3579	94.3281
Kyrgyzstan	Male	10 to 14	Epilepsy	53.7306	51.6462	49.0695	49.0969	50.6628	51.7476	51.4658	49.0898	47.4162	45.1052	48.5052	46.23	41.632	40.0596	40.3691	40.0037	41.224	46.925	52.0693	55.8122	60.5394	61.6886	60.3893	59.4516	55.8708	52.7696	48.8696	46.9968
Kyrgyzstan	Male	15 to 19	Epilepsy	59.1358	56.3036	54.5377	56.8827	57.6317	57.3663	57.1102	57.6019	53.1152	53.8677	57.5963	55.4594	50.2353	49.2464	49.5268	47.8415	48.2402	52.7402	57.3595	61.5436	64.3052	65.1016	64.2179	62.4448	61.2028	62.3505	64.3961	64.4867
Kyrgyzstan	Male	5 to 9	Epilepsy	66.0664	67.2422	64.4874	61.7917	61.8725	58.5934	58.29	55.2784	54.1361	49.9464	49.4185	45.8625	45.7164	44.9519	45.5825	48.0775	51.6111	55.534	61.5256	64.8233	67.3558	69.9581	72.0612	71.0861	69.0513	67.9304	65.3292	63.7493
Kyrgyzstan	Male	Post Neonatal	Epilepsy	92.5718	92.6341	92.3768	92.2107	92.0519	92.0072	91.6635	90.9692	90.3974	89.2493	89.0845	88.9927	89.1871	89.8548	90.2347	90.7159	91.4209	92.4447	93.5313	94.295	95.0515	95.6521	95.9599	96.0407	96.1701	96.4264	96.6813	96.6939
Mongolia	Both	0 to 20	Epilepsy	79.4183	79.5843	77.7409	76.8174	76.5847	76.1204	77.0438	78.1985	80.2786	81.8446	81.5747	81.1402	80.367	79.979	79.3902	78.4951	78.8994	80.042	81.5046	82.096	82.317	83.3076	83.289	83.8548	84.1585	85.1146	86.7874	87.1898
Mongolia	Both	1 to 4	Epilepsy	85.4488	86.2898	87.0183	87.6549	88.2232	88.6023	88.9	89.1736	89.5443	89.7362	89.7071	89.9537	89.9077	90.0732	90.3351	90.6278	91.0522	91.4929	91.9473	92.3595	92.7974	93.2583	93.5437	93.7221	93.8723	94.3156	94.5184	94.3512
Mongolia	Both	10 to 14	Epilepsy	79.6129	79.0595	74.371	72.7498	71.7604	69.9611	71.0742	72.819	75.1006	76.6218	76.7555	77.813	77.503	77.5303	76.3221	72.7831	73.2891	74.49	75.6365	74.9367	74.5005	75.3423	74.2841	74.3511	73.9502	74.6177	77.5763	78.4742
Mongolia	Both	15 to 19	Epilepsy	72.4117	71.8432	70.3672	68.657	68.008	67.3163	68.0175	69.171	72.1787	74.7568	74.7022	73.3337	72.7445	73.0285	72.4272	71.3044	71.4927	73.0175	73.4591	72.8875	71.9912	72.3192	70.9997	71.0812	70.6977	70.9765	73.5045	74.3064
Mongolia	Both	5 to 9	Epilepsy	73.5219	73.5256	67.7134	65.0866	64.64	64.2769	67.0261	69.7572	74.0202	77.382	76.7687	75.667	73.4917	70.6331	69.696	70.762	70.6112	70.2672	74.6496	77.2898	77.0474	77.6798	77.698	78.1649	78.655	80.0598	81.4799	81.6841
Mongolia	Both	Post Neonatal	Epilepsy	96.1802	96.2404	96.2257	96.1812	96.1256	96.1238	96.1606	96.1786	96.2135	96.1725	96.06	95.997	95.9686	96.0016	96.0899	96.2292	96.4704	96.7443	97.0193	97.2517	97.4711	97.698	97.8307	97.9047	97.966	98.0774	98.1285	98.1358
Mongolia	Female	0 to 20	Epilepsy	84.1147	84.1374	81.2806	79.9576	79.5784	78.9378	79.8826	80.8969	82.9648	84.5281	84.4445	83.9923	82.4025	81.2532	80.5726	79.6392	80.063	81.4514	82.4283	82.5495	82.9463	84.0116	83.569	83.7158	83.5167	84.3315	86.7583	87.2805
Mongolia	Female	1 to 4	Epilepsy	82.6389	83.6563	84.5311	85.295	85.9617	86.3459	86.6185	86.8466	87.2018	87.2497	86.9115	86.8722	86.4284	86.2894	86.3442	86.537	86.9372	87.3591	87.8331	88.293	88.8617	89.5832	90.0612	90.3748	90.6538	91.3714	91.7561	91.5664
Mongolia	Female	10 to 14	Epilepsy	87.3279	86.7765	82.6545	80.8222	79.9995	78.7749	79.9415	81.3279	84.0285	86.1774	86.2726	85.7689	84.602	83.2697	81.7877	79.5211	79.8428	81.1667	82.6082	81.9602	81.8341	82.5997	81.2774	80.6245	79.3597	79.4838	82.982	83.8258
Mongolia	Female	15 to 19	Epilepsy	80.2813	79.4214	74.5208	71.9339	70.8601	69.3516	70.0216	70.5463	72.6404	74.5014	75.2983	75.1503	73.3556	72.8271	72.4241	70.9845	70.8919	73.8834	72.4078	70.2205	69.7069	70.4659	67.8953	67.0095	65.213	64.9644	70.2246	71.6713
Mongolia	Female	5 to 9	Epilepsy	75.7848	75.6326	69.1135	66.055	65.5275	65.0735	67.7373	70.5465	75.0687	78.3975	77.6743	76.5887	72.9353	69.5499	68.7356	69.0178	70.41	69.7146	74.8734	78.2242	78.5427	79.2887	79.1564	79.5601	79.9869	81.4975	83.0361	83.1272
Mongolia	Female	Post Neonatal	Epilepsy	95.9778	96.0519	96.0524	96.0244	95.9843	95.9799	96.0066	96.0225	96.0441	95.9879	95.8381	95.7116	95.593	95.5364	95.544	95.6444	95.8646	96.1237	96.3888	96.6131	96.8328	97.0503	97.177	97.2536	97.3242	97.4471	97.5194	97.5458
Mongolia	Male	0 to 20	Epilepsy	79.456	79.6943	79.0321	78.6096	78.5348	78.3001	79.024	80.0707	81.7583	83.0234	82.6464	82.315	82.3967	82.7429	82.3525	81.6697	81.9839	82.7027	84.2959	85.1689	85.1965	85.9284	86.2594	87.0553	87.7077	88.5883	89.3105	89.5291
Mongolia	Male	1 to 4	Epilepsy	87.6854	88.4221	89.0593	89.6159	90.1172	90.4806	90.7764	91.0522	91.4083	91.655	91.778	92.1655	92.3357	92.6649	93.0375	93.3804	93.8144	94.2593	94.6976	95.0813	95.4458	95.7682	95.9555	96.0708	96.1629	96.4633	96.577	96.4399
Mongolia	Male	10 to 14	Epilepsy	69.7957	69.3467	64.6161	63.5641	62.4875	60.1272	60.9513	62.8811	64.1031	64.4	64.5373	67.7711	68.8419	70.9396	70.3773	65.5837	66.2845	67.1065	67.6255	66.9659	66.1545	66.9687	66.4792	67.588	68.5109	69.8526	71.537	72.362
Mongolia	Male	15 to 19	Epilepsy	68.3246	67.9066	68.8323	67.7828	67.4384	67.3472	68.0758	69.6467	73.2085	76.2106	75.5662	73.3906	73.6834	74.5527	73.8562	73.0055	73.3888	73.8203	75.5881	76.1721	75.0337	75.0502	74.6688	75.4386	76.0739	76.7157	77.2654	77.6082
Mongolia	Male	5 to 9	Epilepsy	72.3665	72.534	68.0055	66.0405	65.7123	65.4817	68.0898	70.5056	74.1303	77.2372	76.8107	75.796	75.4516	73.4438	72.4543	74.2645	72.4613	72.5484	75.7195	77.3617	76.5381	76.9813	77.1491	77.6267	78.1247	79.2816	80.4288	80.7108
Mongolia	Male	Post Neonatal	Epilepsy	95.5526	95.6072	95.5833	95.5286	95.4626	95.4671	95.516	95.5393	95.5882	95.5654	95.4968	95.5019	95.5621	95.6785	95.8379	96.0024	96.2458	96.5108	96.7696	96.9882	97.1906	97.4154	97.5443	97.6068	97.6504	97.7419	97.7649	97.7483
Tajikistan	Both	0 to 20	Epilepsy	63.5503	64.7461	64.6483	63.3733	60.4428	59.9438	59.7809	58.7072	57.7158	57.1551	55.7895	54.0627	53.0883	52.3779	52.2744	52.146	53.1072	54.2946	55.4925	56.6263	57.3065	57.817	58.2287	57.9891	57.8366	55.4926	55.179	55.6232
Tajikistan	Both	1 to 4	Epilepsy	74.1523	75.693	76.6999	77.163	76.7752	76.6904	76.3953	75.9068	75.6294	75.3038	75.091	74.7741	74.845	75.0928	75.3304	75.6559	76.3255	77.3824	78.0913	78.6295	78.9711	79.2385	79.2917	78.8856	78.8055	78.7801	79.0147	79.6587
Tajikistan	Both	10 to 14	Epilepsy	62.0421	61.9968	60.767	58.1631	54.0162	52.9616	52.7614	51.3788	50.1778	50.5238	49.1729	47.5383	47.1588	46.9248	47.2442	47.6263	48.7856	50.0515	51.1962	52.3165	52.9013	53.2432	53.4318	53.1154	52.6458	48.1973	46.8476	46.3346
Tajikistan	Both	15 to 19	Epilepsy	59.7824	58.9201	56.8197	55.3937	51.2375	50.8016	50.7368	51.0648	50.3997	49.6384	47.8304	45.7858	43.9937	42.7825	42.2204	40.8166	41.5301	42.1228	43.2411	44.2774	45.0226	45.5233	46.2754	46.6762	46.2111	42.55	41.2593	40.5113
Tajikistan	Both	5 to 9	Epilepsy	58.842	61.3791	61.0733	56.4552	50.8254	49.8091	50.1564	46.9193	45.1312	44.6499	42.6764	39.9428	38.9885	38.2158	38.8499	40.213	41.7377	43.5023	45.004	46.5556	47.2853	47.7654	48.0311	46.993	46.7608	42.5225	42.0952	43.0147
Tajikistan	Both	Post Neonatal	Epilepsy	88.4032	88.3644	88.0655	87.4907	86.6576	86.2865	85.8128	85.0858	84.2947	83.1746	82.2039	81.5002	81.0158	80.6112	80.686	81.551	82.8179	83.6863	84.3586	85.0786	85.5026	85.5859	85.4449	85.2343	85.404	85.5976	85.8507	86.3116
Tajikistan	Female	0 to 20	Epilepsy	69.6226	71.1867	71.0377	68.3194	64.4514	63.9892	64.4077	63.2288	62.4392	62.8994	61.9729	60.2207	60.1105	59.9098	60.0698	59.7502	60.9392	62.2295	63.1955	64.2217	64.7326	65.0922	65.4913	65.3638	65.1532	65.0713	64.524	64.6024
Tajikistan	Female	1 to 4	Epilepsy	67.4756	69.1156	70.0748	70.6938	70.3803	70.1764	69.5434	68.8475	68.3559	67.9097	67.6216	67.5202	68.2128	68.8458	69.0506	69.4868	70.5291	72.0377	73.0368	73.8279	74.4207	74.8696	75.1507	74.8797	74.99	75.2209	75.7929	76.4995
Tajikistan	Female	10 to 14	Epilepsy	77.1498	77.4739	76.7912	73.0767	68.4613	67.6566	68.2923	67.2304	66.6619	68.3223	67.6006	65.8754	65.8848	65.701	65.7641	65.3523	66.2599	67.1882	67.7517	68.488	68.7492	68.8752	68.9432	68.8029	68.2392	67.5395	65.8821	64.8103
Tajikistan	Female	15 to 19	Epilepsy	58.408	57.879	55.823	52.3094	47.2828	47.2177	47.5897	47.7247	46.6611	46.5695	45.074	42.4933	42.5379	42.292	42.8454	41.4485	43.0829	44.368	45.5513	46.5048	47.0875	47.4207	48.0094	48.3979	47.5656	46.8712	44.6999	43.5112
Tajikistan	Female	5 to 9	Epilepsy	72.7867	77.3168	76.7718	68.6492	59.4481	58.2692	60.4586	56.8076	55.8664	57.8492	56.9023	54.1959	53.5937	53.438	54.0915	54.831	56.1786	57.6568	58.6594	60.2629	60.709	60.9938	61.4889	60.5634	60.2384	60.2357	59.7062	60.2313
Tajikistan	Female	Post Neonatal	Epilepsy	88.5603	88.4233	88.0461	87.3243	86.4639	85.9722	85.3392	84.5797	83.7914	82.6657	81.6375	81.1069	80.8741	80.6503	80.7235	81.7438	83.1663	84.1749	84.9207	85.6922	86.1203	86.2682	86.2094	86.1812	86.4411	86.7382	87.1203	87.5976
Tajikistan	Male	0 to 20	Epilepsy	65.615	66.2982	66.2673	66.3836	64.7524	64.3168	63.725	62.9381	61.9781	60.7256	59.272	57.8964	56.4418	55.4806	55.2106	55.2717	55.8947	56.8038	57.9779	59.0073	59.7084	60.2513	60.6007	60.3319	60.2613	56.6695	56.5922	57.2246
Tajikistan	Male	1 to 4	Epilepsy	78.7285	80.1773	81.179	81.5525	81.1486	81.1282	81.0022	80.6183	80.4347	80.1636	79.9872	79.5844	79.3679	79.4307	79.681	79.9404	80.4117	81.2097	81.7493	82.1505	82.3619	82.5325	82.4717	82.02	81.8551	81.7003	81.7525	82.3357
Tajikistan	Male	10 to 14	Epilepsy	44.3201	43.68	41.8016	41.1773	38.2894	36.9834	35.5379	33.8355	31.8316	30.168	28.0922	26.9012	26.1009	25.9309	26.6669	28.1746	29.6114	31.2579	33.1888	34.768	35.7916	36.4382	36.7978	36.3675	36.1371	27.3949	26.6855	27.0371
Tajikistan	Male	15 to 19	Epilepsy	62.4479	61.3966	59.3397	59.4252	56.0162	55.3387	54.9715	55.4106	55.0268	53.8055	51.8286	50.2218	47.2272	45.3994	44.1063	42.7806	42.8515	43.0018	44.0732	45.1851	46.0454	46.6629	47.5354	47.9769	47.8462	42.4738	41.9235	41.5811
Tajikistan	Male	5 to 9	Epilepsy	46.8376	47.0765	47.0325	46.3794	44.8347	44.0447	42.4905	39.9321	37.4459	34.581	31.7456	29.2354	28.0883	26.863	27.5218	29.4451	31.0699	33.0297	34.9266	36.3638	37.3324	37.9887	38.0429	36.9987	36.8988	28.9917	28.709	29.9516
Tajikistan	Male	Post Neonatal	Epilepsy	87.5221	87.5695	87.3397	86.9107	86.1015	85.847	85.5329	84.8406	84.0497	82.9359	82.0244	81.1508	80.4251	79.8496	79.9315	80.6351	81.7288	82.4402	83.0257	83.6821	84.0991	84.1211	83.9092	83.5267	83.6201	83.719	83.8485	84.2935
Turkmenistan	Both	0 to 20	Epilepsy	75.5466	75.0992	76.1825	75.603	75.1809	74.2987	72.1988	72.1424	70.2211	71.3562	72.8164	73.3925	73.7049	73.6631	73.2906	72.879	73.2498	74.0302	74.9527	76.8223	78.0717	78.6863	79.456	79.8801	80.4224	80.9615	81.6498	82.3205
Turkmenistan	Both	1 to 4	Epilepsy	84.8719	84.2994	85.2509	86.2352	87.0794	87.7662	87.1493	87.7937	87.0436	87.3363	87.7642	88.4307	89.0393	89.4665	89.828	90.118	90.3611	90.6178	90.7634	90.9681	91.2069	91.5666	91.9568	92.3303	92.6684	92.9658	93.2581	93.5263
Turkmenistan	Both	10 to 14	Epilepsy	71.6249	69.9996	70.6508	68.4377	68.3186	66.4955	63.7208	62.6149	60.6516	62.0659	64.7422	65.7262	66.4877	67.1191	66.9214	66.6407	67.098	67.8721	68.3884	70.1088	71.0108	70.8758	71.2562	71.3257	71.7381	72.0391	72.6965	73.6869
Turkmenistan	Both	15 to 19	Epilepsy	68.9408	68.8568	68.0199	63.9059	60.6056	57.4804	54.4349	54.7468	54.9715	58.1171	60.5588	61.655	61.8625	60.9971	59.8271	58.6505	59.1297	60.2115	61.7215	64.703	66.3026	66.2975	66.0967	65.0768	64.2336	63.905	64.1925	64.6063
Turkmenistan	Both	5 to 9	Epilepsy	67.6104	69.2403	72.7454	74.3102	73.7149	73.8306	72.7665	72.6005	67.8483	68.6111	70.6179	71.1079	71.929	73.0039	73.6696	74.1656	74.5652	74.9699	75.2481	76.187	76.6697	77.0509	77.9663	78.5163	79.2607	79.7491	80.2511	80.8345
Turkmenistan	Both	Post Neonatal	Epilepsy	92.8716	92.2316	92.5356	92.693	93.2656	92.8232	91.3339	91.1099	89.5397	89.4121	89.1044	88.9933	89.0975	89.4283	89.8423	90.1973	90.61	91.2087	91.8174	92.4737	93.1567	93.77	94.2433	94.6875	95.0509	95.3212	95.5527	95.7749
Turkmenistan	Female	0 to 20	Epilepsy	80.4304	79.5117	79.7754	81.7628	81.7445	79.8925	79.5255	79.8799	77.7995	78.8899	79.9655	80.3895	80.4513	80.516	80.3581	80.0668	80.2046	80.829	81.5859	82.8633	83.6564	84.0065	84.6028	85.0711	85.5914	86.0644	86.5209	86.8111
Turkmenistan	Female	1 to 4	Epilepsy	82.6536	81.9256	82.5495	84.9443	85.3369	85.2501	85.8515	86.7023	85.3617	85.6678	86.0544	86.6199	87.1856	87.5519	87.9427	88.2337	88.4779	88.7001	88.8483	89.0838	89.337	89.7334	90.1543	90.5892	90.9591	91.286	91.6038	91.8867
Turkmenistan	Female	10 to 14	Epilepsy	79.0144	77.2591	77.0351	78.1944	78.1459	75.3819	74.9732	75.4156	74.3637	75.5698	77.0338	77.6125	77.6783	77.7476	77.4471	77.0391	77.1194	77.7662	78.583	80.0026	80.7266	80.6721	80.9991	81.176	81.5111	81.8497	82.2982	82.5601
Turkmenistan	Female	15 to 19	Epilepsy	74.9846	74.3865	73.8886	73.6961	73.0564	69.1699	67.3855	67.3445	65.9819	68.4583	70.6589	71.2614	70.9753	70.8257	70.0291	68.9342	68.9151	69.8136	70.915	72.7106	73.6411	73.2747	73.0846	72.662	72.3471	72.3672	72.4613	72.3045
Turkmenistan	Female	5 to 9	Epilepsy	74.0136	73.8301	74.6243	78.8295	78.4127	76.8397	77.1827	77.7478	73.5218	74.8138	75.9619	76.5241	76.9512	77.3772	77.9233	78.3483	78.6072	78.9952	79.4946	80.7403	81.1834	81.6118	82.56	83.1022	83.7544	84.0444	84.3082	84.5592
Turkmenistan	Female	Post Neonatal	Epilepsy	93.3772	92.738	92.8414	93.5123	93.8356	93.3957	92.7338	92.5843	91.0668	91.247	91.1607	91.177	91.3512	91.6166	91.9271	92.2109	92.4765	92.8805	93.2302	93.6148	94.0393	94.4572	94.7849	95.1315	95.436	95.6554	95.861	96.0627
Turkmenistan	Male	0 to 20	Epilepsy	76.3518	76.3558	77.8593	75.4362	74.7914	74.8168	71.8072	71.4589	70.0197	70.9805	72.4618	73.0543	73.5088	73.4053	72.9481	72.536	73.0147	73.7645	74.6383	76.6004	77.9605	78.6593	79.4094	79.7218	80.182	80.6674	81.3894	82.2106
Turkmenistan	Male	1 to 4	Epilepsy	86.933	86.4873	87.5779	87.8551	88.8946	89.9325	88.76	89.2721	88.8237	89.0908	89.5154	90.2091	90.8254	91.2774	91.621	91.9023	92.1353	92.3945	92.5342	92.71	92.9292	93.2519	93.6044	93.9282	94.2304	94.4954	94.7549	94.9938
Turkmenistan	Male	10 to 14	Epilepsy	63.6519	62.4376	64.1741	57.743	57.5739	57.2616	51.7681	48.8248	45.9363	47.4752	51.3907	52.8073	54.4073	55.7109	55.6962	55.6317	56.5222	57.3746	57.453	59.3514	60.3632	60.1458	60.5425	60.4604	60.9199	61.1175	61.9382	63.7305
Turkmenistan	Male	15 to 19	Epilepsy	66.6529	66.9252	65.9236	59.4588	54.6387	52.1943	48.547	49.1052	50.3965	53.854	56.4058	57.8007	58.3666	57.1671	55.8597	54.7468	55.5217	56.6491	58.3071	61.8463	63.7861	64.0036	63.7993	62.4788	61.3881	60.9027	61.3011	62.0437
Turkmenistan	Male	5 to 9	Epilepsy	62.5464	65.8766	71.835	70.6027	69.8725	71.6571	69.2937	68.4426	63.57	63.7799	66.4906	66.8783	68.0311	69.6626	70.4007	70.9358	71.4613	71.8736	71.9401	72.5282	73.0283	73.3449	74.1672	74.6971	75.4901	76.1509	76.8608	77.7458
Turkmenistan	Male	Post Neonatal	Epilepsy	91.5622	90.9277	91.4231	91.0619	91.8757	91.4322	89.1339	88.8355	87.231	86.7947	86.278	86.039	86.0709	86.4629	86.968	87.385	87.9282	88.6938	89.5372	90.4444	91.3716	92.1721	92.7814	93.3155	93.7311	94.0445	94.2974	94.5329
Uzbekistan	Both	0 to 20	Epilepsy	74.8343	74.3937	73.309	71.7576	71.1973	71.3345	70.6583	69.1326	68.6346	68.8804	68.7293	68.1983	68.3292	66.9868	67.4598	67.2156	68.5353	69.1813	70.4581	71.7777	72.7795	73.4773	73.4071	73.5395	74.1515	75.2103	76.0108	76.7105
Uzbekistan	Both	1 to 4	Epilepsy	87.4018	87.6378	87.8714	87.9548	88.4887	88.6226	88.638	88.2215	88.5768	88.4934	88.7247	89.085	89.521	89.1776	89.5728	89.8634	90.1757	90.5212	90.8767	91.1781	91.5154	91.8806	92.0294	92.1717	92.2679	92.5509	92.7647	92.9774
Uzbekistan	Both	10 to 14	Epilepsy	65.502	64.5979	62.4719	61.1336	58.1051	56.9407	57.3477	56.6716	56.1761	56.164	54.8403	54.0226	55.3991	54.2363	54.9334	54.7092	56.6642	57.8629	59.9528	61.2066	61.6806	61.9849	62.2622	62.1671	61.512	62.165	63.5662	64.3572
Uzbekistan	Both	15 to 19	Epilepsy	63.661	61.1454	58.5118	55.1853	55.0337	57.0852	55.3293	54.2355	54.1293	55.7916	55.8518	54.5788	53.7955	52.6724	53.403	52.4062	54.3698	54.882	56.415	58.2877	59.73	59.9391	58.587	57.8124	58.0916	58.7254	58.8717	59.1782
Uzbekistan	Both	5 to 9	Epilepsy	68.2728	69.957	69.2168	66.5978	65.6655	65.3035	64.662	60.7086	58.9199	59.4751	61.2531	62.1514	63.3147	60.9992	61.7483	62.6821	63.7194	63.8752	64.2034	64.9861	65.435	66.6235	66.4371	66.6096	68.3423	70.2994	71.1142	72.1057
Uzbekistan	Both	Post Neonatal	Epilepsy	95.143	95.0029	94.9602	95.0458	95.2581	95.0021	95.0029	95.0173	95.4639	95.5514	95.6279	95.7277	95.7978	95.7078	95.8045	95.9409	96.0889	96.2539	96.4168	96.5548	96.6937	96.8162	96.9333	97.0429	97.1429	97.2929	97.4049	97.5001
Uzbekistan	Female	0 to 20	Epilepsy	79.3145	79.3645	78.3408	75.9745	75.2447	76.316	76.3597	74.5874	73.1942	73.4954	73.6415	72.8552	72.6307	71.6187	71.7907	71.6263	72.92	74.1277	75.3801	76.6585	77.6765	78.643	79.0882	79.643	79.9491	80.6766	81.161	81.5978
Uzbekistan	Female	1 to 4	Epilepsy	84.4536	84.8779	85.367	84.8698	85.074	85.628	85.6411	84.872	84.8684	85.1301	85.5941	86.2443	86.8472	86.8204	87.3746	87.8206	88.1006	88.476	88.8538	89.1894	89.5813	90.0816	90.1594	90.2807	90.3865	90.7024	90.9473	91.203
Uzbekistan	Female	10 to 14	Epilepsy	77.5439	77.4588	76.8288	74.8383	72.688	72.8175	74.3353	73.8503	71.9738	71.5377	70.3773	68.749	69.2359	68.1705	68.6103	68.229	69.7924	71.2355	72.6809	73.855	74.7155	75.2755	75.4376	75.7108	75.6545	76.1927	76.4897	76.7695
Uzbekistan	Female	15 to 19	Epilepsy	64.9692	63.8623	59.5344	54.6045	55.5333	59.6206	59.1817	57.4439	56.2069	57.4366	57.9192	55.8543	53.8144	53.1074	52.5738	51.4668	53.8294	55.6449	57.9441	60.0002	61.3243	62.037	62.2276	62.627	62.133	62.4136	62.4383	62.4723
Uzbekistan	Female	5 to 9	Epilepsy	75.4783	76.4933	75.8256	72.2752	70.183	70.6125	70.1035	65.2297	62.3888	63.6358	65.8276	66.8216	68.1058	66.0707	67.4367	68.8945	70.0095	71.0895	71.2347	72.2393	73.2436	75.1873	75.8286	76.5638	77.5713	78.7268	79.4022	80.0173
Uzbekistan	Female	Post Neonatal	Epilepsy	95.8575	95.7978	95.8249	95.8529	95.5565	95.4705	95.3218	95.2005	95.2734	95.245	95.2838	95.3561	95.4089	95.3396	95.3626	95.507	95.643	95.7918	95.9337	96.0536	96.1763	96.2803	96.406	96.5164	96.6125	96.7554	96.8745	96.9856
Uzbekistan	Male	0 to 20	Epilepsy	76.0722	75.3158	74.3764	73.7504	73.4226	72.7903	71.6683	70.6226	70.9281	71.0834	70.7287	70.5042	70.9035	69.5634	70.1931	69.9375	71.0335	71.1124	72.1644	73.2705	74.0709	74.4326	73.9832	73.7694	74.5183	75.6506	76.5549	77.3381
Uzbekistan	Male	1 to 4	Epilepsy	89.6148	89.7582	89.8593	90.2331	90.9135	90.8309	90.8384	90.5956	91.0964	90.829	90.9301	91.1386	91.4862	91.0158	91.3292	91.5395	91.8594	92.1789	92.5093	92.7856	93.087	93.3789	93.5706	93.7321	93.8362	94.1101	94.3222	94.5293
Uzbekistan	Male	10 to 14	Epilepsy	52.1838	50.2463	46.3591	46.0632	42.2436	39.4149	38.1605	37.1996	38.5809	39.0845	37.7113	38.2045	40.7236	39.7138	40.7594	40.8367	43.0683	43.7653	46.4467	47.6379	47.5101	47.4567	47.8811	47.334	45.9928	46.7748	49.4983	50.9201
Uzbekistan	Male	15 to 19	Epilepsy	64.5725	61.1801	59.7566	57.6107	56.7206	57.3214	54.761	54.1646	54.8735	56.7981	56.6015	55.9112	56.0255	54.6775	56.2194	55.3306	56.9508	56.5645	57.504	59.1845	60.6509	60.5243	58.2234	56.7058	57.5358	58.4206	58.6776	59.198
Uzbekistan	Male	5 to 9	Epilepsy	62.5862	64.7931	64.0159	62.5646	62.8955	61.7422	61.0087	58.3122	57.7464	57.5406	58.7406	59.4786	60.4374	58.0451	58.1248	58.4664	59.3652	58.6014	59.1196	59.6431	59.508	59.8429	58.8452	58.4638	60.7892	63.4124	64.3134	65.6062
Uzbekistan	Male	Post Neonatal	Epilepsy	93.602	93.38	93.2653	93.413	94.1626	93.734	93.8974	94.056	94.8942	95.1056	95.2221	95.3469	95.4277	95.3083	95.471	95.5889	95.7351	95.8952	96.0556	96.1897	96.3277	96.4563	96.5521	96.6501	96.745	96.8935	96.9916	97.0652
Central Europe	Both	0 to 20	Epilepsy	84.7297	85.4495	85.6966	85.8263	85.4874	85.5995	85.621	85.8571	86.6193	86.9132	87.4913	88.1604	88.2745	88.3649	88.59	88.7489	89.2531	89.7468	90.0878	90.6281	91.2621	91.7443	91.887	92.2845	92.6295	92.7198	92.9586	93.3995
Central Europe	Both	1 to 4	Epilepsy	89.8833	90.3284	90.3994	90.4333	90.0311	90.2656	90.3823	90.6963	91.0565	91.3979	91.5833	91.9397	92.0705	92.2249	92.4172	92.6287	92.9083	93.2525	93.5331	93.6828	93.8727	94.0664	94.1888	94.2845	94.3517	94.3899	94.3853	94.5373
Central Europe	Both	10 to 14	Epilepsy	81.854	82.6534	83.1776	84.0655	84.2278	84.4285	84.6866	84.6459	84.7813	84.7515	85.46	85.8658	85.6825	85.5699	85.9227	86.0542	86.2921	86.7141	87.0254	87.1928	87.9779	88.6283	88.3856	89.0124	89.5958	89.4338	89.6986	90.4102
Central Europe	Both	15 to 19	Epilepsy	81.8235	82.4394	82.8654	83.4319	83.8041	84.1119	84.3467	84.298	85.1398	85.3114	85.7592	86.1866	86.3586	86.1942	86.1238	85.926	86.1621	86.0718	85.8935	86.5881	87.074	87.2194	87.2056	87.4777	87.7397	87.6719	87.9873	88.3171
Central Europe	Both	5 to 9	Epilepsy	78.3259	79.9725	80.8733	80.9987	80.2479	79.9942	79.165	79.4857	80.6216	80.9479	81.7	82.3945	82.1932	82.5477	82.7461	82.9432	83.8805	85.0361	85.6632	86.1779	87.0433	88.0359	88.4746	89.1385	89.6149	90.0623	90.4084	91.0451
Central Europe	Both	Post Neonatal	Epilepsy	92.6528	92.4969	91.6867	89.9864	88.5366	87.8828	87.5545	88.2037	89.1264	89.5914	90.4507	92.0332	92.6176	93.1918	93.8225	94.4569	95.1697	95.8368	96.2996	96.5374	96.7406	96.8278	96.881	96.8979	96.9615	97.0851	97.1615	97.283
Central Europe	Female	0 to 20	Epilepsy	87.9138	88.5736	88.8056	88.8033	88.4971	88.5469	88.6092	88.8687	89.7581	90.0935	90.7569	91.4145	91.6168	91.6493	91.8283	91.9433	92.4038	92.7271	92.9208	93.2085	93.6052	94.074	94.2349	94.455	94.7374	94.758	94.9683	95.3421
Central Europe	Female	1 to 4	Epilepsy	87.375	87.8859	88.0063	88.0822	87.7293	88.1624	88.5509	89.117	89.6771	90.1575	90.3866	90.7696	90.8636	90.9273	91.0677	91.2361	91.429	91.6776	91.8429	91.9105	92.0427	92.2814	92.3995	92.4737	92.5226	92.5951	92.626	92.8248
Central Europe	Female	10 to 14	Epilepsy	88.1604	88.6944	88.8548	89.3974	89.5038	89.5368	89.5415	89.6073	89.9702	89.9328	90.5803	90.7643	90.7607	90.8134	91.0397	91.1789	91.4713	91.4987	91.6336	91.6127	92.0309	92.6939	92.9203	93.2254	93.5876	93.2836	93.4777	93.9974
Central Europe	Female	15 to 19	Epilepsy	83.7973	84.4498	85.2044	85.5394	85.9295	86.0275	86.2222	85.9084	86.6595	86.8778	87.4764	88.1686	88.4497	88.1444	88.0321	87.8816	88.2684	88.3032	88.0629	88.4975	88.9437	89.2452	89.2987	89.3378	89.7015	89.6058	89.9464	90.2896
Central Europe	Female	5 to 9	Epilepsy	83.4456	85.1369	85.825	86.0006	85.3642	85.1612	84.6064	84.8686	86.5346	86.8642	87.7217	88.3686	88.3544	88.4784	88.7394	88.6532	89.406	90.2043	90.7003	91.0675	91.4436	92.0589	92.1157	92.6589	93.0487	93.3884	93.6954	94.2127
Central Europe	Female	Post Neonatal	Epilepsy	93.2063	92.924	92.1025	90.3841	88.9327	88.341	88.1533	89.0031	90.112	90.8181	91.8713	93.3762	94.1063	94.6522	95.1958	95.7091	96.1987	96.563	96.7603	96.8282	96.8843	96.9477	96.9775	96.9797	97.0222	97.0971	97.1579	97.2548
Central Europe	Male	0 to 20	Epilepsy	84.8711	85.5003	85.713	85.9363	85.6345	85.781	85.7611	85.9303	86.4297	86.6314	87.0213	87.5741	87.5941	87.7284	87.9578	88.1296	88.5757	89.1253	89.532	90.1933	90.9132	91.3103	91.4065	91.8823	92.2124	92.3446	92.5597	92.9696
Central Europe	Male	1 to 4	Epilepsy	91.814	92.2195	92.2639	92.2775	91.849	91.9661	91.9197	92.0879	92.3408	92.6079	92.7653	93.1103	93.2694	93.4856	93.7112	93.9508	94.2816	94.6798	95.0262	95.2229	95.4502	95.6218	95.7539	95.8714	95.9601	95.9874	95.9727	96.1109
Central Europe	Male	10 to 14	Epilepsy	74.1577	75.1821	76.1383	77.3625	77.5614	77.9637	78.5463	78.339	78.0945	78.0857	78.7645	79.455	79.0787	78.7845	79.3034	79.4204	79.5442	80.4613	80.9732	81.3834	82.5791	83.1053	82.2184	83.2223	84.0483	84.1427	84.4928	85.3832
Central Europe	Male	15 to 19	Epilepsy	81.6754	82.2355	82.4182	83.1129	83.4534	83.8883	84.1346	84.2705	85.1448	85.2803	85.6116	85.849	85.9511	85.9026	85.873	85.6593	85.7816	85.6044	85.4634	86.2974	86.782	86.8122	86.7517	87.173	87.3563	87.3144	87.6053	87.9156
Central Europe	Male	5 to 9	Epilepsy	73.9466	75.3344	76.3737	76.4067	75.5843	75.2851	74.2039	74.5494	74.9149	75.2038	75.7561	76.455	76.0721	76.6997	76.8338	77.3706	78.441	79.9159	80.6454	81.2953	82.6595	83.9987	84.8542	85.5977	86.1306	86.663	87.0188	87.7281
Central Europe	Male	Post Neonatal	Epilepsy	90.9757	90.9953	90.2391	88.641	87.2619	86.5568	86.0548	86.4018	87.0158	87.1354	87.7052	89.315	89.6815	90.2742	90.9884	91.7467	92.7037	93.7229	94.4964	94.9301	95.3087	95.4222	95.5024	95.5362	95.6208	95.7979	95.8871	96.0316
Albania	Both	0 to 20	Epilepsy	69.4314	62.3067	59.2099	51.5016	46.3628	44.703	44.7022	48.2383	53.0254	54.0387	53.4671	58.3482	60.5603	61.0254	62.0487	63.431	66.3145	71.1981	74.6014	75.9582	77.1546	77.2598	77.64	77.9359	78.1579	78.2729	78.335	78.3216
Albania	Both	1 to 4	Epilepsy	80.7424	75.485	73.6826	69.5203	67.3576	67.6789	69.4747	72.2291	75.2538	76.9457	76.1373	77.0966	78.422	78.7908	79.5929	80.1225	80.8551	82.4125	83.5241	84.0453	84.6219	84.5219	84.7878	85.101	85.3889	85.5803	85.7717	85.8756
Albania	Both	10 to 14	Epilepsy	70.8131	67.3246	66.6225	66.1485	65.8585	65.506	64.8032	65.8462	66.329	66.0849	65.6452	65.5601	64.4365	63.1158	62.0654	62.0337	64.5774	69.807	73.5366	74.8552	76.1593	76.4548	76.8012	77.0579	77.4206	77.5227	77.5839	77.6455
Albania	Both	15 to 19	Epilepsy	73.6718	71.5875	71.7479	71.8783	72.3528	72.2183	71.9703	72.6835	72.9819	72.504	71.7469	72.5881	72.8338	71.9127	71.3904	71.4566	72.9166	75.9801	77.86	78.6422	79.3404	79.3737	79.6111	79.7552	79.8031	80.0128	80.2142	80.4162
Albania	Both	5 to 9	Epilepsy	62.1128	55.8528	54.6471	49.7427	46.2802	44.4299	41.3064	41.5756	41.0482	39.4888	35.8043	37.7035	38.6665	36.1981	36.3722	38.6533	43.3882	51.5968	58.2617	60.4734	62.3383	63.3343	64.2642	65.1047	66.1308	66.3611	66.4128	66.4436
Albania	Both	Post Neonatal	Epilepsy	69.7023	59.8261	50.9028	29.2472	12.2952	4.1348	0	4.42554	20.8736	18.5703	14.6615	33.315	41.0313	47.2091	52.4642	56.4294	61.6206	67.9554	72.375	75.1957	77.5354	78.2518	79.3806	80.3436	80.772	81.167	81.5409	81.7035
Albania	Female	0 to 20	Epilepsy	72.6495	65.7385	62.4872	54.4995	49.4055	48.7472	49.3841	54.493	60.97	63.3502	65.0693	70.1172	73.0219	73.9552	74.5671	75.7516	77.5837	80.6728	82.8575	83.3444	82.8723	83.4038	83.917	84.3551	84.7706	85.1157	85.4462	85.7337
Albania	Female	1 to 4	Epilepsy	73.93	66.8326	64.834	60.5787	59.5558	62.2575	66.5613	71.9272	76.8314	79.7129	80.2849	81.4415	82.8818	83.31	83.7859	84.2876	84.8141	85.7035	86.2491	86.2388	85.8126	86.0376	86.3872	86.8024	87.207	87.5499	87.8888	88.1247
Albania	Female	10 to 14	Epilepsy	79.7159	77.4089	77.2813	76.878	76.5145	76.2851	74.9492	75.9601	77.2004	77.3337	77.3821	78.2933	78.6853	77.9108	77.2264	77.503	78.8099	81.8025	84.1025	84.7131	84.5522	85.0066	85.388	85.6155	85.9263	86.1519	86.3756	86.6197
Albania	Female	15 to 19	Epilepsy	78.7318	77.1917	77.3836	77.3342	77.2383	76.9296	76.6245	77.2703	78.0958	78.1401	78.147	78.7041	79.1015	78.6966	78.2386	77.7871	78.7326	80.9892	82.4796	82.8429	82.2731	82.6915	83.0241	83.3153	83.6424	83.9214	84.1918	84.4783
Albania	Female	5 to 9	Epilepsy	68.9993	63.5004	61.6805	55.6993	52.2939	50.9007	47.3117	49.2685	50.9181	51.006	50.9211	52.7564	54.4513	53.6484	52.8691	54.3489	56.4705	62.0962	66.8311	67.862	67.2094	68.487	69.6244	70.4683	71.3136	71.9661	72.5533	73.1995
Albania	Female	Post Neonatal	Epilepsy	69.1033	59.4249	50.1398	28.2838	10.5994	3.32064	0	6.87515	25.8855	26.893	27.8716	47.0433	57.3932	64.4255	69.7688	74.5757	79.1572	82.9907	85.1421	85.9589	86.0521	86.7503	87.4328	88.0392	88.3238	88.5869	88.8741	89.0097
Albania	Male	0 to 20	Epilepsy	72.6346	66.7168	64.3557	58.3784	54.1925	51.9977	51.4396	52.9424	55.3975	55.0715	52.6807	56.5585	57.9258	58.0832	59.3813	60.7409	63.9271	69.2789	72.984	74.7463	76.9759	76.7378	76.9403	77.0488	77.0569	76.9319	76.7177	76.3722
Albania	Male	1 to 4	Epilepsy	85.8074	81.7387	80.1242	76.1163	73.3684	72.352	72.744	74.0623	76.0864	77.1806	75.6777	76.6252	78.0292	78.5315	79.6288	80.2436	81.0738	82.8759	84.1581	84.8552	85.833	85.528	85.6763	85.8551	85.975	85.9766	85.9596	85.838
Albania	Male	10 to 14	Epilepsy	61.2616	56.653	55.2503	54.7912	54.6827	54.2309	54.527	55.4461	54.8109	54.0684	52.9808	51.5092	48.4893	46.5736	45.1629	44.698	48.5023	55.9448	61.0646	63.16	66.197	66.2849	66.6009	66.9122	67.3858	67.3875	67.3047	67.1721
Albania	Male	15 to 19	Epilepsy	71.8751	69.4984	69.5616	69.7223	70.481	70.3884	70.133	70.8677	70.9771	70.1733	68.815	69.9139	70.1617	69.0634	68.615	69.031	70.7181	74.0885	76.0725	77.0292	78.457	78.2463	78.4328	78.5124	78.4358	78.6582	78.8848	79.0812
Albania	Male	5 to 9	Epilepsy	57.3365	50.83	50.3951	47.084	43.8456	41.6266	39.2047	37.5599	34.6021	31.3093	23.9821	25.7958	25.9817	22.1498	23.4305	26.4286	33.4129	43.549	51.6144	54.8323	58.9611	59.6386	60.3402	61.1687	62.3592	62.2228	61.7939	61.2449
Albania	Male	Post Neonatal	Epilepsy	69.8507	60.1696	52.1013	31.7057	16.3857	7.37993	2.17634	3.17493	15.6769	9.44979	0	17.4642	22.1789	27.5479	32.9179	36.1823	42.132	51.089	57.8693	62.75	67.3547	68.0726	69.6163	70.8658	71.3842	71.8228	72.1812	72.2417
Bosnia and Herzegovina	Both	0 to 20	Epilepsy	76.5406	75.4583	74.1876	74.0774	73.3818	73.1565	73.1495	74.9619	76.8138	78.3904	78.6883	80.6225	79.8623	81.9151	82.9585	82.6919	83.2448	83.4067	83.5248	85.4339	85.8704	86.4546	86.4209	86.2658	86.615	84.7479	84.2093	85.0878
Bosnia and Herzegovina	Both	1 to 4	Epilepsy	88.6626	88.8234	88.0088	87.0692	85.7032	84.4557	82.1517	82.8337	84.1688	85.9886	86.427	88.8301	87.9244	89.3946	90.283	90.2666	90.2115	90.9811	91.0925	91.575	91.9213	92.653	92.7451	92.8674	93.4111	92.5684	92.0649	92.4973
Bosnia and Herzegovina	Both	10 to 14	Epilepsy	70.0878	68.2894	66.8607	66.8894	66.9639	67.268	68.892	71.2026	73.2017	74.6011	74.8173	75.9464	75.2276	77.6475	78.0625	76.8102	78.6447	79.7481	78.0096	81.0413	82.3831	82.736	81.6416	81.354	81.3495	79.1536	78.795	79.8064
Bosnia and Herzegovina	Both	15 to 19	Epilepsy	76.8452	73.5166	71.6384	71.8028	71.6501	71.5878	72.9201	74.6373	76.3626	76.6516	76.7965	77.3414	77.6902	78.7077	79.5446	79.5484	80.3071	79.4676	80.6094	82.7487	82.6881	82.6138	83.0143	82.7382	82.1979	80.5673	80.4025	80.7424
Bosnia and Herzegovina	Both	5 to 9	Epilepsy	53.0171	54.3737	54.5692	56.7008	56.8022	58.5975	60.0699	62.5928	64.432	67.2926	67.5998	71.4947	69.3206	73.253	75.2936	75.31	74.9268	74.5249	74.1004	75.9992	76.101	77.5828	77.7068	77.3199	79.2977	75.8242	74.1378	76.0637
Bosnia and Herzegovina	Both	Post Neonatal	Epilepsy	93.0462	93.2746	92.655	91.9159	91.1905	90.6339	89.3822	90.8237	92.1808	93.3663	93.7257	94.7646	94.549	95.9412	96.6499	96.7482	96.7504	97.1191	97.1502	97.36	97.5273	97.7728	97.6428	97.7864	98.0616	97.5714	97.4215	97.6386
Bosnia and Herzegovina	Female	0 to 20	Epilepsy	79.9955	79.9394	78.9752	78.4505	77.8682	77.7417	77.6079	79.2559	80.8502	82.2023	82.6475	84.6011	84.0796	85.5662	86.4543	86.7732	86.7191	87.1604	87.7236	88.1431	88.3349	89.0152	88.6627	88.3877	89.0642	88.1601	87.6872	88.3889
Bosnia and Herzegovina	Female	1 to 4	Epilepsy	86.0852	86.4108	85.5697	84.5442	82.9773	81.7435	78.9527	79.7695	81.1708	83.1902	83.6879	86.7049	85.7854	87.4826	88.5231	88.4231	88.3894	89.2027	89.2853	89.7779	90.1727	90.983	90.9571	91.1515	91.7752	90.9467	90.4393	90.8921
Bosnia and Herzegovina	Female	10 to 14	Epilepsy	78.5445	78.069	77.5706	76.803	76.695	77.0437	78.1225	79.8882	81.3312	82.2921	82.6609	84.0078	83.7666	84.9702	85.5607	85.9112	85.7802	85.9602	86.3798	86.1449	86.0552	86.4769	85.8199	85.1409	85.4156	84.5183	84.3191	85.0711
Bosnia and Herzegovina	Female	15 to 19	Epilepsy	76.529	75.3728	73.2908	71.7464	71.5957	71.7772	73.0042	74.976	76.8728	77.3026	77.627	78.3284	78.5102	79.1673	79.7506	80.4092	80.3953	80.3152	81.6295	82.5118	82.7063	83.2859	83.3706	83.2459	83.5201	82.8615	82.7306	83.1468
Bosnia and Herzegovina	Female	5 to 9	Epilepsy	64.4669	65.7283	65.7484	68.1917	68.4018	69.1836	69.9987	71.9683	73.453	75.6784	76.3334	79.754	78.3137	81.2306	82.7905	83.1834	83.144	84.2327	84.22	84.4344	84.46	85.2859	83.938	82.9632	84.8825	83.3162	81.6914	83.0093
Bosnia and Herzegovina	Female	Post Neonatal	Epilepsy	93.0933	93.3338	92.8661	92.2552	91.648	91.2546	90.1968	91.5121	92.709	93.7606	94.1507	95.134	95.0411	96.1633	96.7657	96.8859	96.8898	97.1124	97.0857	97.193	97.2881	97.4542	97.2539	97.2484	97.4479	97.0613	96.9569	97.1707
Bosnia and Herzegovina	Male	0 to 20	Epilepsy	77.9492	76.1185	74.8111	75.1034	74.4393	74.1623	74.2794	75.9107	77.6557	79.1499	79.2595	80.8038	79.9859	82.1721	83.1688	82.4272	83.423	83.3103	83.0026	85.8812	86.4555	86.8377	87.0977	87.0849	87.0708	84.707	84.218	85.0747
Bosnia and Herzegovina	Male	1 to 4	Epilepsy	90.4763	90.5326	89.7336	88.8442	87.6022	86.3515	84.3611	84.9841	86.3014	88.0137	88.4264	90.4562	89.5621	90.8852	91.6847	91.7171	91.6462	92.3849	92.512	92.9807	93.2979	93.9904	94.1607	94.2474	94.7525	93.9149	93.4319	93.8668
Bosnia and Herzegovina	Male	10 to 14	Epilepsy	61.1692	57.537	54.8407	56.0697	56.3738	56.507	58.6683	61.384	63.8671	65.7093	65.6404	66.2681	64.9999	68.9478	69.1012	65.6805	70.1504	72.4662	67.7585	75.1867	78.4507	78.6443	77.099	77.4665	77.0651	73.3323	72.8334	74.0811
Bosnia and Herzegovina	Male	15 to 19	Epilepsy	78.4965	73.6578	71.9325	73.27	73.092	72.8053	74.1663	75.7207	77.3404	77.5589	77.5793	77.9904	78.4657	79.7261	80.7238	80.2582	81.5009	80.1556	81.1086	84.0143	83.7704	83.245	83.8513	83.4925	82.4189	80.1949	80.0186	80.3019
Bosnia and Herzegovina	Male	5 to 9	Epilepsy	43.2747	44.6372	45.0327	46.5614	46.5218	49.3732	51.4888	54.4333	56.5087	59.8779	59.765	63.8576	61.0726	65.8746	68.3088	67.9075	67.1717	65.0525	64.1879	67.9205	68.0947	70.1983	72.0757	72.4419	74.274	68.8953	67.3287	69.7609
Bosnia and Herzegovina	Male	Post Neonatal	Epilepsy	92.2781	92.4847	91.693	90.8176	89.9687	89.2201	87.7603	89.2942	90.7934	92.0949	92.3917	93.4524	93.0798	94.7728	95.5913	95.6513	95.6429	96.1734	96.26	96.577	96.8236	97.1545	97.1165	97.444	97.7987	97.1836	96.9716	97.1752
Bulgaria	Both	0 to 20	Epilepsy	83.6645	84.1178	84.7149	85.1983	83.5349	84.7479	84.3017	83.5819	85.0934	86.2063	87.1968	87.1917	87.7109	87.7249	87.1358	86.9233	86.2788	86.0278	85.5882	86.0719	86.4884	87.6897	88.4568	89.9293	90.5418	91.2255	91.4958	91.4645
Bulgaria	Both	1 to 4	Epilepsy	89.6339	89.6223	89.857	90.6103	89.3477	90.0011	89.2516	88.4537	89.7516	89.9771	90.6694	90.6235	91.0105	91.5464	91.4299	91.9269	92.0016	91.9915	92.027	91.9206	91.6718	92.047	92.5182	93.1386	93.4842	94.0457	94.2474	94.2432
Bulgaria	Both	10 to 14	Epilepsy	78.6373	79.4889	81.3849	82.1091	79.9992	80.9532	80.3649	79.5509	80.8539	83.3011	85.6835	85.0105	84.3611	82.1426	80.4146	80.1008	80.6222	80.1352	79.3176	79.7708	80.7047	83.5496	84.5408	86.1265	86.7798	87.6438	88.4396	88.6238
Bulgaria	Both	15 to 19	Epilepsy	79.4998	80.9273	81.4009	81.0657	80.4063	81.6802	82.4019	82.6574	83.7843	85.0047	85.1603	85.3216	86.4041	86.5309	86.3182	85.8812	84.3578	83.1791	82.3189	82.8216	82.9102	83.3851	83.8438	85.4026	85.1942	85.1669	85.2604	85.2475
Bulgaria	Both	5 to 9	Epilepsy	82.1423	81.3055	81.336	82.1556	79.4735	81.2719	79.7586	78.0335	80.3851	81.1491	82.4846	83.6639	84.7305	86.3422	85.4561	83.0441	81.1017	82.5158	81.503	82.5959	84.1829	85.5134	85.7309	87.4702	89.3689	90.301	90.0482	89.8051
Bulgaria	Both	Post Neonatal	Epilepsy	93.789	93.7151	93.7676	94.2947	93.3914	93.8716	93.2691	92.5032	93.1355	93.1763	93.6661	93.5512	93.6015	93.929	93.6827	94.149	94.245	94.2542	94.319	94.1998	94.1931	94.6567	95.0465	95.3476	95.5557	96.13	96.3436	96.3692
Bulgaria	Female	0 to 20	Epilepsy	88.4633	88.5492	89.2331	89.5738	88.066	88.6788	88.2524	87.3424	88.8358	89.534	90.8816	91.5243	92.1064	91.8539	91.2428	90.7923	90.4283	90.5204	90.413	90.877	89.8568	90.652	91.5196	92.9561	93.603	93.835	93.8504	93.8928
Bulgaria	Female	1 to 4	Epilepsy	86.703	86.8265	87.4561	88.2756	86.7597	87.5233	86.7977	85.3011	87.04	87.5777	88.6834	88.8052	89.4097	89.6625	89.8763	90.601	90.6851	90.6397	90.3519	90.0255	89.5299	89.8895	90.2998	91.1156	91.4508	91.8377	92.0105	92.0812
Bulgaria	Female	10 to 14	Epilepsy	88.9884	88.8732	89.4302	89.504	88.1232	88.4718	88.3838	87.9241	88.5537	89.6645	92.2551	93.0234	92.4922	89.9994	88.2418	88.653	88.9554	87.9852	88.1111	89.3951	88.5374	90.6194	91.8642	92.6113	93.2022	93.3643	94.054	94.4652
Bulgaria	Female	15 to 19	Epilepsy	82.7594	83.4556	84.5481	84.6225	83.3315	83.4327	83.4223	83.1055	84.9139	85.7058	86.4125	87.858	89.2526	89.2658	88.5712	87.6721	87.0327	86.812	85.9226	85.9255	84.1205	85.098	86.2276	87.814	87.7508	87.3639	87.1501	87.2936
Bulgaria	Female	5 to 9	Epilepsy	87.8247	87.452	87.8712	88.1253	86.181	87.6061	86.5542	85.0376	87.1034	87.4848	88.7116	88.9249	90.1383	92.4827	92.1535	88.1542	85.9797	88.0115	88.9197	90.3111	88.649	87.6717	88.0748	91.114	93.1015	93.5488	92.5836	92.0827
Bulgaria	Female	Post Neonatal	Epilepsy	95.5676	95.5314	95.7166	95.9866	95.4415	95.8056	95.5418	94.9647	95.4825	95.5854	95.9269	95.8516	95.938	96.0143	96.0089	96.2007	96.1623	96.1774	96.0698	96.0093	95.9782	96.27	96.4272	96.6029	96.7861	97.1044	97.2391	97.2665
Bulgaria	Male	0 to 20	Epilepsy	82.6491	83.3195	83.7249	84.2314	82.7538	84.2548	83.8732	83.4582	84.6843	85.9361	86.41	85.8364	86.1906	86.442	85.9893	86.0301	85.262	84.7548	84.1013	84.5046	86.1323	87.4513	87.9793	89.1926	89.6487	90.603	91.0463	90.9556
Bulgaria	Male	1 to 4	Epilepsy	91.8321	91.7366	91.7326	92.4401	91.3337	91.9205	91.161	90.7953	91.8261	91.8677	92.3078	92.1656	92.4169	93.1275	92.8134	93.1693	93.2341	93.2396	93.4694	93.4909	93.3949	93.7799	94.2912	94.793	95.1496	95.8282	96.0551	96.0107
Bulgaria	Male	10 to 14	Epilepsy	65.6435	67.7151	71.2055	72.7237	69.8874	71.5308	70.2699	69.041	71.0679	75.023	76.6651	73.9939	73.3044	71.9412	70.5819	69.2519	70.0034	70.3122	68.2128	67.35	70.8112	74.2978	74.7648	77.3503	78.0103	79.796	80.6311	80.4861
Bulgaria	Male	15 to 19	Epilepsy	78.4985	80.3142	80.3449	79.7328	79.5284	81.5404	82.7249	83.3588	83.9841	85.4375	85.212	84.5092	85.3326	85.5366	85.667	85.5704	83.5058	81.7272	80.9112	81.7298	83.1169	83.2214	83.2195	84.6933	84.3905	84.609	84.8974	84.7798
Bulgaria	Male	5 to 9	Epilepsy	76.7556	75.4067	74.9428	76.3167	73.0243	75.0579	73.1354	71.3174	73.7248	74.8317	76.1397	78.3413	79.1388	79.7462	78.3361	78.0932	76.6438	77.1769	73.9927	74.6151	79.9347	83.8898	83.8794	83.8938	85.4926	86.9298	87.5925	87.7172
Bulgaria	Male	Post Neonatal	Epilepsy	90.6607	90.5409	90.4507	91.2788	89.9564	90.5683	89.5642	88.607	89.3657	89.3109	89.9784	89.8148	89.825	90.4576	89.8882	90.6693	90.9247	90.8903	91.1346	90.9247	90.907	91.5766	92.2303	92.6931	92.9105	93.7852	94.0897	94.0903
Croatia	Both	0 to 20	Epilepsy	88.3773	88.3426	87.8891	88.2525	88.6817	88.4848	88.7783	88.7589	89.6339	90.1675	90.961	91.1782	91.3094	91.0472	91.4644	91.5121	91.5894	91.3085	91.2416	90.541	91.0455	90.7552	91.0998	90.9837	90.9239	90.6763	91.2998	92.1938
Croatia	Both	1 to 4	Epilepsy	92.6898	92.6355	92.7186	92.6765	92.6174	92.9528	93.1865	93.125	93.6186	93.801	93.8955	93.6793	93.5757	93.708	93.6822	93.7269	93.849	93.6629	93.8161	93.3625	93.5974	93.4767	93.5939	93.0324	93.2917	93.6439	93.8867	94.223
Croatia	Both	10 to 14	Epilepsy	89.4264	89.0019	86.0403	86.1151	86.7136	86.8437	87.3522	87.3714	88.179	88.3862	89.3924	90.8861	91.6902	90.0266	90.7256	91.4283	91.4467	91.2301	90.4772	88.5903	90.3403	90.4664	89.8149	90.2266	90.6534	89.4169	90.3039	91.3335
Croatia	Both	15 to 19	Epilepsy	86.7404	86.764	85.4461	85.7473	86.3444	86.1318	85.9701	85.8266	86.2711	86.5394	87.7523	87.8205	87.6109	87.3963	87.8078	87.597	87.8283	87.1842	86.8028	87.3058	87.7101	87.1515	87.875	88.1838	87.9579	87.6755	87.9987	88.2489
Croatia	Both	5 to 9	Epilepsy	73.9907	74.5545	78.0856	79.8179	80.8606	78.7378	79.6375	79.8022	81.43	83.1973	83.9968	84.2142	84.905	85.3298	86.3765	86.0363	85.4768	85.787	86.4122	84.2961	83.4122	82.9711	83.9749	83.7598	82.4111	81.7463	83.1142	85.5948
Croatia	Both	Post Neonatal	Epilepsy	95.1145	95.0644	95.1695	95.3656	95.3267	95.7061	95.9128	96.0025	96.701	97.0538	97.1115	96.9088	96.9424	97.0829	97.008	97.0697	97.2121	97.2414	97.4769	97.3031	97.4841	97.3339	97.5118	97.3989	97.493	97.436	97.4505	97.6823
Croatia	Female	0 to 20	Epilepsy	90.2545	90.4778	90.9647	91.2821	91.5838	90.7388	91.7634	92.3131	93.0744	94.0112	94.9563	94.7224	94.0739	93.784	94.408	94.9373	94.6752	94.301	94.1843	93.6507	93.75	93.9215	94.1981	94.093	94.0771	94.0073	94.9279	95.9575
Croatia	Female	1 to 4	Epilepsy	91.9356	92.1414	92.259	92.0846	91.9031	92.0829	92.5569	92.5562	92.9485	93.2687	93.5205	93.4744	93.4022	93.5415	93.578	93.7158	93.6164	93.29	93.2933	92.8926	93.057	92.9556	93.0283	92.454	92.5419	92.7001	92.7439	93.1655
Croatia	Female	10 to 14	Epilepsy	94.7264	94.3131	91.3285	90.8798	90.7416	90.5739	91.8661	92.3545	93.1029	93.7814	94.8223	95.6324	95.6977	95.3223	95.9664	96.0845	95.4667	94.8406	94.3468	93.8419	94.3914	95.3099	95.3332	96.415	95.6292	94.0994	95.3879	96.5543
Croatia	Female	15 to 19	Epilepsy	86.0832	86.6265	87.5643	87.7578	88.1514	87.3448	88.0157	88.3332	88.5855	89.8319	91.3479	90.6493	88.9297	88.1557	89.0472	89.8339	89.7164	89.2469	88.9879	89.056	88.7209	89.7001	90.4686	89.5794	89.5731	90.3681	92.1025	92.9969
Croatia	Female	5 to 9	Epilepsy	74.856	75.6757	81.2707	83.8486	85.6523	81.5646	83.7306	85.6642	87.5753	89.2667	90.4186	89.2506	88.3441	88.1882	89.5053	90.7794	90.2666	90.0815	90.1902	88.1407	87.9404	86.0569	86.2113	86.9064	87.805	87.8423	88.7926	90.9284
Croatia	Female	Post Neonatal	Epilepsy	96.2416	96.2868	96.407	96.5348	96.5305	96.716	96.9303	96.9841	97.3574	97.6222	97.6929	97.5095	97.4753	97.5688	97.6168	97.7212	97.7809	97.7807	97.8724	97.7384	97.8254	97.8023	97.9498	97.9118	97.9266	97.8108	97.7686	97.914
Croatia	Male	0 to 20	Epilepsy	88.9708	88.6911	87.4309	87.7597	88.2258	88.6842	88.2408	87.7219	88.5612	88.6713	89.1979	89.7818	90.5829	90.4013	90.5533	90.1751	90.5339	90.3935	90.3816	89.6749	90.4322	89.7766	90.1006	89.984	89.8808	89.4942	89.6879	90.2293
Croatia	Male	1 to 4	Epilepsy	93.4776	93.239	93.2923	93.3187	93.3494	93.7805	93.8562	93.7776	94.3485	94.4648	94.4647	94.1457	94.0051	94.1325	94.0523	94.0395	94.2911	94.1966	94.4399	93.9633	94.2353	94.104	94.256	93.6939	94.0678	94.5461	94.9155	95.2065
Croatia	Male	10 to 14	Epilepsy	81.6531	81.2643	78.9261	79.8281	81.4813	82.0551	81.2363	80.5337	81.3269	80.8445	81.6704	83.9257	85.7033	82.4382	83.0851	84.5179	85.463	85.8623	84.8477	81.2634	84.4985	83.4071	81.8387	81.186	83.3843	82.806	82.9014	83.5004
Croatia	Male	15 to 19	Epilepsy	88.1771	87.8111	84.8723	85.2292	85.9547	86.1866	85.4403	85.0042	85.5967	85.2376	86.2204	86.7996	87.6123	87.7861	87.8668	87.0086	87.4448	86.7	86.2323	86.9837	87.8464	86.2859	86.9502	88.0628	87.7049	86.6976	86.0277	85.773
Croatia	Male	5 to 9	Epilepsy	75.3525	75.571	76.0788	76.5313	76.4781	77.104	76.2928	74.2638	75.4229	77.1569	77.4821	79.3574	81.8872	82.9735	83.611	81.429	80.8694	81.7311	82.8891	80.9083	79.3044	80.6174	82.5369	81.2642	77.3451	75.8747	77.5787	80.1698
Croatia	Male	Post Neonatal	Epilepsy	92.6877	92.4858	92.5542	92.8143	92.7312	93.3437	93.5251	93.6596	94.7648	95.2217	95.262	95.0384	95.1663	95.3667	95.1304	95.1264	95.3751	95.447	95.8669	95.6406	95.9367	95.6095	95.8151	95.591	95.776	95.7808	95.8615	96.1846
Czech Republic	Both	0 to 20	Epilepsy	88.6272	88.5482	88.7033	89.3447	89.5411	89.9149	91.0977	91.1751	91.818	91.9679	91.9077	92.3081	92.2765	92.122	92.4206	92.6893	93.7551	94.3311	94.653	95.0387	95.2729	95.187	95.1448	95.4359	95.4756	95.4841	95.6081	96.3408
Czech Republic	Both	1 to 4	Epilepsy	92.7549	92.7596	92.9173	93.0975	93.2727	93.6464	94.105	94.0553	94.3456	94.5199	94.5039	94.4353	94.2383	94.4185	94.6733	94.8919	95.0001	95.1521	95.3812	95.4863	95.5537	95.588	95.5693	95.587	95.5055	95.336	95.1303	95.5566
Czech Republic	Both	10 to 14	Epilepsy	85.4478	85.2007	85.0363	85.7794	85.9508	86.9557	88.7649	88.6385	89.2046	89.0479	88.8296	89.8597	90.355	89.6453	89.378	88.7536	91.1179	91.629	91.2487	91.3538	92.1023	92.2793	92.662	94.4588	94.2338	92.5289	92.478	93.7101
Czech Republic	Both	15 to 19	Epilepsy	84.0767	83.8018	84.245	85.1048	85.5656	85.608	86.77	86.6612	87.2211	87.4081	87.1825	87.4764	87.6403	87.3528	87.6768	88.1978	89.3308	89.4494	89.4583	90.0468	89.8709	89.0718	88.8223	88.685	88.9916	89.9604	90.3542	90.6381
Czech Republic	Both	5 to 9	Epilepsy	84.8309	86.0875	86.1842	86.8693	86.2416	86.2965	87.5661	88.448	89.4862	89.4849	89.9006	90.7573	90.0375	90.2889	91.09	91.3623	91.7717	93.7744	94.7838	94.5578	94.5827	94.5592	93.7834	93.3618	93.2002	93.7881	94.5698	95.813
Czech Republic	Both	Post Neonatal	Epilepsy	97.2254	97.2207	97.4702	97.7974	97.946	98.0528	98.1919	98.1345	98.3121	98.4489	98.4687	98.4453	98.2964	98.2929	98.3491	98.44	98.5049	98.6159	98.7704	98.8129	98.8382	98.829	98.7668	98.7282	98.6888	98.648	98.6159	98.8085
Czech Republic	Female	0 to 20	Epilepsy	91.6299	91.7123	92.4813	92.866	92.7402	92.7197	94.314	94.636	94.9427	95.1502	94.8605	94.8696	94.9285	94.7937	94.6824	94.7121	95.9444	96.2587	96.53	96.8602	96.7108	96.3441	96.5417	97.0608	96.9552	96.3209	96.329	97.1342
Czech Republic	Female	1 to 4	Epilepsy	90.6742	90.7141	91.1889	91.4193	91.5668	91.865	92.575	92.5291	92.8607	93.185	93.1193	92.9286	92.674	92.801	92.842	92.9661	93.016	93.177	93.5418	93.8371	93.9872	94.0565	93.9998	93.7963	93.5733	93.3334	93.0659	93.6619
Czech Republic	Female	10 to 14	Epilepsy	90.4931	90.6667	90.7834	90.6189	90.4727	90.5907	93.0468	93.4346	93.3379	93.667	92.9891	93.0916	93.8532	93.5415	92.6349	91.9303	94.8259	95.1452	94.8841	95.2203	94.6266	93.8976	95.6747	97.4663	96.7495	94.0873	93.7667	94.9841
Czech Republic	Female	15 to 19	Epilepsy	86.6227	86.6418	88.6645	89.4965	89.5659	89.3588	90.936	91.4096	91.6815	91.8582	91.0603	90.8378	90.6593	90.2646	90.5209	90.7657	91.9337	91.8594	91.8424	92.2689	91.9066	90.8268	90.9265	91.371	91.5741	91.1267	91.1886	91.7481
Czech Republic	Female	5 to 9	Epilepsy	89.3743	89.8908	90.1459	90.8078	89.7741	89.3538	91.5663	92.2255	93.0711	92.8941	93.5658	94.2083	94.1578	94.3225	94.4002	94.6093	95.5354	96.5618	97.2798	96.8207	96.2033	95.7881	94.4791	95.0004	95.2736	95.7403	96.6678	97.8534
Czech Republic	Female	Post Neonatal	Epilepsy	97.7208	97.7413	97.9016	98.0379	98.08	98.0997	98.168	98.0923	98.1733	98.2518	98.2797	98.2641	98.1865	98.1662	98.1511	98.1856	98.1746	98.1737	98.26	98.3067	98.3389	98.3497	98.3479	98.3476	98.3462	98.3453	98.3297	98.4478
Czech Republic	Male	0 to 20	Epilepsy	88.1975	87.9966	87.5664	88.3139	88.757	89.407	89.9777	89.8173	90.6322	90.697	90.857	91.536	91.4325	91.2978	91.9097	92.3456	93.0456	93.7377	94.0389	94.393	94.927	95.1112	94.8543	94.8741	95.0357	95.6364	95.8423	96.361
Czech Republic	Male	1 to 4	Epilepsy	94.3825	94.3672	94.3231	94.4761	94.674	95.0994	95.4083	95.3671	95.6372	95.7259	95.7467	95.7591	95.6005	95.8209	96.2174	96.4976	96.6409	96.78	96.9191	96.8965	96.914	96.9326	96.9473	97.1163	97.1379	97.0259	96.8722	97.2086
Czech Republic	Male	10 to 14	Epilepsy	79.0494	78.2254	77.6543	79.6245	80.2189	82.3618	82.8762	81.9818	83.4432	82.5847	83.106	85.3602	85.3845	84.2363	85.0039	84.6341	85.7785	86.4816	85.9769	85.6927	88.3397	89.8643	88.0487	89.5202	90.0854	90.1545	90.5236	91.5512
Czech Republic	Male	15 to 19	Epilepsy	83.4299	82.975	82.3205	83.158	83.8749	84.088	84.8918	84.4064	85.1467	85.323	85.4859	86.1246	86.5314	86.3368	86.692	87.3912	88.448	88.6773	88.6927	89.3659	89.3213	88.7445	88.254	87.7125	88.0768	90.0009	90.6104	90.6897
Czech Republic	Male	5 to 9	Epilepsy	80.5357	82.5191	82.3912	83.0079	82.9161	83.5326	83.5151	84.5676	85.7209	85.9383	86.0064	87.0495	85.6085	85.9661	87.5765	87.9122	87.6568	90.6273	91.8809	91.9672	92.7762	93.2329	93.1948	91.6696	90.9919	91.6629	92.1739	93.3401
Czech Republic	Male	Post Neonatal	Epilepsy	95.4938	95.4517	95.8114	96.3689	96.649	96.8633	97.0879	97.0525	97.3465	97.5483	97.5487	97.5081	97.2658	97.2739	97.4129	97.5702	97.733	97.9896	98.2321	98.2658	98.2785	98.2403	98.0932	98.0009	97.906	97.8074	97.7495	98.0296
Hungary	Both	0 to 20	Epilepsy	85.2156	85.7701	87.0581	88.271	89.1311	88.802	88.786	88.9065	88.2833	88.0583	88.4885	89.2519	89.8949	89.9768	90.8447	90.9808	91.0789	91.2548	91.5293	92.472	93.2616	93.5838	93.6264	93.7837	93.9982	93.4594	94.0131	94.3519
Hungary	Both	1 to 4	Epilepsy	91.1136	90.8812	91.6089	92.1031	92.3784	92.6045	92.2806	91.9729	91.5498	91.6101	91.2593	91.9807	92.6895	92.7697	92.9612	92.9187	93.0623	93.4316	93.8094	94.3179	94.4957	94.6086	94.6112	94.5562	94.5874	94.411	94.6797	94.8235
Hungary	Both	10 to 14	Epilepsy	82.6785	83.7592	84.267	84.9001	86.0044	84.4822	84.9427	86.5244	84.282	82.8553	83.5432	84.6084	85.7057	86.0583	88.4798	89.3042	86.9181	86.7895	88.0419	89.0991	90.5143	91.4707	91.2596	90.8335	91.0887	90.242	90.7317	91.146
Hungary	Both	15 to 19	Epilepsy	81.1983	82.4742	83.456	84.9436	86.0112	85.8842	86.2788	86.0658	86.0422	85.9393	86.9227	87.0046	87.4687	87.6122	87.9634	87.4442	87.8088	88.0662	87.9	88.795	89.3828	89.4873	89.7419	90.1103	90.2674	89.1556	89.5724	90.0348
Hungary	Both	5 to 9	Epilepsy	77.7807	78.5107	82.5361	85.0213	85.7823	84.6737	83.6562	83.7088	83.4157	83.5905	84.3539	85.4568	85.1258	84.7138	85.8355	86.9862	89.5715	89.0435	88.2287	89.2927	90.8777	91.1815	91.03	91.8645	92.2487	92.3835	93.2205	93.3492
Hungary	Both	Post Neonatal	Epilepsy	94.7818	94.7578	95.4111	95.7924	96.0581	96.2973	96.2271	96.1997	96.0129	96.0215	95.7318	96.3004	96.6396	96.6228	96.8114	96.8706	97.0493	97.1972	97.3997	97.6315	97.6213	97.563	97.4189	97.2398	97.2928	97.2951	97.628	97.7492
Hungary	Female	0 to 20	Epilepsy	88.7166	88.8673	89.7425	90.7831	91.7991	91.5929	91.5434	92.0538	91.6398	91.192	91.4139	92.4618	93.1665	92.8481	93.4295	93.5946	93.8351	93.5957	93.4704	94.1736	94.9485	95.1826	95.2487	95.4091	95.9756	95.4336	96.1352	96.511
Hungary	Female	1 to 4	Epilepsy	90.2193	89.8459	90.455	90.8086	91.0802	91.2855	91.1342	91.2737	90.9247	90.905	90.588	91.3553	91.8842	91.6984	91.8187	91.6295	91.6859	91.8961	92.052	92.4495	92.5129	92.4635	92.6894	92.8823	93.1063	93.0151	93.3338	93.4751
Hungary	Female	10 to 14	Epilepsy	88.9795	88.9571	88.4494	89.1093	90.9226	89.5166	89.0906	90.8815	90.3261	89.3001	89.2085	90.4091	91.6208	91.6804	93.3534	93.4042	91.9874	91.3807	91.7634	92.4995	94.0799	94.8808	94.6856	94.2184	95.1025	93.9372	94.6241	95.2559
Hungary	Female	15 to 19	Epilepsy	83.7766	84.0587	85.1651	86.448	87.8993	88.1546	88.7114	88.3951	87.9902	87.3405	88.14	88.8799	89.6025	89.7373	89.7085	89.3675	90.0781	90.308	90.024	90.2778	90.6902	91.2013	92.1433	92.3391	92.5966	91.6605	92.513	92.9849
Hungary	Female	5 to 9	Epilepsy	80.7598	82.6526	86.0216	88.6413	89.0217	88.5183	87.9373	88.773	88.3865	88.16	89.0207	90.6707	90.7687	88.8365	89.523	91.3552	93.6232	91.8875	90.4081	92.2639	94.0435	93.5774	92.1371	93.1113	94.3499	94.2076	95.1808	95.4984
Hungary	Female	Post Neonatal	Epilepsy	95.2077	95.081	95.5376	95.8094	96.022	96.2283	96.2085	96.2898	96.0731	96.0304	95.7805	96.279	96.6484	96.6426	96.8427	96.9209	97.0243	97.0948	97.1146	97.2293	97.1802	97.1064	97.0614	96.9475	97.0325	97.033	97.3468	97.4599
Hungary	Male	0 to 20	Epilepsy	85.06	85.8501	87.2395	88.3614	88.91	88.5288	88.5389	88.2854	87.5914	87.6091	88.1361	88.4942	88.9528	89.379	90.3367	90.4224	90.3724	90.888	91.4699	92.4452	93.0915	93.4272	93.4376	93.5575	93.4053	92.9692	93.2704	93.5
Hungary	Male	1 to 4	Epilepsy	92.0293	91.8782	92.6831	93.2679	93.5476	93.7936	93.3696	92.7927	92.3272	92.4429	92.0779	92.77	93.5975	93.8429	94.0823	94.1312	94.3246	94.7841	95.2887	95.8622	96.111	96.3317	96.1973	95.9898	95.9073	95.6862	95.9339	96.0975
Hungary	Male	10 to 14	Epilepsy	74.943	77.4274	79.317	79.7941	79.6502	78.206	79.8874	80.8575	76.4677	74.7001	76.4252	77.0963	77.8522	78.6079	81.7499	83.603	80.1795	80.7749	83.0908	84.4264	85.335	86.351	86.1605	85.8755	85.1315	84.9338	85.0618	85.0793
Hungary	Male	15 to 19	Epilepsy	80.8276	82.684	83.5363	85.0833	85.8457	85.4467	85.6946	85.5385	85.7426	85.9909	87.0398	86.6758	86.953	87.1116	87.7221	87.1077	87.2071	87.4471	87.3434	88.6267	89.3056	89.125	88.892	89.3627	89.4449	88.2506	88.3387	88.7734
Hungary	Male	5 to 9	Epilepsy	76.0483	75.3019	79.6493	81.6824	82.7898	81.0572	79.6069	78.6997	78.5414	79.1766	79.7362	80.0826	79.2826	80.776	82.3268	82.5562	85.2553	86.2569	86.3566	86.3613	87.5437	88.7456	90.1745	90.7505	90.0536	90.514	91.0875	90.9635
Hungary	Male	Post Neonatal	Epilepsy	93.2598	93.3865	94.281	94.797	95.126	95.3981	95.2572	95.077	94.9163	94.9743	94.6347	95.2682	95.5545	95.527	95.695	95.7194	95.9818	96.2153	96.6392	97.0065	97.0446	97.0085	96.7361	96.4713	96.4759	96.4801	96.8232	96.9487
Macedonia	Both	0 to 20	Epilepsy	82.7088	83.0805	83.8405	84.9704	85.1013	85.6294	86.6803	87.5038	87.9438	89.4646	89.227	88.7838	88.5522	89.0645	90.189	90.8103	91.159	91.301	91.0362	91.0189	92.0951	92.2151	91.4866	91.798	91.1882	90.8934	90.2932	91.6801
Macedonia	Both	1 to 4	Epilepsy	89.5553	89.5437	89.2051	90.1787	89.6733	90.1605	91.2677	91.8789	92.4677	93.8126	93.4252	93.3592	93.8299	93.5908	94.052	94.2527	94.3257	94.4996	94.402	94.5543	95.3033	95.2289	94.7809	95.1027	95.2097	95.233	94.4973	95.2514
Macedonia	Both	10 to 14	Epilepsy	80.5375	81.0531	81.8742	82.6373	82.4891	83.0334	84.5737	85.7345	85.6541	87.0096	86.8629	86.505	85.659	85.4537	86.8641	87.4477	88.5979	89.4844	89.8808	90.2583	91.1225	91.1497	90.0582	90.9541	90.7946	90.1676	88.4773	89.9802
Macedonia	Both	15 to 19	Epilepsy	80.8647	80.9061	81.7621	81.9166	83.5508	83.3913	82.856	83.3098	83.9244	84.7969	84.963	84.6207	84.0199	84.6224	85.4157	86.0545	86.0608	85.8122	85.798	85.7366	86.3323	86.6134	86.2061	86.3988	85.276	84.2405	84.5883	85.3589
Macedonia	Both	5 to 9	Epilepsy	73.489	74.3176	76.9698	78.9456	78.1344	79.1579	81.1035	81.9597	81.8039	84.3109	84.2389	82.901	82.8004	86.3501	88.9747	90.4926	91.2381	91.117	89.2465	88.2924	90.3612	90.4083	89.1067	88.2333	86.0992	86.6145	85.8551	88.3591
Macedonia	Both	Post Neonatal	Epilepsy	90.7047	91.7667	92.4115	93.8217	94.0466	94.8944	96.1002	96.8354	97.3951	97.7177	97.0983	97.3011	97.473	97.1583	97.4741	97.6211	97.7777	97.9329	97.7365	97.7824	98.343	98.3235	97.912	97.8959	97.9411	98.0035	97.6061	98.1347
Macedonia	Female	0 to 20	Epilepsy	87.8732	88.3596	88.6267	89.3716	89.4604	89.8228	90.8406	91.6364	91.849	92.8415	92.895	93.124	93.1592	92.7607	93.0159	93.2379	92.958	92.7793	92.6666	92.8905	93.821	93.9356	93.1358	93.4112	92.3478	91.6909	91.3439	92.6168
Macedonia	Female	1 to 4	Epilepsy	88.9576	89.2139	89.3992	90.4543	90.1988	90.5068	91.4313	91.9742	92.2046	93.0253	92.5776	92.4774	92.9706	92.8985	93.45	93.7408	93.7874	93.7843	93.4569	93.4218	94.2081	94.341	93.9588	94.1076	94.3291	94.5608	94.025	94.632
Macedonia	Female	10 to 14	Epilepsy	86.4591	86.8802	87.0297	87.4531	87.6517	88.0186	89.0984	90.0229	90.1212	91.1874	91.4851	91.8338	91.704	91.2318	91.3661	91.6713	91.4969	91.5918	91.6548	91.8261	92.7521	92.769	91.8387	91.7773	89.9215	89.0294	88.4046	90.2175
Macedonia	Female	15 to 19	Epilepsy	82.3189	82.5383	82.588	82.517	82.9835	83.0373	83.3821	84.0471	84.3725	85.4224	85.9619	86.5874	86.4321	86.011	86.0388	86.277	85.4724	84.6659	84.7556	85.3765	86.0537	86.1568	85.0386	86.0837	84.6957	82.4061	82.5554	83.7528
Macedonia	Female	5 to 9	Epilepsy	85.914	86.9904	87.7184	89.1944	89.2722	90.0074	91.816	93.0085	93.0411	94.2009	94.3624	94.5405	94.5232	94.0052	94.4602	94.5918	94.5618	94.7	94.4437	94.5165	95.8897	95.9634	94.9866	94.2731	91.6961	91.6668	90.8903	92.3297
Macedonia	Female	Post Neonatal	Epilepsy	93.705	94.4338	94.8785	95.5751	95.7882	96.2827	97.0142	97.4986	97.8377	97.9554	97.6107	97.7677	97.8704	97.6744	97.8436	97.9151	97.9904	98.0944	97.9745	97.9834	98.3096	98.2701	97.9663	97.9075	97.9163	97.9812	97.713	98.0832
Macedonia	Male	0 to 20	Epilepsy	81.5251	81.7222	82.7561	83.9917	84.125	84.6869	85.5524	86.2301	86.8038	88.4893	87.9915	87.0187	86.6065	87.8641	89.554	90.4195	91.2709	91.6756	91.3249	91.0876	92.0861	92.1831	91.6649	91.947	91.8747	91.9699	91.2551	92.4693
Macedonia	Male	1 to 4	Epilepsy	90.4728	90.2858	89.6272	90.5289	89.8484	90.4113	91.5909	92.2042	92.9903	94.631	94.262	94.2017	94.6473	94.3069	94.7031	94.8442	94.9299	95.2122	95.2551	95.534	96.269	96.0694	95.5834	96.0223	96.0708	95.9678	95.1118	95.9716
Macedonia	Male	10 to 14	Epilepsy	73.1671	73.7462	75.4314	76.587	75.9542	76.6758	78.6389	79.9715	79.6584	81.2211	80.4234	79.0781	77.3648	77.6711	80.7747	81.718	84.6768	86.5992	87.4238	88.0388	88.6503	88.7031	87.5768	89.7779	92.2769	92.1952	89.2131	89.9735
Macedonia	Male	15 to 19	Epilepsy	80.8792	80.7676	82.1384	82.4197	84.7917	84.4837	83.3669	83.6841	84.5575	85.3052	85.151	84.1453	83.2981	84.614	85.9103	86.804	87.371	87.5149	87.4259	86.8902	87.4067	87.8009	87.9076	87.4983	86.6038	86.4799	86.9576	87.4022
Macedonia	Male	5 to 9	Epilepsy	60.8905	61.4323	66.0056	68.3181	66.5616	67.8062	69.6762	70.015	69.5992	73.3633	72.8883	69.8758	69.743	77.9086	82.9317	85.9656	87.5681	87.1337	83.5049	81.3541	84.0575	84.0336	82.4743	81.5086	80.1851	81.3225	80.6659	84.2098
Macedonia	Male	Post Neonatal	Epilepsy	86.4766	87.8957	88.7376	90.9614	91.1811	92.4261	94.1757	95.1958	95.9946	96.551	95.5914	95.8378	96.0902	95.6306	96.1245	96.3732	96.613	96.8263	96.5223	96.5913	97.437	97.4398	96.8954	96.9323	97.021	97.072	96.5139	97.2308
Montenegro	Both	0 to 20	Epilepsy	92.1783	92.7522	92.6287	92.611	92.7589	92.9467	92.7489	92.6708	92.8289	92.903	93.0904	93.4507	93.8175	93.9514	94.3285	94.5819	94.9658	95.4151	95.58	95.8419	96.0346	96.4992	96.5281	96.466	96.3963	96.542	96.2091	96.3071
Montenegro	Both	1 to 4	Epilepsy	93.8516	94.2785	94.2876	94.4261	94.6045	94.9665	95.0817	95.1658	95.2308	95.3545	95.5584	95.8192	95.9833	95.9583	96.0048	96.0343	96.058	96.0602	95.9615	95.9302	95.8276	95.947	95.9889	96.0872	96.1024	96.333	96.2847	96.2978
Montenegro	Both	10 to 14	Epilepsy	89.5258	90.4113	90.1908	89.8562	89.7192	89.9018	89.8024	89.7935	90.0945	90.4387	90.7272	91.2538	91.6354	91.5448	91.9789	92.0506	92.0484	92.4628	92.5934	92.9036	93.2281	93.8628	94.0746	94.2034	94.3404	94.2941	93.4381	93.4535
Montenegro	Both	15 to 19	Epilepsy	90.5487	90.6492	90.568	90.4525	90.4836	90.2398	89.7364	89.3874	89.3757	89.0894	89.0959	89.2459	89.4729	89.6701	89.9724	90.4388	91.5063	92.1358	92.5418	93.1769	93.1544	92.9435	92.6347	92.0819	91.7287	91.7673	91.6136	91.7424
Montenegro	Both	5 to 9	Epilepsy	87.1946	87.9888	87.8889	88.298	89.0905	89.4626	89.1169	89.1286	89.6131	89.8882	90.1785	90.7481	91.3238	91.4579	91.9044	91.8104	91.4711	92.0504	92.0564	91.7924	92.6931	94.6525	94.9184	95.0503	94.999	94.9286	94.1264	94.3308
Montenegro	Both	Post Neonatal	Epilepsy	95.0835	95.631	95.54	95.4501	95.3659	95.5771	95.562	95.6012	95.6475	95.6966	95.6855	95.7503	96.0952	96.4681	96.9721	97.3482	97.6455	97.9191	98.0299	98.1554	98.3105	98.6299	98.72	98.7951	98.8061	98.9649	98.9473	98.9454
Montenegro	Female	0 to 20	Epilepsy	91.173	91.8488	91.7132	91.8763	92.2547	92.4771	92.2557	92.1475	92.3255	92.6346	92.7666	93.0451	93.4232	93.6867	94.1412	94.3395	94.7677	95.139	95.1781	95.6146	95.7947	96.1401	96.0796	95.9352	95.8164	95.8894	95.4436	95.6143
Montenegro	Female	1 to 4	Epilepsy	90.5161	91.1411	91.1842	91.4985	91.9001	92.5333	92.7471	92.8748	92.9553	93.1535	93.4563	93.9205	94.3213	94.5196	94.6575	94.6424	94.4488	94.1482	93.807	93.678	93.4642	93.5652	93.5011	93.5408	93.6739	94.3364	94.4619	94.5509
Montenegro	Female	10 to 14	Epilepsy	89.617	90.7436	90.5316	90.4966	90.6059	90.8638	90.9883	91.04	91.1409	91.7948	91.903	92.0765	92.2219	92.3741	92.8579	92.7881	93.0502	93.4712	93.5568	94.009	94.2507	94.5727	94.8158	95.0432	95.1675	94.8713	94.1935	94.3484
Montenegro	Female	15 to 19	Epilepsy	88.8368	88.5003	88.3581	88.5617	88.7005	88.2452	87.3663	86.8864	87.4202	87.7008	87.6647	87.7295	88.0083	88.2087	88.6511	89.4228	91.3362	92.2639	92.7566	94.3904	94.2848	93.3248	92.3047	90.9567	89.9024	89.5352	89.0222	89.2312
Montenegro	Female	5 to 9	Epilepsy	87.9012	89.1445	89.0662	89.496	90.8778	91.242	90.8012	90.6438	90.6172	90.7224	90.8975	91.2636	91.7219	91.9403	92.3585	91.892	90.9784	91.2751	90.9652	90.2977	91.2778	93.7837	94.6267	95.3164	95.7599	95.6101	94.3028	94.5568
Montenegro	Female	Post Neonatal	Epilepsy	93.7555	94.4002	94.2847	94.1648	94.0791	94.3319	94.3433	94.4258	94.5243	94.6316	94.6654	94.7775	95.1603	95.5174	96.0106	96.3792	96.6693	96.9438	97.0577	97.2169	97.4028	97.7664	97.8765	97.9579	97.9468	98.1022	98.0721	98.0743
Montenegro	Male	0 to 20	Epilepsy	94.755	95.1052	95.0072	94.811	94.706	94.8204	94.6814	94.646	94.7525	94.5878	94.7878	95.155	95.4364	95.419	95.6478	95.9026	96.1682	96.5986	96.8479	96.8932	97.0593	97.5445	97.6452	97.6738	97.6612	97.8405	97.6704	97.6833
Montenegro	Male	1 to 4	Epilepsy	96.2832	96.5778	96.5566	96.5767	96.6121	96.8043	96.8622	96.9288	96.9979	97.0866	97.237	97.3781	97.4017	97.2455	97.2412	97.3036	97.467	97.6608	97.7132	97.7435	97.713	97.8486	97.9587	98.1028	98.0537	98.0269	97.8831	97.8623
Montenegro	Male	10 to 14	Epilepsy	90.0626	90.3094	90.0671	89.2815	88.7604	88.7741	88.3198	88.2088	88.7607	88.5379	89.0551	90.0534	90.7476	90.3041	90.5922	90.8836	90.4697	90.7947	90.9714	90.9955	91.3919	92.4087	92.5401	92.5079	92.6574	93.0258	92.0668	91.8978
Montenegro	Male	15 to 19	Epilepsy	92.683	93.078	93.0145	92.6335	92.5591	92.4728	92.2592	92.0221	91.6129	90.9157	90.9584	91.1735	91.3639	91.5589	91.7523	91.9874	92.3982	92.7876	93.1136	93.0095	93.0496	93.3839	93.5897	93.6301	93.7849	94.1021	94.2046	94.2817
Montenegro	Male	5 to 9	Epilepsy	87.2625	87.3489	87.2009	87.5117	87.4468	87.7746	87.5832	87.7935	88.8443	89.2868	89.6686	90.4418	91.1031	91.1412	91.585	91.9686	92.4099	93.2628	93.6697	93.917	94.6159	95.6936	95.2282	94.6885	94.0586	94.0916	93.9902	94.1177
Montenegro	Male	Post Neonatal	Epilepsy	95.9985	96.3776	96.3165	96.2616	96.1807	96.3244	96.2746	96.2551	96.2361	96.2128	96.1527	96.1505	96.4264	96.7929	97.2898	97.6507	97.9298	98.1701	98.2506	98.3011	98.3919	98.6236	98.6679	98.7167	98.7408	98.8799	98.8631	98.842
Poland	Both	0 to 20	Epilepsy	92.1956	92.5037	93.1101	93.7034	93.6199	94.0302	94.0389	94.0615	93.9737	93.8736	94.0645	93.9354	93.8413	94.0475	93.9885	93.8027	93.6745	93.5092	93.4326	93.5275	94.0231	94.2036	94.06	94.3254	94.8238	95.0717	95.4427	95.8384
Poland	Both	1 to 4	Epilepsy	93.6084	93.812	94.0581	94.3159	94.067	94.3955	94.4649	94.6021	94.5137	94.3277	94.3955	94.3316	94.3367	94.3963	94.332	94.1886	94.1515	93.9577	93.9103	93.9371	94.0802	94.151	94.1008	94.1342	94.1839	94.2232	94.1862	94.2861
Poland	Both	10 to 14	Epilepsy	89.4714	89.9405	91.0191	92.0673	92.261	92.5588	92.4721	92.5758	92.4835	92.3904	92.6306	92.2239	91.9568	91.8903	91.8487	91.5271	90.8204	90.5196	90.9124	90.59	91.0156	91.192	90.7931	90.7216	91.7117	92.0806	92.9564	93.6803
Poland	Both	15 to 19	Epilepsy	86.139	86.2769	86.9687	87.8	88.1853	88.6651	89.0709	88.977	89.0744	89.2254	89.3775	89.4497	89.3406	89.5969	89.5114	89.4114	89.2291	88.8803	88.3794	88.5518	88.8563	88.7831	88.3687	88.5067	89.0982	89.3509	89.861	90.0946
Poland	Both	5 to 9	Epilepsy	88.9821	90.0215	90.9816	91.5112	91.2201	91.9537	91.4352	91.5395	91.3988	91.2179	91.7016	91.3649	91.2864	91.7174	91.4157	90.7958	91.0122	91.2757	90.959	90.5371	91.332	91.5613	91.6317	92.5295	92.7366	92.8669	93.1064	93.7691
Poland	Both	Post Neonatal	Epilepsy	97.228	97.3328	97.4699	97.6382	97.5134	97.6738	97.6608	97.734	97.6937	97.6264	97.702	97.7044	97.6693	97.6473	97.5805	97.5334	97.5134	97.3981	97.3734	97.4487	97.5521	97.572	97.4881	97.4479	97.4644	97.5218	97.525	97.6008
Poland	Female	0 to 20	Epilepsy	93.9418	94.2273	94.8569	95.2045	95.2507	95.7564	95.7527	95.7824	95.7962	95.7547	95.9248	95.6796	95.6134	95.8507	95.7692	95.6293	95.5474	95.3954	95.2724	95.17	95.6757	95.6516	95.4783	95.5119	95.898	96.0573	96.5068	96.8784
Poland	Female	1 to 4	Epilepsy	90.8575	91.1288	91.4825	91.7735	91.4638	91.9248	92.1329	92.3403	92.297	92.1385	92.1778	92.0899	92.0771	92.1153	91.9444	91.7575	91.6135	91.3707	91.1811	91.1178	91.2669	91.4212	91.3768	91.3714	91.4214	91.5043	91.5311	91.7052
Poland	Female	10 to 14	Epilepsy	93.3327	93.8017	94.7114	95.2369	95.4158	95.4056	95.3832	95.5661	95.5806	95.669	95.7456	94.9895	94.8125	95.0263	95.0666	94.9698	94.5093	94.181	94.4621	93.7393	94.209	94.1062	93.7128	93.4333	94.2306	94.8078	95.7651	96.2366
Poland	Female	15 to 19	Epilepsy	87.4277	87.4684	88.2458	88.79	89.41	90.3079	90.6386	90.5551	90.6379	90.4788	90.7931	90.9157	90.924	91.2036	91.0634	91.2748	91.0957	90.61	89.9277	90.1315	90.7057	90.106	89.6328	89.5206	90.2515	90.2979	90.8823	91.1168
Poland	Female	5 to 9	Epilepsy	92.8018	93.5974	94.5692	94.8409	94.944	96.0093	95.3844	95.216	95.4399	95.7993	96.1763	95.7244	95.531	95.9393	95.6871	94.52	94.9702	95.5007	95.3684	94.7303	95.2719	95.4796	95.4275	95.8121	95.5753	95.3575	95.8148	96.5922
Poland	Female	Post Neonatal	Epilepsy	96.6137	96.701	96.8372	96.9689	96.8789	97.0356	97.0325	97.0723	97.0298	96.983	97.0255	97.0414	97.0059	96.9766	96.9063	96.8665	96.8344	96.7312	96.6693	96.6696	96.7103	96.7114	96.63	96.5903	96.5964	96.6338	96.6471	96.724
Poland	Male	0 to 20	Epilepsy	92.1946	92.4586	92.928	93.6273	93.4436	93.689	93.7102	93.7275	93.5688	93.4415	93.6207	93.626	93.5322	93.6765	93.6529	93.4656	93.3241	93.1806	93.1628	93.4178	93.804	94.1296	94.039	94.4578	94.9561	95.2324	95.4582	95.7942
Poland	Male	1 to 4	Epilepsy	95.8073	95.9719	96.1558	96.398	96.1907	96.4401	96.426	96.526	96.4164	96.2185	96.3108	96.2681	96.2915	96.3724	96.3795	96.2689	96.301	96.1371	96.177	96.2628	96.4096	96.4408	96.4011	96.4765	96.5455	96.578	96.5243	96.6037
Poland	Male	10 to 14	Epilepsy	84.2912	84.6442	85.7681	87.381	87.5467	88.2503	88.0735	88.04	87.7993	87.4665	87.9279	88.1491	87.8354	87.4014	87.2812	86.7012	85.7692	85.5379	86.0182	86.3375	86.6248	87.1966	86.8758	87.143	88.2635	88.2786	88.8995	89.8902
Poland	Male	15 to 19	Epilepsy	86.4455	86.6369	87.2437	88.2399	88.4501	88.6315	89.0757	88.9864	89.0962	89.459	89.5066	89.5537	89.3883	89.6369	89.6061	89.3142	89.1376	88.8882	88.5169	88.6528	88.757	89.0447	88.6923	89.0005	89.481	89.8703	90.32	90.5531
Poland	Male	5 to 9	Epilepsy	85.1666	86.3517	87.1721	87.9385	87.1878	87.4277	87.0923	87.5172	86.9496	86.1395	86.7216	86.5778	86.669	87.1148	86.8169	86.9423	86.8765	86.8195	86.3431	86.2477	87.2586	87.4752	87.6832	89.0847	89.792	90.3158	90.2524	90.6859
Poland	Male	Post Neonatal	Epilepsy	96.565	96.692	96.8256	97.0342	96.8671	97.0205	96.9855	97.0823	97.0258	96.9137	97.0148	96.9858	96.939	96.9136	96.8385	96.7706	96.7418	96.5795	96.5656	96.7011	96.8601	96.8933	96.7986	96.749	96.7691	96.8418	96.8253	96.8926
Romania	Both	0 to 20	Epilepsy	80.2163	82.8391	83.7023	84.0054	83.964	84.178	83.5767	83.5045	84.8254	85.1209	86.3086	87.2908	87.3939	87.1222	86.7642	86.6677	87.2415	87.6403	87.627	88.4388	89.0117	90.1076	90.1688	90.8331	91.1179	91.3113	91.2936	91.5972
Romania	Both	1 to 4	Epilepsy	88.7588	90.679	91.3325	91.7904	91.6258	91.9439	91.7576	91.9162	92.4762	92.7223	92.9222	93.115	93.3112	93.3188	93.0756	93.3279	93.5932	94.0222	94.172	94.2849	94.315	94.5637	94.694	94.8651	94.8284	94.9075	94.9659	94.9879
Romania	Both	10 to 14	Epilepsy	74.8758	77.1248	78.2862	79.4407	79.6611	79.9907	80.0722	79.0269	79.1046	79.2653	80.9143	81.9159	81.0236	81.4244	81.8196	81.9458	82.6967	83.3265	83.4566	83.5549	83.7111	84.6336	84.0504	85.5266	85.7366	86.0022	85.3831	85.7917
Romania	Both	15 to 19	Epilepsy	76.8814	78.6035	79.316	79.8452	80.3539	80.7473	80.092	79.9597	81.7703	81.7696	82.8715	84.0845	84.654	83.5595	82.7622	81.9759	82.2935	81.8907	80.9843	81.9093	82.7497	83.8773	83.8292	84.3656	85.0383	84.8638	84.8311	85.4455
Romania	Both	5 to 9	Epilepsy	69.4444	74.8551	76.4405	75.3479	74.692	74.2961	72.8286	73.7361	76.272	77.0506	79.4797	81.1657	81.1577	81.5991	81.4369	81.6655	82.0941	82.3434	82.207	83.3978	83.9838	86.4655	87.009	87.833	88.1586	89.0454	89.4857	89.6571
Romania	Both	Post Neonatal	Epilepsy	95.9363	96.5881	96.5161	96.3197	96.2904	96.5432	96.3005	96.2396	96.6699	97.1293	97.2749	97.365	97.4436	97.4725	97.4646	97.65	97.7869	97.9996	98.098	98.2009	98.2384	98.2635	98.2402	98.2406	98.2251	98.3286	98.4044	98.4508
Romania	Female	0 to 20	Epilepsy	84.7074	87.0797	87.6632	88.1161	88.0885	88.2041	87.6928	87.2826	88.2429	88.7204	89.9186	90.8012	90.8684	90.4977	90.4382	90.07	90.8113	91.1794	91.0224	91.6015	92.2102	93.5839	93.8044	93.9682	93.981	94.3136	94.2124	94.2568
Romania	Female	1 to 4	Epilepsy	86.3287	88.5036	89.068	89.6359	89.5417	89.8247	89.7766	90.164	90.8449	91.1565	91.2423	91.5505	91.7192	91.5927	91.3683	91.578	91.8381	92.2022	92.2858	92.3342	92.3964	92.7552	92.8719	93.0506	92.9049	93.0373	93.1834	93.2345
Romania	Female	10 to 14	Epilepsy	83.8561	85.1172	85.428	86.7733	86.8413	87.4982	86.2965	85.2896	85.8401	85.6593	87.33	87.4969	86.9062	87.6724	88.2987	87.9391	89.0058	89.3034	88.9198	89.2678	89.4405	90.7841	91.3527	91.9832	91.8928	92.0227	91.1558	91.2033
Romania	Female	15 to 19	Epilepsy	79.9539	81.78	82.9214	83.242	83.9397	83.4635	82.7254	81.5407	82.0345	83.0869	84.5913	86.667	87.2977	85.4565	84.7005	83.6746	84.4938	84.5232	83.6437	84.1952	85.4523	87.3549	87.4404	87.1729	87.7819	88.024	87.988	88.3483
Romania	Female	5 to 9	Epilepsy	75.7889	81.5145	82.1269	81.7842	80.8633	81.1257	81.3463	81.9078	84.79	85.5661	87.5027	88.4862	88.2086	88.1571	88.6804	88.1419	88.5515	88.6748	88.5554	89.5628	90.2571	92.8526	92.8849	92.9982	92.6355	93.7462	94.0751	93.7705
Romania	Female	Post Neonatal	Epilepsy	96.6654	97.0947	97.0315	96.9182	96.9235	97.104	97.0135	97.0107	97.3123	97.592	97.705	97.7932	97.8386	97.8427	97.8409	97.9161	97.9631	98.0438	98.0401	98.0446	98.0402	98.0473	98.0255	98.0251	98.016	98.0863	98.1508	98.1896
Romania	Male	0 to 20	Epilepsy	80.0989	82.4358	83.3831	83.4996	83.4559	83.7111	83.142	83.3725	84.7488	84.8179	85.7614	86.6401	86.761	86.6382	86.0928	86.2603	86.5685	86.9137	87.0263	87.8835	88.3058	88.935	88.8378	89.8232	90.297	90.3228	90.381	90.8613
Romania	Male	1 to 4	Epilepsy	90.5709	92.3334	93.0418	93.4294	93.2241	93.5675	93.3	93.3242	93.8184	94.0353	94.3116	94.4379	94.6576	94.7549	94.5022	94.7855	95.055	95.5249	95.7159	95.8674	95.8796	96.0655	96.2152	96.394	96.4394	96.5011	96.521	96.5445
Romania	Male	10 to 14	Epilepsy	64.4849	67.7434	69.9298	70.5637	70.9334	70.6803	72.6242	71.68	71.0158	71.6569	72.9947	75.085	73.9412	73.7702	73.7912	74.6476	74.8146	75.8271	76.734	76.4459	76.5493	76.7062	74.5063	76.9787	77.6109	78.0167	77.8988	78.7684
Romania	Male	15 to 19	Epilepsy	76.2064	77.7919	78.1913	78.8348	79.1774	80.1128	79.5144	80.0735	82.6935	81.9794	82.7628	83.3431	83.859	83.3237	82.5467	81.9625	81.9312	81.2578	80.3558	81.5036	82.017	82.5618	82.419	83.4836	84.172	83.7179	83.6864	84.4597
Romania	Male	5 to 9	Epilepsy	64.5483	69.0173	71.5914	69.7222	69.4503	68.3052	64.9788	66.1527	67.9647	68.6383	71.3919	73.7709	74.0981	75.1118	74.1943	75.3198	75.7302	76.1307	75.9773	77.2619	77.6656	79.7377	80.8318	82.4304	83.5487	84.0604	84.5601	85.2937
Romania	Male	Post Neonatal	Epilepsy	93.9912	94.9012	94.8162	94.5129	94.4259	94.7649	94.3268	94.1878	94.7741	95.4512	95.6297	95.7184	95.8305	95.8958	95.879	96.197	96.4321	96.7917	97.0003	97.2141	97.2932	97.3354	97.3053	97.3024	97.2725	97.4127	97.4956	97.547
Serbia	Both	0 to 20	Epilepsy	73.4099	78.1923	76.9313	77.3306	77.2253	76.6915	77.0097	77.9102	80.6347	81.1664	82.396	83.1085	82.6628	82.424	83.332	84.4015	86.458	88.51	89.9936	90.4827	91.4758	92.3664	93.0816	93.2268	93.5589	93.6455	93.6245	93.6984
Serbia	Both	1 to 4	Epilepsy	78.889	82.9334	82.4915	83.3925	83.1495	83.3127	84.4512	85.9416	86.4425	87.4615	88.5965	89.1688	88.4829	88.2645	89.2365	90.2151	91.5673	92.9938	94.2016	94.3435	94.8051	95.3225	96.0861	96.0955	96.139	96.2281	96.1541	96.1217
Serbia	Both	10 to 14	Epilepsy	75.0329	78.4026	77.133	77.9824	78.2428	77.8354	77.9569	77.9858	81.398	81.1783	82.0087	82.8759	82.962	82.8349	83.7997	84.5009	86.2436	88.0448	88.9525	89.4313	90.6692	91.1288	90.3346	91.1106	92.2701	91.941	91.4234	91.7516
Serbia	Both	15 to 19	Epilepsy	81.0518	82.7461	81.931	81.7907	81.5997	81.2072	81.1351	80.7827	83.7742	83.2752	83.9094	85.0165	85.2924	85.4093	85.7795	85.9382	86.7168	87.4512	87.957	88.6449	89.5589	90.4122	91.0099	91.2308	91.3838	91.2529	91.4823	91.3734
Serbia	Both	5 to 9	Epilepsy	69.926	74.9327	72.8279	72.682	71.6499	68.4532	65.2724	65.5375	71.2347	71.6208	72.7756	73.561	72.6697	71.8655	72.6182	74.3862	78.0283	81.3788	84.0062	84.5953	86.0673	87.6838	89.0867	88.6846	88.8721	89.6391	89.9463	90.3144
Serbia	Both	Post Neonatal	Epilepsy	76.6122	82.8778	81.5199	80.7907	81.9174	82.5101	84.1475	85.8421	85.2087	86.3908	88.108	86.7495	85.8392	85.869	86.7626	88.1231	90.7218	93.3259	95.0335	95.1623	95.4542	95.7906	96.5582	96.4287	96.4627	96.647	96.5469	96.5522
Serbia	Female	0 to 20	Epilepsy	78.2513	82.3666	81.1232	81.4733	81.1644	80.1775	79.82	80.0668	83.656	83.7886	84.9968	85.5839	85.5651	85.6122	86.6778	87.5362	89.3205	91.2453	92.3543	92.8608	93.6304	94.5043	95.0617	95.0829	95.404	95.5601	95.4433	95.414
Serbia	Female	1 to 4	Epilepsy	77.2315	81.6493	81.2643	82.2864	81.987	82.2373	83.3702	84.8606	85.3149	86.376	87.1932	87.5649	86.8474	86.5848	87.5847	88.5106	89.7332	91.2656	92.799	93.1435	93.735	94.2631	94.8759	94.5195	94.5258	94.8674	94.9138	94.8783
Serbia	Female	10 to 14	Epilepsy	81.3018	83.7918	82.566	83.4241	83.3729	82.5824	82.3543	81.8676	85.6816	85.2748	86.1558	86.8737	87.31	87.5039	88.318	88.6881	89.9602	91.3294	91.743	92.2561	93.1041	94.4255	94.3748	94.7096	95.53	95.2871	94.5183	94.203
Serbia	Female	15 to 19	Epilepsy	81.5418	83.538	82.2695	81.8856	81.5156	80.5174	80.0676	79.0773	83.8435	82.5973	83.896	85.1042	85.8762	86.2725	86.9565	86.9212	87.9699	89.3924	89.8578	90.5578	91.5547	92.7521	92.8336	93.1969	93.6131	93.4801	93.2936	93.1646
Serbia	Female	5 to 9	Epilepsy	76.8992	80.7532	78.7904	78.5661	77.1231	72.8977	67.968	66.9076	75.0101	74.8176	76.3822	77.4902	77.563	77.562	79.3062	81.0556	84.2279	87.0722	88.4428	89.0206	89.6868	90.0642	91.5289	91.4006	91.4927	92.1956	92.8328	93.332
Serbia	Female	Post Neonatal	Epilepsy	81.0112	85.8537	84.6486	83.9927	84.7136	85.067	86.3769	87.8001	87.3442	88.5393	89.7955	88.63	88.0749	88.2743	89.1674	90.4296	92.5489	94.4417	95.6257	95.6399	95.8051	96.0485	96.7569	96.6942	96.731	96.8654	96.7978	96.8366
Serbia	Male	0 to 20	Epilepsy	73.8899	78.3628	77.3399	77.7067	77.8328	77.8675	78.7939	80.158	81.4879	82.3124	83.3312	84.032	83.2726	82.8246	83.4143	84.4851	86.4031	88.1819	89.7394	90.1279	91.1414	91.8784	92.5999	92.8337	93.1141	93.1255	93.198	93.3509
Serbia	Male	1 to 4	Epilepsy	79.2833	83.2051	82.7247	83.6443	83.477	83.6378	84.8506	86.4078	86.9621	87.9793	89.3776	90.1095	89.4192	89.233	90.2331	91.2846	92.7807	94.1766	95.1944	95.2133	95.6053	96.126	96.9918	97.2349	97.3018	97.2285	97.0747	97.0421
Serbia	Male	10 to 14	Epilepsy	68.0457	72.1041	70.9729	71.6118	72.2896	72.56	73.2065	74.0574	76.1115	76.2516	76.8496	77.8351	77.4319	76.9275	78.0341	79.1416	81.2922	83.415	84.8846	85.2087	86.813	85.8956	84.1115	85.4556	86.9502	86.5796	86.5804	87.847
Serbia	Male	15 to 19	Epilepsy	81.5411	82.977	82.5227	82.5433	82.4852	82.5326	82.7209	82.8177	84.424	84.4587	84.6381	85.634	85.539	85.4645	85.5966	85.901	86.4762	86.7139	87.2574	87.9085	88.7282	89.2951	90.2255	90.3357	90.2928	90.1789	90.687	90.5886
Serbia	Male	5 to 9	Epilepsy	63.5751	69.4128	67.2992	67.2095	66.8539	65.5227	65.1827	67.2302	68.8997	70.0012	70.4994	70.8047	68.7922	67.0653	66.4523	68.0631	71.8843	75.5023	79.4767	80.0513	82.4068	85.4144	86.6139	85.9545	86.2696	87.0599	86.971	87.1671
Serbia	Male	Post Neonatal	Epilepsy	70.5659	78.6399	77.1733	76.39	78.0736	78.9911	81.0172	83.0152	82.1593	83.2682	85.5692	84.0079	82.6497	82.46	83.3277	84.7922	87.9512	91.4238	93.7705	94.0436	94.4961	94.9463	95.7669	95.557	95.5904	95.8366	95.7014	95.669
Slovakia	Both	0 to 20	Epilepsy	89.8599	89.8024	90.6866	90.8435	90.4173	90.2612	90.3148	89.8691	89.5442	89.4909	89.4677	89.752	89.2212	89.1223	89.6104	90.052	90.1852	89.8181	90.0578	90.6866	91.3984	91.5994	92.0084	92.567	92.8695	93.0435	93.505	94.0506
Slovakia	Both	1 to 4	Epilepsy	92.8339	92.7277	93.0854	93.282	93.173	93.1829	93.0964	93.0026	92.681	92.6672	92.4692	92.872	92.3266	91.9264	92.1903	92.3921	92.7127	92.8891	93.0495	93.063	93.3888	93.7096	93.7665	94.0253	93.9935	94.0592	94.0404	94.2584
Slovakia	Both	10 to 14	Epilepsy	87.5214	87.1499	88.1535	88.4546	87.7807	87.772	88.2119	87.9954	86.7153	85.7932	86.3531	87.1624	87.3006	86.8059	88.4042	90.7356	89.7436	88.3328	87.5405	86.8004	88.3103	89.9863	90.3808	90.8488	91.4876	90.651	91.7238	92.8948
Slovakia	Both	15 to 19	Epilepsy	86.0354	86.923	87.848	87.3615	86.9283	87.0878	87.4239	86.4401	86.7272	87.2724	86.9979	86.8224	86.3699	86.2302	86.7559	86.9282	87.4188	86.6759	86.3567	87.7693	88.4708	87.5574	87.5997	88.1524	88.011	88.027	88.8477	89.2056
Slovakia	Both	5 to 9	Epilepsy	85.4626	84.6491	86.2531	87.6077	87.375	86.2832	85.6617	85.6087	85.4491	85.0507	85.3415	85.4042	84.8261	87.0806	86.195	84.9728	84.8789	85.5382	88.4466	89.337	88.4354	88.0807	89.6915	90.1813	91.5037	92.726	92.355	92.5313
Slovakia	Both	Post Neonatal	Epilepsy	95.6403	95.5467	95.881	96.0651	95.9166	95.7801	95.7323	95.7775	95.5545	95.5538	95.6328	96.148	95.4479	94.7574	94.7643	94.7719	95.0894	95.3432	95.6047	95.8119	96.286	96.5977	96.4465	96.44	96.312	96.466	96.5973	96.8608
Slovakia	Female	0 to 20	Epilepsy	91.6588	91.8331	92.7428	92.5554	92.2711	92.3427	92.3985	92.2507	92.0149	91.8095	91.7314	92.3354	92.1	91.689	91.6653	92.5074	92.7349	92.2241	92.599	92.5838	93.2676	93.8554	94.3674	94.65	94.9854	94.8028	94.7947	95.2234
Slovakia	Female	1 to 4	Epilepsy	90.479	90.4229	90.9677	91.1242	91.0708	91.3005	91.3664	91.3817	91.1511	91.2471	91.0487	91.4841	90.8678	90.2676	90.4163	90.6145	90.9112	91.0315	91.0767	90.9281	91.248	91.6911	91.8728	92.332	92.3123	92.2951	92.204	92.4397
Slovakia	Female	10 to 14	Epilepsy	90.5987	91.3611	92.347	91.4894	90.4542	90.6807	91.5737	91.9321	90.1579	89.4647	90.6601	91.2598	90.5354	89.7278	90.1743	93.1881	93.0072	91.5353	90.7324	89.1048	90.8367	92.9074	93.7394	94.2551	94.6936	92.7856	93.2086	94.39
Slovakia	Female	15 to 19	Epilepsy	87.6296	88.4799	89.6803	88.8395	88.8967	89.2207	89.3266	88.2862	89.012	89.5455	88.463	88.1312	88.5957	88.631	88.8495	89.11	90.0142	89.5947	89.5946	90.1758	91.0567	90.5549	90.7684	90.5506	90.2086	90.4236	91.0822	91.3141
Slovakia	Female	5 to 9	Epilepsy	89.437	88.6306	89.704	90.9825	91.1288	90.5566	89.4559	89.8377	90.386	89.069	88.9783	91.3946	91.8869	92.2032	90.6644	90.4724	89.6337	88.8434	92.1601	93.1691	91.9552	92.2501	93.5439	93.6426	95.5441	96.0846	94.3674	94.1156
Slovakia	Female	Post Neonatal	Epilepsy	95.0617	94.9437	95.2745	95.3451	95.1027	94.8867	94.7796	94.823	94.6586	94.7353	94.852	95.4475	94.7896	94.1407	94.1488	94.1322	94.4279	94.697	94.991	95.2233	95.6384	95.8661	95.6402	95.6104	95.4977	95.7071	95.881	96.1754
Slovakia	Male	0 to 20	Epilepsy	90.2439	89.9927	90.6807	91.1193	90.6512	90.3243	90.3638	89.7349	89.3924	89.4856	89.5176	89.4673	88.7817	88.9943	89.8498	89.8523	89.8767	89.7089	89.7787	90.8562	91.4497	91.2608	91.4919	92.1815	92.3934	92.8509	93.6447	94.1865
Slovakia	Male	1 to 4	Epilepsy	94.6565	94.5176	94.7589	94.9825	94.84	94.7157	94.5366	94.3797	94.0035	93.9302	93.7329	94.1194	93.6172	93.3437	93.6816	93.885	94.2249	94.4335	94.6654	94.7819	95.1148	95.3639	95.3471	95.4854	95.454	95.5792	95.6158	95.8349
Slovakia	Male	10 to 14	Epilepsy	83.6122	81.5979	82.4383	84.4393	84.4312	84.0672	83.7379	82.6771	82.3564	81.2432	80.7472	81.7573	83.2051	83.3097	86.3705	87.3122	85.3058	84.2283	83.5826	84.2678	85.1894	85.9963	85.6755	85.972	86.8001	87.7289	89.599	90.5595
Slovakia	Male	15 to 19	Epilepsy	85.9914	86.871	87.5737	87.3475	86.6028	86.6438	87.1159	86.2032	86.1745	86.7064	86.9899	86.9426	85.9154	85.7021	86.4329	86.5531	86.7441	85.8007	85.2487	87.1248	87.6562	86.4896	86.4023	87.4431	87.4385	87.3084	88.2023	88.6224
Slovakia	Male	5 to 9	Epilepsy	81.6634	80.9258	82.9844	84.2739	83.5984	81.9965	82.0079	81.417	80.4091	81.1593	81.8823	79.1242	77.3441	81.7394	81.7721	79.4801	80.2877	82.615	84.7165	85.3697	84.94	83.8446	85.6658	86.5787	87.0691	88.9821	90.2892	90.983
Slovakia	Male	Post Neonatal	Epilepsy	95.3875	95.3337	95.6634	95.9934	95.9787	95.9551	95.9914	96.0339	95.7443	95.6386	95.6638	96.0468	95.3223	94.6059	94.6049	94.6448	94.9667	95.1756	95.3635	95.5125	96.0333	96.4367	96.3861	96.404	96.2553	96.3217	96.3839	96.5889
Slovenia	Both	0 to 20	Epilepsy	93.8133	93.9585	94.1967	94.2074	93.9941	94.4448	94.9321	94.8873	95.0101	95.6209	96.214	96.2101	96.3371	96.5	96.9302	97.3615	97.3357	97.1191	97.2685	97.7735	98.264	98.6452	98.8754	98.7028	98.8171	98.7259	98.6547	98.8679
Slovenia	Both	1 to 4	Epilepsy	93.3451	93.4687	93.6976	93.9091	94.0794	94.508	94.7825	94.9459	95.1208	95.4276	95.5847	95.6799	95.6366	95.637	95.747	95.7593	95.8161	95.7722	95.7682	95.8331	95.8036	95.944	96.2823	96.3604	96.5507	96.5228	96.4485	96.5275
Slovenia	Both	10 to 14	Epilepsy	92.0381	91.8245	91.9987	92.3556	93.1245	92.8886	92.1651	91.6406	92.258	94.1011	95.8648	96.0476	96.3821	96.5982	95.8785	96.3724	96.6459	96.4459	96.8086	97.8591	98.5602	98.5513	98.8069	98.1515	97.4136	96.5915	96.3949	96.8839
Slovenia	Both	15 to 19	Epilepsy	91.5087	91.2867	91.1196	90.8968	90.432	90.9637	91.678	91.9463	91.5666	91.5784	92.0442	91.7575	91.8626	92.0062	92.9663	93.5781	93.2956	92.8933	93.1797	93.8911	94.4895	94.8397	94.7147	94.3314	94.3572	94.1358	93.928	94.0281
Slovenia	Both	5 to 9	Epilepsy	92.2229	93.8251	95.1093	94.6857	92.9274	93.7364	95.4389	94.6814	95.1961	95.9252	95.7907	95.8179	95.9639	96.3337	97.3177	97.8801	97.5837	97.1058	96.4306	96.1722	97.0313	97.9873	97.8449	97.6661	98.1399	98.6722	98.8618	99.1084
Slovenia	Both	Post Neonatal	Epilepsy	96.085	96.1336	96.276	96.4662	96.6419	97.1004	97.4276	97.6243	97.7603	97.9838	98.1367	98.2594	98.3015	98.3637	98.498	98.5262	98.6149	98.6739	98.769	98.8683	98.9264	99.0312	99.178	99.1922	99.2953	99.3231	99.3191	99.3388
Slovenia	Female	0 to 20	Epilepsy	95.3846	95.6483	95.6597	96.011	96.0879	96.2805	97.0713	96.9682	96.8444	96.8234	97.4874	97.8833	97.7064	97.4065	97.9181	98.3276	98.188	97.5041	97.6461	98.2776	98.8632	99.3017	99.3755	99.1192	99.4665	99.6853	99.5793	99.7218
Slovenia	Female	1 to 4	Epilepsy	91.5968	91.7857	91.9987	92.4584	92.8748	93.2894	93.5949	93.5216	93.7586	93.9362	94.2501	94.3884	94.4413	94.4194	94.6037	94.5723	94.5398	94.3389	94.2074	94.057	93.8847	93.9783	94.4373	94.629	94.9279	94.9814	94.9305	95.0558
Slovenia	Female	10 to 14	Epilepsy	96.5887	96.413	95.9482	96.6965	97.7769	97.4262	97.1441	97.1308	96.8738	97.4483	98.8015	99.2771	99.1849	98.6792	97.7779	98.214	98.4037	97.2939	97.7457	98.957	99.633	99.6721	99.5166	99.2495	99.48	99.7055	99.618	99.7048
Slovenia	Female	15 to 19	Epilepsy	91.6091	91.7222	91.121	91.4791	91.3058	91.4069	92.5492	92.0138	91.3528	91.0714	92.2445	92.681	92.2854	91.8139	93.3343	94.3271	93.8042	92.8319	93.2908	94.3684	95.5267	96.2982	95.7808	94.9844	95.3143	95.5653	95.3285	95.3882
Slovenia	Female	5 to 9	Epilepsy	93.6838	95.085	96.5997	96.3153	94.836	95.674	98.4678	99.029	99.4804	98.613	97.7233	98.3168	97.859	97.6315	98.9623	98.9915	98.6467	97.8094	97.0779	97.4999	98.4712	99.412	99.4328	98.746	99.1524	99.57	99.4182	99.6994
Slovenia	Female	Post Neonatal	Epilepsy	96.3473	96.5341	96.6243	96.7869	96.9206	97.1848	97.4123	97.4255	97.5453	97.6615	97.8902	98.0104	98.0728	98.0579	98.1544	98.1584	98.1675	98.1047	98.1229	98.1399	98.1915	98.3219	98.4684	98.4846	98.5648	98.5878	98.5902	98.6355
Slovenia	Male	0 to 20	Epilepsy	93.6372	93.6478	94.0444	93.7472	93.315	93.9094	94.0227	94.0389	94.3559	95.4149	95.8242	95.4581	95.8379	96.3958	96.666	97.0339	97.1184	97.3736	97.4975	97.7832	98.0867	98.3376	98.6641	98.6019	98.4783	98.1207	98.0936	98.3284
Slovenia	Male	1 to 4	Epilepsy	94.816	94.8929	95.1256	95.1808	95.1951	95.6284	95.885	96.2051	96.3534	96.7516	96.8196	96.8902	96.7821	96.796	96.8556	96.8955	97.0001	97.0481	97.1175	97.3152	97.3764	97.5511	97.8213	97.8371	97.9712	97.9077	97.8349	97.9045
Slovenia	Male	10 to 14	Epilepsy	85.1462	84.9174	86.0342	85.7365	85.8682	85.8222	84.5346	83.291	85.0775	88.4936	90.5445	90.2729	91.2439	92.564	92.2759	92.7759	93.1279	94.3617	94.4961	95.0812	95.6863	95.6062	96.4572	95.3363	93.2591	90.9931	90.6568	91.6917
Slovenia	Male	15 to 19	Epilepsy	92.254	91.8064	91.9367	91.324	90.6803	91.4791	91.8709	92.6658	92.4919	92.7024	92.6591	91.8875	92.3434	92.92	93.465	93.7892	93.6805	93.6795	93.8175	94.2329	94.4093	94.4517	94.6105	94.5341	94.3513	93.8184	93.6492	93.7847
Slovenia	Male	5 to 9	Epilepsy	90.7648	92.4419	93.3114	92.7617	90.8547	91.5276	91.6939	89.3893	89.911	92.4607	93.2401	92.5855	93.4862	94.5897	95.073	96.2479	96.0424	96.0547	95.5189	94.4483	95.07	95.9405	95.6123	96.0788	96.5901	97.2068	97.8005	97.9826
Slovenia	Male	Post Neonatal	Epilepsy	94.6677	94.5395	94.754	94.9774	95.2036	95.9047	96.3477	96.782	96.9235	97.2723	97.3141	97.4352	97.4496	97.6188	97.8019	97.8625	98.0509	98.2701	98.458	98.6564	98.714	98.7744	98.9108	98.9172	99.0415	99.069	99.0502	99.0268
Eastern Europe	Both	0 to 20	Epilepsy	88.0648	87.7563	87.4589	86.2743	85.7909	85.9029	86.9173	87.7405	88.2394	88.1854	88.3991	88.9903	89.6627	90.2308	90.7999	91.2168	91.9877	92.5216	93.3349	94.2896	94.9164	95.4667	95.7737	96.1511	96.0435	95.6482	95.8549	96.2258
Eastern Europe	Both	1 to 4	Epilepsy	95.2269	95.2909	95.3897	95.2829	95.4203	95.5165	95.6302	95.6792	95.8391	95.8934	95.9765	95.9973	96.1783	96.2423	96.295	96.4185	96.5015	96.5472	96.6782	96.7959	96.9734	97.0349	96.9685	97.1105	97.213	97.2951	97.3842	97.5285
Eastern Europe	Both	10 to 14	Epilepsy	84.7583	84.1019	83.7794	82.8046	82.7185	83.225	84.5859	85.6508	86.3971	86.5118	86.9809	87.7411	88.5338	89.2647	89.844	90.4318	91.1308	91.5312	92.2564	92.9724	93.4475	94.0312	94.5294	94.8348	94.2905	93.4983	93.7249	94.2421
Eastern Europe	Both	15 to 19	Epilepsy	80.4397	80.3107	79.5707	77.2573	76.0169	76.3277	78.5162	80.6185	81.7651	81.8603	82.3453	83.648	84.6261	85.3928	86.1791	86.3917	87.3217	87.7426	88.407	89.6419	90.1443	90.8213	91.263	91.5046	90.9023	89.3752	89.5059	90.079
Eastern Europe	Both	5 to 9	Epilepsy	83.9988	83.3803	83.6519	83.1477	83.4178	83.7802	84.8849	85.4381	85.9875	86.4394	87.0124	87.3982	88.3828	89.0098	89.3965	90.1167	90.9758	91.6488	92.5903	93.2871	93.8891	94.3191	94.502	94.9573	94.9108	94.8591	95.0287	95.317
Eastern Europe	Both	Post Neonatal	Epilepsy	98.3278	98.3743	98.3664	98.1791	98.1605	98.2696	98.3705	98.3594	98.4852	98.5212	98.5518	98.6007	98.7291	98.7895	98.8115	98.8256	98.7889	98.8027	98.9489	99.0773	99.2151	99.1659	99.0589	99.1753	99.2787	99.3821	99.4446	99.5248
Eastern Europe	Female	0 to 20	Epilepsy	90.7494	90.4393	90.1689	89.3965	89.1505	89.2074	89.8624	90.4448	91.0258	91.1998	91.4963	91.9573	92.4301	92.8466	93.4126	93.895	94.37	94.6942	95.249	95.8888	96.3092	96.7368	96.9917	97.3152	97.1727	96.8197	96.8417	97.2144
Eastern Europe	Female	1 to 4	Epilepsy	93.4637	93.5053	93.5946	93.4644	93.604	93.6851	93.7925	93.8644	94.1471	94.2561	94.41	94.4568	94.6526	94.6687	94.7484	94.855	94.9213	94.9252	94.9982	95.0425	95.1962	95.2419	95.1363	95.2676	95.3867	95.4886	95.589	95.7715
Eastern Europe	Female	10 to 14	Epilepsy	89.9829	89.4284	89.0212	88.3937	88.2063	88.3882	89.2699	90.1068	90.815	91.1654	91.5152	92.1087	92.6393	93.1057	93.6961	94.1177	94.4994	94.6669	94.999	95.3354	95.609	96.1171	96.5051	96.6806	96.1836	95.4023	95.4983	96.028
Eastern Europe	Female	15 to 19	Epilepsy	80.5809	80.2661	79.7258	78.2186	77.5989	77.8539	79.4642	81.1418	82.419	82.7878	83.5587	84.7144	85.5041	86.1738	87.0364	87.6665	88.2976	88.6451	89.356	90.4775	90.8461	91.5105	92.0746	92.4307	91.7659	90.4678	90.0195	90.6332
Eastern Europe	Female	5 to 9	Epilepsy	88.2983	87.891	87.8738	87.3092	87.5548	87.8817	88.6801	89.0709	89.8523	90.4691	90.9297	91.1412	91.7085	92.198	92.7093	93.3573	93.9893	94.3742	94.903	95.4137	95.8408	96.1375	96.2888	96.7456	96.6198	96.3792	96.4178	96.7421
Eastern Europe	Female	Post Neonatal	Epilepsy	97.9795	97.9914	97.9705	97.8353	97.8021	97.8958	97.9565	97.9028	97.9395	97.9166	97.9374	98.0386	98.2008	98.28	98.3206	98.3388	98.2958	98.2559	98.3231	98.383	98.4735	98.424	98.3316	98.428	98.5204	98.6081	98.6679	98.7489
Eastern Europe	Male	0 to 20	Epilepsy	88.0136	87.7688	87.5111	86.1967	85.599	85.747	86.8917	87.78	88.1183	87.8821	87.9859	88.5743	89.2826	89.8617	90.3061	90.5689	91.4495	92.0651	92.9506	94.0004	94.6861	95.2336	95.5223	95.8712	95.8146	95.4567	95.792	96.0877
Eastern Europe	Male	1 to 4	Epilepsy	96.1813	96.2554	96.3574	96.2627	96.3971	96.5023	96.6197	96.6533	96.7362	96.7563	96.7958	96.7989	96.9692	97.0611	97.0956	97.2311	97.327	97.4023	97.5733	97.7402	97.9353	98.0092	97.9697	98.122	98.2176	98.2909	98.3769	98.502
Eastern Europe	Male	10 to 14	Epilepsy	78.517	77.8067	77.6636	76.3312	76.4013	77.307	79.1514	80.3825	81.0644	80.8105	81.3858	82.2734	83.3326	84.3522	84.8232	85.5737	86.6361	87.3309	88.5305	89.7041	90.4084	91.0081	91.5898	92.0431	91.5331	90.8773	91.271	91.6832
Eastern Europe	Male	15 to 19	Epilepsy	81.74	81.7301	80.8807	78.123	76.5095	76.8455	79.3258	81.6326	82.6485	82.5671	82.84	84.1827	85.2405	86.0396	86.7421	86.6591	87.7577	88.2173	88.8335	90.1029	90.6806	91.3436	91.6879	91.8461	91.3107	89.685	90.2092	90.7334
Eastern Europe	Male	5 to 9	Epilepsy	80.2994	79.4856	80.0777	79.6974	79.9596	80.3264	81.6806	82.3623	82.5571	82.7538	83.4005	83.9676	85.3771	86.133	86.3482	87.0998	88.1524	89.1091	90.4546	91.2984	92.0479	92.5985	92.8036	93.211	93.2753	93.4745	93.7983	94.0185
Eastern Europe	Male	Post Neonatal	Epilepsy	97.9672	98.0479	98.0447	97.7757	97.7692	97.8908	98.0425	98.0838	98.3259	98.4392	98.4817	98.4609	98.5507	98.5978	98.6039	98.6136	98.571	98.6321	98.8493	99.0389	99.224	99.173	99.046	99.1887	99.3071	99.4363	99.5094	99.5993
Belarus	Both	0 to 20	Epilepsy	82.3376	82.1824	81.5971	80.709	81.3812	82.0317	83.2543	84.1521	83.9417	84.3726	85.8568	86.6612	85.7344	86.3513	86.7916	86.7593	87.106	87.7165	88.5221	88.7069	88.6055	89.1037	90.522	91.3121	92.0294	93.1093	93.2631	93.3148
Belarus	Both	1 to 4	Epilepsy	93.2633	93.5516	93.4426	93.3031	93.4896	93.496	93.6048	93.7278	93.8011	94.0993	94.2482	94.5225	94.4064	94.4878	94.5743	94.6507	94.8024	94.9588	95.1911	95.3537	95.5926	95.8081	96.0154	96.1549	96.2726	96.4053	96.4594	96.6135
Belarus	Both	10 to 14	Epilepsy	74.9905	75.3606	74.3142	73.959	76.5815	79.6532	81.5772	82.387	81.5482	82.0866	83.716	85.3997	84.8103	85.7173	86.5527	86.0795	85.6103	85.7002	86.3287	86.2819	85.8411	85.3463	86.7178	87.7361	87.8292	88.8582	90.006	90.5342
Belarus	Both	15 to 19	Epilepsy	73.0436	71.9499	71.0859	68.6827	69.2843	69.9657	72.6666	75.1077	74.9934	75.2606	78.6758	80.008	78.9466	79.8358	80.211	79.9243	80.4641	81.3739	82.1577	82.0043	80.5423	80.1191	82.0995	83.1346	84.3757	86.0177	85.4529	84.7865
Belarus	Both	5 to 9	Epilepsy	76.1084	76.4117	76.5543	77.1647	77.7405	77.8893	78.8071	79.4365	80.7823	83.2365	83.6507	83.6296	82.0232	82.9289	83.6618	84.4918	84.7375	84.3338	84.624	83.8958	84.5752	86.5795	87.4514	87.4398	88.1438	89.861	90.0128	90.1928
Belarus	Both	Post Neonatal	Epilepsy	98.3413	98.3791	98.3569	98.2962	98.333	98.3449	98.3653	98.4002	98.4246	98.5129	98.5452	98.6421	98.5742	98.5895	98.6267	98.6783	98.7865	98.9361	99.1051	99.2408	99.3788	99.5013	99.5913	99.6423	99.7039	99.7574	99.7675	99.7998
Belarus	Female	0 to 20	Epilepsy	84.6301	84.578	83.3611	82.0596	82.7607	83.4512	84.3293	84.5881	84.8868	85.9728	87.7954	87.5603	86.8641	87.8799	88.3807	88.6618	88.8045	89.1318	90.3456	90.3756	90.05	90.1589	91.2892	92.1298	92.7351	93.4653	93.319	93.3202
Belarus	Female	1 to 4	Epilepsy	90.96	91.227	91.0432	90.5427	90.8376	90.8032	91.043	91.2375	91.5461	91.8322	92.1902	92.1122	92.134	92.2721	92.4345	92.559	92.7787	92.9913	93.2416	93.3976	93.6797	93.9646	94.1933	94.3557	94.5322	94.6746	94.7439	94.9191
Belarus	Female	10 to 14	Epilepsy	79.7529	80.9254	79.3252	78.3336	80.4076	83.1254	84.8963	84.5895	84.1078	85.2124	87.1089	87.7179	87.5382	88.5978	89.3233	88.9299	88.1007	87.9269	89.0678	88.8242	88.4742	88.5808	89.2297	89.0437	88.721	89.0293	90.1198	90.8872
Belarus	Female	15 to 19	Epilepsy	70.6294	68.6158	66.2047	63.181	64.4671	65.9067	67.4908	68.865	69.7039	71.205	75.9027	76.4585	75.7876	77.6412	78.0066	78.2853	78.6627	79.5381	81.3843	80.7829	78.5557	76.9197	79.1212	81.0258	83.2099	84.1363	81.8009	80.6181
Belarus	Female	5 to 9	Epilepsy	82.9371	83.5116	82.6394	82.1446	82.1875	81.4949	82.4924	83.4106	85.5561	89.0546	89.8994	87.395	85.171	86.5517	87.7257	89.2966	89.5499	88.3285	89.0069	88.7648	88.8939	89.7065	90.1234	91.0271	90.8117	92.6151	92.8059	92.7541
Belarus	Female	Post Neonatal	Epilepsy	98.249	98.2681	98.2485	98.2216	98.2368	98.234	98.2325	98.2298	98.2308	98.2327	98.2528	98.251	98.2495	98.2748	98.3158	98.3617	98.4409	98.5441	98.6442	98.7275	98.8158	98.8883	98.9452	98.9757	99.009	99.0498	99.0502	99.0802
Belarus	Male	0 to 20	Epilepsy	83.8357	83.6152	83.7002	83.3504	83.8686	84.3601	85.6476	86.9247	86.3183	86.1037	87.0119	88.5529	87.6133	87.7751	88.0806	87.7874	88.2359	88.9692	89.2699	89.5497	89.6526	90.3772	91.76	92.3507	93.0219	94.1882	94.5698	94.6585
Belarus	Male	1 to 4	Epilepsy	94.6908	94.9928	94.9354	95.0164	95.1416	95.1745	95.2044	95.2846	95.2178	95.5212	95.5457	96.0261	95.8355	95.8891	95.9352	95.9843	96.0944	96.2177	96.4348	96.6006	96.8132	96.989	97.1839	97.3113	97.3964	97.5251	97.5736	97.7159
Belarus	Male	10 to 14	Epilepsy	71.3366	70.4652	70.4199	71.0702	74.0497	77.1133	78.9216	81.2051	79.963	79.5457	80.5001	83.469	82.3982	82.9646	83.8478	83.3582	83.4904	83.9439	83.7538	83.9999	83.5061	82.2564	84.4435	87.0189	87.7017	89.6092	90.6811	90.8022
Belarus	Male	15 to 19	Epilepsy	76.6351	76.177	76.3481	74.4398	74.5637	74.7276	78.0094	81.0025	80.2836	79.7534	82.1955	83.9501	82.6911	82.9327	83.2985	82.6637	83.2827	84.1872	84.2793	84.4342	83.52	83.8713	85.6209	86.0666	86.6625	88.6676	89.2458	88.9436
Belarus	Male	5 to 9	Epilepsy	70.1503	70.0532	71.3994	73.2625	74.4162	75.5503	76.2665	76.4667	76.6968	77.6391	77.5271	80.4359	79.7484	80.033	80.2033	80.1117	80.339	80.9422	80.7553	79.5422	80.8086	84.0073	85.3312	84.2669	85.9863	87.4337	87.5336	87.98
Belarus	Male	Post Neonatal	Epilepsy	97.536	97.6068	97.5914	97.4932	97.5618	97.5971	97.6446	97.7207	97.7655	97.9569	97.9996	98.225	98.0678	98.0681	98.098	98.1532	98.2928	98.4917	98.7357	98.9279	99.1255	99.3077	99.4411	99.5178	99.6131	99.6848	99.7081	99.7467
Estonia	Both	0 to 20	Epilepsy	79.7831	80.7686	80.5376	80.7708	79.6016	79.1622	81.3846	81.8967	82.4924	83.7032	83.0452	81.2514	80.1774	81.1555	81.232	81.9401	82.3064	83.4374	84.6525	86.4711	87.6668	88.5673	89.778	90.1566	89.2262	88.7054	89.9606	90.6193
Estonia	Both	1 to 4	Epilepsy	90.2329	90.918	90.8042	91.4531	91.4678	91.1186	91.686	91.3862	91.5453	91.8669	91.6722	91.6189	91.92	92.0107	91.9735	92.0059	92.6237	92.9766	93.4081	93.9239	94.1296	94.8041	94.4784	94.9014	95.0084	94.9183	95.1741	95.3548
Estonia	Both	10 to 14	Epilepsy	81.6515	81.1003	79.2214	79.6574	79.3283	79.3994	79.9066	82.4835	85.0706	86.963	85.3617	83.8889	83.8729	82.5952	85.205	88.085	86.9635	84.3776	85.0124	88.344	87.3577	83.3453	89.2904	91.5489	88.9864	87.3193	88.8408	89.8044
Estonia	Both	15 to 19	Epilepsy	67.0299	68.0833	69.2205	68.1163	64.5759	65.3218	71.6041	71.4183	70.6851	72.5753	73.3538	70.4951	67.5249	70.2094	70.2416	72.373	72.5714	74.3821	75.0258	77.0052	79.8199	79.9666	80.0974	79.5051	77.1196	75.8788	77.3944	78.4904
Estonia	Both	5 to 9	Epilepsy	77.1569	79.3468	78.9693	79.6549	79.6572	77.3965	77.561	79.17	81.0533	82.6187	80.9173	79.8463	81.4423	86.6135	85.8175	81.9031	83.8266	87.8524	89.7023	87.4622	86.007	90.8448	91.8787	89.6172	89.0096	89.2451	91.3054	91.5528
Estonia	Both	Post Neonatal	Epilepsy	89.8931	90.2565	89.526	90.0282	89.6202	89.1708	90.2553	90.4011	91.2649	91.9009	91.8349	91.4867	91.7384	91.5196	91.2817	91.5656	92.5696	93.2698	94.2955	95.3978	95.8076	96.6463	96.3724	96.8091	96.9092	96.8203	97.0788	97.2695
Estonia	Female	0 to 20	Epilepsy	83.3092	84.0069	83.4809	84.0673	83.3683	83.6511	83.9285	85.9816	87.8448	87.8873	88.0149	87.0725	86.5172	86.1319	86.1443	86.0283	86.2463	87.1228	87.9728	90.0021	90.0648	90.5944	91.5454	91.7218	91.3914	90.7616	91.1265	92.3158
Estonia	Female	1 to 4	Epilepsy	87.9542	88.629	88.5705	89.4558	89.3401	88.9881	89.6489	89.8878	90.4582	90.5906	90.7634	90.0384	90.2215	90.2461	89.7197	89.6387	90.5707	90.9748	91.5794	92.2498	92.3504	93.1964	92.6911	93.0473	93.323	93.3712	93.6706	93.8882
Estonia	Female	10 to 14	Epilepsy	89.2704	87.516	85.5442	87.5725	88.9235	88.9946	86.3833	91.1712	93.653	92.2995	92.7595	92.18	89.7779	87.2646	89.0318	91.5856	91.2277	88.8826	90.7806	93.7906	92.0373	90.6127	94.0061	93.947	92.6577	91.2997	91.386	92.9505
Estonia	Female	15 to 19	Epilepsy	64.8571	66.9582	68.6485	67.8079	62.5482	64.9339	69.0702	69.2729	72.0579	74.5177	75.1154	74.3899	73.8146	73.9479	74.5168	74.334	74.5137	75.66	73.6316	78.5737	80.612	76.5135	76.6536	75.7476	73.7191	71.67	72.1523	75.334
Estonia	Female	5 to 9	Epilepsy	82.2141	83.9807	82.2477	81.788	83.3142	82.9055	81.3642	85.3104	87.4052	86.5033	86.1359	85.3085	87.8665	91.3943	90.4356	87.1454	86.5987	92.0648	95.4967	90.1659	87.0533	94.2907	95.8525	95.3935	95.5234	95.2074	95.3531	95.7296
Estonia	Female	Post Neonatal	Epilepsy	88.5818	88.781	87.902	88.528	87.8989	87.6063	88.8668	89.7642	91.1203	91.6976	92.0398	91.2238	91.5498	91.6418	90.9655	91.0482	91.9534	92.534	93.6472	94.894	95.1366	95.8155	95.406	95.7813	95.9698	95.9373	96.2153	96.4449
Estonia	Male	0 to 20	Epilepsy	80.724	81.7814	81.8662	81.7741	80.4573	79.53	82.938	82.1126	81.5949	83.5385	82.407	80.3173	79.0589	80.9308	81.0394	82.2536	82.6635	83.7694	85.0277	86.3179	88.1764	89.1869	90.3635	90.8254	89.5771	89.2366	90.9832	91.062
Estonia	Male	1 to 4	Epilepsy	91.6376	92.3661	92.2521	92.7756	92.8845	92.5456	93.0636	92.4651	92.3975	92.8268	92.4344	92.7768	93.1376	93.2555	93.4723	93.5567	93.9767	94.2864	94.6115	95.0314	95.2915	95.8563	95.6409	96.0999	96.1117	95.9464	96.1892	96.3552
Estonia	Male	10 to 14	Epilepsy	73.2554	74.453	72.983	71.1759	68.6343	68.6862	73.338	72.6404	75.0764	81.0323	77.0169	74.5965	77.5773	78.0021	81.3169	84.2262	82.2451	79.6963	78.5713	81.8771	82.071	75.2105	83.7104	88.7341	84.8205	82.9686	86.2532	86.2378
Estonia	Male	15 to 19	Epilepsy	71.0222	71.3666	72.0789	70.8701	68.5451	68.3254	75.4984	75.1183	72.4476	73.9408	74.7733	70.9126	66.7498	70.6717	70.3418	73.596	73.8141	75.8836	78.004	78.1767	81.2689	83.8501	83.9754	83.6059	81.1541	80.4691	82.5266	82.3216
Estonia	Male	5 to 9	Epilepsy	73.3655	75.8006	77.0721	79.0069	77.1731	72.9844	75.0997	73.85	75.3045	79.5051	76.4552	75.2325	75.6449	82.1967	81.6868	77.4989	81.978	84.065	83.9971	85.3808	85.9023	87.6175	87.9688	83.9024	82.5141	83.3146	87.3019	87.3449
Estonia	Male	Post Neonatal	Epilepsy	90.8751	91.4698	90.9549	91.2687	91.1749	90.519	91.3237	90.4349	90.604	91.2856	90.6795	90.9562	91.1246	90.5289	90.8877	91.4301	92.5236	93.3377	94.2043	95.079	95.699	96.7432	96.6678	97.1934	97.1958	97.0569	97.3049	97.4616
Latvia	Both	0 to 20	Epilepsy	88.7387	88.9003	88.4626	88.6083	88.3281	87.4795	88.2868	87.3359	86.7396	87.0936	87.208	86.1385	85.3601	85.2153	85.08	84.7544	84.4391	85.342	88.1399	90.0676	90.9131	91.8724	93.2006	93.5159	93.1994	93.8222	94.2188	94.2318
Latvia	Both	1 to 4	Epilepsy	95.5124	95.4233	95.1806	95.386	95.4982	95.1655	95.0861	94.7683	94.6256	94.8522	94.9251	94.6271	94.4985	94.6817	94.9237	95.1794	95.333	95.4355	95.9275	96.221	96.5535	96.6382	96.7206	96.8526	97.0239	97.1215	97.1791	97.2903
Latvia	Both	10 to 14	Epilepsy	88.8024	88.8755	88.9513	88.6181	87.8508	87.7735	89.8845	89.7174	90.052	89.4169	88.9491	88.9073	88.7076	88.3921	87.8096	87.2404	86.8291	86.7943	88.2917	89.1385	90.1854	93.8254	95.1115	93.1098	92.9135	93.716	93.9756	93.6466
Latvia	Both	15 to 19	Epilepsy	80.578	81.24	80.3867	80.4944	80.1698	78.3509	79.0505	78.2168	77.7663	79.7389	80.783	78.8546	77.4624	77.5344	77.2528	76.3105	75.3824	76.8334	81.2381	84.3818	84.2935	84.4232	85.6015	86.2261	84.2017	85.3213	86.2572	85.246
Latvia	Both	5 to 9	Epilepsy	80.8029	81.1807	81.163	81.9619	81.9725	81.9527	83.9722	82.0389	80.4378	80.0601	79.7956	79.045	79.1757	78.7695	79.4183	80.2438	80.8402	81.4895	83.177	83.9773	86.3743	86.8116	89.4782	90.1068	90.1084	89.8189	89.641	90.9263
Latvia	Both	Post Neonatal	Epilepsy	98.7087	98.4139	98.0717	97.9815	97.8582	97.3627	97.0995	96.5686	96.5177	96.9951	97.3477	97.2531	97.1418	97.3077	97.5889	97.8931	98.0901	98.2711	98.6569	98.8186	98.9372	98.8554	98.9569	99.1907	99.3872	99.4628	99.4956	99.5307
Latvia	Female	0 to 20	Epilepsy	91.6745	91.9115	91.2385	91.5235	90.9482	90.3669	91.2527	90.4778	90.3283	91.3352	91.905	91.4974	91.3677	91.6439	92.0619	91.6794	90.9981	91.502	93.0507	93.9415	93.8961	94.7366	96.1877	96.4788	95.9486	95.6262	95.6455	96.4703
Latvia	Female	1 to 4	Epilepsy	92.5462	92.5625	92.0652	92.5293	92.7614	92.5236	92.5776	92.2572	92.3264	92.7863	92.8439	92.6671	92.8386	93.3043	93.6093	93.7077	93.7798	93.762	94.1096	94.1538	94.3677	94.455	94.6172	94.7942	95.0393	95.1743	95.2268	95.4104
Latvia	Female	10 to 14	Epilepsy	94.391	94.607	94.3933	93.466	91.9988	92.3533	93.8891	93.4397	93.9266	94.5234	93.8393	94.2226	95.2798	95.7236	95.2404	95.0009	94.3648	93.9787	94.5047	94.0475	92.8776	96.2463	97.5208	95.6026	95.1791	95.6883	95.9398	96.1227
Latvia	Female	15 to 19	Epilepsy	82.6851	84.3404	82.7271	82.8231	82.493	80.662	80.8003	79.8263	79.8292	81.5207	83.838	82.4869	81.7574	82.0471	83.4924	82.7072	80.9556	82.268	85.5504	88.2478	86.8576	86.6721	89.3425	90.8131	89.1249	89.6973	90.4087	89.7697
Latvia	Female	5 to 9	Epilepsy	86.6213	85.8136	85.6506	87.3083	86.1978	85.7018	88.4871	87.336	86.4051	88.746	90.0972	90.2788	89.5407	89.9081	90.3064	89.6645	89.8993	90.4061	91.1762	90.9203	93.4136	93.8023	95.3936	95.9508	94.4409	90.8111	89.4949	93.9664
Latvia	Female	Post Neonatal	Epilepsy	98.118	97.9103	97.5956	97.6053	97.5739	97.3243	97.1542	96.7663	96.74	97.0752	97.2788	97.2984	97.3045	97.488	97.6871	97.8257	97.9087	97.9729	98.1991	98.2248	98.2685	98.1987	98.2778	98.4706	98.6674	98.7708	98.8288	98.8824
Latvia	Male	0 to 20	Epilepsy	88.4996	88.5569	88.4041	88.4081	88.4308	87.5346	88.136	87.2505	86.4459	86.2488	86.0012	84.6362	83.5063	83.0535	82.5139	82.2905	82.3201	83.3705	86.6052	88.9718	90.3409	91.1995	92.1595	92.4108	92.3082	93.5712	94.1904	93.5051
Latvia	Male	1 to 4	Epilepsy	97.3032	97.1576	97.0693	97.1242	97.166	96.7823	96.6256	96.3133	96.0515	96.1446	96.2245	95.8621	95.5602	95.5706	95.7624	96.1026	96.3034	96.4775	97.0494	97.4829	97.8839	97.9725	98.0151	98.1275	98.2632	98.3486	98.421	98.5023
Latvia	Male	10 to 14	Epilepsy	81.7104	81.5547	82.0515	82.628	82.9657	82.319	84.9245	85.2001	85.3205	83.1885	83.0985	82.5095	80.6738	79.3815	78.7401	77.8002	77.7712	78.2545	80.894	83.3504	87.1194	90.6369	91.7565	89.9194	90.062	91.1478	91.3894	90.4031
Latvia	Male	15 to 19	Epilepsy	80.9798	80.976	80.656	80.7722	80.4526	78.7471	79.7732	79.0995	78.4534	80.5181	80.7888	78.6664	76.9865	76.9115	75.6862	74.7201	74.3073	75.7782	80.5423	83.7661	84.4163	84.7387	85.0061	85.0976	82.9745	84.2969	85.2222	83.9388
Latvia	Male	5 to 9	Epilepsy	75.7313	77.4198	77.5642	77.2859	78.5736	79.0971	80.0391	77.4157	75.2541	71.8899	69.8195	68.1908	69.3674	68.2249	69.1544	71.5239	72.4599	73.1819	75.6708	77.5734	79.6343	80.0691	83.6423	84.2557	85.9213	89.4608	90.6222	88.1144
Latvia	Male	Post Neonatal	Epilepsy	98.6067	98.2102	97.8468	97.6353	97.3986	96.5918	96.2125	95.5041	95.4242	96.0639	96.5985	96.3548	96.0954	96.2268	96.6013	97.1138	97.4437	97.7535	98.3157	98.632	98.837	98.7421	98.8734	99.1598	99.3585	99.4058	99.4171	99.4428
Lithuania	Both	0 to 20	Epilepsy	86.2316	85.0717	85.5137	85.4201	85.5048	86.9298	88.8877	90.2047	90.654	90.7467	90.8903	90.8894	90.9324	90.9787	90.5172	89.8689	89.2052	88.7925	89.8502	91.2282	92.5006	93.0719	93.2842	93.0631	92.9488	93.7149	94.7422	95.2461
Lithuania	Both	1 to 4	Epilepsy	93.6107	92.9257	92.4717	92.7414	93.2075	93.8342	94.478	94.7179	94.8912	94.9623	95.0738	95.2265	95.326	95.3802	95.1708	95.2112	95.1745	95.4098	95.6975	95.9296	96.18	96.3703	96.6373	96.7546	96.7289	96.7259	96.7257	96.8609
Lithuania	Both	10 to 14	Epilepsy	84.447	82.9376	83.7743	83.68	83.1451	84.7559	87.1465	88.3775	89.0827	89.3286	89.7572	90.1607	90.777	91.5764	91.3359	90.5347	88.645	86.2549	87.1963	89.5851	91.549	91.8934	92.6002	91.8835	90.4081	90.1887	91.1146	92.165
Lithuania	Both	15 to 19	Epilepsy	79.5506	78.4077	79.785	78.4948	77.9968	79.6121	82.4966	85.1969	85.6711	85.5515	85.5558	85.4027	85.4297	85.4207	85.2721	84.3246	83.7397	83.3494	84.7011	85.6499	86.7683	87.6543	87.3166	86.3305	86.2766	87.4984	89.0053	89.255
Lithuania	Both	5 to 9	Epilepsy	82.1407	81.3543	81.9153	82.5694	83.2192	85.3527	87.257	88.2662	89.0224	89.7529	90.2716	90.2776	89.9963	89.6087	88.0256	87.3711	87.5501	88.4418	89.3726	91.836	93.2793	92.4439	91.7263	92.139	92.5813	94.4101	96.0424	96.2329
Lithuania	Both	Post Neonatal	Epilepsy	95.2513	94.1189	93.536	93.8653	93.9705	94.229	94.8462	95.0272	95.2666	95.4318	95.6947	95.9336	96.1376	96.2444	96.0982	96.1477	96.1244	96.5267	97.038	97.4849	97.951	98.2596	98.5068	98.5163	98.3239	98.2813	98.2688	98.4423
Lithuania	Female	0 to 20	Epilepsy	85.8094	84.7379	85.9594	85.8067	85.5288	87.1328	89.7037	91.2353	91.1541	91.2542	91.8651	92.1267	92.2811	92.553	92.4562	91.9113	91.3512	90.8544	91.1758	93.2012	94.6836	94.847	94.4806	94.2423	94.1462	94.4206	95.0209	95.8365
Lithuania	Female	1 to 4	Epilepsy	91.5921	90.656	90.2572	90.4542	91.0025	91.8373	92.9298	93.4063	93.7121	93.7659	94.0636	94.2548	94.2958	94.3621	94.2645	94.3118	94.335	94.5812	94.7293	94.8225	94.9435	95.0053	95.2207	95.3138	95.1612	95.14	95.0567	95.2582
Lithuania	Female	10 to 14	Epilepsy	85.9823	83.8193	85.749	85.9138	83.8739	85.7351	88.6557	89.5458	89.5459	90.0594	91.0769	91.7334	92.4942	93.8164	94.1031	93.3702	91.1874	88.4494	88.8093	91.9118	93.9828	94.3469	95.2915	94.0243	91.5378	91.8805	93.7598	95.0854
Lithuania	Female	15 to 19	Epilepsy	73.657	72.7641	75.6493	74.4243	73.768	76.0506	80.3475	84.2587	83.6574	83.5535	84.1587	84.4256	84.4876	84.251	83.78	82.247	82.3505	82.7452	82.7815	85.8727	88.1856	88.2102	86.4044	85.5601	86.0615	86.3297	86.9701	87.9993
Lithuania	Female	5 to 9	Epilepsy	82.9193	83.1942	84.3813	84.1416	84.9518	86.8244	89.3965	90.8496	91.1035	91.4983	92.4634	92.5807	92.4009	92.3652	92.3266	92.9957	92.9572	92.6709	93.1564	94.4761	95.3349	94.7286	92.8022	93.5687	95.377	95.6861	95.6756	96.2626
Lithuania	Female	Post Neonatal	Epilepsy	94.5019	93.3924	93.0319	93.2947	93.4744	93.9579	94.7633	94.9834	95.1265	95.0534	95.3667	95.6078	95.7625	95.8686	95.8558	95.9017	95.9387	96.3058	96.7039	97.0201	97.3243	97.5059	97.7147	97.7122	97.4551	97.4479	97.4311	97.6293
Lithuania	Male	0 to 20	Epilepsy	89.209	88.1939	87.9354	87.9026	88.2483	89.2636	90.375	91.2787	92.0485	92.1196	91.8879	91.6911	91.6417	91.4977	90.8219	90.2098	89.5928	89.3405	90.7945	91.3863	92.2457	93.0267	93.6587	93.488	93.3748	94.3967	95.5817	95.7201
Lithuania	Male	1 to 4	Epilepsy	94.8823	94.3447	93.876	94.1752	94.5865	95.079	95.4798	95.5966	95.702	95.7899	95.8073	95.9366	96.0564	96.0898	95.809	95.8394	95.7682	95.9967	96.354	96.6605	96.9863	97.2504	97.5478	97.6839	97.7361	97.7508	97.8055	97.9087
Lithuania	Male	10 to 14	Epilepsy	83.3984	82.9165	82.131	81.6703	83.1805	84.2211	85.5741	87.0635	88.5788	88.4383	88.077	88.1796	88.6441	88.749	87.914	87.1969	86.0325	84.4927	86.0826	87.1524	88.6973	88.9756	89.2681	89.401	89.5401	88.6002	88.0567	88.5436
Lithuania	Male	15 to 19	Epilepsy	84.776	83.5374	83.9254	82.6639	82.284	83.4078	85.2891	87.1197	88.1941	88.0744	87.7449	87.3805	87.406	87.5557	87.6252	87.09	86.142	85.3263	87.3798	87.0376	87.419	88.748	89.283	88.273	87.8954	89.6187	91.5783	91.3516
Lithuania	Male	5 to 9	Epilepsy	82.3464	80.504	80.3485	81.8644	82.2704	84.4855	85.5243	85.9632	87.1329	88.1214	88.154	88.0735	87.7535	87.0726	83.9348	81.8411	82.2636	84.4708	85.839	89.3533	91.3212	90.3113	91.0649	91.0406	89.8534	93.2694	96.6657	96.3823
Lithuania	Male	Post Neonatal	Epilepsy	95.4043	94.2813	93.4494	93.862	93.8772	93.8525	94.2264	94.3444	94.6891	95.1284	95.3203	95.5423	95.7825	95.8663	95.5239	95.5556	95.432	95.8515	96.479	97.0691	97.7326	98.2037	98.5005	98.5341	98.443	98.3672	98.3768	98.5311
Moldova	Both	0 to 20	Epilepsy	78.3265	77.4981	77.8761	77.7752	76.2199	75.7613	74.6809	74.9928	73.8276	73.2771	73.6379	75.054	75.0565	76.3164	77.152	78.0324	79.2977	81.0895	82.0638	81.9265	83.7844	85.5707	86.2463	87.1804	87.6688	88.4603	89.0944	88.9523
Moldova	Both	1 to 4	Epilepsy	91.938	92.169	92.4171	92.6341	92.8798	93.1315	93.1863	93.4449	93.6786	94.0057	94.468	94.7934	95.0461	95.2605	95.5031	95.7397	95.8844	95.9915	96.017	96.0743	96.2284	96.3205	96.3832	96.4387	96.4445	96.4341	96.509	96.6039
Moldova	Both	10 to 14	Epilepsy	74.0905	72.3146	72.7928	72.2326	70.2087	70.4562	68.3335	69.4102	69.4878	69.9556	70.6861	72.9256	73.9167	75.3879	76.1918	76.4386	76.5244	77.6511	78.0062	78.0896	79.7413	81.7274	82.4924	83.9602	83.3791	84.1924	85.3731	85.3629
Moldova	Both	15 to 19	Epilepsy	67.6137	66.6367	66.9764	65.9582	63.2793	63.5138	62.3468	62.6856	61.0532	60.8109	60.7737	62.8959	62.1285	63.8769	64.4439	65.3192	67.5023	70.0751	71.4066	69.6371	71.6452	73.9416	74.8743	76.6122	76.6731	77.3861	78.6286	77.9569
Moldova	Both	5 to 9	Epilepsy	66.4725	65.6515	67.1818	69.4472	68.1815	65.5631	65.5393	66.998	64.9414	63.4193	66.7145	69.1855	71.2768	73.5577	76.1829	78.2749	78.7683	80.0662	80.1299	81.1486	83.6224	84.9901	84.1968	82.8801	85.2382	86.9693	86.3286	86.0217
Moldova	Both	Post Neonatal	Epilepsy	98.4299	98.503	98.5814	98.6271	98.6508	98.6973	98.7595	98.8054	98.7852	98.7236	98.6454	98.544	98.5279	98.581	98.6884	98.8097	98.9397	99.0645	99.1653	99.2537	99.2985	99.2768	99.2346	99.2081	99.1879	99.1643	99.1868	99.2585
Moldova	Female	0 to 20	Epilepsy	79.519	78.661	78.6847	78.7091	78.2001	78.069	76.4195	77.2195	75.4804	75.3905	75.6606	77.5834	78.2083	80.5196	81.6392	82.8857	82.7907	84.1482	84.8687	84.7725	86.0326	88.7901	90.0843	89.569	89.371	89.7408	90.0994	90.3572
Moldova	Female	1 to 4	Epilepsy	89.5125	89.9248	90.1316	90.2656	90.3086	90.3999	90.1563	90.5273	90.5761	91.06	92.105	93.0478	93.818	94.359	94.762	95.0643	95.1691	95.2237	95.1678	95.1022	95.1347	95.1698	95.1616	95.141	95.1346	95.1408	95.2212	95.3709
Moldova	Female	10 to 14	Epilepsy	77.3388	75.0962	74.8226	74.2445	72.874	73.9385	73.155	75.6394	74.7377	74.4475	74.4088	76.313	77.1551	79.6165	80.5513	81.2066	80.6715	81.5416	81.7023	81.1482	82.066	85.6156	87.1541	86.2848	85.6491	86.2716	86.8705	87.1365
Moldova	Female	15 to 19	Epilepsy	60.473	58.6312	60.3759	59.5937	58.9894	60.358	58.2654	59.2588	56.5674	57.117	56.7731	60.0808	59.8702	63.748	64.7252	66.5879	65.883	67.9663	69.3497	69.2748	72.5509	77.3682	79.2608	77.8397	77.1399	77.1911	77.8318	78.1677
Moldova	Female	5 to 9	Epilepsy	72.302	72.8827	71.8087	74.2973	75.2145	72.4267	68.8707	69.3472	66.3268	66.8351	69.6424	72.7935	75.7858	78.6174	81.5731	83.6813	83.9179	85.4751	85.2409	83.5854	82.4332	85.1426	87.0162	86.3858	86.3596	87.2048	87.2252	87.5668
Moldova	Female	Post Neonatal	Epilepsy	97.8432	97.9178	97.9821	98.033	98.0662	98.1127	98.1701	98.2125	98.1651	98.0824	98.0155	97.948	97.9619	98.0228	98.1083	98.204	98.2933	98.3511	98.3702	98.3893	98.4001	98.3677	98.3268	98.3007	98.2947	98.2793	98.3231	98.4257
Moldova	Male	0 to 20	Epilepsy	81.5489	80.9089	81.5277	81.3371	79.163	78.5126	78.1519	77.986	77.5528	76.7221	77.095	77.8169	77.3179	77.4716	77.916	78.3494	80.4924	82.3034	83.3	83.1625	85.139	85.8137	85.8588	87.7497	88.6883	89.6643	90.4006	89.9479
Moldova	Male	1 to 4	Epilepsy	93.464	93.5845	93.8508	94.1131	94.4789	94.8254	95.0581	95.243	95.5789	95.8046	95.9161	95.8744	95.8203	95.8366	95.9777	96.1765	96.3467	96.4948	96.5705	96.7102	96.9414	97.0669	97.1748	97.2787	97.3001	97.2897	97.3691	97.4378
Moldova	Male	10 to 14	Epilepsy	72.8752	72.1086	73.589	73.1098	70.4778	69.4388	65.6829	64.4898	65.9698	67.4353	69.1357	71.4803	72.5223	72.3778	72.8811	72.5377	73.4512	74.7554	75.3012	76.1897	78.5599	78.2483	77.9147	82.2282	81.8169	82.8031	84.6575	84.3111
Moldova	Male	15 to 19	Epilepsy	74.3623	73.9679	73.416	72.2944	68.4451	67.9803	67.4579	67.3683	66.4697	65.759	65.912	67.2275	66.2381	66.6593	66.985	67.2726	71	73.7162	74.9544	72.3549	73.5502	74.2954	74.6061	77.9599	78.4223	79.4469	80.9508	79.6581
Moldova	Male	5 to 9	Epilepsy	62.5759	60.0965	64.6735	66.4041	62.5532	60.4416	64.8201	67.3177	66.6618	62.8042	66.3295	67.7452	68.5755	70.0073	72.0089	73.9093	74.6912	75.5863	76.0034	79.9424	86.2455	85.9736	82.2693	80.3082	85.1327	87.7198	86.4037	85.3852
Moldova	Male	Post Neonatal	Epilepsy	98.2852	98.3598	98.4575	98.5002	98.5144	98.5615	98.6291	98.6803	98.7003	98.6726	98.5889	98.4623	98.4337	98.5025	98.658	98.8191	98.9888	99.1722	99.3438	99.4868	99.5542	99.5395	99.4917	99.4647	99.4295	99.402	99.4057	99.4476
Russian Federation	Both	0 to 20	Epilepsy	90.3382	90.1188	89.6868	88.2932	87.9318	88.5522	89.64	90.5492	90.9361	90.7677	91.1459	91.6954	92.4992	92.915	93.5399	93.7881	94.5635	95.1949	95.7048	96.2971	96.7472	97.0955	97.1389	97.4663	97.5984	98.0021	98.1978	98.338
Russian Federation	Both	1 to 4	Epilepsy	95.63	95.6773	95.7445	95.5487	95.7189	95.856	95.9842	96.0575	96.2478	96.2845	96.4514	96.4793	96.6994	96.7598	96.8365	96.952	97.0794	97.211	97.3329	97.3796	97.519	97.5127	97.3627	97.4899	97.6279	97.8547	97.9432	98.0346
Russian Federation	Both	10 to 14	Epilepsy	88.2092	87.6843	87.2744	86.1243	86.3175	87.3712	88.9349	90.0282	90.5911	90.5687	91.1774	91.5112	92.1955	92.5168	93.1208	93.5494	94.3213	94.8999	95.2883	95.58	95.8085	96.1694	96.2612	96.4674	96.3341	96.5264	96.6463	96.8414
Russian Federation	Both	15 to 19	Epilepsy	83.7791	83.8566	82.9413	80.2113	78.7847	80.0373	82.1844	84.2757	85.0639	84.9525	85.5938	86.9582	88.1966	88.862	89.7405	89.7518	90.75	91.3376	91.5904	92.424	92.7929	93.3323	93.543	93.8026	93.6346	93.9702	94.241	94.3951
Russian Federation	Both	5 to 9	Epilepsy	86.8484	86.1945	85.9534	85.1713	85.8979	86.6731	87.8994	88.7885	89.4454	89.7532	90.5482	91.072	92.3004	92.6863	93.0861	93.4857	94.0636	94.6077	95.137	95.3372	95.6536	95.8505	95.8337	96.2529	96.4577	96.857	97.023	97.1518
Russian Federation	Both	Post Neonatal	Epilepsy	98.4654	98.5251	98.5561	98.3189	98.35	98.5264	98.642	98.622	98.7501	98.7637	98.802	98.8269	98.9654	99.0277	99.085	99.0998	99.0714	99.1217	99.2618	99.3459	99.4752	99.3566	99.1668	99.288	99.4615	99.6947	99.7568	99.8046
Russian Federation	Female	0 to 20	Epilepsy	93.094	92.9041	92.4903	91.6729	91.6804	92.1307	92.8391	93.3741	93.7746	93.7448	94.119	94.5093	95.0196	95.1796	95.774	96.0339	96.4939	96.826	97.1598	97.4997	97.8224	98.0506	98.0806	98.3523	98.4782	98.7508	98.8757	99.004
Russian Federation	Female	1 to 4	Epilepsy	94.079	94.0633	94.0619	93.8388	94.0064	94.1961	94.3611	94.4165	94.625	94.6334	94.8394	94.8746	95.0805	95.062	95.1986	95.3184	95.4389	95.5408	95.6125	95.5921	95.7222	95.7123	95.5187	95.6385	95.7981	96.0541	96.1625	96.2777
Russian Federation	Female	10 to 14	Epilepsy	93.012	92.78	92.2734	91.5537	91.6955	92.1357	93.1492	93.96	94.4364	94.5159	94.8515	94.9801	95.2773	95.4372	96.0397	96.3344	96.7399	96.9653	97.1607	97.1946	97.3393	97.6026	97.7126	97.9044	97.8585	97.8209	97.7824	97.9388
Russian Federation	Female	15 to 19	Epilepsy	84.8334	84.738	83.934	82.4302	82.1702	83.211	84.588	85.7735	86.6007	86.6948	87.5747	88.8343	89.8391	90.1438	91.0941	91.35	92.0397	92.3887	92.651	93.2913	93.6139	94.0462	94.3073	94.6271	94.4791	94.7457	94.9826	95.1023
Russian Federation	Female	5 to 9	Epilepsy	90.8598	90.4754	90.1371	89.4635	89.9542	90.6829	91.6036	92.2879	92.9678	93.2371	93.7995	94.1429	94.8857	95.0223	95.4647	95.6784	96.0688	96.3676	96.7108	96.9416	97.2244	97.3485	97.3879	97.7017	97.8763	98.1535	98.2444	98.3696
Russian Federation	Female	Post Neonatal	Epilepsy	98.1435	98.1487	98.1331	97.9422	97.939	98.0692	98.1639	98.1333	98.2277	98.2334	98.2568	98.298	98.4354	98.49	98.5531	98.572	98.5347	98.5127	98.5692	98.5898	98.6696	98.5659	98.4001	98.5034	98.653	98.8351	98.8914	98.943
Russian Federation	Male	0 to 20	Epilepsy	89.7637	89.5611	89.2011	87.568	86.9515	87.6099	88.833	89.9077	90.2146	89.9625	90.273	90.8506	91.7451	92.2909	92.8002	92.9734	93.8818	94.6628	95.2321	95.9392	96.4147	96.8017	96.8452	97.1583	97.2694	97.7157	97.9397	98.0652
Russian Federation	Male	1 to 4	Epilepsy	96.4249	96.5084	96.6155	96.4332	96.6033	96.7071	96.812	96.897	97.076	97.1304	97.2729	97.2954	97.5251	97.6368	97.6759	97.7912	97.9267	98.0809	98.2374	98.3282	98.4754	98.4728	98.351	98.486	98.6133	98.8255	98.9042	98.9837
Russian Federation	Male	10 to 14	Epilepsy	81.9543	81.0668	80.8659	79.2636	79.4958	81.2861	83.4064	84.7386	85.3411	85.1744	86.0909	86.6779	87.8325	88.3529	88.8605	89.4258	90.6318	91.6585	92.281	92.9271	93.2505	93.7039	93.7572	93.9542	93.7176	94.2442	94.6008	94.8287
Russian Federation	Male	15 to 19	Epilepsy	84.2585	84.4308	83.466	80.0154	77.8566	79.1926	81.7717	84.3888	85.1254	84.8889	85.346	86.7207	88.0586	88.9345	89.7249	89.5635	90.7432	91.4826	91.7266	92.6739	93.0697	93.6722	93.8454	94.0603	93.8877	94.2661	94.5569	94.7338
Russian Federation	Male	5 to 9	Epilepsy	83.2245	82.3002	82.1966	81.3575	82.2842	83.0284	84.4897	85.5225	86.0655	86.3792	87.3681	88.0664	89.785	90.472	90.8018	91.4117	92.1648	92.9519	93.6446	93.7712	94.0896	94.3597	94.2776	94.7872	95.0139	95.5298	95.7823	95.9117
Russian Federation	Male	Post Neonatal	Epilepsy	98.0778	98.1933	98.2696	97.9526	98.0187	98.2498	98.3889	98.3794	98.5479	98.569	98.6292	98.6398	98.7966	98.8925	98.9563	98.9697	98.9388	99.0619	99.2781	99.4133	99.5916	99.4482	99.2226	99.3637	99.5673	99.8738	99.9489	100
Ukraine	Both	0 to 20	Epilepsy	84.995	84.4415	84.3806	83.343	82.3992	81.1385	82.0604	82.7255	83.8442	83.9298	83.4229	84.1061	84.9192	85.782	86.2218	87.1359	88.0175	88.0649	89.4827	91.5448	92.5465	93.4516	94.092	94.3943	93.1895	89.5013	89.454	90.5609
Ukraine	Both	1 to 4	Epilepsy	95.1016	95.193	95.4926	95.5632	95.5911	95.5913	95.6339	95.5842	95.663	95.6408	95.4315	95.332	95.4409	95.4456	95.3475	95.4258	95.2906	95.0071	95.1337	95.4585	95.7135	95.8926	95.9924	96.1661	96.1308	95.6665	95.7065	96.009
Ukraine	Both	10 to 14	Epilepsy	79.8196	78.6954	78.4673	77.4828	76.3708	74.9501	75.9203	76.7398	78.1419	78.3628	78.1554	79.7547	81.3146	83.3033	83.9599	85.3753	86.5508	86.7056	87.9991	89.5621	90.5158	91.6475	92.6387	92.8484	90.715	85.7913	85.8993	87.4597
Ukraine	Both	15 to 19	Epilepsy	76.1346	75.7272	75.0068	73.1903	72.0448	70.0236	72.4109	74.6989	77.2651	77.6672	77.1835	78.4468	79.4276	80.2612	80.9719	81.7458	82.647	82.352	83.9765	86.9381	88.0325	89.161	89.759	89.4983	87.0585	78.8491	77.9428	79.6321
Ukraine	Both	5 to 9	Epilepsy	80.782	79.8759	81.2718	80.72	79.8422	79.4044	80.2646	79.975	80.6531	81.3986	81.3226	81.4078	82.2976	83.0384	82.9764	84.409	85.9711	86.6825	88.6893	90.879	91.9173	92.5145	93.1591	94.01	92.6653	90.3736	90.36	91.0632
Ukraine	Both	Post Neonatal	Epilepsy	98.4081	98.5322	98.52	98.3464	98.1676	98.1243	98.1609	98.1761	98.2932	98.3466	98.3346	98.4267	98.5391	98.5655	98.4459	98.435	98.3167	98.1099	98.1668	98.3717	98.5098	98.594	98.6677	98.7673	98.6389	98.2742	98.3613	98.5925
Ukraine	Female	0 to 20	Epilepsy	87.9035	87.2524	87.3725	86.576	85.5571	84.4217	85.0081	85.6552	86.9987	87.4596	87.1576	87.7905	88.3467	89.0429	89.4319	90.5077	91.2009	91.34	92.2438	93.7194	94.3845	95.1944	95.75	96.142	94.8762	91.972	91.4644	92.5725
Ukraine	Female	1 to 4	Epilepsy	92.9741	93.1416	93.62	93.7453	93.7922	93.6108	93.5053	93.5336	93.9949	94.2521	94.101	94.1134	94.2384	94.2146	94.0336	94.0239	93.821	93.4361	93.47	93.7025	93.9004	94.0196	94.096	94.2502	94.2109	93.7216	93.7489	94.1503
Ukraine	Female	10 to 14	Epilepsy	86.5002	85.0662	84.879	84.3014	83.0656	81.8519	82.2611	82.9411	84.5182	85.4329	85.4166	87.0536	88.3962	89.4379	90.0654	91.0281	91.9797	92.2199	92.4802	93.3615	93.9061	94.7118	95.4213	95.7544	93.6991	89.7055	89.8063	91.4529
Ukraine	Female	15 to 19	Epilepsy	75.8454	75.2464	74.9967	73.3806	71.5135	69.3588	71.6112	74.413	77.2299	77.8563	77.5925	78.4077	78.881	79.8455	80.4638	82.1734	82.9164	82.993	84.8403	87.5625	88.2869	89.9196	90.8422	90.9876	88.0078	81.1813	78.344	80.1912
Ukraine	Female	5 to 9	Epilepsy	85.2624	84.3206	85.2989	84.4629	83.9786	83.711	84.4807	83.961	85.4394	86.4311	86.2744	86.4707	86.9125	87.5855	87.7252	89.1784	90.5117	91.0101	91.7956	93.5082	94.463	94.7562	95.0485	95.9312	94.6837	92.1698	91.9271	92.7088
Ukraine	Female	Post Neonatal	Epilepsy	98.0093	98.1365	98.1769	98.0867	97.9379	97.9316	97.8393	97.6791	97.5026	97.3616	97.3332	97.6314	97.8765	98.0021	97.959	97.9702	97.8648	97.6721	97.6782	97.803	97.9161	97.9842	98.0753	98.1507	98.0578	97.7994	97.8936	98.1052
Ukraine	Male	0 to 20	Epilepsy	85.323	84.9768	84.7733	83.7339	83.0419	81.9296	82.9791	83.5497	84.2625	84.0098	83.4298	84.0286	84.9089	85.7559	86.1486	86.7334	87.603	87.5566	89.1578	91.3335	92.4284	93.2327	93.8154	93.9758	93.0579	89.3967	89.7648	90.6509
Ukraine	Male	1 to 4	Epilepsy	96.2936	96.3287	96.5095	96.5408	96.5514	96.6642	96.7986	96.695	96.5339	96.3384	96.0982	95.9255	96.0233	96.0397	95.993	96.1303	96.039	95.8222	96.0171	96.4084	96.7035	96.9242	97.0447	97.2376	97.2125	96.7735	96.8304	97.0817
Ukraine	Male	10 to 14	Epilepsy	72.2314	71.7685	71.5213	70.0848	69.3351	67.8583	69.5116	70.4199	71.3297	70.4552	70.0229	71.3132	72.9454	76.0457	76.6279	78.5001	79.8061	79.8371	82.4554	84.7838	86.1955	87.619	88.8643	88.8623	86.9918	81.5446	81.6482	82.8343
Ukraine	Male	15 to 19	Epilepsy	77.9358	77.6798	76.6688	74.8017	74.1632	72.3226	74.6877	76.5736	78.8634	79.1136	78.4881	79.9974	81.275	82.0045	82.7512	82.8678	83.8395	83.3104	84.7315	87.7169	89.0036	89.7554	90.1165	89.6095	87.6367	78.8711	79.2762	80.8013
Ukraine	Male	5 to 9	Epilepsy	77.1542	76.412	78.1746	78.0375	76.7617	76.1735	77.0472	77.063	76.6833	77.0496	77.0863	77.0428	78.3946	79.1619	78.8823	80.1706	81.8531	82.7597	86.0502	88.5849	89.6091	90.5089	91.5077	92.2349	90.9205	89.1589	89.4311	89.9726
Ukraine	Male	Post Neonatal	Epilepsy	98.1064	98.2202	98.1289	97.8357	97.616	97.5158	97.7313	97.979	98.4965	98.8079	98.8084	98.6039	98.5228	98.4014	98.1745	98.1286	97.981	97.7318	97.8201	98.1102	98.2702	98.3769	98.4312	98.5711	98.4066	97.9121	98.004	98.2822
High-income Asia Pacific	Both	0 to 20	Epilepsy	91.527	91.6629	91.7428	91.7999	91.621	91.2742	91.3586	91.3743	90.7303	90.8999	91.3763	91.7269	92.0168	92.4875	93.1059	93.7628	94.1686	94.4921	94.8431	95.1432	95.4845	95.7224	95.928	96.4521	96.6272	96.8956	97.1407	97.2526
High-income Asia Pacific	Both	1 to 4	Epilepsy	96.7066	96.4975	96.2401	95.8629	95.5727	95.3259	95.0963	94.9013	94.443	94.1968	94.089	94.3414	94.8304	95.3231	95.8394	96.3983	96.6562	96.8288	97.0719	97.3468	97.5038	97.6336	97.6712	97.9025	97.97	98.1546	98.3328	98.4243
High-income Asia Pacific	Both	10 to 14	Epilepsy	89.4412	89.9292	90.1162	90.4857	90.3083	90.1508	91.0234	91.6446	91.2312	91.8586	92.7503	93.0517	92.9662	93.1632	93.2478	93.2499	93.4233	93.8991	94.4031	94.4416	94.5025	94.7452	95.4809	96.2108	96.4121	96.6569	97.0223	97.2731
High-income Asia Pacific	Both	15 to 19	Epilepsy	91.6382	91.67	91.7315	92.0211	91.9372	91.5232	91.504	91.7342	91.5976	92.3625	93.1165	93.6144	93.8152	94.0343	94.6614	95.0582	95.2092	95.1701	95.294	95.5057	95.7504	96.0107	96.359	96.7754	97.0218	97.3531	97.4707	97.4848
High-income Asia Pacific	Both	5 to 9	Epilepsy	88.7427	89.2878	89.8376	90.3162	90.4622	90.1337	90.5258	90.227	88.9746	89.5798	90.9236	91.1765	90.9937	91.6605	92.0456	92.6429	93.5076	94.3158	94.7966	95.0937	96.1501	96.4789	96.0503	96.4104	96.8257	96.998	97.1801	97.3235
High-income Asia Pacific	Both	Post Neonatal	Epilepsy	94.5126	94.6473	94.8872	94.5404	94.4066	94.3011	94.183	94.0735	93.3553	92.19	91.6055	91.32	91.1462	90.9585	91.6405	92.904	93.43	93.8555	94.2513	94.8908	95.2631	95.4839	95.6487	96.4296	96.1271	96.2111	96.462	96.3672
High-income Asia Pacific	Female	0 to 20	Epilepsy	92.5003	92.7102	92.8294	92.9153	92.8872	92.4844	92.569	92.7673	92.2414	92.3049	92.6678	93.1158	93.3463	93.8223	94.3556	94.9582	95.3085	95.721	95.9752	96.2702	96.4396	96.6935	96.9308	97.441	97.5456	97.7692	97.9496	98.1047
High-income Asia Pacific	Female	1 to 4	Epilepsy	94.9612	94.5991	94.2772	93.8741	93.6354	93.4125	93.2445	93.1189	92.4133	92.0317	91.9048	92.3977	93.0172	93.6126	94.211	94.9913	95.2974	95.5765	95.8251	96.1095	96.2108	96.351	96.4814	96.7773	96.8869	97.1774	97.4476	97.5989
High-income Asia Pacific	Female	10 to 14	Epilepsy	91.3529	91.6493	91.7932	92.1641	92.559	92.3288	92.794	93.4502	93.4068	93.9287	94.4135	94.3631	94.224	94.5887	94.7468	94.8972	95.2601	95.6455	95.8536	95.9027	95.9493	96.2927	96.8712	97.3336	97.3077	97.3264	97.3916	97.6614
High-income Asia Pacific	Female	15 to 19	Epilepsy	90.5039	90.9838	91.279	91.7077	91.5231	90.6665	90.6639	91.0251	90.5759	91.2136	91.9932	92.8731	93.0806	93.3372	93.8672	94.2093	94.5097	94.751	94.7435	94.9335	95.0302	95.4871	95.8098	96.3718	96.6273	96.9779	97.1529	97.2241
High-income Asia Pacific	Female	5 to 9	Epilepsy	90.153	90.8711	91.3507	91.5849	91.7647	91.6265	91.9604	92.006	91.6376	91.8322	92.5148	92.8774	92.7557	93.519	94.1562	94.5493	94.8144	95.492	95.9864	96.5824	97.0955	97.1783	96.9046	97.4467	97.6507	97.7429	97.8419	98.0226
High-income Asia Pacific	Female	Post Neonatal	Epilepsy	94.3471	94.3528	94.6217	94.3893	94.3214	94.3019	94.2817	94.3813	93.728	92.867	92.7165	92.6557	92.4573	92.1069	92.3592	93.4047	93.7743	94.3729	94.8169	95.3601	95.7115	95.8894	96.1909	96.8422	96.6692	96.9014	97.0669	96.9899
High-income Asia Pacific	Male	0 to 20	Epilepsy	92.3082	92.3607	92.3969	92.4235	92.158	91.9269	91.9972	91.8619	91.249	91.4726	91.9486	92.1541	92.4372	92.8116	93.381	93.9552	94.3288	94.5187	94.8827	95.1294	95.5428	95.719	95.8573	96.2879	96.483	96.7341	96.9818	97.0324
High-income Asia Pacific	Male	1 to 4	Epilepsy	97.5426	97.4239	97.2114	96.8654	96.565	96.3216	96.0759	95.8595	95.5472	95.3823	95.2906	95.4138	95.8209	96.244	96.6987	97.1209	97.3403	97.4481	97.6758	97.9325	98.1097	98.2277	98.2148	98.403	98.4444	98.5655	98.6868	98.7402
High-income Asia Pacific	Male	10 to 14	Epilepsy	86.6351	87.3505	87.5924	87.9234	86.9745	86.9485	88.2632	88.7282	87.8462	88.5183	89.8421	90.5958	90.6012	90.532	90.5047	90.2943	90.169	90.6938	91.5394	91.5457	91.6096	91.6567	92.5038	93.4831	93.9629	94.4776	95.2051	95.3783
High-income Asia Pacific	Male	15 to 19	Epilepsy	92.5571	92.2816	92.1891	92.376	92.3701	92.2885	92.2591	92.3847	92.478	93.2958	93.9945	94.2043	94.3829	94.5608	95.2273	95.6435	95.6864	95.4589	95.6753	95.8969	96.2296	96.3409	96.6864	96.976	97.1962	97.4947	97.5582	97.52
High-income Asia Pacific	Male	5 to 9	Epilepsy	87.9905	88.3082	88.8871	89.588	89.685	89.1852	89.6018	88.9716	86.9108	87.8916	89.799	89.9195	89.6921	90.1959	90.2859	91.0414	92.4535	93.3229	93.7425	93.7013	95.2292	95.7858	95.2338	95.371	95.9737	96.2231	96.4814	96.5766
High-income Asia Pacific	Male	Post Neonatal	Epilepsy	94.4764	94.7355	94.9368	94.4627	94.256	94.0611	93.8388	93.5116	92.7238	91.2428	90.2077	89.6876	89.5318	89.5145	90.6494	92.1395	92.8311	93.0719	93.4194	94.1586	94.554	94.8223	94.8431	95.7613	95.3254	95.2513	95.5937	95.4882
Brunei	Both	0 to 20	Epilepsy	76.1815	76.2211	76.9895	77.8535	78.3827	79.2758	79.9582	80.5181	80.7162	80.9031	80.272	80.1682	79.9507	79.7304	79.8102	79.6849	79.6215	79.4264	79.4642	79.3552	79.2871	78.3734	77.6179	77.4487	77.4411	77.181	77.787	78.2665
Brunei	Both	1 to 4	Epilepsy	89.7995	89.5668	89.7254	89.8137	90.0327	90.4138	90.7103	90.9104	91.1783	91.3692	91.3256	91.6108	91.7037	91.7584	91.8245	91.8209	91.9116	92.0429	92.2747	92.5505	92.8393	92.7637	92.8001	93.0824	93.3699	93.5523	93.9408	94.1472
Brunei	Both	10 to 14	Epilepsy	64.0918	63.8179	65.2172	67.6674	68.9876	70.3082	71.6407	73.4009	73.6559	74.1896	73.3863	73.0526	73.0797	73.1183	73.5638	73.6007	73.8716	73.7115	73.965	73.4097	73.5276	72.4516	71.6005	71.424	71.5196	71.1736	71.9737	73.4878
Brunei	Both	15 to 19	Epilepsy	77.5286	78.6228	79.3415	79.5225	79.6714	80.4293	80.9025	81.1816	80.9077	80.8364	80.1207	79.8863	79.7602	79.6228	79.5869	79.2187	78.7803	78.3221	77.9795	77.5693	77.2621	76.7658	75.9591	75.2094	74.6587	74.229	74.2729	73.9196
Brunei	Both	5 to 9	Epilepsy	76.3487	76.7514	77.9437	79.7369	80.0609	80.9036	81.433	81.6618	81.9241	81.9833	81.1279	80.705	80.3416	80.0304	80.2873	80.2256	80.0768	79.8476	80.1231	80.5237	80.7251	79.646	78.9238	79.0971	79.5299	79.3608	80.6999	82.1232
Brunei	Both	Post Neonatal	Epilepsy	83.5032	82.7189	82.7827	82.839	83.2652	84.0498	84.6246	84.9943	85.3607	85.4183	84.785	84.5921	83.6819	82.8033	82.4614	82.3081	82.0112	81.4859	80.9258	80.5569	79.7825	77.8215	76.7445	76.9518	76.9368	76.5813	77.2461	77.4724
Brunei	Female	0 to 20	Epilepsy	77.8661	78.3995	79.1362	79.4641	79.9912	81.0055	81.7614	82.468	82.7292	82.9474	82.4665	82.5517	82.3356	82.0933	82.1282	82.2738	82.447	82.51	82.5459	82.4491	82.4938	81.9579	81.5306	81.4822	81.6079	81.6981	82.3401	82.4381
Brunei	Female	1 to 4	Epilepsy	85.6291	85.647	86.2502	86.7443	87.3449	88.0347	88.5295	88.813	89.1122	89.275	89.1196	89.2943	89.1934	89.0805	89.083	89.106	89.2678	89.4691	89.7406	90.1093	90.6208	90.7618	90.938	91.3061	91.6855	91.9352	92.4169	92.7208
Brunei	Female	10 to 14	Epilepsy	73.7109	73.0656	73.1623	73.4152	74.6765	75.7764	77.1481	79.4953	79.7427	80.3025	80.0682	80.4589	80.6574	80.7941	81.1074	81.5017	81.8629	82.05	82.2069	81.9619	82.1075	81.7855	81.7767	81.6673	81.4713	81.2433	81.3876	81.6957
Brunei	Female	15 to 19	Epilepsy	68.5081	71.2941	72.7389	72.9448	72.7918	74.2418	75.0705	75.427	75.4945	75.5961	74.7402	74.6395	74.4591	74.1945	74.1269	74.2094	74.1747	74.0894	73.8426	73.2366	73.0742	72.5698	71.7503	71.4024	71.5602	72.0477	72.6608	72.0811
Brunei	Female	5 to 9	Epilepsy	82.3661	83.0966	83.7099	83.6649	83.5078	84.14	84.3395	84.3242	84.5881	84.6007	84.238	84.3053	84.1149	83.9802	84.2166	84.5752	84.9697	85.18	85.3944	85.8873	86.0722	85.7475	85.4355	85.4635	85.6585	85.7748	86.9641	87.0568
Brunei	Female	Post Neonatal	Epilepsy	86.7492	86.0416	85.9345	85.9211	86.1781	86.781	87.2273	87.5375	87.7674	87.7523	87.2002	87.0299	86.3037	85.7064	85.4721	85.3232	85.0265	84.5835	83.9788	83.5902	82.9938	81.303	80.4807	80.7048	80.8742	80.8275	81.4875	81.9422
Brunei	Male	0 to 20	Epilepsy	79.3903	79.0939	79.7389	80.7995	81.2314	81.8756	82.3781	82.7321	82.8476	82.9746	82.3545	82.1415	81.9654	81.8118	81.9168	81.6363	81.4353	81.1158	81.164	81.0791	80.9645	79.9822	79.1578	78.9462	78.8563	78.4081	78.8684	79.4865
Brunei	Male	1 to 4	Epilepsy	92.2636	91.9452	91.9078	91.8174	91.8566	92.0797	92.27	92.4191	92.6568	92.8508	92.8598	93.1829	93.3625	93.495	93.5889	93.5729	93.6219	93.7064	93.8982	94.1103	94.2834	94.1174	94.0853	94.3028	94.5175	94.6431	94.9487	95.0789
Brunei	Male	10 to 14	Epilepsy	54.9259	55.0967	57.8909	62.6932	63.9592	65.4104	66.558	67.4068	67.6492	68.0813	66.6601	65.4609	65.2641	65.1999	65.7582	65.4102	65.5672	65.067	65.4889	64.7232	64.8709	63.1001	61.4499	61.1957	61.6052	61.1439	62.5482	65.2265
Brunei	Male	15 to 19	Epilepsy	83.9276	84.0139	84.2932	84.4482	84.7446	85.0792	85.3368	85.5569	85.1237	84.9677	84.3769	84.081	83.985	83.9137	83.8856	83.3033	82.681	82.0574	81.6882	81.4026	81.042	80.5819	79.8362	78.9381	78.0809	77.2156	76.9868	76.7575
Brunei	Male	5 to 9	Epilepsy	72.225	72.2854	73.8791	77.1781	77.8939	78.8559	79.6434	80.0919	80.3351	80.432	79.173	78.315	77.8267	77.4156	77.7081	77.2739	76.6746	76.0894	76.4159	76.7285	76.9448	75.2837	74.2437	74.5723	75.1989	74.7912	76.1635	78.6708
Brunei	Male	Post Neonatal	Epilepsy	80.2739	79.4115	79.6111	79.7144	80.2775	81.2199	81.9066	82.331	82.8148	82.9296	82.2151	81.9962	80.9093	79.7735	79.334	79.18	78.8974	78.3154	77.8069	77.467	76.5308	74.3137	73.0006	73.1913	72.9971	72.3511	73.015	73.0053
Japan	Both	0 to 20	Epilepsy	97.0945	97.2226	97.1428	97.2536	97.2863	96.9873	97.2014	97.2829	96.9978	97.2033	97.6003	97.8722	97.9136	98.0148	98.1778	98.2369	98.3566	98.5638	98.604	98.8278	98.825	98.7482	98.8757	99.1499	99.18	99.2915	99.4074	99.5573
Japan	Both	1 to 4	Epilepsy	98.6284	98.7719	98.7883	98.8719	98.8376	98.8067	98.8859	98.8858	98.8264	99.018	99.0703	99.1667	99.2113	99.3179	99.3542	99.3711	99.4007	99.4901	99.4856	99.5722	99.5878	99.5948	99.5973	99.6561	99.6524	99.6919	99.7862	99.892
Japan	Both	10 to 14	Epilepsy	97.2529	97.2899	96.9416	96.8621	96.7971	96.478	96.9298	97.0868	96.5592	96.5852	97.2605	97.9205	97.8407	97.714	97.9174	98.0175	98.1812	98.4629	98.6458	98.8042	98.4609	98.2777	98.5508	98.7847	98.5722	98.7057	98.8675	99.1591
Japan	Both	15 to 19	Epilepsy	96.7633	96.7389	96.5729	96.6769	96.6749	95.989	96.0118	96.0929	95.7573	95.7996	96.3525	96.5848	96.7178	96.7329	96.9554	97.1361	97.2667	97.3766	97.3488	97.716	97.8378	97.7985	98.1367	98.6045	98.8887	99.0432	99.0471	99.0494
Japan	Both	5 to 9	Epilepsy	97.0264	97.2936	97.3639	97.5258	97.732	97.4669	97.8472	97.9128	97.5026	97.9218	98.3145	98.4216	98.3237	98.6571	98.8486	98.6781	98.8121	99.1335	99.1584	99.2961	99.4338	99.2552	99.1435	99.4432	99.356	99.3994	99.5793	99.87
Japan	Both	Post Neonatal	Epilepsy	98.5963	98.7295	98.6729	98.6328	98.6007	98.7588	98.7975	98.8319	98.8638	99.0931	99.1486	99.2675	99.3125	99.3263	99.2785	99.1745	99.1312	99.223	99.1864	99.3573	99.3584	99.3646	99.4033	99.6337	99.6856	99.8444	99.9717	100
Japan	Female	0 to 20	Epilepsy	97.7476	97.9464	97.8563	98.0313	98.2159	97.9614	98.0895	98.2593	97.9483	98.0704	98.4471	98.6282	98.5028	98.5221	98.6756	98.7728	98.8268	99.0153	99.0543	99.2187	99.1478	99.2111	99.2846	99.5294	99.5645	99.6363	99.7021	99.9166
Japan	Female	1 to 4	Epilepsy	98.0006	98.2113	98.2504	98.3846	98.3686	98.3169	98.5017	98.5105	98.3984	98.5861	98.6009	98.6652	98.6704	98.7361	98.7575	98.7617	98.7761	98.8611	98.8242	98.9116	98.8682	98.887	98.8901	98.9603	98.943	99.0308	99.185	99.3479
Japan	Female	10 to 14	Epilepsy	97.03	97.2084	96.903	97.0437	97.4025	97.0685	97.2193	97.5984	97.2286	97.2136	97.8061	97.9447	97.6597	97.5663	97.816	97.9994	98.1303	98.3274	98.5212	98.5117	98.3648	98.4385	98.344	98.4608	98.3973	98.317	98.267	98.6658
Japan	Female	15 to 19	Epilepsy	95.6571	95.7847	95.6611	96.008	96.2091	95.5501	95.5014	95.6074	94.9202	94.9062	95.6473	96.079	95.9793	95.7724	95.7859	96.0593	96.261	96.5105	96.5162	97.0536	96.9693	97.0389	97.4616	98.0335	98.2893	98.6018	98.5919	98.6255
Japan	Female	5 to 9	Epilepsy	97.3647	97.746	97.7295	97.7211	97.9397	97.9396	98.1083	98.3023	98.1642	98.4294	98.6591	98.6921	98.4499	98.802	99.2163	99.0906	98.8696	99.0957	99.0845	99.0589	99.0942	99.2393	99.2189	99.4838	99.4317	99.2895	99.3834	99.7388
Japan	Female	Post Neonatal	Epilepsy	99.0865	99.1796	99.202	99.1959	99.202	99.2157	99.2556	99.3173	99.3412	99.5067	99.5148	99.5715	99.5504	99.5323	99.5155	99.4294	99.3775	99.4065	99.3748	99.4911	99.4648	99.4971	99.52	99.6763	99.7217	99.8254	99.9574	100
Japan	Male	0 to 20	Epilepsy	97.0329	97.0747	97.0221	97.0547	96.9445	96.6649	96.9128	96.8972	96.6898	96.9278	97.2628	97.5629	97.7473	97.9029	98.0422	98.0558	98.2118	98.3961	98.4315	98.6654	98.7246	98.5374	98.6884	98.9345	98.9536	99.078	99.2157	99.2758
Japan	Male	1 to 4	Epilepsy	98.7776	98.8749	98.8738	98.9248	98.8798	98.8619	98.8831	98.8813	98.8567	99.0502	99.1253	99.2398	99.3071	99.4356	99.4802	99.5041	99.5415	99.6309	99.6435	99.7269	99.7739	99.774	99.7758	99.827	99.8309	99.8426	99.9015	99.9729
Japan	Male	10 to 14	Epilepsy	96.2301	96.0806	95.7608	95.3788	94.6826	94.4478	95.2683	95.0358	94.3312	94.3926	95.0482	96.3909	96.6426	96.4801	96.5633	96.5087	96.6904	97.0551	97.1906	97.5872	97.003	96.4516	97.2492	97.6194	97.2132	97.6502	98.1099	98.1741
Japan	Male	15 to 19	Epilepsy	97.4137	97.2908	97.1107	97.0372	96.889	96.2063	96.2794	96.334	96.2674	96.3427	96.7281	96.795	97.0958	97.275	97.6473	97.748	97.8188	97.8197	97.7706	97.9985	98.2785	98.155	98.4175	98.7896	99.087	99.1117	99.1227	99.0932
Japan	Male	5 to 9	Epilepsy	96.6892	96.8033	96.9735	97.3215	97.4927	96.9459	97.5289	97.4326	96.7411	97.2895	97.8252	98.0025	98.0768	98.35	98.2585	98.0513	98.584	98.9817	99.0447	99.3555	99.5989	99.0708	98.87	99.186	99.0733	99.3345	99.6046	99.8002
Japan	Male	Post Neonatal	Epilepsy	97.7689	97.9554	97.8115	97.7341	97.6586	97.9896	98.0252	98.0256	98.066	98.3688	98.479	98.6708	98.7947	98.8452	98.7603	98.6362	98.6034	98.7722	98.7348	98.9708	99.0049	98.9805	99.0377	99.3535	99.4127	99.6366	99.7551	99.7632
South Korea	Both	0 to 20	Epilepsy	82.7454	82.7056	82.8807	82.7197	82.1235	81.6518	81.5519	81.4835	80.2465	80.3541	80.9219	81.2331	81.7916	82.8038	84.1813	85.8592	86.7101	87.1664	87.9985	88.3505	89.2588	90.0624	90.3466	91.2915	91.6588	92.1959	92.6347	92.5596
South Korea	Both	1 to 4	Epilepsy	93.7526	93.0214	92.3745	91.3642	90.7803	90.2657	89.6136	89.1087	87.9469	86.9254	86.4061	86.6477	87.5453	88.3416	89.3647	90.6341	91.1608	91.4043	92.0764	92.708	93.1305	93.5491	93.6966	94.3281	94.554	95.0279	95.3381	95.3381
South Korea	Both	10 to 14	Epilepsy	76.9568	78.5391	79.7458	80.7468	80.0379	79.586	80.582	81.5249	81.0341	82.8672	84.445	84.3179	84.5976	85.6684	85.7811	85.7478	85.956	86.6495	87.5515	87.2015	87.7426	88.5536	89.9098	91.3673	92.1958	92.5299	93.2491	93.3191
South Korea	Both	15 to 19	Epilepsy	82.898	82.6523	82.8581	83.3794	83.2417	83.4584	83.6658	84.3569	84.5926	86.3937	87.3016	88.017	88.0935	88.5724	90.0661	91.0229	91.342	91.1928	91.7285	91.7957	92.3091	93.0884	93.4765	93.8239	93.9851	94.583	94.7728	94.6465
South Korea	Both	5 to 9	Epilepsy	76.3467	76.3577	76.7817	77.0499	76.8506	76.5471	77.3329	76.8319	74.6093	76.0089	79.158	79.6616	79.1697	80.231	80.7324	82.3147	84.0201	85.2833	86.1612	86.3534	89.1021	90.4553	89.2104	89.7228	91.2557	91.8209	92.1126	91.9315
South Korea	Both	Post Neonatal	Epilepsy	89.4545	89.7078	90.4323	89.8775	89.5824	89.174	88.9193	88.5481	86.863	83.8511	81.8548	80.0966	79.0285	78.0833	79.7765	83.168	84.4151	85.131	86.1446	87.5612	88.6498	89.3339	89.7033	91.1967	90.0672	89.8348	90.2601	89.9505
South Korea	Female	0 to 20	Epilepsy	83.6897	83.6704	83.9247	83.6728	83.1388	82.3965	82.3948	82.6854	81.7456	81.6726	81.9379	82.6717	83.4067	84.7006	85.9347	87.5027	88.3604	89.1422	89.7441	90.2235	90.8128	91.4351	91.9596	92.9994	93.1984	93.7191	94.1061	94.0432
South Korea	Female	1 to 4	Epilepsy	89.8494	88.5475	87.617	86.4058	85.909	85.4978	84.7924	84.4049	82.5929	81.1167	80.5142	81.4464	82.7482	83.8627	85.099	86.992	87.6483	88.1954	88.9754	89.6605	90.0411	90.4901	90.9724	91.8284	92.2427	93.0021	93.4785	93.5213
South Korea	Female	10 to 14	Epilepsy	81.6619	82.4283	83.4151	84.103	84.2425	83.7188	84.2034	84.9865	85.3303	86.9991	87.4072	87.1203	87.5577	89.0719	89.2332	89.4112	90.2023	90.8628	90.9802	91.0267	91.3233	92.0858	93.889	94.9888	94.9558	95.1176	95.4099	95.3439
South Korea	Female	15 to 19	Epilepsy	81.4721	82.1365	82.8887	83.306	82.4135	81.3036	81.7096	82.7935	82.7538	84.38	84.9706	86.3459	86.868	87.9549	89.6593	90.2655	90.8747	91.2127	91.2869	90.9148	91.3953	92.6133	92.7978	93.3523	93.6044	94.0089	94.4197	94.4018
South Korea	Female	5 to 9	Epilepsy	78.507	78.7696	79.2258	79.1989	79.0231	78.712	79.6805	79.848	79.5537	80.0169	81.7523	82.6514	82.5398	84.0112	84.9088	86.0585	86.8738	88.0968	89.2942	90.9742	92.3786	92.195	91.2262	92.5464	93.4085	94.1494	94.3648	94.1447
South Korea	Female	Post Neonatal	Epilepsy	87.6613	87.616	88.379	88.0233	87.7531	87.7322	87.7125	87.8129	86.1457	83.6985	82.7693	81.6219	80.5256	79.135	79.7854	82.8438	83.7611	85.1784	86.3642	87.7677	88.893	89.4313	90.2554	91.622	90.8079	91.1184	91.2821	90.8314
South Korea	Male	0 to 20	Epilepsy	85.2482	85.2032	85.288	85.2285	84.7002	84.5162	84.3651	84.0522	82.839	83.0585	83.7366	83.6915	84.0235	84.6439	85.8699	87.3115	88.0008	88.1429	88.9855	89.1828	90.1428	90.9197	90.9768	91.6689	92.0785	92.5233	92.909	92.8349
South Korea	Male	1 to 4	Epilepsy	95.7689	95.3569	94.875	94.0208	93.4359	92.9173	92.3353	91.8169	91.023	90.2753	89.829	89.7541	90.4276	91.043	91.9181	92.8302	93.2624	93.3424	93.9179	94.4805	94.8913	95.2671	95.248	95.7357	95.8563	96.1674	96.3756	96.3449
South Korea	Male	10 to 14	Epilepsy	72.2117	74.6678	76.0087	77.3013	75.6057	75.3082	76.8492	77.8891	76.4479	78.299	81.1392	81.2306	81.2927	81.7121	81.7725	81.4804	80.9545	81.5989	83.3618	82.5351	83.2883	84.0297	84.7135	86.4204	88.1885	88.6807	89.826	90.0376
South Korea	Male	15 to 19	Epilepsy	84.5095	83.688	83.5598	84.1477	84.5083	85.5698	85.6435	86.0453	86.4699	88.2881	89.3421	89.6206	89.4199	89.5038	90.7887	91.898	92.0357	91.6145	92.4006	92.7279	93.2182	93.6891	94.1627	94.3519	94.4265	95.0973	95.1274	94.9309
South Korea	Male	5 to 9	Epilepsy	75.7976	75.556	75.9127	76.4338	76.2196	75.942	76.4993	75.431	71.6289	73.7883	77.9962	78.1206	77.3388	77.949	78.0675	79.9291	82.3221	83.5245	84.0351	82.8642	86.6454	89.2935	87.8829	87.5972	89.6305	90.0033	90.33	90.1977
South Korea	Male	Post Neonatal	Epilepsy	90.8595	91.292	91.9444	91.1454	90.775	90.0264	89.557	88.7775	87.0518	83.5025	80.5224	78.192	77.141	76.5972	79.2747	83.0047	84.5697	84.6572	85.5126	86.9686	88.034	88.8668	88.8208	90.4517	89.028	88.2917	88.9732	88.8023
Singapore	Both	0 to 20	Epilepsy	95.5912	96.0712	96.2237	96.8235	97.0308	97.2808	97.6858	98.075	98.116	98.1285	98.4542	99.0864	99.3064	99.3989	99.3143	99.2446	99.2492	99.2098	99.2092	99.2887	99.4621	99.2878	99.3659	99.5198	99.6451	99.6379	99.6101	100
Singapore	Both	1 to 4	Epilepsy	97.4198	97.7868	98.0722	98.3427	98.499	98.71	98.8827	98.9356	98.874	98.8935	98.8878	99.1385	99.3244	99.4956	99.6184	99.6128	99.4333	99.346	99.3495	99.4094	99.5586	99.5525	99.5815	99.6197	99.6888	99.7308	99.8004	100
Singapore	Both	10 to 14	Epilepsy	94.8366	95.1822	94.3262	94.9477	95.2594	95.3674	96.069	96.6962	96.5034	96.3513	96.6439	97.6671	98.0445	98.261	98.2061	98.2478	98.4921	98.5035	98.5106	98.6281	98.8234	98.4547	98.5688	98.8668	98.9585	98.7431	98.5934	99.2002
Singapore	Both	15 to 19	Epilepsy	97.4886	97.6519	97.7396	97.6856	97.4601	97.7538	98.0279	98.3529	98.6218	98.8699	99.0677	99.1057	99.2865	99.406	99.3274	99.3284	99.4504	99.4208	99.4172	99.5492	99.7054	99.7232	99.7076	99.6408	99.5321	99.6612	99.7556	100
Singapore	Both	5 to 9	Epilepsy	93.6599	93.8767	94.1043	95.7894	96.1554	95.8525	96.1618	96.9989	97.4721	97.6699	98.1983	98.8996	99.0141	98.8535	98.6559	98.7869	99.0337	99.1006	99.0605	98.9402	99.0882	98.6958	98.8119	98.9503	99.102	98.8356	98.6337	99.2449
Singapore	Both	Post Neonatal	Epilepsy	94.4778	95.4999	95.7715	96.2584	96.5468	96.9788	97.338	97.3404	96.747	96.2661	97.9199	99.0938	98.7672	98.5066	98.0416	97.9108	98.2199	98.3366	98.4016	98.4955	98.6301	98.4151	98.625	98.9569	99.2893	99.3763	99.184	99.265
Singapore	Female	0 to 20	Epilepsy	94.1476	94.778	95.3249	95.8758	96.3575	96.4663	96.9383	97.0707	96.9033	96.9698	97.7386	98.7064	99.0259	99.0794	98.8854	98.9227	98.9848	99.0605	99.1535	99.2388	99.4881	99.5419	99.5337	99.6715	99.7098	99.6047	99.5621	99.8973
Singapore	Female	1 to 4	Epilepsy	95.2004	95.8028	96.416	96.9347	97.2608	97.4464	97.7327	97.7825	97.6362	97.7435	97.9202	98.5326	98.8602	99.1053	99.2916	99.309	99.0935	99.0014	99.0483	99.0966	99.3334	99.3975	99.4197	99.4401	99.53	99.614	99.729	100
Singapore	Female	10 to 14	Epilepsy	93.6534	93.9756	94.2928	94.7461	95.1384	95.033	95.496	95.6614	95.6108	95.761	96.4904	97.1671	97.4628	97.5225	97.1855	97.3535	97.6124	97.7576	97.9227	98.0772	98.3462	98.4173	98.3824	98.5741	98.5269	98.3372	98.2422	98.5425
Singapore	Female	15 to 19	Epilepsy	95.2353	95.6608	95.9491	96.183	96.4549	96.6241	97.0166	97.0433	96.8036	96.9015	97.6775	98.1811	98.5085	98.5393	98.2666	98.43	98.4602	98.674	98.7288	98.9247	99.1057	99.1173	98.9874	99.1385	98.996	98.98	99.1101	99.4177
Singapore	Female	5 to 9	Epilepsy	90.4583	91.2607	91.9745	92.7647	93.5969	93.4415	94.109	94.4877	94.5531	94.7257	95.6757	97.003	97.2859	97.0859	96.7571	96.9946	97.5356	97.6824	97.8682	97.8085	98.1366	98.2929	98.3778	98.3536	98.4158	97.9594	97.6549	98.1571
Singapore	Female	Post Neonatal	Epilepsy	93.8431	94.7475	95.1383	95.7019	96.2074	96.4448	96.8038	96.769	96.169	95.8138	97.8531	99.1564	98.8889	98.6147	98.2264	98.1982	98.5763	98.6848	98.7402	98.7	98.7924	98.7041	98.8558	99.0684	99.3095	99.4147	99.268	99.3515
Singapore	Male	0 to 20	Epilepsy	97.0842	97.3884	97.2984	97.8135	97.8378	98.117	98.4119	98.8616	99.0008	98.9822	99.0216	99.3728	99.5089	99.6132	99.6131	99.502	99.478	99.3802	99.3254	99.3882	99.4829	99.1917	99.31	99.4442	99.6023	99.6604	99.647	100
Singapore	Male	1 to 4	Epilepsy	98.4305	98.6827	98.8292	98.9876	99.0773	99.2781	99.3972	99.4474	99.4212	99.4106	99.3443	99.4468	99.5646	99.6937	99.7817	99.7663	99.6112	99.529	99.5125	99.5708	99.6732	99.6387	99.6692	99.7132	99.7705	99.7939	99.8417	100
Singapore	Male	10 to 14	Epilepsy	94.9923	95.314	93.321	94.0683	94.2904	94.5843	95.4704	96.487	96.1757	95.752	95.6122	96.9158	97.3568	97.7308	97.9837	97.8912	98.0944	97.9475	97.7628	97.8161	97.9096	97.0822	97.34	97.7008	97.9211	97.6829	97.4669	98.3445
Singapore	Male	15 to 19	Epilepsy	98.6557	98.6823	98.6726	98.4858	98.0314	98.3612	98.5562	99.0024	99.4818	99.7683	99.6849	99.5169	99.616	99.7631	99.7822	99.6974	99.857	99.6879	99.6398	99.7125	99.8318	99.837	99.8826	99.6605	99.5641	99.7709	99.825	100
Singapore	Male	5 to 9	Epilepsy	95.6063	95.3955	95.2773	97.4531	97.5089	97.1196	97.1897	98.272	98.9779	99.1745	99.4423	99.7603	99.8025	99.7023	99.6322	99.7115	99.7562	99.753	99.5574	99.3969	99.4285	98.6823	98.8193	99.0749	99.2957	99.1976	99.0988	99.771
Singapore	Male	Post Neonatal	Epilepsy	94.481	95.607	95.8026	96.2538	96.4095	96.9826	97.3538	97.3852	96.7795	96.2007	97.6521	98.777	98.3956	98.1323	97.5955	97.3858	97.6564	97.7872	97.8659	98.0635	98.2337	97.9211	98.1787	98.6039	99.0085	99.0828	98.8488	98.9263
Australasia	Both	0 to 20	Epilepsy	88.5975	89.4798	89.332	89.767	89.5499	89.5012	88.8172	88.8766	89.3366	89.0363	89.2051	89.6761	89.7198	90.0271	90.6477	90.8899	90.8808	91.1	91.2783	91.4048	91.5482	92.1137	92.6343	93.004	93.399	93.1129	93.2355	93.4183
Australasia	Both	1 to 4	Epilepsy	92.8023	93.2913	92.9683	93.1403	92.9637	93.243	92.9632	93.1765	93.7297	93.7768	93.8085	93.8832	93.7879	93.7659	94.0481	93.9611	93.955	94.0055	94.1305	94.4505	94.5331	95.153	95.6252	95.6557	95.8569	95.8919	96.1047	96.1426
Australasia	Both	10 to 14	Epilepsy	90.9306	90.7651	90.4359	90.4708	89.6107	89.404	88.3731	88.848	89.1646	89.2126	89.7564	90.5788	90.9529	91.8387	92.1939	93.1931	93.2101	92.4329	92.9588	92.805	92.9301	93.5321	93.5988	94.1022	94.3349	93.3928	93.4027	93.9971
Australasia	Both	15 to 19	Epilepsy	87.9111	89.2077	89.2436	89.3361	89.5987	89.0282	87.8755	87.1628	87.2028	86.7973	87.3125	88.0125	88.1879	88.1338	89.2874	89.98	89.7118	90.2018	90.3507	90.1503	90.3094	90.372	90.6411	91.5166	92.2568	91.6566	91.5016	91.7639
Australasia	Both	5 to 9	Epilepsy	87.5835	87.7554	87.7504	89.256	88.5164	88.2126	88.2819	88.7392	89.4631	88.6919	88.0587	88.4275	88.311	89.5657	90.1436	89.7392	90.2263	91.0907	90.7833	91.1231	91.2655	91.6673	92.2982	91.9897	91.8771	92.0799	92.1805	91.9806
Australasia	Both	Post Neonatal	Epilepsy	92.3772	93.6664	93.7259	94.2013	94.378	94.8253	94.6039	94.7847	94.9488	94.2968	94.3022	94.3774	94.2699	94.2214	94.074	93.7088	93.9566	94.4678	94.7426	94.9305	94.9897	95.5853	96.1943	96.2643	96.4004	96.4375	96.6959	96.6972
Australasia	Female	0 to 20	Epilepsy	90.5704	91.1379	90.8066	91.2619	91.2451	91.3565	90.9544	91.084	91.3137	91.1616	91.6322	92.0914	91.9487	91.7587	92.4497	92.6465	92.1872	92.1471	92.3134	92.3542	92.4509	92.813	93.1354	93.5733	93.9783	93.7297	93.8748	94.1525
Australasia	Female	1 to 4	Epilepsy	89.5037	89.9572	89.4577	89.8046	89.8418	90.478	90.1145	90.3948	90.9824	90.8489	90.8447	90.9514	90.6354	90.5214	90.8395	90.8673	90.7491	90.896	90.9607	91.0632	91.101	92.1156	92.9141	93.0279	93.351	93.5443	93.8717	93.9408
Australasia	Female	10 to 14	Epilepsy	93.2553	93.2466	92.814	92.316	91.8734	91.2208	90.3248	90.8381	91.27	91.5181	92.8211	93.1143	93.1684	93.1715	94.1033	94.8182	94.3876	93.3144	93.9008	93.4031	93.7459	94.3229	94.3134	94.517	94.4647	93.7723	93.6431	94.1736
Australasia	Female	15 to 19	Epilepsy	87.0034	88.3726	88.8606	89.1942	89.1589	89.0308	88.4458	87.8734	87.1276	87.0904	88.3058	89.3294	88.9823	87.8283	88.823	89.6059	88.815	89.2484	89.7489	89.9886	89.9792	89.2546	88.876	90.1326	91.1183	90.4182	90.3417	91.03
Australasia	Female	5 to 9	Epilepsy	91.4697	90.7594	89.4647	91.3987	91.6421	91.5923	91.9822	92.1861	92.7679	92.1662	91.3245	91.8894	92.1161	93.2453	93.9976	93.3385	92.7317	92.8222	92.0183	92.3229	92.5294	92.7437	93.1772	93.2503	93.4058	93.4548	93.6875	93.4366
Australasia	Female	Post Neonatal	Epilepsy	93.7037	94.6941	94.6665	94.9848	95.2054	95.6906	95.533	95.6899	95.8206	95.3207	95.3516	95.4149	95.3678	95.2035	95.1818	94.8444	94.939	95.3139	95.5566	95.7152	95.6591	96.0667	96.5463	96.5824	96.7011	96.6944	96.928	96.9596
Australasia	Male	0 to 20	Epilepsy	89.0879	90.0788	90.1265	90.4554	90.1058	89.9243	89.1255	89.1155	89.6865	89.3152	89.1779	89.5689	89.7667	90.4499	90.8816	91.1146	91.5131	91.9224	92.0775	92.2575	92.4131	93.0505	93.6446	93.8793	94.1861	93.9232	93.9991	94.0557
Australasia	Male	1 to 4	Epilepsy	94.7002	95.2054	94.9883	95.0589	94.7596	94.8272	94.598	94.7674	95.2909	95.4394	95.4914	95.5478	95.585	95.621	95.8816	95.7285	95.7851	95.7735	95.9268	96.3646	96.4713	96.8528	97.1292	97.1136	97.243	97.1859	97.3345	97.3588
Australasia	Male	10 to 14	Epilepsy	87.6376	87.2666	87.1519	87.954	86.6195	87.1025	86.0521	86.3926	86.4776	86.1943	85.4676	86.9821	87.7655	89.8479	89.2597	90.5256	91.2303	91.0452	91.3937	91.7976	91.5679	92.0886	92.2503	93.1151	93.7336	92.5629	92.7678	93.3294
Australasia	Male	15 to 19	Epilepsy	89.0392	90.242	89.9552	89.8758	90.3348	89.4837	87.9736	87.2075	87.7943	87.1517	87.1518	87.5844	88.121	88.811	90.0238	90.6106	90.7258	91.2507	91.1472	90.6439	90.9138	91.5425	92.2619	92.8316	93.3574	92.843	92.6307	92.5634
Australasia	Male	5 to 9	Epilepsy	84.2732	85.4431	86.9419	87.7796	85.9552	85.383	85.0561	85.7727	86.5915	85.7276	85.4094	85.5231	85.0185	86.2856	86.5809	86.5321	88.2763	89.9743	90.2946	90.6374	90.6819	91.2646	92.0547	91.3204	90.8934	91.2552	91.1772	91.051
Australasia	Male	Post Neonatal	Epilepsy	90.3233	91.9613	92.131	92.7989	92.9225	93.301	93.0074	93.2195	93.4156	92.5761	92.5474	92.6313	92.4489	92.553	92.252	91.8613	92.2918	92.96	93.2518	93.4586	93.6575	94.4855	95.2542	95.3744	95.5358	95.6501	95.946	95.9211
Australia	Both	0 to 20	Epilepsy	89.7984	90.6575	90.5775	90.9874	90.6958	90.6903	90.1259	90.2405	90.5846	90.0706	90.0714	90.556	90.6376	90.7765	91.4584	91.615	91.5727	91.9932	92.0897	92.1061	92.0616	92.6356	93.2542	93.432	93.9364	93.4944	93.4932	93.8036
Australia	Both	1 to 4	Epilepsy	93.1038	93.6101	93.1916	93.5095	93.3937	93.5964	93.4216	93.7173	94.171	94.2289	94.3038	94.2765	94.1675	93.8903	94.2014	94.1071	94.206	94.4546	94.5517	94.821	94.8842	95.4483	95.91	95.8341	96.1036	95.9385	96.0138	96.1214
Australia	Both	10 to 14	Epilepsy	92.4994	92.5727	92.5199	92.0373	90.7781	90.8623	90.0924	90.8987	91.5151	91.2779	91.4222	92.2142	92.4246	93.1761	93.4856	94.3132	94.2483	93.7143	94.3104	94.1893	94.0573	94.5819	94.5714	94.4217	94.5857	93.7854	93.6468	94.3438
Australia	Both	15 to 19	Epilepsy	89.1756	90.1383	90.4255	90.5922	90.7642	90.4146	89.3549	88.5712	88.3669	87.6872	87.7688	88.6975	89.072	89.2383	90.5607	91.2019	90.6332	91.0445	91.0368	90.7462	90.8405	91.1003	91.4148	92.1736	92.8211	91.9896	91.6604	91.9556
Australia	Both	5 to 9	Epilepsy	88.8184	89.3033	89.223	90.3731	89.7292	89.3642	89.4214	89.8629	90.5634	89.3817	88.8921	89.3045	89.1112	89.7418	90.1985	89.7399	90.3711	91.6455	91.1336	91.0229	90.3804	90.7198	92.0772	91.9604	92.4938	92.8114	93.1889	93.3263
Australia	Both	Post Neonatal	Epilepsy	93.1963	94.4678	94.4542	95.2333	95.4023	95.6349	95.4519	95.5727	95.449	94.6969	94.7534	94.6981	94.7498	94.6192	94.5538	93.962	94.2428	94.9199	95.1472	95.3132	95.4134	95.9685	96.5646	96.5622	96.8418	96.6373	96.7141	96.7954
Australia	Female	0 to 20	Epilepsy	91.4085	91.9658	91.7415	92.343	92.1646	92.3632	92.3586	92.5483	92.5395	92.1881	92.3415	92.9996	92.7343	92.4788	93.0603	93.2939	92.7618	92.9439	93.0983	92.9994	92.8945	93.0516	93.4424	93.7387	94.0377	93.7292	93.8123	94.2433
Australia	Female	1 to 4	Epilepsy	89.9944	90.5254	89.8587	90.3886	90.559	91.2253	91.1054	91.5998	91.9237	91.7525	91.7025	91.8458	91.5028	91.0833	91.294	91.447	91.5094	91.9667	91.9183	91.8281	91.8296	92.6785	93.4834	93.4371	93.7464	93.6058	93.6949	93.8752
Australia	Female	10 to 14	Epilepsy	94.1421	94.021	94.1601	93.6731	92.5444	92.2204	92.2006	93.0433	93.2288	93.0523	93.692	94.2752	94.0406	93.8041	94.7233	95.6135	95.3433	94.4707	95.0396	94.6285	94.8152	95.0233	94.9568	94.9218	94.6032	93.9409	93.8757	94.615
Australia	Female	15 to 19	Epilepsy	88.205	89.1531	89.7458	90.3799	90.4586	90.6749	90.5024	89.8005	88.8537	88.5219	88.8712	90.2063	89.941	89.2503	90.0543	90.8353	89.6249	90.0169	90.417	90.4014	90.263	89.3035	88.942	90.1278	90.8856	90.1183	89.8144	90.5607
Australia	Female	5 to 9	Epilepsy	91.7708	91.7472	90.5118	92.2634	92.087	91.7002	92.2401	92.2502	92.8604	92.2167	91.8426	92.67	92.3887	93.2851	93.8875	93.056	92.0246	92.5094	92.0292	92.1149	91.5106	91.7208	92.6566	92.7136	92.8621	93.384	94.0661	94.0579
Australia	Female	Post Neonatal	Epilepsy	94.2853	95.2731	95.223	95.8133	96.0364	96.3844	96.2092	96.2841	96.0909	95.5211	95.5008	95.5298	95.5965	95.4376	95.3647	94.9028	95.0499	95.5638	95.7916	95.9532	95.9619	96.3071	96.7658	96.7433	96.9831	96.8403	96.9298	97.027
Australia	Male	0 to 20	Epilepsy	90.3905	91.3471	91.4121	91.5723	91.2423	91.0595	90.1189	90.153	90.7342	90.1798	90.0435	90.2859	90.6532	91.1028	91.736	91.7927	92.1897	92.7383	92.7669	92.8824	92.8985	93.7251	94.4204	94.459	95.045	94.5723	94.4964	94.6364
Australia	Male	1 to 4	Epilepsy	94.886	95.3747	95.1061	95.3027	95.0264	94.9624	94.7599	94.936	95.4545	95.6414	95.7859	95.6615	95.6904	95.501	95.8662	95.6311	95.7465	95.8667	96.0401	96.505	96.6015	96.9944	97.2542	97.1655	97.4105	97.2353	97.3085	97.3788
Australia	Male	10 to 14	Epilepsy	90.002	90.3491	90.021	89.5936	88.3593	89.0154	87.2608	87.8873	89.0324	88.7189	88.0847	89.0874	89.916	92.0234	91.3701	91.9732	92.2351	92.3054	92.8521	93.1902	92.608	93.5041	93.5705	93.2661	94.1142	93.2302	92.9882	93.4731
Australia	Male	15 to 19	Epilepsy	90.3228	91.2602	91.3213	91.1547	91.3839	90.6633	89.0276	88.2468	88.5628	87.6695	87.5591	88.157	88.9651	89.6836	91.3058	91.8069	91.7111	92.1347	91.8481	91.3804	91.6319	92.7379	93.5097	93.9375	94.478	93.6286	93.2897	93.2449
Australia	Male	5 to 9	Epilepsy	86.5057	87.509	88.7537	89.0856	87.9603	87.656	87.145	88.0514	88.7913	87.1347	86.5663	86.47	86.4033	86.6601	86.8827	86.9192	89.4257	91.4907	91	90.6733	90.0494	90.5	92.2003	91.8914	92.8142	92.8532	92.831	93.119
Australia	Male	Post Neonatal	Epilepsy	91.4604	93.0618	93.096	94.0978	94.2057	94.2768	94.0915	94.274	94.2358	93.2605	93.4105	93.2459	93.2802	93.1904	93.1479	92.4048	92.8377	93.6999	93.9048	94.0602	94.2638	95.0743	95.8368	95.8666	96.1974	95.937	96.0066	96.0766
New Zealand	Both	0 to 20	Epilepsy	83.6089	84.5912	84.1654	84.7278	84.8352	84.6332	83.4871	83.3548	84.3217	84.913	85.7561	86.1563	86.0291	86.9953	87.3403	87.9257	88.0459	87.4105	87.8909	88.4434	89.3507	89.8507	89.9082	91.0911	90.9623	91.3601	92.0336	91.6031
New Zealand	Both	1 to 4	Epilepsy	91.5466	91.9801	92.0577	91.6424	91.2076	91.7945	91.0646	90.9214	91.8956	91.9229	91.7878	92.2672	92.2129	93.2313	93.3839	93.322	92.8612	92.0577	92.2876	92.8079	92.9548	93.8134	94.3185	94.8204	94.6814	95.659	96.5402	96.2374
New Zealand	Both	10 to 14	Epilepsy	84.3858	83.1132	81.5517	83.7882	84.6463	83.1873	81.1254	80.3629	79.6905	81.0578	83.2937	84.2839	85.3029	86.6834	87.1146	88.7358	89.0376	87.2041	87.3675	87.0228	88.1759	89.0747	89.426	92.695	93.2121	91.6187	92.2708	92.3655
New Zealand	Both	15 to 19	Epilepsy	82.9171	85.566	84.5996	84.3876	84.9774	83.516	81.9541	81.4508	82.4641	83.1776	85.4414	85.1895	84.537	83.601	84.1062	85.0557	86.0403	86.8382	87.5903	87.7408	88.1313	87.3361	87.3502	88.6808	89.7645	90.164	90.7673	90.8662
New Zealand	Both	5 to 9	Epilepsy	82.0719	80.857	81.2712	84.4592	83.441	83.5315	83.7516	84.362	85.1878	86.0024	84.7896	84.9367	85.0834	88.8307	89.8975	89.7156	89.6061	88.7454	89.2737	91.5244	95.0767	95.8198	93.2597	92.0942	89.0305	88.6776	87.4602	85.6281
New Zealand	Both	Post Neonatal	Epilepsy	89.3411	90.6788	90.9739	90.2317	90.3912	91.651	91.2899	91.703	92.9733	92.7097	92.4928	93.0585	92.2417	92.52	92.0065	92.6204	92.7167	92.4997	92.9709	93.2318	93.0813	93.8313	94.4376	94.8107	94.2499	95.466	96.6055	96.2065
New Zealand	Female	0 to 20	Epilepsy	87.228	87.8398	87.0927	86.9739	87.6189	87.4056	85.478	85.4295	86.6185	87.2552	88.9415	88.6405	88.9611	89.0082	90.1039	90.155	89.9708	89.0598	89.2432	89.8	90.6716	91.8391	91.8661	92.8753	93.7199	93.7247	94.1408	93.7469
New Zealand	Female	1 to 4	Epilepsy	87.5332	87.7113	87.8892	87.5306	87.0441	87.5528	86.2021	85.5951	87.2415	87.3174	87.5181	87.4756	87.2592	88.3142	89.0412	88.5622	87.7182	86.6125	87.0996	87.942	88.0789	89.7579	90.4925	91.247	91.5945	93.2625	94.6846	94.2435
New Zealand	Female	10 to 14	Epilepsy	89.7338	90.1324	87.3624	86.7777	89.1427	87.1326	82.7677	82.1607	83.761	85.7244	89.5963	88.8815	89.996	90.8621	91.7993	91.8271	90.7522	88.8784	89.481	88.5991	89.529	91.5344	91.7262	92.8624	93.8861	93.059	92.6434	92.2423
New Zealand	Female	15 to 19	Epilepsy	82.4224	85.4131	85.4959	84.656	84.1681	82.7026	80.4758	80.3758	80.4032	81.4873	86.0777	85.8647	85.211	82.2529	84.0614	84.873	85.7336	86.3348	87.1992	88.398	88.8675	89.0465	88.5975	90.1362	92.0812	91.6682	92.5567	93.026
New Zealand	Female	5 to 9	Epilepsy	90.1804	86.5562	85.084	87.8709	89.8691	91.1615	91.0029	91.9377	92.4201	91.9713	89.4041	88.9581	91.0806	93.0876	94.4197	94.42	95.4563	94.0317	91.9567	93.1398	96.6362	96.9091	95.3299	95.4967	95.7158	93.7426	92.0198	90.6772
New Zealand	Female	Post Neonatal	Epilepsy	91.5931	92.5854	92.6129	91.8897	92.0923	93.0629	92.9833	93.464	94.8004	94.5593	94.7793	94.9654	94.4583	94.2694	94.4554	94.6123	94.4958	94.3144	94.6079	94.7415	94.4013	95.0484	95.5831	95.8533	95.4291	96.038	96.9126	96.6432
New Zealand	Male	0 to 20	Epilepsy	83.4409	84.5824	84.5449	85.6461	85.2162	85.0662	84.8894	84.6987	85.2569	85.6946	85.5504	86.5388	85.9836	87.6406	87.1645	88.1572	88.5553	88.3122	88.989	89.4273	90.1824	89.9131	89.9889	91.1056	90.0279	90.7363	91.5275	91.1403
New Zealand	Male	1 to 4	Epilepsy	93.8974	94.4812	94.4868	94.0263	93.6165	94.2439	93.8914	94.0275	94.5756	94.5671	94.2264	95.0462	95.1107	96.144	95.9352	96.1651	95.9498	95.3245	95.3789	95.6799	95.829	96.1503	96.504	96.8439	96.3831	96.9185	97.4563	97.2432
New Zealand	Male	10 to 14	Epilepsy	77.2432	73.478	74.2308	80.6166	78.855	78.5726	80.6857	79.8481	75.5971	75.7341	74.7909	78.3851	79.0086	80.947	80.4311	84.3929	86.9338	85.5324	84.9135	85.5513	86.8312	85.6337	86.1634	92.3635	91.8872	89.3099	91.6379	92.5646
New Zealand	Male	15 to 19	Epilepsy	83.7709	86.1171	84.3864	84.6766	86.0264	84.6245	83.6008	82.7934	84.5074	84.951	85.3998	85.1076	84.4383	85.0432	84.5038	85.5406	86.5922	87.508	88.1425	87.4827	87.7792	86.2335	86.6144	87.7495	88.1208	89.1235	89.4506	89.213
New Zealand	Male	5 to 9	Epilepsy	73.8326	75.7814	78.537	81.8587	77.1025	75.613	76.2877	76.4049	77.5776	79.9227	80.5964	81.5158	79.0572	84.6072	85.204	84.7717	83.1195	83.0777	87.0261	90.4169	93.5812	94.8651	91.3011	88.4901	81.4237	83.2724	82.9188	80.6368
New Zealand	Male	Post Neonatal	Epilepsy	85.9859	87.7257	88.3607	87.6126	87.6749	89.2976	88.5645	88.8527	89.949	89.6795	88.8604	89.9153	88.6482	89.5731	87.9688	89.2677	89.6671	89.368	90.0678	90.4768	90.6174	91.4903	92.1766	92.7046	91.9501	94.0728	95.5891	95.0357
Western Europe	Both	0 to 20	Epilepsy	93.5855	93.8191	94.2842	94.5178	94.7588	94.7865	94.7367	94.5853	94.4075	94.213	94.0339	93.8681	94.0568	94.1663	94.4848	94.6755	94.7787	94.869	94.9816	95.0558	95.3288	95.5494	95.8123	95.9878	96.1499	96.1759	96.4683	96.6034
Western Europe	Both	1 to 4	Epilepsy	94.6248	94.6966	94.8972	94.9708	95.0798	95.1373	95.1022	95.0086	94.9603	94.9121	94.8214	94.6917	94.863	94.9115	94.9969	95.1229	95.2012	95.2103	95.2593	95.307	95.4134	95.4811	95.6144	95.6812	95.7568	95.7848	95.9633	96.1176
Western Europe	Both	10 to 14	Epilepsy	94.5187	94.6776	95.0193	95.0106	95.1171	95.129	95.1521	95.0184	94.8923	94.6864	94.5696	94.373	94.5878	94.6683	95.0685	95.2429	95.495	95.7511	96.0204	96.0275	96.2565	96.4029	96.637	96.8965	96.9247	96.8292	97.06	97.1695
Western Europe	Both	15 to 19	Epilepsy	92.7487	92.8094	93.1609	93.4228	93.593	93.4615	93.4273	93.3861	93.2468	93.1003	92.8948	92.6735	92.6301	92.6226	92.7851	92.8188	92.7794	92.8691	93.0016	93.1788	93.5704	93.9706	94.3206	94.4705	94.6059	94.5007	94.7097	94.737
Western Europe	Both	5 to 9	Epilepsy	92.8349	92.9585	93.3433	93.4493	93.6837	93.7938	93.8193	93.6248	93.4534	93.3038	93.2148	93.1447	93.2592	93.3637	93.8833	94.2188	94.4587	94.6833	94.7599	94.7143	94.9496	94.9673	95.0584	95.1999	95.6232	95.9369	96.3037	96.3726
Western Europe	Both	Post Neonatal	Epilepsy	94.9417	95.2856	95.7087	96.003	96.3067	96.4408	96.4023	96.4449	96.3814	96.2345	96.1198	96.0368	96.0883	96.0344	96.144	96.2525	96.3056	96.3052	96.3571	96.4218	96.4961	96.5727	96.6762	96.7605	96.7827	96.8207	97.0075	97.1025
Western Europe	Female	0 to 20	Epilepsy	94.9305	95.0062	95.3772	95.6016	95.8306	95.8451	95.7692	95.5983	95.4051	95.1717	94.9667	94.7668	94.9527	95.0744	95.2955	95.4406	95.5477	95.5568	95.5991	95.5587	95.7955	96.0623	96.2677	96.3752	96.5171	96.4856	96.7363	96.9199
Western Europe	Female	1 to 4	Epilepsy	92.4098	92.3995	92.5828	92.6491	92.7142	92.7776	92.7137	92.5629	92.468	92.3161	92.1995	91.9454	92.1642	92.2442	92.369	92.5138	92.5769	92.5466	92.6157	92.6926	92.8543	92.9745	93.1258	93.2067	93.3159	93.3744	93.6162	93.8475
Western Europe	Female	10 to 14	Epilepsy	95.8796	95.9817	96.3098	96.3776	96.4939	96.5338	96.5155	96.3332	96.1296	95.9074	95.7797	95.6523	95.8896	96.0653	96.3206	96.3341	96.4924	96.5523	96.7021	96.6324	96.8462	97.0282	97.1473	97.2327	97.2626	97.0064	97.179	97.407
Western Europe	Female	15 to 19	Epilepsy	92.9616	92.8671	93.1025	93.3425	93.6276	93.4495	93.269	93.1185	93.0295	92.8727	92.5495	92.3393	92.3396	92.353	92.4867	92.6199	92.55	92.589	92.633	92.6128	92.8903	93.4229	93.8272	93.8905	93.9375	93.7432	93.9535	94.0538
Western Europe	Female	5 to 9	Epilepsy	94.4357	94.4292	94.8677	95.1508	95.4373	95.4501	95.5603	95.4609	95.1478	94.8487	94.7327	94.588	94.8029	95.0317	95.3609	95.6157	96.0494	96.1538	95.9925	95.6965	95.9596	96.0984	96.0945	96.2582	96.7278	97.0126	97.2868	97.3607
Western Europe	Female	Post Neonatal	Epilepsy	95.2711	95.4687	95.8022	96.0358	96.2332	96.3913	96.355	96.3829	96.2949	96.1663	96.029	95.8926	95.8992	95.8294	95.9159	96.0051	96.0477	95.9928	96.0387	96.0564	96.1272	96.1985	96.28	96.3448	96.3762	96.4198	96.5745	96.6755
Western Europe	Male	0 to 20	Epilepsy	93.7532	94.075	94.5299	94.7297	94.9352	94.9694	94.9496	94.842	94.7088	94.5819	94.4577	94.3531	94.5107	94.5933	94.9324	95.1253	95.2054	95.3449	95.4919	95.6449	95.8941	96.0338	96.2928	96.4901	96.6375	96.7054	96.975	97.0433
Western Europe	Male	1 to 4	Epilepsy	96.0496	96.1786	96.395	96.479	96.6138	96.6675	96.6473	96.5845	96.559	96.5644	96.488	96.4316	96.5813	96.6216	96.6913	96.8065	96.8868	96.9079	96.9343	96.9569	97.0289	97.0694	97.193	97.2541	97.3134	97.329	97.4752	97.5885
Western Europe	Male	10 to 14	Epilepsy	92.4304	92.6976	93.0462	92.9612	93.0503	93.0285	93.0954	93.0222	92.9858	92.8046	92.7069	92.4553	92.6412	92.6207	93.1926	93.5767	93.9233	94.4113	94.8011	94.9096	95.1273	95.2038	95.56	96.0177	96.0351	96.1681	96.4363	96.3508
Western Europe	Male	15 to 19	Epilepsy	93.2056	93.3987	93.8305	94.1129	94.208	94.1117	94.1592	94.1653	93.9747	93.8204	93.6934	93.4891	93.4478	93.4653	93.6706	93.6593	93.6442	93.7586	93.9327	94.2244	94.6682	94.9645	95.2649	95.4669	95.6556	95.6145	95.811	95.786
Western Europe	Male	5 to 9	Epilepsy	91.8173	92.0832	92.3901	92.3094	92.474	92.6807	92.6136	92.339	92.3344	92.358	92.3041	92.3156	92.3085	92.267	92.9392	93.3321	93.3503	93.697	94.0342	94.2723	94.4591	94.3422	94.5222	94.6219	94.9503	95.2576	95.681	95.7271
Western Europe	Male	Post Neonatal	Epilepsy	93.8616	94.3527	94.8601	95.2106	95.6266	95.7299	95.6941	95.7615	95.7454	95.5937	95.5122	95.485	95.5735	95.5246	95.6441	95.7668	95.831	95.8922	95.9471	96.0663	96.1419	96.2207	96.3453	96.4479	96.4544	96.4796	96.6943	96.7793
Andorra	Both	0 to 20	Epilepsy	92.5757	92.79	92.7981	93.3768	93.6121	93.8137	94.0415	94.2969	94.4873	94.7216	94.8878	95.1045	95.4611	95.2937	95.171	95.0845	95.1239	95.0225	95.0758	95.209	95.4584	95.6108	95.7506	96.0864	96.4416	96.9349	96.8992	96.9446
Andorra	Both	1 to 4	Epilepsy	90.1817	90.9439	91.2101	91.7272	91.7462	91.7747	91.9177	92.0573	92.3046	92.6631	93.0378	93.4037	93.8556	93.7258	93.64	93.5209	93.4386	93.2084	93.1532	93.3427	93.6834	93.9099	94.1874	94.6251	95.1128	95.6848	95.6648	95.6483
Andorra	Both	10 to 14	Epilepsy	96.0855	96.184	96.1618	96.6091	96.9017	97.0639	97.2202	97.3488	97.4202	97.5078	97.5497	97.6373	97.7407	97.5827	97.4806	97.4215	97.4657	97.4723	97.5217	97.5572	97.6341	97.6579	97.6883	97.7968	97.9861	98.306	98.317	98.3662
Andorra	Both	15 to 19	Epilepsy	91.7164	91.7901	91.7877	92.2428	92.5677	92.8615	93.1192	93.3744	93.5155	93.5937	93.6421	93.7135	93.8266	93.7426	93.638	93.6653	93.7827	93.8477	93.9018	93.9527	94.0628	94.1118	94.1624	94.3083	94.4468	94.7015	94.7128	94.7484
Andorra	Both	5 to 9	Epilepsy	94.0408	94.159	94.1367	94.853	95.277	95.4335	95.5121	95.5215	95.5423	95.4868	95.4962	95.5305	95.6759	95.3883	95.2573	95.2312	95.2956	95.3274	95.4396	95.5615	95.7506	95.8556	96.0398	96.4053	96.8679	97.5336	97.5963	97.7261
Andorra	Both	Post Neonatal	Epilepsy	98.0878	98.2066	98.1815	98.398	98.4242	98.6421	98.6679	98.8634	98.8608	99.0002	98.9043	98.9296	99.0608	98.92	98.7727	98.5678	98.5501	98.429	98.6616	98.6794	98.8545	98.9315	98.9763	99.077	99.2544	99.4776	99.3291	99.3551
Andorra	Female	0 to 20	Epilepsy	93.953	94.1747	94.1585	94.5437	94.6527	94.7993	94.9443	95.0896	95.2647	95.482	95.6185	95.8135	96.1721	96.035	95.9224	95.8058	95.7768	95.6583	95.6691	95.801	96.0716	96.2207	96.3574	96.6817	97.0143	97.5099	97.4878	97.5202
Andorra	Female	1 to 4	Epilepsy	85.9287	86.934	87.3945	88.0305	88.0462	87.9464	87.8864	87.9065	88.0918	88.7787	89.4429	89.9764	90.6629	90.3851	90.1926	90.0214	89.7792	89.4035	89.2279	89.5803	90.3863	90.8144	91.2087	91.82	92.4862	93.3094	93.3595	93.3791
Andorra	Female	10 to 14	Epilepsy	97.289	97.3979	97.3985	97.5814	97.6884	97.8348	97.9549	98.0708	98.1239	98.2183	98.2451	98.3192	98.4088	98.3623	98.3123	98.3041	98.3356	98.3444	98.3778	98.3534	98.4049	98.4214	98.4311	98.4927	98.6209	98.8263	98.8569	98.8869
Andorra	Female	15 to 19	Epilepsy	92.203	92.2959	92.3242	92.452	92.5912	92.8762	93.0757	93.2811	93.398	93.423	93.4382	93.4575	93.5263	93.5603	93.4741	93.513	93.5101	93.467	93.3415	93.1764	93.1391	93.103	93.0726	93.1886	93.3731	93.7099	93.7208	93.8001
Andorra	Female	5 to 9	Epilepsy	95.0467	95.1647	95.1105	95.9021	96.4465	96.6257	96.7678	96.8102	96.8378	96.7244	96.7131	96.7519	96.8835	96.5952	96.4368	96.3721	96.4395	96.442	96.5411	96.6477	96.8208	96.94	97.0938	97.5142	97.963	98.5796	98.6089	98.7268
Andorra	Female	Post Neonatal	Epilepsy	97.2994	97.5557	97.5153	97.7419	97.5511	97.8499	97.909	98.028	98.1749	98.3038	98.1525	98.1972	98.3181	98.2416	98.1689	97.8518	97.8693	97.7915	98.0627	98.1719	98.2567	98.2739	98.3742	98.4923	98.6402	98.7996	98.6958	98.713
Andorra	Male	0 to 20	Epilepsy	92.9578	93.1249	93.1422	93.7612	94.0536	94.2586	94.5053	94.8009	94.9657	95.1632	95.3195	95.5123	95.7998	95.6409	95.5356	95.4923	95.5819	95.5148	95.5928	95.6997	95.8819	96.008	96.1231	96.4025	96.7066	97.1003	97.0609	97.1065
Andorra	Male	1 to 4	Epilepsy	92.8039	93.4219	93.5865	94.0304	94.0546	94.149	94.3826	94.5682	94.8255	95.0237	95.2468	95.5185	95.8387	95.7892	95.7599	95.6722	95.665	95.5094	95.5062	95.6122	95.7205	95.8362	96.044	96.3766	96.7573	97.1814	97.1261	97.092
Andorra	Male	10 to 14	Epilepsy	94.0936	94.1694	94.116	94.8544	95.3292	95.4888	95.6736	95.8464	95.9151	95.9725	96.0255	96.1035	96.1944	95.9233	95.7974	95.7001	95.7865	95.8057	95.855	95.9137	96.0028	96.023	96.0565	96.203	96.4478	96.8845	96.8793	96.9427
Andorra	Male	15 to 19	Epilepsy	92.171	92.2303	92.1763	92.8066	93.2616	93.5392	93.7999	94.0683	94.2185	94.3263	94.3874	94.4893	94.6382	94.4763	94.3697	94.3838	94.5722	94.7021	94.877	95.0629	95.2538	95.3531	95.4452	95.599	95.7077	95.8936	95.9003	95.9082
Andorra	Male	5 to 9	Epilepsy	93.6478	93.7451	93.743	94.3182	94.5806	94.6983	94.7039	94.6765	94.6921	94.702	94.7332	94.7612	94.9111	94.648	94.5586	94.5758	94.6283	94.6849	94.8003	94.9227	95.1089	95.1851	95.3827	95.6528	96.0781	96.715	96.7945	96.9061
Andorra	Male	Post Neonatal	Epilepsy	98.1449	98.1444	98.1339	98.3388	98.537	98.693	98.6866	98.9351	98.8024	98.9475	98.8986	98.9116	99.0583	98.8675	98.6528	98.5495	98.4967	98.3319	98.5212	98.431	98.706	98.8441	98.8353	98.9187	99.1326	99.4251	99.2375	99.2754
Austria	Both	0 to 20	Epilepsy	94.3067	94.255	93.896	93.558	92.7813	93.3322	93.4301	93.3716	92.9715	92.8903	92.977	93.1165	93.0751	92.9054	92.7882	93.7782	94.6293	95.0042	95.1273	94.9427	95.3746	95.8066	95.9529	96.1123	96.1402	96.1438	96.0447	96.4559
Austria	Both	1 to 4	Epilepsy	94.4457	94.3605	94.1903	94.5579	94.1107	94.3772	94.4703	94.3393	94.1336	94.3191	94.3128	94.2949	94.6223	94.6176	94.8899	95.2276	95.5558	95.6742	95.6458	95.5456	95.5986	95.907	96.2023	96.3079	96.4077	96.4275	96.3838	96.694
Austria	Both	10 to 14	Epilepsy	97.0855	97.2425	96.4128	95.1001	94.5097	95.1299	95.2731	95.203	94.7636	93.9825	94.3962	94.9184	94.9035	94.8759	95.2246	96.1809	96.7683	97.1636	97.276	96.3642	97.165	97.4884	96.476	96.4043	96.7688	96.8949	97.5087	98.0543
Austria	Both	15 to 19	Epilepsy	93.2756	92.9006	92.2955	91.4837	90.2385	90.6656	91.3602	91.3894	90.7408	90.4005	90.4225	90.3824	89.6632	89.4952	89.1017	90.6269	91.403	91.5894	92.059	92.5269	93.241	93.7512	94.2111	94.7899	94.4433	93.9378	93.5577	93.7251
Austria	Both	5 to 9	Epilepsy	91.943	92.239	92.2793	91.378	90.8521	91.4902	90.2015	90.3536	90.5462	91.255	91.4452	91.8225	91.9764	91.4047	90.2529	91.0813	93.4368	94.9484	94.8468	94.1177	94.0875	94.2771	94.347	93.6339	93.7463	94.6752	94.2129	94.6734
Austria	Both	Post Neonatal	Epilepsy	96.6727	96.6954	96.8082	97.3758	97.262	97.6186	97.767	97.7906	97.6241	97.6106	97.496	97.4285	97.6708	97.6507	97.8633	98.1921	98.4174	98.4488	98.3378	98.2292	98.2652	98.4664	98.6804	98.7495	98.7762	98.7528	98.6863	98.8866
Austria	Female	0 to 20	Epilepsy	96.4754	96.2109	95.5731	94.9221	94.1308	94.7418	94.5789	94.4089	93.6197	93.3189	93.4802	93.3119	93.3211	93.3952	93.2854	94.5172	95.3073	95.3186	94.9852	94.6234	94.8556	95.2058	95.5509	95.6164	95.5579	95.603	95.073	95.3864
Austria	Female	1 to 4	Epilepsy	92.3095	91.9939	91.5401	91.8725	91.2765	91.6493	91.7588	91.6195	91.2496	91.2253	91.1971	91.034	91.5439	91.8165	92.0114	92.2699	92.6241	92.6727	92.5774	92.2735	92.4778	93.0905	93.5673	93.7472	93.9708	94.0838	94.0003	94.4688
Austria	Female	10 to 14	Epilepsy	98.2273	98.169	97.4364	96.0516	96.0295	96.7267	97.4061	96.8667	95.3335	94.1504	94.6927	94.3695	94.3149	94.8226	95.5075	96.7452	97.0425	97.1797	97.2446	95.9962	96.2613	96.4822	96.1643	96.2954	96.4327	96.2042	95.9897	96.3066
Austria	Female	15 to 19	Epilepsy	95.0631	94.7843	94.1313	93.015	90.8624	91.7631	92.227	91.8862	90.6638	90.1386	90.1997	90.034	88.7389	88.3939	88.182	90.5864	91.4884	90.8615	90.6401	91.4014	92.3034	92.3813	92.7389	93.3109	92.5988	91.8207	90.8355	90.8779
Austria	Female	5 to 9	Epilepsy	95.1177	94.6849	93.6889	92.4089	92.2681	92.5385	89.5492	90.1675	90.3645	91.1212	91.3518	91.3394	92.4569	92.235	90.507	91.5686	93.9341	95.0886	93.6919	92.6863	91.6346	92.098	93.0454	91.7894	91.998	93.6988	92.4893	92.7014
Austria	Female	Post Neonatal	Epilepsy	97.1352	97.0967	97.0598	97.3345	97.1463	97.3735	97.4417	97.4349	97.2419	97.1671	97.061	97.0104	97.2423	97.3405	97.4784	97.7407	97.9008	97.849	97.6933	97.4941	97.5548	97.7566	97.9426	97.9827	98.0081	98.0016	97.9384	98.1551
Austria	Male	0 to 20	Epilepsy	93.6818	93.8055	93.7378	93.7207	93.1072	93.5057	93.7935	93.8353	93.8316	93.949	93.9594	94.326	94.2516	93.9131	93.8122	94.41	95.1475	95.7532	96.2321	96.2317	96.7451	97.1609	97.113	97.3175	97.4105	97.3748	97.6432	98.0543
Austria	Male	1 to 4	Epilepsy	95.8335	95.8814	95.8746	96.2548	95.901	96.103	96.1815	96.0527	95.9341	96.2229	96.2253	96.2864	96.5111	96.3603	96.671	97.046	97.3562	97.5133	97.5228	97.5407	97.5104	97.6445	97.8333	97.8944	97.9234	97.8922	97.8699	98.0864
Austria	Male	10 to 14	Epilepsy	94.9907	95.4158	94.5601	93.5255	92.2578	92.6858	92.0582	92.6448	93.7795	93.6849	93.8611	95.4825	95.5275	94.7556	94.5755	94.9941	95.9008	96.6044	96.7725	96.4762	97.9087	98.3239	96.4919	96.1454	96.7698	97.3707	99.0569	99.839
Austria	Male	15 to 19	Epilepsy	92.7439	92.2979	91.7459	91.1741	90.5779	90.6931	91.5129	91.7694	91.5341	91.3288	91.3156	91.3562	91.0501	91.0029	90.4951	91.3605	92.017	92.7434	93.655	93.9062	94.4647	95.239	95.7449	96.3009	96.2134	95.897	95.9111	96.1484
Austria	Male	5 to 9	Epilepsy	89.3986	90.4216	91.5511	91.1319	90.2421	91.2073	91.8597	91.517	91.6895	92.284	92.4259	93.1725	92.2763	91.3763	90.9609	91.4532	93.5777	95.3453	96.661	96.2872	97.3646	97.2679	96.3733	96.3098	96.3194	96.3356	96.7123	97.3833
Austria	Male	Post Neonatal	Epilepsy	95.3971	95.4855	95.7659	96.6617	96.6337	97.1311	97.3678	97.4187	97.2795	97.3304	97.2062	97.1209	97.37	97.2136	97.5143	97.9166	98.2135	98.3392	98.2769	98.2764	98.2792	98.4758	98.7205	98.8248	98.8566	98.8172	98.7537	98.9378
Belgium	Both	0 to 20	Epilepsy	94.1435	93.903	93.6947	93.9238	93.9952	94.3605	94.565	94.1257	93.3244	93.2479	93.2257	93.1592	93.5535	94.0751	94.4071	94.2242	94.3361	94.0244	94.3574	94.6041	94.555	94.3371	93.9831	94.6095	95.2235	95.554	96.0393	96.2806
Belgium	Both	1 to 4	Epilepsy	93.1808	92.9911	92.8694	92.9776	93.1379	93.6276	93.7699	93.3027	92.8871	92.8775	92.6774	92.8257	93.029	93.1231	93.4131	93.3757	93.3577	93.1757	93.3259	93.3529	93.2813	93.4314	93.0819	93.335	93.8279	94.1914	94.5142	94.6952
Belgium	Both	10 to 14	Epilepsy	96.7241	96.495	96.421	96.5567	96.0504	95.4876	95.8303	96.4986	95.8166	95.5047	95.5405	95.7295	96.1526	96.1785	96.7364	96.57	96.4038	96.0214	97.0324	97.1137	96.8038	96.7113	96.4965	97.2496	97.1431	97.5025	98.6956	99.0795
Belgium	Both	15 to 19	Epilepsy	94.9664	94.8006	94.6192	94.417	94.0527	94.1628	94.1966	94.0765	93.4298	93.0769	92.859	92.8619	93.346	93.8322	93.9405	94.3686	94.4955	94.0338	94.0769	94.7202	94.9997	94.6166	94.639	94.8388	95.1013	95.463	95.8473	95.8764
Belgium	Both	5 to 9	Epilepsy	92.5145	92.828	92.4823	93.2634	93.8621	94.0423	93.8903	92.5581	91.2484	91.8875	92.9448	91.5669	91.7761	93.9774	94.0031	92.5067	93.4411	93.8286	93.9352	93.9026	93.658	92.3656	91.7967	93.4838	94.8231	94.2019	93.8469	94.1489
Belgium	Both	Post Neonatal	Epilepsy	92.9159	92.5203	92.4612	92.9477	93.4669	94.3853	94.8134	94.1571	93.5941	93.4714	93.2481	93.4699	93.5511	93.4981	93.8984	93.7415	93.7086	93.4849	93.8671	94.0259	93.9565	94.1661	93.7403	93.9607	94.4886	94.8168	95.0946	95.2354
Belgium	Female	0 to 20	Epilepsy	95.29	95.1448	94.9466	94.9251	94.7842	95.0749	95.3467	94.9201	94.2332	93.9506	94.2797	94.1394	94.4337	95.0427	95.1988	94.8379	94.8203	94.3077	94.6078	94.8378	94.9385	94.6688	94.2078	94.8305	95.3808	95.5705	96.1817	96.5513
Belgium	Female	1 to 4	Epilepsy	90.3567	90.0832	89.8868	90.0247	90.1204	90.6677	90.8435	90.4008	90.0957	89.4342	89.3821	89.5519	89.7457	89.9298	90.221	90.1927	90.0371	89.653	89.9815	90.129	89.9734	90.148	89.4136	89.5212	89.8018	90.1851	90.6877	91.0608
Belgium	Female	10 to 14	Epilepsy	97.6513	97.7916	97.8441	97.6203	97.176	96.7505	96.9158	97.1886	96.6481	96.239	96.4499	96.6795	96.9361	97.2337	97.39	97.3485	96.9668	96.3892	97.4224	97.8484	97.6261	97.5301	97.6385	98.1657	97.8759	97.8243	99.1067	99.6649
Belgium	Female	15 to 19	Epilepsy	95.2053	94.6009	94.0991	94.1153	93.5672	93.6386	93.5425	93.5663	93.6539	93.2396	93.0342	92.7548	93.3817	94.1149	94.3005	94.4009	94.0773	93.1134	92.9645	93.5857	93.9222	93.4429	93.4647	93.6972	94.4282	94.5538	94.8481	94.9463
Belgium	Female	5 to 9	Epilepsy	93.3813	94.4425	94.515	93.9756	94.06	94.3999	95.337	93.6852	91.1686	92.2081	94.2076	92.8095	92.663	94.6101	94.1782	92.2866	93.7629	94.0894	93.6451	93.0201	93.7733	92.3391	91.097	93.2596	94.8624	94.7311	94.9799	95.445
Belgium	Female	Post Neonatal	Epilepsy	94.0682	93.705	93.6607	93.9932	94.2333	94.8931	95.0549	94.5849	94.1155	93.7327	93.815	94.1045	94.2099	94.1238	94.4499	94.1885	94.1113	93.8622	94.2065	94.2777	94.2099	94.4074	94.1487	94.4526	94.8232	95.1282	95.3531	95.4629
Belgium	Male	0 to 20	Epilepsy	94.3914	94.1205	93.9459	94.3296	94.5565	94.9128	95.0256	94.6599	93.9236	94.026	93.7261	93.7317	94.1299	94.4817	94.8915	94.8894	95.0852	94.9971	95.2931	95.5061	95.3452	95.2107	95.0116	95.5197	96.0666	96.4461	96.7357	96.8264
Belgium	Male	1 to 4	Epilepsy	95.189	95.044	94.9606	95.0442	95.2268	95.6654	95.7791	95.3036	94.833	95.1648	94.8888	95.0238	95.2331	95.2847	95.5735	95.5363	95.5916	95.518	95.5628	95.5189	95.4901	95.6208	95.483	95.8033	96.3932	96.7342	96.9503	97.0244
Belgium	Male	10 to 14	Epilepsy	94.9966	94.3098	94.0934	94.6949	94.1796	93.5139	94.049	95.1506	94.3698	94.2297	94.0286	94.1394	94.7275	94.3941	95.4158	95.1129	95.2662	95.2036	96.0379	95.6403	95.2569	95.1815	94.5477	95.4993	95.656	96.5162	97.4056	97.4868
Belgium	Male	15 to 19	Epilepsy	95.4196	95.5405	95.5696	95.2321	95.0039	95.1395	95.2581	95.0564	93.9768	93.6789	93.4674	93.6505	94.0168	94.311	94.3622	94.9843	95.4009	95.2914	95.4606	96.0895	96.3184	96.0156	96.0365	96.2052	96.1466	96.6436	97.0648	97.0442
Belgium	Male	5 to 9	Epilepsy	92.2871	91.8012	91.0523	93.1325	94.2141	94.2195	92.9523	92.0814	92.1456	92.3233	92.3066	91.0734	91.6375	93.9071	94.4153	93.47	93.7575	94.1759	94.8568	95.4559	94.177	93.15	93.3374	94.3681	95.2959	94.2052	93.2371	93.328
Belgium	Male	Post Neonatal	Epilepsy	90.8172	90.3848	90.3045	90.9236	91.7342	92.9178	93.6401	92.7875	92.1283	92.2973	91.7341	91.8739	91.9243	91.9048	92.37	92.3348	92.3337	92.1257	92.527	92.768	92.6887	92.9004	92.2827	92.4109	93.1045	93.443	93.7777	93.9574
Cyprus	Both	0 to 20	Epilepsy	93.7123	93.8972	94.1284	94.2336	94.5029	94.7453	94.681	94.4922	94.5752	94.7044	94.4571	94.6377	94.8185	95.1226	95.503	95.7753	96.0627	96.3031	96.7528	97.0025	97.3058	97.6014	97.9302	98.2856	98.4231	98.4526	98.549	98.6127
Cyprus	Both	1 to 4	Epilepsy	94.2637	94.4439	94.6413	94.8238	95.0363	95.2059	95.3109	95.318	95.3273	95.2917	95.2973	95.4139	95.6026	95.9013	96.2177	96.2329	96.4547	96.664	96.8346	96.9654	97.1553	97.3118	97.5184	97.7785	97.8826	97.9299	97.9713	98.0161
Cyprus	Both	10 to 14	Epilepsy	97.3706	97.7975	98.1964	97.8508	97.67	97.5845	97.0408	96.9812	97.0657	97.0556	96.6563	96.6596	96.5928	96.7931	97.1042	97.5492	97.8516	98.2336	98.7266	98.9328	99.1994	99.3211	99.4214	99.6163	99.6728	99.6204	99.649	99.6391
Cyprus	Both	15 to 19	Epilepsy	92.7014	91.9873	91.2616	90.919	91.1439	91.4829	91.5686	91.2954	91.2945	91.5159	91.314	91.5032	91.79	92.1172	92.4632	92.6736	92.9706	93.1165	93.667	93.9411	94.1845	94.4694	94.7697	95.0265	95.1382	95.1722	95.3472	95.3949
Cyprus	Both	5 to 9	Epilepsy	92.0773	92.9522	93.9959	94.6356	95.3148	95.7783	95.5002	94.8084	95.0172	95.2694	94.4124	94.6901	94.759	94.9679	95.4774	96.3789	96.8461	97.3665	98.0338	98.2268	98.383	98.5732	98.6959	98.8613	98.8718	98.848	98.9103	98.9922
Cyprus	Both	Post Neonatal	Epilepsy	93.6483	93.9585	94.4446	94.7209	94.9767	95.2949	95.7272	96.252	96.8292	97.3655	97.8868	98.3004	98.5889	98.8452	99.0377	99.1068	99.1624	99.175	99.2154	99.3073	99.4581	99.5539	99.6225	99.7087	99.6439	99.548	99.5091	99.5553
Cyprus	Female	0 to 20	Epilepsy	95.6205	95.8752	96.1611	96.3421	96.3998	96.5371	96.6725	96.6775	96.739	96.8461	96.9087	97.0571	97.1845	97.3802	97.5846	97.8172	97.9588	98.0249	98.1887	98.3446	98.4738	98.6516	98.8423	99.0393	99.1302	99.1674	99.2658	99.3122
Cyprus	Female	1 to 4	Epilepsy	94.3976	94.5181	94.6421	94.827	95.0031	95.0965	95.1711	95.1678	95.1435	95.1471	95.1599	95.1958	95.2895	95.4751	95.6311	95.7185	95.7998	95.8426	95.8505	95.8702	95.957	96.0851	96.2174	96.437	96.5493	96.6045	96.6488	96.701
Cyprus	Female	10 to 14	Epilepsy	98.3874	98.5086	98.9734	98.8263	98.5029	98.4331	98.4477	98.66	98.6766	98.7612	98.8309	98.8894	98.9574	99.0234	99.0302	99.1973	99.2857	99.4134	99.5046	99.6232	99.7489	99.8097	99.8677	99.9312	100	99.927	99.926	99.8822
Cyprus	Female	15 to 19	Epilepsy	90.5116	90.7159	90.7906	90.9481	90.9121	91.0226	91.148	91.04	91.0573	91.1256	91.1815	91.3669	91.5119	91.7968	92.1957	92.7306	93.0722	93.188	93.6407	93.9778	94.1104	94.268	94.4732	94.6045	94.6434	94.7595	95.0666	95.1515
Cyprus	Female	5 to 9	Epilepsy	95.432	95.7886	95.9167	96.1215	96.533	97.1307	97.632	97.5543	97.862	98.1709	98.1726	98.4373	98.5401	98.7715	99.0136	99.1858	99.3091	99.4833	99.5768	99.6186	99.5665	99.7152	99.7565	99.7787	99.793	99.8032	99.8338	99.8923
Cyprus	Female	Post Neonatal	Epilepsy	94.2678	94.54	94.9394	95.1561	95.3369	95.5522	95.8628	96.2388	96.6483	97.0362	97.4485	97.788	98.0489	98.2919	98.4789	98.5779	98.6443	98.6409	98.6453	98.7007	98.8141	98.9029	98.9568	99.0357	98.9895	98.9213	98.9028	98.9599
Cyprus	Male	0 to 20	Epilepsy	93.3673	93.4688	93.6134	93.6438	94.035	94.3203	94.1138	93.8092	93.8971	94.023	93.5748	93.7431	93.9301	94.2613	94.711	94.9654	95.3114	95.6499	96.2471	96.5266	96.9102	97.243	97.618	98.0282	98.1766	98.1937	98.2699	98.3335
Cyprus	Male	1 to 4	Epilepsy	94.4316	94.6289	94.8389	95.033	95.2472	95.4362	95.5496	95.5687	95.588	95.5352	95.5329	95.6768	95.9103	96.2689	96.6728	96.6487	96.9526	97.2471	97.5056	97.6999	97.9446	98.112	98.3547	98.6294	98.7284	98.7712	98.8114	98.8518
Cyprus	Male	10 to 14	Epilepsy	95.2463	96.052	96.3159	95.7413	95.793	95.7172	94.5031	94.0843	94.2578	94.1283	93.1615	93.0985	92.8693	93.2264	93.8825	94.6548	95.1896	95.8672	96.8329	97.1307	97.5534	97.737	97.8815	98.2212	98.2557	98.2258	98.2842	98.3104
Cyprus	Male	15 to 19	Epilepsy	94.7125	93.4148	92.1928	91.5516	91.9348	92.4157	92.4761	92.1174	92.1062	92.4179	92.0653	92.25	92.6223	92.9609	93.2605	93.2641	93.5132	93.6716	94.2609	94.4801	94.7788	95.1279	95.4718	95.7927	95.9431	95.9194	95.9983	96.0157
Cyprus	Male	5 to 9	Epilepsy	89.2433	90.6071	92.5291	93.5745	94.4833	94.7653	93.7003	92.4161	92.4983	92.6607	90.9646	91.2186	91.2037	91.3532	92.1239	93.729	94.5235	95.3899	96.6257	96.9706	97.3284	97.5515	97.7472	98.038	98.0391	97.9783	98.0603	98.1513
Cyprus	Male	Post Neonatal	Epilepsy	92.3265	92.6806	93.2567	93.5983	93.935	94.3685	94.9288	95.6058	96.3604	97.054	97.6875	98.1788	98.4987	98.7703	98.9687	99	99.0338	99.0513	99.1162	99.2357	99.4209	99.5223	99.606	99.699	99.6143	99.489	99.4299	99.4672
Denmark	Both	0 to 20	Epilepsy	95.1256	95.2517	95.5871	96.045	96.296	96.4131	96.5506	96.4979	96.5923	96.2685	96.0021	95.5736	95.3041	95.2356	95.1086	95.2359	95.5319	95.3741	95.3566	95.8758	96.1752	96.6247	96.9574	97.0005	97.0789	97.1124	96.9478	96.936
Denmark	Both	1 to 4	Epilepsy	93.938	94.0923	94.4288	94.8979	94.9702	95.1361	95.1987	95.1346	95.2527	95.4927	95.0464	94.6075	94.3181	94.0032	93.9796	94.082	94.7751	94.7995	94.9911	95.5921	95.6988	95.8222	95.942	96.0539	96.0126	96.2539	96.4643	96.5478
Denmark	Both	10 to 14	Epilepsy	97.6527	97.8706	97.9127	97.9696	98.5437	98.2645	97.9489	98.0278	97.999	97.3175	97.8161	97.8099	97.6953	97.1755	97.0651	98.0271	97.9795	97.6434	97.6254	98.4998	99.0272	99.0119	99.4796	99.462	99.3217	99.3038	99.7107	99.8947
Denmark	Both	15 to 19	Epilepsy	94.103	94.1186	93.9285	94.2232	94.5539	94.2751	94.2803	93.7252	93.835	92.7779	92.1834	92.0475	91.6653	92.5562	92.4095	92.1623	92.0648	91.8421	91.7781	91.8294	92.6379	93.8825	94.4558	94.2917	94.7575	94.8893	94.4884	94.2919
Denmark	Both	5 to 9	Epilepsy	94.2356	94.275	95.4583	95.4889	95.2405	96.0847	96.8335	97.4283	97.0148	96.5035	96.7585	95.7874	96.057	95.8883	95.7534	95.7619	95.9141	96.3877	96.5152	96.8825	96.6306	96.8456	97.0848	97.7591	97.8862	96.9638	95.4802	95.2301
Denmark	Both	Post Neonatal	Epilepsy	95.1622	95.638	96.4076	97.1604	97.3116	97.5532	97.5234	97.398	97.4179	97.5292	97.122	96.8948	96.8023	96.7437	96.8929	97.0041	97.4163	97.1689	97.0005	97.3255	97.0619	96.8502	96.6204	96.2935	95.8927	96.1375	96.4689	96.6797
Denmark	Female	0 to 20	Epilepsy	94.8218	95.115	95.5468	96.0716	96.3273	96.4946	96.6573	96.7402	96.8032	96.2525	95.8622	95.3895	95.167	95.2452	95.4435	95.4176	95.7196	95.6096	95.3787	95.547	95.5538	96.3225	96.9957	96.7564	96.3926	96.0857	95.4468	95.3488
Denmark	Female	1 to 4	Epilepsy	90.1274	90.3024	90.7593	91.44	91.6331	91.9454	92.1092	92.1441	92.2262	92.4228	91.7261	90.8871	90.5768	90.3151	90.488	90.677	91.5339	91.7133	91.8888	92.5942	92.697	92.8538	93.0362	93.1866	93.1405	93.5003	93.7643	93.8824
Denmark	Female	10 to 14	Epilepsy	97.874	98.2907	98.3282	97.9651	98.3468	98.2218	98.085	98.0736	97.4925	97.0291	97.7582	97.813	97.1273	96.7945	97.4765	97.8408	97.7302	97.4593	97.4936	98.1049	98.2207	98.4876	99.042	99.4102	98.9236	98.575	99.0314	99.2819
Denmark	Female	15 to 19	Epilepsy	92.3986	92.5512	92.418	93.3676	94.0737	93.7028	93.2672	92.433	93.3286	91.7469	90.2288	90.3183	90.4743	91.9554	91.3618	90.6721	90.7159	90.6187	90.265	89.7511	90.3024	92.3271	93.5171	92.9349	92.7229	92.0172	90.1671	89.6068
Denmark	Female	5 to 9	Epilepsy	94.6366	95.1758	96.5706	96.2599	95.4793	96.3341	97.6595	99.1995	98.3933	97.1483	97.6977	96.7027	96.817	96.2236	96.6143	96.613	96.7298	97.1858	96.8325	96.3861	95.9127	97.1146	98.4834	97.6412	97.0732	95.9735	93.752	93.2651
Denmark	Female	Post Neonatal	Epilepsy	93.082	93.608	94.4755	95.3444	95.5001	95.7834	95.7831	95.6091	95.6203	95.7718	95.1754	94.7271	94.5118	94.4084	94.6565	94.82	95.3335	95.0085	94.7472	95.1895	94.8184	94.5172	94.2025	93.7438	93.2464	93.6166	94.0927	94.4056
Denmark	Male	0 to 20	Epilepsy	96.3701	96.3353	96.5268	96.8405	97.0381	97.089	97.1775	97.0223	97.1272	97.054	96.9411	96.6328	96.3761	96.1983	95.8247	96.0548	96.2894	96.1234	96.286	96.9942	97.4775	97.5786	97.5699	97.8404	98.2724	98.5842	98.8539	98.9232
Denmark	Male	1 to 4	Epilepsy	96.184	96.3317	96.6028	96.9529	96.962	97.0458	97.0514	96.9315	97.0683	97.3287	97.0319	96.8322	96.5681	96.239	96.114	96.1688	96.7504	96.6663	96.8387	97.3498	97.4491	97.5518	97.6354	97.7249	97.6904	97.8649	98.046	98.1149
Denmark	Male	10 to 14	Epilepsy	97.0318	96.939	96.9701	97.5888	98.3416	97.8849	97.3718	97.5736	98.3249	97.4467	97.5541	97.4363	98.0752	97.3119	96.0619	97.6983	97.7577	97.4101	97.3584	98.5012	99.5491	99.1509	99.4358	98.8837	99.2473	99.6896	99.9555	100
Denmark	Male	15 to 19	Epilepsy	95.9823	95.9096	95.6919	95.5463	95.6178	95.4111	95.7063	95.3706	94.975	94.3097	94.3363	94.0328	93.2652	93.6797	93.7889	93.8227	93.6442	93.3727	93.5359	93.9797	94.935	95.6252	95.7777	95.8976	96.7946	97.4754	98.0711	98.1383
Denmark	Male	5 to 9	Epilepsy	94.6385	94.121	94.9563	95.3431	95.6972	96.4513	96.5085	96.0226	96.0876	96.4352	96.349	95.4901	95.8874	96.1811	95.4662	95.4756	95.6517	96.1076	96.751	97.9701	97.9811	97.0935	96.0863	98.3421	99.2092	98.5672	98.0268	98.0558
Denmark	Male	Post Neonatal	Epilepsy	96.5206	96.9305	97.5697	98.1641	98.3106	98.4961	98.441	98.39	98.423	98.4897	98.332	98.3708	98.4102	98.3726	98.3643	98.3966	98.6852	98.5736	98.5506	98.7675	98.6784	98.6032	98.4917	98.3484	98.0852	98.1783	98.329	98.4194
Finland	Both	0 to 20	Epilepsy	96.4577	96.6263	97.0502	97.4265	97.5543	97.4695	97.222	97.0183	96.9318	96.3302	96.4477	96.6428	96.6424	96.012	95.1129	95.2117	95.6515	95.7192	95.9193	96.1184	96.3292	96.1278	96.0055	97.0696	97.3066	97.717	97.5563	97.5841
Finland	Both	1 to 4	Epilepsy	96.5973	96.5838	96.8217	97.0085	96.9934	97.02	96.9614	96.7544	96.5499	96.3457	96.2712	96.1958	96.1155	95.7147	95.3794	95.2983	95.5729	95.5156	95.491	95.5712	95.5834	95.5167	95.5247	96.0397	96.0695	96.5859	96.7121	96.8154
Finland	Both	10 to 14	Epilepsy	97.6391	97.9586	98.0717	98.1268	97.9815	97.4899	96.8715	97.1571	97.3043	96.9167	97.3002	98.0807	97.6395	96.0953	95.6889	96.6824	96.6205	96.7263	97.2034	97.2317	97.7768	97.461	97.3597	97.968	98.0143	97.8791	97.4673	97.5844
Finland	Both	15 to 19	Epilepsy	95.2911	95.6703	96.0914	96.2931	96.2013	96.031	95.9768	95.554	94.7654	93.8136	93.5846	93.7426	93.8586	93.7461	93.1505	93.1828	93.0568	93.0401	93.4044	93.5774	94.2836	94.2909	93.7967	94.6735	95.6453	95.7886	96.1068	96.3608
Finland	Both	5 to 9	Epilepsy	95.6746	95.3885	95.4902	96.1491	96.9999	96.6827	95.6452	95.0211	96.0772	94.9812	95.581	95.497	95.768	95.3277	92.3995	91.9352	94.0833	94.8319	94.9343	95.667	94.683	94.1106	94.5792	96.706	96.312	96.9261	95.6808	95.3293
Finland	Both	Post Neonatal	Epilepsy	95.3941	95.5728	96.4139	96.99	97.1253	97.4061	97.3859	97.1881	97.0251	96.8227	96.9077	96.9528	97.0267	96.6362	96.2669	96.2446	96.8498	96.9183	96.9453	97.0909	97.1235	96.9658	96.9699	97.6514	97.5498	98.1109	98.0904	98.0451
Finland	Female	0 to 20	Epilepsy	97.8025	97.5231	97.4266	98.0321	98.3299	98.4315	98.0283	97.6677	97.2786	96.5954	96.6282	97.3197	97.4738	96.8987	95.3854	95.3545	95.9679	95.777	96.0192	96.1679	96.2568	95.836	95.3767	96.6181	96.8012	97.0817	96.9706	97.0082
Finland	Female	1 to 4	Epilepsy	95.2112	95.1624	95.3617	95.5504	95.4431	95.4075	95.3113	95.0869	94.7447	94.4849	94.3095	94.2614	94.1382	93.7032	93.277	93.0725	93.2708	93.0858	92.9645	92.9947	92.9929	92.9026	92.8287	93.5489	93.6124	94.2948	94.5583	94.7339
Finland	Female	10 to 14	Epilepsy	99.0182	98.4935	97.9322	98.1791	98.5072	98.7012	98.4121	98.016	97.6785	97.0552	97.1562	98.6325	99.1402	98.4291	96.9446	97.1813	97.8837	97.4005	97.3756	97.3275	97.8524	97.2944	97.5281	97.7724	97.2532	97.0913	97.0865	97.2197
Finland	Female	15 to 19	Epilepsy	95.0614	95.4401	95.408	95.9089	96.2694	96.17	95.3655	94.4451	93.2887	92.1286	92.08	92.7562	92.7877	92.5359	90.7841	90.8854	91.4961	91.2281	91.5528	91.779	92.8378	92.5165	90.4491	91.4418	93.3689	93.0034	93.2215	93.7064
Finland	Female	5 to 9	Epilepsy	97.303	95.8451	95.1097	96.6799	97.387	97.4601	96.5571	96.528	96.9214	95.7756	95.9803	96.6972	96.7712	95.6192	92.3097	92.0713	93.2649	94.0922	95.6898	96.3306	94.0431	93.0534	93.5574	97.0728	95.7782	96.6181	95.3902	94.751
Finland	Female	Post Neonatal	Epilepsy	95.6964	95.8518	96.5251	97.0778	97.1944	97.4517	97.4127	97.2898	97.0434	96.9328	96.9684	97.1046	97.1094	96.814	96.5235	96.4348	96.7349	96.5648	96.4568	96.5466	96.6432	96.5533	96.606	97.3074	97.2669	97.7416	97.7513	97.6995
Finland	Male	0 to 20	Epilepsy	96.0835	96.5715	97.3217	97.4502	97.4243	97.2142	97.1387	97.1004	97.2704	96.8533	97.0188	96.7892	96.6716	96.1187	95.8734	96.0559	96.2768	96.5342	96.6637	96.8636	97.1297	97.1368	97.3029	98.0208	98.2526	98.6863	98.5177	98.5318
Finland	Male	1 to 4	Epilepsy	97.535	97.5449	97.7984	97.9834	98.0237	98.0908	98.0664	97.8925	97.7839	97.6322	97.6245	97.5512	97.5133	97.1621	96.9004	96.8955	97.2092	97.2264	97.259	97.3685	97.3911	97.3412	97.3909	97.7804	97.7873	98.1949	98.2386	98.2925
Finland	Male	10 to 14	Epilepsy	94.865	96.2813	97.2927	97.1011	96.3775	95.0734	94.1405	95.3219	96.127	96.1385	96.8681	96.6289	95.0001	92.5382	93.6175	95.4882	94.4226	95.2881	96.3575	96.4775	96.9728	97.0164	96.4818	97.4898	98.2748	98.1978	97.3064	97.387
Finland	Male	15 to 19	Epilepsy	95.8932	96.2771	96.9837	97.0098	96.6628	96.4803	96.9245	96.8633	96.38	95.6332	95.3153	95.1381	95.2994	95.2753	95.4263	95.4054	94.8198	94.9507	95.3089	95.4233	95.8617	96.0609	96.5807	97.3187	97.6087	98.0403	98.3902	98.4704
Finland	Male	5 to 9	Epilepsy	94.3418	95.2659	96.2076	95.8895	96.8196	96.1376	95.0606	93.8994	95.5562	94.6178	95.5796	94.6875	95.1396	95.473	93.1821	92.5257	95.4795	96.0808	94.6668	95.4384	95.8619	95.7615	96.1738	96.691	97.2502	97.57	96.4036	96.3523
Finland	Male	Post Neonatal	Epilepsy	94.4676	94.6865	95.7095	96.3113	96.4692	96.7713	96.7659	96.4675	96.3821	96.059	96.1809	96.1079	96.2419	95.733	95.2624	95.306	96.2384	96.5752	96.7574	96.9672	96.9272	96.6912	96.6351	97.2788	97.1041	97.7455	97.682	97.6376
France	Both	0 to 20	Epilepsy	96.9141	96.8112	97.0115	97.0459	97.0392	97.3436	97.2707	97.1932	97.0365	96.8983	96.5134	96.1759	96.6214	96.7852	97.021	97.1493	97.2053	97.3529	97.275	97.1283	97.2216	97.571	97.6977	97.7664	97.9359	97.8509	98.0765	98.286
France	Both	1 to 4	Epilepsy	97.5404	97.3115	97.2117	97.1338	97.077	97.2463	97.2229	97.1457	97.2373	97.132	96.8225	96.5265	96.7889	96.9029	96.8559	97.0006	96.931	96.9544	96.8386	96.8123	96.8372	96.9954	96.9189	96.8117	96.8006	96.6211	96.6942	96.9064
France	Both	10 to 14	Epilepsy	97.4827	97.4713	97.8292	97.8433	97.7262	97.9304	97.8358	97.7627	97.7188	97.811	97.4358	97.1366	97.7272	97.6066	98.1237	98.4642	98.5646	98.696	98.5971	98.5396	98.6216	98.779	98.946	99.0994	99.3436	99.3609	99.5836	99.7076
France	Both	15 to 19	Epilepsy	94.604	95.0356	95.5006	95.7418	95.8995	96.1291	96.0191	96.1159	95.6794	95.4463	95.1726	94.9367	95.3937	95.6706	95.8941	95.6972	95.9647	96.1936	96.2863	95.9733	96.128	96.5806	96.9826	97.4223	97.6741	97.6739	98.0138	98.1448
France	Both	5 to 9	Epilepsy	97.6911	97.4177	97.5649	97.5493	97.3273	97.7379	97.7809	97.6062	97.375	97.3012	97.071	96.7875	96.8509	97.0916	97.5866	97.6942	97.5398	97.6956	97.5191	97.2719	97.2931	97.6539	97.6558	97.342	97.4525	97.4434	97.6872	97.9444
France	Both	Post Neonatal	Epilepsy	96.7838	96.5892	96.8389	96.8398	97.0348	97.5826	97.653	97.5476	97.5533	97.4593	97.1557	96.9737	97.3316	97.3536	97.3919	97.6737	97.6988	97.7542	97.6032	97.6096	97.6346	97.8926	97.8826	97.8998	98.1334	98.0952	98.138	98.2097
France	Female	0 to 20	Epilepsy	97.8554	97.6634	97.6826	97.7334	97.7257	97.9429	97.8029	97.661	97.4776	97.3985	96.9748	96.5721	96.9312	96.9961	97.2464	97.3664	97.3773	97.3633	97.2456	97.1876	97.3953	97.7412	97.6233	97.6501	97.964	97.8699	98.0882	98.3115
France	Female	1 to 4	Epilepsy	96.9816	96.6327	96.343	96.1973	96.0024	96.1726	96.01	95.7744	95.9544	95.7524	95.2965	94.8443	95.0997	95.1585	95.1941	95.3625	95.2629	95.165	95.052	95.0586	95.1882	95.3964	95.2295	95.0472	95.1394	94.841	94.9231	95.2182
France	Female	10 to 14	Epilepsy	97.5627	97.5221	97.588	97.5487	97.5114	97.6535	97.4416	97.2558	97.1957	97.4202	97.3408	96.9899	97.4984	97.5245	97.859	98.072	98.2951	98.193	97.9617	97.9125	97.8687	98.0374	97.8965	98.0282	98.4487	98.4579	98.6754	98.7909
France	Female	15 to 19	Epilepsy	94.9431	95.0346	95.2674	95.5577	95.7557	95.839	95.666	95.9741	95.4122	95.299	94.5348	94.0157	94.6093	94.8456	95.0885	94.9691	95.0678	95.3653	95.4272	95.2633	95.6215	96.1918	96.314	96.6935	96.9915	96.9244	97.3473	97.5584
France	Female	5 to 9	Epilepsy	98.1943	98.0227	98.0416	98.126	98.0671	98.3939	98.553	98.1651	97.7696	97.6295	97.62	97.5913	97.2762	97.2134	97.7248	97.758	97.4894	97.3889	97.2166	97.1672	97.6207	97.9198	97.5217	97.2992	97.5965	97.7447	97.8982	98.1128
France	Female	Post Neonatal	Epilepsy	97.2543	96.9191	97.096	97.073	97.115	97.5514	97.5105	97.3104	97.263	97.2104	96.885	96.702	97.0518	96.9735	97.0904	97.3841	97.4412	97.2976	97.1386	97.1036	97.1078	97.3396	97.3015	97.29	97.6847	97.5984	97.6331	97.7058
France	Male	0 to 20	Epilepsy	96.788	96.7762	97.072	97.0932	97.0919	97.402	97.3904	97.3741	97.2666	97.1147	96.8294	96.5999	97.0212	97.2236	97.4039	97.5138	97.592	97.8275	97.793	97.6116	97.6067	97.8925	98.168	98.2523	98.288	98.2244	98.412	98.5713
France	Male	1 to 4	Epilepsy	97.9645	97.828	97.8422	97.8188	97.8414	98.008	98.0502	98.0474	98.0908	98.0319	97.8042	97.595	97.8485	97.9843	97.9032	98.0313	97.9806	98.061	97.9517	97.9125	97.8873	98.0136	97.9816	97.9125	97.8527	97.7347	97.7975	97.9578
France	Male	10 to 14	Epilepsy	96.4434	96.4823	97.1566	97.2389	97.0451	97.3084	97.3704	97.4421	97.4248	97.3526	96.6647	96.4557	97.0767	96.7847	97.4629	97.9189	97.8658	98.2718	98.3496	98.2939	98.5168	98.6393	99.1502	99.307	99.3068	99.3206	99.5136	99.6191
France	Male	15 to 19	Epilepsy	94.9265	95.4959	96.04	96.2196	96.3301	96.6168	96.5462	96.5208	96.1888	95.91	95.9318	95.8686	96.2113	96.4917	96.6858	96.4543	96.8059	96.9844	97.093	96.7172	96.7448	97.1022	97.6399	98.0872	98.2954	98.3311	98.5998	98.6737
France	Male	5 to 9	Epilepsy	97.1463	96.814	97.0874	96.9973	96.6549	97.1212	97.0565	97.0922	97.0295	97.0254	96.6142	96.1187	96.5179	97.0161	97.459	97.6274	97.5927	97.9793	97.8221	97.4179	97.0428	97.4308	97.7954	97.4076	97.3318	97.162	97.4559	97.7135
France	Male	Post Neonatal	Epilepsy	95.9252	95.8564	96.1677	96.1863	96.519	97.1692	97.3421	97.3256	97.3819	97.2503	96.9666	96.7856	97.1542	97.2726	97.2389	97.511	97.5059	97.7565	97.6143	97.6623	97.7071	97.9902	98.005	98.0482	98.1264	98.1322	98.1781	98.245
Germany	Both	0 to 20	Epilepsy	93.0984	93.2784	93.6776	93.6176	93.5448	93.1059	93.0664	92.7843	92.7035	92.5367	92.333	92.2374	92.5894	92.8461	93.2788	93.7052	94.1759	94.3808	94.7764	94.8211	95.0443	95.0338	95.5259	95.4874	95.6321	95.3794	95.6895	95.6516
Germany	Both	1 to 4	Epilepsy	92.5573	92.5783	92.7986	92.6695	92.5716	92.2001	92.1371	91.9258	91.8422	92.0561	92.1051	92.0371	92.4879	92.7854	92.9863	93.3801	93.6931	93.6149	93.9264	94.1012	94.2025	94.1567	94.6141	94.5449	94.5839	94.4537	94.7049	94.7607
Germany	Both	10 to 14	Epilepsy	94.2285	94.4007	94.5872	94.3926	94.1584	93.9318	93.8738	93.3083	93.1693	92.6407	92.3678	92.0041	92.3352	92.5833	93.0148	92.9778	93.6822	94.4046	94.6578	94.459	94.6853	94.6503	95.1099	95.3984	95.1856	94.639	94.8284	94.8081
Germany	Both	15 to 19	Epilepsy	93.4521	93.3922	93.5625	93.5185	93.3751	93.0722	93.0191	92.8177	92.9044	92.787	92.4575	92.1018	91.4859	91.0519	90.7714	90.7372	90.8042	91.0874	91.4204	91.4574	91.7236	91.785	91.9243	91.7411	91.6773	91.0682	90.8766	90.451
Germany	Both	5 to 9	Epilepsy	90.1929	90.4002	90.9978	90.893	90.8105	90.1354	90.2327	90.0728	89.9129	89.473	89.1574	89.5088	90.0821	90.0383	90.9033	91.6996	92.6689	92.9463	93.5631	93.4759	93.6522	93.4328	93.8881	93.5657	94.3902	94.7542	95.246	94.9372
Germany	Both	Post Neonatal	Epilepsy	94.8133	95.1938	95.4863	95.6144	95.8239	95.4627	95.4765	95.7018	95.6982	95.5388	95.5469	95.5473	95.6732	95.6666	95.7795	96.0499	96.1882	96.1555	96.4283	96.5645	96.5077	96.3746	96.6011	96.4744	96.4125	96.1815	96.394	96.2575
Germany	Female	0 to 20	Epilepsy	95.1479	95.0895	95.4459	95.5655	95.396	94.982	95.0552	94.9218	94.8549	94.4295	94.0868	93.7918	94.17	94.5029	94.6361	94.8874	95.3907	95.5546	95.7737	95.5475	95.7258	95.7585	96.1908	96.118	96.2945	95.9015	96.2387	96.3914
Germany	Female	1 to 4	Epilepsy	90.266	90.2141	90.3798	90.2076	89.8705	89.3678	89.2139	88.8314	88.4825	88.3631	88.3266	87.9673	88.552	89.0673	89.3602	89.8087	90.2441	90.2404	90.6799	90.9727	91.1392	91.1442	91.6949	91.612	91.6912	91.5824	91.9924	92.1564
Germany	Female	10 to 14	Epilepsy	96.5037	96.2714	96.5202	96.7147	96.4536	96.2102	96.1929	96.0692	95.9828	95.5904	95.1712	94.9243	95.3973	95.9936	96.1134	95.6527	96.1645	96.7092	96.7565	96.4319	96.7546	96.87	97.0519	96.9963	96.9137	96.1727	96.3735	96.8485
Germany	Female	15 to 19	Epilepsy	94.437	94.2277	94.4165	94.4832	94.415	94.1264	94.1276	93.8439	94.1083	93.5347	92.9768	92.5059	92.2652	91.9911	91.5781	91.7879	91.8929	91.9629	92.2078	91.7787	91.949	92.0222	92.31	92.2476	92.3035	91.4663	91.4251	91.3998
Germany	Female	5 to 9	Epilepsy	92.7757	92.7729	93.5035	93.8235	93.6879	92.8919	93.4508	93.7868	93.7831	93.1953	92.8331	92.9464	93.6604	93.976	94.3523	94.9557	96.2204	96.5114	96.4278	95.6754	95.6062	95.5377	96.1169	95.9747	96.8455	96.9978	97.4759	97.2402
Germany	Female	Post Neonatal	Epilepsy	95.5802	95.7322	95.881	96.0184	96.0287	95.9041	95.9624	96.14	96.0463	95.7804	95.6616	95.4425	95.3731	95.3473	95.39	95.5389	95.6079	95.5727	95.7957	95.81	95.8536	95.7446	95.9377	95.8705	95.8385	95.693	95.9257	95.8791
Germany	Male	0 to 20	Epilepsy	92.7421	93.0922	93.4524	93.2548	93.2792	92.9082	92.7818	92.4337	92.3547	92.4445	92.4015	92.5051	92.7856	92.9476	93.5623	94.0616	94.4151	94.6164	95.0804	95.3443	95.5615	95.5172	95.9651	95.9639	96.0536	95.9701	96.1923	95.9935
Germany	Male	1 to 4	Epilepsy	94.3027	94.3689	94.6257	94.5272	94.5701	94.2778	94.2648	94.1484	94.2057	94.5945	94.6788	94.7803	95.1679	95.3586	95.5187	95.8763	96.102	95.9657	96.1854	96.2855	96.3586	96.3058	96.7276	96.6943	96.7385	96.6277	96.8143	96.8378
Germany	Male	10 to 14	Epilepsy	90.9682	91.6873	91.7596	91.0413	90.8691	90.7063	90.605	89.5184	89.3219	88.6912	88.6832	88.2952	88.584	88.5551	89.5709	90.2539	91.1615	92.0322	92.525	92.5271	92.5961	92.3727	93.1614	93.8909	93.5212	93.3146	93.4108	92.6151
Germany	Male	15 to 19	Epilepsy	93.4645	93.5103	93.6468	93.5286	93.3353	93.0373	92.9392	92.8054	92.7697	92.9695	92.8177	92.6155	91.8932	91.5139	91.4616	91.3516	91.4183	91.8331	92.1983	92.5366	92.8598	92.9284	92.9815	92.745	92.6218	92.2021	91.9284	91.2547
Germany	Male	5 to 9	Epilepsy	88.3201	88.7713	89.1843	88.6325	88.6303	88.1651	87.7399	87.0403	86.697	86.4703	86.2373	86.8432	87.2397	86.8306	88.1934	89.156	89.7202	89.9911	91.3566	92.0436	92.4818	92.1084	92.3741	91.8767	92.5638	93.1307	93.5859	93.2271
Germany	Male	Post Neonatal	Epilepsy	92.8524	93.4841	93.9273	94.0421	94.4772	93.8309	93.7759	94.0358	94.1388	94.0908	94.2343	94.4705	94.7804	94.7587	94.9173	95.3131	95.5308	95.508	95.8377	96.124	95.9448	95.7832	96.0366	95.8318	95.722	95.3735	95.523	95.2361
Greece	Both	0 to 20	Epilepsy	96.6799	97.0276	97.1786	97.3146	97.5842	97.7423	97.9058	98.1468	98.1574	98.2102	98.4106	98.3624	98.3165	98.5149	98.2205	98.1656	98.4183	98.4569	98.724	98.4026	98.2025	98.4516	98.7776	98.8873	98.5753	98.3536	98.3454	98.6881
Greece	Both	1 to 4	Epilepsy	96.6333	96.8943	97.0551	97.0667	97.1746	97.1988	97.2789	97.2905	97.2376	97.3259	97.4672	97.4936	97.388	97.5348	97.4489	97.4393	97.4284	97.4017	97.5829	97.4266	97.2595	97.4033	97.5783	97.4621	97.2418	97.1658	97.0318	97.3152
Greece	Both	10 to 14	Epilepsy	97.1359	97.3323	97.4875	97.8877	98.3545	98.2364	98.1702	98.6345	99.0183	99.1679	99.2488	99.0008	99.2886	99.5305	98.9461	98.5817	98.9298	99.1729	99.2511	98.6002	98.4761	98.593	99.2821	99.3378	99.0224	98.8805	99.2879	99.6258
Greece	Both	15 to 19	Epilepsy	95.9871	96.0503	96.1558	96.4979	96.6768	96.9408	97.1508	97.446	97.3444	97.2129	97.3132	97.338	97.2436	97.0784	97.0964	97.292	97.4552	97.2913	97.454	97.2215	97.084	97.3188	97.5291	98.0582	97.5764	97.3155	97.733	97.8564
Greece	Both	5 to 9	Epilepsy	95.5152	96.5818	96.691	96.2826	96.5908	97.041	97.349	97.4527	97.5502	97.8007	98.1818	97.9242	97.768	98.4157	97.304	96.8429	97.6038	97.9371	98.328	98.0001	97.683	97.9216	98.0371	98.1625	98.5284	97.9938	97.1882	97.6315
Greece	Both	Post Neonatal	Epilepsy	95.9834	96.5049	96.8168	96.826	97.1575	97.3876	97.6854	97.9091	97.8603	97.9436	98.165	98.1784	98.0104	98.3051	98.1925	98.2176	98.3447	98.4054	98.6911	98.5387	98.3562	98.5242	98.6097	98.3269	97.8849	97.9109	97.7384	98.0692
Greece	Female	0 to 20	Epilepsy	97.2008	97.4999	97.4414	97.4747	97.8023	98.1554	98.4263	98.586	98.4081	98.5584	98.7585	98.6657	98.4923	98.662	98.3916	98.2096	98.4571	98.5195	98.7469	98.3566	97.9908	98.2516	98.6537	98.8123	98.603	98.2609	98.0904	98.4953
Greece	Female	1 to 4	Epilepsy	94.423	94.7472	94.8628	94.8419	95.0064	95.1361	95.297	95.3219	95.2347	95.3787	95.5658	95.5917	95.4597	95.6043	95.4534	95.3864	95.3826	95.3562	95.6006	95.4194	95.1808	95.3634	95.5718	95.3839	95.0282	95.0148	94.8418	95.2473
Greece	Female	10 to 14	Epilepsy	97.4547	97.6781	97.5999	97.6894	98.0117	98.3021	98.5299	98.6573	98.5645	98.641	98.952	98.7696	98.7002	99.1189	98.7692	98.2211	98.4686	98.5731	98.6578	97.9997	97.454	97.6199	98.5522	98.6918	98.4203	98.1042	98.4221	98.807
Greece	Female	15 to 19	Epilepsy	95.8075	96.0259	95.7846	95.9553	96.3759	96.8447	97.1453	97.3587	97.1036	97.2392	97.2721	97.2216	96.9576	96.4316	96.3245	96.6725	96.8949	96.7313	96.7589	96.4829	96.106	96.2886	96.7145	97.561	97.343	96.8059	96.8113	97.0555
Greece	Female	5 to 9	Epilepsy	96.3538	96.78	96.8226	96.7441	97.0817	97.5134	97.7763	97.9712	97.7793	97.9891	98.2227	97.9079	97.7391	98.7013	98.0486	97.197	97.857	98.355	98.7547	98.0744	97.772	98.2372	98.1949	98.287	98.8431	98.0407	97.0972	97.5789
Greece	Female	Post Neonatal	Epilepsy	95.5644	96.0309	96.2062	96.1609	96.496	96.9136	97.2808	97.5132	97.386	97.5346	97.7164	97.7044	97.5299	97.7254	97.5781	97.5424	97.6836	97.7392	98.0134	97.8959	97.7062	97.8532	97.8989	97.6108	97.1452	97.2262	97.0846	97.4246
Greece	Male	0 to 20	Epilepsy	96.9259	97.2477	97.5416	97.7352	97.905	97.8736	97.9193	98.1795	98.3418	98.3064	98.468	98.4648	98.5304	98.7135	98.4555	98.5144	98.7226	98.7344	98.982	98.7789	98.7539	98.9452	99.147	99.1961	98.8605	98.7832	98.9133	99.137
Greece	Male	1 to 4	Epilepsy	97.9798	98.2004	98.3817	98.4103	98.4846	98.4509	98.4834	98.4839	98.4468	98.5001	98.6132	98.6431	98.5608	98.7127	98.6708	98.6963	98.6836	98.6585	98.8013	98.6628	98.539	98.6586	98.8118	98.738	98.5976	98.4888	98.3799	98.5904
Greece	Male	10 to 14	Epilepsy	96.087	96.2268	96.6901	97.4652	98.0677	97.4109	96.9578	97.8054	98.7825	99.0072	98.7622	98.4612	99.1957	99.1634	98.3418	98.2827	98.7216	99.1291	99.1918	98.653	99.1389	99.172	99.4188	99.3482	99.0186	99.1408	99.6063	99.8214
Greece	Male	15 to 19	Epilepsy	96.5566	96.5062	96.8372	97.2802	97.2894	97.406	97.5494	97.8857	97.8911	97.5971	97.7365	97.8085	97.8272	97.9024	98.0002	98.0883	98.2042	98.0477	98.2887	98.0952	98.1223	98.3838	98.4471	98.7443	98.1076	98.0459	98.7286	98.7643
Greece	Male	5 to 9	Epilepsy	95.1263	96.7651	96.9301	96.2085	96.4503	96.8785	97.2086	97.2073	97.6017	97.8741	98.3778	98.213	98.0896	98.3437	96.8437	96.8451	97.6463	97.7665	98.1093	98.1878	97.8817	97.8498	98.1238	98.2722	98.3929	98.1957	97.6131	97.9618
Greece	Male	Post Neonatal	Epilepsy	95.7564	96.3348	96.8013	96.8753	97.1987	97.2075	97.4211	97.6313	97.6722	97.6773	97.9414	97.9863	97.8324	98.2412	98.1746	98.2727	98.3752	98.4297	98.7103	98.5096	98.3376	98.53	98.6653	98.3997	97.9988	97.9651	97.7675	98.0897
Iceland	Both	0 to 20	Epilepsy	95.2319	95.5431	95.9916	96.3592	96.4997	96.3002	96.4583	96.3894	96.5422	96.7239	96.8218	96.9194	97.0141	96.9739	96.6204	96.5374	96.7376	96.7514	96.6007	96.3134	96.0759	96.1562	96.1407	96.1338	96.1778	96.2737	96.6729	96.7642
Iceland	Both	1 to 4	Epilepsy	96.219	96.312	96.4872	96.6008	96.648	96.5925	96.5038	96.412	96.323	96.2494	96.1307	95.997	95.8356	95.7228	95.6015	95.5245	95.466	95.4485	95.4432	95.4703	95.4356	95.5607	95.6638	95.7505	95.828	95.8342	96.0441	96.1151
Iceland	Both	10 to 14	Epilepsy	94.6741	95.6966	96.7003	96.699	96.4968	96.4424	96.9057	96.7043	97.1073	97.3682	97.4405	97.0198	96.5758	96.2502	95.9491	95.8764	96.3281	96.5457	96.3163	96.2859	95.9221	95.5453	95.5155	95.4859	95.5193	95.7505	96.4241	96.7077
Iceland	Both	15 to 19	Epilepsy	94.1523	94.8431	95.0781	95.8517	96.0481	95.4063	95.3726	95.1177	95.5549	96.061	96.2661	96.6724	97.2208	97.2463	96.5869	96.5637	96.8024	96.7485	96.5502	96.2294	96.104	96.244	96.1195	96.0144	95.8953	95.7271	95.92	95.865
Iceland	Both	5 to 9	Epilepsy	93.8061	92.9939	93.639	93.8658	94.3191	94.6041	95.4537	95.9748	95.9494	95.9811	96.2814	96.8051	97.2629	97.6628	97.4095	97.2402	97.6551	97.6881	97.3495	95.9841	95.1448	95.4076	95.3283	95.1976	95.3751	95.9127	96.525	96.6396
Iceland	Both	Post Neonatal	Epilepsy	98.4296	98.4808	98.5589	98.6468	98.6988	98.6548	98.6607	98.6799	98.6806	98.6748	98.6735	98.6974	98.6475	98.6471	98.6732	98.7467	98.7931	98.8297	98.8875	98.9686	99.0295	99.1203	99.1294	99.1465	99.139	99.1354	99.1871	99.1512
Iceland	Female	0 to 20	Epilepsy	96.798	96.7916	96.8431	97.0923	97.3434	97.3228	97.2875	96.9397	96.9146	96.9751	97.0639	96.9594	96.8353	96.8111	96.7207	96.6779	96.6934	96.7304	96.7918	96.8873	96.7429	96.8292	96.8693	96.9535	96.9813	96.9825	97.359	97.323
Iceland	Female	1 to 4	Epilepsy	95.0357	95.0042	95.1334	95.2032	95.1828	94.9977	94.7462	94.5176	94.3017	94.0828	93.8769	93.6981	93.4783	93.3495	93.2334	93.1277	93.0347	92.9874	92.9751	93.0366	93.0248	93.2948	93.4928	93.6551	93.7904	93.8975	94.1833	94.1408
Iceland	Female	10 to 14	Epilepsy	96.4028	96.6393	96.6751	96.1353	95.5914	95.7706	95.907	94.8979	94.7943	94.9708	95.2114	94.7787	94.425	93.8992	93.7241	93.7494	93.9684	94.3966	94.5031	94.9928	95.3409	95.5159	95.6152	95.8533	95.9257	95.8408	96.3804	96.5431
Iceland	Female	15 to 19	Epilepsy	95.2709	96.7542	96.7515	97.3662	97.8552	97.5033	97.3227	97.1549	97.3096	97.4962	97.4637	97.2823	97.1377	97.2423	97.2106	97.1628	97.1599	97.0604	97.0703	96.9904	96.6472	96.5569	96.4668	96.3989	96.2979	96.1819	96.5283	96.4919
Iceland	Female	5 to 9	Epilepsy	95.2035	92.551	92.403	93.4802	95.0552	95.5666	95.8269	95.6776	95.7282	95.9205	96.512	97.1358	97.5506	98.3212	98.3709	98.2761	98.0688	97.8673	98.0209	97.8229	96.9947	96.9311	96.8895	96.8698	96.813	96.8483	97.2514	97.1011
Iceland	Female	Post Neonatal	Epilepsy	97.7912	97.8797	97.9845	98.1261	98.2584	98.259	98.3381	98.428	98.5297	98.5915	98.6599	98.6729	98.6198	98.6106	98.5902	98.6194	98.6119	98.591	98.5694	98.5746	98.5895	98.6585	98.621	98.6373	98.6528	98.6891	98.7127	98.6185
Iceland	Male	0 to 20	Epilepsy	94.9669	95.4584	96.1181	96.5055	96.5372	96.2433	96.5157	96.6664	96.9233	97.1625	97.2487	97.4822	97.7273	97.6835	97.1964	97.1	97.4036	97.3982	97.1172	96.5946	96.3329	96.3928	96.3374	96.2605	96.3079	96.4568	96.7965	96.965
Iceland	Male	1 to 4	Epilepsy	97.0587	97.2137	97.4048	97.5328	97.6094	97.6164	97.6052	97.5777	97.5492	97.5448	97.4736	97.3716	97.2515	97.1568	97.0421	96.9836	96.9462	96.9425	96.9405	96.9464	96.8996	96.9487	97.0014	97.0479	97.0942	97.0508	97.2153	97.3415
Iceland	Male	10 to 14	Epilepsy	92.0409	93.9681	96.1175	96.8165	97.0844	96.728	97.5659	98.4462	99.4336	99.7084	99.5275	99.1628	98.6485	98.6395	98.2704	98.0639	98.7416	98.6833	98.0802	97.3739	96.1614	95.1192	94.9192	94.5412	94.5098	95.1107	95.8575	96.2459
Iceland	Male	15 to 19	Epilepsy	93.9668	94.1415	94.517	95.3484	95.3489	94.571	94.633	94.3209	94.9125	95.5719	95.8939	96.6229	97.5721	97.5552	96.5546	96.5476	96.9399	96.9283	96.6164	96.1701	96.1942	96.4661	96.3214	96.1907	96.0654	95.8611	95.9344	95.8564
Iceland	Male	5 to 9	Epilepsy	92.7767	93.8147	95.1862	94.5302	93.8396	93.8885	95.2648	96.4393	96.412	96.3552	96.3629	96.7434	97.2003	97.187	96.6442	96.4096	97.4122	97.6844	96.887	94.4622	93.6933	94.2589	94.1477	93.9155	94.3081	95.2875	96.0473	96.4022
Iceland	Male	Post Neonatal	Epilepsy	98.5609	98.5756	98.6272	98.6644	98.6431	98.5551	98.4908	98.4414	98.3386	98.26	98.1788	98.2104	98.1612	98.1656	98.2338	98.3497	98.4458	98.5305	98.656	98.8062	98.9109	99.0251	99.0848	99.1059	99.0785	99.0341	99.1195	99.1526
Ireland	Both	0 to 20	Epilepsy	92.5326	92.8747	93.2699	93.5278	93.8165	93.0611	92.6454	92.3943	92.3809	91.9134	92.1417	92.7582	93.3745	94.0518	94.0088	93.866	93.8273	93.9634	93.9917	94.5327	95.3476	95.9952	96.3935	96.5253	97.1995	97.7263	97.9155	97.6797
Ireland	Both	1 to 4	Epilepsy	94.1608	94.5337	94.8268	94.9919	95.1156	94.8705	94.8158	94.8004	94.8616	94.6629	94.7775	94.7113	95.0918	95.2285	95.4727	95.8002	95.9093	95.8754	95.5208	95.6452	95.7833	96.2119	96.4013	96.4583	96.8296	97.1423	97.4251	97.4614
Ireland	Both	10 to 14	Epilepsy	92.7066	92.8286	92.9322	92.4515	92.8394	91.8014	91.547	91.8083	92.0774	92.2843	93.7103	93.7314	93.0194	93.8477	94.6271	94.2709	93.8093	92.5085	92.869	94.3964	96.329	97.2657	96.86	96.9726	97.4851	97.8982	97.5044	96.661
Ireland	Both	15 to 19	Epilepsy	90.6927	90.9101	91.3098	91.9664	92.0388	90.9797	90.0063	89.1567	89.2862	88.6012	88.4363	89.8287	90.4785	91.615	90.8319	89.2795	88.5648	89.0425	89.6997	90.3026	91.5468	91.7849	93.3299	94.765	95.7218	95.6135	95.3309	95.1346
Ireland	Both	5 to 9	Epilepsy	91.9333	92.1535	92.6529	93.092	94.2475	94.3627	94.8783	95.2233	94.2142	93.1054	92.5214	93.1814	95.0546	94.8676	93.9697	95.3618	96.3431	97.3342	96.4933	95.9575	95.7754	96.4669	95.8245	93.9493	94.7305	96.8459	97.9624	97.8218
Ireland	Both	Post Neonatal	Epilepsy	96.2786	96.9083	97.4396	97.6137	97.5921	97.2112	97.0605	97.0449	97.0925	96.7982	96.8849	96.8435	97.2427	97.4203	97.7012	97.9434	98.0329	98.0398	97.8614	98.0363	98.0445	98.2786	98.323	98.1341	98.1702	98.1718	98.4101	98.4575
Ireland	Female	0 to 20	Epilepsy	92.4568	93.1613	94.1959	94.6704	94.8501	93.9156	93.7515	92.7297	92.0507	92.0445	91.9307	92.6128	93.8932	94.4422	94.3941	93.9188	93.1779	93.8592	94.1588	94.5063	95.0087	95.7832	96.2147	96.2854	97.1388	97.6944	97.741	97.534
Ireland	Female	1 to 4	Epilepsy	91.0052	91.325	91.9134	92.046	92.2664	91.7872	91.7429	91.6749	91.5152	91.4761	91.5544	91.2883	91.9987	92.1888	92.4976	92.9223	92.9705	92.9305	92.4601	92.6387	92.8517	93.6222	93.874	93.8824	94.4067	94.7565	95.1739	95.2455
Ireland	Female	10 to 14	Epilepsy	94.0183	94.6428	94.9124	95.0029	95.2734	94.3272	95.5131	94.8152	93.3119	93.4263	93.9388	94.1693	94.7803	95.4694	94.9315	94.1892	94.2037	94.4427	95.1899	95.8228	96.8626	97.3743	97.3655	98.4122	98.7985	98.0169	96.824	96.4044
Ireland	Female	15 to 19	Epilepsy	87.6115	89.1253	90.977	91.7979	91.0595	89.4108	88.1015	86.1322	86.6031	86.7442	86.3371	88.1299	89.3958	90.2576	90.2459	87.2747	83.753	85.7557	87.0206	87.9179	88.8854	89.1137	91.1947	93.1663	95.0083	95.1475	94.5998	94.2124
Ireland	Female	5 to 9	Epilepsy	91.4275	91.3007	92.8118	93.9991	95.8956	95.8866	95.8328	94.5488	91.908	91.4476	90.3086	91.3638	94.5366	94.6982	94.0124	95.8671	96.6097	96.7863	96.1917	95.1815	94.6886	96.1784	95.1547	91.6587	92.618	96.1105	97.767	97.6644
Ireland	Female	Post Neonatal	Epilepsy	96.4849	96.9486	97.4077	97.4518	97.4392	97.0765	96.9846	96.8961	96.7999	96.652	96.6452	96.5313	96.9041	97.0548	97.3421	97.586	97.6241	97.623	97.4829	97.5957	97.5555	97.7925	97.8255	97.6839	97.7444	97.7369	97.9381	97.9834
Ireland	Male	0 to 20	Epilepsy	94.0665	94.0445	93.832	93.8565	94.18	93.7244	93.1773	93.6312	94.184	93.4193	93.894	94.3356	94.2691	94.9232	94.8932	95.0588	95.6199	95.2667	95.0584	95.6571	96.5732	96.9873	97.2788	97.4371	97.8308	98.2299	98.4999	98.2857
Ireland	Male	1 to 4	Epilepsy	96.0871	96.491	96.6262	96.8121	96.8866	96.7802	96.7249	96.7381	96.9184	96.6351	96.7677	96.8156	97.0072	97.1155	97.3224	97.5917	97.734	97.7058	97.4238	97.5166	97.6086	97.8402	97.9914	98.0721	98.3485	98.6314	98.8294	98.842
Ireland	Male	10 to 14	Epilepsy	90.8947	90.289	90.1519	88.9234	89.4264	88.4327	86.1414	87.7629	90.5337	90.8514	93.3817	93.1044	90.6059	91.5108	94.0698	94.3225	93.2492	89.9537	89.6989	92.2565	95.1556	96.5474	95.6416	94.413	95.0151	97.0721	97.8666	96.5549
Ireland	Male	15 to 19	Epilepsy	93.4397	92.7671	92.1651	92.6778	93.3092	92.7001	92.0029	91.9622	91.8651	90.6521	90.6674	91.7353	91.9414	93.2215	91.9422	91.4249	92.6551	92.0748	92.2845	92.6621	94.0389	94.2714	95.38	96.3886	96.7031	96.4307	96.3346	96.2712
Ireland	Male	5 to 9	Epilepsy	93.2573	93.8287	93.1717	92.7638	93.0014	93.2415	94.3464	96.4724	97.3402	95.6561	95.7684	95.9424	96.1939	95.6445	94.5982	95.3421	96.4864	98.2797	97.2371	97.2757	97.4372	97.1802	97.0121	97.1029	97.5995	98.0139	98.4408	98.2805
Ireland	Male	Post Neonatal	Epilepsy	95.3083	96.1174	96.72	97.0352	97	96.6018	96.3756	96.4326	96.6347	96.1612	96.349	96.3877	96.8072	97.0081	97.2688	97.5009	97.6428	97.6497	97.419	97.657	97.7213	97.9479	98.0073	97.7726	97.7837	97.8044	98.0939	98.1527
Israel	Both	0 to 20	Epilepsy	92.8317	93.0115	93.213	94.4023	95.1474	95.1336	95.49	94.7265	94.0521	93.7489	92.6338	91.9772	91.9607	92.3908	92.7582	92.9699	92.597	92.5783	93.2572	93.6851	93.9526	94.0995	94.406	94.5833	94.4669	94.3564	94.4719	94.9341
Israel	Both	1 to 4	Epilepsy	93.4699	93.7636	93.7906	94.5217	94.9782	95.0433	95.2581	94.7899	94.2792	94.0375	93.5509	93.6358	93.4046	93.3891	93.5014	93.4887	93.4962	93.7248	94.022	94.0821	94.0769	94.0873	94.0918	94.3131	94.5001	94.7887	94.9315	95.315
Israel	Both	10 to 14	Epilepsy	93.9775	93.5813	93.6821	94.9413	95.9982	95.49	95.3663	94.6649	94.1188	92.9597	92.1252	90.8253	91.6656	92.4801	92.6812	92.4294	92.1788	92.2009	93.0262	92.8969	93.4738	94.5626	95.5526	95.1354	94.1527	93.0251	93.3534	94.0793
Israel	Both	15 to 19	Epilepsy	93.6958	93.8158	94.061	94.8875	94.9535	94.4658	94.9187	94.6643	94.3523	94.4044	92.4168	91.0425	91.3675	92.3038	92.8595	93.1054	92.873	92.5791	93.5484	94.4655	94.4902	94.3283	94.4868	94.4781	94.3776	94.138	94.1531	94.2442
Israel	Both	5 to 9	Epilepsy	90.4671	90.7977	91.3361	92.3479	93.4733	94.3367	94.901	93.3333	92.4833	92.8319	92.1744	91.7286	91.1004	91.123	91.606	92.8145	91.1123	90.4301	90.7558	91.5252	92.4511	92.3195	92.7867	93.5118	93.4218	93.3992	93.3099	93.7556
Israel	Both	Post Neonatal	Epilepsy	93.8114	94.0366	94.1494	95.3925	96.2664	96.6471	96.9605	96.5022	95.9893	95.8471	95.7462	95.8438	95.5576	95.6245	95.8032	95.7376	95.6627	95.8089	95.9906	96.1678	96.2277	96.3139	96.4181	96.7055	96.7733	96.9241	96.9792	97.2323
Israel	Female	0 to 20	Epilepsy	92.9515	93.2246	93.8668	94.9139	95.5268	95.719	96.2297	95.363	94.3375	94.1916	93.0515	92.144	92.3777	93.2956	94.1651	93.7889	93.1895	93.1598	94.0607	94.166	94.689	94.9723	95.2162	95.3636	95.1042	95.0035	94.8072	95.1229
Israel	Female	1 to 4	Epilepsy	91.0259	91.3249	91.4186	92.3243	92.908	93.0861	93.4506	92.8374	91.8423	91.8254	91.3132	91.6076	91.4685	91.6386	91.7812	91.6098	91.4181	91.5281	91.9818	92.0249	92.0209	92.0472	92.1101	92.4914	92.6244	93.0435	93.215	93.6703
Israel	Female	10 to 14	Epilepsy	93.0906	93.5825	94.3995	94.7811	95.5991	96.2086	96.2068	95.1599	94.5252	93.4031	91.8221	89.9777	91.3049	93.4571	94.0616	92.7215	91.8941	92.01	92.4587	91.7229	93.3861	95.3031	96.4709	96.1101	94.2953	92.3589	91.9051	92.4863
Israel	Female	15 to 19	Epilepsy	94.7904	94.7388	95.2018	95.9174	95.7669	95.0622	95.3286	95.2189	94.9531	95.3237	93.4188	91.2089	92.0311	93.2709	94.0323	93.5825	93.6548	94.2942	96.1527	96.011	95.979	95.3228	95.0114	95.0926	95.3108	95.1215	94.7073	94.5849
Israel	Female	5 to 9	Epilepsy	89.2199	89.4745	91.2069	92.8962	93.5544	94.1747	95.8118	94.1442	92.0801	92.2895	91.6785	91.2183	90.3456	90.7522	93.3092	93.7299	91.5209	89.7923	90.6559	92.1129	93.0304	92.91	93.0302	93.292	93.6017	94.6704	94.256	94.2211
Israel	Female	Post Neonatal	Epilepsy	93.2895	93.4984	93.6049	94.803	95.7545	96.1517	96.4406	95.8401	95.1199	95.1068	94.9178	94.9804	94.6331	94.8183	95.2214	95.2378	95.2132	95.4029	95.673	95.8466	95.9198	96.0352	96.1071	96.3216	96.2834	96.4828	96.536	96.8004
Israel	Male	0 to 20	Epilepsy	94.0856	94.161	93.9793	95.0534	95.7613	95.588	95.7542	95.2214	94.9593	94.5909	93.7115	93.3833	93.1685	93.1222	93.0121	93.6566	93.5387	93.5337	93.9029	94.5091	94.5193	94.5277	94.8256	94.9959	95.019	94.9225	95.2674	95.7584
Israel	Male	1 to 4	Epilepsy	95.1663	95.4422	95.43	96.0438	96.4174	96.4203	96.5507	96.1741	95.9346	95.584	95.1265	95.098	94.8241	94.7088	94.8009	94.8734	94.9883	95.2801	95.4923	95.567	95.5627	95.564	95.5357	95.6647	95.8726	96.0794	96.198	96.5261
Israel	Male	10 to 14	Epilepsy	94.5981	93.1025	92.2531	94.5072	95.7508	93.8323	93.5752	93.4486	93.1128	92.0793	92.3692	92.0015	92.0678	90.9567	90.5786	91.8378	92.3943	92.2884	93.5035	94.2044	93.2342	93.0464	93.6504	93.2292	93.5252	93.6661	95.0269	95.8668
Israel	Male	15 to 19	Epilepsy	93.3468	93.5772	93.6744	94.5431	94.7401	94.4217	94.9777	94.6335	94.3066	94.147	92.1972	91.4341	91.413	92.104	92.4936	93.1934	92.7553	91.8449	92.1725	93.7484	93.812	93.9973	94.4751	94.4295	94.1456	93.908	94.2335	94.4855
Israel	Male	5 to 9	Epilepsy	92.309	92.701	91.9996	92.2467	93.7583	94.8028	94.228	92.9077	93.3941	93.8645	93.2196	92.846	92.5165	92.139	90.4231	92.347	91.3251	91.8014	91.5364	91.5191	92.369	92.2371	93.0213	94.1569	93.6501	92.4777	92.7268	93.6214
Israel	Male	Post Neonatal	Epilepsy	93.7748	94.0263	94.1462	95.4363	96.2268	96.5879	96.9247	96.6203	96.331	96.0476	96.0427	96.1784	95.9562	95.9109	95.8375	95.6851	95.5489	95.6441	95.7154	95.8868	95.9273	95.9806	96.1167	96.4762	96.6546	96.7507	96.8076	97.0476
Italy	Both	0 to 20	Epilepsy	96.9855	97.091	97.2935	97.6277	97.9106	97.9055	97.8486	97.8577	97.7113	97.5129	97.4572	97.2855	97.2844	97.3774	97.4608	97.5268	97.3191	97.158	97.1939	97.1909	97.4522	97.4994	97.5097	97.5556	97.6823	97.6572	97.9745	98.149
Italy	Both	1 to 4	Epilepsy	96.4007	96.4814	96.5794	96.7006	96.8491	96.8581	96.778	96.6645	96.579	96.3796	96.4174	96.2786	96.3392	96.4385	96.3885	96.4479	96.3613	96.343	96.2355	96.1374	96.2235	96.2041	96.0573	96.11	96.1978	96.2709	96.6044	96.8417
Italy	Both	10 to 14	Epilepsy	97.5565	97.3347	97.2259	97.4823	97.806	97.6736	97.5879	97.7908	97.7223	97.6909	97.7909	97.7781	97.8232	97.9461	98.1855	98.2231	98.2749	97.9521	97.9562	97.9182	98.2003	98.2873	98.4365	98.4652	98.5036	98.3467	98.4191	98.4815
Italy	Both	15 to 19	Epilepsy	95.4388	95.0481	94.8892	95.0473	95.0978	95.0059	95.2297	95.8946	96.2861	96.8474	96.9896	96.8162	96.6269	96.2502	96.1934	96.2036	95.7558	95.4409	95.6373	95.935	96.3544	96.5288	96.7263	96.8516	97.1524	97.227	97.8354	98.1357
Italy	Both	5 to 9	Epilepsy	97.1625	97.0575	97.0848	96.9511	97.0535	97.0319	97.018	97.0666	97.3845	97.2889	97.0394	96.8832	96.7843	97.4676	97.7722	97.7403	97.6258	97.6963	97.9355	97.655	97.7309	97.5555	97.6291	97.6743	97.8211	97.7761	97.6589	97.7106
Italy	Both	Post Neonatal	Epilepsy	97.4413	97.646	97.9406	98.2981	98.478	98.4101	98.2816	98.2851	98.2592	98.0728	98.1003	97.8193	97.6728	97.4678	97.2374	97.2025	96.9915	96.9939	96.9113	96.8392	96.9951	97.0956	97.0106	96.9679	96.9526	96.9483	97.2469	97.4057
Italy	Female	0 to 20	Epilepsy	97.8517	97.7916	97.9092	98.167	98.3339	98.3361	98.229	98.1743	98.1394	97.9898	98.0163	97.9542	98.0984	98.1177	98.1762	98.1623	97.9104	97.7122	97.8839	97.8133	97.94	98.0184	98.0761	98.1325	98.163	98.2148	98.483	98.6005
Italy	Female	1 to 4	Epilepsy	94.3624	94.3296	94.4564	94.6145	94.6937	94.6277	94.542	94.3709	94.3505	94.1268	94.2243	94.1147	94.2795	94.3826	94.4148	94.5297	94.3416	94.292	94.131	93.9807	93.9994	94.0046	93.9093	94.0484	94.1229	94.2557	94.6923	95.0072
Italy	Female	10 to 14	Epilepsy	98.1383	98.0599	98.0527	98.3963	98.6292	98.7197	98.4961	98.3534	98.1357	97.8107	97.74	97.7773	97.9246	98.0982	98.3478	98.3937	98.2183	97.916	98.3464	98.3113	98.2081	98.4345	98.4591	98.3071	98.3625	98.493	98.4671	98.3806
Italy	Female	15 to 19	Epilepsy	95.6532	94.9905	94.775	94.8948	94.9927	94.9108	95.0021	95.6283	96.049	96.6581	96.8747	96.8791	97.0087	96.7361	96.7015	96.5668	96.0188	95.5849	96.053	96.1956	96.5527	96.6735	96.8246	96.7997	96.8407	96.9299	97.5465	97.7442
Italy	Female	5 to 9	Epilepsy	98.4539	98.7958	98.903	98.7702	98.6987	98.7358	98.7086	98.5318	98.6498	98.4065	98.3898	98.4819	98.5926	98.7175	98.7414	98.5315	98.6235	98.642	98.6235	98.2981	98.4913	98.3509	98.6483	99.0161	98.9651	98.7672	98.5262	98.4815
Italy	Female	Post Neonatal	Epilepsy	97.2432	97.3046	97.4991	97.7436	97.8437	97.7627	97.67	97.7259	97.8761	97.8195	97.8733	97.6138	97.4961	97.2905	97.0883	97.0506	96.8842	96.8923	96.899	96.8459	96.9156	97.0102	96.9672	96.9297	96.922	96.9222	97.1605	97.3011
Italy	Male	0 to 20	Epilepsy	96.9193	97.1512	97.3904	97.7271	98.0508	98.0409	98.0301	98.0776	97.8523	97.6363	97.5147	97.2897	97.1748	97.318	97.4107	97.5317	97.4009	97.3027	97.2218	97.275	97.5934	97.6059	97.575	97.6024	97.7808	97.6959	97.9884	98.1717
Italy	Male	1 to 4	Epilepsy	97.5883	97.7595	97.8627	97.9773	98.1692	98.2227	98.1466	98.0641	97.9395	97.751	97.7489	97.5937	97.5898	97.6778	97.5786	97.6032	97.5715	97.5691	97.4916	97.4245	97.5428	97.5077	97.3347	97.3381	97.4282	97.4632	97.731	97.9162
Italy	Male	10 to 14	Epilepsy	96.4247	96.3025	96.2591	96.494	96.9739	96.608	96.6522	97.0883	96.9594	97.0802	97.2889	97.2148	97.1182	97.1625	97.3585	97.3824	97.7275	97.4265	96.8665	96.8249	97.5736	97.458	97.7462	98.0059	98.0113	97.4797	97.6612	97.9015
Italy	Male	15 to 19	Epilepsy	95.9851	95.9193	95.8898	96.1212	96.1704	96.0876	96.331	96.8521	97.0289	97.3707	97.3791	97.109	96.7524	96.3712	96.3411	96.4682	96.1082	95.8842	95.8788	96.2655	96.7064	96.9098	97.1285	97.345	97.7968	97.849	98.4105	98.7458
Italy	Male	5 to 9	Epilepsy	96.2614	95.7624	95.7529	95.665	95.9651	95.8819	95.8739	96.1471	96.6318	96.6772	96.1857	95.7608	95.4057	96.5762	97.1144	97.2593	96.9481	97.0782	97.5746	97.3724	97.3203	97.1165	96.9465	96.6435	96.9759	97.0803	97.0862	97.2186
Italy	Male	Post Neonatal	Epilepsy	96.8439	97.1465	97.5145	97.9814	98.2424	98.1899	98.0537	98.0747	97.9365	97.6785	97.7008	97.369	97.1547	96.9177	96.6253	96.5776	96.3137	96.3046	96.1122	96.0147	96.2699	96.3796	96.2549	96.2115	96.1968	96.1922	96.5686	96.7577
Luxembourg	Both	0 to 20	Epilepsy	90.9533	91.0501	91.0432	91.2111	91.296	91.9389	92.45	92.4009	92.1963	92.1085	92.2194	92.1708	92.0043	92.0667	92.7404	93.5027	93.6473	92.7346	92.9838	93.1665	93.0406	93.2372	93.848	93.8383	93.86	93.9445	94.7317	95.0978
Luxembourg	Both	1 to 4	Epilepsy	93.3616	93.4012	93.5202	93.6347	93.6674	93.7545	93.7597	93.7727	93.6951	93.783	93.9382	93.8014	93.8817	93.9697	94.1579	94.2608	94.3004	94.2766	94.4192	94.4976	94.4672	94.6751	95.0567	95.0416	95.1991	95.4052	95.719	95.9413
Luxembourg	Both	10 to 14	Epilepsy	95.3534	96.0223	95.0828	94.0281	93.1989	93.4237	93.6345	93.2081	92.3111	91.8815	92.004	92.1624	91.9384	92.2111	93.434	94.5632	94.746	92.7187	92.9721	93.3105	93.3511	93.7842	94.5549	94.4914	94.3354	94.313	95.2595	95.6553
Luxembourg	Both	15 to 19	Epilepsy	87.9952	87.7203	88.1775	89.6735	90.0377	89.9473	89.6235	89.6698	90.0809	89.5098	89.2761	89.0266	88.2329	88.0778	88.9793	90.3175	90.4489	90.0987	90.4863	90.5251	90.1296	89.7457	90.3179	90.5811	90.5546	90.2775	91.3215	91.5609
Luxembourg	Both	5 to 9	Epilepsy	89.7469	89.932	88.3932	86.515	86.5556	89.89	93.3212	93.1296	92.2476	92.762	92.974	93.3447	93.5719	93.5406	93.8917	94.1664	94.3483	91.5707	91.5269	91.9259	92.1332	93.1341	93.9481	93.5704	93.4509	93.9538	94.663	95.2114
Luxembourg	Both	Post Neonatal	Epilepsy	93.3054	93.2359	94.1155	94.8131	95.3788	95.766	95.9488	96.1216	96.0998	96.2353	96.4161	96.2245	96.1752	96.1838	96.4383	96.6904	96.9204	97.0998	97.3127	97.3527	97.2987	97.4213	97.6566	97.6466	97.7038	97.7272	97.9361	98.0766
Luxembourg	Female	0 to 20	Epilepsy	93.8658	93.7803	93.5396	93.6477	93.8118	93.5927	93.161	93.0207	92.9676	92.8301	92.8974	92.4286	92.0447	92.0488	92.3809	92.7829	92.95	92.8543	93.0547	92.8597	92.3701	92.3282	92.6552	92.6446	92.7593	92.9901	94.1594	94.5903
Luxembourg	Female	1 to 4	Epilepsy	91.8713	91.8401	91.8771	91.8943	91.829	91.7337	91.6122	91.4968	91.2742	91.3037	91.4394	91.1395	91.1257	91.0474	91.0911	90.997	90.8651	90.6823	90.809	90.8984	90.8201	91.0923	91.5833	91.4151	91.5819	91.8793	92.332	92.7192
Luxembourg	Female	10 to 14	Epilepsy	95.7673	95.7237	95.6477	95.9599	96.0834	96.0633	95.7525	95.625	95.3622	94.9686	94.9619	94.3331	94.0026	94.1168	94.6482	95.1578	95.4133	95.337	95.66	95.5117	95.174	94.9856	95.3615	95.4111	95.4035	95.1512	96.1951	96.4799
Luxembourg	Female	15 to 19	Epilepsy	92.3498	92.2386	90.7002	90.6587	90.712	88.6131	85.4812	85.284	86.8135	86.1928	86.0353	85.6799	84.2451	84.0716	84.399	85.3436	85.6163	85.2389	85.368	84.5693	83.2424	82.975	83.1383	83.5414	83.7557	84.2434	86.8235	87.4801
Luxembourg	Female	5 to 9	Epilepsy	90.1809	90.0746	90.2507	90.0221	90.523	92.2195	94.7415	94.4468	92.7732	93.2301	93.3655	92.5807	92.7123	92.8746	93.4742	93.7392	94.0611	94.3076	94.6443	94.7773	94.866	94.9897	95.5026	95.1739	95.1398	95.447	95.925	96.2602
Luxembourg	Female	Post Neonatal	Epilepsy	94.8001	94.7563	95.3461	95.7831	96.1305	96.3428	96.4078	96.4375	96.3099	96.3014	96.3728	96.1226	96.0596	96.0376	96.2351	96.4425	96.6371	96.7986	96.9639	96.9787	96.9146	97.0281	97.2215	97.2032	97.31	97.3297	97.5246	97.6555
Luxembourg	Male	0 to 20	Epilepsy	90.4493	90.6629	90.824	90.9977	90.9933	92.1904	93.354	93.3866	93.0995	93.0712	93.1967	93.5093	93.5612	93.6651	94.4988	95.4219	95.5272	94.0989	94.3442	94.8119	95.0197	95.3822	96.1122	96.1044	96.0364	95.975	96.2797	96.5156
Luxembourg	Male	1 to 4	Epilepsy	94.5566	94.6104	94.7477	94.8924	94.9647	95.1357	95.1965	95.268	95.2703	95.3823	95.5432	95.501	95.6347	95.8171	96.0845	96.2945	96.4277	96.494	96.6486	96.728	96.7294	96.9028	97.2152	97.2811	97.4263	97.5745	97.8049	97.9377
Luxembourg	Male	10 to 14	Epilepsy	94.4713	96.0002	94.0399	91.2974	89.296	89.8323	90.7137	89.8954	88.2333	87.8024	88.0525	89.3178	89.2691	89.7112	91.7376	93.5789	93.6347	89.1039	89.233	90.2471	90.8422	92.1084	93.3186	93.1016	92.7582	93.0591	93.7212	94.2104
Luxembourg	Male	15 to 19	Epilepsy	86.2934	85.9638	87.5573	89.89	90.4088	91.5809	93.0872	93.317	93.0048	92.5041	92.2403	92.0848	91.7847	91.6635	92.9508	94.5491	94.572	94.2482	94.8143	95.4042	95.6845	95.2513	96.066	96.2039	95.9893	95.1738	95.0757	95.0214
Luxembourg	Male	5 to 9	Epilepsy	90.176	90.6582	87.5215	84.1356	83.6943	88.4249	92.5083	92.4447	92.4908	93.0202	93.2987	94.9037	95.2153	94.9647	95.0065	95.2446	95.2683	89.4197	88.9897	89.6674	89.9954	91.8574	92.9197	92.5215	92.321	92.9874	93.8778	94.5997
Luxembourg	Male	Post Neonatal	Epilepsy	91.0049	90.8976	92.0623	93.0178	93.8101	94.3746	94.6974	95.024	95.1234	95.4099	95.7051	95.5749	95.5275	95.5585	95.8586	96.1453	96.3982	96.5768	96.8278	96.8831	96.8373	96.9687	97.2501	97.2509	97.2505	97.2819	97.5083	97.6647
Malta	Both	0 to 20	Epilepsy	96.9119	96.9564	97.0938	97.1897	97.2151	97.2022	97.1267	97.1637	96.8361	96.5712	96.6904	96.6934	96.5206	96.2164	96.1067	96.1774	95.8193	95.5231	95.7413	96.0527	96.0367	96.1728	96.2315	96.2637	96.3344	96.3382	96.4266	96.741
Malta	Both	1 to 4	Epilepsy	96.4686	96.5003	96.526	96.5681	96.533	96.4943	96.4034	96.3975	96.3895	96.3687	96.3648	96.2904	96.2028	96.124	96.0548	96.0438	96.0979	96.0904	96.0208	96.1177	96.208	96.3099	96.4405	96.5644	96.7128	96.825	96.901	97.1066
Malta	Both	10 to 14	Epilepsy	98.9163	98.7105	98.4055	98.2405	98.2404	97.9595	97.5666	97.6725	97.3985	96.8637	97.0233	97.2442	98.3351	98.348	97.8798	97.6332	96.6464	96.0861	95.6937	95.726	95.6188	95.3969	95.3427	94.9147	94.5994	94.5649	95.3042	95.8125
Malta	Both	15 to 19	Epilepsy	95.9518	96.2784	96.9864	96.8985	96.5242	96.2679	96.1327	96.0949	95.4528	95.0299	95.3558	95.656	95.9815	95.4658	95.6184	96.0409	95.857	95.3017	95.967	96.6872	96.3961	96.9015	96.975	97.1744	97.3842	97.2195	96.7773	96.6483
Malta	Both	5 to 9	Epilepsy	95.1266	94.911	94.5512	95.2488	96.244	97.0934	97.5514	97.64	97.2571	97.2824	97.1472	96.4286	93.261	92.7387	92.7023	92.7132	92.0936	92.5679	93.2382	93.109	93.7349	93.3617	93.2895	93.2572	93.1422	93.2027	93.5812	94.291
Malta	Both	Post Neonatal	Epilepsy	97.2295	97.3216	97.4368	97.6109	97.67	97.6967	97.743	97.9327	98.0689	98.0977	98.2004	98.1691	98.044	97.9181	97.7388	97.6348	97.5653	97.3759	97.2431	97.3183	97.2808	97.2643	97.2237	97.1051	97.1012	97.125	97.1972	97.4811
Malta	Female	0 to 20	Epilepsy	97.7115	97.7247	97.8422	98.0658	98.1807	97.9435	97.7716	97.806	97.3247	96.8167	96.8668	96.7903	96.8233	96.5945	96.5808	96.7265	96.636	96.364	96.3757	96.3528	96.2082	96.0646	96.0479	96.0902	96.0742	96.065	96.2003	96.5433
Malta	Female	1 to 4	Epilepsy	94.9753	95.011	95.0998	95.2148	95.1852	95.1487	94.9927	94.8638	94.7339	94.5875	94.4565	94.1975	93.9709	93.7038	93.4692	93.311	93.2948	93.2243	93.0141	93.0494	93.1203	93.2833	93.5169	93.7607	94.0318	94.2848	94.3996	94.7418
Malta	Female	10 to 14	Epilepsy	97.9541	97.8496	97.4128	97.7307	98.4034	98.1899	98.0461	98.265	97.5132	96.6214	96.3319	96.292	98.4389	98.5638	98.4122	98.2805	98.2122	97.7694	97.1881	97.1409	96.9274	96.9021	96.9309	96.955	97.0451	96.9697	97.0669	97.2103
Malta	Female	15 to 19	Epilepsy	96.5743	96.8511	98.3292	98.3037	97.3247	96.1884	95.9579	96.0599	95.0172	94.1209	94.6522	95.0696	96.6567	96.6855	97.367	98.1555	98.0741	97.1393	96.9457	96.7354	95.9808	95.7537	95.5843	95.6516	95.4513	95.2276	95.2809	95.379
Malta	Female	5 to 9	Epilepsy	95.782	95.5727	94.3645	94.9457	96.2723	97.0251	96.8042	96.6891	96.7387	96.7302	96.7948	96.1565	90.5235	89.2796	88.6815	88.655	88.3102	89.4161	91.3743	91.7394	92.7493	92.1503	92.1058	91.9812	91.6773	91.6725	92.0656	92.8619
Malta	Female	Post Neonatal	Epilepsy	97.4951	97.5125	97.5737	97.6837	97.7219	97.7473	97.7996	97.9573	98.0832	98.1255	98.1999	98.1593	98.0689	97.9769	97.8393	97.7294	97.6014	97.3574	97.1668	97.1409	97.0402	96.9709	96.892	96.7619	96.7553	96.8129	96.8913	97.1578
Malta	Male	0 to 20	Epilepsy	96.8613	96.9219	97.0519	97.027	96.9753	97.1473	97.1658	97.1996	97.0624	97.0496	97.2051	97.2751	96.9693	96.6641	96.499	96.4953	95.9864	95.7283	96.075	96.5998	96.6906	97.0267	97.1325	97.1481	97.2755	97.2883	97.322	97.5525
Malta	Male	1 to 4	Epilepsy	97.3837	97.4215	97.424	97.4335	97.4	97.366	97.3151	97.3719	97.4254	97.4669	97.5303	97.5585	97.5529	97.5835	97.6086	97.6765	97.7645	97.7859	97.7814	97.8985	97.9927	98.0635	98.1429	98.2046	98.2872	98.327	98.3871	98.5217
Malta	Male	10 to 14	Epilepsy	99.2865	98.9657	98.8836	98.0766	97.1532	96.8213	96.1533	96.1022	96.5267	96.5759	97.3492	97.9212	97.3696	97.2255	96.4042	96.0403	93.9279	93.3137	93.2311	93.3657	93.4063	92.9278	92.7509	91.7446	90.8928	90.9439	92.4933	93.4315
Malta	Male	15 to 19	Epilepsy	95.9303	96.2688	96.4407	96.327	96.3579	96.6838	96.6186	96.491	96.148	96.0636	96.2376	96.4521	95.9398	95.0914	94.8731	95.0274	94.7716	94.4902	95.7176	97.0345	97.0694	98.0286	98.2475	98.5224	98.994	98.8859	98.1451	97.8738
Malta	Male	5 to 9	Epilepsy	94.9072	94.6906	95.2427	95.9938	96.5543	97.4286	98.5785	98.8853	98.0813	98.1426	97.8201	97.0772	96.806	97.081	97.7141	97.8289	96.9541	96.7513	95.9701	95.3123	95.4298	95.3135	95.1809	95.209	95.2789	95.3956	95.7412	96.2975
Malta	Male	Post Neonatal	Epilepsy	96.2915	96.4596	96.6422	96.8871	96.9681	96.9957	97.029	97.2475	97.3875	97.3961	97.5266	97.5094	97.3461	97.1843	96.963	96.8713	96.8702	96.7405	96.669	96.8538	96.89	96.9353	96.9409	96.8375	96.8368	96.8214	96.8886	97.191
Netherlands	Both	0 to 20	Epilepsy	88.329	89.2811	90.3208	90.3107	91.1086	91.4471	92.0513	93.1919	93.2608	93.2838	92.5427	92.3099	92.1113	92.063	93.2147	93.1507	93.6276	94.004	94.0259	93.7529	93.9733	94.0067	93.7222	94.0049	94.254	94.8219	94.9104	95.1651
Netherlands	Both	1 to 4	Epilepsy	89.4616	90.4374	91.7118	91.5904	92.3379	92.659	92.9794	93.7347	93.8928	94.1483	93.5967	93.3758	93.3946	93.6133	94.1375	93.6557	93.9695	94.3782	94.3918	94.2203	94.455	94.7951	94.783	95.0207	95.114	95.3964	95.363	95.5959
Netherlands	Both	10 to 14	Epilepsy	89.5114	90.874	91.6725	91.4131	92.0734	92.402	93.4513	94.5475	94.4947	94.3551	93.6272	92.8472	92.7613	92.6588	93.6186	93.5868	94.2377	94.4836	94.6246	94.7437	94.4584	93.9707	94.2555	95.0541	95.1874	95.3746	95.3948	95.7249
Netherlands	Both	15 to 19	Epilepsy	92.5437	92.551	92.8653	92.9827	93.0472	93.0914	93.4965	94.2382	93.6753	93.036	92.061	92.0301	91.749	91.8018	92.9573	93.651	94.0402	93.889	93.7846	93.6617	93.8677	93.72	93.4832	93.1047	93.3929	94.0694	94.325	94.4702
Netherlands	Both	5 to 9	Epilepsy	87.8391	88.9253	89.4901	89.7585	90.944	91.0576	91.7195	92.4869	93.1365	93.3014	93.006	93.3647	92.6454	91.3283	93.6453	93.9653	94.0559	94.9331	95.1449	94.3561	94.9868	94.8872	93.4452	94.4157	95.1279	96.0679	96.3632	96.5341
Netherlands	Both	Post Neonatal	Epilepsy	90.4772	91.5826	92.4095	92.4247	93.123	93.3575	93.1904	94.1566	94.1765	94.4004	94.1459	93.9822	94.089	94.4694	94.6478	93.8661	94.2897	94.6667	94.6144	94.3824	94.4997	94.8582	94.5845	94.5801	94.6082	95.0882	95.0641	95.3351
Netherlands	Female	0 to 20	Epilepsy	89.9011	90.3698	91.7085	91.6439	92.3175	92.8153	93.2095	94.4882	94.7054	94.7376	94.0171	93.6481	93.4294	93.5552	94.8439	94.7293	94.8663	95.0275	95.3516	95.2743	95.6619	95.7145	95.2703	95.2679	95.1857	95.5454	95.6402	95.9344
Netherlands	Female	1 to 4	Epilepsy	85.0151	86.3546	87.9282	87.5578	88.6123	89.166	89.2953	90.5817	90.8599	91.1981	90.28	89.9394	89.9752	90.4693	91.2777	90.791	91.2856	91.8996	92.0808	91.9686	92.3756	92.7359	92.739	92.9861	93.1503	93.5483	93.5495	93.8726
Netherlands	Female	10 to 14	Epilepsy	90.3812	91.1908	92.6943	92.4971	93.0731	93.3404	94.4141	95.8348	96.0632	95.7448	95.3743	94.9215	95.0698	94.8252	95.7254	95.2234	95.1516	95.0078	95.8163	96.463	96.6267	96.099	95.9315	95.8103	95.373	95.3498	95.6762	96.0695
Netherlands	Female	15 to 19	Epilepsy	91.8102	91.2213	92.2332	92.8567	92.4267	92.8421	93.213	93.7475	93.6798	93.2535	92.0597	91.4987	90.9589	91.2326	93.2868	93.8372	94.0743	93.9212	93.7759	93.3621	94.0493	93.6664	92.6185	92.2358	92.3374	93.2337	93.4668	93.6092
Netherlands	Female	5 to 9	Epilepsy	93.1334	92.61	93.3303	93.126	94.4522	95.0637	95.1621	96.2847	96.4897	96.5226	96.4541	96.6644	95.8601	95.2109	96.9288	97.5215	96.5972	96.3878	97.0932	96.859	97.1468	97.947	97.4356	97.7578	97.5751	97.4037	97.3124	97.6423
Netherlands	Female	Post Neonatal	Epilepsy	92.0662	93.1319	93.7843	93.673	94.1793	94.206	93.9537	94.7642	94.7886	95.0625	94.8021	94.5436	94.6545	95.0721	95.3129	94.7653	95.1445	95.4796	95.407	95.184	95.1471	95.4377	95.1468	95.1322	95.1144	95.4717	95.3996	95.6608
Netherlands	Male	0 to 20	Epilepsy	89.2797	90.4511	91.0269	91.0663	91.8098	91.9478	92.6135	93.4071	93.3371	93.3476	92.7365	92.6685	92.5296	92.3369	93.1504	93.1411	93.8168	94.3073	94.0593	93.6634	93.691	93.6998	93.6163	94.0911	94.5875	95.2271	95.2906	95.4584
Netherlands	Male	1 to 4	Epilepsy	92.2414	92.9901	94.0725	94.0955	94.6481	94.82	95.2386	95.6518	95.7179	95.9082	95.5712	95.4223	95.4332	95.4961	95.8523	95.3837	95.5907	95.8786	95.7981	95.5945	95.7264	96.0511	96.0316	96.261	96.3125	96.523	96.4704	96.6451
Netherlands	Male	10 to 14	Epilepsy	88.622	90.5404	90.2382	89.9335	90.6081	90.9815	91.8565	92.3353	91.9127	92.0733	90.942	89.8126	89.3972	89.4987	90.4148	91.0764	92.6705	93.455	92.5908	91.8853	90.9883	90.645	91.5664	93.5937	94.5672	95.041	94.5868	94.7573
Netherlands	Male	15 to 19	Epilepsy	93.3994	93.8029	93.641	93.422	93.816	93.6263	94.0555	94.9386	94.1011	93.3685	92.6105	92.9493	92.8614	92.7532	93.2308	93.9919	94.4608	94.3063	94.2218	94.3026	94.1541	94.1778	94.5251	94.1584	94.5674	95.0557	95.309	95.4481
Netherlands	Male	5 to 9	Epilepsy	83.3473	86.1121	86.384	87.1577	88.0524	87.5764	88.7782	89.04	90.1221	90.3983	89.8665	90.3378	89.7841	87.828	90.6036	90.57	91.7972	93.8281	93.4731	92.144	93.0935	91.9592	89.596	91.1899	92.8668	94.9946	95.6967	95.645
Netherlands	Male	Post Neonatal	Epilepsy	88.0678	89.1793	90.21	90.3944	91.3268	91.8112	91.7716	92.9161	92.9429	93.1147	92.8717	92.8239	92.9154	93.2341	93.3204	92.2575	92.7264	93.1316	93.1047	92.8713	93.1965	93.618	93.3684	93.3825	93.4688	94.0941	94.1306	94.4023
Norway	Both	0 to 20	Epilepsy	87.9954	88.7929	89.2396	90.4709	91.1742	91.8158	92.6697	92.6232	92.9378	92.5572	92.4025	92.3235	91.7594	91.7861	92.3672	93.0168	93.544	93.8905	93.6727	93.186	93.4614	94.0893	94.5949	95.3756	95.8242	96.0779	96.1688	96.0256
Norway	Both	1 to 4	Epilepsy	91.6082	91.981	92.4827	93.4121	93.9627	94.5704	94.6224	94.5504	94.7111	94.5198	94.6253	94.5509	94.743	95.0461	95.4058	95.554	95.5789	95.8846	96.2266	96.1986	96.4938	96.8583	96.8338	97.0369	97.1341	97.204	97.4581	97.4824
Norway	Both	10 to 14	Epilepsy	90.4419	91.7168	91.1913	91.0056	90.9362	92.0854	93.0396	93.2939	93.8142	94.5338	95.3747	95.455	92.6337	91.2056	92.2483	93.7752	94.738	94.0314	94.9052	95.0279	94.443	93.9476	94.5818	96.3505	96.7447	96.5365	95.6131	95.0929
Norway	Both	15 to 19	Epilepsy	86.4154	87.164	86.7707	87.6512	88.4287	88.3095	89.8876	89.9465	89.6275	88.6196	87.6149	87.4674	87.8356	88.1333	88.6557	89.5589	90.1956	90.8825	89.8466	88.9908	89.2996	90.2233	91.3578	92.0361	92.8123	92.3341	92.0018	91.7427
Norway	Both	5 to 9	Epilepsy	87.6924	87.5351	89.6111	91.8372	92.0788	92.1017	92.8198	92.3215	93.8206	93.3805	92.8526	92.7184	91.338	91.8742	92.2663	92.5673	93.9239	95.079	94.0797	93.0394	93.8909	95.1824	95.27	95.9316	96.2305	98.8338	100	99.8354
Norway	Both	Post Neonatal	Epilepsy	93.15	94.0697	94.7698	95.5378	96.0256	96.6619	96.7048	96.6246	96.6796	96.3643	96.4309	96.2231	96.0821	96.0745	96.2666	96.2593	96.0487	96.1431	96.2343	95.9846	96.3148	96.752	96.5705	96.6108	96.6146	96.672	97.0782	97.1577
Norway	Female	0 to 20	Epilepsy	90.9984	91.1898	92.0964	92.7427	92.5621	93.3687	93.9029	93.6073	93.3999	92.636	92.6224	93.133	92.8158	92.6938	92.8942	93.8042	94.5955	94.861	94.2613	93.3779	93.5991	94.7291	94.9277	95.6074	96.1243	96.2327	96.449	96.4277
Norway	Female	1 to 4	Epilepsy	88.3383	88.703	89.2733	90.2928	90.8433	91.5709	91.5997	91.4313	91.6725	91.5377	91.6551	91.7161	91.9414	92.3002	92.8858	93.1741	93.1565	93.491	93.7695	93.5464	93.9075	94.5005	94.481	94.872	95.119	95.2069	95.5228	95.5408
Norway	Female	10 to 14	Epilepsy	94.152	95.2664	95.9306	94.8468	93.7855	95.1	95.2638	94.7217	94.0542	93.6718	94.1942	94.9664	92.7604	92.1856	93.0628	94.9418	96.0873	95.5854	95.3121	95.0748	95.2134	93.1768	93.5557	95.8764	97.0025	97.1483	97.4018	97.4262
Norway	Female	15 to 19	Epilepsy	89.4081	89.6823	89.9621	89.649	89.2091	89.2083	89.5723	88.9716	88.3376	87.5822	87.1123	87.5408	87.5921	87.546	87.5675	88.4978	90.1283	90.8937	89.29	87.3391	87.0363	91.1306	91.677	91.078	91.0447	89.8198	89.5295	89.3632
Norway	Female	5 to 9	Epilepsy	88.868	86.566	89.2309	92.3836	91.6018	92.5032	94.7562	94.9822	95.0266	92.6089	92.2613	93.4763	94.2623	93.7621	92.5147	93.3879	94.3197	94.9347	93.9805	92.9228	93.7611	95.3649	95.3092	96.3914	97.3995	99.5438	99.9694	99.7594
Norway	Female	Post Neonatal	Epilepsy	93.6214	94.389	95.0075	95.6572	96.0001	96.4657	96.4405	96.3052	96.3253	96.0682	96.0069	95.8293	95.6007	95.5722	95.7823	95.8858	95.7584	95.9053	95.9157	95.6332	95.9077	96.3341	96.061	96.0057	96.0722	96.1605	96.5077	96.5833
Norway	Male	0 to 20	Epilepsy	88.1338	89.2045	89.2383	90.6467	91.8416	92.242	93.1606	93.2994	93.935	93.9129	93.6867	93.1784	92.5267	92.6595	93.4383	93.7449	93.9447	94.2889	94.4417	94.3957	94.6647	94.7312	95.4054	96.1197	96.4195	96.7492	96.7127	96.4912
Norway	Male	1 to 4	Epilepsy	93.6061	93.9675	94.4136	95.2605	95.7875	96.3094	96.3652	96.3359	96.4421	96.223	96.321	96.1915	96.3815	96.6706	96.9182	96.9964	97.0475	97.331	97.7006	97.7808	98.0316	98.2589	98.2308	98.3241	98.3353	98.3942	98.6088	98.637
Norway	Male	10 to 14	Epilepsy	85.9785	87.325	85.4718	86.3316	87.3974	88.2303	89.9943	91.1483	93.0237	95.0188	96.1855	95.4407	92.2543	89.9508	91.1233	91.9477	92.5095	91.6264	94.0412	94.6892	93.1343	95.0276	95.9447	96.5771	95.791	95.0745	92.5285	91.2723
Norway	Male	15 to 19	Epilepsy	85.7449	86.6897	85.9288	87.401	88.8029	88.6155	90.7829	91.2093	91.09	89.9885	88.7176	88.2268	88.7876	89.2948	90.1308	90.99	90.937	91.5507	90.9655	90.9069	91.6323	90.3415	91.8353	93.3661	94.6705	94.7241	94.3697	94.0461
Norway	Male	5 to 9	Epilepsy	87.5163	89.338	90.7284	91.9575	93.1336	92.3443	91.5829	90.4333	93.1917	94.6691	94.0191	92.5955	89.1481	90.6538	92.748	92.4035	94.0973	95.7515	94.8128	93.9053	94.6906	95.4817	95.7204	95.8152	95.2548	98.1141	100	99.8893
Norway	Male	Post Neonatal	Epilepsy	91.8665	92.9463	93.7321	94.6269	95.2715	96.0914	96.2132	96.2003	96.2982	95.9255	96.1418	95.9061	95.8735	95.8936	96.0621	95.9244	95.6235	95.6591	95.8529	95.6548	96.0469	96.4873	96.4194	96.5721	96.4992	96.5151	96.9778	97.0551
Portugal	Both	0 to 20	Epilepsy	83.1988	82.9903	85.3349	87.0462	88.6338	89.8423	91.0294	91.5635	92.017	92.8543	93.1589	93.4476	93.3832	94.3267	94.6722	95.428	95.8614	95.4728	95.2232	94.8254	95.2316	94.891	94.9016	95.4587	95.7083	96.4014	96.516	97.0103
Portugal	Both	1 to 4	Epilepsy	89.8173	89.8615	91.137	91.9556	92.9238	93.6887	94.1362	94.4343	94.7721	95.3236	95.3544	95.6538	95.5821	96.1501	96.3091	96.5597	96.7994	96.7223	96.5979	96.2644	96.6975	96.3687	96.0963	96.3418	96.5107	96.7089	96.6227	97.0578
Portugal	Both	10 to 14	Epilepsy	82.8811	83.0669	86.2527	88.1782	88.7172	89.6653	90.4717	90.6683	91.1752	92.7282	93.1982	92.6046	92.0314	93.2078	93.9759	95.1472	95.5274	94.48	93.8183	94.1937	95.2298	95.547	94.6253	95.2165	96.1619	97.3045	97.2827	97.5795
Portugal	Both	15 to 19	Epilepsy	82.8319	82.893	84.7758	86.5987	88.8071	89.8966	91.27	91.7501	92.2552	92.5868	92.8915	93.2346	93.4574	94.0022	94.139	94.7656	95.0204	94.6383	94.6007	94.2979	94.3673	94.2948	95.1491	95.4572	95.3684	96.2294	96.142	96.1065
Portugal	Both	5 to 9	Epilepsy	82.5681	81.7168	84.6765	86.4379	87.1056	88.5527	90.515	91.4703	91.3232	92.0309	92.6558	93.0644	92.8784	93.6201	93.7445	94.5978	95.3802	95.6677	95.7094	94.8455	94.2355	93.1353	93.62	94.8939	95.0762	95.7371	97.2665	98.5302
Portugal	Both	Post Neonatal	Epilepsy	86.9368	86.3248	87.9665	89.1282	90.6823	91.6866	92.32	92.9851	93.4627	94.3216	94.4329	94.917	94.8454	95.9035	96.1296	96.5482	96.8461	96.2757	95.8022	95.1304	95.8212	95.2391	94.7755	94.9807	94.9358	95.1282	95.0433	96.0153
Portugal	Female	0 to 20	Epilepsy	87.2494	87.4982	89.7766	90.6987	91.5732	92.5699	93.1706	93.522	93.4571	93.9589	94.3068	94.4961	94.3448	95.1987	95.2055	95.9216	96.5744	96.1319	95.7	95.3848	96.0112	95.5117	95.3801	95.8075	96.2898	96.8637	96.7578	97.195
Portugal	Female	1 to 4	Epilepsy	87.7935	87.9595	89.5306	90.4741	91.3084	92.1929	92.569	92.9021	93.0564	93.751	93.8053	94.1833	94.0668	94.7776	94.8854	95.0896	95.3715	95.3436	95.1513	94.6977	95.2362	94.8725	94.6157	94.8276	95.0951	95.4416	95.3659	95.911
Portugal	Female	10 to 14	Epilepsy	87.4944	87.9578	90.6843	91.4738	91.9078	92.6031	92.9585	93.1098	93.0543	93.4471	94.2018	93.6541	93.0826	93.8019	93.9509	95.4377	96.1599	94.2487	93.3108	94.4892	96.6139	96.9864	95.5402	95.5577	96.6873	97.6039	97.444	97.5607
Portugal	Female	15 to 19	Epilepsy	85.4771	86.4054	88.7235	89.2422	90.7992	91.7366	92.2124	92.2003	92.2124	92.4559	92.829	93.1413	93.1123	93.4238	93.0815	93.9194	94.7693	94.3762	94.1312	93.4865	93.2027	92.8616	94.3139	94.533	94.6274	95.7446	94.9714	94.7066
Portugal	Female	5 to 9	Epilepsy	87.2268	86.8327	88.8835	90.3778	89.8028	90.9923	92.5668	93.8067	93.1381	93.5649	93.9349	94.0952	94.1337	95.3942	95.2287	95.2152	95.9583	97.1372	97.0804	95.9834	95.6635	93.6967	93.2958	94.896	95.5793	95.2231	96.6403	98.1917
Portugal	Female	Post Neonatal	Epilepsy	87.8958	87.3847	89.0197	90.1066	91.2482	92.256	92.8135	93.4176	93.5159	94.186	94.2214	94.694	94.6513	95.778	95.9946	96.3651	96.6118	96.068	95.5336	94.8735	95.5321	94.9507	94.6081	94.8175	94.7998	94.9949	94.9325	95.8784
Portugal	Male	0 to 20	Epilepsy	83.0608	82.4837	84.3989	86.4333	88.3142	89.4583	90.9178	91.5048	92.3219	93.2893	93.4941	93.8109	93.8387	94.6785	95.257	95.9009	96.055	95.7909	95.7522	95.3595	95.488	95.3574	95.4939	96.0575	96.0484	96.7106	97.0007	97.4472
Portugal	Male	1 to 4	Epilepsy	91.2664	91.2175	92.2876	93.0125	94.0329	94.7147	95.184	95.4487	95.8771	96.331	96.3425	96.5877	96.5396	97.0169	97.2036	97.4792	97.6921	97.5881	97.5065	97.2469	97.6133	97.3107	97.0329	97.2956	97.4056	97.5148	97.4215	97.7865
Portugal	Male	10 to 14	Epilepsy	77.6804	77.4188	80.697	83.9195	84.508	85.6395	86.975	87.2167	88.4764	91.4949	91.4684	90.9117	90.4487	92.1207	93.6894	94.1993	94.0064	94.4294	94.3114	93.4179	92.6266	92.7937	92.826	94.1757	94.6595	95.9144	96.102	96.6031
Portugal	Male	15 to 19	Epilepsy	81.8951	81.319	82.7712	85.3808	87.9324	89.0604	91.0102	91.8132	92.6493	93.0322	93.2796	93.6303	94.0294	94.726	95.2039	95.6606	95.476	95.1102	95.2228	95.1814	95.5086	95.6342	96.0194	96.3777	96.1495	96.7885	97.1968	97.3192
Portugal	Male	5 to 9	Epilepsy	79.0711	77.7394	81.3863	83.2353	85.1978	86.7775	88.9765	89.5199	89.9881	90.9575	91.8207	92.4812	92.0745	92.1739	92.6325	94.3887	95.1376	94.3748	94.5193	93.9967	93.1122	93.1213	94.5792	95.3394	94.9101	96.6801	98.1775	98.9651
Portugal	Male	Post Neonatal	Epilepsy	85.41	84.7171	86.3499	87.5935	89.6263	90.6146	91.3326	92.064	92.9961	94.0662	94.2687	94.7602	94.6525	95.6027	95.8319	96.2968	96.6481	96.0562	95.6654	94.9948	95.7085	95.1433	94.5442	94.7439	94.672	94.8597	94.7573	95.7447
Spain	Both	0 to 20	Epilepsy	92.5677	93.0099	93.5609	93.8874	94.5351	94.8233	94.7473	94.8858	95.1109	95.1112	95.2214	95.2973	95.0695	94.8859	95.1652	95.1803	95.3661	95.2251	95.0401	95.2214	95.4908	95.4295	95.7354	96.2216	96.0057	96.0876	96.4736	96.575
Spain	Both	1 to 4	Epilepsy	93.9163	94.0044	94.0041	94.0782	94.4217	94.755	94.7769	95.0155	95.3016	95.4076	95.5185	95.5046	95.3565	95.2166	95.3059	95.3403	95.3995	95.3111	95.221	95.1637	95.2911	95.35	95.4813	95.8029	95.5438	95.7606	95.8971	95.9315
Spain	Both	10 to 14	Epilepsy	92.7104	93.0146	93.81	94.0612	94.4764	94.4894	94.6634	95.0526	95.6914	95.8817	95.9816	95.8684	95.7573	95.6025	95.8603	96.1186	96.4108	96.5844	97.0818	97.3147	97.2325	97.1013	97.6314	97.8913	97.5751	97.562	98.17	98.2192
Spain	Both	15 to 19	Epilepsy	92.9047	92.4805	92.4895	92.2204	92.2977	92.0373	91.9347	91.9717	92.1752	92.1557	92.4595	92.5874	92.5846	92.3599	92.7223	92.6104	93.2344	93.7621	94.0313	94.7181	95.3561	95.3438	95.8504	96.2974	96.4106	96.0145	96.19	96.1885
Spain	Both	5 to 9	Epilepsy	91.4868	92.1394	92.3352	92.1853	92.6247	93.3248	93.3604	93.604	93.8168	94.1679	94.3131	94.5484	94.0295	94.2045	94.7439	94.6786	94.4938	94.5265	94.3609	95.0889	95.5096	95.1127	94.6501	94.9607	95.1278	95.3221	95.9958	96.2007
[truncated: 2,821 more rows]
