# Supplementary material for: Global, regional, and national burden and quality of care index in children and adolescents: A systematic analysis for the global burden of disease study 1990–2017
Source: PLoS One. 2022 Apr 26;17(4):e0267596. doi: 10.1371/journal.pone.0267596 (PMC9041858; doi:10.1371/journal.pone.0267596)
Supplement: S1 File — (ZIP) [file pone.0267596.s001.zip › eTable 9- Asthma.xlsx]

## Sheet: eTable 9- Asthma
location_name	sex_name	age_name	cause_name	pca_score1990	pca_score1991	pca_score1992	pca_score1993	pca_score1994	pca_score1995	pca_score1996	pca_score1997	pca_score1998	pca_score1999	pca_score2000	pca_score2001	pca_score2002	pca_score2003	pca_score2004	pca_score2005	pca_score2006	pca_score2007	pca_score2008	pca_score2009	pca_score2010	pca_score2011	pca_score2012	pca_score2013	pca_score2014	pca_score2015	pca_score2016	pca_score2017
Global	Both	0 to 20	Asthma	80.9731	81.0342	81.1367	81.3393	81.6879	82.0131	82.4305	82.6858	82.9226	83.4462	84.1083	84.7802	85.5883	86.2104	86.5781	87.0187	87.4246	87.9024	88.2911	88.5959	88.9025	89.1718	89.4982	89.7732	90.0408	90.302	90.568	90.8011
Global	Both	1 to 4	Asthma	83.4904	83.6344	83.7076	83.802	83.9318	84.1177	84.3854	84.6843	85.0181	85.641	86.4622	87.2166	87.9356	88.5344	89.0567	89.5715	89.9526	90.4008	90.7844	91.1173	91.4898	91.731	91.9556	92.1752	92.3914	92.5944	92.87	93.1154
Global	Both	10 to 14	Asthma	87.0698	86.9453	86.8435	86.9286	87.2234	87.4207	87.8487	88.1105	88.2716	88.1824	88.3728	88.8778	89.8162	90.4395	90.5106	90.8054	91.1796	91.5585	91.9067	92.0771	92.144	92.3947	92.8007	93.0996	93.406	93.692	93.9123	94.1392
Global	Both	15 to 19	Asthma	82.2716	81.9519	81.7473	81.8261	82.2197	82.489	83.0302	82.9922	82.8213	82.908	83.3638	84.1214	84.8171	85.3139	85.5946	85.9725	86.3613	86.7943	86.9741	87.0732	87.2246	87.5507	88.1042	88.4342	88.7173	89.0514	89.1973	89.3084
Global	Both	5 to 9	Asthma	87.1154	86.9798	87.1401	87.4224	88.0754	88.5555	88.9942	88.9979	89.0468	89.9278	90.4599	90.8216	91.8969	92.6796	92.8001	93.1379	93.5941	94.1242	94.5478	94.8595	95.1548	95.4313	95.7531	96.0206	96.2889	96.5508	96.7652	96.935
Global	Female	0 to 20	Asthma	82.696	82.6571	82.7039	82.9115	83.2991	83.6118	83.946	84.1885	84.4083	84.7649	85.3063	85.9158	86.5944	87.1461	87.5041	87.874	88.2958	88.7758	89.1985	89.4962	89.7658	90.0352	90.3597	90.6049	90.8678	91.1237	91.3708	91.5615
Global	Female	1 to 4	Asthma	84.7001	84.79	84.8596	84.9593	85.0919	85.2787	85.531	85.793	86.0685	86.5807	87.2696	87.9236	88.5593	89.0804	89.5279	89.9772	90.3696	90.8104	91.2352	91.542	91.8743	92.1189	92.3359	92.535	92.7452	92.9203	93.1659	93.3493
Global	Female	10 to 14	Asthma	90.562	90.3797	90.1964	90.3358	90.7231	90.9081	91.2842	91.4687	91.501	91.3845	91.5963	92.0502	92.6811	93.1749	93.2727	93.4036	93.6517	93.9192	94.1985	94.3715	94.4416	94.6303	95.0013	95.278	95.593	95.8667	96.0386	96.1948
Global	Female	15 to 19	Asthma	84.6495	84.5102	84.2234	84.3297	84.6398	84.8202	85.041	85.115	85.2032	85.1254	85.2842	85.8364	86.2423	86.5474	86.9689	87.3401	87.7601	88.1579	88.3782	88.5178	88.5687	88.867	89.4198	89.6506	89.8523	90.1727	90.2749	90.3522
Global	Female	5 to 9	Asthma	88.703	88.1543	88.1865	88.4265	89.2379	89.692	89.9492	90.0289	90.1402	90.5686	91.0206	91.4678	92.4139	93.2165	93.3358	93.5466	94.0527	94.6444	95.0632	95.3257	95.5632	95.8199	96.083	96.2653	96.4938	96.7374	96.9228	97.0445
Global	Male	0 to 20	Asthma	80.8586	81.0109	81.1575	81.3373	81.6186	81.9279	82.3894	82.6349	82.8675	83.5053	84.2264	84.9022	85.7665	86.4045	86.752	87.2242	87.584	88.0232	88.35	88.6384	88.9571	89.2045	89.5055	89.7869	90.0368	90.2813	90.5433	90.7984
Global	Male	1 to 4	Asthma	83.6312	83.8145	83.8838	83.9636	84.0785	84.2466	84.5052	84.8129	85.1728	85.8463	86.7215	87.5059	88.2417	88.8632	89.4127	89.947	90.2884	90.711	91.027	91.3615	91.7432	91.9597	92.1722	92.3931	92.5955	92.8075	93.087	93.3702
Global	Male	10 to 14	Asthma	82.4959	82.4468	82.4514	82.4791	82.6761	82.9023	83.42	83.8016	84.1423	84.0953	84.2753	84.8673	86.2205	87.0292	87.0713	87.5737	88.1042	88.6129	89.0343	89.1843	89.2353	89.566	90.0245	90.3573	90.6596	90.9691	91.258	91.5844
Global	Male	15 to 19	Asthma	79.9084	79.3744	79.2817	79.3214	79.8035	80.1738	81.0971	80.9176	80.4272	80.7174	81.5269	82.5114	83.5395	84.2538	84.3518	84.7239	85.0604	85.5206	85.6441	85.6896	85.9591	86.3061	86.8374	87.2772	87.6501	87.987	88.1814	88.3305
Global	Male	5 to 9	Asthma	85.4743	85.8305	86.1327	86.4529	86.9007	87.397	88.0325	87.9517	87.9308	89.3022	89.9123	90.17	91.3622	92.1021	92.225	92.7009	93.0898	93.5351	93.9518	94.3117	94.6657	94.9553	95.3355	95.6964	96.003	96.2774	96.5199	96.7434
East Asia	Both	0 to 20	Asthma	90.8958	90.9885	91.1336	91.3353	91.5868	91.8184	92.0372	92.2166	92.4237	92.6275	92.8114	93.0268	93.2809	93.5089	93.6108	93.6763	93.7496	93.811	93.8248	93.8352	93.8676	93.9204	93.9902	94.0505	94.1019	94.1358	94.1793	94.1865
East Asia	Both	1 to 4	Asthma	93.9924	94.0118	94.0989	94.1772	94.2896	94.4356	94.6084	94.7559	94.9051	95.0577	95.1981	95.3109	95.4152	95.513	95.5926	95.6584	95.715	95.79	95.8565	95.9162	95.963	95.9953	96.0175	96.0313	96.038	96.0427	96.0433	96.0374
East Asia	Both	10 to 14	Asthma	93.8826	93.9648	93.9156	94.0677	94.2817	94.4277	94.669	94.9376	95.158	95.3394	95.5959	96.006	96.5319	96.9734	97.1264	97.2064	97.3176	97.4312	97.4493	97.389	97.4207	97.5015	97.5783	97.654	97.785	97.9474	98.1468	98.3714
East Asia	Both	15 to 19	Asthma	90.9647	91.0799	91.1947	91.319	91.4423	91.6224	91.7582	91.8886	92.0054	92.2512	92.4477	92.6518	92.8152	92.9984	93.1399	93.2723	93.4097	93.5231	93.5855	93.6343	93.6921	93.809	93.9218	93.9734	94.0607	94.1773	94.3028	94.3934
East Asia	Both	5 to 9	Asthma	94.8795	94.9174	94.8266	94.9318	95.2437	95.4647	95.7006	95.9284	96.426	96.8616	97.1659	97.5642	98.1409	98.6519	98.8066	98.8538	98.974	99.08	99.0551	99.0727	99.1745	99.2632	99.3331	99.393	99.4472	99.5032	99.5657	99.6229
East Asia	Female	0 to 20	Asthma	92.1321	92.2143	92.3733	92.5603	92.7977	92.9735	93.1392	93.3418	93.5228	93.6348	93.7995	93.9374	94.1331	94.3111	94.4007	94.4698	94.5474	94.6012	94.6136	94.6311	94.6637	94.7159	94.7803	94.835	94.8819	94.9144	94.9531	94.952
East Asia	Female	1 to 4	Asthma	94.431	94.4422	94.54	94.6089	94.725	94.8676	95.0134	95.1936	95.3358	95.5154	95.7063	95.8017	95.8944	95.974	96.0366	96.0858	96.135	96.1797	96.2335	96.2812	96.3184	96.3455	96.3632	96.3766	96.3836	96.3904	96.3928	96.3893
East Asia	Female	10 to 14	Asthma	96.7034	96.767	96.7599	96.8726	97.0432	97.0448	97.2051	97.5254	97.7326	97.5929	97.7416	98.0056	98.4432	98.8062	98.9421	99.0235	99.0943	99.1533	99.173	99.1314	99.157	99.1877	99.2043	99.2402	99.3081	99.4042	99.5036	99.5874
East Asia	Female	15 to 19	Asthma	91.8441	91.933	91.9281	91.9528	92.0353	92.1243	92.1865	92.3214	92.5985	92.9127	93.0998	93.233	93.3585	93.5208	93.6645	93.8083	93.9539	94.0614	94.0732	94.0971	94.1556	94.3288	94.4882	94.5188	94.5811	94.6951	94.8229	94.9127
East Asia	Female	5 to 9	Asthma	96.7539	96.7517	96.6827	96.7275	96.8985	96.9189	97.0291	97.2668	97.5889	97.7524	97.9697	98.1936	98.5811	98.9303	99.0541	99.0994	99.2018	99.2979	99.2775	99.3098	99.3723	99.39	99.4008	99.4547	99.5152	99.5603	99.6055	99.6431
East Asia	Male	0 to 20	Asthma	90.4629	90.5563	90.6747	90.8708	91.1132	91.3742	91.6223	91.7712	91.9883	92.2537	92.4408	92.7014	92.9826	93.2327	93.3371	93.3957	93.4617	93.5268	93.5429	93.5488	93.5805	93.6307	93.6989	93.7577	93.8083	93.8412	93.8853	93.9001
East Asia	Male	1 to 4	Asthma	93.9802	94.008	94.0791	94.1606	94.2605	94.3976	94.58	94.6849	94.8276	94.9457	95.0357	95.1553	95.2621	95.3679	95.4554	95.5295	95.5875	95.6796	95.75	95.8137	95.8638	95.8978	95.9229	95.9374	95.9454	95.9501	95.9512	95.9459
East Asia	Male	10 to 14	Asthma	90.509	90.6166	90.521	90.73	91.0114	91.3344	91.699	91.9643	92.2559	92.8177	93.2226	93.8212	94.4854	95.0477	95.2356	95.3175	95.4643	95.6232	95.6247	95.5277	95.5582	95.6822	95.8024	95.8942	96.0619	96.2625	96.5336	96.8719
East Asia	Male	15 to 19	Asthma	90.1376	90.2772	90.5172	90.7457	90.91	91.1846	91.3968	91.5174	91.4566	91.6226	91.8242	92.0987	92.2992	92.5015	92.6385	92.7559	92.8816	92.9993	93.1122	93.1842	93.2386	93.2973	93.3615	93.4294	93.5353	93.6477	93.7637	93.8467
East Asia	Male	5 to 9	Asthma	92.7811	92.8686	92.767	92.9453	93.4115	93.8496	94.227	94.4629	95.1517	95.8608	96.2604	96.8324	97.5968	98.2696	98.4642	98.5166	98.6472	98.7508	98.7061	98.6929	98.8132	98.9511	99.0625	99.1185	99.1599	99.2208	99.2951	99.3667
China	Both	0 to 20	Asthma	90.815	90.9004	91.0416	91.2435	91.5001	91.7401	91.9678	92.1544	92.3703	92.5829	92.774	92.9987	93.2652	93.5061	93.613	93.6794	93.7531	93.8144	93.8263	93.8329	93.8645	93.9195	93.9911	94.0539	94.1086	94.1449	94.1905	94.1957
China	Both	1 to 4	Asthma	93.9266	93.9396	94.0205	94.0919	94.2005	94.348	94.5268	94.679	94.833	94.9932	95.1411	95.2591	95.3691	95.4722	95.5564	95.6279	95.6902	95.7719	95.846	95.9091	95.9583	95.9919	96.0127	96.0233	96.0263	96.0275	96.0245	96.0167
China	Both	10 to 14	Asthma	93.7841	93.8504	93.7827	93.9339	94.1551	94.3126	94.5712	94.8589	95.0928	95.2816	95.545	95.9662	96.5117	96.9734	97.1346	97.2181	97.3328	97.4484	97.4636	97.3947	97.4227	97.5094	97.5857	97.6606	97.794	97.9599	98.1638	98.3926
China	Both	15 to 19	Asthma	90.9711	91.0779	91.1864	91.309	91.4303	91.6168	91.7601	91.8963	92.0186	92.2784	92.4838	92.6966	92.8628	93.051	93.1969	93.3338	93.4744	93.5912	93.6567	93.707	93.7678	93.8941	94.0148	94.0714	94.1682	94.2945	94.4289	94.5279
China	Both	5 to 9	Asthma	94.7318	94.766	94.6713	94.7794	95.1008	95.3277	95.5644	95.7892	96.2975	96.7443	97.0556	97.4713	98.0809	98.6288	98.7925	98.841	98.9683	99.0802	99.0512	99.0663	99.1731	99.2664	99.3375	99.3979	99.4529	99.5087	99.5712	99.629
China	Female	0 to 20	Asthma	92.0607	92.1367	92.2944	92.4818	92.7237	92.9054	93.0784	93.29	93.4785	93.594	93.7646	93.9069	94.1117	94.2998	94.3933	94.4633	94.5416	94.5953	94.6059	94.6203	94.6529	94.7085	94.7764	94.8352	94.8869	94.9233	94.9651	94.963
China	Female	1 to 4	Asthma	94.3652	94.3698	94.4623	94.5239	94.6361	94.7794	94.9285	95.1137	95.2584	95.4462	95.6482	95.7473	95.8453	95.9292	95.9954	96.0493	96.1045	96.1544	96.2156	96.2666	96.3065	96.3359	96.3537	96.3657	96.3714	96.3773	96.3782	96.3745
China	Female	10 to 14	Asthma	96.6491	96.7033	96.687	96.7995	96.9739	96.9767	97.1493	97.4889	97.7057	97.5596	97.7103	97.9795	98.4345	98.8165	98.9618	99.0454	99.1169	99.1765	99.1944	99.1465	99.1716	99.2042	99.2186	99.2544	99.3235	99.4211	99.5225	99.608
China	Female	15 to 19	Asthma	91.8425	91.9218	91.9053	91.9214	91.9968	92.0857	92.1525	92.2968	92.5903	92.9237	93.1217	93.26	93.3874	93.5537	93.7001	93.8488	93.9977	94.1086	94.1217	94.1455	94.2062	94.3921	94.5637	94.5977	94.6681	94.7931	94.9306	95.0308
China	Female	5 to 9	Asthma	96.6715	96.6659	96.5942	96.6394	96.8143	96.8339	96.9435	97.1833	97.5122	97.6741	97.8955	98.1284	98.5401	98.9168	99.0493	99.097	99.206	99.3091	99.2853	99.3159	99.3808	99.3989	99.4087	99.464	99.5259	99.5701	99.6151	99.6532
China	Male	0 to 20	Asthma	90.3808	90.4666	90.5793	90.7753	91.0227	91.2936	91.5514	91.7056	91.9323	92.2101	92.4048	92.6776	92.9723	93.2366	93.3465	93.4062	93.4727	93.5377	93.5521	93.5543	93.5846	93.6361	93.7046	93.7644	93.8168	93.8507	93.896	93.908
China	Male	1 to 4	Asthma	93.9207	93.9428	94.0075	94.0833	94.1799	94.3191	94.5094	94.6183	94.7672	94.8918	94.9867	95.1123	95.2248	95.3364	95.429	95.5089	95.5716	95.6706	95.7478	95.8145	95.8664	95.9007	95.9235	95.9339	95.9369	95.9367	95.9332	95.9248
China	Male	10 to 14	Asthma	90.3587	90.4433	90.3183	90.526	90.8192	91.1659	91.5545	91.8416	92.1531	92.7376	93.1553	93.7722	94.4602	95.0463	95.2425	95.3299	95.4832	95.6452	95.6429	95.5348	95.5584	95.6912	95.8108	95.8993	96.0685	96.2728	96.5495	96.8933
China	Male	15 to 19	Asthma	90.1517	90.2844	90.5234	90.7577	90.9256	91.2134	91.436	91.5585	91.4915	91.6658	91.874	92.1607	92.3648	92.5734	92.7164	92.8377	92.9665	93.0872	93.2045	93.279	93.3369	93.4018	93.4699	93.5441	93.6606	93.7814	93.9054	93.9949
China	Male	5 to 9	Asthma	92.5707	92.6545	92.5483	92.7327	93.2145	93.6657	94.0466	94.2768	94.9828	95.716	96.1268	96.7241	97.5294	98.2474	98.4522	98.5054	98.6432	98.751	98.7007	98.6832	98.8095	98.9546	99.0686	99.1246	99.1668	99.2287	99.3039	99.3771
North Korea	Both	0 to 20	Asthma	92.6587	92.6869	92.7267	92.7588	92.7731	92.7747	92.7539	92.752	92.7696	92.7645	92.7777	92.7852	92.8013	92.8165	92.8471	92.8822	92.9161	92.9659	92.9854	93.0659	93.1442	93.1947	93.2592	93.3125	93.3499	93.3902	93.4383	93.4724
North Korea	Both	1 to 4	Asthma	95.6248	95.6382	95.6588	95.6813	95.685	95.6734	95.6315	95.6031	95.5902	95.5468	95.5412	95.5398	95.5336	95.5306	95.561	95.5925	95.6193	95.65	95.6285	95.6613	95.6967	95.7252	95.7583	95.7954	95.827	95.8624	95.9045	95.9401
North Korea	Both	10 to 14	Asthma	96.3361	96.3636	96.3916	96.407	96.4008	96.3758	96.3148	96.2653	96.2563	96.2347	96.2269	96.2308	96.2473	96.2681	96.2859	96.3366	96.363	96.4123	96.4414	96.5178	96.6231	96.6585	96.7568	96.8391	96.9128	96.9841	97.0615	97.1367
North Korea	Both	15 to 19	Asthma	89.7481	89.8437	89.9639	90.0402	90.0603	90.0411	89.9468	89.8496	89.7785	89.7148	89.6641	89.6213	89.6228	89.6429	89.7231	89.8027	89.8934	90.0101	90.1015	90.2444	90.3577	90.414	90.4943	90.5521	90.5747	90.6104	90.6689	90.668
North Korea	Both	5 to 9	Asthma	98.5718	98.6051	98.6379	98.636	98.6389	98.6264	98.6015	98.5888	98.585	98.5609	98.5524	98.5387	98.5452	98.5505	98.5603	98.592	98.6162	98.6697	98.682	98.7502	98.8224	98.8685	98.9309	98.9769	99.0122	99.0503	99.093	99.1286
North Korea	Female	0 to 20	Asthma	93.6154	93.6377	93.6738	93.7037	93.7209	93.733	93.7257	93.7361	93.7701	93.7876	93.8243	93.8485	93.8782	93.9066	93.9377	93.9685	93.9942	94.0357	94.0429	94.1086	94.1709	94.2149	94.2645	94.3091	94.3407	94.3817	94.4257	94.4515
North Korea	Female	1 to 4	Asthma	96.098	96.1049	96.119	96.1345	96.1376	96.136	96.1105	96.1027	96.1073	96.0885	96.105	96.1155	96.1174	96.1198	96.1448	96.1672	96.182	96.2009	96.1804	96.2053	96.2273	96.2429	96.2646	96.2875	96.3067	96.3297	96.3587	96.3797
North Korea	Female	10 to 14	Asthma	98.0657	98.0966	98.1224	98.1175	98.1376	98.1301	98.084	98.0398	98.0557	98.0616	98.086	98.1175	98.1621	98.2049	98.2062	98.2485	98.2718	98.328	98.3513	98.4049	98.4686	98.5101	98.5695	98.6239	98.6731	98.7413	98.7966	98.8464
North Korea	Female	15 to 19	Asthma	90.9223	90.9903	91.0888	91.1652	91.1693	91.1541	91.0915	91.0009	90.9431	90.9166	90.9001	90.8848	90.9033	90.9437	91.0355	91.115	91.2124	91.3295	91.3852	91.5152	91.63	91.699	91.7717	91.8506	91.9013	91.951	92.029	92.0316
North Korea	Female	5 to 9	Asthma	98.7466	98.7817	98.821	98.8367	98.8493	98.846	98.822	98.8205	98.8432	98.839	98.8487	98.8471	98.8598	98.8749	98.8849	98.9072	98.9111	98.9443	98.9348	98.977	99.0241	99.0514	99.0881	99.1151	99.1316	99.1807	99.2094	99.2304
North Korea	Male	0 to 20	Asthma	92.3301	92.3619	92.4024	92.4339	92.4441	92.4349	92.4016	92.3863	92.3852	92.3575	92.3464	92.337	92.3387	92.3402	92.368	92.4041	92.4422	92.4948	92.5221	92.6076	92.693	92.7444	92.8166	92.8731	92.9125	92.9487	92.9968	93.0358
North Korea	Male	1 to 4	Asthma	95.4233	95.4409	95.4652	95.4918	95.495	95.4741	95.4191	95.3723	95.3424	95.2778	95.2506	95.2378	95.2247	95.2177	95.2523	95.2912	95.3284	95.3689	95.3488	95.387	95.4324	95.4708	95.512	95.5594	95.6001	95.6441	95.6947	95.7407
North Korea	Male	10 to 14	Asthma	94.3116	94.3425	94.3789	94.4215	94.386	94.3405	94.2568	94.1922	94.147	94.0877	94.0424	94.0186	94.0091	94.0109	94.0509	94.1153	94.1452	94.1859	94.2181	94.319	94.4739	94.5027	94.6483	94.7643	94.8671	94.9425	95.0453	95.1487
North Korea	Male	15 to 19	Asthma	88.6086	88.7382	88.8834	88.9584	89.0017	88.9814	88.8545	88.7558	88.674	88.5716	88.4863	88.4167	88.4016	88.4012	88.4687	88.547	88.628	88.7405	88.8664	89.0183	89.1254	89.1647	89.2495	89.2804	89.2691	89.2864	89.3207	89.3144
North Korea	Male	5 to 9	Asthma	98.1842	98.2151	98.2398	98.2175	98.2098	98.1887	98.1653	98.141	98.1071	98.0613	98.0327	98.0063	98.0067	98.0012	98.0106	98.052	98.098	98.1717	98.2064	98.3002	98.3969	98.4612	98.5491	98.6135	98.6672	98.6882	98.7437	98.7934
Taiwan	Both	0 to 20	Asthma	93.4038	93.6498	93.7834	93.8811	93.9484	93.9384	93.9581	93.9601	93.9625	94.0146	94.0986	94.1884	94.2795	94.3342	94.3863	94.4867	94.6187	94.7166	94.7916	94.8348	94.8468	94.8429	94.8462	94.7877	94.6876	94.5709	94.4767	94.4851
Taiwan	Both	1 to 4	Asthma	96.0919	96.1297	96.1534	96.1835	96.199	96.1783	96.1865	96.2128	96.2561	96.3049	96.3288	96.3609	96.3802	96.4131	96.4271	96.4413	96.453	96.4523	96.4509	96.4531	96.4451	96.4406	96.4746	96.5278	96.5855	96.64	96.6912	96.7361
Taiwan	Both	10 to 14	Asthma	96.0552	96.5138	96.8124	96.9579	97.1104	97.1378	97.2629	97.2972	97.2602	97.3397	97.4963	97.6565	97.7358	97.783	97.8	97.8131	97.9164	98.053	98.1505	98.1902	98.2381	98.2342	98.328	98.4526	98.6361	98.8874	99.196	99.6357
Taiwan	Both	15 to 19	Asthma	91.7853	92.2241	92.4846	92.5937	92.7644	92.824	92.8921	93.0284	93.1587	93.2437	93.3824	93.5061	93.7094	93.8559	93.9296	93.9981	94.1742	94.3576	94.501	94.5949	94.6531	94.6595	94.6834	94.6928	94.6668	94.6366	94.554	94.3751
Taiwan	Both	5 to 9	Asthma	98.6007	98.8528	99.0123	99.0974	99.1642	99.1556	99.1996	99.2167	99.2248	99.2591	99.3152	99.3556	99.4115	99.3926	99.4506	99.4728	99.5328	99.5615	99.6088	99.651	99.6683	99.6756	99.6996	99.7312	99.7504	99.8054	99.8525	99.8695
Taiwan	Female	0 to 20	Asthma	94.3006	94.5235	94.619	94.7263	94.8163	94.809	94.7888	94.7605	94.7525	94.79	94.8612	94.9553	95.0366	95.0827	95.1364	95.2462	95.3864	95.4698	95.5451	95.5913	95.5949	95.575	95.549	95.4626	95.3368	95.1896	95.0735	95.0367
Taiwan	Female	1 to 4	Asthma	96.3881	96.4413	96.4635	96.5032	96.5263	96.5096	96.5113	96.5398	96.5815	96.6219	96.6419	96.6707	96.6823	96.7087	96.7221	96.7368	96.7485	96.7519	96.7559	96.7661	96.7686	96.7584	96.7679	96.791	96.807	96.8175	96.8357	96.8433
Taiwan	Female	10 to 14	Asthma	97.8003	98.1197	98.2761	98.4153	98.5838	98.64	98.6716	98.6573	98.6654	98.7002	98.8556	99.0378	99.0956	99.0946	99.1091	99.2169	99.3555	99.427	99.51	99.5436	99.5482	99.5307	99.5645	99.587	99.6477	99.7334	99.8155	99.8477
Taiwan	Female	15 to 19	Asthma	92.9049	93.3391	93.5747	93.7201	93.95	94.0122	93.9935	94.008	94.0701	94.0949	94.1395	94.2599	94.4367	94.574	94.7007	94.7644	94.9226	95.0431	95.1489	95.2119	95.2579	95.2539	95.2555	95.2384	95.1756	95.0933	94.9683	94.7162
Taiwan	Female	5 to 9	Asthma	98.8073	98.9488	99.0031	99.0714	99.1665	99.145	99.134	99.1132	99.089	99.147	99.2058	99.2463	99.2987	99.3021	99.3383	99.355	99.4327	99.4509	99.5043	99.5702	99.5931	99.5801	99.5596	99.5637	99.5839	99.6065	99.6195	99.5914
Taiwan	Male	0 to 20	Asthma	93.0529	93.2969	93.4529	93.5319	93.5726	93.5607	93.6157	93.6465	93.6599	93.721	93.8086	93.8865	93.9775	94.0343	94.0793	94.1596	94.2704	94.3711	94.4386	94.4751	94.4933	94.5025	94.5299	94.5011	94.4328	94.3537	94.286	94.3251
Taiwan	Male	1 to 4	Asthma	96.005	96.0283	96.0541	96.0741	96.0818	96.0593	96.0725	96.0931	96.1324	96.1834	96.2078	96.2394	96.2635	96.2987	96.3116	96.3239	96.3351	96.3315	96.3267	96.323	96.3078	96.3091	96.3591	96.4287	96.5111	96.5913	96.6584	96.7234
Taiwan	Male	10 to 14	Asthma	93.9859	94.5864	95.0308	95.1697	95.299	95.2913	95.5309	95.6289	95.5501	95.691	95.8609	96.0126	96.134	96.2541	96.2919	96.2159	96.2857	96.486	96.586	96.618	96.7097	96.7162	96.8677	97.0874	97.3803	97.777	98.2793	99.0656
Taiwan	Male	15 to 19	Asthma	90.6888	91.1163	91.394	91.4588	91.5609	91.6164	91.7771	92.0428	92.2453	92.3944	92.6305	92.755	92.9821	93.1356	93.1524	93.2252	93.4161	93.66	93.8378	93.9601	94.0285	94.0437	94.0864	94.117	94.1231	94.141	94.1006	94.0079
Taiwan	Male	5 to 9	Asthma	98.1341	98.4727	98.7196	98.8053	98.8307	98.8334	98.9324	98.991	99.0332	99.0431	99.1033	99.1521	99.2187	99.1833	99.2675	99.3005	99.3436	99.3848	99.4262	99.4381	99.4344	99.4348	99.4605	99.4605	99.4036	99.4026	99.3785	99.3167
Southeast Asia	Both	0 to 20	Asthma	78.4522	79.2452	80.0554	80.8331	81.6627	82.3721	82.9114	83.3269	83.477	83.7345	84.093	84.3433	84.5416	84.7481	84.9004	85.1927	85.5755	86.0348	86.3271	86.6675	87.0556	87.354	87.5587	87.8123	88.013	88.2174	88.6012	88.9075
Southeast Asia	Both	1 to 4	Asthma	82.1627	82.9752	83.805	84.565	85.4018	86.1236	86.5836	86.9146	86.9314	87.1637	87.5804	87.8451	88.0674	88.2584	88.4022	88.7246	89.1405	89.5854	89.8447	90.1939	90.5813	90.8681	91.0477	91.2724	91.4137	91.6189	91.9402	92.1506
Southeast Asia	Both	10 to 14	Asthma	84.426	84.8715	85.2874	85.7486	86.1612	86.5811	87.0955	87.5174	87.859	88.128	88.3722	88.5844	88.7725	88.9496	88.9536	89.0343	89.1981	89.4563	89.6211	89.8143	90.1035	90.3442	90.5597	90.7997	91.0264	91.0841	91.4245	91.7753
Southeast Asia	Both	15 to 19	Asthma	79.0266	79.38	79.7253	80.1417	80.5907	80.94	81.4336	81.8452	82.265	82.4567	82.5761	82.7788	82.8874	83.0417	83.149	83.3146	83.5658	83.9152	84.1661	84.4216	84.736	84.9774	85.1841	85.3796	85.5899	85.5927	85.8364	85.9867
Southeast Asia	Both	5 to 9	Asthma	85.7209	86.3082	86.9937	87.6981	88.3828	88.8844	89.3438	89.7639	89.9323	90.1312	90.3142	90.4374	90.5181	90.7541	90.9856	91.2297	91.4735	91.8781	92.1619	92.3829	92.7101	93.0305	93.2216	93.4666	93.6487	93.7907	94.1337	94.4759
Southeast Asia	Female	0 to 20	Asthma	80.9289	81.6331	82.4196	83.1726	83.9653	84.669	85.1709	85.4959	85.5723	85.7316	85.9744	86.1411	86.2721	86.3997	86.4919	86.7272	87.0896	87.5447	87.8473	88.1792	88.5549	88.825	88.9749	89.1517	89.326	89.5601	89.8818	90.1258
Southeast Asia	Female	1 to 4	Asthma	83.669	84.4222	85.2665	86.0136	86.8073	87.5053	87.9296	88.1908	88.1731	88.3348	88.6418	88.8389	89.0063	89.1382	89.2139	89.4499	89.8224	90.2353	90.4947	90.8099	91.2014	91.4817	91.6348	91.8057	91.9391	92.1486	92.3982	92.5553
Southeast Asia	Female	10 to 14	Asthma	89.9889	90.1956	90.3759	90.7751	91.0957	91.4234	91.7904	92.0986	92.2942	92.4356	92.5477	92.6724	92.7644	92.8649	92.8819	92.9484	93.0394	93.2574	93.3904	93.538	93.7432	93.9072	94.0036	94.0613	94.213	94.3154	94.5464	94.7267
Southeast Asia	Female	15 to 19	Asthma	84.58	84.7915	85.0029	85.3041	85.6579	85.9406	86.3006	86.4822	86.7827	86.8085	86.8029	86.888	86.9319	86.9872	87.0618	87.1838	87.3521	87.7131	87.9232	88.1231	88.2999	88.4418	88.5019	88.5578	88.6326	88.6505	88.777	88.8638
Southeast Asia	Female	5 to 9	Asthma	87.4857	87.883	88.4299	88.9689	89.5598	90.1057	90.5898	90.9487	91.0155	91.1338	91.2443	91.3123	91.3602	91.5057	91.677	91.9306	92.2361	92.5987	92.8726	93.1437	93.4313	93.6577	93.7661	93.9325	94.0708	94.2481	94.5482	94.7829
Southeast Asia	Male	0 to 20	Asthma	77.8224	78.6355	79.4003	80.1363	80.9309	81.5839	82.1131	82.5827	82.7935	83.1261	83.5678	83.8787	84.1267	84.3931	84.5913	84.9145	85.2842	85.7069	85.9615	86.2788	86.6448	86.946	87.1891	87.4995	87.7098	87.8659	88.2795	88.622
Southeast Asia	Male	1 to 4	Asthma	82.1282	82.9256	83.663	84.365	85.1671	85.8447	86.2973	86.6686	86.7194	87.0028	87.4947	87.8062	88.0664	88.3029	88.5064	88.8905	89.3139	89.7526	89.9893	90.3435	90.6884	90.9538	91.145	91.4072	91.5431	91.7231	92.0907	92.3377
Southeast Asia	Male	10 to 14	Asthma	77.2029	77.9636	78.6896	79.2491	79.7929	80.3449	81.0692	81.6684	82.2254	82.6792	83.1063	83.4374	83.75	84.0262	84.014	84.1151	84.3565	84.6366	84.8019	85.0214	85.4068	85.7462	86.1122	86.5832	86.9059	86.9054	87.3899	87.9602
Southeast Asia	Male	15 to 19	Asthma	73.3096	73.809	74.2932	74.8283	75.3706	75.7838	76.421	77.0945	77.6589	78.0509	78.3276	78.674	78.8721	79.1484	79.3023	79.519	79.8484	80.1618	80.4294	80.7195	81.1652	81.5042	81.861	82.1993	82.5484	82.5277	82.8892	83.0997
Southeast Asia	Male	5 to 9	Asthma	83.7154	84.5125	85.3416	86.2215	86.9969	87.431	87.8512	88.3407	88.6374	88.9344	89.2001	89.379	89.4849	89.8072	90.0902	90.3064	90.4629	90.8966	91.178	91.3299	91.6981	92.1309	92.4257	92.7662	93.0031	93.1025	93.4891	93.9547
Cambodia	Both	0 to 20	Asthma	81.2313	81.9245	82.5747	83.144	83.6881	84.2068	84.7266	85.2885	85.766	86.2352	86.7024	87.1501	87.3118	87.7177	88.1646	88.6338	89.0227	89.4255	89.7886	90.1149	90.3707	90.6346	90.7716	91.0478	91.2041	91.4181	91.661	91.8903
Cambodia	Both	1 to 4	Asthma	84.9889	85.6009	86.1916	86.7236	87.2268	87.6923	88.1405	88.6461	89.0588	89.4242	89.7684	90.1371	90.1429	90.4857	90.9368	91.4623	91.8749	92.347	92.7541	93.1275	93.3941	93.6688	93.7639	94.0387	94.157	94.3453	94.5644	94.7707
Cambodia	Both	10 to 14	Asthma	88.6751	88.9264	89.1252	89.2647	89.4344	89.6069	89.8303	90.0867	90.3271	90.6571	91.0393	91.3946	91.6541	92.0345	92.3919	92.7455	93.0773	93.3545	93.6175	93.8497	94.0683	94.2865	94.4849	94.7209	94.9108	95.1221	95.3604	95.5541
Cambodia	Both	15 to 19	Asthma	80.3008	80.6877	80.9934	81.2254	81.4673	81.7564	82.1676	82.6087	82.9633	83.4709	84.061	84.5399	85.037	85.591	86.0617	86.4672	86.93	87.2818	87.6621	87.944	88.2261	88.4571	88.7035	88.9627	89.1789	89.4217	89.6457	89.8511
Cambodia	Both	5 to 9	Asthma	91.7143	91.9386	92.0926	92.1908	92.2778	92.4045	92.6145	92.8641	93.1204	93.4339	93.7914	94.1146	94.2798	94.6204	94.9976	95.4045	95.7564	96.0882	96.3814	96.6456	96.8657	97.1087	97.2567	97.4685	97.6175	97.7763	97.9509	98.1091
Cambodia	Female	0 to 20	Asthma	83.7306	84.3075	84.8439	85.3412	85.8393	86.3167	86.8495	87.3875	87.8497	88.2901	88.7252	89.1014	89.1576	89.4541	89.813	90.2086	90.5571	90.9365	91.2688	91.5825	91.8036	92.0386	92.1335	92.3685	92.483	92.6617	92.8659	93.0599
Cambodia	Female	1 to 4	Asthma	86.0735	86.6124	87.1059	87.5723	88.0299	88.4492	88.9302	89.4116	89.7903	90.1412	90.4755	90.7831	90.6922	90.9227	91.284	91.7307	92.1295	92.5782	92.9621	93.3253	93.5784	93.8408	93.9297	94.2098	94.3344	94.5393	94.7717	94.987
Cambodia	Female	10 to 14	Asthma	94.4795	94.5917	94.6933	94.7698	94.8649	94.9597	95.0544	95.2029	95.3566	95.5341	95.7759	95.9843	96.1009	96.3424	96.5445	96.7464	96.9299	97.1113	97.2985	97.4596	97.5987	97.7377	97.8388	97.9523	98.0292	98.1291	98.2418	98.2981
Cambodia	Female	15 to 19	Asthma	86.8937	87.0763	87.2389	87.3645	87.4928	87.6759	87.8799	88.1711	88.4388	88.782	89.1873	89.5092	89.8296	90.21	90.5495	90.8363	91.1133	91.3612	91.6185	91.831	92.0068	92.1736	92.3293	92.4743	92.577	92.6938	92.7678	92.8633
Cambodia	Female	5 to 9	Asthma	94.0869	94.1874	94.2423	94.2891	94.3133	94.38	94.4913	94.6531	94.8213	95.0247	95.2663	95.4868	95.581	95.8248	96.1244	96.449	96.7408	97.0698	97.3355	97.601	97.7697	97.9643	98.0529	98.1737	98.2443	98.316	98.402	98.476
Cambodia	Male	0 to 20	Asthma	80.3841	81.1279	81.8304	82.4189	82.9594	83.4719	83.9327	84.467	84.9171	85.3723	85.8297	86.3076	86.5571	87.0355	87.5307	88.0325	88.4285	88.8195	89.181	89.491	89.7579	90.0272	90.1938	90.4869	90.6711	90.9016	91.1617	91.4062
Cambodia	Male	1 to 4	Asthma	85.1126	85.7439	86.3794	86.931	87.4362	87.9075	88.2824	88.7666	89.1756	89.5227	89.8461	90.245	90.353	90.7824	91.2873	91.8462	92.2342	92.6872	93.0815	93.4312	93.6881	93.9504	94.044	94.2876	94.3884	94.5411	94.725	94.9017
Cambodia	Male	10 to 14	Asthma	81.3434	81.773	82.1012	82.3304	82.6089	82.8972	83.2967	83.6989	84.0598	84.5883	85.161	85.7152	86.1634	86.7404	87.3052	87.8566	88.3789	88.7761	89.1346	89.4504	89.7648	90.0807	90.4003	90.7886	91.1169	91.4671	91.8633	92.2261
Cambodia	Male	15 to 19	Asthma	73.6073	74.1927	74.6352	74.9789	75.3168	75.7047	76.3196	76.9146	77.3702	78.0575	78.8454	79.489	80.157	80.8828	81.4754	81.9915	82.6463	83.1032	83.608	83.9613	84.3472	84.6351	84.9727	85.3479	85.6818	86.0554	86.4361	86.7577
Cambodia	Male	5 to 9	Asthma	88.791	89.1801	89.4667	89.6386	89.8084	90.0084	90.3316	90.6796	91.0351	91.4732	91.9611	92.4021	92.6557	93.109	93.5725	94.0686	94.4809	94.8004	95.1103	95.354	95.6215	95.9065	96.1142	96.4223	96.6537	96.9047	97.1712	97.4144
Indonesia	Both	0 to 20	Asthma	79.2722	80.2226	81.1261	82.0677	83.1056	83.9994	84.4793	84.5154	84.2785	84.4159	84.8809	85.1877	85.4384	85.7163	85.8601	86.3274	86.8429	87.425	87.7885	88.292	88.7958	89.1854	89.5025	89.79	90.106	90.2671	90.4814	90.6423
Indonesia	Both	1 to 4	Asthma	82.7649	83.676	84.5854	85.5976	86.7222	87.6352	88.007	87.9024	87.5779	87.8329	88.497	88.8909	89.2102	89.5145	89.6469	90.1664	90.689	91.1648	91.4117	91.8425	92.3228	92.692	92.9881	93.247	93.5186	93.7175	93.8667	93.9711
Indonesia	Both	10 to 14	Asthma	84.8437	85.4642	85.9829	86.4192	86.9048	87.4273	87.8938	88.0911	87.9925	87.8694	87.9109	88.0378	88.1787	88.4052	88.595	88.9339	89.3338	89.8937	90.2325	90.6449	91.0464	91.3875	91.6644	91.9097	92.2655	92.355	92.6089	92.8109
Indonesia	Both	15 to 19	Asthma	79.4079	79.8631	80.2812	80.6672	81.1298	81.6385	82.112	82.3803	82.4023	82.2905	82.2188	82.335	82.3979	82.5564	82.6568	82.8874	83.1737	83.6779	84.0114	84.4047	84.7664	85.0728	85.2816	85.5049	85.7294	85.5185	85.7348	85.8451
Indonesia	Both	5 to 9	Asthma	87.5284	88.2607	88.8522	89.3483	89.9122	90.5291	91.0944	91.3569	91.2881	91.3517	91.6571	91.8688	92.0985	92.3772	92.5375	92.8699	93.2206	93.6798	93.9581	94.3223	94.6836	94.9698	95.2073	95.4183	95.6696	95.7887	95.9699	96.1134
Indonesia	Female	0 to 20	Asthma	80.7824	81.7336	82.6877	83.6256	84.6385	85.5172	85.9608	85.9265	85.6322	85.6439	86.0221	86.3431	86.7147	87.0895	87.2914	87.7353	88.1855	88.6584	88.9119	89.3324	89.8084	90.1911	90.4039	90.6361	90.9044	91.1103	91.3322	91.4885
Indonesia	Female	1 to 4	Asthma	83.7936	84.7579	85.767	86.7816	87.8538	88.7164	89.0286	88.8187	88.3887	88.4189	88.9047	89.3255	89.7819	90.2041	90.4045	90.8637	91.2882	91.633	91.7551	92.0863	92.5339	92.9024	93.114	93.3287	93.5747	93.818	93.964	94.0473
Indonesia	Female	10 to 14	Asthma	89.1013	89.4849	89.818	90.1321	90.5126	90.9584	91.3641	91.5594	91.5293	91.4918	91.6136	91.76	91.9764	92.2359	92.4516	92.7529	93.0592	93.462	93.7139	94.013	94.3151	94.5547	94.6613	94.7881	94.9752	94.9869	95.1671	95.2956
Indonesia	Female	15 to 19	Asthma	83.7063	84.0793	84.409	84.6768	85.0409	85.4601	85.8585	86.0849	86.1469	86.107	86.1314	86.1901	86.3053	86.4545	86.5826	86.7846	87.0059	87.4144	87.6556	87.9446	88.1813	88.3623	88.3604	88.4179	88.4526	88.3177	88.4841	88.5504
Indonesia	Female	5 to 9	Asthma	86.7994	87.3534	87.8146	88.254	88.8376	89.5232	90.1192	90.4149	90.4044	90.4918	90.8057	91.0247	91.3186	91.6603	91.857	92.2402	92.6309	93.1098	93.3847	93.7585	94.1306	94.4242	94.548	94.7025	94.9049	95.0069	95.2146	95.3702
Indonesia	Male	0 to 20	Asthma	79.5272	80.3947	81.1682	82.0314	83.0039	83.8342	84.3093	84.416	84.2601	84.5163	85.0312	85.2979	85.4017	85.5538	85.6236	86.0742	86.6123	87.2575	87.7057	88.2532	88.7405	89.1015	89.5033	89.8241	90.1621	90.2579	90.4424	90.5918
Indonesia	Male	1 to 4	Asthma	83.178	83.9475	84.6628	85.5735	86.644	87.5214	87.9221	87.9449	87.7697	88.2481	89.0476	89.3804	89.519	89.661	89.7031	90.2389	90.8227	91.4076	91.7841	92.2947	92.7639	93.0932	93.4602	93.7451	94.0181	94.1405	94.2759	94.3926
Indonesia	Male	10 to 14	Asthma	79.1019	80.0443	80.8173	81.4252	82.0614	82.6995	83.2648	83.4843	83.311	83.0883	83.0354	83.1437	83.1977	83.3948	83.56	83.9574	84.4779	85.232	85.6628	86.2079	86.7364	87.213	87.7149	88.1166	88.6992	88.8898	89.2461	89.5501
Indonesia	Male	15 to 19	Asthma	75.0237	75.5531	76.0567	76.5652	77.1274	77.7239	78.2779	78.5966	78.5866	78.4096	78.2434	78.4345	78.4497	78.6273	78.7036	78.9674	79.3209	79.9166	80.3387	80.829	81.3113	81.739	82.1687	82.5623	82.985	82.6784	82.932	83.0748
Indonesia	Male	5 to 9	Asthma	88.4153	89.3348	90.0668	90.623	91.1498	91.6696	92.1953	92.4362	92.3324	92.3909	92.6866	92.8862	93.0329	93.2286	93.3482	93.6117	93.9016	94.3149	94.5835	94.922	95.2634	95.5432	95.9341	96.2241	96.5411	96.6915	96.8411	96.9739
Laos	Both	0 to 20	Asthma	55.4256	56.9516	58.7923	60.4808	62.1845	63.7931	65.0279	66.2165	67.4584	69.0011	70.5865	71.5353	71.7589	72.6006	73.675	74.8401	76.2317	78.0107	77.7011	78.8672	80.0675	81.084	81.611	82.3183	82.8951	83.393	83.9359	84.5091
Laos	Both	1 to 4	Asthma	62.2902	63.8301	65.692	67.3868	69.0674	70.6293	71.7125	72.796	73.9449	75.4241	77.034	77.8945	77.9183	78.6072	79.5306	80.5353	81.7641	83.4088	82.6985	83.6853	84.7762	85.6987	86.1021	86.7514	87.2862	87.7438	88.2727	88.836
Laos	Both	10 to 14	Asthma	65.2158	65.7365	66.538	67.3234	68.1657	69.0478	69.9466	70.7113	71.5202	72.4952	73.3238	74.0388	74.615	75.4518	76.425	77.4811	78.7036	80.1336	80.7721	81.9216	82.9774	83.8994	84.5698	85.1921	85.6917	86.1013	86.4543	86.8162
Laos	Both	15 to 19	Asthma	62.6465	63.2432	64.03	64.7793	65.5462	66.3105	66.9921	67.3628	67.7255	68.2736	68.739	69.2528	70.015	70.7994	71.6722	72.5879	73.763	75.1047	76.1937	77.4094	78.4679	79.3698	80.0603	80.6349	81.0441	81.4016	81.7076	81.9434
Laos	Both	5 to 9	Asthma	61.3875	62.1414	63.2087	64.2528	65.3875	66.5268	67.7783	69.066	70.4542	72.0094	73.4518	74.5447	74.9905	76.0369	77.2913	78.5879	80.0522	81.8997	81.8543	83.1586	84.4533	85.6107	86.3222	87.1991	87.943	88.5822	89.1652	89.7839
Laos	Female	0 to 20	Asthma	59.5143	60.8005	62.3732	63.7722	65.2038	66.4785	67.7004	68.8993	70.1201	71.4754	72.7408	73.6601	73.8051	74.6037	75.6092	76.6908	77.9795	79.6715	79.1868	80.2125	81.2858	82.2296	82.668	83.3355	83.8767	84.3447	84.8831	85.4324
Laos	Female	1 to 4	Asthma	64.6003	65.8907	67.4851	68.9003	70.3091	71.5372	72.6963	73.8875	75.114	76.4957	77.7892	78.6994	78.7507	79.4665	80.367	81.3683	82.5327	84.115	83.3376	84.2316	85.2505	86.1777	86.5702	87.2212	87.7405	88.1694	88.6764	89.1701
Laos	Female	10 to 14	Asthma	76.5302	76.883	77.3998	77.9094	78.4537	79.0012	79.5248	79.934	80.3868	80.899	81.4063	81.8657	82.1672	82.7501	83.4445	84.1633	85.0453	86.1038	86.4203	87.2188	87.9199	88.4912	88.8458	89.228	89.5519	89.849	90.1348	90.4347
Laos	Female	15 to 19	Asthma	71.4293	71.774	72.2153	72.6571	73.1346	73.6008	74.0145	74.1776	74.3195	74.5461	74.9209	75.3246	75.7967	76.3752	77.0133	77.6512	78.601	79.647	80.4571	81.3789	82.0994	82.6408	83.0357	83.3809	83.6072	83.835	84.0495	84.2577
Laos	Female	5 to 9	Asthma	69.1812	69.6593	70.4117	71.0884	71.8946	72.6728	73.5837	74.5602	75.6529	76.7247	77.6079	78.2159	78.2468	78.9017	79.7747	80.6984	81.7995	83.2939	82.8412	83.8013	84.8464	85.8321	86.3548	87.1082	87.7705	88.3684	89.0006	89.6901
Laos	Male	0 to 20	Asthma	55.2108	56.8319	58.7682	60.5836	62.3969	64.178	65.3268	66.412	67.5744	69.1636	70.9119	71.8136	72.0928	72.909	73.9625	75.1118	76.4872	78.2042	78.0863	79.2919	80.5163	81.5206	82.0925	82.7844	83.3528	83.8442	84.3521	84.9065
Laos	Male	1 to 4	Asthma	63.1919	64.8314	66.7823	68.5927	70.3838	72.1254	73.0492	73.9427	74.9259	76.3746	78.1506	78.8983	78.9037	79.5164	80.3868	81.3114	82.4965	84.0563	83.4813	84.4745	85.5421	86.3798	86.7625	87.3548	87.8607	88.3108	88.8202	89.4106
Laos	Male	10 to 14	Asthma	50.8246	51.5801	52.7539	53.8946	55.1181	56.4198	57.8002	59.0315	60.306	61.8547	63.0794	64.0915	64.9778	66.1105	67.4138	68.8911	70.541	72.4378	73.4515	75.0406	76.5474	77.9145	78.9784	79.9024	80.6227	81.1738	81.6115	82.0508
Laos	Male	15 to 19	Asthma	53.9422	54.8275	56.0073	57.1082	58.1903	59.2719	60.2492	60.8729	61.5028	62.4016	62.9579	63.5625	64.5952	65.5516	66.6289	67.8114	69.1954	70.8004	72.1387	73.6276	75.0162	76.2785	77.2619	78.063	78.6553	79.1398	79.5346	79.7925
Laos	Male	5 to 9	Asthma	53.2694	54.3161	55.7078	57.1367	58.6084	60.1223	61.722	63.3266	65.0108	67.0665	69.0968	70.703	71.6033	73.0577	74.7035	76.3822	78.2159	80.4108	80.8449	82.5116	84.0649	85.3972	86.3244	87.3419	88.1869	88.8855	89.4238	89.9719
Malaysia	Both	0 to 20	Asthma	88.5935	89.0194	89.2262	89.374	89.5545	89.6234	89.9787	89.8008	90.0143	89.8651	90.4613	90.8293	91.0638	91.2141	91.4752	91.7704	92.2766	92.6378	92.9242	93.1365	93.4435	93.5612	93.5763	93.656	93.6175	93.5385	93.5805	93.5928
Malaysia	Both	1 to 4	Asthma	93.1388	93.5174	93.5824	93.6246	93.8236	94.0265	94.4375	94.2672	94.4495	94.2516	94.7683	95.0142	95.0762	95.1941	95.2923	95.3638	95.6153	95.6829	95.7409	95.7985	96.0077	96.0804	96.1028	96.1971	96.1974	96.1622	96.2392	96.2904
Malaysia	Both	10 to 14	Asthma	90.1925	90.5005	90.9898	91.1502	91.2431	91.2286	91.4687	91.2595	91.522	91.4682	92.2826	92.9774	93.2806	93.2939	93.6211	94.2437	94.9741	95.454	95.8205	96.0976	96.4914	96.6691	96.7205	96.8593	96.813	96.7305	96.8006	96.8416
Malaysia	Both	15 to 19	Asthma	86.3055	86.6597	86.7088	86.7315	86.5012	85.9572	86.2768	86.7179	87.2952	87.6673	88.2072	88.5015	88.8244	88.8649	89.2902	89.8694	90.5997	91.23	91.7333	92.1312	92.5279	92.7403	92.8503	92.9501	92.8849	92.7344	92.6489	92.4789
Malaysia	Both	5 to 9	Asthma	92.7016	93.275	93.8507	94.3574	94.8616	95.0822	95.394	94.9439	95.0848	94.6798	95.3464	95.6759	96.0649	96.2864	96.5153	96.7628	97.4339	97.8943	98.1505	98.3336	98.7263	98.8707	98.8885	99.0212	98.9284	98.8347	98.9616	99.0413
Malaysia	Female	0 to 20	Asthma	90.314	90.7405	90.8515	90.9743	91.2111	91.3277	91.6021	91.4382	91.5651	91.4122	91.8693	92.1893	92.3199	92.4722	92.6559	92.8552	93.289	93.6587	93.9376	94.1306	94.377	94.475	94.4856	94.5548	94.5166	94.4503	94.4767	94.4821
Malaysia	Female	1 to 4	Asthma	93.9951	94.3283	94.3926	94.4366	94.6171	94.8043	95.1301	94.988	95.1284	94.9796	95.3721	95.589	95.6143	95.7353	95.8209	95.8891	96.093	96.1482	96.1853	96.2175	96.3777	96.4297	96.4467	96.5246	96.5208	96.4911	96.5524	96.5946
Malaysia	Female	10 to 14	Asthma	94.2357	94.5335	94.4793	94.4781	94.5747	94.5581	94.8407	94.5717	94.5639	94.5388	95.2413	95.8039	95.9398	96.0407	96.2268	96.6335	97.3005	97.7462	98.0643	98.2688	98.4879	98.5887	98.6065	98.6886	98.6344	98.5546	98.5486	98.5381
Malaysia	Female	15 to 19	Asthma	88.5345	89.0408	89.1157	89.1761	89.3328	89.1871	89.3371	89.5638	89.8279	89.8502	90.0828	90.2912	90.4701	90.6524	90.8191	91.0302	91.6005	92.2517	92.7952	93.1986	93.5444	93.8116	93.8982	93.9866	93.9034	93.7619	93.6384	93.4453
Malaysia	Female	5 to 9	Asthma	94.0735	94.6432	95.0053	95.4169	95.9472	96.1428	96.2426	95.9821	96.1451	95.8438	96.3232	96.5833	96.7326	96.7236	96.8934	97.0794	97.5659	98.0766	98.3213	98.4868	98.7908	98.8376	98.8572	98.9857	98.9067	98.8349	98.954	99.0111
Malaysia	Male	0 to 20	Asthma	87.88	88.2655	88.5432	88.6987	88.8055	88.8179	89.2207	89.0442	89.326	89.1945	89.8785	90.2615	90.5763	90.71	91.0224	91.3858	91.9183	92.2348	92.4977	92.7067	93.0481	93.176	93.1953	93.2804	93.2459	93.1619	93.2191	93.2406
Malaysia	Male	1 to 4	Asthma	92.7608	93.1475	93.2043	93.2373	93.4328	93.6282	94.0857	93.8982	94.1034	93.8697	94.4679	94.7211	94.8179	94.9229	95.0268	95.097	95.378	95.4562	95.5341	95.6155	95.857	95.944	95.9691	96.0712	96.0751	96.0368	96.1231	96.1792
Malaysia	Male	10 to 14	Asthma	85.2414	85.5685	86.7452	87.1109	87.2024	87.1908	87.3945	87.2635	87.878	87.7974	88.7867	89.6654	90.1744	90.0788	90.5783	91.4735	92.2953	92.8147	93.2342	93.6005	94.2337	94.5172	94.6073	94.8123	94.755	94.6383	94.7712	94.8257
Malaysia	Male	15 to 19	Asthma	84.1469	84.3206	84.337	84.3173	83.6622	82.6915	83.1989	83.8801	84.7944	85.5443	86.4067	86.7877	87.2563	87.1405	87.8321	88.7956	89.6815	90.269	90.7042	91.0754	91.5176	91.6549	91.792	91.9049	91.8689	91.7197	91.691	91.5626
Malaysia	Male	5 to 9	Asthma	91.153	91.713	92.5261	93.1301	93.5842	93.8275	94.3901	93.7319	93.8457	93.3343	94.2081	94.6074	95.2732	95.7623	96.0426	96.3412	97.1941	97.5465	97.7846	97.9618	98.4341	98.6894	98.6966	98.8219	98.7124	98.5897	98.7134	98.8168
Maldives	Both	0 to 20	Asthma	73.0889	74.9638	77.1589	79.0825	80.6511	82.2633	83.0375	83.1693	84.3011	85.5191	86.6094	87.6457	88.6467	89.0988	89.5466	90.0253	90.0125	90.3731	90.776	91.1318	91.4118	91.6671	91.8689	92.0356	92.1752	92.358	92.5513	92.7462
Maldives	Both	1 to 4	Asthma	78.4671	79.8748	81.5018	82.9053	84.1791	85.4911	85.9331	85.6565	86.7238	88.0619	89.2729	90.3283	91.4864	92.1592	92.5584	92.8857	92.3634	92.7007	93.1503	93.5719	93.9195	94.199	94.4107	94.5603	94.6651	94.8188	94.9814	95.1379
Maldives	Both	10 to 14	Asthma	80.2801	81.0342	82.4511	84.0825	85.3255	87.2444	88.2774	88.6533	88.9963	89.1198	89.1586	89.5083	89.7743	89.5717	90.1924	91.2034	92.3905	93.1104	93.9352	94.7022	95.1524	95.5741	95.8688	96.0881	96.2795	96.4325	96.5666	96.6875
Maldives	Both	15 to 19	Asthma	80.7471	82.8828	84.8057	86.5935	87.5117	88.6637	89.4363	89.3841	89.4576	90.103	90.6359	91.304	91.5722	91.4724	91.6197	91.9942	92.4359	92.6955	92.9732	93.1734	93.3267	93.5016	93.6012	93.6552	93.7098	93.7572	93.7918	93.8331
Maldives	Both	5 to 9	Asthma	74.1476	76.3828	79.3099	81.5092	82.8373	83.9389	84.6144	85.3581	86.8801	87.809	88.7107	89.6419	90.5952	90.9437	91.6152	92.4202	93.1767	94.0306	94.6735	95.1803	95.6989	96.1518	96.5198	96.8493	97.0799	97.2988	97.5221	97.7422
Maldives	Female	0 to 20	Asthma	69.5822	71.7545	74.3112	76.3919	78.0792	79.9311	80.5873	80.59	81.974	83.336	84.713	86.1076	87.4655	87.9944	88.4963	89.0868	88.913	89.3082	89.8496	90.3513	90.7203	91.0576	91.3169	91.5332	91.7096	91.9593	92.2372	92.5126
Maldives	Female	1 to 4	Asthma	76.0087	77.8112	79.744	81.3299	82.7165	84.0915	84.3298	83.6186	84.6451	86.1303	87.5563	88.9192	90.4402	91.2896	91.7489	92.1034	91.2457	91.611	92.1631	92.6913	93.1365	93.4929	93.7519	93.9158	94.0319	94.2316	94.4638	94.6847
Maldives	Female	10 to 14	Asthma	79.9924	80.0425	81.2982	82.7187	83.8829	85.6377	86.6345	87.5109	88.2542	88.0668	88.1088	88.4826	88.4058	87.6313	88.3845	89.7685	91.5079	92.4852	93.6643	94.7224	95.2153	95.7053	96.027	96.3579	96.6119	96.8081	96.9924	97.1544
Maldives	Female	15 to 19	Asthma	77.7942	80.302	82.5469	84.6124	85.7371	87.7351	88.6721	88.7238	88.827	89.4607	90.1984	91.1311	91.4858	91.2686	91.2992	91.7543	92.3018	92.5608	92.8793	93.1245	93.2917	93.5006	93.607	93.7021	93.7808	93.8261	93.8757	93.9184
Maldives	Female	5 to 9	Asthma	66.6264	69.1121	72.7583	75.0755	76.5377	78.3016	79.001	80.3575	82.7969	83.8243	85.0663	86.4352	88.0966	88.7411	89.4206	90.3191	90.8797	91.5887	92.3026	92.9873	93.595	94.136	94.596	95.0275	95.3407	95.6788	95.9953	96.3171
Maldives	Male	0 to 20	Asthma	80.5355	81.8354	83.3371	84.8411	86.0506	87.1248	87.8791	88.0609	88.6887	89.5342	90.1231	90.5993	91.0642	91.3549	91.6762	91.9636	92.0971	92.3593	92.5545	92.7041	92.851	92.9883	93.1045	93.1959	93.2774	93.368	93.4526	93.5447
Maldives	Male	1 to 4	Asthma	84.0738	84.8898	86.0002	87.0507	88.0394	89.0834	89.6915	89.9596	90.867	91.7806	92.5202	93.0351	93.5965	93.9689	94.2438	94.4898	94.4119	94.647	94.8906	95.1126	95.2906	95.4407	95.5628	95.6672	95.7366	95.8134	95.8737	95.9381
Maldives	Male	10 to 14	Asthma	81.0213	82.8309	84.4436	86.3356	87.6387	89.7407	90.7414	90.3251	90.0528	90.5654	90.5809	90.8845	91.596	92.1073	92.5238	93.0253	93.4806	93.8656	94.2556	94.67	95.0712	95.4168	95.6916	95.7799	95.9034	96.0008	96.0664	96.1279
Maldives	Male	15 to 19	Asthma	86.4856	87.7887	88.9891	90.1714	90.6281	90.4728	90.9205	90.6638	90.6418	91.224	91.4675	91.7858	91.9355	91.9647	92.2298	92.4782	92.7634	92.9866	93.1872	93.3079	93.4203	93.5398	93.6198	93.625	93.6525	93.6997	93.719	93.7613
Maldives	Male	5 to 9	Asthma	87.7465	89.0922	90.4346	92.0875	92.9663	92.9207	93.462	93.2169	93.2736	93.9349	94.2183	94.3686	94.1792	94.0127	94.5725	95.164	96.1082	97.0863	97.5941	97.84	98.2071	98.5112	98.728	98.8942	98.9876	99.0273	99.1136	99.1869
Myanmar	Both	0 to 20	Asthma	58.8665	59.547	60.591	61.6227	62.8148	63.9054	64.5403	65.4119	65.9846	67.062	68.3656	69.7347	71.0237	71.9437	72.6672	73.9646	75.5268	77.2897	78.3761	79.7371	81.1325	82.2597	82.8533	83.401	83.8449	84.3397	84.5863	84.9749
Myanmar	Both	1 to 4	Asthma	64.6723	65.387	66.5283	67.6328	68.8758	69.9814	70.5706	71.5293	72.1478	73.2957	74.6527	76.0046	77.2572	78.0283	78.5354	79.6188	81.0191	82.6073	83.4007	84.6607	86.0091	87.1283	87.539	88.0074	88.3683	88.8635	89.0151	89.4213
Myanmar	Both	10 to 14	Asthma	64.892	65.4073	66.1171	66.8738	67.7838	68.5964	69.2182	69.8115	70.3229	71.0864	71.9677	72.9284	73.8417	74.6595	75.407	76.5519	77.744	79.0832	80.1555	81.1936	82.2336	83.0542	83.7567	84.3304	84.8247	85.285	85.7036	86.1003
Myanmar	Both	15 to 19	Asthma	53.4756	54.3382	55.3933	56.4201	57.5645	58.6214	59.3612	59.8404	60.2228	60.9289	61.8036	62.8522	63.854	64.9005	66.035	67.6005	69.2741	71.0899	72.6497	73.8653	74.991	75.8119	76.6735	77.3069	77.9594	78.5076	79.0074	79.2956
Myanmar	Both	5 to 9	Asthma	69.393	69.6304	70.1942	70.7836	71.5957	72.3516	72.888	73.5423	73.9259	74.723	75.6625	76.7696	77.839	78.5799	79.2242	80.4081	81.7316	83.29	84.3605	85.5718	86.8334	87.8932	88.5966	89.1688	89.6915	90.1816	90.5441	90.9913
Myanmar	Female	0 to 20	Asthma	68.1873	68.4022	68.9462	69.4749	70.1878	70.8639	71.2372	71.7966	72.0381	72.8016	73.7809	74.849	75.8616	76.4759	76.9518	77.9426	79.2949	80.8846	81.8285	83.1126	84.4067	85.4933	85.9845	86.4667	86.7862	87.1739	87.2992	87.5313
Myanmar	Female	1 to 4	Asthma	72.4044	72.6024	73.194	73.7362	74.4679	75.1673	75.5242	76.1501	76.4426	77.2895	78.3131	79.3606	80.3434	80.8985	81.1986	82.0523	83.3156	84.8042	85.5675	86.792	88.1053	89.171	89.5055	89.9085	90.1262	90.4575	90.4429	90.6324
Myanmar	Female	10 to 14	Asthma	80.1898	80.1665	80.2998	80.4804	80.8125	81.1258	81.3312	81.5596	81.6834	82.0342	82.53	83.1403	83.7061	84.1037	84.5773	85.2734	86.0325	86.9115	87.5465	88.2429	88.9012	89.5145	89.9533	90.3334	90.6281	90.9487	91.239	91.4982
Myanmar	Female	15 to 19	Asthma	71.2148	71.3469	71.6362	71.9907	72.4518	72.8589	73.1774	73.3362	73.3881	73.6638	74.1444	74.8474	75.5202	76.1191	76.9276	77.8777	78.986	80.2019	81.2211	82.1063	82.8243	83.4617	84.0222	84.4627	84.8355	85.1656	85.4338	85.5191
Myanmar	Female	5 to 9	Asthma	76.8091	76.7375	76.983	77.2141	77.6754	78.1007	78.3837	78.8133	78.9566	79.4646	80.0752	80.824	81.5318	81.8283	82.1674	83.0196	84.0724	85.3946	86.2276	87.2894	88.4016	89.4678	90.1276	90.6588	91.1471	91.6591	92.0264	92.4169
Myanmar	Male	0 to 20	Asthma	53.5062	54.6391	56.1178	57.5707	59.1267	60.5168	61.3436	62.4309	63.2592	64.532	66.0218	67.5504	68.9781	70.0905	70.9696	72.4282	74.0424	75.8003	76.9082	78.2107	79.573	80.6402	81.2777	81.8425	82.3707	82.9325	83.2816	83.7947
Myanmar	Male	1 to 4	Asthma	59.9347	61.2105	62.8673	64.4818	66.14	67.5513	68.3197	69.5144	70.3895	71.7209	73.2741	74.7939	76.1885	77.0903	77.7428	78.9428	80.3457	81.8806	82.622	83.7942	85.0437	86.1088	86.5559	87.049	87.5258	88.1465	88.4546	89.0405
Myanmar	Male	10 to 14	Asthma	46.0988	47.3491	48.8148	50.3372	51.965	53.3899	54.509	55.5725	56.582	57.8431	59.1961	60.5957	61.8994	63.214	64.2744	65.9426	67.6307	69.4743	71.0213	72.431	73.9233	75.0055	76.031	76.8477	77.5925	78.2351	78.8271	79.4227
Myanmar	Male	15 to 19	Asthma	35.0422	36.911	38.9418	40.7983	42.7404	44.5213	45.7666	46.6426	47.4306	48.6392	49.9361	51.3191	52.6401	54.1164	55.5616	57.7294	59.8992	62.2021	64.1965	65.6494	67.1552	68.1657	69.3431	70.1948	71.1554	71.9643	72.7498	73.3046
Myanmar	Male	5 to 9	Asthma	61.7452	62.3098	63.2101	64.1663	65.333	66.4239	67.2139	68.0856	68.7118	69.7946	71.0626	72.5292	73.9629	75.1674	76.1272	77.6425	79.2286	81.0079	82.3144	83.6647	85.0643	86.0937	86.8326	87.4425	87.9971	88.4566	88.8124	89.3219
Philippines	Both	0 to 20	Asthma	74.7441	75.7595	77.0096	77.9043	79.005	79.8008	80.7328	81.7257	81.8563	81.8786	81.6454	81.2839	80.84	80.6113	80.522	80.4946	80.5844	80.9748	81.4083	81.5676	81.6819	81.6809	81.6444	81.7817	81.7901	81.9913	82.8408	83.4113
Philippines	Both	1 to 4	Asthma	79.9389	81.0152	82.1858	82.752	83.6204	84.4355	85.3883	86.4846	86.624	86.6809	86.59	86.3462	86.0917	85.9501	85.9749	86.0407	86.0662	86.2065	86.3975	86.4625	86.5547	86.6072	86.6239	86.7591	86.6998	86.8834	87.5437	87.836
Philippines	Both	10 to 14	Asthma	82.3772	82.712	83.1805	84.119	84.8104	85.1777	85.8724	86.2852	86.4211	86.6429	86.3806	85.9009	85.398	84.8223	83.5998	82.7456	82.6438	83.2688	83.984	84.3811	84.6233	84.6034	84.6419	84.8106	84.845	84.5092	85.1391	85.9542
Philippines	Both	15 to 19	Asthma	79.8114	80.2486	80.6856	81.658	82.4737	82.4653	82.7149	82.4122	82.5599	82.1352	81.4482	80.8681	80.0088	79.4052	78.6882	77.8326	77.9029	78.5774	79.3184	79.8643	80.2942	80.3323	80.4147	80.4845	80.7536	80.8671	81.312	81.5522
Philippines	Both	5 to 9	Asthma	78.3066	78.9096	80.6331	82.5348	84.2855	84.7919	85.295	86.2035	86.348	86.5058	86.0407	85.5525	84.6502	84.4119	84.4881	84.4327	84.2507	84.7481	85.3538	85.2997	85.3868	85.5954	85.5348	85.7607	85.8143	85.9106	86.8725	87.8303
Philippines	Female	0 to 20	Asthma	77.1057	77.7927	78.946	79.9276	80.9989	81.9339	82.9068	83.8955	84.1183	84.21	83.8894	83.3658	82.6208	82.0353	81.6736	81.5247	81.7413	82.3374	83.0248	83.3141	83.5166	83.4866	83.4905	83.4836	83.5129	83.819	84.4625	84.871
Philippines	Female	1 to 4	Asthma	81.2336	82.0074	83.14	83.7749	84.6513	85.5572	86.5041	87.622	87.9239	88.1508	88.0417	87.6309	87.0931	86.6514	86.4059	86.3142	86.4093	86.6856	87.0944	87.2279	87.4299	87.4953	87.5599	87.5968	87.5615	87.7319	88.1893	88.3822
Philippines	Female	10 to 14	Asthma	87.5025	87.4673	87.4959	88.7863	89.3754	89.7728	90.2941	90.7948	90.8189	90.8895	90.3981	89.9755	89.3014	88.6481	87.6724	86.9423	86.7735	87.5535	88.2884	88.709	88.9428	88.9281	88.9811	88.7292	88.9001	89.1075	89.5356	89.8862
Philippines	Female	15 to 19	Asthma	83.7093	83.7971	83.9496	84.846	85.4769	85.5548	85.9388	85.4829	85.8605	85.1809	84.1685	83.5502	82.5931	81.7228	80.9888	80.3904	80.5367	81.7843	82.6935	83.3267	83.6142	83.6316	83.7324	83.715	83.9496	84.218	84.4049	84.6298
Philippines	Female	5 to 9	Asthma	82.1713	82.3953	83.856	85.4069	86.8146	87.6956	88.5411	89.3406	89.1561	89.1972	88.7459	88.2894	87.402	86.8738	86.653	86.578	86.8461	87.2317	87.9118	88.1463	88.265	88.1959	88.1213	88.2064	88.166	88.5197	89.2384	89.7416
Philippines	Male	0 to 20	Asthma	74.5323	75.7946	77.0355	77.7654	78.8	79.3824	80.185	81.0851	81.0952	81.0297	80.9087	80.7613	80.6852	80.8473	81.0345	81.1239	81.0772	81.2283	81.3669	81.3784	81.3918	81.4224	81.349	81.6243	81.6113	81.6889	82.6741	83.3575
Philippines	Male	1 to 4	Asthma	80.3238	81.6055	82.7025	83.1454	83.9257	84.5736	85.4449	86.4136	86.3587	86.211	86.1447	86.1199	86.2158	86.4182	86.727	86.9526	86.9023	86.8836	86.8202	86.8051	86.7673	86.8002	86.7628	86.9925	86.9126	87.0918	87.9042	88.2715
Philippines	Male	10 to 14	Asthma	75.3476	76.1987	77.289	77.7696	78.6202	78.9636	79.9142	80.221	80.5124	80.9418	80.9821	80.4146	80.1099	79.6001	78.032	77.0182	77.0025	77.456	78.1363	78.4895	78.7357	78.7118	78.7308	79.4308	79.2934	78.2718	79.1717	80.5844
Philippines	Male	15 to 19	Asthma	75.8223	76.6395	77.3882	78.4058	79.4028	79.2746	79.3362	79.2361	79.1002	79.0232	78.7786	78.2843	77.5862	77.3153	76.6394	75.5242	75.5096	75.5283	76.0488	76.4719	77.0454	77.11	77.1743	77.3434	77.6513	77.5949	78.317	78.5683
Philippines	Male	5 to 9	Asthma	73.8591	74.9261	76.9097	79.1662	81.266	81.2907	81.3352	82.3093	82.8305	83.0975	82.6153	82.1023	81.216	81.3229	81.7135	81.6438	80.9287	81.5292	82.0338	81.6539	81.7196	82.2747	82.257	82.666	82.8539	82.6642	83.9074	85.398
Sri Lanka	Both	0 to 20	Asthma	85.2609	86.7388	86.8166	88.1443	87.9248	88.0306	88.0528	88.3232	89.7713	90.1811	90.3629	90.5711	90.9829	91.0717	91.2173	90.1212	91.2824	91.6958	91.7896	91.6597	91.9918	92.1427	92.3418	92.5765	92.4667	92.7973	92.9889	93.1585
Sri Lanka	Both	1 to 4	Asthma	89.0559	90.5042	90.5799	92.1286	92.1002	92.4506	92.4815	92.5685	93.5943	93.8597	93.9734	93.928	94.1902	94.2098	94.2739	92.9975	94.2817	94.8041	94.9758	94.8965	95.171	95.2775	95.4141	95.5648	95.4341	95.6692	95.7712	95.8483
Sri Lanka	Both	10 to 14	Asthma	87.4604	88.7879	88.7453	89.6533	89.1804	88.925	89.0164	89.6174	91.6306	92.1931	92.417	92.9681	93.6299	93.8819	94.2669	93.4668	94.3835	94.6108	94.5242	94.1527	94.5312	94.728	94.9513	95.2507	95.1243	95.5964	95.8887	96.1107
Sri Lanka	Both	15 to 19	Asthma	83.4358	84.3055	84.3568	84.5289	84.1014	83.5138	83.5716	83.9568	85.5607	85.8827	86.0008	86.7867	87.5474	87.8587	88.0661	88.0479	88.4994	88.6909	88.8783	89.2095	89.7705	90.0437	90.387	90.8242	90.842	91.1254	91.3458	91.5268
Sri Lanka	Both	5 to 9	Asthma	90.7275	92.0302	91.9214	93.1403	92.6743	92.8051	92.7381	93.1224	94.977	95.4701	95.7174	96.1646	96.7441	96.9895	97.3647	96.409	97.492	97.7404	97.681	97.3024	97.57	97.6709	97.8447	98.0287	97.8112	98.2066	98.3969	98.5633
Sri Lanka	Female	0 to 20	Asthma	88.3014	89.4572	89.578	90.3976	90.3185	90.5183	90.5535	90.6752	91.6836	91.9923	92.166	92.3027	92.5759	92.622	92.6694	91.8335	92.7725	93.1477	93.2699	93.1485	93.3987	93.54	93.694	93.8527	93.7653	94	94.1426	94.2779
Sri Lanka	Female	1 to 4	Asthma	90.2151	91.45	91.5054	92.7731	92.7467	93.0632	93.1076	93.1457	94.0247	94.2891	94.4228	94.3712	94.6171	94.6504	94.7331	93.6635	94.8447	95.3423	95.4917	95.4552	95.7123	95.8032	95.923	96.0508	95.9436	96.1075	96.1827	96.2369
Sri Lanka	Female	10 to 14	Asthma	94.5126	95.0726	95.0703	95.0328	94.8624	94.8681	94.8791	95.0935	96.0592	96.3699	96.4605	96.7573	97.1093	97.2398	97.3047	96.9639	97.4324	97.5507	97.545	97.1919	97.4354	97.6521	97.783	97.8913	97.8072	98.0811	98.256	98.3756
Sri Lanka	Female	15 to 19	Asthma	88.5507	88.9568	89.0304	88.4786	88.5166	88.4715	88.5983	88.8205	89.6205	89.8125	90.0749	90.682	91.1449	91.3917	91.532	91.7108	91.8293	91.9388	92.1737	91.9621	92.1904	92.4693	92.654	92.8167	92.756	92.9459	93.0685	93.1905
Sri Lanka	Female	5 to 9	Asthma	95.5051	96.1692	96.2334	96.3516	96.143	96.2731	96.2327	96.2988	97.2181	97.3684	97.4814	97.8271	98.0594	98.1715	98.1881	97.6984	98.2099	98.3222	98.3087	98.1592	98.2469	98.2928	98.3876	98.4849	98.3408	98.5522	98.6474	98.7592
Sri Lanka	Male	0 to 20	Asthma	83.492	85.1517	85.173	86.8917	86.5491	86.5494	86.5631	86.9713	88.7405	89.2205	89.3972	89.657	90.1679	90.2906	90.5184	89.2598	90.5384	90.9506	91.0025	90.8699	91.2526	91.3978	91.6232	91.9132	91.7874	92.1865	92.4103	92.599
Sri Lanka	Male	1 to 4	Asthma	88.7342	90.2676	90.3581	92.0575	92.0309	92.3835	92.3973	92.5275	93.607	93.8481	93.9316	93.8974	94.1536	94.1598	94.2015	92.8366	94.1053	94.601	94.7748	94.6536	94.9168	95.0282	95.1679	95.3269	95.1824	95.4713	95.5924	95.687
Sri Lanka	Male	10 to 14	Asthma	78.5756	80.8842	80.7802	82.8675	81.9864	81.3741	81.5525	82.6281	86.0061	86.8906	87.2821	88.1819	89.267	89.6876	90.4985	89.0714	90.6085	90.9858	90.7922	90.3899	90.9555	91.1348	91.478	92.0213	91.823	92.5497	92.9854	93.329
Sri Lanka	Male	15 to 19	Asthma	78.2947	79.6135	79.6151	80.5493	79.6101	78.4206	78.3789	78.9026	81.3317	81.755	81.6863	82.6382	83.7139	84.0852	84.3638	84.1092	84.9328	85.2078	85.3339	86.2902	87.2271	87.4877	88.0074	88.7535	88.863	89.2465	89.5737	89.8184
Sri Lanka	Male	5 to 9	Asthma	84.937	86.94	86.6097	89.1359	88.3735	88.5006	88.4395	89.2686	92.2333	93.1487	93.5568	94.104	95.0547	95.4338	96.2023	94.7306	96.437	96.828	96.7054	96.0497	96.5225	96.6832	96.9428	97.2211	96.9152	97.5185	97.8163	98.0368
Thailand	Both	0 to 20	Asthma	89.1352	89.4324	89.6942	89.8168	89.9353	90.0945	90.3148	90.6319	90.8616	90.7881	90.9182	91.0889	91.3985	91.8527	92.1928	92.4518	92.4972	92.4991	92.4867	92.4784	92.5809	92.7247	92.8062	92.939	92.9536	93.0161	93.0798	93.2273
Thailand	Both	1 to 4	Asthma	93.3335	93.645	93.9262	94.1112	94.2021	94.2112	94.2093	94.2421	94.2551	93.9802	94.0354	94.128	94.3145	94.492	94.6567	94.7686	94.8156	94.9038	95.0199	95.1561	95.3457	95.4741	95.5482	95.6781	95.7062	95.7406	95.7659	95.849
Thailand	Both	10 to 14	Asthma	91.7667	92.0525	92.3043	92.2772	92.2154	92.5828	93.1057	93.7334	94.3807	94.607	94.8705	95.0518	95.2629	95.7219	95.8133	95.8851	95.78	95.705	95.6949	95.6925	95.79	95.9878	96.0979	96.2633	96.2923	96.3448	96.4369	96.5649
Thailand	Both	15 to 19	Asthma	88.8739	88.7041	88.5905	88.3404	88.3001	88.4505	89.0046	90.0111	90.8585	91.1272	91.4746	91.9089	92.0766	92.2181	92.2409	92.4145	92.3649	92.2839	92.1947	92.1435	92.1259	92.2577	92.3521	92.4291	92.4171	92.501	92.532	92.6183
Thailand	Both	5 to 9	Asthma	89.1998	90.2002	91.0322	91.6314	92.2826	92.808	93.1838	93.5004	93.418	93.3896	93.3055	93.195	93.7638	95.0321	96.0145	96.6503	96.8628	96.9995	97.0703	97.0133	97.1419	97.3479	97.4566	97.6837	97.6953	97.7816	97.7953	97.9036
Thailand	Female	0 to 20	Asthma	90.803	91.1208	91.3884	91.5476	91.6961	91.8337	91.9422	92.0659	92.2896	92.1856	92.2657	92.3988	92.6995	93.121	93.547	93.8511	93.903	93.9074	93.8996	93.8986	93.9535	94.0351	94.0649	94.1579	94.1885	94.2391	94.3253	94.4432
Thailand	Female	1 to 4	Asthma	93.6681	93.9601	94.238	94.4166	94.504	94.5125	94.5071	94.5261	94.6279	94.418	94.5671	94.7407	94.9732	95.1588	95.3654	95.5066	95.5682	95.6528	95.7535	95.8574	95.9881	96.0782	96.1299	96.2125	96.2338	96.2561	96.2871	96.3432
Thailand	Female	10 to 14	Asthma	95.5928	95.831	95.9822	96.0154	96.0716	96.2848	96.5522	96.8718	97.4448	97.5386	97.5934	97.6124	97.6806	97.9257	98.0494	98.1713	98.1053	98.0573	98.078	98.1374	98.2569	98.3897	98.3958	98.5075	98.5563	98.6143	98.7107	98.751
Thailand	Female	15 to 19	Asthma	92.2796	92.3174	92.4037	92.4197	92.5449	92.7544	92.8758	93.1249	93.5291	93.5377	93.5592	93.7046	93.7407	93.8331	93.9407	94.1624	94.1078	94.0175	93.8774	93.7894	93.7331	93.782	93.7838	93.8297	93.7948	93.8371	93.8878	93.9466
Thailand	Female	5 to 9	Asthma	91.3618	92.2981	92.9903	93.4614	93.9398	94.2997	94.5658	94.6908	94.7247	94.6612	94.4366	94.2112	94.6997	95.7904	96.9017	97.5424	97.7005	97.8375	98.0035	98.0922	98.1177	98.1608	98.19	98.3791	98.5247	98.595	98.6747	98.7414
Thailand	Male	0 to 20	Asthma	88.4056	88.6689	88.9141	89.0022	89.0906	89.261	89.5663	90.0333	90.251	90.2105	90.3745	90.5612	90.8461	91.2849	91.5074	91.6971	91.7317	91.7335	91.7211	91.7103	91.8513	92.0423	92.1662	92.3266	92.3252	92.3933	92.4293	92.5908
Thailand	Male	1 to 4	Asthma	93.4606	93.7575	94.0114	94.1824	94.2662	94.2736	94.2743	94.316	94.2442	93.9319	93.8955	93.9056	94.0316	94.1835	94.2889	94.3595	94.387	94.4695	94.5894	94.7447	94.9752	95.1296	95.2189	95.3835	95.4154	95.4583	95.475	95.5776
Thailand	Male	10 to 14	Asthma	87.1907	87.5678	87.9653	87.8822	87.6899	88.2546	89.0966	90.1138	90.884	91.276	91.7908	92.1422	92.4811	93.1593	93.1719	93.1676	93.0199	92.9328	92.9148	92.8646	92.9511	93.2338	93.4705	93.7033	93.7028	93.7405	93.8147	94.0296
Thailand	Male	15 to 19	Asthma	85.4021	85.0255	84.721	84.2262	84.0445	84.1574	85.1583	86.9355	88.2288	88.7577	89.4309	90.1495	90.4441	90.631	90.5587	90.6757	90.6276	90.5525	90.5132	90.4975	90.5198	90.7385	90.9323	91.0437	91.0587	91.1863	91.1963	91.3108
Thailand	Male	5 to 9	Asthma	86.8097	87.8622	88.8425	89.5822	90.4194	91.1217	91.6138	92.1384	91.9324	91.9463	92.0218	92.0287	92.6392	94.0343	94.803	95.3972	95.6662	95.7973	95.7548	95.5301	95.7737	96.1614	96.357	96.6163	96.4675	96.5629	96.4911	96.6328
Timor-Leste	Both	0 to 20	Asthma	55.0122	57.6333	59.7592	61.6773	63.6183	65.7693	67.3866	69.8314	71.5035	72.8618	73.9695	75.6086	76.8758	77.647	77.7268	79.1703	81.1616	82.0625	83.4807	84.866	85.5742	86.1454	86.0978	86.3956	86.4467	86.5138	86.3717	86.6468
Timor-Leste	Both	1 to 4	Asthma	61.329	63.7779	65.6952	67.3955	69.124	71.1391	72.6344	74.9188	76.4628	77.7324	78.8172	80.4696	81.7583	82.5769	82.6349	83.955	85.7469	86.4286	87.639	88.8886	89.5076	90.0074	89.8523	90.1248	90.1566	90.1924	89.9904	90.2853
Timor-Leste	Both	10 to 14	Asthma	73.9062	74.6438	75.4115	76.2718	77.2595	78.2189	79.0615	80.3988	81.3843	82.1056	82.6249	83.3864	83.9827	84.2783	84.331	85.0222	86.0225	86.5451	87.3675	88.1451	88.5803	88.9752	89.1116	89.3425	89.3811	89.4161	89.3924	89.5748
Timor-Leste	Both	15 to 19	Asthma	71.697	72.5579	73.444	74.2267	74.9305	75.4497	76.0426	76.9059	77.5107	77.7277	77.9533	78.2611	78.439	78.3882	78.7635	79.639	80.9049	81.7953	82.6868	83.3686	83.8792	84.2215	84.416	84.5157	84.46	84.4482	84.4057	84.4076
Timor-Leste	Both	5 to 9	Asthma	72.2969	73.5343	74.832	76.2466	77.6984	79.131	80.24	82.2241	83.6699	84.9083	85.5773	86.4936	87.1068	87.2865	86.781	87.4466	88.6591	89.0476	90.0757	91.1663	91.6507	92.1026	91.9937	92.2199	92.2808	92.3821	92.2348	92.4382
Timor-Leste	Female	0 to 20	Asthma	53.2819	56.3261	58.8019	61.0197	63.3161	65.7828	67.6687	70.4743	72.4831	74.1714	75.4286	77.1154	78.4086	79.1618	79.1821	80.5062	82.3852	83.2186	84.5513	85.8867	86.5262	87.0857	86.9679	87.2518	87.3147	87.3638	87.2205	87.5339
Timor-Leste	Female	1 to 4	Asthma	59.204	62.0857	64.3334	66.3158	68.3964	70.6966	72.4675	75.1427	77.0261	78.5846	79.7939	81.4774	82.765	83.5675	83.615	84.8408	86.4822	87.0763	88.1552	89.3017	89.817	90.2769	90.0478	90.2854	90.3202	90.3296	90.124	90.4425
Timor-Leste	Female	10 to 14	Asthma	80.8708	81.3866	81.9413	82.5632	83.2863	83.951	84.4471	85.3501	86.1026	86.7915	87.2793	87.9255	88.4713	88.7311	88.6754	89.1268	89.9088	90.3238	90.9768	91.6096	91.9665	92.2972	92.387	92.5914	92.604	92.6197	92.6002	92.7364
Timor-Leste	Female	15 to 19	Asthma	75.5317	76.1887	76.903	77.5992	78.2702	78.7354	79.1797	79.8718	80.5326	80.9803	81.4485	81.8662	82.2248	82.2744	82.5413	83.1238	84.1309	84.8984	85.6524	86.2171	86.6975	87.0392	87.2559	87.4236	87.4451	87.4272	87.4109	87.495
Timor-Leste	Female	5 to 9	Asthma	76.2905	77.165	78.1013	79.123	80.1793	81.2759	82.0705	83.6134	84.7751	85.89	86.3533	87.0791	87.5887	87.666	87.0211	87.5497	88.7754	89.1957	90.2527	91.3835	91.8398	92.2883	92.109	92.2782	92.3181	92.4065	92.2463	92.4326
Timor-Leste	Male	0 to 20	Asthma	60.0793	62.1303	63.7896	65.302	66.78	68.4845	69.7372	71.6573	72.8862	73.8274	74.7062	76.1683	77.3086	78.0356	78.1677	79.6059	81.5383	82.4275	83.8089	85.1251	85.8398	86.3734	86.3982	86.6854	86.7218	86.8023	86.6751	86.8911
Timor-Leste	Male	1 to 4	Asthma	66.5978	68.4476	69.8948	71.1872	72.4337	73.999	75.0968	76.7943	77.8678	78.7387	79.6045	81.0804	82.2571	83.0225	83.0901	84.386	86.1654	86.875	88.1095	89.3495	90.0198	90.515	90.4561	90.7442	90.7758	90.8441	90.673	90.9222
Timor-Leste	Male	10 to 14	Asthma	64.9414	65.965	66.9926	68.1395	69.4513	70.7621	72.0078	73.8788	75.1553	75.9247	76.4944	77.4202	78.0987	78.4523	78.6407	79.6565	80.9638	81.6372	82.6929	83.6729	84.2193	84.7053	84.902	85.1734	85.2404	85.2986	85.2678	85.5099
Timor-Leste	Male	15 to 19	Asthma	68.2427	69.3031	70.3513	71.2085	71.9334	72.4907	73.2159	74.2289	74.756	74.7176	74.6636	74.8263	74.7859	74.6069	75.0848	76.2567	77.7755	78.7838	79.8119	80.6084	81.1387	81.4767	81.643	81.6678	81.5373	81.536	81.4656	81.3814
Timor-Leste	Male	5 to 9	Asthma	68.0784	69.6892	71.359	73.1814	75.0468	76.8307	78.2819	80.7239	82.4687	83.8238	84.7289	85.8478	86.5703	86.8716	86.5527	87.3462	88.4984	88.844	89.8158	90.8292	91.3396	91.785	91.7723	92.0702	92.1635	92.2869	92.171	92.4003
Vietnam	Both	0 to 20	Asthma	87.3857	87.7558	88.156	88.5402	88.9091	89.2835	89.7143	90.1945	90.6105	90.9681	91.1831	91.3111	91.4438	91.4247	91.3997	91.4645	91.4641	91.4447	91.3606	91.3408	91.4355	91.6013	91.7902	91.973	92.1337	92.2669	92.4533	92.6349
Vietnam	Both	1 to 4	Asthma	89.9236	90.3153	90.7468	91.1479	91.5328	91.9018	92.2612	92.5861	92.791	92.9696	93.0724	93.142	93.3058	93.2645	93.2487	93.4282	93.6036	93.8486	94.0156	94.2106	94.415	94.5979	94.7864	94.9588	95.088	95.1525	95.2735	95.3762
Vietnam	Both	10 to 14	Asthma	92.4382	92.5429	92.6998	92.8741	93.0486	93.2808	93.669	94.1876	94.6948	95.1147	95.3954	95.5857	95.7355	95.8085	95.8746	95.9364	95.9421	95.8664	95.7349	95.6435	95.6634	95.7775	95.9232	96.0409	96.1492	96.2508	96.3985	96.5271
Vietnam	Both	15 to 19	Asthma	85.6272	85.7942	85.973	86.1329	86.321	86.5704	87.0521	87.7504	88.4596	89.039	89.3154	89.4531	89.5296	89.5706	89.63	89.7015	89.6363	89.4425	89.1509	88.8657	88.8605	89.078	89.3208	89.5536	89.7746	90.0439	90.3316	90.6299
Vietnam	Both	5 to 9	Asthma	95.8221	95.9232	96.0309	96.1988	96.3511	96.5749	96.8174	97.1172	97.404	97.6613	97.8595	98.0108	98.1078	98.1177	98.1307	98.1983	98.2292	98.2546	98.2413	98.3095	98.3446	98.4319	98.5296	98.6137	98.6968	98.781	98.8603	98.9432
Vietnam	Female	0 to 20	Asthma	89.4044	89.7902	90.2031	90.6044	90.978	91.3558	91.7704	92.1609	92.4628	92.7115	92.8771	92.9547	93.0787	93.0473	93.0257	93.1083	93.151	93.2111	93.1969	93.2191	93.2851	93.3758	93.483	93.5928	93.6808	93.7406	93.8662	93.9805
Vietnam	Female	1 to 4	Asthma	90.3317	90.7791	91.2715	91.7354	92.1661	92.5742	92.984	93.3241	93.5317	93.7103	93.8077	93.8315	93.9735	93.912	93.8841	94.0648	94.241	94.5081	94.6794	94.8694	95.0576	95.2146	95.3779	95.5298	95.6352	95.6761	95.7763	95.8543
Vietnam	Female	10 to 14	Asthma	97.1023	97.1678	97.2619	97.3512	97.4436	97.5442	97.7266	97.9382	98.1253	98.2569	98.3781	98.4667	98.5627	98.5894	98.6348	98.6878	98.7084	98.7032	98.6758	98.6577	98.6617	98.7246	98.7821	98.8342	98.852	98.8958	98.9731	98.9975
Vietnam	Female	15 to 19	Asthma	91.6029	91.7155	91.8198	91.9359	92.0597	92.1842	92.4151	92.7074	93.0315	93.2656	93.475	93.5906	93.6961	93.759	93.8527	93.9225	93.9389	93.8721	93.7464	93.6257	93.6159	93.6658	93.7193	93.7539	93.7974	93.8516	93.9088	93.9848
Vietnam	Female	5 to 9	Asthma	97.4784	97.5765	97.6561	97.7617	97.8169	97.9694	98.1087	98.2573	98.3669	98.4734	98.5647	98.6324	98.7175	98.7131	98.7358	98.8124	98.8544	98.8977	98.8937	98.9388	98.9242	98.9517	98.9946	99.0348	99.0707	99.092	99.1488	99.1835
Vietnam	Male	0 to 20	Asthma	86.5515	86.8701	87.2195	87.5515	87.8822	88.2223	88.6375	89.1666	89.6579	90.0879	90.3343	90.4996	90.6366	90.6338	90.6125	90.6614	90.626	90.5397	90.3956	90.333	90.4396	90.6564	90.8998	91.1302	91.3398	91.5247	91.7483	91.9727
Vietnam	Male	1 to 4	Asthma	90.2304	90.5507	90.8988	91.2128	91.5246	91.8258	92.1077	92.3912	92.5774	92.7427	92.8434	92.9494	93.1211	93.1026	93.0997	93.2641	93.4244	93.6295	93.7773	93.9589	94.1592	94.3493	94.5442	94.7203	94.8602	94.9412	95.0713	95.1883
Vietnam	Male	10 to 14	Asthma	87.0073	87.1604	87.3908	87.6624	87.9384	88.3295	88.9969	89.9384	90.8768	91.6687	92.1608	92.4871	92.7206	92.8578	92.9591	93.0384	93.0132	92.8191	92.5092	92.2691	92.2751	92.4549	92.7065	92.9038	93.1139	93.2825	93.5093	93.747
Vietnam	Male	15 to 19	Asthma	79.7003	79.9344	80.1829	80.3788	80.6151	80.975	81.7071	82.8178	83.9337	84.8702	85.251	85.4532	85.5585	85.6263	85.6972	85.7906	85.6689	85.3795	84.9516	84.5257	84.5313	84.8989	85.302	85.6895	86.0384	86.4586	86.9115	87.3616
Vietnam	Male	5 to 9	Asthma	93.8433	93.9416	94.0805	94.3208	94.5874	94.8964	95.2678	95.7573	96.2594	96.6945	97.0152	97.2603	97.3774	97.4101	97.4188	97.4786	97.4871	97.4669	97.4072	97.4634	97.5362	97.6856	97.8373	97.9617	98.0879	98.2323	98.3247	98.4494
Oceania	Both	0 to 20	Asthma	80.7747	81.0692	81.479	82.0736	82.4804	82.6577	82.6038	82.2835	81.2868	81.0225	81.1945	81.3191	81.4188	81.7153	81.8356	81.67	81.5026	81.7257	82.0309	82.4874	82.8736	83.2955	83.5984	83.864	84.341	84.9753	85.1128	85.4437
Oceania	Both	1 to 4	Asthma	87.8023	88.1127	88.5196	89.102	89.4755	89.629	89.5388	89.2215	88.2602	88.0251	88.1734	88.2744	88.37	88.6399	88.7298	88.524	88.2861	88.4318	88.6629	89.057	89.3878	89.7369	89.9557	90.1234	90.4589	90.9571	90.941	91.1419
Oceania	Both	10 to 14	Asthma	73.4883	73.7833	74.236	74.8217	75.2831	75.5074	75.5749	75.3307	74.4857	74.1552	74.2423	74.411	74.5999	74.9819	75.3134	75.4025	75.4454	75.8178	76.2536	76.7908	77.2969	77.8499	78.2723	78.6361	79.338	80.0554	80.4329	80.8673
Oceania	Both	15 to 19	Asthma	66.6472	66.9298	67.3047	67.8414	68.4329	68.8094	69.1509	69.2231	68.969	68.9425	69.2747	69.4591	69.4633	69.5781	69.6986	69.9309	70.2877	70.7286	71.199	71.7601	72.1732	72.6583	73.1033	73.5871	74.1234	74.7078	75.27	75.7479
Oceania	Both	5 to 9	Asthma	88.106	88.1966	88.4024	88.7611	88.9642	89.0327	88.9276	88.5789	87.6222	87.319	87.462	87.5957	87.7183	88.059	88.1704	87.9714	87.876	88.1824	88.5663	89.0083	89.4265	89.8542	90.1403	90.3454	90.792	91.3548	91.4462	91.7104
Oceania	Female	0 to 20	Asthma	83.8275	84.0399	84.3504	84.7864	85.104	85.2326	85.1533	84.8518	83.9434	83.6113	83.7253	83.8695	84.0255	84.3781	84.5467	84.4222	84.2846	84.4549	84.6815	85.0363	85.3423	85.6744	85.8973	86.0823	86.4438	86.946	87.023	87.2481
Oceania	Female	1 to 4	Asthma	89.3927	89.6264	89.9359	90.358	90.6439	90.7531	90.6548	90.3579	89.5414	89.2918	89.423	89.5613	89.7085	90.0016	90.1382	90.0082	89.8503	89.9789	90.175	90.4937	90.7702	91.0493	91.2238	91.3543	91.6112	92.0009	91.9915	92.1252
Oceania	Female	10 to 14	Asthma	83.4891	83.6877	84.0299	84.48	84.8647	85.0706	85.1623	85.1043	84.4397	84.035	84.027	84.2353	84.6357	85.2497	85.6871	85.7629	85.7836	86.0066	86.2292	86.5353	86.8144	87.162	87.3808	87.5417	87.9345	88.366	88.533	88.7159
Oceania	Female	15 to 19	Asthma	72.1603	72.4341	72.7124	73.0159	73.3879	73.636	73.8405	73.8204	73.5198	73.2846	73.4405	73.5956	73.5909	73.7933	73.9606	74.1603	74.4255	74.739	75.0527	75.4654	75.7551	76.1026	76.4204	76.7733	77.1605	77.5538	77.9027	78.2019
Oceania	Female	5 to 9	Asthma	89.4546	89.4329	89.5483	89.8042	89.9795	90.0099	89.8627	89.5519	88.5768	88.1566	88.1544	88.2076	88.2877	88.5829	88.6024	88.3133	88.1132	88.3253	88.5996	88.9698	89.3206	89.6877	89.8984	90.0343	90.44	90.9755	91.0023	91.2322
Oceania	Male	0 to 20	Asthma	79.5031	79.8484	80.3154	81.0056	81.4609	81.6685	81.6426	81.3327	80.3374	80.1529	80.3609	80.4508	80.4781	80.6824	80.7319	80.5325	80.348	80.6028	80.9577	81.474	81.9041	82.3756	82.7288	83.0484	83.5952	84.3016	84.4848	84.8884
Oceania	Male	1 to 4	Asthma	87.1964	87.551	88.0134	88.6951	89.1181	89.2993	89.2244	88.9152	87.9013	87.6989	87.8491	87.9026	87.9333	88.147	88.1732	87.9045	87.6055	87.7551	88.0006	88.4356	88.7909	89.1793	89.424	89.6154	90.0017	90.5666	90.5474	90.8012
Oceania	Male	10 to 14	Asthma	61.1696	61.6114	62.2272	63.0114	63.5843	63.8495	63.9091	63.4852	62.4238	62.1605	62.3447	62.4039	62.2159	62.1636	62.2082	62.2314	62.2882	62.8581	63.5669	64.4095	65.2032	66.0062	66.6625	67.2555	68.3239	69.3735	69.9871	70.7069
Oceania	Male	15 to 19	Asthma	61.8334	62.1132	62.5728	63.3178	64.1095	64.6051	65.0716	65.2308	65.0215	65.1818	65.6668	65.8762	65.8842	65.907	65.9607	66.2026	66.6304	67.181	67.7925	68.4878	69.0108	69.6197	70.1778	70.778	71.4464	72.2006	72.9554	73.5962
Oceania	Male	5 to 9	Asthma	86.4542	86.6644	86.9586	87.4144	87.6344	87.7373	87.6762	87.2867	86.3719	86.201	86.4915	86.6969	86.8434	87.2047	87.3976	87.2927	87.3143	87.7162	88.214	88.7265	89.2156	89.7086	90.0828	90.3709	90.8616	91.4543	91.6301	91.9399
Fiji	Both	0 to 20	Asthma	88.096	88.0938	88.3487	88.0992	88.0157	87.9479	87.7292	87.2939	86.692	86.3579	86.4041	86.4818	86.7014	87.152	87.7064	88.294	88.8065	89.1699	89.563	89.8768	90.0587	90.2802	90.3574	90.4336	90.561	90.6764	90.7775	90.8714
Fiji	Both	1 to 4	Asthma	93.6235	93.5776	93.7659	93.5962	93.6296	93.661	93.6404	93.6014	93.1624	93.0941	93.1321	93.1121	93.1836	93.2543	93.3465	93.5839	93.7901	93.8723	94.058	94.2228	94.3819	94.5833	94.6943	94.7515	94.8126	94.8646	94.9257	94.9628
Fiji	Both	10 to 14	Asthma	84.7685	84.5066	84.8595	84.3598	83.9924	83.6698	82.9647	81.7614	80.6764	79.2386	78.8093	78.9597	79.5044	81.0425	83.4233	85.3179	86.2842	87.1472	88.041	88.6956	88.6297	88.3977	87.9122	87.7408	88.4062	88.6741	88.7959	89.3552
Fiji	Both	15 to 19	Asthma	77.6765	78.0412	78.2345	78.1379	78.3431	78.275	77.99	76.8782	76.5521	75.6168	75.1501	75.7314	76.7084	77.6013	78.4873	79.2636	80.944	82.4458	83.2605	83.9372	83.7984	84.0815	84.2367	84.46	84.6443	84.8642	85.0695	85.218
Fiji	Both	5 to 9	Asthma	92.7882	92.8041	93.2001	92.8224	92.4055	92.3077	91.8737	90.9661	89.982	89.6792	90.3926	90.4351	90.433	91.4287	92.517	93.5951	94.2749	94.7485	95.3942	95.8308	96.4741	96.8819	96.9413	96.9467	96.7144	96.6452	96.5323	96.2367
Fiji	Female	0 to 20	Asthma	89.3174	89.3741	89.6275	89.4227	89.431	89.3274	89.1312	88.8875	88.2353	87.8074	87.6548	87.6547	87.8763	88.5191	89.0767	89.7224	90.2288	90.4784	90.7407	90.9786	91.193	91.4914	91.6186	91.7074	91.7756	91.8605	91.9489	91.9682
Fiji	Female	1 to 4	Asthma	94.2178	94.1978	94.3711	94.2358	94.2687	94.2806	94.255	94.2062	93.7698	93.6938	93.7349	93.7428	93.8466	94.03	94.0827	94.2933	94.479	94.5545	94.7168	94.9074	95.0482	95.2266	95.3144	95.349	95.3932	95.4265	95.4768	95.4962
Fiji	Female	10 to 14	Asthma	90.1711	89.9818	90.1441	89.8315	89.8686	89.4949	89.0544	88.8364	87.831	86.1301	84.8186	84.3777	85.221	87.3315	89.6389	91.1628	92.2091	92.8895	93.6428	94.0318	94.3464	94.8178	94.7552	94.7405	94.7109	94.7049	94.5914	94.3829
Fiji	Female	15 to 19	Asthma	78.2917	79.108	79.4881	79.4447	79.5457	79.3234	78.9366	77.8225	77.2333	76.4502	76.4284	77.2343	77.4922	78.5239	79.6078	80.8728	82.4122	83.1593	83.2638	83.4926	83.3262	83.7454	83.8994	84.1295	84.5776	84.8321	85.0581	85.3646
Fiji	Female	5 to 9	Asthma	92.4965	92.3664	92.7215	92.3376	92.2772	92.1776	91.8559	91.6883	90.8042	90.1821	89.9072	89.5717	89.7347	90.8095	91.8276	93.1489	93.8644	94.2904	94.7691	95.069	95.7529	96.153	96.3658	96.429	96.1034	96.0231	95.9518	95.5987
Fiji	Male	0 to 20	Asthma	87.872	87.8103	88.0436	87.7708	87.6053	87.5789	87.3584	86.7786	86.2776	86.0617	86.2908	86.4351	86.6357	86.8672	87.3724	87.8548	88.3311	88.7748	89.261	89.6214	89.7577	89.8881	89.9106	89.9676	90.1403	90.2742	90.3772	90.5341
Fiji	Male	1 to 4	Asthma	93.4559	93.3867	93.5724	93.3824	93.4133	93.4625	93.4496	93.4248	93.0243	92.9703	93.0022	92.9567	92.9888	92.9363	93.0586	93.3007	93.5093	93.5919	93.7853	93.9085	94.0715	94.2769	94.4005	94.4751	94.5471	94.6129	94.6788	94.7305
Fiji	Male	10 to 14	Asthma	77.5543	77.215	77.8241	77.0938	76.2377	75.9736	74.9488	72.5827	71.4156	70.2582	70.8236	71.6432	71.8381	72.707	75.1996	77.562	78.4342	79.5761	80.7171	81.7643	81.2304	80.1004	79.0562	78.6571	80.1966	80.7897	81.1912	82.7186
Fiji	Male	15 to 19	Asthma	77.422	77.2966	77.2868	77.1324	77.4401	77.5332	77.3592	76.2699	76.2156	75.1303	74.2189	74.565	76.2541	76.9921	77.6632	77.932	79.7324	81.9851	83.5104	84.625	84.517	84.6592	84.8122	85.0219	84.9309	85.112	85.2902	85.2782
Fiji	Male	5 to 9	Asthma	92.9603	93.1205	93.5297	93.1558	92.3326	92.2359	91.6856	89.9519	88.8801	88.9457	90.7577	91.2211	91.0192	91.8804	93.0008	93.7634	94.3749	94.8776	95.681	96.2533	96.8442	97.261	97.161	97.1108	96.9982	96.953	96.8087	96.6006
Kiribati	Both	0 to 20	Asthma	80.0815	80.3681	80.6913	80.4839	81.3199	82.0665	82.1924	82.3148	82.491	81.7319	81.8101	82.0355	82.3935	82.881	83.5795	83.8324	84.0295	83.3227	83.4402	83.6633	83.9021	84.2953	84.9849	85.3795	85.7968	86.3211	86.7205	87.0867
Kiribati	Both	1 to 4	Asthma	86.7801	87.0744	87.4039	87.223	87.9448	88.5902	88.7213	88.8672	89.0955	88.4628	88.5848	88.7817	89.1098	89.517	90.1657	90.3814	90.57	89.8842	89.9872	90.2106	90.4243	90.7713	91.3782	91.6641	91.9512	92.3166	92.5496	92.7488
Kiribati	Both	10 to 14	Asthma	78.1491	78.3819	78.5963	78.306	78.9795	79.5511	79.5489	79.5442	79.5352	78.8571	78.8216	79.0943	79.5059	80.0672	80.7896	81.1712	81.4221	81.0542	81.1751	81.3957	81.6181	81.9343	82.4282	82.7765	83.1382	83.6102	84.0453	84.4872
Kiribati	Both	15 to 19	Asthma	67.1529	67.0926	67.0163	66.9252	67.6439	68.274	68.2181	68.2155	68.2442	68.0451	68.2445	68.5716	68.8695	69.4204	69.6661	70.0382	70.2886	70.3338	70.5409	70.5796	70.7199	71.0046	71.4186	71.8752	72.3407	72.9066	73.4924	74.0435
Kiribati	Both	5 to 9	Asthma	87.2977	87.5361	87.7958	87.54	88.1997	88.7351	88.6402	88.536	88.4709	87.2805	87.1954	87.4159	87.7502	88.3035	89.1915	89.4723	89.7318	88.8334	89.0281	89.2813	89.5486	89.9058	90.5918	90.9199	91.2942	91.7915	92.1314	92.4581
Kiribati	Female	0 to 20	Asthma	80.9562	81.2053	81.6111	80.9476	82.0869	83.0771	83.1595	83.2609	83.4608	82.6508	82.7622	83.0277	83.4578	84.0472	84.7902	85.0207	85.168	84.3266	84.323	84.4439	84.5863	84.9036	85.5641	85.8981	86.2728	86.7623	87.1166	87.4213
Kiribati	Female	1 to 4	Asthma	86.717	86.9655	87.313	86.7783	87.693	88.4771	88.5173	88.5901	88.77	88.084	88.1862	88.413	88.7988	89.2962	89.9854	90.2135	90.3927	89.6741	89.7224	89.9039	90.0805	90.3903	90.9813	91.2397	91.5048	91.8598	92.0767	92.2424
Kiribati	Female	10 to 14	Asthma	86.5566	86.6909	87.0037	86.2474	87.0661	87.7323	87.7374	87.7344	87.8232	87.3331	87.4283	87.7003	88.1511	88.6887	89.3141	89.5514	89.6696	89.287	89.1835	89.265	89.3327	89.465	89.7635	89.9309	90.1163	90.3485	90.5416	90.708
Kiribati	Female	15 to 19	Asthma	70.8479	70.8671	71.2574	70.3981	71.7363	72.9099	72.9626	73.0187	73.0992	72.711	72.917	73.1593	73.3737	73.8858	73.9399	74.0512	74.0118	73.6638	73.5792	73.2292	73.0162	73.0555	73.3057	73.5576	73.8657	74.2064	74.5364	74.8053
Kiribati	Female	5 to 9	Asthma	87.0792	87.2126	87.456	86.8722	87.6908	88.3928	88.3029	88.2172	88.2489	87.082	87.0891	87.2955	87.6082	88.1504	88.9651	89.1816	89.3965	88.39	88.5008	88.7238	88.9494	89.2897	89.9982	90.3112	90.6788	91.1742	91.505	91.8173
Kiribati	Male	0 to 20	Asthma	80.9559	81.2567	81.4621	81.7609	82.196	82.6131	82.7728	82.9048	83.0379	82.4008	82.4361	82.6007	82.8541	83.191	83.7793	84.0353	84.2703	83.7799	84.0217	84.3369	84.6593	85.099	85.7554	86.178	86.6002	87.1098	87.5152	87.9069
Kiribati	Male	1 to 4	Asthma	88.0999	88.4182	88.6938	88.9594	89.377	89.7903	90.0215	90.2423	90.5065	90.0129	90.1529	90.3061	90.5521	90.8256	91.3676	91.5525	91.7347	91.1732	91.3327	91.5771	91.8029	92.1434	92.6861	92.9578	93.2222	93.5424	93.7507	93.9474
Kiribati	Male	10 to 14	Asthma	67.1412	67.5113	67.6176	67.8719	68.3986	68.8826	68.8802	68.8845	68.7785	67.8548	67.6651	67.9154	68.1947	68.6805	69.4367	69.9684	70.3869	70.0067	70.3995	70.7824	71.1879	71.7168	72.4365	72.9832	73.5345	74.2838	75.0085	75.788
Kiribati	Male	15 to 19	Asthma	63.8798	63.7359	63.167	63.8898	63.9353	63.9739	63.8072	63.7522	63.7381	63.7446	63.9392	64.3504	64.7267	65.2991	65.7242	66.3477	66.8908	67.3388	67.8464	68.2932	68.8098	69.358	69.949	70.6296	71.2693	72.0833	72.953	73.8195
Kiribati	Male	5 to 9	Asthma	87.2801	87.6163	87.8667	87.9872	88.4332	88.7593	88.6643	88.5504	88.3806	87.1934	87.0004	87.2216	87.5504	88.0786	89.0122	89.3472	89.6533	88.9008	89.2153	89.5199	89.858	90.2572	90.9373	91.3113	91.7244	92.2479	92.6223	92.9894
Marshall Islands	Both	0 to 20	Asthma	89.2698	89.2347	89.0998	89.0401	89.0714	89.0374	89.034	89.0347	88.9454	88.854	88.8726	89.0744	89.186	89.2852	89.482	89.7081	89.9842	90.2816	90.5893	90.8647	91.1173	91.3599	91.6112	91.8377	92.0299	92.1968	92.3646	92.4936
Marshall Islands	Both	1 to 4	Asthma	94.1586	94.228	94.3168	94.4536	94.5176	94.5894	94.5863	94.5607	94.4766	94.4464	94.4165	94.4487	94.4816	94.4656	94.5517	94.66	94.8196	94.9603	95.1243	95.2564	95.3588	95.4612	95.5775	95.6783	95.761	95.8252	95.8968	95.9418
Marshall Islands	Both	10 to 14	Asthma	87.0052	86.734	85.7743	85.2178	85.2353	84.7459	85.0889	85.806	86.0839	85.5925	85.6529	86.4501	86.5101	86.8644	87.2798	87.701	88.1497	88.6652	89.1698	89.6302	90.0995	90.5805	91.05	91.4877	91.8531	92.1876	92.5231	92.8016
Marshall Islands	Both	15 to 19	Asthma	78.5225	78.1977	77.2438	76.4411	76.633	76.6269	76.9356	77.1023	77.1296	77.1095	77.4564	78.1853	78.7578	79.2822	79.8381	80.4487	81.0299	81.7282	82.3779	83.0106	83.6398	84.2528	84.8428	85.3993	85.9042	86.3716	86.8181	87.2136
Marshall Islands	Both	5 to 9	Asthma	95.5103	95.4984	95.6834	95.8924	96.0067	96.2162	96.099	95.8937	95.727	95.8562	95.9133	95.9812	96.0809	96.0957	96.2175	96.3721	96.5692	96.7959	96.998	97.1843	97.3798	97.5353	97.724	97.8791	97.9977	98.1024	98.2129	98.2851
Marshall Islands	Female	0 to 20	Asthma	91.1235	91.1223	91.1402	91.2049	91.1941	91.1681	91.0457	90.9212	90.7605	90.7075	90.6971	90.7842	90.8662	90.9401	91.1092	91.2994	91.5558	91.8204	92.0993	92.341	92.5511	92.7469	92.9441	93.1224	93.2639	93.3833	93.4995	93.5792
Marshall Islands	Female	1 to 4	Asthma	95.1229	95.1828	95.2321	95.3042	95.3088	95.309	95.2596	95.2038	95.1036	95.0513	94.9976	95.0037	95.0244	95.0204	95.1079	95.2096	95.3612	95.4946	95.646	95.7687	95.8601	95.9502	96.045	96.1253	96.1884	96.2338	96.2826	96.3126
Marshall Islands	Female	10 to 14	Asthma	93.1586	93.0582	93.0275	93.057	93.073	93.0598	92.9308	92.822	92.6903	92.7194	92.8265	93.0786	93.3166	93.5842	93.8685	94.1166	94.3843	94.6663	94.9614	95.2101	95.4534	95.6954	95.9265	96.1432	96.3182	96.4719	96.6255	96.7206
Marshall Islands	Female	15 to 19	Asthma	80.6769	80.6304	80.7073	80.8401	80.8947	80.9153	80.7354	80.5783	80.4207	80.454	80.6268	80.9452	81.3153	81.7323	82.1878	82.6538	83.2016	83.8197	84.4058	84.948	85.4715	85.9606	86.4212	86.8444	87.2172	87.555	87.8651	88.1393
Marshall Islands	Female	5 to 9	Asthma	95.6235	95.5567	95.5517	95.6915	95.7554	95.82	95.7587	95.6956	95.5927	95.6209	95.6749	95.8321	95.8597	95.8665	95.9865	96.1497	96.3597	96.5944	96.8281	97.0312	97.2186	97.3668	97.5357	97.6952	97.7864	97.8748	97.9679	98.0101
Marshall Islands	Male	0 to 20	Asthma	88.3763	88.3046	88.0287	87.8494	87.9125	87.8705	87.98	88.1008	88.088	87.9681	88.0127	88.3042	88.4276	88.5342	88.7322	88.9669	89.2305	89.5265	89.829	90.11	90.3837	90.656	90.945	91.2056	91.4378	91.6433	91.853	92.0239
Marshall Islands	Male	1 to 4	Asthma	93.5888	93.654	93.7671	93.9528	94.069	94.2067	94.252	94.2611	94.2028	94.1996	94.1973	94.2526	94.2931	94.263	94.3357	94.4373	94.5864	94.7181	94.8774	95.0052	95.1097	95.2166	95.3472	95.4628	95.5613	95.6417	95.7329	95.7908
Marshall Islands	Male	10 to 14	Asthma	79.2706	78.7462	76.6103	75.2929	75.2983	74.2092	75.152	76.9168	77.7163	76.6044	76.6252	78.0666	77.8176	78.1638	78.6192	79.1575	79.7603	80.5111	81.2421	81.9467	82.7048	83.5155	84.3241	85.0843	85.739	86.3559	86.9819	87.5551
Marshall Islands	Male	15 to 19	Asthma	76.656	76.0711	74.1395	72.4263	72.7272	72.6786	73.455	73.9354	74.1437	74.0689	74.5847	75.7106	76.4732	77.0922	77.7355	78.4811	79.0843	79.8523	80.5556	81.2723	82.0038	82.7412	83.4625	84.1544	84.7928	85.3885	85.9674	86.4744
Marshall Islands	Male	5 to 9	Asthma	95.2288	95.2772	95.6771	95.9546	96.1209	96.4903	96.3101	95.9495	95.716	95.9631	96.0234	95.9808	96.1615	96.1795	96.2962	96.4302	96.6037	96.8128	96.9657	97.1172	97.3065	97.4539	97.6497	97.7759	97.9123	98.0172	98.1282	98.2162
Federated States of Micronesia	Both	0 to 20	Asthma	88.1353	88.3573	88.5605	88.7907	88.9591	89.2061	89.4148	89.6489	89.8723	90.13	90.4127	90.727	91.0544	91.3982	91.6065	91.7559	91.9311	92.1052	92.2718	92.43	92.5897	92.6924	92.79	92.8917	92.9751	93.0266	93.1101	93.1553
Federated States of Micronesia	Both	1 to 4	Asthma	93.5707	93.7577	93.9167	94.0961	94.2198	94.3855	94.5312	94.7013	94.843	94.995	95.1356	95.286	95.4308	95.5871	95.677	95.718	95.8008	95.8675	95.9448	96.01	96.0736	96.0773	96.0847	96.1173	96.1493	96.1427	96.1712	96.1711
Federated States of Micronesia	Both	10 to 14	Asthma	84.7537	85.1136	85.4883	85.8923	86.2022	86.6443	86.9797	87.358	87.76	88.2281	88.7743	89.3831	90.0467	90.7314	91.1184	91.4228	91.7337	92.0408	92.3082	92.5907	92.8992	93.1722	93.4502	93.7181	93.9386	94.17	94.4352	94.5781
Federated States of Micronesia	Both	15 to 19	Asthma	77.2027	77.5534	77.933	78.3571	78.7267	79.2797	79.7295	80.1861	80.6815	81.271	82.0207	82.8152	83.6198	84.4448	84.9479	85.3999	85.8003	86.2367	86.6239	86.9959	87.3769	87.7476	88.0922	88.3765	88.6129	88.8528	89.0976	89.3562
Federated States of Micronesia	Both	5 to 9	Asthma	93.8031	94.0112	94.2074	94.4408	94.619	94.8586	95.0674	95.2825	95.4879	95.747	96.0244	96.3312	96.6348	96.9362	97.0972	97.2106	97.3561	97.5141	97.6581	97.8249	98.0218	98.1626	98.2852	98.3934	98.4682	98.4948	98.5626	98.5859
Federated States of Micronesia	Female	0 to 20	Asthma	90.0299	90.2196	90.3896	90.5917	90.7476	90.9646	91.1514	91.3665	91.572	91.8058	92.05	92.3281	92.6299	92.9396	93.1317	93.2642	93.3957	93.509	93.6069	93.7068	93.8199	93.8907	93.9564	94.0255	94.0774	94.1041	94.1604	94.189
Federated States of Micronesia	Female	1 to 4	Asthma	94.4806	94.6354	94.7674	94.9198	95.0251	95.1611	95.2808	95.4209	95.5386	95.6638	95.7769	95.9032	96.0358	96.1738	96.256	96.2961	96.3557	96.395	96.4438	96.4824	96.5241	96.5233	96.5238	96.5451	96.5646	96.5575	96.5751	96.5697
Federated States of Micronesia	Female	10 to 14	Asthma	92.0972	92.308	92.5182	92.7544	92.9588	93.2182	93.4292	93.6767	93.9271	94.2373	94.5867	94.9836	95.4216	95.854	96.1021	96.287	96.4611	96.5987	96.6894	96.8144	96.9512	97.0646	97.1873	97.308	97.4018	97.5123	97.6452	97.6901
Federated States of Micronesia	Female	15 to 19	Asthma	80.0814	80.3059	80.5575	80.8666	81.1868	81.619	81.9896	82.3844	82.8234	83.32	83.9262	84.5951	85.3463	86.1254	86.6143	87.0144	87.3291	87.638	87.899	88.1552	88.454	88.7397	89.0054	89.2149	89.3709	89.5339	89.7221	89.9414
Federated States of Micronesia	Female	5 to 9	Asthma	93.6311	93.8275	94.0073	94.2479	94.4283	94.7051	94.9397	95.212	95.4837	95.8037	96.1196	96.4463	96.7525	97.048	97.1871	97.2739	97.3827	97.5206	97.6197	97.7658	97.9427	98.0685	98.1783	98.2749	98.34	98.3512	98.4122	98.4375
Federated States of Micronesia	Male	0 to 20	Asthma	87.2953	87.5272	87.7417	87.9764	88.1393	88.3917	88.601	88.8294	89.0461	89.3005	89.592	89.905	90.2112	90.5383	90.7255	90.8669	91.0734	91.3055	91.5404	91.7536	91.9518	92.0803	92.2037	92.3312	92.4403	92.5132	92.6174	92.676
Federated States of Micronesia	Male	1 to 4	Asthma	93.1056	93.3052	93.4743	93.6618	93.7902	93.969	94.1261	94.3092	94.4601	94.6231	94.7768	94.9326	95.0665	95.2162	95.2954	95.3267	95.4293	95.5274	95.637	95.7317	95.8165	95.8262	95.8419	95.8846	95.9279	95.923	95.9609	95.9664
Federated States of Micronesia	Male	10 to 14	Asthma	75.6608	76.2034	76.7782	77.382	77.8183	78.4825	78.9696	79.5051	80.082	80.735	81.5159	82.325	83.1414	83.9995	84.4241	84.7891	85.2629	85.8334	86.3897	86.9358	87.5026	87.9976	88.4882	88.9555	89.3465	89.7409	90.1836	90.4537
Federated States of Micronesia	Male	15 to 19	Asthma	74.6142	75.0887	75.592	76.1254	76.5387	77.2038	77.7252	78.2352	78.7774	79.4496	80.3321	81.2428	82.0909	82.9509	83.4607	83.9616	84.4504	85.0203	85.5364	86.0234	86.4804	86.9312	87.3489	87.7025	88.0144	88.326	88.6217	88.9119
Federated States of Micronesia	Male	5 to 9	Asthma	93.8207	94.0339	94.2446	94.466	94.6429	94.8364	95.0151	95.1658	95.2924	95.4744	95.6976	95.9663	96.2482	96.534	96.704	96.8371	97.0154	97.1747	97.356	97.5255	97.7295	97.8744	97.9994	98.1098	98.1862	98.2239	98.2924	98.3068
Papua New Guinea	Both	0 to 20	Asthma	77.6606	78.0926	78.645	79.523	80.1027	80.369	80.3675	80.0463	78.8809	78.6565	78.9154	79.0927	79.2097	79.5402	79.6274	79.3792	79.1233	79.3742	79.6944	80.2137	80.6751	81.1791	81.5348	81.8531	82.4306	83.2066	83.364	83.7627
Papua New Guinea	Both	1 to 4	Asthma	85.7713	86.2198	86.7601	87.5727	88.0652	88.2728	88.1856	87.8113	86.6784	86.4483	86.6616	86.8093	86.9295	87.2526	87.3409	87.0763	86.7656	86.9458	87.1985	87.6548	88.0488	88.463	88.7131	88.9115	89.3139	89.9181	89.8901	90.1292
Papua New Guinea	Both	10 to 14	Asthma	67.7056	68.18	68.7865	69.7324	70.4671	70.8535	71.1165	71.0701	70.2213	70.1123	70.364	70.6187	70.8444	71.206	71.4125	71.388	71.3637	71.7502	72.174	72.7525	73.3808	74.0658	74.5838	75.0037	75.788	76.6288	77.0612	77.5435
Papua New Guinea	Both	15 to 19	Asthma	61.0911	61.468	62.0095	62.8245	63.6497	64.2038	64.7768	65.1085	64.8931	65.0571	65.5932	65.7989	65.7253	65.7951	65.8842	66.1346	66.4358	66.8338	67.3035	67.9108	68.4289	69.01	69.5452	70.1189	70.751	71.4253	72.058	72.5794
Papua New Guinea	Both	5 to 9	Asthma	85.1453	85.2787	85.5208	86.119	86.4908	86.618	86.5787	86.2631	85.1335	84.8285	84.969	85.161	85.3249	85.6615	85.6708	85.3138	85.1264	85.4973	85.9192	86.434	86.9215	87.4456	87.816	88.1079	88.7362	89.5001	89.664	90.0578
Papua New Guinea	Female	0 to 20	Asthma	81.1574	81.4655	81.8786	82.5525	82.9993	83.2049	83.1688	82.8493	81.7911	81.4874	81.6928	81.8981	82.073	82.4436	82.5776	82.3581	82.1334	82.3394	82.5941	83.0126	83.3864	83.7832	84.0446	84.2699	84.7174	85.3419	85.4312	85.7113
Papua New Guinea	Female	1 to 4	Asthma	87.537	87.8793	88.294	88.9109	89.2924	89.4473	89.3543	89.0093	88.0509	87.8071	88.0078	88.2021	88.3779	88.7149	88.8567	88.6742	88.4579	88.6258	88.8537	89.2327	89.5725	89.9105	90.115	90.2757	90.5904	91.0696	91.0546	91.2178
Papua New Guinea	Female	10 to 14	Asthma	79.2999	79.6524	80.1313	80.8615	81.4185	81.7839	82.0437	82.0885	81.4301	81.2147	81.4148	81.768	82.218	82.8033	83.1332	83.0908	83.0129	83.2341	83.4407	83.7817	84.1175	84.5194	84.7829	84.9664	85.4471	85.9823	86.1923	86.4423
Papua New Guinea	Female	15 to 19	Asthma	67.6526	67.8943	68.2428	68.7534	69.3014	69.7224	70.1356	70.3521	70.0797	69.9169	70.1399	70.2466	70.1969	70.3048	70.383	70.5182	70.7233	71.0691	71.4574	71.9658	72.3692	72.7887	73.19	73.6267	74.0804	74.55	74.9492	75.2682
Papua New Guinea	Female	5 to 9	Asthma	87.1414	87.135	87.248	87.7017	87.9679	88.0319	87.9038	87.531	86.3554	85.922	85.9637	86.067	86.13	86.3723	86.2461	85.7322	85.4028	85.6662	85.9754	86.4176	86.8224	87.2708	87.5318	87.7302	88.3173	89.0538	89.1342	89.4931
Papua New Guinea	Male	0 to 20	Asthma	76.2833	76.7903	77.4218	78.4092	79.0591	79.3574	79.3856	79.0877	77.9185	77.7772	78.0591	78.1896	78.2316	78.4826	78.5045	78.2425	77.9758	78.2468	78.5999	79.1697	79.6737	80.2352	80.6484	81.0265	81.6775	82.5305	82.7383	83.2149
Papua New Guinea	Male	1 to 4	Asthma	85.1899	85.6962	86.3039	87.2248	87.7757	88.0128	87.9376	87.5676	86.3706	86.1707	86.376	86.4644	86.5157	86.7891	86.8094	86.4835	86.1059	86.2814	86.5342	87.0254	87.4366	87.8893	88.163	88.3823	88.8379	89.515	89.4788	89.776
Papua New Guinea	Male	10 to 14	Asthma	53.6665	54.3196	55.118	56.3705	57.3357	57.7807	58.0701	57.9443	56.8505	56.828	57.1253	57.1983	57.0107	56.924	56.8031	56.7185	56.7502	57.3473	58.029	58.9061	59.8878	60.9063	61.7073	62.3866	63.5218	64.7083	65.3784	66.1096
Papua New Guinea	Male	15 to 19	Asthma	55.4994	55.9841	56.6898	57.7623	58.828	59.5003	60.2115	60.645	60.4796	60.9199	61.7156	62.0039	61.9056	61.9236	61.9886	62.3139	62.6878	63.1276	63.6692	64.3637	64.9806	65.7026	66.3534	67.0458	67.8322	68.6839	69.523	70.2262
Papua New Guinea	Male	5 to 9	Asthma	82.806	83.0918	83.4668	84.2019	84.6737	84.8614	84.916	84.6653	83.6138	83.4516	83.6836	83.9499	84.1957	84.6018	84.7387	84.5506	84.5246	85.0078	85.5509	86.1395	86.7172	87.3243	87.8223	88.2259	88.8977	89.6916	89.9628	90.4033
Samoa	Both	0 to 20	Asthma	90.6483	90.7825	90.943	91.0813	91.2115	91.3706	91.5057	91.6243	91.7614	91.7837	91.9295	92.0901	92.2587	92.3894	92.4877	92.5688	92.6822	92.8528	93.0075	93.1695	93.212	93.2832	93.3023	93.353	93.4033	93.4389	93.467	93.4915
Samoa	Both	1 to 4	Asthma	94.8907	94.9777	95.0518	95.1282	95.2135	95.2995	95.3977	95.4911	95.5757	95.5391	95.584	95.6399	95.7119	95.7865	95.8416	95.8747	95.9167	95.9603	96.0185	96.0553	96.0398	96.0441	96.0452	96.0855	96.1421	96.1942	96.2282	96.2443
Samoa	Both	10 to 14	Asthma	88.2683	88.546	88.9093	89.136	89.597	90.3125	91.3195	91.552	91.7897	91.8675	92.1755	92.5703	92.982	93.3059	93.605	93.9042	94.1632	94.6413	94.9919	95.3784	95.5338	95.9209	95.9722	96.0913	96.191	96.3097	96.4108	96.4906
Samoa	Both	15 to 19	Asthma	85.0737	85.1596	85.4132	85.5842	85.6231	85.6981	85.3248	85.5552	85.8117	86.0287	86.4086	86.8155	87.2409	87.6254	87.9895	88.3605	88.8373	89.4086	89.8798	90.3498	90.589	90.751	90.8702	90.9949	91.122	91.246	91.3686	91.4858
Samoa	Both	5 to 9	Asthma	96.3716	96.5086	96.6886	96.9037	97.0296	97.1966	97.31	97.453	97.6075	97.6029	97.7531	97.8996	98.0784	98.1863	98.2877	98.3791	98.5151	98.6943	98.7838	98.9835	98.9761	99.0148	99.0267	99.0715	99.1464	99.1855	99.2365	99.2679
Samoa	Female	0 to 20	Asthma	91.8746	91.99	92.1468	92.2886	92.4127	92.5275	92.6283	92.688	92.7651	92.7603	92.8739	93.0216	93.1866	93.3186	93.4232	93.5066	93.6443	93.8193	93.9421	94.1438	94.1668	94.2249	94.2413	94.2864	94.3285	94.356	94.3768	94.3967
Samoa	Female	1 to 4	Asthma	95.7308	95.8033	95.8621	95.9196	95.9819	96.0327	96.0933	96.1397	96.1841	96.1533	96.1796	96.2218	96.278	96.3381	96.385	96.4151	96.4483	96.4843	96.5258	96.5529	96.541	96.535	96.5322	96.5568	96.593	96.6237	96.6444	96.6507
Samoa	Female	10 to 14	Asthma	92.8505	93.0173	93.2941	93.5764	93.8319	94.0865	94.2953	94.4054	94.5048	94.538	94.7775	95.1163	95.4878	95.7874	96.0679	96.3295	96.7152	97.2321	97.4471	97.9941	98.0475	98.239	98.2656	98.3238	98.3682	98.4434	98.4981	98.5398
Samoa	Female	15 to 19	Asthma	85.6386	85.6293	85.9278	86.1932	86.4358	86.687	86.8922	86.989	87.0861	87.1605	87.4123	87.7476	88.148	88.5028	88.835	89.1677	89.7288	90.2926	90.6735	91.2534	91.3857	91.5059	91.587	91.7228	91.8547	91.9874	92.105	92.2248
Samoa	Female	5 to 9	Asthma	95.2938	95.4651	95.6834	95.8755	96.0425	96.246	96.4354	96.569	96.7258	96.6979	96.8717	97.0663	97.2839	97.4319	97.5704	97.6857	97.8736	98.0994	98.2153	98.5418	98.5261	98.6454	98.6586	98.7189	98.8036	98.8549	98.9057	98.939
Samoa	Male	0 to 20	Asthma	90.2078	90.3452	90.4932	90.615	90.7406	90.9315	91.0925	91.2628	91.4494	91.4969	91.6612	91.8204	91.9782	92.0963	92.18	92.2519	92.3306	92.4806	92.6524	92.7591	92.8163	92.8936	92.9136	92.9659	93.0213	93.0636	93.0979	93.1259
Samoa	Male	1 to 4	Asthma	94.3452	94.4312	94.5082	94.5938	94.6946	94.8118	94.9464	95.088	95.2138	95.1805	95.2443	95.3088	95.3861	95.4626	95.5155	95.5447	95.5911	95.6388	95.7102	95.7547	95.7368	95.7515	95.7568	95.8101	95.8834	95.9535	95.9985	96.0236
Samoa	Male	10 to 14	Asthma	82.4872	82.8595	83.3077	83.4614	84.1668	85.4409	87.4162	87.8093	88.2242	88.3631	88.7641	89.2378	89.7101	90.0688	90.3935	90.7413	90.8473	91.2914	91.8279	92.0279	92.3101	92.9448	93.0202	93.2083	93.3699	93.5388	93.6934	93.8172
Samoa	Male	15 to 19	Asthma	84.6484	84.8485	85.0681	85.1502	84.987	84.885	83.9256	84.2885	84.6999	85.0512	85.5503	86.025	86.4761	86.894	87.2963	87.7124	88.1004	88.6697	89.2222	89.5652	89.9093	90.1095	90.264	90.3751	90.4947	90.608	90.7363	90.8512
Samoa	Male	5 to 9	Asthma	97.3849	97.491	97.6249	97.8588	97.9227	98.0363	98.0443	98.1705	98.2878	98.2838	98.3871	98.473	98.6092	98.6759	98.7345	98.7958	98.8632	98.9767	99.0246	99.0671	99.0672	99.0107	99.0181	99.0415	99.1012	99.1241	99.1739	99.202
Solomon Islands	Both	0 to 20	Asthma	90.0197	90.1361	90.3008	90.4686	90.6235	90.7761	90.8711	90.9789	90.7931	90.7906	90.8569	90.9298	91.0498	91.2966	91.5612	91.6548	91.7672	91.8329	91.9973	92.1636	92.2617	92.4074	92.5667	92.6427	92.7638	92.7844	92.8734	92.9529
Solomon Islands	Both	1 to 4	Asthma	94.235	94.3327	94.4667	94.5987	94.7107	94.8096	94.8651	94.9396	94.7204	94.6755	94.7146	94.7567	94.8475	95.0597	95.2825	95.3322	95.4026	95.4089	95.5083	95.6149	95.6537	95.7305	95.8275	95.8471	95.9088	95.8754	95.9172	95.9528
Solomon Islands	Both	10 to 14	Asthma	89.9238	90.1029	90.3665	90.6371	90.9087	91.1875	91.3831	91.5896	91.5248	91.636	91.7207	91.8331	91.9806	92.2474	92.5381	92.694	92.859	93.0252	93.3086	93.5594	93.7899	94.0484	94.2974	94.4662	94.668	94.7763	94.9152	95.0568
Solomon Islands	Both	15 to 19	Asthma	82.8549	83.0937	83.4439	83.7571	84.1107	84.5047	84.818	85.0928	85.3026	85.5599	85.735	85.8631	85.9948	86.2023	86.4369	86.6626	86.9266	87.2906	87.6985	88.0596	88.3902	88.7533	89.0877	89.3703	89.6576	89.8731	90.0873	90.2677
Solomon Islands	Both	5 to 9	Asthma	96.7966	96.9009	96.9972	97.1406	97.2527	97.3781	97.4477	97.5416	97.3638	97.361	97.4141	97.4611	97.5311	97.696	97.8998	97.9685	98.0385	98.0604	98.1598	98.277	98.3104	98.4223	98.537	98.5692	98.654	98.6544	98.7096	98.7583
Solomon Islands	Female	0 to 20	Asthma	92.0148	92.0948	92.2106	92.3209	92.419	92.5056	92.5524	92.6057	92.4363	92.4129	92.4543	92.5294	92.6776	92.9266	93.1715	93.2653	93.3426	93.3621	93.4404	93.5278	93.5769	93.6705	93.7838	93.833	93.92	93.9277	93.9965	94.0571
Solomon Islands	Female	1 to 4	Asthma	95.182	95.2677	95.3788	95.4784	95.5553	95.6165	95.6473	95.687	95.5221	95.484	95.509	95.5545	95.6612	95.8541	96.039	96.0933	96.1469	96.1463	96.1987	96.2599	96.2747	96.3181	96.3795	96.3831	96.4189	96.3858	96.4067	96.4234
Solomon Islands	Female	10 to 14	Asthma	95.5654	95.6473	95.778	95.9199	96.0419	96.1527	96.2448	96.3235	96.2449	96.2768	96.321	96.4089	96.5618	96.7836	97.0047	97.1095	97.186	97.2218	97.3134	97.368	97.4694	97.5621	97.6918	97.7682	97.8692	97.9076	97.9942	98.0629
Solomon Islands	Female	15 to 19	Asthma	86.4955	86.6422	86.8629	87.0485	87.261	87.4796	87.6214	87.7269	87.7701	87.8577	87.9245	88.0652	88.3291	88.6985	89.064	89.3295	89.4983	89.6632	89.8332	90.0002	90.1742	90.4248	90.6449	90.8344	91.046	91.197	91.3592	91.5035
Solomon Islands	Female	5 to 9	Asthma	97.1588	97.2166	97.2782	97.3632	97.4556	97.5428	97.5875	97.664	97.4831	97.4708	97.5188	97.5766	97.6672	97.8489	98.051	98.1068	98.1542	98.1478	98.2058	98.2816	98.2948	98.3786	98.4841	98.5192	98.59	98.5765	98.6322	98.6791
Solomon Islands	Male	0 to 20	Asthma	88.9149	89.0551	89.2528	89.461	89.6577	89.8611	89.9957	90.1488	89.9644	89.9822	90.0645	90.1158	90.1694	90.3571	90.5863	90.6486	90.793	90.9269	91.1962	91.4493	91.5972	91.7849	91.9781	92.0748	92.2192	92.25	92.3499	92.4393
Solomon Islands	Male	1 to 4	Asthma	93.6598	93.7571	93.9003	94.0519	94.189	94.3182	94.3952	94.5002	94.2476	94.2008	94.2494	94.2749	94.3194	94.506	94.7266	94.7487	94.8335	94.8636	95.0283	95.1907	95.2587	95.3665	95.4941	95.5298	95.6135	95.5831	95.6424	95.6937
Solomon Islands	Male	10 to 14	Asthma	82.9666	83.2606	83.6837	84.1104	84.5587	85.0351	85.3629	85.7264	85.6799	85.8882	86.0198	86.1043	86.1183	86.2813	86.5171	86.639	86.9259	87.347	87.9953	88.584	89.0285	89.5134	89.9361	90.2335	90.57	90.7651	90.9731	91.1986
Solomon Islands	Male	15 to 19	Asthma	79.3779	79.7	80.1751	80.6109	81.1048	81.6723	82.1561	82.5999	82.9743	83.3973	83.675	83.7704	83.7221	83.6948	83.7187	83.8566	84.2416	84.8836	85.6071	86.2102	86.7187	87.201	87.6541	88.0312	88.3929	88.6717	88.9358	89.1498
Solomon Islands	Male	5 to 9	Asthma	96.205	96.3562	96.4845	96.6884	96.8135	96.976	97.0688	97.1768	97.0058	97.0122	97.0676	97.0959	97.1294	97.2538	97.437	97.5112	97.5993	97.6409	97.7693	97.9157	97.9586	98.0916	98.2041	98.2222	98.315	98.3272	98.3762	98.4239
Tonga	Both	0 to 20	Asthma	92.8121	92.8669	92.9819	93.0174	93.0364	93.1264	93.1368	93.0969	93.0087	92.85	92.8398	92.8657	92.9059	92.9691	93.064	93.1369	93.2225	93.3384	93.4893	93.6235	93.6894	93.7788	93.8572	93.9304	93.9995	94.0694	94.1338	94.1867
Tonga	Both	1 to 4	Asthma	95.3294	95.3621	95.4199	95.4341	95.4661	95.4938	95.5246	95.5732	95.6228	95.5437	95.5961	95.6467	95.7035	95.774	95.8641	95.9186	95.9581	96.009	96.0724	96.1276	96.1484	96.1825	96.208	96.2289	96.2492	96.2669	96.2855	96.2983
Tonga	Both	10 to 14	Asthma	95.0669	95.1879	95.4573	95.6458	95.7108	95.9113	96.0185	95.8898	95.4157	95.0136	94.8477	94.8751	95.0516	95.1529	95.2987	95.4188	95.5601	95.7478	95.9941	96.2157	96.2895	96.4326	96.551	96.6873	96.8014	96.9193	97.0477	97.1461
Tonga	Both	15 to 19	Asthma	90.5461	90.6212	90.9841	91.2565	91.3468	91.6751	91.7734	91.5526	90.9698	90.53	90.4001	90.4295	90.3173	90.4323	90.6076	90.7724	91.042	91.3259	91.7421	92.0499	92.155	92.3125	92.4584	92.587	92.7049	92.8209	92.9244	93.0247
Tonga	Both	5 to 9	Asthma	98.3859	98.4182	98.5205	98.4839	98.4857	98.6924	98.5859	98.4746	98.5132	98.5361	98.5304	98.5252	98.5933	98.6276	98.6725	98.7082	98.724	98.7586	98.8186	98.8825	98.9044	98.9633	99.0142	99.0537	99.0903	99.1395	99.1731	99.2231
Tonga	Female	0 to 20	Asthma	94.2153	94.2379	94.2955	94.2853	94.2808	94.316	94.302	94.2517	94.1996	94.0875	94.123	94.1701	94.1797	94.2353	94.3155	94.3697	94.4399	94.541	94.6663	94.7768	94.8354	94.9046	94.9677	95.0258	95.0818	95.1403	95.1895	95.2341
Tonga	Female	1 to 4	Asthma	96.2982	96.303	96.3251	96.3263	96.3403	96.3499	96.3589	96.3836	96.4067	96.339	96.3637	96.3974	96.4418	96.4952	96.5616	96.5989	96.629	96.6626	96.7028	96.7337	96.7407	96.7505	96.7551	96.7589	96.7635	96.7671	96.7703	96.7683
Tonga	Female	10 to 14	Asthma	97.8887	97.977	98.1046	98.1479	98.1676	98.2362	98.259	98.1862	97.9702	97.8808	98.0862	98.274	98.2534	98.3474	98.4485	98.5026	98.5681	98.6548	98.7303	98.8254	98.8724	98.9243	98.9674	99.016	99.0532	99.0915	99.1256	99.1555
Tonga	Female	15 to 19	Asthma	91.8597	91.8685	92.0384	92.0783	92.1171	92.2287	92.2291	92.0744	91.916	91.6623	91.865	92.0872	91.9207	92.1053	92.3575	92.5574	92.8039	93.0716	93.432	93.6817	93.7498	93.8586	93.9572	94.0331	94.1043	94.1817	94.2356	94.3144
Tonga	Female	5 to 9	Asthma	98.0084	98.0237	98.1212	98.0884	98.0642	98.1954	98.1555	98.0599	98.0835	98.1262	98.1223	98.1104	98.1976	98.2298	98.2703	98.2848	98.2863	98.3349	98.4149	98.4892	98.5104	98.5785	98.6397	98.6863	98.7269	98.7818	98.8228	98.8849
Tonga	Male	0 to 20	Asthma	92.0152	92.0962	92.257	92.3343	92.3758	92.5114	92.5457	92.5216	92.4108	92.2256	92.1773	92.1808	92.2405	92.298	92.3907	92.468	92.5548	92.6695	92.8282	92.9706	93.0354	93.1355	93.2208	93.3013	93.3766	93.4509	93.5247	93.5816
Tonga	Male	1 to 4	Asthma	94.6165	94.6768	94.7682	94.7967	94.8465	94.8924	94.9444	95.0147	95.0883	95.0063	95.082	95.1416	95.1971	95.2667	95.3616	95.4204	95.4604	95.5218	95.6026	95.6784	95.712	95.7696	95.8157	95.854	95.89	95.9222	95.9566	95.9852
Tonga	Male	10 to 14	Asthma	91.2821	91.4512	91.8977	92.2628	92.3854	92.7461	92.9665	92.8008	92.0613	91.3414	90.798	90.6537	91.0314	91.1148	91.2777	91.4383	91.6262	91.8883	92.307	92.6563	92.7387	92.9826	93.1794	93.4085	93.6044	93.8105	94.0496	94.2301
Tonga	Male	15 to 19	Asthma	89.2735	89.4127	89.9628	90.4655	90.607	91.1521	91.35	91.0668	90.064	89.4461	88.9865	88.8243	88.7716	88.8196	88.9191	89.0463	89.3336	89.6297	90.0984	90.4636	90.608	90.8148	91.0078	91.1886	91.3518	91.5044	91.6562	91.7748
Tonga	Male	5 to 9	Asthma	98.3308	98.381	98.4819	98.4378	98.4643	98.745	98.5612	98.4224	98.4603	98.4496	98.4344	98.433	98.4754	98.5068	98.5496	98.6031	98.6314	98.6477	98.683	98.7338	98.756	98.8017	98.837	98.8647	98.8941	98.9325	98.954	98.9843
Vanuatu	Both	0 to 20	Asthma	89.02	89.1149	89.1824	89.2275	89.3282	89.3892	89.3917	89.3498	89.2701	88.9684	89.0791	89.1938	89.3175	89.5216	89.9367	89.9773	90.1073	90.0461	90.2824	90.5364	90.7504	90.9551	91.2562	91.4578	91.5567	91.7314	91.7411	91.8657
Vanuatu	Both	1 to 4	Asthma	94.2663	94.3441	94.3993	94.4407	94.5124	94.5484	94.5261	94.4659	94.3584	94.0239	94.0483	94.1007	94.1968	94.3661	94.7239	94.739	94.8045	94.6708	94.7924	94.9356	95.0425	95.1425	95.329	95.4314	95.4428	95.5315	95.4685	95.5182
Vanuatu	Both	10 to 14	Asthma	86.4125	86.5862	86.7413	86.8341	87.025	87.1686	87.2518	87.2883	87.3225	87.1661	87.4096	87.6086	87.7332	87.9509	88.4071	88.5108	88.7446	88.8147	89.1913	89.5573	89.8972	90.2304	90.6515	90.9616	91.1458	91.3932	91.4905	91.6974
Vanuatu	Both	15 to 19	Asthma	77.0773	77.2313	77.3205	77.3984	77.618	77.8168	78.0183	78.1875	78.3853	78.6063	79.1138	79.4327	79.5517	79.7306	79.9976	80.2433	80.767	81.3006	82.0066	82.6641	83.253	83.7626	84.2847	84.732	85.1024	85.4575	85.765	86.0916
Vanuatu	Both	5 to 9	Asthma	95.0747	95.1473	95.2213	95.268	95.382	95.4501	95.4455	95.3821	95.2731	94.8843	94.9854	95.1014	95.2316	95.447	95.9661	95.988	96.0703	95.8832	96.0637	96.2731	96.4483	96.6389	96.9408	97.0944	97.1343	97.2586	97.1846	97.2754
Vanuatu	Female	0 to 20	Asthma	91.0144	91.0694	91.1155	91.1453	91.2186	91.2594	91.2421	91.196	91.1166	90.8425	90.9267	91.0208	91.1524	91.3607	91.7448	91.7952	91.9227	91.9111	92.1333	92.353	92.5112	92.6495	92.8737	93.0116	93.0658	93.1799	93.1494	93.2025
Vanuatu	Female	1 to 4	Asthma	95.0306	95.0991	95.1518	95.1905	95.2523	95.2811	95.2575	95.2038	95.1073	94.8325	94.8485	94.8953	94.9979	95.1628	95.4689	95.5034	95.577	95.5053	95.6117	95.7276	95.8022	95.8703	96.0027	96.068	96.0654	96.1164	96.0569	96.0683
Vanuatu	Female	10 to 14	Asthma	93.6101	93.6735	93.7313	93.7779	93.8745	93.9385	93.9602	93.9542	93.9572	93.8449	94.0113	94.1705	94.3389	94.5737	94.9423	95.0473	95.1912	95.2541	95.4858	95.6824	95.8316	95.9643	96.161	96.2813	96.3459	96.443	96.4345	96.4679
Vanuatu	Female	15 to 19	Asthma	80.5526	80.6003	80.6417	80.6498	80.7437	80.8211	80.8956	80.9882	81.1187	81.1958	81.536	81.7574	81.9173	82.1768	82.5408	82.7516	83.2113	83.742	84.4469	85.0808	85.5885	85.9548	86.3716	86.7107	86.9592	87.1976	87.3316	87.4905
Vanuatu	Female	5 to 9	Asthma	95.7094	95.736	95.7917	95.8247	95.9239	95.9927	95.9617	95.8974	95.7919	95.4186	95.5063	95.5943	95.6937	95.8964	96.3909	96.3966	96.4691	96.2932	96.4808	96.674	96.8099	96.9476	97.2052	97.32	97.3168	97.4047	97.2702	97.3123
Vanuatu	Male	0 to 20	Asthma	88.0014	88.126	88.2082	88.2641	88.3829	88.4586	88.4797	88.4465	88.374	88.0712	88.1971	88.3181	88.4164	88.5893	88.9881	89.004	89.1087	88.9786	89.1841	89.4335	89.6816	89.9423	90.3049	90.5645	90.711	90.944	91.0052	91.2017
Vanuatu	Male	1 to 4	Asthma	93.8723	93.9521	94.0048	94.0444	94.12	94.1605	94.142	94.0821	93.9743	93.611	93.6419	93.6938	93.7704	93.923	94.2946	94.2804	94.3202	94.1161	94.2276	94.3769	94.5076	94.6367	94.8714	95.0115	95.0433	95.1721	95.1182	95.2112
Vanuatu	Male	10 to 14	Asthma	77.4622	77.7819	78.0533	78.2249	78.5372	78.7756	78.9286	79.011	79.0785	78.8564	79.1851	79.3919	79.3783	79.4617	79.9172	79.9282	80.1856	80.156	80.6204	81.1372	81.6978	82.307	83.0457	83.6344	84.0179	84.5181	84.8201	85.3318
Vanuatu	Male	15 to 19	Asthma	73.9144	74.1658	74.2978	74.4434	74.7853	75.1045	75.4312	75.6751	75.9374	76.296	76.9609	77.3697	77.4432	77.5306	77.6827	77.9521	78.5236	79.0359	79.7114	80.3662	81.0275	81.6911	82.3244	82.8888	83.3928	83.8734	84.3663	84.8655
Vanuatu	Male	5 to 9	Asthma	94.1389	94.2603	94.3493	94.4071	94.5331	94.5963	94.6228	94.5621	94.4523	94.0575	94.1696	94.3103	94.4672	94.6822	95.2064	95.2386	95.3196	95.1099	95.2572	95.4614	95.6662	95.9057	96.2406	96.4255	96.506	96.6593	96.6492	96.7802
Central Asia	Both	0 to 20	Asthma	92.4006	92.4025	92.4061	92.3906	92.4434	92.5114	92.5613	92.6163	92.7096	92.8935	93.0374	93.1764	93.2686	93.3869	93.4741	93.5285	93.6077	93.6741	93.716	93.7525	93.7592	93.7598	93.7549	93.7461	93.7578	93.7661	93.7855	93.8225
Central Asia	Both	1 to 4	Asthma	95.0601	95.0374	95.0755	95.1006	95.1548	95.1865	95.1922	95.2169	95.2685	95.3484	95.4388	95.5101	95.5309	95.5598	95.5831	95.6299	95.6919	95.7383	95.7635	95.7911	95.8111	95.833	95.8513	95.8636	95.8802	95.8892	95.8955	95.8983
Central Asia	Both	10 to 14	Asthma	95.7096	95.7051	95.6892	95.6237	95.5822	95.582	95.6227	95.6523	95.7433	96.0034	96.129	96.3052	96.4476	96.632	96.7913	96.892	97.0234	97.1432	97.2819	97.3992	97.4738	97.5224	97.5588	97.5732	97.6064	97.6149	97.6422	97.6904
Central Asia	Both	15 to 19	Asthma	91.2689	91.1454	90.9176	90.6586	90.6456	90.6594	90.6251	90.6837	90.8559	91.2798	91.5635	91.8675	92.0948	92.4367	92.7292	92.8636	93.0721	93.2782	93.4524	93.6474	93.7523	93.8272	93.8722	93.8819	93.9204	93.9537	93.9814	93.9933
Central Asia	Both	5 to 9	Asthma	98.0027	98.0449	97.9712	97.8769	97.8716	97.9485	98.0189	98.0527	98.1297	98.2983	98.4445	98.5568	98.6634	98.7818	98.827	98.8829	98.9732	99.0711	99.1296	99.1786	99.229	99.2778	99.2981	99.3105	99.3352	99.3427	99.3512	99.3969
Central Asia	Female	0 to 20	Asthma	93.8637	93.8794	93.9037	93.9017	93.9401	93.9974	94.0545	94.1123	94.1803	94.3018	94.4185	94.5089	94.5598	94.6256	94.6902	94.7226	94.7516	94.7854	94.7838	94.7833	94.7692	94.7488	94.7334	94.7227	94.721	94.7194	94.7294	94.7516
Central Asia	Female	1 to 4	Asthma	95.6739	95.6637	95.6933	95.7104	95.7481	95.7536	95.7602	95.7883	95.8223	95.8905	95.9633	96.0115	96.0346	96.0636	96.0927	96.1227	96.1478	96.1687	96.1741	96.1894	96.1972	96.2093	96.2158	96.2186	96.2267	96.2262	96.2277	96.2281
Central Asia	Female	10 to 14	Asthma	98.3482	98.3256	98.3051	98.2322	98.1879	98.2019	98.2792	98.3217	98.3641	98.4784	98.5523	98.647	98.708	98.7974	98.8961	98.9582	99.0459	99.1452	99.2068	99.2762	99.3289	99.3483	99.3782	99.3918	99.4193	99.4431	99.4476	99.4538
Central Asia	Female	15 to 19	Asthma	93.8395	93.837	93.7359	93.6024	93.551	93.5983	93.6052	93.5932	93.633	93.8301	94.0046	94.111	94.1549	94.2923	94.4518	94.5396	94.6331	94.7606	94.8506	94.9387	94.999	95.0485	95.0919	95.1263	95.1256	95.1215	95.1417	95.1357
Central Asia	Female	5 to 9	Asthma	98.8212	98.8352	98.8174	98.747	98.7349	98.7712	98.7873	98.8227	98.8852	98.9761	99.0766	99.1454	99.1878	99.2302	99.2778	99.3044	99.3373	99.3962	99.4046	99.4223	99.4536	99.4706	99.4853	99.5058	99.5285	99.5341	99.5284	99.5381
Central Asia	Male	0 to 20	Asthma	91.4795	91.4648	91.4433	91.4125	91.4762	91.549	91.5841	91.6284	91.7405	91.9784	92.1395	92.3218	92.4539	92.6232	92.7291	92.8045	92.936	93.0353	93.126	93.2042	93.2366	93.2635	93.273	93.2687	93.2958	93.3158	93.3444	93.3952
Central Asia	Male	1 to 4	Asthma	94.7277	94.6932	94.7382	94.771	94.8399	94.9007	94.9048	94.9222	94.9889	95.0738	95.1754	95.2663	95.2807	95.3046	95.3164	95.3784	95.4809	95.5558	95.6047	95.6458	95.6792	95.711	95.7421	95.7647	95.79	95.8099	95.8215	95.8271
Central Asia	Male	10 to 14	Asthma	92.3356	92.3599	92.3525	92.2983	92.263	92.2435	92.2291	92.2412	92.4084	92.8928	93.0981	93.3987	93.6633	93.9914	94.2416	94.4004	94.5971	94.7461	94.9989	95.1872	95.2941	95.3861	95.4319	95.4473	95.4889	95.4746	95.5364	95.6478
Central Asia	Male	15 to 19	Asthma	88.4069	88.1293	87.746	87.3361	87.3696	87.3367	87.2494	87.3916	87.7233	88.4153	88.8253	89.3668	89.816	90.402	90.8502	91.0376	91.3806	91.673	91.9423	92.2623	92.4196	92.5251	92.5723	92.5527	92.6415	92.7226	92.7602	92.7954
Central Asia	Male	5 to 9	Asthma	96.8889	96.9754	96.8283	96.7097	96.7184	96.8522	96.9994	97.0268	97.1169	97.3872	97.5895	97.7598	97.9579	98.1845	98.2245	98.3212	98.4884	98.6326	98.7564	98.8442	98.9165	99.0074	99.0334	99.0325	99.0581	99.0683	99.0978	99.1934
Armenia	Both	0 to 20	Asthma	93.9343	93.965	93.9866	94.0278	94.0867	94.1705	94.2637	94.3495	94.4196	94.488	94.535	94.5789	94.5902	94.5814	94.5646	94.5329	94.4927	94.4462	94.3888	94.3224	94.2687	94.2134	94.1811	94.1622	94.1425	94.1352	94.1547	94.164
Armenia	Both	1 to 4	Asthma	96.0319	96.0271	96.0198	96.0199	96.0184	96.0203	96.0155	96.0221	96.0225	96.0234	96.0238	96.0252	96.0201	96.0199	96.0186	96.0254	96.0342	96.0363	96.0488	96.05	96.0554	96.0473	96.0469	96.0451	96.0429	96.0368	96.0365	96.029
Armenia	Both	10 to 14	Asthma	98.1095	98.1416	98.1338	98.1205	98.1392	98.1567	98.1824	98.1663	98.1631	98.1712	98.2012	98.2151	98.2142	98.2143	98.2168	98.2286	98.2202	98.2298	98.2385	98.2292	98.2272	98.215	98.2387	98.2459	98.2481	98.2811	98.2691	98.2652
Armenia	Both	15 to 19	Asthma	94.5364	94.536	94.4822	94.4798	94.4622	94.4845	94.5107	94.57	94.599	94.6755	94.6779	94.7001	94.6993	94.7022	94.701	94.6865	94.6949	94.7221	94.714	94.6952	94.7031	94.7238	94.7251	94.7518	94.7329	94.7375	94.7514	94.7235
Armenia	Both	5 to 9	Asthma	99.2434	99.2606	99.2725	99.2795	99.2894	99.2917	99.3212	99.341	99.3941	99.4596	99.4837	99.5253	99.5091	99.4677	99.5054	99.5291	99.5827	99.6111	99.6039	99.5926	99.61	99.6014	99.624	99.6247	99.59	99.5542	99.6324	99.6288
Armenia	Female	0 to 20	Asthma	94.757	94.7886	94.825	94.8714	94.9317	95.0169	95.1051	95.1861	95.2554	95.3122	95.3517	95.4096	95.4387	95.4367	95.428	95.3887	95.328	95.2705	95.2092	95.1385	95.0763	95.0199	94.9812	94.9515	94.9274	94.9273	94.9501	94.9611
Armenia	Female	1 to 4	Asthma	96.3555	96.3476	96.3415	96.3416	96.3386	96.3411	96.3341	96.3435	96.3446	96.3459	96.3467	96.3489	96.3417	96.3386	96.337	96.3353	96.3427	96.3402	96.3511	96.3522	96.3502	96.3472	96.3441	96.3351	96.3342	96.3254	96.3244	96.3169
Armenia	Female	10 to 14	Asthma	99.6452	99.6641	99.6635	99.6459	99.6714	99.6836	99.7003	99.6948	99.7039	99.7097	99.7382	99.7508	99.7565	99.7489	99.7504	99.7634	99.7436	99.7455	99.7606	99.7634	99.7603	99.7236	99.7501	99.7521	99.7624	99.7899	99.7679	99.7679
Armenia	Female	15 to 19	Asthma	95.1894	95.1966	95.2145	95.2338	95.2636	95.2897	95.2855	95.3141	95.3277	95.3815	95.3656	95.3991	95.3748	95.3749	95.3955	95.3808	95.366	95.3794	95.3758	95.352	95.3542	95.3855	95.407	95.4213	95.3855	95.4002	95.4178	95.391
Armenia	Female	5 to 9	Asthma	99.4999	99.5139	99.5293	99.5409	99.516	99.5202	99.5529	99.5577	99.6042	99.6172	99.5976	99.6634	99.7255	99.6977	99.7239	99.7176	99.7094	99.7236	99.7056	99.6953	99.716	99.7258	99.719	99.7165	99.6789	99.6879	99.774	99.7618
Armenia	Male	0 to 20	Asthma	93.618	93.6446	93.6463	93.6765	93.7263	93.7978	93.8851	93.9656	94.0278	94.1017	94.1523	94.1764	94.1679	94.1545	94.1327	94.1144	94.1025	94.0742	94.0281	93.9739	93.9362	93.8886	93.8673	93.8622	93.8493	93.8353	93.8497	93.8561
Armenia	Male	1 to 4	Asthma	95.9513	95.951	95.9432	95.9437	95.9445	95.9461	95.9449	95.9479	95.948	95.9489	95.9494	95.95	95.9479	95.9509	95.9501	95.9658	95.9749	95.9812	95.9931	95.9938	96.0067	95.9943	95.9972	96.0037	96.0008	95.9984	95.999	95.9924
Armenia	Male	10 to 14	Asthma	96.4621	96.516	96.4991	96.4939	96.5046	96.5318	96.5734	96.5436	96.5237	96.5357	96.566	96.5763	96.5574	96.5608	96.5586	96.5668	96.5774	96.6032	96.6083	96.5857	96.5861	96.6051	96.6237	96.6357	96.6242	96.6626	96.66	96.6471
Armenia	Male	15 to 19	Asthma	93.924	93.9168	93.7771	93.7492	93.6721	93.6878	93.7489	93.8413	93.8849	93.9836	94.0071	94.0114	94.0425	94.0506	94.0221	94.0098	94.0486	94.0916	94.0763	94.0638	94.0785	94.0854	94.063	94.1078	94.1131	94.1074	94.1189	94.0924
Armenia	Male	5 to 9	Asthma	98.9001	98.9231	98.9328	98.9348	98.9972	98.9977	99.0204	99.0603	99.1167	99.253	99.339	99.3437	99.2191	99.1667	99.2214	99.2867	99.4216	99.4632	99.4668	99.451	99.4613	99.4273	99.4873	99.4913	99.4623	99.369	99.4328	99.4422
Azerbaijan	Both	0 to 20	Asthma	93.431	93.4358	93.4036	93.4063	93.4273	93.4662	93.5235	93.5677	93.6338	93.7226	93.8111	93.909	93.9937	94.0306	94.0413	94.0038	93.998	93.9985	93.9769	93.9568	93.9205	93.8933	93.8756	93.8678	93.8598	93.8714	93.8746	93.8866
Azerbaijan	Both	1 to 4	Asthma	95.9411	95.9417	95.9451	95.9491	95.947	95.9495	95.9578	95.9606	95.9651	95.9746	95.9774	95.9821	95.9792	95.9748	95.9715	95.9695	95.9704	95.9754	95.9784	95.9813	95.9852	95.9872	95.9843	95.9813	95.9775	95.9769	95.9745	95.9696
Azerbaijan	Both	10 to 14	Asthma	97.182	97.1601	97.0521	97.006	96.9513	96.9297	96.9945	96.9999	97.0372	97.0863	97.1489	97.2404	97.3814	97.448	97.4288	97.4225	97.5931	97.64	97.6728	97.7385	97.767	97.8169	97.8281	97.8724	97.9031	97.92	97.9277	97.9317
Azerbaijan	Both	15 to 19	Asthma	92.7479	92.7685	92.6207	92.5869	92.6504	92.6934	92.8237	92.8753	92.9843	93.0852	93.1605	93.3293	93.4938	93.6175	93.6939	93.6143	93.5899	93.6869	93.7563	93.8588	93.8683	93.9089	93.9737	93.9808	93.9914	94.0361	94.0245	93.9914
Azerbaijan	Both	5 to 9	Asthma	98.9279	98.9178	98.8545	98.7999	98.7406	98.7121	98.6045	98.5401	98.5174	98.6001	98.7008	98.7976	98.8517	98.8376	98.8849	98.8705	98.8672	98.9726	99.03	99.0324	99.0687	99.0708	99.0956	99.1456	99.1337	99.1562	99.1449	99.1575
Azerbaijan	Female	0 to 20	Asthma	94.3075	94.2983	94.2538	94.2414	94.2448	94.2681	94.2925	94.339	94.4059	94.5113	94.623	94.7189	94.8087	94.8442	94.8548	94.8412	94.8335	94.8311	94.8118	94.7761	94.7402	94.7049	94.6689	94.6548	94.6421	94.6299	94.6349	94.6414
Azerbaijan	Female	1 to 4	Asthma	96.2227	96.2173	96.2153	96.2151	96.2061	96.2023	96.2109	96.2153	96.2209	96.2336	96.2458	96.2565	96.2566	96.2534	96.2558	96.2512	96.2515	96.2546	96.2518	96.2549	96.2624	96.2694	96.2703	96.2702	96.2698	96.2676	96.266	96.2586
Azerbaijan	Female	10 to 14	Asthma	98.8353	98.8121	98.6603	98.6059	98.5655	98.5304	98.5629	98.5959	98.6103	98.6679	98.7101	98.7854	98.9556	99.0318	99.0163	99.0083	99.1238	99.1616	99.2064	99.2564	99.296	99.3429	99.3417	99.3898	99.4134	99.4035	99.4184	99.4141
Azerbaijan	Female	15 to 19	Asthma	94.799	94.755	94.6699	94.611	94.5927	94.5784	94.5807	94.6179	94.7088	94.7998	94.8621	94.9029	94.9419	94.9523	94.9279	94.9409	94.971	95.0017	95.0454	95.09	95.0985	95.1174	95.1474	95.1616	95.1719	95.1762	95.2165	95.1913
Azerbaijan	Female	5 to 9	Asthma	98.5617	98.5638	98.4579	98.3815	98.307	98.2658	98.1064	98.0371	98.0293	98.1413	98.3063	98.4184	98.4675	98.4509	98.5079	98.4903	98.4401	98.5915	98.6831	98.6839	98.7338	98.7552	98.7645	98.8122	98.8291	98.8283	98.8139	98.8279
Azerbaijan	Male	0 to 20	Asthma	93.103	93.1232	93.1074	93.1261	93.1637	93.2147	93.3022	93.3374	93.3941	93.4536	93.5056	93.5957	93.6669	93.703	93.7142	93.6547	93.6525	93.658	93.6378	93.6389	93.6074	93.5931	93.5978	93.5984	93.5965	93.6319	93.6328	93.6489
Azerbaijan	Male	1 to 4	Asthma	95.9246	95.9315	95.9403	95.9483	95.9541	95.9633	95.9696	95.9696	95.972	95.9766	95.9684	95.9664	95.9612	95.9566	95.9478	95.9493	95.9506	95.9562	95.9645	95.9661	95.9657	95.9628	95.9566	95.9514	95.9447	95.9463	95.9435	95.9422
Azerbaijan	Male	10 to 14	Asthma	95.3588	95.3425	95.3023	95.2712	95.1974	95.1979	95.3131	95.277	95.3473	95.3818	95.4732	95.5862	95.6812	95.73	95.7018	95.6952	95.9463	96.0073	96.0245	96.1147	96.1277	96.182	96.2092	96.2484	96.2889	96.3416	96.3388	96.3533
Azerbaijan	Male	15 to 19	Asthma	90.5748	90.6415	90.3954	90.3682	90.507	90.6047	90.875	90.9414	91.0704	91.1846	91.2795	91.6082	91.927	92.1922	92.3944	92.2035	92.1111	92.2846	92.3816	92.5515	92.5669	92.6402	92.7506	92.7557	92.7733	92.8704	92.805	92.7714
Azerbaijan	Male	5 to 9	Asthma	99.5305	99.5	99.5063	99.4888	99.4604	99.4553	99.4348	99.385	99.3435	99.3769	99.3706	99.4316	99.4836	99.466	99.4876	99.4737	99.5241	99.5464	99.5393	99.5336	99.5411	99.5102	99.5519	99.6018	99.5474	99.5995	99.5941	99.6038
Georgia	Both	0 to 20	Asthma	88.2694	87.9963	87.7824	86.8043	86.2925	86.6474	86.3159	85.9636	85.4368	85.2643	85.714	85.6941	85.7361	86.6138	86.5479	87.071	87.9786	88.8166	88.9628	89.2746	89.5265	89.7439	89.9414	89.9747	90.227	90.1887	90.1516	90.4372
Georgia	Both	1 to 4	Asthma	92.9989	92.8273	92.825	92.0777	91.0904	90.8164	89.9549	89.1662	88.7647	88.2418	88.7262	88.7763	87.9228	87.5927	87.2287	88.1318	89.4827	90.3405	90.8175	91.2195	91.6429	91.9722	92.3198	92.5103	92.7851	92.843	92.8218	92.8917
Georgia	Both	10 to 14	Asthma	90.4682	90.4137	90.7733	90.104	89.4076	90.0235	90.0745	89.7946	89.5256	89.5149	89.9247	89.5688	89.846	91.1995	91.4706	92.1848	92.2988	92.5153	92.3347	92.5495	92.893	92.9894	93.0642	93.1805	93.608	93.5949	93.5017	94.0389
Georgia	Both	15 to 19	Asthma	85.0184	84.2408	82.9339	81.3725	81.8164	83.0454	82.9505	82.9552	81.1567	81.8518	82.2101	82.2204	83.4763	86.4574	87.8247	88.6398	89.5632	90.4316	90.0587	90.1604	90.0862	90.2638	90.4486	90.3946	90.2739	90.0448	89.9042	90.1618
Georgia	Both	5 to 9	Asthma	89.9932	89.4944	88.922	87.1603	86.9855	87.763	87.8093	87.9628	87.9764	88.0203	88.7767	88.8623	89.7053	91.3848	90.3651	90.0316	91.1054	92.495	92.3832	92.8047	93.3144	94.0067	94.3139	94.018	94.3954	94.1147	94.0498	94.6221
Georgia	Female	0 to 20	Asthma	89.9889	89.8284	89.8184	89.1135	88.5512	88.9321	88.6017	88.4946	88.6122	88.5253	89.011	88.8297	88.496	88.8483	89.1606	89.6524	90.2814	91.0808	91.0657	91.2562	91.4093	91.4129	91.5554	91.7185	92.0619	92.0996	92.0904	92.1593
Georgia	Female	1 to 4	Asthma	93.7563	93.6858	93.6952	93.1156	92.2399	92.0546	91.2687	90.6806	90.4843	90.2749	90.8536	90.9176	90.4614	90.455	90.4976	91.1652	91.7572	92.3221	92.5097	92.7431	93.0086	93.2444	93.459	93.6113	93.829	93.867	93.8838	93.9702
Georgia	Female	10 to 14	Asthma	93.5755	93.0994	93.1224	92.5846	92.2731	92.9894	93.1643	93.4242	94.0015	93.8434	94.1035	93.5763	93.2378	93.4687	93.8421	94.5126	95.21	95.9533	95.5787	95.5692	95.7141	95.6288	95.9161	96.1883	96.8555	97.2308	97.1937	97.205
Georgia	Female	15 to 19	Asthma	89.5004	89.4348	89.6345	89.3602	88.716	89.2609	88.8325	87.9753	87.0186	87.7406	88.1929	87.4713	87.0558	88.6078	89.8831	90.5543	91.4967	92.6827	92.571	92.6854	92.8307	92.9175	92.9288	93.0703	93.1345	92.9577	92.9369	92.9989
Georgia	Female	5 to 9	Asthma	91.2478	90.9417	90.5844	89.0222	88.8902	89.9108	89.8953	90.8018	91.9484	91.6022	92.1402	92.1361	92.123	92.4837	92.7166	92.8528	93.3596	94.1777	93.8134	94.1552	94.4063	94.3392	94.7033	95.019	95.6847	95.6132	95.5504	95.5816
Georgia	Male	0 to 20	Asthma	87.5704	87.2177	86.8319	85.6792	85.2555	85.5552	85.2443	84.6816	83.5714	83.3107	83.6755	83.8089	84.2078	85.5224	85.087	85.5999	86.7093	87.5146	87.8064	88.2111	88.5435	88.956	89.1941	89.1016	89.2449	89.1358	89.0711	89.5401
Georgia	Male	1 to 4	Asthma	92.7599	92.5061	92.4944	91.6526	90.6475	90.3142	89.4576	88.5509	87.9958	87.2316	87.5877	87.6082	86.4343	85.7924	85.0368	86.0691	88.0528	89.1356	89.8662	90.403	90.941	91.3293	91.7701	91.9786	92.2839	92.3529	92.2898	92.3296
Georgia	Male	10 to 14	Asthma	86.6006	87.0663	87.8552	86.9924	85.7848	86.2943	86.1869	85.1911	83.7673	83.9058	84.5134	84.389	85.5209	88.4465	88.5803	89.3685	88.6925	88.2238	88.3104	88.8391	89.4603	89.7969	89.6135	89.5455	89.6969	89.2111	89.0468	90.2561
Georgia	Male	15 to 19	Asthma	80.8225	79.3996	76.7074	73.9775	75.4415	77.3233	77.5162	78.2881	75.6069	76.1727	76.3839	77.1315	80.0746	84.4754	85.9148	86.8635	87.7387	88.2217	87.5334	87.5899	87.2808	87.5742	87.9668	87.7306	87.4412	87.19	86.9438	87.4078
Georgia	Male	5 to 9	Asthma	88.8466	88.124	87.308	85.3797	85.1569	85.5905	85.7088	84.8947	83.4205	83.9334	84.9157	85.1242	87.0629	90.3929	87.7969	86.8815	88.6462	90.7102	90.9369	91.4412	92.257	93.8822	94.1019	93.0431	93.0334	92.5003	92.4385	93.6824
Kazakhstan	Both	0 to 20	Asthma	92.1183	92.0293	91.9335	91.9135	91.9393	91.9715	92.1008	92.2671	92.4234	92.6372	92.585	92.6874	92.7623	92.8335	92.9426	93.0216	93.0867	93.173	93.2513	93.2871	93.2835	93.2995	93.2766	93.3111	93.3386	93.3573	93.3757	93.4516
Kazakhstan	Both	1 to 4	Asthma	94.9684	94.8633	94.7952	94.7454	94.7128	94.7638	94.8951	94.9738	95.0815	95.1709	95.1979	95.2799	95.3405	95.4032	95.4735	95.5122	95.5508	95.5902	95.6079	95.6221	95.6384	95.6761	95.6941	95.7285	95.7663	95.8042	95.82	95.84
Kazakhstan	Both	10 to 14	Asthma	95.0238	94.8255	94.7157	94.6153	94.5432	94.5557	94.6316	94.8765	95.0653	95.4769	95.3016	95.45	95.6543	95.8076	96.0376	96.2362	96.3601	96.5208	96.8435	97.0117	97.0613	97.1285	97.1232	97.1301	97.1623	97.1769	97.1745	97.3175
Kazakhstan	Both	15 to 19	Asthma	90.7022	90.5458	90.1142	89.8987	90.002	89.8164	89.9664	90.3412	90.6913	91.1245	90.9818	91.2278	91.379	91.5232	91.7482	91.988	92.2242	92.5384	92.8185	93.1001	93.181	93.3034	93.2647	93.3697	93.4694	93.5945	93.6326	93.6353
Kazakhstan	Both	5 to 9	Asthma	97.8636	97.7793	97.668	97.7377	97.7346	97.7576	97.8235	97.8708	97.8834	97.9697	97.8684	97.9139	97.9473	98.0616	98.2376	98.367	98.5558	98.7779	98.9097	98.9365	99.0282	99.03	99.0135	99.0882	99.1044	99.0546	99.0752	99.1998
Kazakhstan	Female	0 to 20	Asthma	94.3796	94.3702	94.3549	94.3566	94.357	94.3873	94.4435	94.5281	94.5917	94.6611	94.6858	94.7202	94.7319	94.74	94.7637	94.7548	94.7332	94.7178	94.6724	94.6208	94.5758	94.5452	94.5043	94.4962	94.4859	94.4819	94.4879	94.5332
Kazakhstan	Female	1 to 4	Asthma	96.1918	96.1502	96.1177	96.1078	96.0918	96.0958	96.12	96.148	96.1628	96.1842	96.1899	96.2051	96.2159	96.2238	96.234	96.2345	96.227	96.2194	96.2087	96.2107	96.1944	96.203	96.1915	96.194	96.2041	96.2062	96.2141	96.2248
Kazakhstan	Female	10 to 14	Asthma	99.2892	99.2467	99.1632	99.1112	99.0331	99.0463	99.055	99.1314	99.1593	99.2093	99.2167	99.2604	99.2773	99.3196	99.3963	99.4296	99.4615	99.5183	99.5394	99.5661	99.6024	99.6064	99.5893	99.5891	99.5954	99.6417	99.6056	99.6329
Kazakhstan	Female	15 to 19	Asthma	94.0074	93.9936	93.88	93.7416	93.6445	93.5762	93.6348	93.7627	93.8495	93.9493	93.9427	93.9974	94.0664	94.103	94.2378	94.3216	94.4215	94.5722	94.666	94.6975	94.7193	94.7803	94.787	94.8483	94.8536	94.8745	94.878	94.8972
Kazakhstan	Female	5 to 9	Asthma	99.3617	99.3216	99.3105	99.313	99.3012	99.31	99.323	99.3509	99.3736	99.4037	99.4018	99.4206	99.4149	99.4496	99.467	99.4943	99.5301	99.5777	99.5805	99.5685	99.6068	99.5685	99.539	99.5438	99.5486	99.5477	99.563	99.5963
Kazakhstan	Male	0 to 20	Asthma	90.3161	90.1385	89.9552	89.9099	89.9578	89.9839	90.1799	90.418	90.6575	91.0149	90.8743	91.0463	91.1885	91.3255	91.5246	91.7001	91.8637	92.065	92.2859	92.4252	92.4737	92.5458	92.5474	92.6304	92.7012	92.7459	92.7782	92.8833
Kazakhstan	Male	1 to 4	Asthma	93.9193	93.7444	93.6362	93.5414	93.4859	93.5844	93.8294	93.96	94.1664	94.3272	94.3745	94.526	94.6352	94.7524	94.888	94.9706	95.0673	95.1684	95.2263	95.2596	95.3161	95.3864	95.4385	95.5087	95.5767	95.6547	95.6783	95.7075
Kazakhstan	Male	10 to 14	Asthma	89.267	88.834	88.6863	88.5224	88.4598	88.4792	88.6529	89.1433	89.5492	90.4992	90.0315	90.3424	90.833	91.1576	91.6249	92.0771	92.3437	92.665	93.4481	93.8334	93.9074	94.0716	94.0832	94.1048	94.1763	94.1459	94.1964	94.5186
Kazakhstan	Male	15 to 19	Asthma	86.9918	86.6349	85.8013	85.4866	85.8324	85.483	85.7315	86.4003	87.0709	87.914	87.614	88.0847	88.3356	88.6011	88.9281	89.3528	89.7485	90.2448	90.7388	91.3217	91.4723	91.6713	91.5766	91.7359	91.9552	92.2108	92.2926	92.2745
Kazakhstan	Male	5 to 9	Asthma	95.8011	95.6629	95.4182	95.5836	95.5917	95.6326	95.7669	95.8263	95.8047	95.9572	95.7066	95.7912	95.8857	96.1157	96.5202	96.7941	97.1995	97.6683	97.9838	98.0657	98.23	98.2931	98.2978	98.473	98.506	98.3864	98.4144	98.668
Kyrgyzstan	Both	0 to 20	Asthma	93.34	93.3534	93.3959	93.4836	93.5202	93.5497	93.5693	93.5334	93.4918	93.5062	93.5885	93.6696	93.7007	93.7371	93.7871	93.8036	93.8499	93.9328	94.018	94.055	94.0742	94.057	94.0293	94.0029	93.9907	93.9997	94.0202	94.0443
Kyrgyzstan	Both	1 to 4	Asthma	95.9882	96.0002	96.0071	96.0131	96.0053	96.0013	96.0237	96.0924	96.1897	96.2796	96.3216	96.3134	96.3095	96.3023	96.2927	96.2865	96.2462	96.1605	96.0812	96.0255	96.0073	96.0132	96.0112	96.0139	96.0183	96.0193	96.0227	96.0206
Kyrgyzstan	Both	10 to 14	Asthma	96.2986	96.2499	96.3241	96.478	96.4583	96.5144	96.4673	96.3243	96.2634	96.2837	96.3826	96.5586	96.5952	96.7072	96.8503	96.9468	97.0614	97.2726	97.4898	97.6667	97.8128	97.8978	97.9398	97.9372	97.9326	97.9495	97.9395	97.9192
Kyrgyzstan	Both	15 to 19	Asthma	91.5261	91.4644	91.4587	91.7081	91.7947	91.7097	91.8129	91.849	91.8583	92.1547	92.5658	92.8043	92.8557	92.9282	93.1274	93.2038	93.3375	93.5098	93.7529	93.9114	94.0917	94.1959	94.2686	94.3218	94.3271	94.3709	94.4037	94.4045
Kyrgyzstan	Both	5 to 9	Asthma	99.5784	99.598	99.6182	99.6108	99.6046	99.6069	99.5904	99.5713	99.5663	99.5499	99.5576	99.5269	99.5592	99.569	99.5004	99.4747	99.4915	99.5633	99.6169	99.6432	99.6952	99.7094	99.7231	99.7158	99.7318	99.7298	99.7189	99.7077
Kyrgyzstan	Female	0 to 20	Asthma	94.3382	94.369	94.4158	94.4945	94.528	94.5516	94.5479	94.5142	94.4933	94.4531	94.4722	94.5426	94.6049	94.6364	94.6611	94.6929	94.7363	94.8164	94.8848	94.9224	94.9318	94.9055	94.8733	94.8423	94.8325	94.8428	94.858	94.8808
Kyrgyzstan	Female	1 to 4	Asthma	96.2439	96.2586	96.2701	96.2846	96.2809	96.2861	96.312	96.3688	96.4519	96.5299	96.5691	96.5661	96.568	96.5641	96.5622	96.555	96.5139	96.4215	96.3372	96.2835	96.2718	96.2859	96.2907	96.2996	96.3097	96.3183	96.3259	96.323
Kyrgyzstan	Female	10 to 14	Asthma	97.9267	97.855	97.9165	98.0853	98.0516	98.0544	97.967	97.8603	97.8692	97.8221	97.8645	98.0523	98.1285	98.2039	98.3251	98.458	98.5839	98.7868	98.9755	99.1128	99.2377	99.3213	99.366	99.3384	99.3288	99.3692	99.3577	99.3509
Kyrgyzstan	Female	15 to 19	Asthma	93.8446	93.9163	93.9458	94.0557	94.1439	94.0668	94.0539	94.0852	94.126	94.1384	94.1973	94.3343	94.4473	94.47	94.5067	94.6018	94.6897	94.8147	94.9661	95.1213	95.2309	95.2802	95.3251	95.3777	95.3836	95.3719	95.351	95.3229
Kyrgyzstan	Female	5 to 9	Asthma	99.5963	99.6211	99.6301	99.6372	99.6236	99.622	99.607	99.6005	99.6235	99.6172	99.638	99.591	99.6373	99.6469	99.5778	99.5577	99.557	99.623	99.6557	99.6832	99.7392	99.7456	99.752	99.7395	99.7685	99.787	99.7802	99.774
Kyrgyzstan	Male	0 to 20	Asthma	92.8624	92.8532	92.8865	92.9774	93.0151	93.0496	93.0961	93.0633	93.0053	93.0819	93.2262	93.3107	93.3045	93.3431	93.4164	93.4149	93.4593	93.5356	93.6308	93.6635	93.6941	93.6916	93.6743	93.6578	93.6452	93.6525	93.6773	93.7003
Kyrgyzstan	Male	1 to 4	Asthma	95.995	96.0022	96.0029	95.9981	95.9871	95.9738	95.9878	96.0568	96.1512	96.2368	96.2744	96.2621	96.253	96.2438	96.227	96.2233	96.1912	96.1289	96.0704	96.023	96.001	95.9967	95.9872	95.9824	95.9798	95.9717	95.9699	95.9691
Kyrgyzstan	Male	10 to 14	Asthma	94.4267	94.4203	94.5194	94.6539	94.6617	94.8075	94.838	94.6637	94.5268	94.6646	94.8463	95.0021	94.9778	95.1369	95.3085	95.3562	95.4484	95.6499	95.8775	96.085	96.2493	96.3333	96.3687	96.4026	96.4037	96.3815	96.3714	96.3265
Kyrgyzstan	Male	15 to 19	Asthma	88.9253	88.6724	88.6114	89.032	89.1174	89.0334	89.2976	89.3654	89.3684	90.02	90.8356	91.1876	91.168	91.2966	91.6768	91.7268	91.9049	92.1205	92.4623	92.6171	92.8798	93.049	93.1543	93.2066	93.213	93.3273	93.4289	93.4677
Kyrgyzstan	Male	5 to 9	Asthma	99.5403	99.5513	99.5892	99.5601	99.567	99.576	99.5642	99.5406	99.5103	99.4957	99.4905	99.4869	99.4964	99.5073	99.4455	99.4138	99.447	99.5008	99.558	99.5606	99.5922	99.6158	99.6381	99.6387	99.6323	99.598	99.5817	99.563
Mongolia	Both	0 to 20	Asthma	91.0027	91.1118	90.6845	90.4101	90.3892	90.4703	90.8713	91.3051	91.8589	92.3227	92.5497	92.7983	93.029	93.1868	93.277	93.3577	93.3991	93.4478	93.537	93.548	93.5077	93.4785	93.4275	93.3956	93.3921	93.4245	93.4821	93.5127
Mongolia	Both	1 to 4	Asthma	93.8351	94.0548	94.2168	94.3456	94.4603	94.5721	94.6832	94.7961	94.9292	95.0734	95.2174	95.3815	95.4995	95.5942	95.6692	95.7249	95.7716	95.8199	95.8604	95.891	95.918	95.9269	95.937	95.9416	95.9422	95.9578	95.9599	95.9532
Mongolia	Both	10 to 14	Asthma	95.1188	95.046	93.9846	93.5719	93.3628	93.0974	93.4384	93.9056	94.3773	94.8239	95.202	95.8537	96.2379	96.6363	96.748	96.5794	96.7623	96.9731	97.121	97.163	97.1851	97.2334	97.186	97.1758	97.213	97.2812	97.4119	97.4638
Mongolia	Both	15 to 19	Asthma	91.5407	91.456	91.2687	90.8742	90.7175	90.7045	90.9152	91.2558	91.8568	92.4825	92.7278	92.8234	93.0985	93.36	93.4737	93.5229	93.6832	93.8457	93.9701	94.0285	94.0447	94.0753	94.0386	94.0381	94.0586	94.0879	94.168	94.195
Mongolia	Both	5 to 9	Asthma	93.4312	93.4982	91.5974	90.2974	90.0643	90.2652	91.446	92.5713	94.1084	95.2725	95.5621	95.7925	96.1652	96.1846	96.3679	96.9818	96.9308	96.9924	97.5468	97.8799	97.9593	98.0677	98.1062	98.1241	98.1833	98.3132	98.476	98.5227
Mongolia	Female	0 to 20	Asthma	93.3644	93.4574	93.4023	93.4294	93.4851	93.5304	93.6735	93.8394	94.0641	94.2933	94.4451	94.5808	94.652	94.716	94.7619	94.7825	94.7872	94.776	94.7522	94.7025	94.6402	94.5968	94.5394	94.5061	94.4815	94.4888	94.5151	94.5309
Mongolia	Female	1 to 4	Asthma	94.8774	95.0226	95.1386	95.2316	95.3094	95.3837	95.4573	95.5338	95.634	95.7391	95.8438	95.9559	96.0269	96.0764	96.1146	96.1466	96.1682	96.186	96.2014	96.2133	96.2262	96.2371	96.2494	96.2546	96.2543	96.2707	96.2707	96.2657
Mongolia	Female	10 to 14	Asthma	98.9523	98.9236	98.5329	98.3499	98.2699	98.1802	98.3185	98.475	98.747	99.0321	99.1614	99.25	99.279	99.3213	99.3489	99.3453	99.3752	99.4396	99.4914	99.523	99.5278	99.5549	99.5277	99.5235	99.5171	99.5194	99.5743	99.5753
Mongolia	Female	15 to 19	Asthma	94.4342	94.3614	93.9152	93.6265	93.5428	93.4638	93.5692	93.6786	93.9188	94.2077	94.4773	94.6565	94.748	94.8178	94.8914	94.919	94.9703	95.0638	95.0909	95.0845	95.0845	95.1231	95.1004	95.083	95.0647	95.0695	95.1446	95.1522
Mongolia	Female	5 to 9	Asthma	97.7787	97.8283	97.6604	97.67	97.5931	97.4253	97.4338	97.5749	97.8217	98.1373	98.2477	98.3886	98.4255	98.522	98.6136	98.7505	98.8577	98.897	99.034	99.1382	99.1768	99.2158	99.1921	99.2154	99.2157	99.2464	99.2722	99.261
Mongolia	Male	0 to 20	Asthma	89.4114	89.5114	88.7272	88.1479	88.0248	88.1099	88.7191	89.3773	90.2148	90.8764	91.1529	91.4941	91.8738	92.117	92.2462	92.3882	92.4692	92.5845	92.7983	92.8813	92.8731	92.866	92.8298	92.8046	92.8271	92.8857	92.974	93.0183
Mongolia	Male	1 to 4	Asthma	93.2467	93.515	93.7026	93.8495	93.9858	94.1214	94.2581	94.3964	94.5491	94.7184	94.887	95.0882	95.243	95.3771	95.4857	95.5635	95.636	95.7156	95.7811	95.8299	95.8706	95.876	95.8827	95.8862	95.8881	95.9011	95.9057	95.8979
Mongolia	Male	10 to 14	Asthma	90.3069	90.1679	88.1426	87.3854	86.9521	86.4024	86.9794	87.8541	88.5822	89.2354	89.9603	91.4372	92.3358	93.2548	93.4855	93.0661	93.4813	93.9193	94.2171	94.2828	94.3302	94.4088	94.3283	94.3074	94.4082	94.5714	94.8122	94.935
Mongolia	Male	15 to 19	Asthma	88.3519	88.2313	88.3364	87.8186	87.5718	87.6334	87.965	88.5742	89.596	90.6072	90.8108	90.7964	91.2882	91.7796	91.9428	92.02	92.3106	92.5514	92.7887	92.923	92.959	92.9792	92.9279	92.9499	93.0198	93.0796	93.165	93.2177
Mongolia	Male	5 to 9	Asthma	88.5228	88.5513	84.5789	81.6395	81.1132	81.6468	84.1444	86.3976	89.46	91.6408	92.1183	92.427	93.21	93.0862	93.363	94.6152	94.3334	94.4207	95.5382	96.1778	96.3093	96.5095	96.6339	96.6409	96.7801	97.0432	97.393	97.5208
Tajikistan	Both	0 to 20	Asthma	93.9308	93.9381	93.9474	93.9708	93.9935	94.0241	94.0554	94.0835	94.108	94.1239	94.153	94.1691	94.192	94.2063	94.2249	94.2399	94.228	94.2041	94.1728	94.1418	94.1077	94.0752	94.0513	94.0338	94.0293	94.0172	94.0122	94.0007
Tajikistan	Both	1 to 4	Asthma	96.0808	96.0709	96.068	96.0627	96.0602	96.0576	96.0552	96.0505	96.0487	96.0451	96.0508	96.0476	96.049	96.0486	96.0501	96.048	96.0475	96.0501	96.051	96.0577	96.0547	96.0554	96.0531	96.0497	96.0456	96.0401	96.0327	96.0287
Tajikistan	Both	10 to 14	Asthma	98.1616	98.1411	98.1398	98.1449	98.1316	98.1215	98.1056	98.1107	98.1213	98.1031	98.1073	98.1083	98.1133	98.1262	98.1553	98.1849	98.1626	98.1492	98.1437	98.1483	98.1722	98.1713	98.1731	98.1684	98.1741	98.1529	98.1523	98.1291
Tajikistan	Both	15 to 19	Asthma	94.5893	94.59	94.5527	94.55	94.5219	94.5067	94.4924	94.4968	94.5259	94.5357	94.5539	94.5482	94.5356	94.5225	94.5222	94.5285	94.5437	94.5464	94.5692	94.5558	94.5947	94.5973	94.6137	94.6084	94.5957	94.5736	94.5732	94.5617
Tajikistan	Both	5 to 9	Asthma	99.8603	99.859	99.8298	99.8278	99.8212	99.8097	99.807	99.8076	99.8039	99.8103	99.8069	99.7796	99.8089	99.8001	99.8063	99.8196	99.8152	99.8181	99.7963	99.8201	99.8006	99.7988	99.801	99.8019	99.8231	99.8148	99.8154	99.8001
Tajikistan	Female	0 to 20	Asthma	94.7331	94.7407	94.7478	94.7682	94.8011	94.8318	94.8677	94.8907	94.9153	94.9312	94.9601	94.9731	94.999	95.0228	95.0412	95.0456	95.0308	95.0031	94.9714	94.9442	94.9029	94.8668	94.8454	94.8313	94.8201	94.8186	94.8128	94.8085
Tajikistan	Female	1 to 4	Asthma	96.3823	96.3685	96.3532	96.3449	96.3391	96.3347	96.335	96.328	96.3352	96.3405	96.3537	96.3472	96.3563	96.3566	96.3597	96.3521	96.3474	96.3434	96.3355	96.3362	96.3312	96.3305	96.3323	96.3312	96.33	96.3285	96.3238	96.3293
Tajikistan	Female	10 to 14	Asthma	99.7873	99.7699	99.7677	99.7783	99.7727	99.7685	99.7561	99.7786	99.7795	99.7515	99.7587	99.7497	99.7514	99.7788	99.8037	99.8226	99.7867	99.7592	99.7501	99.7796	99.7787	99.7744	99.783	99.776	99.7862	99.777	99.7766	99.756
Tajikistan	Female	15 to 19	Asthma	95.3098	95.2995	95.2629	95.2633	95.2601	95.2526	95.2564	95.2404	95.2733	95.2855	95.281	95.2688	95.249	95.2655	95.259	95.2381	95.2542	95.2548	95.2794	95.2704	95.3012	95.3018	95.3232	95.3264	95.2801	95.2858	95.2768	95.2696
Tajikistan	Female	5 to 9	Asthma	99.885	99.8876	99.8742	99.8457	99.8683	99.8485	99.8532	99.8498	99.8519	99.8624	99.8651	99.8436	99.8643	99.8553	99.8538	99.8514	99.8529	99.8516	99.8368	99.8583	99.8332	99.8286	99.8303	99.8452	99.8471	99.86	99.8593	99.857
Tajikistan	Male	0 to 20	Asthma	93.6436	93.6493	93.6596	93.6832	93.6909	93.717	93.7384	93.7687	93.7897	93.8032	93.8285	93.846	93.8629	93.8647	93.8817	93.9075	93.9002	93.8839	93.8572	93.8261	93.805	93.7811	93.7578	93.7389	93.7429	93.7205	93.7177	93.7
Tajikistan	Male	1 to 4	Asthma	96.0228	96.0179	96.0301	96.0289	96.0303	96.0302	96.0248	96.0239	96.0123	95.9992	95.9956	95.9969	95.9889	95.9875	95.987	95.9919	95.9962	96.0053	96.0152	96.0272	96.0266	96.0291	96.0226	96.0174	96.0109	96.0022	95.9933	95.98
Tajikistan	Male	10 to 14	Asthma	96.3853	96.3627	96.3653	96.3646	96.3419	96.325	96.3048	96.2841	96.309	96.3044	96.3028	96.3171	96.3246	96.3138	96.3482	96.3942	96.3927	96.402	96.4041	96.3742	96.4362	96.4406	96.4327	96.4313	96.4303	96.3908	96.3891	96.361
Tajikistan	Male	15 to 19	Asthma	93.876	93.8924	93.8568	93.8499	93.7903	93.767	93.7308	93.7628	93.786	93.7921	93.8391	93.8415	93.8394	93.788	93.7963	93.8391	93.853	93.8584	93.8779	93.8599	93.908	93.9137	93.9236	93.9083	93.9407	93.8857	93.898	93.8829
Tajikistan	Male	5 to 9	Asthma	99.8106	99.8061	99.7571	99.7988	99.7488	99.7536	99.7415	99.7486	99.7359	99.7347	99.7218	99.6888	99.7309	99.7253	99.7444	99.781	99.7662	99.7722	99.7382	99.7603	99.7496	99.7514	99.7539	99.7332	99.7819	99.7428	99.7458	99.7132
Turkmenistan	Both	0 to 20	Asthma	88.6438	88.5828	88.7791	89.0157	89.4805	89.522	89.1908	88.9946	89.2221	90.2242	91.1249	91.7408	92.1001	92.3472	92.4709	92.5931	92.7523	92.9013	93.0458	93.2328	93.3448	93.3561	93.402	93.4085	93.4378	93.4533	93.4994	93.5562
Turkmenistan	Both	1 to 4	Asthma	91.4889	91.1071	91.295	91.7761	92.684	92.6834	92.2506	92.1409	92.1142	92.758	93.3619	93.9755	94.3764	94.6588	94.874	95.0338	95.1844	95.3094	95.4047	95.5153	95.6039	95.6655	95.7304	95.7762	95.8069	95.8185	95.8331	95.8471
Turkmenistan	Both	10 to 14	Asthma	90.8055	90.8084	90.6445	90.322	90.4693	90.5363	89.9265	89.2849	89.621	91.1637	92.6525	93.5524	94.1094	94.5272	94.7515	94.9617	95.2349	95.5102	95.7862	96.1855	96.4802	96.572	96.7484	96.8291	96.9226	96.9219	97.0059	97.0685
Turkmenistan	Both	15 to 19	Asthma	86.8229	87.3254	87.1155	86.251	85.2188	84.9685	84.5123	84.3276	85.6139	87.9092	89.5798	90.4686	90.8838	91.1423	91.167	91.314	91.603	91.9146	92.2932	92.796	93.131	93.2225	93.3677	93.3843	93.438	93.4378	93.4712	93.5085
Turkmenistan	Both	5 to 9	Asthma	95.565	95.8855	96.2559	96.5431	96.6582	96.7609	96.671	96.2509	96.0271	96.551	97.2456	97.6538	97.9547	98.2295	98.3801	98.5269	98.6681	98.7725	98.8866	99.0257	99.1319	99.1921	99.2777	99.2939	99.3431	99.3686	99.3573	99.368
Turkmenistan	Female	0 to 20	Asthma	90.658	90.5028	90.6768	90.9874	91.3412	91.2499	91.1491	91.2856	91.4973	92.2315	92.8325	93.2893	93.5391	93.7142	93.8308	93.9015	94.0162	94.1077	94.2095	94.3138	94.3708	94.3606	94.3851	94.3769	94.3866	94.3975	94.4259	94.4617
Turkmenistan	Female	1 to 4	Asthma	92.776	92.4507	92.5791	92.9176	93.604	93.4208	93.2348	93.2962	93.2084	93.7547	94.2268	94.7084	95.0155	95.2414	95.4205	95.543	95.6671	95.7527	95.8346	95.9279	95.9993	96.0477	96.103	96.1373	96.1545	96.1616	96.1662	96.1704
Turkmenistan	Female	10 to 14	Asthma	94.0316	93.9307	94.0085	94.071	93.9018	93.856	93.6407	93.7402	94.2462	95.2807	96.12	96.7469	97.0745	97.2811	97.4434	97.5678	97.7445	97.9266	98.1558	98.4088	98.6134	98.6773	98.8031	98.8586	98.9018	98.9082	98.9617	98.9672
Turkmenistan	Female	15 to 19	Asthma	89.9431	90.1099	90.1976	90.3586	89.6876	89.5297	89.4562	89.632	90.3281	91.4478	92.3717	92.826	93.0414	93.2429	93.3251	93.34	93.5515	93.7387	93.9739	94.2235	94.41	94.4677	94.5898	94.6131	94.6524	94.6644	94.6882	94.6905
Turkmenistan	Female	5 to 9	Asthma	96.9848	97.0179	97.1776	97.3865	97.5441	97.4924	97.3882	97.3718	97.3789	97.8145	98.2031	98.5193	98.7115	98.8766	98.9967	99.099	99.1767	99.2345	99.3048	99.3909	99.4511	99.4873	99.5405	99.5296	99.5652	99.5681	99.5223	99.5131
Turkmenistan	Male	0 to 20	Asthma	87.5129	87.5587	87.76	87.8924	88.4345	88.6146	88.0572	87.5067	87.7232	88.9228	90.0688	90.8041	91.2524	91.5582	91.6803	91.8496	92.0455	92.2463	92.4276	92.6908	92.8551	92.8917	92.9591	92.9829	93.0322	93.0516	93.1121	93.1857
Turkmenistan	Male	1 to 4	Asthma	90.7911	90.3828	90.6152	91.2048	92.2694	92.4767	91.8037	91.5045	91.5492	92.2359	92.9266	93.6286	94.097	94.4158	94.651	94.8391	95.0062	95.166	95.2672	95.3864	95.4858	95.5566	95.626	95.6807	95.7242	95.7401	95.7651	95.7895
Turkmenistan	Male	10 to 14	Asthma	86.54	86.7107	86.2148	85.3577	85.9721	86.2108	85.0372	83.3313	83.4223	85.7136	88.159	89.4693	90.3637	91.0894	91.4056	91.7412	92.1563	92.5677	92.9159	93.5296	93.9582	94.0916	94.3432	94.4611	94.6271	94.6165	94.7449	94.8889
Turkmenistan	Male	15 to 19	Asthma	83.5082	84.3896	83.831	81.7685	80.3425	80.0009	79.1217	78.5276	80.4988	84.1115	86.6184	87.9998	88.6471	88.9764	88.9444	89.2386	89.6105	90.0549	90.5855	91.3587	91.8513	91.9777	92.1442	92.1519	92.2192	92.2039	92.2459	92.3207
Turkmenistan	Male	5 to 9	Asthma	93.7245	94.4518	95.1118	95.5058	95.5686	95.8928	95.8392	94.8853	94.3484	94.9562	96.0375	96.5505	96.99	97.4071	97.5937	97.7957	98.018	98.1801	98.3464	98.5488	98.7115	98.8013	98.9263	98.9798	99.0436	99.1001	99.1399	99.1787
Uzbekistan	Both	0 to 20	Asthma	93.0201	93.055	93.094	93.0944	93.1294	93.1539	93.1941	93.2146	93.2681	93.3702	93.4578	93.5706	93.6327	93.7354	93.8539	93.8886	93.9638	94.0127	94.0628	94.1056	94.1066	94.1001	94.0897	94.0632	94.0617	94.0672	94.0881	94.1095
Uzbekistan	Both	1 to 4	Asthma	95.5382	95.5627	95.5913	95.6156	95.658	95.6949	95.7612	95.8077	95.8512	95.8889	95.914	95.9319	95.9463	95.962	95.9814	95.9852	95.9986	96.0193	96.0304	96.0486	96.0441	96.0431	96.0407	96.0306	96.0259	96.0197	96.0212	96.0087
Uzbekistan	Both	10 to 14	Asthma	96.4535	96.5255	96.585	96.5602	96.5228	96.3957	96.4625	96.4793	96.4946	96.6301	96.6369	96.7621	96.8252	96.9548	97.1469	97.205	97.3454	97.4601	97.6086	97.7184	97.768	97.802	97.842	97.8419	97.8535	97.8599	97.9088	97.93
Uzbekistan	Both	15 to 19	Asthma	91.7956	91.5446	91.4046	91.1299	91.0863	91.0274	90.8035	90.6793	90.7841	91.0246	91.3224	91.7018	91.9171	92.3152	92.7423	92.8806	93.1518	93.3636	93.5994	93.8423	93.9696	94.0242	94.061	94.0229	94.0695	94.0981	94.1388	94.1452
Uzbekistan	Both	5 to 9	Asthma	98.9422	99.0419	99.0643	99.0422	99.0145	99.03	99.0402	98.9882	98.9816	99.0606	99.1556	99.2407	99.2703	99.3216	99.3739	99.403	99.4633	99.4884	99.538	99.5768	99.6003	99.6403	99.6448	99.6537	99.6628	99.6981	99.695	99.7117
Uzbekistan	Female	0 to 20	Asthma	94.232	94.2823	94.2996	94.2703	94.3167	94.369	94.4711	94.503	94.5259	94.6158	94.6888	94.7707	94.8161	94.8828	94.9647	94.9922	95.0144	95.0411	95.056	95.0676	95.0556	95.0418	95.0275	95.0084	94.9926	94.9837	94.9928	95.0093
Uzbekistan	Female	1 to 4	Asthma	95.8685	95.8984	95.9309	95.9475	95.9876	96.0188	96.082	96.1232	96.1639	96.1989	96.22	96.2354	96.2552	96.2789	96.3069	96.3157	96.3246	96.3379	96.3441	96.3586	96.3557	96.3521	96.3448	96.3306	96.3233	96.3105	96.3045	96.2924
Uzbekistan	Female	10 to 14	Asthma	98.6398	98.6809	98.6944	98.5531	98.5332	98.4865	98.6634	98.6605	98.5652	98.6385	98.6245	98.7252	98.7836	98.8947	99.0241	99.063	99.1451	99.2487	99.344	99.4264	99.467	99.4762	99.4949	99.4924	99.4944	99.5	99.5094	99.5153
Uzbekistan	Female	15 to 19	Asthma	94.2641	94.2223	94.0046	93.7193	93.7797	93.8871	93.8879	93.7967	93.7461	93.8716	94.0541	94.208	94.2324	94.3682	94.5751	94.6793	94.747	94.8603	94.9847	95.1124	95.1775	95.228	95.2792	95.3028	95.2948	95.2821	95.313	95.299
Uzbekistan	Female	5 to 9	Asthma	99.4482	99.4964	99.4837	99.4315	99.3906	99.3874	99.4439	99.405	99.3836	99.4565	99.5121	99.5568	99.572	99.5884	99.6332	99.6479	99.67	99.6939	99.7094	99.7148	99.7338	99.7702	99.7769	99.7876	99.7822	99.7855	99.7676	99.7701
Uzbekistan	Male	0 to 20	Asthma	92.3023	92.3155	92.3783	92.4161	92.4334	92.4208	92.3798	92.3836	92.4692	92.5754	92.672	92.8119	92.8886	93.0258	93.1778	93.2174	93.3504	93.4232	93.5134	93.5921	93.6106	93.615	93.6118	93.5804	93.5975	93.6208	93.6541	93.6793
Uzbekistan	Male	1 to 4	Asthma	95.5018	95.5181	95.5396	95.5724	95.6137	95.6545	95.7167	95.7638	95.8045	95.8405	95.8674	95.8871	95.8935	95.8975	95.9034	95.9002	95.9178	95.9459	95.9617	95.9821	95.976	95.9786	95.9828	95.9792	95.9785	95.9814	95.9922	95.9804
Uzbekistan	Male	10 to 14	Asthma	93.6636	93.7839	93.9177	94.0792	94.0136	93.758	93.6477	93.6983	93.8942	94.13	94.1707	94.3333	94.401	94.5574	94.8456	94.9318	95.1626	95.2948	95.5272	95.6803	95.743	95.8142	95.8861	95.8877	95.9125	95.9183	96.0266	96.0698
Uzbekistan	Male	15 to 19	Asthma	88.9237	88.4161	88.3937	88.1519	87.9828	87.7118	87.2061	87.038	87.3372	87.7141	88.1484	88.8097	89.2636	89.9869	90.6818	90.8583	91.381	91.7102	92.0796	92.462	92.6655	92.7229	92.74	92.6241	92.7416	92.8241	92.876	92.9086
Uzbekistan	Male	5 to 9	Asthma	98.1603	98.339	98.4213	98.4543	98.4545	98.5014	98.4381	98.3698	98.3862	98.4654	98.6137	98.7564	98.8089	98.9146	98.9748	99.025	99.1374	99.1579	99.2532	99.3373	99.3623	99.4013	99.3996	99.4034	99.4329	99.5144	99.5345	99.5718
Central Europe	Both	0 to 20	Asthma	93.2451	93.3104	93.3804	93.48	93.5281	93.5971	93.6724	93.7493	93.8392	93.9014	93.9852	94.0655	94.1229	94.1852	94.2428	94.2706	94.2835	94.2677	94.2512	94.2369	94.2305	94.2184	94.2178	94.2418	94.2772	94.2986	94.3191	94.3201
Central Europe	Both	1 to 4	Asthma	95.6023	95.6728	95.7075	95.7507	95.7551	95.8068	95.8383	95.886	95.9165	95.9421	95.9589	95.986	95.9893	95.9845	95.9881	95.9958	96.0052	96.0035	95.9963	95.9917	95.9961	96.0025	96.0064	96.0115	96.0148	96.0182	96.0208	96.0225
Central Europe	Both	10 to 14	Asthma	96.1535	96.2644	96.4075	96.5969	96.6641	96.705	96.7953	96.9012	97.0099	97.0919	97.204	97.2889	97.3303	97.4167	97.5122	97.5758	97.6057	97.65	97.7354	97.7832	97.8713	97.9153	97.9157	97.9499	97.985	97.9913	98.013	98.0383
Central Europe	Both	15 to 19	Asthma	92.1117	92.159	92.2474	92.388	92.4616	92.55	92.6882	92.7725	92.9535	93.0552	93.2508	93.4252	93.5602	93.6897	93.801	93.8483	93.9026	93.886	93.8924	93.9676	94.0378	94.0599	94.0988	94.1305	94.16	94.1496	94.1762	94.1681
Central Europe	Both	5 to 9	Asthma	99.2063	99.256	99.3011	99.3373	99.3331	99.3667	99.3574	99.3658	99.3898	99.3934	99.4101	99.4502	99.4729	99.4934	99.5241	99.5643	99.5979	99.6388	99.6675	99.6789	99.6936	99.7215	99.7302	99.7407	99.7426	99.7375	99.7533	99.7528
Central Europe	Female	0 to 20	Asthma	94.1695	94.2219	94.2853	94.359	94.408	94.4616	94.5067	94.5608	94.6332	94.6673	94.7307	94.7832	94.8354	94.8851	94.9377	94.9562	94.969	94.9541	94.9379	94.9186	94.9089	94.8963	94.8943	94.9085	94.9419	94.9601	94.9807	94.9793
Central Europe	Female	1 to 4	Asthma	96.0759	96.0974	96.1113	96.1372	96.1382	96.1843	96.2238	96.2834	96.324	96.3584	96.3801	96.4018	96.405	96.3991	96.4016	96.405	96.4102	96.4009	96.3877	96.3781	96.3809	96.3855	96.3888	96.3883	96.3922	96.3959	96.3985	96.3977
Central Europe	Female	10 to 14	Asthma	98.4539	98.5278	98.6052	98.6969	98.7417	98.7335	98.7396	98.8142	98.9061	98.9482	99.0256	99.0456	99.0849	99.1388	99.1803	99.2159	99.2268	99.2489	99.3107	99.3349	99.3962	99.4334	99.4451	99.4543	99.4807	99.4899	99.5158	99.5332
Central Europe	Female	15 to 19	Asthma	93.1492	93.2405	93.3494	93.4377	93.5069	93.5744	93.6539	93.6943	93.8339	93.8764	94.014	94.1219	94.2106	94.2985	94.404	94.4339	94.4947	94.4959	94.5085	94.564	94.612	94.6196	94.6406	94.6619	94.6866	94.6644	94.6828	94.6668
Central Europe	Female	5 to 9	Asthma	99.4154	99.4267	99.451	99.4785	99.4837	99.5021	99.4777	99.4738	99.4985	99.4958	99.5173	99.5492	99.5863	99.5935	99.6253	99.6485	99.672	99.6965	99.7111	99.7097	99.7267	99.7638	99.7642	99.7602	99.7628	99.7568	99.7701	99.7694
Central Europe	Male	0 to 20	Asthma	92.8816	92.9521	93.0213	93.1355	93.1771	93.2537	93.35	93.4399	93.5369	93.6184	93.713	93.8117	93.8682	93.9359	93.9927	94.0268	94.0398	94.0268	94.0141	94.0082	94.0078	93.9985	93.9998	94.0303	94.0636	94.085	94.1033	94.1065
Central Europe	Male	1 to 4	Asthma	95.4226	95.5294	95.578	95.6318	95.6379	95.6906	95.7133	95.7476	95.7678	95.7848	95.7976	95.829	95.8344	95.8332	95.8396	95.8521	95.8659	95.873	95.8732	95.8748	95.8808	95.8883	95.8924	95.9021	95.9042	95.907	95.9092	95.9128
Central Europe	Male	10 to 14	Asthma	93.6671	93.8279	94.0603	94.3835	94.4818	94.5899	94.7935	94.9432	95.0755	95.2071	95.365	95.527	95.5606	95.6768	95.8294	95.9245	95.9822	96.067	96.2	96.2931	96.4251	96.4804	96.4663	96.5311	96.575	96.5729	96.5829	96.6098
Central Europe	Male	15 to 19	Asthma	91.1207	91.1173	91.179	91.3742	91.449	91.557	91.7559	91.8835	92.101	92.2627	92.5159	92.7601	92.9418	93.1115	93.224	93.2879	93.3353	93.3027	93.3051	93.402	93.4945	93.5303	93.5871	93.629	93.6622	93.6649	93.6995	93.6998
Central Europe	Male	5 to 9	Asthma	98.9157	99.0029	99.0686	99.112	99.0971	99.1468	99.1552	99.1777	99.202	99.2139	99.2268	99.2764	99.2854	99.3217	99.352	99.41	99.4522	99.5066	99.5461	99.5681	99.5788	99.5961	99.613	99.6384	99.6392	99.6348	99.6534	99.6533
Albania	Both	0 to 20	Asthma	90.722	90.0338	89.9173	89.8547	90.0227	90.2483	90.3997	90.6	90.7873	90.9149	90.9892	91.3475	91.5808	91.7225	91.9116	92.1648	92.4512	92.8078	93.0722	93.2788	93.4135	93.3954	93.4057	93.4127	93.4008	93.3874	93.3917	93.3956
Albania	Both	1 to 4	Asthma	93.2935	92.3618	92.0973	91.8742	92.0131	92.3914	92.8205	93.2546	93.7268	94.0066	93.9631	94.2013	94.4506	94.5937	94.7487	94.9148	95.0236	95.1284	95.1646	95.2182	95.2933	95.322	95.3821	95.445	95.5032	95.5557	95.6071	95.6474
Albania	Both	10 to 14	Asthma	93.9872	93.6083	93.6758	93.9068	94.144	94.1958	93.9952	94.0045	94.0302	94.009	94.1358	94.4362	94.5244	94.5971	94.7626	95.0882	95.4804	95.9383	96.3224	96.609	96.8046	96.7866	96.8454	96.9159	96.95	96.9499	97.0117	97.0358
Albania	Both	15 to 19	Asthma	90.4343	90.0216	90.1625	90.4068	90.6607	90.683	90.6079	90.5767	90.4959	90.5591	90.6821	91.0795	91.2807	91.4153	91.5863	91.8282	92.1585	92.5431	92.7811	93.0002	93.1397	93.1081	93.1286	93.1606	93.1534	93.1547	93.178	93.2016
Albania	Both	5 to 9	Asthma	96.6447	96.2058	96.1843	96.0338	96.0322	95.9811	95.667	95.4549	95.2488	95.1043	95.1816	95.6872	95.935	95.9882	96.2097	96.6942	97.1838	97.7835	98.2153	98.4925	98.7129	98.7529	98.8256	98.9085	98.9798	99.0335	99.0697	99.1119
Albania	Female	0 to 20	Asthma	91.2654	90.5246	90.3874	90.3358	90.5109	90.7275	90.8824	91.185	91.4612	91.6534	91.8525	92.1764	92.3794	92.5203	92.734	92.9907	93.2746	93.6259	93.8916	94.1034	94.2711	94.2483	94.2459	94.2496	94.2242	94.2094	94.2103	94.209
Albania	Female	1 to 4	Asthma	93.8185	92.7918	92.4985	92.3136	92.5004	92.9159	93.4705	94.108	94.6995	95.0784	95.1919	95.3639	95.5388	95.6294	95.756	95.8848	95.965	96.0055	96.0056	96.0272	96.0854	96.0802	96.0962	96.1223	96.1402	96.1631	96.1882	96.2118
Albania	Female	10 to 14	Asthma	94.4684	94.0335	94.1109	94.381	94.6011	94.5648	94.208	94.2015	94.2305	94.214	94.4216	94.9192	95.145	95.257	95.5726	96.0388	96.5713	97.1993	97.6843	98.0131	98.2878	98.296	98.3533	98.4357	98.4419	98.4876	98.5772	98.5802
Albania	Female	15 to 19	Asthma	91.7713	91.6399	91.8064	92.0539	92.2344	92.234	92.1936	92.1501	92.1294	92.1487	92.2864	92.494	92.5629	92.6688	92.8029	92.957	93.1771	93.4824	93.6773	93.885	94.0362	93.9984	93.9988	94.0312	94.0189	94.0095	94.0216	94.0477
Albania	Female	5 to 9	Asthma	96.0756	95.4917	95.3306	94.9751	94.8669	94.7543	94.2965	94.2378	94.1936	94.2565	94.6377	95.1723	95.5229	95.8062	96.185	96.6908	97.1783	97.7607	98.2176	98.547	98.8415	98.8529	98.9076	98.9528	98.9901	99.0378	99.0709	99.1054
Albania	Male	0 to 20	Asthma	90.9281	90.3434	90.2579	90.1931	90.3441	90.5628	90.7009	90.7896	90.8764	90.9337	90.8853	91.2444	91.4851	91.6132	91.762	91.9907	92.2548	92.5849	92.8237	93.007	93.1005	93.0893	93.1125	93.1244	93.1282	93.1193	93.1285	93.1384
Albania	Male	1 to 4	Asthma	93.2611	92.4905	92.2698	92.0272	92.11	92.4235	92.7062	92.9241	93.2514	93.4198	93.2399	93.5196	93.8163	93.9959	94.1654	94.3527	94.4811	94.6392	94.7094	94.791	94.8765	94.9326	95.0261	95.1158	95.2038	95.2772	95.3468	95.3977
Albania	Male	10 to 14	Asthma	93.6654	93.4084	93.5134	93.7271	94.0096	94.1827	94.1691	94.1723	94.1564	94.1061	94.1423	94.2031	94.1195	94.1476	94.1244	94.2827	94.5158	94.7791	95.0521	95.2956	95.3963	95.3392	95.3967	95.4519	95.5159	95.458	95.4865	95.5323
Albania	Male	15 to 19	Asthma	89.1529	88.4173	88.5046	88.7128	89.0272	89.0599	88.9315	88.9214	88.8008	88.9239	89.0089	89.639	90.006	90.1816	90.3967	90.7366	91.1837	91.6448	91.9212	92.1429	92.2627	92.2396	92.2842	92.3169	92.3184	92.3348	92.3737	92.3967
Albania	Male	5 to 9	Asthma	97.2338	96.958	97.0915	97.1638	97.2811	97.3071	97.1657	96.8179	96.4528	96.1017	95.8569	96.3239	96.4544	96.2537	96.2998	96.752	97.2305	97.832	98.2256	98.4415	98.582	98.6503	98.7405	98.8619	98.9679	99.0277	99.0674	99.1184
Bosnia and Herzegovina	Both	0 to 20	Asthma	94.0734	94.0636	94.0401	94.0559	94.0906	94.1493	94.2326	94.334	94.363	94.377	94.3818	94.4182	94.4385	94.4923	94.5161	94.5203	94.5141	94.501	94.4821	94.4714	94.4523	94.4352	94.4298	94.4348	94.4405	94.4261	94.4329	94.447
Bosnia and Herzegovina	Both	1 to 4	Asthma	95.8783	95.8912	95.8756	95.8527	95.8261	95.8113	95.7883	95.8314	95.8671	95.8973	95.8971	95.9318	95.9213	95.9373	95.9536	95.9483	95.9497	95.9611	95.9653	95.9727	95.9792	95.9931	95.9941	95.9992	96.0044	95.9953	95.9917	95.998
Bosnia and Herzegovina	Both	10 to 14	Asthma	97.5641	97.5015	97.466	97.495	97.5143	97.545	97.6685	97.7889	97.8395	97.8924	97.9052	97.9558	97.9579	98.0044	98.0195	98.0108	98.017	98.0542	98.0348	98.0751	98.0952	98.1001	98.0931	98.1114	98.1019	98.0624	98.0778	98.0962
Bosnia and Herzegovina	Both	15 to 19	Asthma	93.9158	93.8557	93.7388	93.6921	93.6923	93.7248	93.8256	93.986	94.1087	94.1537	94.1697	94.2042	94.2207	94.2565	94.2597	94.2883	94.3004	94.295	94.3489	94.3906	94.3856	94.3908	94.4193	94.4094	94.4281	94.4301	94.4299	94.4355
Bosnia and Herzegovina	Both	5 to 9	Asthma	99.5272	99.5479	99.564	99.5666	99.5763	99.5966	99.5955	99.6351	99.6124	99.6196	99.6318	99.6437	99.6172	99.6472	99.655	99.6716	99.6619	99.6659	99.6599	99.6363	99.6546	99.6581	99.6648	99.6869	99.6736	99.6289	99.6489	99.6612
Bosnia and Herzegovina	Female	0 to 20	Asthma	94.5239	94.5171	94.4874	94.4761	94.5088	94.5703	94.6476	94.7517	94.7911	94.801	94.8055	94.855	94.8839	94.9399	94.9829	95.0033	95.0003	94.9804	94.9769	94.958	94.94	94.9441	94.9491	94.9541	94.9761	94.9678	94.9762	94.9863
Bosnia and Herzegovina	Female	1 to 4	Asthma	96.2414	96.2575	96.2454	96.2236	96.2143	96.2026	96.1699	96.1919	96.2168	96.2321	96.2346	96.2749	96.2699	96.2911	96.3164	96.3068	96.3107	96.3199	96.3237	96.3279	96.3326	96.3464	96.3424	96.3477	96.3544	96.3483	96.3481	96.3463
Bosnia and Herzegovina	Female	10 to 14	Asthma	98.9075	98.8732	98.8801	98.854	98.8752	98.9454	99.0635	99.1944	99.2712	99.2936	99.3405	99.4076	99.4041	99.4463	99.4729	99.4823	99.483	99.4873	99.5051	99.5053	99.5079	99.5177	99.5177	99.5192	99.5295	99.4907	99.539	99.521
Bosnia and Herzegovina	Female	15 to 19	Asthma	93.7866	93.7463	93.5729	93.4495	93.4558	93.5245	93.6788	93.9284	94.1209	94.199	94.2043	94.2751	94.3048	94.3594	94.3964	94.4542	94.4684	94.4671	94.5524	94.5996	94.5872	94.6113	94.6614	94.6565	94.7018	94.714	94.7028	94.7234
Bosnia and Herzegovina	Female	5 to 9	Asthma	99.6791	99.6673	99.6913	99.7049	99.7047	99.7096	99.6942	99.7208	99.6912	99.7092	99.6993	99.7062	99.7212	99.719	99.7469	99.7814	99.7818	99.774	99.7669	99.7111	99.7196	99.7639	99.7589	99.7565	99.7639	99.7243	99.7213	99.7364
Bosnia and Herzegovina	Male	0 to 20	Asthma	94.0317	94.0187	94.0008	94.0355	94.0668	94.1172	94.197	94.2861	94.3042	94.3208	94.3262	94.3498	94.3602	94.406	94.4117	94.4034	94.3959	94.3901	94.362	94.3598	94.3426	94.3116	94.2989	94.3036	94.2961	94.278	94.2829	94.299
Bosnia and Herzegovina	Male	1 to 4	Asthma	95.7887	95.7989	95.7821	95.7605	95.7228	95.7069	95.6931	95.7494	95.7905	95.8301	95.828	95.8564	95.8428	95.8541	95.8624	95.861	95.8604	95.8729	95.8771	95.8864	95.8939	95.9067	95.9114	95.9159	95.9192	95.9084	95.9022	95.9143
Bosnia and Herzegovina	Male	10 to 14	Asthma	96.3087	96.215	96.1372	96.2325	96.2537	96.2453	96.3821	96.4949	96.5186	96.6041	96.5815	96.6139	96.6145	96.6597	96.6555	96.6245	96.6422	96.7224	96.6714	96.7652	96.8069	96.8044	96.787	96.8207	96.7856	96.738	96.7169	96.7683
Bosnia and Herzegovina	Male	15 to 19	Asthma	94.0298	93.9492	93.8921	93.9336	93.9304	93.9375	93.9902	94.0419	94.0787	94.0857	94.1143	94.1159	94.1185	94.1331	94.1016	94.1047	94.1164	94.1075	94.1308	94.1663	94.1701	94.1571	94.1622	94.1474	94.1411	94.1335	94.1445	94.1362
Bosnia and Herzegovina	Male	5 to 9	Asthma	99.299	99.3494	99.3572	99.3486	99.3671	99.4014	99.4132	99.4652	99.4488	99.4462	99.4792	99.4964	99.4328	99.494	99.4845	99.4857	99.4664	99.4804	99.4738	99.4773	99.504	99.4698	99.4867	99.5313	99.4988	99.4495	99.4913	99.5012
Bulgaria	Both	0 to 20	Asthma	93.6547	93.6991	93.7527	93.8298	93.8465	93.9451	93.9721	93.9648	94.0152	94.0771	94.0895	94.1276	94.1389	94.0932	94.0904	94.0841	94.0669	94.0537	94.054	94.0544	94.0353	94.0352	94.045	94.0764	94.1062	94.1349	94.158	94.1792
Bulgaria	Both	1 to 4	Asthma	95.947	95.9579	95.9797	96.0036	96.0013	96.0197	96.036	96.0975	96.19	96.2654	96.3025	96.3086	96.3151	96.3125	96.3239	96.3271	96.2952	96.2043	96.1171	96.0507	96.0198	96.0277	96.0329	96.0397	96.0447	96.0476	96.0524	96.0596
Bulgaria	Both	10 to 14	Asthma	96.8714	96.9646	97.1225	97.2309	97.1616	97.2701	97.2783	97.2102	97.2991	97.4785	97.5774	97.6018	97.6194	97.5627	97.5796	97.609	97.6619	97.7256	97.7723	97.8192	97.8799	97.9432	97.9593	98.0003	98.0104	98.0329	98.0361	98.047
Bulgaria	Both	15 to 19	Asthma	92.8283	92.9351	92.9227	92.9348	92.9323	93.0632	93.121	93.1681	93.3215	93.4875	93.5468	93.7623	93.922	93.9371	93.9752	93.9876	93.9489	93.9229	93.9751	94.0488	94.0823	94.1338	94.1889	94.2315	94.2198	94.21	94.2305	94.2293
Bulgaria	Both	5 to 9	Asthma	99.4853	99.4623	99.4638	99.5497	99.4985	99.568	99.5642	99.5476	99.5951	99.656	99.6765	99.7269	99.7459	99.7167	99.7235	99.7147	99.7034	99.7147	99.7056	99.7286	99.7241	99.7414	99.7354	99.7358	99.7463	99.7565	99.7613	99.7619
Bulgaria	Female	0 to 20	Asthma	94.5598	94.5716	94.6136	94.6527	94.6739	94.7303	94.7298	94.7092	94.7336	94.7477	94.7498	94.7949	94.8065	94.7776	94.7604	94.7465	94.7552	94.7544	94.7621	94.7665	94.7309	94.7216	94.7357	94.7626	94.7892	94.8132	94.828	94.8439
Bulgaria	Female	1 to 4	Asthma	96.3194	96.3199	96.3363	96.3408	96.3328	96.3426	96.3596	96.4286	96.5234	96.6014	96.6359	96.6388	96.6417	96.6286	96.6385	96.6398	96.6055	96.5249	96.4514	96.3891	96.3662	96.369	96.3737	96.3827	96.3872	96.3935	96.397	96.3967
Bulgaria	Female	10 to 14	Asthma	99.2655	99.2747	99.3243	99.3303	99.3184	99.3699	99.3754	99.3422	99.3831	99.4657	99.5492	99.5966	99.5759	99.516	99.4775	99.5077	99.5327	99.5291	99.5542	99.5828	99.5814	99.607	99.6206	99.6417	99.6403	99.6464	99.6364	99.6574
Bulgaria	Female	15 to 19	Asthma	93.8006	93.8095	93.8129	93.8222	93.7931	93.8412	93.8095	93.7902	93.9222	94.0027	94.0476	94.2611	94.4153	94.4675	94.4585	94.4265	94.4735	94.4991	94.5516	94.6111	94.5955	94.6457	94.7294	94.7646	94.763	94.7492	94.745	94.7396
Bulgaria	Female	5 to 9	Asthma	99.7324	99.7219	99.7429	99.7498	99.7431	99.7658	99.7638	99.7633	99.7683	99.7869	99.7895	99.8091	99.8207	99.8023	99.8149	99.7932	99.7875	99.7838	99.7549	99.7947	99.7745	99.7688	99.7586	99.765	99.771	99.7766	99.7847	99.7824
Bulgaria	Male	0 to 20	Asthma	93.2834	93.3525	93.411	93.5133	93.5226	93.6482	93.6956	93.6996	93.7683	93.8663	93.8875	93.9183	93.9305	93.8759	93.8867	93.8883	93.8519	93.831	93.827	93.8262	93.8246	93.8337	93.8392	93.8711	93.8998	93.929	93.9565	93.9796
Bulgaria	Male	1 to 4	Asthma	95.8438	95.8617	95.8858	95.9245	95.9274	95.9515	95.9643	96.0104	96.0884	96.1505	96.1845	96.1921	96.2004	96.2061	96.217	96.2206	96.1962	96.1115	96.0281	95.9699	95.9368	95.9481	95.9528	95.9567	95.9614	95.9608	95.9659	95.9784
Bulgaria	Male	10 to 14	Asthma	94.357	94.5541	94.8499	95.0871	94.9512	95.1382	95.1561	95.0506	95.208	95.5122	95.6377	95.6396	95.6963	95.6338	95.7076	95.736	95.8221	95.9626	96.0351	96.1047	96.2406	96.3493	96.3675	96.4328	96.4545	96.4954	96.5113	96.5088
Bulgaria	Male	15 to 19	Asthma	91.882	92.0925	92.0632	92.0783	92.1058	92.324	92.4757	92.5886	92.7564	93.0043	93.0751	93.2887	93.4512	93.4279	93.5136	93.5712	93.4471	93.3713	93.4258	93.5163	93.6032	93.655	93.6776	93.7272	93.7048	93.6991	93.7456	93.7485
Bulgaria	Male	5 to 9	Asthma	99.2002	99.1645	99.1456	99.3116	99.2159	99.3324	99.3314	99.3094	99.4117	99.5258	99.5687	99.649	99.6754	99.6361	99.6373	99.6421	99.6195	99.6325	99.6286	99.622	99.6282	99.6691	99.6683	99.6632	99.6785	99.6935	99.6949	99.6986
Croatia	Both	0 to 20	Asthma	93.9466	93.9674	93.8873	93.9334	93.9998	93.9928	93.9899	93.9796	93.9878	93.9719	94.027	94.0805	94.14	94.1577	94.219	94.2512	94.2785	94.2648	94.2593	94.2551	94.265	94.256	94.2683	94.2657	94.289	94.3128	94.3453	94.3502
Croatia	Both	1 to 4	Asthma	95.9946	96.0103	96.0225	96.0353	96.0542	96.0639	96.0804	96.1155	96.1618	96.1945	96.2062	96.2198	96.2236	96.2304	96.2286	96.223	96.2035	96.1495	96.1091	96.0681	96.0483	96.0488	96.0567	96.0511	96.0523	96.0602	96.0645	96.0634
Croatia	Both	10 to 14	Asthma	97.3077	97.2988	97.0446	97.1371	97.2747	97.279	97.3237	97.316	97.3688	97.3537	97.4455	97.6033	97.7342	97.6157	97.6699	97.7654	97.8367	97.8703	97.8861	97.8857	98.0079	98.0259	98.0294	98.0448	98.0626	98.0634	98.1104	98.1047
Croatia	Both	15 to 19	Asthma	93.0325	93.0493	92.7833	92.877	93.0528	93.0263	93.0655	93.1579	93.3118	93.3797	93.6004	93.6565	93.7056	93.7348	93.854	93.9034	93.9734	93.9754	94.0311	94.1432	94.2127	94.2492	94.3224	94.3302	94.3565	94.3724	94.4094	94.3844
Croatia	Both	5 to 9	Asthma	99.6487	99.6701	99.6909	99.7044	99.7046	99.7196	99.7109	99.7034	99.7098	99.7117	99.7132	99.703	99.7113	99.7056	99.7442	99.7258	99.7369	99.7276	99.7331	99.7456	99.7506	99.7419	99.7765	99.7309	99.7558	99.7703	99.7794	99.7672
Croatia	Female	0 to 20	Asthma	94.6782	94.6991	94.6892	94.7171	94.7314	94.7078	94.6977	94.689	94.6706	94.6652	94.712	94.7375	94.7757	94.8217	94.908	94.9562	94.985	94.9738	94.9734	94.982	94.9823	94.9891	94.9994	94.9937	95.0082	95.0392	95.0739	95.0682
Croatia	Female	1 to 4	Asthma	96.367	96.3692	96.3689	96.3706	96.3806	96.3858	96.4096	96.451	96.5116	96.5523	96.5641	96.5768	96.5777	96.5844	96.5829	96.5687	96.5402	96.4905	96.4442	96.3994	96.3853	96.387	96.3903	96.3916	96.3946	96.4068	96.4114	96.4059
Croatia	Female	10 to 14	Asthma	99.4322	99.4084	99.2064	99.2228	99.2056	99.2035	99.2922	99.3275	99.371	99.4079	99.462	99.5233	99.5662	99.5571	99.5938	99.6295	99.6331	99.6026	99.5826	99.6228	99.6658	99.6839	99.6888	99.6901	99.6699	99.6836	99.7259	99.7236
Croatia	Female	15 to 19	Asthma	93.4524	93.4941	93.5477	93.6186	93.6741	93.5981	93.5853	93.6942	93.7729	93.8937	94.1067	94.1077	94.1199	94.1692	94.3594	94.4771	94.5615	94.5679	94.6315	94.7199	94.7643	94.8392	94.9076	94.8752	94.8965	94.9192	94.9806	94.9583
Croatia	Female	5 to 9	Asthma	99.7065	99.7186	99.7473	99.7548	99.7556	99.7551	99.743	99.7432	99.7548	99.7525	99.7526	99.7327	99.7328	99.7238	99.7606	99.7608	99.7757	99.7584	99.7594	99.7819	99.7907	99.7981	99.8022	99.777	99.779	99.8224	99.8357	99.8116
Croatia	Male	0 to 20	Asthma	93.7	93.7181	93.5793	93.6378	93.7463	93.7552	93.7592	93.7477	93.7785	93.7544	93.8123	93.8855	93.9594	93.9518	93.9868	94.0027	94.0276	94.0146	94.0072	93.9935	94.0132	93.991	94.005	94.0056	94.0345	94.0483	94.0745	94.087
Croatia	Male	1 to 4	Asthma	95.8845	95.9098	95.9312	95.9518	95.9765	95.9893	95.9977	96.0231	96.0518	96.0742	96.0844	96.097	96.102	96.1071	96.1038	96.1054	96.0964	96.046	96.0181	95.9873	95.9653	95.9645	95.9761	95.9648	95.9641	95.9674	95.9709	95.9736
Croatia	Male	10 to 14	Asthma	95.0658	95.0791	94.7505	94.9453	95.2847	95.2986	95.2992	95.255	95.3396	95.2797	95.4241	95.7026	95.9495	95.7042	95.788	95.9612	96.1106	96.2145	96.2652	96.2017	96.4327	96.4491	96.4455	96.4712	96.5289	96.5018	96.544	96.5226
Croatia	Male	15 to 19	Asthma	92.6903	92.6823	92.0598	92.1772	92.4861	92.517	92.6101	92.671	92.8941	92.895	93.1163	93.2344	93.3338	93.3558	93.403	93.378	93.4322	93.4337	93.4816	93.6217	93.7212	93.7087	93.7835	93.838	93.8644	93.8661	93.8672	93.8335
Croatia	Male	5 to 9	Asthma	99.5237	99.5548	99.5665	99.5861	99.5852	99.6167	99.6142	99.6044	99.6122	99.6242	99.6297	99.6289	99.6453	99.6431	99.6831	99.6449	99.6488	99.6422	99.6453	99.6409	99.6396	99.613	99.6816	99.6147	99.6658	99.6481	99.6533	99.6553
Czech Republic	Both	0 to 20	Asthma	92.8978	92.9082	92.9721	93.1146	93.187	93.3182	93.5105	93.5702	93.6197	93.6675	93.6425	93.6646	93.6638	93.6336	93.635	93.6053	93.6452	93.6017	93.5594	93.5462	93.5371	93.5336	93.5655	93.639	93.7258	93.782	93.8293	93.8468
Czech Republic	Both	1 to 4	Asthma	95.716	95.7418	95.7774	95.8224	95.8544	95.9076	95.951	95.9475	95.9563	95.9656	95.969	95.969	95.9771	95.987	95.9966	96.0009	96.0035	96.0062	96.0137	96.0176	96.0243	96.0336	96.04	96.0487	96.0569	96.0719	96.0832	96.0892
Czech Republic	Both	10 to 14	Asthma	95.8524	95.8495	95.94	96.2	96.3243	96.5976	96.8534	96.8301	96.8409	96.8482	96.871	97.0542	97.1457	97.1362	97.1608	97.1258	97.2608	97.2353	97.1803	97.1769	97.348	97.4642	97.4858	97.6052	97.6668	97.6111	97.6549	97.7111
Czech Republic	Both	15 to 19	Asthma	90.7411	90.7853	90.9875	91.3323	91.4838	91.6729	92.0445	92.1315	92.1698	92.2782	92.2198	92.2737	92.3512	92.3697	92.4856	92.512	92.7116	92.659	92.651	92.7583	92.717	92.6064	92.6439	92.7065	92.8488	92.9651	93.0573	93.0905
Czech Republic	Both	5 to 9	Asthma	99.1105	99.2053	99.2498	99.308	99.3442	99.3836	99.4682	99.504	99.4961	99.5239	99.5123	99.5755	99.5639	99.5872	99.6067	99.619	99.621	99.6397	99.651	99.643	99.6524	99.6991	99.6868	99.6782	99.69	99.6912	99.7185	99.7301
Czech Republic	Female	0 to 20	Asthma	93.9447	93.9705	94.0581	94.1552	94.1974	94.2694	94.4423	94.4989	94.5072	94.5435	94.4958	94.4779	94.4717	94.4389	94.4322	94.3812	94.4447	94.3946	94.3405	94.2864	94.23	94.2027	94.2629	94.3478	94.4338	94.4473	94.4927	94.5161
Czech Republic	Female	1 to 4	Asthma	96.2543	96.269	96.2867	96.3038	96.3239	96.3432	96.3554	96.3602	96.3684	96.3774	96.3784	96.3709	96.3779	96.375	96.3757	96.3755	96.3679	96.3683	96.3637	96.3593	96.3612	96.3649	96.3691	96.3645	96.3701	96.3874	96.4027	96.4099
Czech Republic	Female	10 to 14	Asthma	98.7258	98.7763	98.7599	98.797	98.8455	98.9518	99.1547	99.198	99.116	99.1332	99.0853	99.1522	99.2408	99.2505	99.2161	99.1646	99.3597	99.3797	99.362	99.3639	99.3237	99.319	99.4585	99.5302	99.5354	99.4032	99.4279	99.4621
Czech Republic	Female	15 to 19	Asthma	91.6176	91.7448	92.147	92.4797	92.5862	92.6935	93.0694	93.1386	93.0936	93.1776	93.0733	93.0443	93.0285	93.002	93.1214	93.07	93.3034	93.2294	93.1753	93.1207	93.0019	92.8474	92.9321	93.0877	93.2455	93.1938	93.2636	93.3316
Czech Republic	Female	5 to 9	Asthma	99.3909	99.4184	99.4406	99.4897	99.4985	99.5366	99.5901	99.5829	99.6005	99.5962	99.6085	99.6375	99.6709	99.6861	99.6656	99.6761	99.6905	99.6752	99.6905	99.675	99.6711	99.7202	99.6896	99.6955	99.7288	99.7183	99.7547	99.7819
Czech Republic	Male	0 to 20	Asthma	92.4381	92.4338	92.4698	92.6459	92.7425	92.9203	93.113	93.1674	93.2505	93.304	93.3043	93.3668	93.3737	93.3512	93.3632	93.3598	93.3743	93.3427	93.3177	93.3477	93.387	93.4075	93.4087	93.4634	93.5415	93.6317	93.6758	93.686
Czech Republic	Male	1 to 4	Asthma	95.456	95.492	95.5432	95.6125	95.6541	95.7361	95.8064	95.795	95.8038	95.8125	95.8179	95.8257	95.8342	95.8563	95.8741	95.8824	95.8951	95.8995	95.9179	95.9291	95.9393	95.9527	95.9602	95.9804	95.9901	96.0011	96.0073	96.0113
Czech Republic	Male	10 to 14	Asthma	92.5686	92.4947	92.7249	93.2886	93.5175	94.0243	94.3581	94.2461	94.3793	94.3731	94.4944	94.8388	94.9278	94.88	94.9774	94.9615	95.0249	94.9492	94.8525	94.8513	95.3106	95.5917	95.462	95.6475	95.7844	95.8231	95.8901	95.9729
Czech Republic	Male	15 to 19	Asthma	89.9679	89.9135	89.872	90.2199	90.4196	90.6998	91.0493	91.1475	91.2811	91.4111	91.413	91.5723	91.7687	91.8449	91.9497	92.0731	92.2202	92.1935	92.2389	92.5373	92.588	92.5316	92.5109	92.4574	92.5743	92.8848	92.9994	92.9917
Czech Republic	Male	5 to 9	Asthma	98.783	98.9526	99.0211	99.0882	99.1547	99.1932	99.3115	99.3971	99.3588	99.4244	99.3846	99.4872	99.4223	99.455	99.5228	99.5373	99.5248	99.5827	99.5878	99.5881	99.612	99.6538	99.6632	99.6382	99.624	99.6386	99.6544	99.6459
Hungary	Both	0 to 20	Asthma	93.1909	93.2457	93.301	93.3483	93.3935	93.4002	93.4707	93.5106	93.4374	93.3905	93.3976	93.477	93.4682	93.4617	93.5024	93.4949	93.5112	93.5655	93.6879	93.7932	93.8583	93.8953	93.9353	93.9728	93.9979	93.9846	94.0144	94.003
Hungary	Both	1 to 4	Asthma	95.6677	95.6686	95.7015	95.7336	95.7594	95.7853	95.8253	95.8927	95.9734	96.0735	96.0921	96.1436	96.1564	96.1527	96.1632	96.1603	96.1482	96.0807	96.0199	95.9689	95.9605	95.9579	95.965	95.98	95.9766	95.9913	95.9965	95.9915
Hungary	Both	10 to 14	Asthma	95.8256	95.9904	96.0535	96.0421	96.1672	96.0801	96.2959	96.5886	96.3223	96.1291	96.2092	96.4281	96.4009	96.4734	96.7505	96.8412	96.6418	96.6764	96.996	97.2126	97.3893	97.5252	97.5168	97.5469	97.5976	97.6021	97.7017	97.7021
Hungary	Both	15 to 19	Asthma	92.0606	92.239	92.3473	92.5253	92.5997	92.665	92.8344	92.843	92.7933	92.7708	92.7757	92.869	92.8601	92.8594	92.867	92.8243	92.9631	93.0662	93.2344	93.4564	93.5663	93.6252	93.7355	93.768	93.7887	93.6862	93.7689	93.7932
Hungary	Both	5 to 9	Asthma	99.0964	99.1117	99.2782	99.3238	99.3613	99.3556	99.3408	99.3838	99.4003	99.3844	99.3952	99.3933	99.4047	99.3764	99.3921	99.4124	99.4844	99.5184	99.5518	99.5939	99.6274	99.636	99.6422	99.661	99.6762	99.6821	99.7226	99.7012
Hungary	Female	0 to 20	Asthma	93.8212	93.8222	93.8408	93.9057	94.0286	94.0306	94.0616	94.0784	94.0021	93.9379	93.8987	93.9995	94.0059	93.9555	93.9944	93.9644	94.0257	94.0835	94.2133	94.3307	94.4078	94.4568	94.5156	94.5446	94.5863	94.565	94.6338	94.629
Hungary	Female	1 to 4	Asthma	95.8529	95.825	95.8372	95.8693	95.8959	95.9246	95.966	96.0472	96.1288	96.2439	96.2612	96.3281	96.3385	96.3233	96.3372	96.3285	96.3302	96.2902	96.2628	96.2435	96.2416	96.2552	96.2723	96.2893	96.3022	96.3184	96.3422	96.3324
Hungary	Female	10 to 14	Asthma	98.0117	97.9993	97.9058	97.9259	98.2185	98.0869	98.1045	98.3783	98.335	98.1912	98.0967	98.315	98.3629	98.3173	98.5116	98.4854	98.3347	98.3057	98.577	98.7926	98.9941	99.1285	99.1392	99.1321	99.2254	99.1916	99.3409	99.3458
Hungary	Female	15 to 19	Asthma	92.7851	92.8507	92.9244	93.0796	93.3078	93.3745	93.4932	93.3932	93.2492	93.1414	93.089	93.207	93.1957	93.1224	93.1394	93.0818	93.3142	93.4455	93.5888	93.7593	93.8537	93.9262	94.0959	94.1144	94.1339	94.0127	94.1613	94.1997
Hungary	Female	5 to 9	Asthma	98.8946	98.9493	99.1005	99.1998	99.2257	99.194	99.1788	99.2464	99.2324	99.2261	99.2353	99.2344	99.2349	99.1675	99.2026	99.2409	99.3552	99.3562	99.4075	99.4869	99.5461	99.5597	99.5568	99.5876	99.6273	99.6572	99.7256	99.7279
Hungary	Male	0 to 20	Asthma	93.0953	93.1944	93.2791	93.308	93.2809	93.2922	93.3925	93.4482	93.3813	93.3504	93.3941	93.449	93.4281	93.4592	93.4987	93.5111	93.4903	93.5398	93.649	93.7375	93.7881	93.8115	93.8311	93.8722	93.8801	93.875	93.8693	93.8537
Hungary	Male	1 to 4	Asthma	95.7598	95.7832	95.8299	95.8572	95.8779	95.8977	95.9297	95.9734	96.0397	96.1127	96.1275	96.1615	96.1751	96.1811	96.1874	96.1898	96.1704	96.0928	96.0168	95.949	95.9389	95.9225	95.9207	95.9333	95.9159	95.9286	95.9171	95.9174
Hungary	Male	10 to 14	Asthma	93.5038	93.8909	94.1465	94.0981	94.0241	93.9868	94.4552	94.7891	94.2526	93.9982	94.279	94.5034	94.385	94.5859	94.9646	95.1856	94.9235	95.039	95.4421	95.68	95.838	95.9815	95.9505	96.0259	96.0275	96.0765	96.1203	96.1124
Hungary	Male	15 to 19	Asthma	91.4035	91.7004	91.8453	92.0455	91.9513	92.0152	92.2366	92.3609	92.4083	92.4687	92.5298	92.5955	92.5894	92.6645	92.6607	92.6335	92.6777	92.7539	92.9498	93.2264	93.353	93.3948	93.4361	93.4819	93.5031	93.4244	93.4334	93.4433
Hungary	Male	5 to 9	Asthma	99.2797	99.2557	99.4384	99.4262	99.4759	99.5	99.4867	99.5049	99.5556	99.5305	99.5444	99.5432	99.5655	99.576	99.5721	99.5749	99.6025	99.6655	99.6752	99.6748	99.6797	99.6828	99.698	99.704	99.6935	99.6742	99.6854	99.6383
Macedonia	Both	0 to 20	Asthma	93.8591	93.8783	93.9065	93.9683	94.0113	94.0603	94.1067	94.1191	94.104	94.1377	94.1567	94.1807	94.182	94.1999	94.2537	94.272	94.3192	94.3893	94.4563	94.4915	94.5114	94.4907	94.4436	94.416	94.3736	94.3415	94.3069	94.2945
Macedonia	Both	1 to 4	Asthma	95.7238	95.7472	95.755	95.8162	95.8023	95.8386	95.8879	95.9055	95.9012	95.9337	95.8969	95.8921	95.9179	95.9224	95.95	95.9735	95.9902	96.0051	96.0215	96.0418	96.0661	96.0718	96.0658	96.07	96.077	96.0779	96.0694	96.0689
Macedonia	Both	10 to 14	Asthma	97.5347	97.5937	97.6507	97.7046	97.715	97.7694	97.8723	97.8822	97.8636	97.8854	97.8813	97.8687	97.8331	97.8156	97.8901	97.914	97.9817	98.0642	98.0939	98.084	98.1151	98.1198	98.1034	98.1135	98.1329	98.148	98.1233	98.159
Macedonia	Both	15 to 19	Asthma	92.9184	92.9348	93.0049	93.0875	93.2967	93.3608	93.3412	93.3039	93.3076	93.4002	93.4215	93.3947	93.3715	93.4502	93.5721	93.6548	93.7778	93.8916	94.0454	94.135	94.2394	94.2754	94.2812	94.3097	94.2438	94.1951	94.1887	94.1832
Macedonia	Both	5 to 9	Asthma	99.6708	99.6859	99.7068	99.7426	99.7421	99.7544	99.7692	99.7733	99.7527	99.7636	99.7483	99.7339	99.7344	99.7646	99.7727	99.7726	99.7821	99.7703	99.7559	99.7749	99.7608	99.7729	99.7368	99.7397	99.7396	99.7535	99.7239	99.7219
Macedonia	Female	0 to 20	Asthma	94.5607	94.5759	94.574	94.6494	94.6553	94.7079	94.7843	94.8038	94.7966	94.8367	94.8578	94.9023	94.9333	94.932	94.9715	94.9863	95.023	95.085	95.153	95.2034	95.2313	95.2188	95.1676	95.1516	95.1098	95.0668	95.0292	95.0116
Macedonia	Female	1 to 4	Asthma	95.8144	95.8239	95.8124	95.9018	95.8658	95.919	96.012	96.064	96.0812	96.1486	96.1095	96.1019	96.1441	96.1407	96.1812	96.2131	96.2434	96.269	96.2864	96.3192	96.3662	96.3843	96.3835	96.393	96.4113	96.4199	96.4078	96.4173
Macedonia	Female	10 to 14	Asthma	99.3505	99.3895	99.4024	99.4564	99.466	99.4645	99.5294	99.5273	99.5361	99.5704	99.5737	99.578	99.584	99.5674	99.5873	99.6068	99.606	99.6378	99.6376	99.6498	99.6512	99.6567	99.6476	99.6492	99.6244	99.6283	99.6159	99.6516
Macedonia	Female	15 to 19	Asthma	93.8151	93.8403	93.8305	93.8789	93.9329	94.0184	94.0949	94.0783	94.0651	94.1221	94.1542	94.1916	94.2167	94.2071	94.2593	94.3056	94.3981	94.4887	94.662	94.7903	94.8964	94.913	94.8967	94.9589	94.8972	94.8004	94.7885	94.7446
Macedonia	Female	5 to 9	Asthma	99.7261	99.7329	99.7426	99.809	99.8134	99.8246	99.8376	99.8044	99.8097	99.8157	99.7993	99.7994	99.7975	99.8023	99.8027	99.7901	99.809	99.815	99.8112	99.813	99.7967	99.8322	99.7679	99.7695	99.7796	99.7902	99.7534	99.7421
Macedonia	Male	0 to 20	Asthma	93.6546	93.6755	93.7301	93.7723	93.8474	93.888	93.9002	93.9041	93.882	93.9072	93.9226	93.9231	93.8949	93.9304	93.9938	94.0148	94.0681	94.1385	94.1971	94.2133	94.2245	94.1993	94.1626	94.1277	94.0903	94.073	94.0452	94.0396
Macedonia	Male	1 to 4	Asthma	95.9195	95.9482	95.9706	95.9945	96.0021	96.0171	96.019	96.0027	95.981	95.9793	95.9497	95.9481	95.9537	95.9645	95.9755	95.988	95.9889	95.9912	96.0045	96.0102	96.0101	96.0037	95.9937	95.9928	95.9887	95.9825	95.9791	95.9693
Macedonia	Male	10 to 14	Asthma	95.6054	95.7077	95.8367	95.9021	95.9208	96.0561	96.216	96.2366	96.1734	96.1737	96.1566	96.1214	96.03	96.0103	96.1594	96.1902	96.3536	96.515	96.5966	96.5667	96.6402	96.6435	96.6155	96.6352	96.7108	96.7351	96.6821	96.7052
Macedonia	Male	15 to 19	Asthma	92.0359	92.0405	92.2043	92.3251	92.716	92.7523	92.6139	92.5525	92.5787	92.7101	92.7155	92.612	92.5327	92.7158	92.918	93.0425	93.199	93.3386	93.4621	93.4994	93.5965	93.6565	93.6905	93.6756	93.6075	93.6202	93.6183	93.6575
Macedonia	Male	5 to 9	Asthma	99.5177	99.5436	99.5773	99.5751	99.5695	99.5831	99.5993	99.6467	99.5938	99.608	99.5924	99.5593	99.5601	99.6166	99.6314	99.6452	99.6452	99.6187	99.5998	99.6445	99.6356	99.6197	99.6185	99.6227	99.6098	99.6265	99.6055	99.6135
Montenegro	Both	0 to 20	Asthma	94.0992	94.1187	94.1305	94.1496	94.1618	94.1648	94.1586	94.1506	94.1503	94.1382	94.1497	94.1698	94.1907	94.1948	94.2067	94.2094	94.2313	94.2535	94.2694	94.2936	94.3081	94.3126	94.3043	94.2935	94.2855	94.2871	94.2794	94.2804
Montenegro	Both	1 to 4	Asthma	96.0074	96.0309	96.0437	96.0585	96.0664	96.0732	96.0724	96.069	96.0595	96.0549	96.0524	96.0517	96.0563	96.0477	96.0436	96.0446	96.051	96.0563	96.0636	96.0687	96.0757	96.0761	96.071	96.0705	96.0667	96.0637	96.0661	96.0628
Montenegro	Both	10 to 14	Asthma	97.7558	97.7951	97.7901	97.7876	97.7512	97.7531	97.7445	97.722	97.7382	97.7194	97.745	97.7982	97.8577	97.8914	97.9319	97.9043	97.9074	97.9651	97.9788	98.0154	98.028	98.0517	98.0637	98.0663	98.0531	98.0736	98.0427	98.0509
Montenegro	Both	15 to 19	Asthma	94.0677	94.0459	94.0423	94.0726	94.1165	94.0898	94.0504	94.0109	93.9772	93.9153	93.9328	93.9668	94.0163	94.0278	94.0756	94.1262	94.212	94.2691	94.3068	94.373	94.4155	94.4076	94.3917	94.3373	94.32	94.324	94.2863	94.2991
Montenegro	Both	5 to 9	Asthma	99.6866	99.6944	99.693	99.6925	99.6998	99.7035	99.6938	99.6917	99.7107	99.7196	99.7249	99.7379	99.7308	99.7376	99.7421	99.738	99.7522	99.7378	99.7464	99.7581	99.7704	99.8026	99.7849	99.7898	99.7782	99.7682	99.7921	99.7794
Montenegro	Female	0 to 20	Asthma	94.7721	94.7882	94.7982	94.8179	94.8278	94.8296	94.825	94.8179	94.8224	94.8299	94.8379	94.848	94.8722	94.8734	94.8909	94.8884	94.9157	94.939	94.9513	94.9759	94.9859	94.9769	94.9644	94.9479	94.927	94.9287	94.9225	94.9267
Montenegro	Female	1 to 4	Asthma	96.3741	96.3714	96.3674	96.3751	96.3773	96.3825	96.3854	96.3886	96.3858	96.3921	96.3982	96.4042	96.4181	96.417	96.4156	96.4196	96.4249	96.4178	96.4148	96.414	96.411	96.4128	96.4153	96.4153	96.4165	96.4196	96.4322	96.4225
Montenegro	Female	10 to 14	Asthma	99.333	99.386	99.3888	99.401	99.3973	99.4108	99.4137	99.3951	99.3827	99.3872	99.3948	99.4148	99.4571	99.4579	99.5249	99.4787	99.4901	99.564	99.5696	99.5825	99.5943	99.6005	99.6137	99.6224	99.5952	99.6239	99.5814	99.6076
Montenegro	Female	15 to 19	Asthma	94.5442	94.5173	94.511	94.5363	94.5413	94.5035	94.467	94.4375	94.4593	94.4655	94.4739	94.4826	94.5209	94.5172	94.5435	94.5795	94.6918	94.7617	94.8111	94.9175	94.9613	94.9152	94.8552	94.7694	94.6996	94.6923	94.6639	94.6781
Montenegro	Female	5 to 9	Asthma	99.7285	99.7392	99.7407	99.7337	99.7464	99.7497	99.7417	99.7415	99.7582	99.772	99.7745	99.7672	99.7708	99.7719	99.7816	99.7607	99.7588	99.7521	99.7635	99.7614	99.7707	99.7859	99.7887	99.8066	99.7975	99.7856	99.8003	99.8045
Montenegro	Male	0 to 20	Asthma	93.9026	93.9231	93.9348	93.9511	93.9638	93.9673	93.9598	93.9512	93.9464	93.9172	93.9309	93.9585	93.975	93.9816	93.9879	93.9954	94.0104	94.0291	94.0462	94.0673	94.0844	94.1005	94.0966	94.0917	94.0955	94.0969	94.0885	94.0867
Montenegro	Male	1 to 4	Asthma	95.9043	95.9473	95.9718	95.99	96.0012	96.0085	96.005	95.997	95.984	95.9718	95.9632	95.9575	95.9541	95.94	95.9343	95.9328	95.9394	95.9545	95.9692	95.9785	95.9935	95.993	95.982	95.9815	95.9739	95.9664	95.96	95.9633
Montenegro	Male	10 to 14	Asthma	96.2176	96.2493	96.2419	96.2255	96.1511	96.1401	96.1155	96.0858	96.1372	96.0877	96.1351	96.2267	96.3023	96.3677	96.3716	96.3607	96.3586	96.4098	96.4438	96.5181	96.5357	96.5806	96.5904	96.5843	96.5843	96.594	96.571	96.5547
Montenegro	Male	15 to 19	Asthma	93.6344	93.6216	93.6233	93.6598	93.7474	93.7345	93.6923	93.6415	93.5433	93.4036	93.4301	93.4916	93.5522	93.5802	93.6512	93.7172	93.7707	93.8119	93.8356	93.8554	93.895	93.9294	93.9633	93.9452	93.988	94.0041	93.9561	93.9672
Montenegro	Male	5 to 9	Asthma	99.5925	99.5957	99.5896	99.5953	99.5958	99.5991	99.5874	99.5833	99.6041	99.6075	99.616	99.6511	99.6331	99.6472	99.6467	99.6612	99.6923	99.6686	99.6727	99.6975	99.7119	99.761	99.7213	99.7122	99.6982	99.6899	99.7229	99.6925
Poland	Both	0 to 20	Asthma	93.1995	93.2837	93.433	93.5729	93.5937	93.6762	93.7647	93.8799	93.9918	94.0805	94.2242	94.2888	94.3436	94.4268	94.4779	94.4972	94.5088	94.5079	94.5088	94.4984	94.4792	94.4404	94.4233	94.4414	94.4836	94.5105	94.5293	94.5231
Poland	Both	1 to 4	Asthma	95.9038	96.0011	96.0835	96.1591	96.1453	96.2144	96.2222	96.2513	96.2463	96.2234	96.2299	96.2246	96.2043	96.1768	96.1511	96.13	96.1098	96.0721	96.0302	96.0067	96.0009	96.0024	96.0026	96.005	96.0043	96.0009	95.9996	95.9985
Poland	Both	10 to 14	Asthma	95.5906	95.7264	96.084	96.4545	96.5479	96.5964	96.6883	96.8672	97.011	97.1597	97.3196	97.3252	97.3573	97.525	97.6354	97.698	97.6944	97.7564	97.8873	97.9534	98.0395	98.0828	98.1017	98.1155	98.1623	98.1885	98.1983	98.2267
Poland	Both	15 to 19	Asthma	91.5764	91.5846	91.8302	92.0562	92.1544	92.303	92.5017	92.632	92.8114	92.9435	93.2882	93.473	93.617	93.7954	93.9116	93.9467	94.0022	94.0084	94.0614	94.1843	94.2986	94.3152	94.3424	94.369	94.4094	94.3886	94.4154	94.3875
Poland	Both	5 to 9	Asthma	99.1771	99.2522	99.3343	99.4038	99.371	99.4585	99.4648	99.4883	99.5457	99.5537	99.5763	99.5981	99.6262	99.6596	99.6773	99.6936	99.6973	99.7243	99.7442	99.7428	99.744	99.7739	99.783	99.8033	99.7953	99.7846	99.7881	99.7912
Poland	Female	0 to 20	Asthma	94.175	94.2867	94.428	94.5156	94.5413	94.6155	94.656	94.7386	94.82	94.8584	94.9518	94.9742	95.0232	95.0873	95.1397	95.1555	95.1606	95.1617	95.1627	95.1422	95.1231	95.0791	95.0504	95.0568	95.0963	95.1238	95.1453	95.1381
Poland	Female	1 to 4	Asthma	96.2783	96.3363	96.3933	96.4408	96.4202	96.4829	96.5086	96.5542	96.5697	96.5627	96.5816	96.5882	96.576	96.5562	96.541	96.5274	96.5181	96.4828	96.4437	96.4182	96.4145	96.4171	96.4178	96.4136	96.4177	96.4131	96.4112	96.4111
Poland	Female	10 to 14	Asthma	97.9847	98.162	98.4257	98.6137	98.6722	98.6786	98.6638	98.7747	98.8798	98.9296	99.0016	98.9215	98.9546	99.0799	99.1356	99.1782	99.1281	99.1554	99.2461	99.2474	99.3263	99.3515	99.3545	99.3395	99.3775	99.4334	99.4623	99.4948
Poland	Female	15 to 19	Asthma	93.0943	93.2059	93.4351	93.5286	93.614	93.7528	93.8244	93.8982	93.987	94.0133	94.2173	94.2754	94.3521	94.4527	94.5681	94.5888	94.6308	94.6684	94.738	94.8616	94.9481	94.9241	94.9003	94.9101	94.9279	94.9052	94.9188	94.8657
Poland	Female	5 to 9	Asthma	99.3807	99.4183	99.4625	99.5135	99.5034	99.5626	99.5448	99.5504	99.6241	99.6174	99.6187	99.6304	99.6697	99.6753	99.6896	99.7001	99.7193	99.7393	99.7478	99.715	99.7247	99.7771	99.7788	99.7833	99.7811	99.7557	99.7594	99.7615
Poland	Male	0 to 20	Asthma	92.7911	92.8381	92.9787	93.1543	93.1662	93.2482	93.3741	93.5088	93.6378	93.7641	93.9417	94.0394	94.0938	94.1863	94.2313	94.2515	94.2678	94.2658	94.2683	94.2704	94.2555	94.227	94.2226	94.2493	94.2891	94.3118	94.3262	94.3219
Poland	Male	1 to 4	Asthma	95.7813	95.8993	95.9926	96.0839	96.0761	96.146	96.1392	96.1539	96.1342	96.1025	96.1006	96.0885	96.0671	96.0394	96.0105	95.9876	95.9624	95.9291	95.8913	95.8737	95.8675	95.8681	95.8679	95.8763	95.8715	95.8695	95.8688	95.8668
Poland	Male	10 to 14	Asthma	92.9753	93.0478	93.5369	94.1674	94.3078	94.417	94.6582	94.931	95.1248	95.3962	95.6668	95.7644	95.7679	95.966	96.1218	96.2003	96.2594	96.3917	96.6124	96.7959	96.9155	96.9906	97.0344	97.0837	97.1386	97.1182	97.0868	97.0879
Poland	Male	15 to 19	Asthma	90.088	89.9592	90.1989	90.5626	90.6619	90.8078	91.1484	91.3353	91.6115	91.8613	92.3604	92.6921	92.9128	93.1729	93.2872	93.3366	93.4049	93.3788	93.4123	93.5289	93.6653	93.7197	93.7991	93.8409	93.9035	93.884	93.9232	93.923
Poland	Male	5 to 9	Asthma	98.872	98.9775	99.0939	99.1779	99.1186	99.2348	99.2673	99.3081	99.3461	99.3707	99.416	99.4495	99.468	99.533	99.5562	99.5792	99.5653	99.595	99.6215	99.6483	99.6384	99.6448	99.6613	99.6976	99.6836	99.6883	99.6922	99.6967
Romania	Both	0 to 20	Asthma	93.7779	93.8831	93.9922	94.1293	94.2658	94.3771	94.4176	94.4534	94.5015	94.5237	94.5553	94.6346	94.717	94.8151	94.8894	94.9192	94.8715	94.7539	94.6124	94.4989	94.4475	94.4495	94.4569	94.4965	94.5409	94.5781	94.6007	94.5953
Romania	Both	1 to 4	Asthma	95.6264	95.7771	95.8376	95.8871	95.9165	95.9557	95.95	95.9556	95.9729	95.9782	95.9764	95.9905	95.9871	95.9771	95.961	95.9711	95.9888	96.0161	96.0361	96.0616	96.0713	96.077	96.0761	96.0799	96.0896	96.1	96.107	96.1077
Romania	Both	10 to 14	Asthma	97.2837	97.425	97.5424	97.596	97.6358	97.7065	97.788	97.7932	97.7928	97.7934	97.8452	97.9565	98.0092	98.0929	98.158	98.1997	98.219	98.191	98.2087	98.1917	98.2226	98.2381	98.2149	98.2522	98.2556	98.2718	98.2907	98.2943
Romania	Both	15 to 19	Asthma	93.5405	93.6469	93.6808	93.7495	93.809	93.8859	93.9095	93.9934	94.1319	94.2182	94.3453	94.5255	94.6756	94.7919	94.8622	94.8973	94.8748	94.7752	94.6347	94.5557	94.5497	94.5811	94.5931	94.6222	94.6289	94.6252	94.6271	94.6279
Romania	Both	5 to 9	Asthma	99.776	99.8059	99.8217	99.8097	99.8265	99.8421	99.8378	99.8277	99.843	99.832	99.8325	99.8601	99.8715	99.8589	99.861	99.8741	99.8626	99.874	99.8641	99.8621	99.8684	99.8904	99.8803	99.877	99.8703	99.8509	99.885	99.8787
Romania	Female	0 to 20	Asthma	94.7184	94.7793	94.8586	94.9883	95.1174	95.2046	95.2319	95.2582	95.2875	95.3086	95.3293	95.3769	95.438	95.5174	95.5791	95.599	95.5591	95.4551	95.3247	95.2201	95.1667	95.1704	95.1814	95.2025	95.2397	95.2773	95.2942	95.2839
Romania	Female	1 to 4	Asthma	96.1689	96.2502	96.2726	96.3052	96.3282	96.3502	96.3525	96.365	96.3774	96.3866	96.3826	96.3894	96.3878	96.3794	96.3635	96.3671	96.3775	96.3933	96.4067	96.4208	96.4261	96.4296	96.4316	96.4293	96.4292	96.4395	96.4416	96.4318
Romania	Female	10 to 14	Asthma	99.5402	99.5654	99.6042	99.643	99.6571	99.6738	99.6693	99.6774	99.6848	99.6929	99.7337	99.7419	99.7699	99.7922	99.792	99.7932	99.8192	99.7958	99.8038	99.7969	99.798	99.8115	99.7864	99.7995	99.7985	99.7978	99.8127	99.8067
Romania	Female	15 to 19	Asthma	94.3074	94.4002	94.4505	94.527	94.5832	94.6314	94.6571	94.7343	94.8453	94.9504	95.0623	95.2111	95.2933	95.394	95.4461	95.4801	95.4702	95.3817	95.2601	95.1843	95.1673	95.1952	95.214	95.212	95.2212	95.2177	95.201	95.1948
Romania	Female	5 to 9	Asthma	99.8219	99.858	99.8407	99.8386	99.8669	99.8714	99.8682	99.8416	99.8444	99.8441	99.8415	99.863	99.8806	99.8553	99.8887	99.8813	99.8611	99.889	99.8633	99.8634	99.8769	99.9148	99.9155	99.8776	99.8621	99.8641	99.8857	99.8729
Romania	Male	0 to 20	Asthma	93.356	93.4956	93.6216	93.7507	93.8783	93.9997	94.0472	94.0866	94.1458	94.1651	94.2032	94.3044	94.397	94.5002	94.5769	94.6126	94.565	94.451	94.3186	94.2128	94.1709	94.1718	94.1749	94.2265	94.2718	94.3039	94.3294	94.3292
Romania	Male	1 to 4	Asthma	95.3787	95.5833	95.6748	95.7357	95.7686	95.8207	95.8085	95.8081	95.8293	95.8315	95.8323	95.8531	95.8504	95.8423	95.8295	95.8457	95.8682	95.9026	95.9256	95.9582	95.9705	95.9774	95.9737	95.9821	95.9994	96.0083	96.0182	96.0278
Romania	Male	10 to 14	Asthma	94.8233	95.1221	95.3467	95.4229	95.4975	95.6398	95.8378	95.8457	95.8407	95.8365	95.9067	96.151	96.2306	96.3848	96.5245	96.614	96.6288	96.5997	96.6366	96.6128	96.683	96.7012	96.6774	96.7452	96.7524	96.7863	96.8072	96.8171
Romania	Male	15 to 19	Asthma	92.8055	92.9285	92.946	93.0051	93.0666	93.1736	93.1916	93.2755	93.4344	93.4891	93.6224	93.825	94.0386	94.1599	94.242	94.2744	94.2425	94.1426	93.9963	93.9259	93.9365	93.9709	93.9744	94.0381	94.0415	94.0374	94.06	94.068
Romania	Male	5 to 9	Asthma	99.6163	99.6379	99.6911	99.6679	99.671	99.6987	99.6943	99.7052	99.7371	99.7172	99.7238	99.76	99.7668	99.771	99.7397	99.776	99.7739	99.766	99.7723	99.7667	99.7641	99.7679	99.7455	99.7799	99.7827	99.7398	99.787	99.7883
Serbia	Both	0 to 20	Asthma	91.4576	91.8905	91.7236	91.7247	91.6767	91.5962	91.6874	91.8491	92.2723	92.4303	92.6373	92.8375	92.9047	92.9615	93.0769	93.1957	93.3443	93.4396	93.4976	93.5216	93.6053	93.6678	93.6875	93.71	93.7347	93.735	93.7526	93.776
Serbia	Both	1 to 4	Asthma	93.9265	94.4361	94.374	94.4403	94.3935	94.3936	94.5465	94.7466	94.8363	94.9874	95.1387	95.2376	95.2076	95.2184	95.3315	95.4308	95.5552	95.6788	95.7876	95.8316	95.8881	95.9178	95.9437	95.9517	95.9553	95.9603	95.9563	95.9582
Serbia	Both	10 to 14	Asthma	93.7493	94.3465	94.0783	94.1663	94.2149	94.1051	94.1882	94.3362	94.9764	95.133	95.372	95.602	95.6824	95.8025	96.0476	96.2861	96.5646	96.7811	96.8797	96.9022	97.0647	97.1072	97.0406	97.1695	97.2929	97.2816	97.2983	97.3693
Serbia	Both	15 to 19	Asthma	89.737	90.1848	89.9337	89.8477	89.7642	89.5889	89.597	89.59	90.5823	90.6116	90.95	91.3816	91.5866	91.7601	91.9955	92.1905	92.4462	92.596	92.6602	92.7598	92.9423	93.145	93.2727	93.3273	93.3457	93.3267	93.3511	93.3461
Serbia	Both	5 to 9	Asthma	97.9761	98.345	98.2204	98.1647	98.1039	97.9796	97.9402	98.0876	98.2776	98.3919	98.4485	98.5217	98.5087	98.5143	98.6248	98.7861	98.977	99.1012	99.2269	99.2626	99.3411	99.4085	99.4513	99.4404	99.4509	99.4493	99.4761	99.4651
Serbia	Female	0 to 20	Asthma	92.9721	93.2595	93.1339	93.1481	93.0944	92.9954	92.9992	92.9984	93.4152	93.457	93.6775	93.8434	93.9295	93.9963	94.0781	94.1315	94.2225	94.3095	94.3555	94.3885	94.4577	94.5301	94.5352	94.5373	94.5559	94.5542	94.5404	94.5457
Serbia	Female	1 to 4	Asthma	95.2685	95.5346	95.4923	95.5387	95.5034	95.5082	95.5895	95.7027	95.7514	95.8588	95.9478	95.9991	95.9716	95.9795	96.0433	96.1016	96.1686	96.2232	96.2703	96.2848	96.3156	96.3187	96.3254	96.3183	96.3204	96.328	96.323	96.3248
Serbia	Female	10 to 14	Asthma	97.0689	97.4164	97.2158	97.3016	97.2534	97.0784	97.031	96.9552	97.5563	97.6248	97.9182	98.0656	98.1666	98.2592	98.4028	98.5336	98.6781	98.8523	98.9068	98.9616	99.0586	99.2034	99.231	99.2732	99.3476	99.3391	99.2639	99.2438
Serbia	Female	15 to 19	Asthma	90.7723	91.2748	90.9678	90.8534	90.7224	90.4446	90.3425	90.1373	91.3294	91.1703	91.691	92.1364	92.3889	92.5851	92.8174	92.9298	93.1749	93.3993	93.4775	93.5561	93.7109	93.9345	93.9676	94.0217	94.067	94.0422	94.021	94.0131
Serbia	Female	5 to 9	Asthma	99.5589	99.6268	99.6071	99.6089	99.5982	99.5612	99.5183	99.525	99.6357	99.6603	99.6959	99.7072	99.7057	99.7148	99.7332	99.7239	99.7152	99.7243	99.7663	99.7442	99.7753	99.7705	99.7774	99.7502	99.7424	99.745	99.7465	99.7356
Serbia	Male	0 to 20	Asthma	90.6926	91.2156	91.0182	91.0027	90.9634	90.9095	91.0803	91.3853	91.7806	92.0336	92.213	92.4286	92.4746	92.521	92.6605	92.8296	93.0186	93.1159	93.182	93.1973	93.2888	93.339	93.3713	93.4107	93.4389	93.4408	93.4838	93.5204
Serbia	Male	1 to 4	Asthma	93.026	93.7127	93.6284	93.7104	93.6602	93.6646	93.8855	94.1637	94.2934	94.4816	94.6871	94.8283	94.8017	94.8197	94.9759	95.1108	95.2809	95.456	95.6075	95.6692	95.7421	95.7932	95.8336	95.8538	95.8577	95.8593	95.8562	95.8576
Serbia	Male	10 to 14	Asthma	89.9845	90.8896	90.5147	90.5977	90.7652	90.73	90.9814	91.4195	92.1415	92.4212	92.6177	92.963	93.0323	93.1937	93.5649	93.9323	94.3682	94.6455	94.801	94.7892	95.0377	94.9574	94.7722	95.0107	95.199	95.1824	95.3066	95.4863
Serbia	Male	15 to 19	Asthma	88.7946	89.1738	88.9959	88.9462	88.9195	88.863	88.9885	89.1877	89.9271	90.1531	90.2746	90.682	90.8332	90.9792	91.2131	91.4915	91.7553	91.8289	91.8838	92.0103	92.222	92.3961	92.6264	92.6805	92.6681	92.6563	92.7312	92.7297
Serbia	Male	5 to 9	Asthma	96.2874	96.9308	96.6576	96.5091	96.3747	96.1521	96.1422	96.4873	96.8041	97.0512	97.1567	97.3097	97.2997	97.313	97.5204	97.8512	98.2322	98.4599	98.6599	98.7487	98.8749	99.0196	99.1023	99.1118	99.1431	99.1384	99.192	99.1811
Slovakia	Both	0 to 20	Asthma	93.4262	93.4265	93.5021	93.5688	93.6135	93.6531	93.7156	93.7279	93.739	93.795	93.8136	93.8411	93.8441	93.8468	93.8818	93.9038	93.9195	93.8706	93.8517	93.8695	93.8615	93.8217	93.8084	93.8156	93.8281	93.8593	93.902	93.9332
Slovakia	Both	1 to 4	Asthma	95.649	95.6233	95.6526	95.708	95.7457	95.7475	95.7391	95.7436	95.7055	95.718	95.7173	95.7698	95.7619	95.7486	95.7791	95.812	95.8433	95.8616	95.8923	95.9039	95.9203	95.9378	95.9449	95.9542	95.9535	95.9549	95.9586	95.9695
Slovakia	Both	10 to 14	Asthma	97.1899	97.0847	97.1978	97.368	97.4309	97.4772	97.5393	97.5461	97.5088	97.4867	97.5552	97.6327	97.6674	97.6927	97.7851	97.8876	97.8585	97.7979	97.772	97.7758	97.8172	97.8636	97.8621	97.8699	97.8979	97.8724	97.897	97.944
Slovakia	Both	15 to 19	Asthma	92.4484	92.6027	92.7636	92.7632	92.7946	92.8803	93.0143	92.9137	92.9336	93.1084	93.1116	93.1243	93.1499	93.1185	93.2028	93.269	93.4034	93.3429	93.3554	93.5466	93.6215	93.5384	93.5723	93.6312	93.6321	93.6747	93.7422	93.7717
Slovakia	Both	5 to 9	Asthma	99.2263	99.1798	99.2585	99.3548	99.408	99.399	99.3814	99.3643	99.3592	99.3606	99.4005	99.4059	99.4103	99.5273	99.5128	99.4712	99.5049	99.5251	99.568	99.5752	99.5526	99.5583	99.5957	99.6043	99.5968	99.6192	99.6306	99.6373
Slovakia	Female	0 to 20	Asthma	94.3605	94.3863	94.4467	94.4616	94.4904	94.5254	94.5686	94.5847	94.605	94.6366	94.6333	94.6451	94.6817	94.6783	94.689	94.7145	94.7298	94.6776	94.6506	94.6278	94.6237	94.5904	94.5782	94.5666	94.5672	94.5912	94.6298	94.6575
Slovakia	Female	1 to 4	Asthma	96.2794	96.2782	96.2795	96.2954	96.3107	96.318	96.313	96.317	96.313	96.326	96.3242	96.3386	96.351	96.3468	96.3556	96.3612	96.3617	96.3518	96.3408	96.3294	96.3265	96.3305	96.3388	96.3473	96.3532	96.3585	96.3708	96.3902
Slovakia	Female	10 to 14	Asthma	99.1029	99.1356	99.2448	99.238	99.2309	99.2736	99.3564	99.3971	99.3006	99.2737	99.3817	99.4322	99.4183	99.4436	99.4712	99.5924	99.5956	99.5372	99.5036	99.4409	99.4919	99.5423	99.5451	99.5636	99.5743	99.5153	99.5231	99.581
Slovakia	Female	15 to 19	Asthma	93.4521	93.5598	93.7195	93.6781	93.7321	93.7977	93.8643	93.7612	93.8087	93.9194	93.8093	93.7789	93.9204	93.9009	93.9487	93.9989	94.1416	94.1018	94.1137	94.1707	94.2594	94.1889	94.2137	94.1809	94.1448	94.199	94.2751	94.2991
Slovakia	Female	5 to 9	Asthma	99.4462	99.3915	99.4162	99.5135	99.5532	99.5299	99.466	99.4803	99.5073	99.4607	99.4867	99.5638	99.6041	99.6219	99.5973	99.598	99.5949	99.5855	99.6319	99.6639	99.6377	99.6807	99.7074	99.7112	99.6866	99.6947	99.6882	99.6755
Slovakia	Male	0 to 20	Asthma	93.0464	93.0223	93.1058	93.215	93.2703	93.3102	93.3838	93.3901	93.3902	93.4633	93.5007	93.5409	93.5135	93.5222	93.5776	93.5958	93.612	93.5713	93.5628	93.6179	93.6089	93.5684	93.557	93.5816	93.6037	93.638	93.6801	93.7113
Slovakia	Male	1 to 4	Asthma	95.3242	95.2795	95.3333	95.4221	95.4784	95.4761	95.4659	95.4706	95.4044	95.4156	95.4159	95.4992	95.4735	95.4529	95.5014	95.557	95.6142	95.6564	95.7216	95.7523	95.7845	95.8128	95.8184	95.828	95.8218	95.82	95.8163	95.8196
Slovakia	Male	10 to 14	Asthma	95.2536	94.9733	95.0992	95.4982	95.6525	95.7055	95.7439	95.7091	95.7445	95.7267	95.7474	95.8595	95.951	95.9711	96.1416	96.2221	96.1536	96.0917	96.0785	96.1672	96.2002	96.2436	96.2366	96.2325	96.2825	96.2972	96.3426	96.3776
Slovakia	Male	15 to 19	Asthma	91.4715	91.6751	91.8336	91.882	91.8873	91.9949	92.2038	92.1106	92.1005	92.3445	92.4752	92.5364	92.4336	92.3918	92.5157	92.5987	92.7188	92.6329	92.6408	92.9747	93.0299	92.935	92.9784	93.1403	93.1839	93.2126	93.2684	93.3039
Slovakia	Male	5 to 9	Asthma	98.9774	98.9419	99.0777	99.1703	99.2375	99.245	99.2779	99.226	99.1857	99.2386	99.2928	99.221	99.1878	99.4114	99.409	99.3229	99.3955	99.4463	99.4843	99.4635	99.4449	99.4095	99.458	99.4718	99.4841	99.5219	99.5522	99.5805
Slovenia	Both	0 to 20	Asthma	94.176	94.182	94.1918	94.2279	94.259	94.2714	94.3254	94.355	94.3255	94.3429	94.3859	94.3801	94.3805	94.3683	94.3941	94.4216	94.4189	94.3862	94.372	94.3532	94.3256	94.2881	94.2555	94.236	94.2581	94.2791	94.3094	94.3418
Slovenia	Both	1 to 4	Asthma	96.0533	96.0525	96.0608	96.0672	96.0703	96.0772	96.0805	96.0824	96.0837	96.087	96.0845	96.0801	96.0879	96.0819	96.0808	96.0719	96.0811	96.0849	96.0901	96.0963	96.0938	96.0952	96.0957	96.0928	96.0896	96.0839	96.0769	96.0719
Slovenia	Both	10 to 14	Asthma	97.5795	97.5713	97.5776	97.6748	97.8069	97.7416	97.6821	97.6843	97.6996	97.8181	97.9806	98.0084	98.0301	98.0355	97.9686	98.0258	98.0885	98.0629	98.1032	98.1672	98.2066	98.2044	98.2176	98.2003	98.1817	98.1687	98.172	98.1632
Slovenia	Both	15 to 19	Asthma	93.4196	93.3842	93.3111	93.3075	93.2359	93.2412	93.4382	93.5329	93.4202	93.4661	93.5819	93.5973	93.6293	93.6602	93.8971	94.0707	94.1054	94.1098	94.1834	94.3012	94.4321	94.4932	94.4883	94.4418	94.4706	94.4327	94.4098	94.4091
Slovenia	Both	5 to 9	Asthma	99.7065	99.7222	99.7588	99.7247	99.71	99.7173	99.7477	99.7478	99.7544	99.7327	99.7389	99.7451	99.7566	99.7582	99.7755	99.7944	99.771	99.7516	99.7735	99.7709	99.7646	99.7816	99.7856	99.7853	99.8074	99.8164	99.8209	99.8211
Slovenia	Female	0 to 20	Asthma	94.7838	94.7845	94.7458	94.8032	94.8412	94.8055	94.8763	94.8859	94.8078	94.8319	94.8931	94.9211	94.9089	94.8997	94.9548	95.017	95.0271	94.9768	94.9756	94.9819	94.9792	94.9595	94.9254	94.8982	94.9289	94.955	94.9821	95.0129
Slovenia	Female	1 to 4	Asthma	96.4058	96.4057	96.4119	96.4179	96.4202	96.4236	96.4254	96.4211	96.4184	96.4174	96.4166	96.4162	96.4212	96.4139	96.4158	96.4166	96.4183	96.4239	96.4277	96.4351	96.4361	96.4359	96.4383	96.4371	96.4327	96.4329	96.4235	96.42
Slovenia	Female	10 to 14	Asthma	99.0369	99.0065	98.9222	99.0697	99.2698	99.1519	99.0935	99.1318	99.0742	99.2026	99.4024	99.4587	99.4555	99.425	99.313	99.3986	99.4861	99.4231	99.4808	99.588	99.6484	99.6561	99.6573	99.6455	99.6383	99.6489	99.6598	99.6409
Slovenia	Female	15 to 19	Asthma	93.7536	93.7496	93.5796	93.6366	93.5647	93.4472	93.708	93.6938	93.4593	93.5202	93.6658	93.7565	93.7353	93.7617	94.0994	94.3412	94.4148	94.3967	94.4917	94.6521	94.8503	94.9548	94.9183	94.8372	94.8975	94.8639	94.8339	94.8313
Slovenia	Female	5 to 9	Asthma	99.6888	99.7089	99.7254	99.7177	99.7019	99.6886	99.7362	99.7558	99.7665	99.7478	99.7229	99.7419	99.7406	99.7579	99.7773	99.8074	99.7898	99.7372	99.7839	99.791	99.7593	99.7843	99.7997	99.7722	99.7918	99.7996	99.8024	99.8039
Slovenia	Male	0 to 20	Asthma	94.0249	94.0338	94.0874	94.0983	94.1184	94.1739	94.2064	94.2516	94.2703	94.2803	94.3031	94.2665	94.2796	94.2664	94.2636	94.2575	94.2438	94.2309	94.2071	94.1692	94.124	94.0759	94.0492	94.0388	94.0504	94.0637	94.0926	94.1223
Slovenia	Male	1 to 4	Asthma	95.9513	95.9504	95.9604	95.9671	95.9708	95.9805	95.985	95.9922	95.9967	96.0036	95.9997	95.992	96.0021	95.9983	95.9946	95.9775	95.9931	95.9946	96.0005	96.005	95.9998	96.0031	96.0023	95.9985	95.997	95.9866	95.9827	95.9769
Slovenia	Male	10 to 14	Asthma	96.1571	96.1906	96.323	96.3674	96.4238	96.4278	96.3623	96.31	96.4111	96.5109	96.6236	96.6096	96.655	96.6971	96.678	96.7015	96.7402	96.7704	96.8025	96.8233	96.8405	96.8246	96.852	96.8244	96.7862	96.7391	96.7282	96.7246
Slovenia	Male	15 to 19	Asthma	93.1773	93.1072	93.1505	93.0766	93.006	93.1518	93.2665	93.4805	93.5088	93.5341	93.613	93.539	93.6318	93.6644	93.7769	93.867	93.8557	93.8856	93.933	94.0008	94.0523	94.0622	94.0928	94.0869	94.0775	94.0348	94.0193	94.0192
Slovenia	Male	5 to 9	Asthma	99.6444	99.6531	99.7112	99.6466	99.6326	99.6628	99.6737	99.652	99.6529	99.627	99.6674	99.6601	99.6868	99.6714	99.6873	99.6928	99.6628	99.6795	99.6706	99.6558	99.6765	99.6835	99.6741	99.7034	99.7279	99.7381	99.7445	99.7439
Eastern Europe	Both	0 to 20	Asthma	93.0925	93.1453	93.1761	93.1169	93.1232	93.2428	93.4392	93.5916	93.6722	93.6613	93.6952	93.7858	93.8563	93.8806	93.8974	93.8715	93.9231	93.9201	93.9299	93.9453	93.9317	93.9096	93.8989	93.9089	93.9167	93.9329	93.9824	94.0181
Eastern Europe	Both	1 to 4	Asthma	95.4984	95.5149	95.5189	95.5086	95.5183	95.5272	95.5349	95.5186	95.5247	95.5124	95.5338	95.5533	95.5762	95.5904	95.6081	95.6318	95.6577	95.6798	95.7011	95.7116	95.7218	95.7219	95.7168	95.7177	95.7197	95.7201	95.722	95.7077
Eastern Europe	Both	10 to 14	Asthma	95.8946	95.8273	95.8278	95.6732	95.7364	95.9321	96.1937	96.3694	96.5253	96.5254	96.5367	96.6021	96.7383	96.8309	96.9664	97.066	97.244	97.3255	97.4203	97.4831	97.5381	97.591	97.6318	97.6734	97.6928	97.7335	97.8085	97.8171
Eastern Europe	Both	15 to 19	Asthma	91.2824	91.3942	91.2788	90.8656	90.5731	90.7914	91.3435	91.8804	92.0922	92.0979	92.1965	92.5204	92.7703	92.929	93.0667	93.086	93.3228	93.3932	93.4889	93.6931	93.7917	93.8783	93.964	94.0174	94.02	93.9988	94.1017	94.145
Eastern Europe	Both	5 to 9	Asthma	98.9814	98.9717	98.9661	98.9286	98.9373	98.958	99.0295	99.0469	99.072	99.0679	99.1373	99.2236	99.2767	99.3126	99.3604	99.4173	99.469	99.5122	99.5735	99.5851	99.6149	99.63	99.6335	99.6642	99.6787	99.7004	99.7235	99.7199
Eastern Europe	Female	0 to 20	Asthma	94.139	94.1767	94.2148	94.2062	94.2399	94.3238	94.4547	94.5718	94.6054	94.6246	94.6977	94.7598	94.8223	94.8272	94.8382	94.8033	94.832	94.8174	94.8122	94.8015	94.7744	94.7465	94.7334	94.7411	94.7453	94.7614	94.8067	94.8311
Eastern Europe	Female	1 to 4	Asthma	95.9597	95.9611	95.9686	95.9715	95.9764	95.9863	96.0057	96.0002	96.0105	96.0206	96.0396	96.0516	96.0634	96.0676	96.0746	96.0841	96.0922	96.0954	96.0987	96.0951	96.0979	96.0984	96.0959	96.0951	96.0961	96.0958	96.0983	96.0878
Eastern Europe	Female	10 to 14	Asthma	98.3546	98.3334	98.326	98.2295	98.2489	98.3287	98.4501	98.6141	98.6437	98.6791	98.7519	98.7898	98.8718	98.9473	99.0466	99.0985	99.2204	99.265	99.3138	99.3256	99.3538	99.3904	99.4216	99.4594	99.4798	99.4961	99.5526	99.5351
Eastern Europe	Female	15 to 19	Asthma	92.6211	92.6557	92.6022	92.4368	92.3699	92.4974	92.8138	93.1461	93.2732	93.3475	93.5311	93.7266	93.9489	94.0008	94.1037	94.1102	94.283	94.3299	94.3977	94.5185	94.581	94.6468	94.7202	94.774	94.7695	94.7836	94.8802	94.9015
Eastern Europe	Female	5 to 9	Asthma	99.3165	99.3001	99.2923	99.2393	99.2229	99.2252	99.272	99.2829	99.2831	99.2893	99.3647	99.4385	99.4687	99.5086	99.5518	99.5918	99.6215	99.6476	99.6914	99.7022	99.7207	99.733	99.7346	99.7562	99.7663	99.7891	99.8131	99.7997
Eastern Europe	Male	0 to 20	Asthma	92.6011	92.664	92.6821	92.5716	92.5455	92.6892	92.9349	93.1087	93.23	93.1879	93.1772	93.289	93.3621	93.4063	93.4305	93.4197	93.494	93.5065	93.534	93.5796	93.5851	93.5745	93.5694	93.5818	93.5931	93.6079	93.6569	93.7004
Eastern Europe	Male	1 to 4	Asthma	95.3548	95.3873	95.3881	95.3652	95.3801	95.3879	95.3832	95.3579	95.3604	95.3266	95.3494	95.3752	95.4064	95.4282	95.4535	95.4882	95.5286	95.5664	95.6031	95.6264	95.6436	95.6435	95.6366	95.6399	95.6436	95.6456	95.6477	95.6321
Eastern Europe	Male	10 to 14	Asthma	92.9874	92.8618	92.8825	92.6503	92.7842	93.1512	93.6204	93.8237	94.1662	94.1242	94.0553	94.1588	94.3683	94.4813	94.6643	94.8272	95.0814	95.2106	95.3675	95.5023	95.5974	95.6758	95.7314	95.7786	95.7959	95.8716	95.973	96.018
Eastern Europe	Male	15 to 19	Asthma	89.8791	90.0846	89.8938	89.1788	88.6084	88.9335	89.7646	90.5401	90.8494	90.7676	90.7556	91.2286	91.5045	91.7944	91.9732	92.0101	92.3197	92.4171	92.5444	92.8493	92.9917	93.1018	93.2002	93.2504	93.2622	93.1943	93.3002	93.3698
Eastern Europe	Male	5 to 9	Asthma	98.5929	98.5965	98.598	98.5859	98.6292	98.6744	98.7758	98.8037	98.8614	98.8471	98.9082	99.007	99.0865	99.1153	99.166	99.24	99.3134	99.3703	99.4448	99.4515	99.4923	99.5094	99.5147	99.5551	99.5744	99.5935	99.6149	99.6264
Belarus	Both	0 to 20	Asthma	93.3712	93.4148	93.518	93.6144	93.7111	93.802	93.9437	94.0392	94.1003	94.1401	94.2794	94.3107	94.3018	94.3162	94.2684	94.2437	94.2546	94.2513	94.2411	94.2029	94.1494	94.1214	94.1363	94.1627	94.1899	94.2379	94.2938	94.3568
Belarus	Both	1 to 4	Asthma	95.7675	95.7804	95.795	95.8026	95.8136	95.8157	95.8146	95.8145	95.813	95.8202	95.8314	95.8546	95.8731	95.8912	95.9019	95.9091	95.9152	95.9318	95.9474	95.9592	95.9628	95.9629	95.9579	95.9528	95.9521	95.9475	95.9419	95.9345
Belarus	Both	10 to 14	Asthma	96.2468	96.2623	96.3875	96.5447	96.7689	96.9545	97.0621	97.0753	97.0609	97.1353	97.2901	97.3973	97.4751	97.6231	97.7084	97.7317	97.7722	97.8221	97.9113	97.949	97.9367	97.9407	98.0122	98.0997	98.1196	98.162	98.1972	98.2094
Belarus	Both	15 to 19	Asthma	91.4725	91.4276	91.5066	91.5236	91.5762	91.6371	92.05	92.3283	92.4724	92.4697	92.9669	93.1123	93.2343	93.42	93.4138	93.4877	93.6821	93.8236	93.9577	94.0518	94.0413	94.0926	94.2586	94.4064	94.5457	94.6912	94.7817	94.8886
Belarus	Both	5 to 9	Asthma	98.9552	98.9806	99.0927	99.1976	99.2109	99.2472	99.3014	99.3316	99.381	99.4477	99.4796	99.4939	99.4827	99.5416	99.5921	99.6484	99.6707	99.7024	99.7221	99.6942	99.7426	99.7699	99.7836	99.7899	99.7656	99.7708	99.7962	99.7859
Belarus	Female	0 to 20	Asthma	94.177	94.2352	94.3342	94.4492	94.5728	94.6427	94.7525	94.8221	94.8807	94.9068	95.0371	95.1017	95.0538	95.0415	94.9659	94.9412	94.9416	94.934	94.9283	94.8802	94.821	94.7875	94.8001	94.833	94.8738	94.9256	94.9811	95.0546
Belarus	Female	1 to 4	Asthma	96.1807	96.1963	96.2065	96.2234	96.2297	96.2284	96.2303	96.2305	96.2306	96.2355	96.2499	96.2774	96.3048	96.3287	96.346	96.3549	96.3575	96.359	96.361	96.3553	96.3506	96.3471	96.34	96.3307	96.3187	96.3049	96.2899	96.2747
Belarus	Female	10 to 14	Asthma	98.038	98.0797	98.169	98.3193	98.5423	98.6812	98.8039	98.7816	98.7404	98.8243	98.9922	99.128	99.1739	99.2699	99.3158	99.3363	99.3412	99.3992	99.4614	99.4778	99.4875	99.5077	99.5442	99.5819	99.5985	99.62	99.6492	99.6532
Belarus	Female	15 to 19	Asthma	92.4921	92.5052	92.6406	92.7641	92.968	93.0122	93.2303	93.4135	93.5837	93.5051	93.9161	94.1573	94.1603	94.2819	94.1973	94.2634	94.4148	94.512	94.6494	94.6932	94.6535	94.6481	94.7762	94.9337	95.0928	95.2302	95.317	95.4501
Belarus	Female	5 to 9	Asthma	99.1403	99.1726	99.2474	99.3459	99.3645	99.3611	99.4118	99.4559	99.5106	99.5947	99.6163	99.6395	99.5977	99.6496	99.7059	99.7446	99.736	99.7617	99.7792	99.7623	99.769	99.7799	99.7877	99.7994	99.7999	99.8085	99.805	99.8098
Belarus	Male	0 to 20	Asthma	93.1006	93.124	93.22	93.2871	93.3465	93.4471	93.6044	93.7137	93.7689	93.8164	93.9518	93.9499	93.9813	94.0226	94.0068	93.987	94.0091	94.013	94.0032	93.9803	93.9397	93.9217	93.9399	93.9602	93.9742	94.0152	94.0665	94.113
Belarus	Male	1 to 4	Asthma	95.6448	95.6537	95.671	95.669	95.6837	95.6895	95.6867	95.6877	95.6862	95.696	95.7037	95.7217	95.7322	95.746	95.7518	95.7583	95.7664	95.7936	95.8181	95.843	95.8535	95.8569	95.8539	95.8522	95.8612	95.8646	95.8672	95.8668
Belarus	Male	10 to 14	Asthma	94.313	94.2967	94.474	94.6464	94.8801	95.1335	95.2244	95.2833	95.3017	95.3636	95.5041	95.5807	95.7103	95.9385	96.0822	96.1127	96.1936	96.2363	96.3572	96.4194	96.3819	96.3666	96.4811	96.6308	96.6565	96.7275	96.7732	96.7976
Belarus	Male	15 to 19	Asthma	90.4624	90.3508	90.3609	90.2519	90.126	90.2063	90.8336	91.2122	91.3198	91.4045	91.986	92.0205	92.2819	92.5417	92.6253	92.7082	92.9444	93.1293	93.2571	93.4022	93.4222	93.532	93.7347	93.8691	93.9837	94.1354	94.2291	94.3043
Belarus	Male	5 to 9	Asthma	98.7219	98.7417	98.896	99.0071	99.0161	99.0984	99.1558	99.1696	99.2116	99.2558	99.2979	99.2993	99.3173	99.3765	99.4139	99.484	99.5344	99.5667	99.5838	99.5409	99.6301	99.6741	99.6966	99.7018	99.6567	99.6656	99.7322	99.7145
Estonia	Both	0 to 20	Asthma	92.8198	92.9228	93.0487	93.104	93.1372	93.3251	93.6448	93.7756	93.8723	93.9679	94.0378	93.9969	93.9622	93.9543	93.9492	93.9631	93.8759	93.8003	93.7257	93.7175	93.6978	93.6578	93.7117	93.7464	93.7518	93.8018	93.8658	93.9234
Estonia	Both	1 to 4	Asthma	95.8864	95.8884	95.8857	95.8859	95.8893	95.8903	95.9102	95.9157	95.9147	95.9163	95.9159	95.9065	95.8957	95.8711	95.8502	95.8382	95.8389	95.8504	95.8547	95.8664	95.8698	95.8658	95.8615	95.8557	95.8534	95.845	95.8294	95.823
Estonia	Both	10 to 14	Asthma	95.8383	95.9885	95.9897	96.0768	96.168	96.3784	96.6795	96.9131	97.1948	97.423	97.4036	97.3906	97.5226	97.5009	97.6919	97.8352	97.7863	97.6522	97.642	97.7656	97.7257	97.5278	97.7889	97.8941	97.8115	97.8016	97.8332	97.8545
Estonia	Both	15 to 19	Asthma	89.9562	90.2265	90.7493	90.72	90.5324	91.0773	92.1503	92.3296	92.3537	92.5289	92.8944	92.7966	92.5894	92.7268	92.7477	92.9332	92.8528	92.9316	92.9585	93.1524	93.3538	93.4077	93.5117	93.5064	93.3831	93.425	93.5716	93.7421
Estonia	Both	5 to 9	Asthma	99.5044	99.5619	99.5932	99.6403	99.6487	99.6209	99.6431	99.6776	99.6978	99.6793	99.6769	99.6737	99.7122	99.7485	99.7311	99.7128	99.7304	99.7466	99.7522	99.7493	99.7055	99.7367	99.745	99.7402	99.7069	99.7193	99.7373	99.7509
Estonia	Female	0 to 20	Asthma	94.087	94.1578	94.2329	94.2904	94.3422	94.4929	94.6503	94.7262	94.7869	94.8232	94.8748	94.9148	94.9025	94.8291	94.8418	94.8076	94.7413	94.6724	94.5801	94.5857	94.5472	94.4746	94.503	94.5132	94.5345	94.5754	94.6129	94.6821
Estonia	Female	1 to 4	Asthma	96.2269	96.2307	96.225	96.233	96.2387	96.2495	96.2841	96.3027	96.316	96.3338	96.3456	96.3503	96.342	96.3225	96.3102	96.2989	96.2874	96.2707	96.2503	96.2392	96.2288	96.227	96.2203	96.2166	96.2201	96.2146	96.1951	96.195
Estonia	Female	10 to 14	Asthma	99.0506	98.9879	98.896	99.0305	99.1893	99.238	99.1635	99.3816	99.4737	99.414	99.457	99.4956	99.4356	99.3212	99.45	99.5196	99.4995	99.434	99.5168	99.5708	99.5552	99.5069	99.5969	99.5817	99.5595	99.5596	99.5285	99.5751
Estonia	Female	15 to 19	Asthma	92.3898	92.6931	93.0258	92.9666	92.7866	93.1863	93.7531	93.7097	93.7975	93.9916	94.1613	94.3053	94.3352	94.2409	94.3301	94.303	94.2533	94.2524	94.0577	94.3208	94.4189	94.19	94.3022	94.272	94.1835	94.1801	94.2662	94.4763
Estonia	Female	5 to 9	Asthma	99.7536	99.7649	99.7585	99.753	99.7657	99.7649	99.7625	99.7717	99.7825	99.776	99.7756	99.7717	99.8234	99.838	99.8109	99.8143	99.8057	99.8269	99.8437	99.818	99.7747	99.8189	99.8306	99.8307	99.8298	99.8363	99.8338	99.8397
Estonia	Male	0 to 20	Asthma	92.1578	92.2832	92.448	92.4957	92.506	92.7122	93.1602	93.3304	93.451	93.5928	93.6737	93.5642	93.5148	93.5684	93.5516	93.6102	93.5153	93.4444	93.3974	93.3817	93.385	93.3813	93.4557	93.5102	93.4981	93.5507	93.6332	93.6734
Estonia	Male	1 to 4	Asthma	95.8225	95.8236	95.8252	95.8193	95.8216	95.8143	95.8201	95.8154	95.8039	95.7928	95.7828	95.7627	95.7534	95.7288	95.7028	95.6909	95.6997	95.7313	95.753	95.7813	95.7962	95.7903	95.7889	95.7818	95.7745	95.7647	95.7558	95.7448
Estonia	Male	10 to 14	Asthma	92.0758	92.5294	92.666	92.6862	92.6913	93.1254	93.9527	94.2311	94.788	95.3949	95.2981	95.2198	95.5818	95.6614	95.9321	96.1659	96.0795	95.8528	95.7188	95.9204	95.8437	95.4486	95.9429	96.2113	96.0546	96.0394	96.1623	96.1585
Estonia	Male	15 to 19	Asthma	87.2655	87.4402	88.1631	88.181	87.9938	88.7191	90.3981	90.8597	90.8138	90.9748	91.5652	91.2098	90.7606	91.1645	91.1202	91.5357	91.4271	91.5874	91.8548	91.9666	92.2769	92.653	92.743	92.7665	92.6056	92.6986	92.9127	93.0271
Estonia	Male	5 to 9	Asthma	99.2753	99.3848	99.4594	99.5667	99.5724	99.5176	99.5679	99.6305	99.661	99.6304	99.6268	99.6256	99.6512	99.7102	99.7034	99.6625	99.7033	99.7062	99.6886	99.7009	99.6532	99.6677	99.6716	99.6619	99.5921	99.6115	99.654	99.6787
Latvia	Both	0 to 20	Asthma	92.2914	92.4538	92.6357	92.7705	92.9151	93.0759	93.4708	93.6109	93.7078	93.8557	93.9566	93.993	94.1121	94.2227	94.2904	94.2737	94.2406	94.2397	94.2639	94.2686	94.2403	94.2539	94.2884	94.3054	94.3015	94.3158	94.3083	94.2839
Latvia	Both	1 to 4	Asthma	96.1488	96.1607	96.1729	96.1879	96.2039	96.2134	96.2288	96.2396	96.2508	96.2669	96.28	96.2244	96.1111	95.9917	95.9047	95.8808	95.8977	95.9152	95.9267	95.9358	95.9422	95.942	95.9389	95.936	95.9342	95.9339	95.9357	95.9327
Latvia	Both	10 to 14	Asthma	95.1419	95.2968	95.639	95.8046	95.94	96.2269	96.862	97.0358	97.1941	97.1995	97.2425	97.3453	97.4935	97.6109	97.6652	97.6704	97.7104	97.7368	97.8107	97.8275	97.9192	98.0946	98.1413	98.0728	98.0908	98.107	98.1348	98.1284
Latvia	Both	15 to 19	Asthma	88.7234	89.1479	89.4552	89.6598	89.9331	90.0859	91.0412	91.3876	91.5804	92.1683	92.5421	92.5201	92.7327	93.0347	93.317	93.3946	93.4223	93.6186	93.9365	94.2008	94.2251	94.2923	94.3982	94.4514	94.3249	94.4146	94.4921	94.4636
Latvia	Both	5 to 9	Asthma	97.8116	97.9987	98.2152	98.3847	98.5302	98.737	98.9992	99.0007	99.0093	99.0741	99.0921	99.163	99.3144	99.4012	99.4716	99.5043	99.5333	99.5899	99.5874	99.5911	99.6374	99.6584	99.7103	99.7186	99.6974	99.7062	99.7101	99.7313
Latvia	Female	0 to 20	Asthma	93.7984	93.9616	94.094	94.1688	94.2281	94.2779	94.4805	94.5659	94.6367	94.7584	94.8762	94.9078	94.9733	95.0044	95.0591	95.0705	95.0558	95.0612	95.0674	95.0575	95.0064	94.9933	95.0317	95.0512	95.0386	95.0352	95.0133	95.007
Latvia	Female	1 to 4	Asthma	96.4891	96.4967	96.506	96.5182	96.5348	96.5454	96.5645	96.5864	96.6161	96.6401	96.6531	96.5954	96.4892	96.3727	96.2905	96.2562	96.2644	96.2716	96.2773	96.2767	96.2784	96.2783	96.2822	96.2776	96.2761	96.279	96.2764	96.2825
Latvia	Female	10 to 14	Asthma	98.8479	98.9417	99.0583	98.9757	98.8716	98.9841	99.2086	99.2755	99.3281	99.4201	99.4105	99.4729	99.5707	99.6397	99.6128	99.6272	99.6569	99.6695	99.6629	99.6554	99.6402	99.7178	99.741	99.7032	99.7057	99.6877	99.6954	99.7146
Latvia	Female	15 to 19	Asthma	91.6683	92.2771	92.5092	92.5973	92.7579	92.6356	92.967	93.1408	93.3092	93.6009	94.01	93.9794	94.039	94.0687	94.3236	94.4503	94.4795	94.6495	94.8708	95.07	95.0661	95.0919	95.2264	95.3031	95.218	95.2709	95.2827	95.2574
Latvia	Female	5 to 9	Asthma	98.6542	98.6504	98.8426	99.0195	99.0203	99.0488	99.2776	99.2925	99.3024	99.4452	99.5118	99.5584	99.5894	99.6099	99.652	99.6754	99.7028	99.725	99.7383	99.7262	99.7608	99.7668	99.8218	99.8281	99.7664	99.7337	99.7261	99.7879
Latvia	Male	0 to 20	Asthma	91.5004	91.6441	91.8497	92.0214	92.2246	92.4669	93.0002	93.1753	93.286	93.4444	93.5214	93.5574	93.7125	93.8819	93.956	93.9188	93.8758	93.8735	93.916	93.9375	93.9352	93.9735	94.0024	94.0153	94.0187	94.0478	94.0552	94.0181
Latvia	Male	1 to 4	Asthma	96.0469	96.0604	96.0732	96.0886	96.1022	96.1095	96.1209	96.1225	96.1191	96.1293	96.1423	96.0959	95.9926	95.8879	95.8094	95.7977	95.819	95.8419	95.8556	95.8707	95.8801	95.8799	95.8709	95.87	95.8686	95.8659	95.8719	95.862
Latvia	Male	10 to 14	Asthma	90.8716	91.0887	91.7157	92.1981	92.6475	93.1717	94.3663	94.695	95.0037	94.913	95.0239	95.1779	95.3909	95.565	95.7007	95.6781	95.7187	95.7542	95.9194	95.9673	96.1929	96.4955	96.5746	96.4652	96.5039	96.5633	96.6178	96.5821
Latvia	Male	15 to 19	Asthma	85.8122	86.0032	86.3512	86.6471	87.0093	87.4519	89.0752	89.603	89.8219	90.7197	91.0486	91.0374	91.4094	91.9846	92.2874	92.3134	92.3356	92.5519	92.9613	93.2872	93.3408	93.4527	93.5252	93.5521	93.3842	93.5121	93.6571	93.6237
Latvia	Male	5 to 9	Asthma	96.9649	97.3469	97.5856	97.7455	98.0422	98.4349	98.73	98.7212	98.732	98.7223	98.694	98.7832	99.039	99.1772	99.265	99.302	99.3303	99.4185	99.3951	99.4125	99.4691	99.5055	99.5532	99.5633	99.5857	99.6392	99.6561	99.6354
Lithuania	Both	0 to 20	Asthma	92.8271	92.816	92.922	92.9195	92.9454	93.0912	93.3114	93.4783	93.5653	93.6302	93.6873	93.8075	93.9546	94.1258	94.238	94.2787	94.2867	94.2434	94.2503	94.267	94.2645	94.2336	94.1722	94.1318	94.1359	94.1507	94.1924	94.1891
Lithuania	Both	1 to 4	Asthma	96.0624	96.068	96.0747	96.1158	96.1511	96.1761	96.21	96.202	96.2032	96.223	96.2405	96.1957	96.0832	95.9663	95.8825	95.8481	95.8501	95.8531	95.8577	95.863	95.867	95.8688	95.8706	95.8695	95.873	95.868	95.8716	95.8648
Lithuania	Both	10 to 14	Asthma	95.1593	95.0784	95.2289	95.2473	95.3252	95.6028	96.0046	96.2098	96.3731	96.4354	96.5281	96.7698	97.0128	97.3151	97.4553	97.4702	97.4	97.2675	97.3793	97.544	97.6915	97.7599	97.8022	97.8025	97.7755	97.7515	97.8446	97.8874
Lithuania	Both	15 to 19	Asthma	90.9329	91.0064	91.4428	91.3739	91.3605	91.7117	92.2018	92.6803	92.79	92.921	93.0425	93.2105	93.3579	93.5376	93.6766	93.718	93.8213	93.8546	93.9449	94.098	94.254	94.3366	94.2806	94.2422	94.3098	94.3432	94.4642	94.4762
Lithuania	Both	5 to 9	Asthma	99.5333	99.5158	99.549	99.5737	99.6187	99.6316	99.6605	99.6498	99.6716	99.6861	99.6726	99.6725	99.6969	99.7212	99.714	99.7383	99.7511	99.7247	99.7523	99.7597	99.7362	99.7765	99.766	99.7744	99.7632	99.7996	99.8012	99.8074
Lithuania	Female	0 to 20	Asthma	93.3244	93.3347	93.4813	93.506	93.4486	93.6062	93.8578	94.0277	94.0803	94.1791	94.2643	94.4122	94.567	94.7502	94.8622	94.9156	94.9309	94.8846	94.872	94.9428	94.9642	94.9407	94.8705	94.8338	94.8568	94.8703	94.9163	94.9182
Lithuania	Female	1 to 4	Asthma	96.2378	96.2208	96.2036	96.2462	96.284	96.3209	96.3725	96.3602	96.3658	96.3952	96.4292	96.408	96.337	96.2738	96.2252	96.2046	96.2094	96.2128	96.2183	96.2238	96.2252	96.226	96.2272	96.224	96.2294	96.2288	96.2247	96.2185
Lithuania	Female	10 to 14	Asthma	97.5176	97.3579	97.5886	97.6554	97.3804	97.6143	98.0119	98.1119	98.2194	98.3955	98.5229	98.75	98.9068	99.1559	99.256	99.2665	99.1649	99.017	99.0677	99.2894	99.4095	99.4704	99.5176	99.4849	99.4212	99.4374	99.5691	99.5821
Lithuania	Female	15 to 19	Asthma	90.5421	90.753	91.251	91.242	91.137	91.5135	92.0765	92.6615	92.6706	92.8517	93.0509	93.3304	93.5479	93.7505	93.8865	93.9527	94.1189	94.179	94.2319	94.5262	94.7472	94.8273	94.6992	94.6739	94.8123	94.8245	94.9186	94.9477
Lithuania	Female	5 to 9	Asthma	99.6349	99.6466	99.6846	99.6817	99.6961	99.7188	99.7496	99.7298	99.7574	99.7627	99.7538	99.7398	99.759	99.7988	99.7821	99.8363	99.8384	99.7829	99.796	99.7961	99.7887	99.8209	99.8139	99.8335	99.8432	99.8209	99.8228	99.8411
Lithuania	Male	0 to 20	Asthma	92.959	92.9227	92.9734	92.94	93.0484	93.1652	93.3297	93.4757	93.5874	93.6099	93.6314	93.7103	93.8324	93.9717	94.0709	94.0935	94.0935	94.0583	94.0864	94.0497	94.0267	93.9948	93.951	93.9124	93.8979	93.9128	93.947	93.9394
Lithuania	Male	1 to 4	Asthma	96.1211	96.1458	96.1739	96.2068	96.2349	96.2442	96.2567	96.2536	96.2501	96.2582	96.2573	96.199	96.0685	95.9216	95.8195	95.7784	95.7777	95.7803	95.7833	95.7879	95.7939	95.7963	95.7984	95.7994	95.8004	95.7911	95.8019	95.7948
Lithuania	Male	10 to 14	Asthma	92.5104	92.5586	92.5982	92.5545	93.1404	93.4826	93.8965	94.2501	94.4929	94.3984	94.4448	94.7043	95.0504	95.4098	95.589	95.602	95.5738	95.464	95.6667	95.7635	95.953	96.0324	96.0687	96.1124	96.1314	96.0493	96.0876	96.1682
Lithuania	Male	15 to 19	Asthma	91.8905	91.7499	92.0562	91.8849	91.9687	92.2561	92.6207	92.9394	93.1654	93.2251	93.2427	93.2671	93.3189	93.4615	93.5983	93.6069	93.6287	93.6283	93.7607	93.7334	93.8036	93.8867	93.9239	93.8712	93.8481	93.9053	94.0575	94.0484
Lithuania	Male	5 to 9	Asthma	99.4629	99.4163	99.4479	99.5114	99.5973	99.5987	99.6246	99.6266	99.6397	99.665	99.6461	99.6571	99.6718	99.6595	99.6522	99.6326	99.6551	99.6624	99.7043	99.7181	99.6748	99.7231	99.7082	99.7024	99.6663	99.7737	99.7751	99.7669
Moldova	Both	0 to 20	Asthma	93.5648	93.6186	93.6967	93.7602	93.7769	93.8534	93.9483	94.0668	94.1253	94.1582	94.2105	94.2651	94.2822	94.3028	94.3067	94.3002	94.3193	94.3197	94.309	94.2838	94.2746	94.2856	94.2848	94.2993	94.3088	94.3335	94.3593	94.3848
Moldova	Both	1 to 4	Asthma	95.593	95.6055	95.6253	95.6472	95.67	95.6993	95.7314	95.7703	95.7842	95.782	95.794	95.7976	95.7961	95.8041	95.8129	95.8219	95.84	95.8514	95.8714	95.8827	95.8915	95.8983	95.8996	95.8967	95.893	95.8911	95.8932	95.8943
Moldova	Both	10 to 14	Asthma	96.9806	96.9461	96.9824	96.9965	96.9189	96.9591	96.9501	97.0876	97.1582	97.2192	97.2907	97.3912	97.4459	97.5083	97.6035	97.6435	97.7154	97.7871	97.8382	97.8715	97.9274	98.0053	98.0345	98.1042	98.1114	98.1299	98.1426	98.1553
Moldova	Both	15 to 19	Asthma	93.0082	93.0445	93.0694	93.027	92.8956	93.0071	93.252	93.486	93.5277	93.5343	93.5965	93.7057	93.7451	93.825	93.8644	93.9305	94.0974	94.2054	94.292	94.2981	94.3552	94.465	94.5335	94.6009	94.6291	94.6664	94.6781	94.6754
Moldova	Both	5 to 9	Asthma	99.5349	99.5224	99.553	99.5911	99.5661	99.57	99.621	99.6556	99.6756	99.6536	99.6887	99.7124	99.7191	99.7457	99.7407	99.7385	99.7346	99.7541	99.7454	99.7905	99.8015	99.8049	99.7934	99.7872	99.794	99.8055	99.812	99.8198
Moldova	Female	0 to 20	Asthma	94.7017	94.7385	94.8094	94.8715	94.9216	94.9772	95.0343	95.0931	95.1259	95.1453	95.1806	95.2089	95.2246	95.2446	95.2381	95.2162	95.2027	95.1764	95.1498	95.1168	95.0911	95.0861	95.0761	95.0564	95.0672	95.0777	95.1008	95.1173
Moldova	Female	1 to 4	Asthma	96.2182	96.2193	96.2346	96.2289	96.2358	96.2344	96.2506	96.2622	96.2579	96.2437	96.2522	96.2575	96.2595	96.2745	96.2726	96.2712	96.2731	96.2565	96.2642	96.2535	96.258	96.2604	96.2618	96.2568	96.2603	96.2648	96.2728	96.2747
Moldova	Female	10 to 14	Asthma	99.4342	99.4084	99.398	99.4117	99.4106	99.4406	99.4746	99.5368	99.5568	99.5457	99.5737	99.5969	99.6035	99.6259	99.6424	99.6375	99.6554	99.6691	99.7014	99.6843	99.6785	99.7122	99.7239	99.7165	99.7521	99.7367	99.7575	99.7623
Moldova	Female	15 to 19	Asthma	94.582	94.5134	94.5838	94.6097	94.63	94.6866	94.7413	94.794	94.8117	94.8126	94.8302	94.8591	94.8889	94.9438	94.9711	95.0025	95.0713	95.1147	95.1492	95.1803	95.2248	95.3002	95.3359	95.3152	95.3361	95.3421	95.3343	95.327
Moldova	Female	5 to 9	Asthma	99.7023	99.706	99.7081	99.7381	99.723	99.7184	99.7157	99.7226	99.7189	99.7306	99.7547	99.7618	99.7641	99.7861	99.7956	99.7826	99.7829	99.8197	99.8009	99.8394	99.8303	99.8368	99.8413	99.8361	99.8393	99.8469	99.8642	99.8561
Moldova	Male	0 to 20	Asthma	92.9642	93.0291	93.1061	93.1631	93.1436	93.2312	93.3522	93.5158	93.5913	93.6318	93.6948	93.77	93.7873	93.8082	93.8241	93.8357	93.888	93.9175	93.9258	93.9129	93.9228	93.9504	93.9597	94.0068	94.0141	94.0498	94.0751	94.1061
Moldova	Male	1 to 4	Asthma	95.2692	95.2936	95.3181	95.3666	95.4048	95.4627	95.5092	95.5726	95.6039	95.6144	95.6293	95.6314	95.6267	95.6268	95.6452	95.6636	95.6956	95.7326	95.7613	95.7919	95.804	95.8155	95.8174	95.8179	95.8084	95.8014	95.7986	95.7999
Moldova	Male	10 to 14	Asthma	94.2152	94.1684	94.2662	94.2798	94.1011	94.1549	94.0874	94.328	94.4697	94.6251	94.7584	94.9654	95.0853	95.2018	95.404	95.5043	95.6521	95.8063	95.8883	95.9922	96.1339	96.274	96.3293	96.505	96.4781	96.543	96.548	96.5732
Moldova	Male	15 to 19	Asthma	91.3074	91.4639	91.4331	91.3068	90.9994	91.1717	91.6336	92.0717	92.1373	92.1481	92.2616	92.4644	92.5173	92.6277	92.6837	92.7915	93.0707	93.2509	93.3951	93.3693	93.4385	93.5853	93.6903	93.8606	93.8962	93.9696	94.0044	94.0072
Moldova	Male	5 to 9	Asthma	99.3307	99.3021	99.3673	99.4152	99.3815	99.3967	99.5097	99.5758	99.6232	99.5617	99.6079	99.6509	99.6638	99.6957	99.6737	99.6848	99.6754	99.6724	99.6749	99.7248	99.7582	99.7575	99.727	99.7197	99.73	99.7458	99.7398	99.7664
Russian Federation	Both	0 to 20	Asthma	92.8141	92.8698	92.8847	92.7678	92.7647	92.9324	93.1652	93.3387	93.4014	93.364	93.3789	93.4868	93.5679	93.5792	93.6014	93.5588	93.6446	93.6689	93.6983	93.7396	93.7448	93.7344	93.7333	93.7609	93.7785	93.8275	93.8789	93.9102
Russian Federation	Both	1 to 4	Asthma	95.3495	95.3685	95.3653	95.3378	95.3407	95.3477	95.3541	95.3263	95.3384	95.3236	95.3565	95.3862	95.4248	95.4505	95.4836	95.5231	95.5643	95.6	95.6345	95.6563	95.676	95.6793	95.675	95.68	95.684	95.6886	95.6894	95.6706
Russian Federation	Both	10 to 14	Asthma	95.2877	95.1612	95.1238	94.8584	94.9597	95.2627	95.6138	95.8542	96.0488	96.0348	96.0075	96.068	96.2145	96.2718	96.4426	96.5744	96.8204	96.9528	97.0805	97.1689	97.2469	97.3293	97.3882	97.4542	97.4814	97.5696	97.6588	97.6637
Russian Federation	Both	15 to 19	Asthma	90.7929	90.9513	90.7544	90.1228	89.7179	90.1045	90.7858	91.4543	91.6243	91.6258	91.6997	92.1062	92.3977	92.5433	92.6801	92.624	92.9189	93.0148	93.1051	93.3375	93.4558	93.566	93.675	93.7641	93.7939	93.9116	94.0266	94.0507
Russian Federation	Both	5 to 9	Asthma	98.7624	98.7376	98.7138	98.6411	98.6586	98.6765	98.7642	98.7805	98.8002	98.7651	98.8509	98.9712	99.0536	99.1004	99.1714	99.2467	99.328	99.3952	99.4706	99.4992	99.5426	99.559	99.5658	99.612	99.6347	99.6679	99.696	99.6911
Russian Federation	Female	0 to 20	Asthma	93.9696	94.0074	94.0466	94.013	94.0502	94.1624	94.2997	94.429	94.4302	94.436	94.5066	94.5595	94.6361	94.6235	94.6316	94.5775	94.6285	94.6274	94.6339	94.6374	94.6243	94.6034	94.6013	94.625	94.6351	94.6712	94.7215	94.7458
Russian Federation	Female	1 to 4	Asthma	95.8617	95.8575	95.8601	95.8522	95.8471	95.8577	95.8807	95.8717	95.8846	95.9021	95.9272	95.944	95.9634	95.9732	95.9896	96.0067	96.0246	96.0412	96.0575	96.0666	96.0763	96.0778	96.075	96.0749	96.0751	96.0759	96.0765	96.0608
Russian Federation	Female	10 to 14	Asthma	98.0265	97.9905	97.9723	97.7986	97.8195	97.9275	98.067	98.3049	98.3137	98.3568	98.4309	98.4461	98.5413	98.6134	98.7396	98.8104	98.9871	99.0598	99.1276	99.1441	99.1838	99.2416	99.2878	99.3507	99.3752	99.4112	99.4744	99.4542
Russian Federation	Female	15 to 19	Asthma	92.3488	92.3774	92.2885	92.0474	91.9557	92.1784	92.5021	92.8666	92.9394	93.0224	93.2083	93.3984	93.6751	93.6824	93.7692	93.7191	93.933	93.9929	94.0596	94.1974	94.2804	94.3566	94.4581	94.544	94.5477	94.6467	94.7696	94.7842
Russian Federation	Female	5 to 9	Asthma	99.1828	99.1479	99.1291	99.0392	99.0291	99.0198	99.0726	99.0829	99.0709	99.05	99.1488	99.25	99.3061	99.3575	99.4184	99.4656	99.5192	99.5626	99.6197	99.6403	99.6697	99.6827	99.6913	99.7226	99.7391	99.7654	99.7946	99.7839
Russian Federation	Male	0 to 20	Asthma	92.222	92.2903	92.274	92.0715	92.0206	92.2315	92.5471	92.753	92.8775	92.7972	92.7505	92.9069	92.9849	93.0216	93.0589	93.0355	93.1551	93.2079	93.2623	93.3458	93.3744	93.38	93.3818	93.4118	93.4367	93.4961	93.5438	93.5792
Russian Federation	Male	1 to 4	Asthma	95.1628	95.2087	95.2	95.1535	95.1668	95.1698	95.1575	95.1126	95.1246	95.076	95.1159	95.1566	95.2098	95.2467	95.2909	95.349	95.4103	95.4619	95.5118	95.5448	95.5735	95.5784	95.5729	95.5837	95.5926	95.6022	95.6047	95.5862
Russian Federation	Male	10 to 14	Asthma	91.9126	91.6491	91.5832	91.1807	91.4055	92.0036	92.6806	92.9447	93.4272	93.3455	93.1828	93.3073	93.5238	93.553	93.7827	93.9994	94.347	94.5686	94.7877	94.9879	95.1261	95.2467	95.3241	95.3926	95.4209	95.5859	95.7109	95.7494
Russian Federation	Male	15 to 19	Asthma	89.1184	89.4388	89.1054	87.9778	87.1684	87.7547	88.8853	89.9297	90.2204	90.1139	90.0373	90.7077	91.0042	91.3268	91.5249	91.4636	91.8537	91.9931	92.1105	92.4626	92.6248	92.7775	92.8917	92.9805	93.0454	93.1828	93.2799	93.3157
Russian Federation	Male	5 to 9	Asthma	98.2634	98.2555	98.2287	98.1862	98.2418	98.2973	98.4294	98.4572	98.5213	98.4736	98.5414	98.6808	98.7928	98.8304	98.9092	99.0162	99.1279	99.2206	99.3138	99.3499	99.409	99.4286	99.4317	99.495	99.5236	99.5635	99.5873	99.5903
Ukraine	Both	0 to 20	Asthma	93.7411	93.789	93.828	93.8538	93.8529	93.8565	93.9734	94.0933	94.2305	94.2678	94.3273	94.3948	94.4566	94.507	94.5208	94.5393	94.5278	94.4561	94.42	94.383	94.3306	94.2807	94.2442	94.2117	94.196	94.1182	94.1712	94.2241
Ukraine	Both	1 to 4	Asthma	95.756	95.7702	95.7866	95.8009	95.8127	95.813	95.8159	95.8167	95.8178	95.814	95.8156	95.8204	95.8254	95.8296	95.8302	95.8324	95.824	95.8043	95.7859	95.7634	95.7524	95.7463	95.7403	95.7343	95.734	95.7269	95.7365	95.7339
Ukraine	Both	10 to 14	Asthma	97.1894	97.2197	97.2519	97.2561	97.2198	97.1869	97.2956	97.3889	97.5233	97.557	97.6454	97.7018	97.7938	97.909	97.9368	97.9669	98.0436	98.0478	98.1063	98.1398	98.1623	98.1633	98.17	98.1591	98.18	98.0947	98.14	98.1511
Ukraine	Both	15 to 19	Asthma	92.393	92.4149	92.3666	92.2837	92.1462	92.0282	92.3349	92.678	93.0579	93.0725	93.1614	93.3683	93.5844	93.7878	93.967	94.1803	94.2993	94.2665	94.3362	94.4826	94.5349	94.5519	94.5686	94.5295	94.4447	94.0083	94.0868	94.1766
Ukraine	Both	5 to 9	Asthma	99.521	99.5449	99.56	99.5776	99.5613	99.5861	99.6117	99.6155	99.6292	99.6708	99.7048	99.7226	99.7121	99.7198	99.7232	99.7472	99.744	99.7393	99.7898	99.7673	99.7655	99.7747	99.7669	99.7654	99.7702	99.7648	99.7778	99.779
Ukraine	Female	0 to 20	Asthma	94.5852	94.6185	94.6308	94.6511	94.6591	94.6689	94.7843	94.8854	95.0001	95.049	95.1209	95.21	95.2605	95.31	95.3451	95.3611	95.3455	95.2923	95.255	95.2065	95.1475	95.1046	95.0621	95.03	95.0152	94.9712	95.0091	95.0304
Ukraine	Female	1 to 4	Asthma	96.1218	96.1397	96.1607	96.1839	96.2057	96.2058	96.2129	96.2126	96.2252	96.2244	96.2313	96.2347	96.2379	96.2366	96.2314	96.2329	96.2134	96.1702	96.1296	96.09	96.0765	96.0766	96.0762	96.0768	96.0836	96.0841	96.0984	96.1049
Ukraine	Female	10 to 14	Asthma	99.1146	99.1259	99.1131	99.1413	99.1486	99.1508	99.2357	99.2849	99.3968	99.4121	99.4756	99.5439	99.5832	99.6344	99.6642	99.6697	99.7037	99.7038	99.7257	99.7319	99.7443	99.7377	99.7406	99.7296	99.754	99.7179	99.7612	99.7403
Ukraine	Female	15 to 19	Asthma	93.3154	93.33	93.2611	93.1898	93.1339	93.0554	93.3863	93.7031	93.9967	94.0885	94.2394	94.4734	94.6305	94.811	95.0053	95.1692	95.2505	95.2332	95.2691	95.3244	95.3237	95.3633	95.3602	95.3312	95.2764	95.0299	95.0672	95.0888
Ukraine	Female	5 to 9	Asthma	99.6873	99.7198	99.7279	99.7417	99.7006	99.7435	99.7687	99.7614	99.7615	99.8036	99.8254	99.8408	99.8154	99.8311	99.8386	99.8697	99.8503	99.8353	99.858	99.8487	99.8447	99.8553	99.8338	99.8324	99.83	99.852	99.8707	99.8419
Ukraine	Male	0 to 20	Asthma	93.4047	93.4608	93.5201	93.5455	93.533	93.5273	93.6329	93.7579	93.9024	93.9232	93.9641	94.0045	94.0727	94.1219	94.1166	94.1393	94.1366	94.0563	94.0281	94.0101	93.9733	93.924	93.8997	93.8713	93.8566	93.7512	93.8137	93.8913
Ukraine	Male	1 to 4	Asthma	95.687	95.6965	95.7071	95.7117	95.7133	95.7146	95.7142	95.7169	95.7077	95.7023	95.6994	95.706	95.7126	95.722	95.7282	95.7307	95.7321	95.7339	95.7371	95.7336	95.7268	95.7161	95.7063	95.6953	95.6892	95.6762	95.6813	95.6708
Ukraine	Male	10 to 14	Asthma	95.1103	95.188	95.2983	95.2847	95.2037	95.1306	95.2774	95.4316	95.6008	95.6585	95.7807	95.8187	95.9708	96.1614	96.1765	96.2302	96.3526	96.3421	96.4302	96.4843	96.5161	96.5311	96.547	96.5399	96.561	96.4115	96.4674	96.529
Ukraine	Male	15 to 19	Asthma	91.4673	91.4912	91.4645	91.3659	91.1324	90.9705	91.2366	91.599	92.0674	91.9919	92.008	92.1808	92.4641	92.6936	92.855	93.1246	93.2868	93.2359	93.3419	93.5936	93.7087	93.6952	93.7361	93.6853	93.5659	92.9113	93.0382	93.208
Ukraine	Male	5 to 9	Asthma	99.335	99.3559	99.3868	99.4147	99.4332	99.4385	99.465	99.4821	99.5112	99.5513	99.5984	99.6196	99.629	99.6289	99.6281	99.641	99.6484	99.6407	99.7056	99.6506	99.6435	99.6482	99.6571	99.6548	99.6697	99.632	99.6415	99.6855
High-income Asia Pacific	Both	0 to 20	Asthma	93.1124	93.2491	93.3172	93.4056	93.5193	93.6182	93.809	93.9615	94.0187	94.2287	94.3784	94.5021	94.5804	94.688	94.7991	94.941	95.0547	95.1552	95.2293	95.3082	95.3488	95.3735	95.4176	95.4642	95.4991	95.5355	95.5626	95.595
High-income Asia Pacific	Both	1 to 4	Asthma	96.1167	96.1425	96.1242	96.1584	96.1975	96.2937	96.4161	96.5645	96.7082	96.9162	96.9705	97.0815	97.2139	97.333	97.4236	97.5018	97.4968	97.4408	97.3579	97.3014	97.2666	97.254	97.232	97.213	97.1931	97.1828	97.1783	97.1987
High-income Asia Pacific	Both	10 to 14	Asthma	94.5691	94.8213	94.9066	94.997	95.1996	95.4605	95.9444	96.2443	96.296	96.6645	97.0037	97.3111	97.4025	97.5152	97.6231	97.7603	97.852	97.9778	98.1037	98.2239	98.2682	98.3229	98.4481	98.552	98.6265	98.7072	98.7473	98.8012
High-income Asia Pacific	Both	15 to 19	Asthma	90.9743	91.1474	91.3491	91.5971	91.9575	92.1887	92.546	92.9329	93.0954	93.3837	93.8214	94.026	94.1157	94.2041	94.3472	94.519	94.6759	94.8592	95.0542	95.2594	95.4063	95.4928	95.5994	95.6822	95.7553	95.7903	95.7827	95.7647
High-income Asia Pacific	Both	5 to 9	Asthma	96.214	96.4993	96.7347	96.9895	97.2471	97.4131	97.7736	97.9103	97.9779	98.2962	98.5117	98.6688	98.7406	98.894	99.0082	99.1029	99.1828	99.2747	99.3198	99.3844	99.4698	99.4979	99.5192	99.5718	99.6157	99.6391	99.6534	99.6605
High-income Asia Pacific	Female	0 to 20	Asthma	94.8964	95.0584	95.1209	95.1989	95.303	95.3184	95.3778	95.438	95.4282	95.5373	95.6669	95.7292	95.7745	95.8465	95.9013	96.0055	96.1375	96.2816	96.4027	96.5257	96.597	96.6292	96.6604	96.6924	96.6984	96.6878	96.6692	96.6462
High-income Asia Pacific	Female	1 to 4	Asthma	96.1797	96.1711	96.1294	96.1396	96.1845	96.2844	96.3983	96.5704	96.7499	96.9958	97.1387	97.2534	97.3697	97.4588	97.4995	97.5627	97.5794	97.5902	97.5807	97.5771	97.542	97.4723	97.3722	97.2642	97.1292	96.9853	96.8275	96.6743
High-income Asia Pacific	Female	10 to 14	Asthma	97.1748	97.344	97.3988	97.5111	97.7555	97.7968	98.0454	98.2665	98.3194	98.5445	98.833	98.929	99.0232	99.1195	99.1881	99.2652	99.3929	99.4883	99.5517	99.6106	99.6544	99.6817	99.7173	99.7663	99.7908	99.7949	99.8043	99.8411
High-income Asia Pacific	Female	15 to 19	Asthma	94.0379	94.3481	94.5678	94.8531	95.0972	95.1443	95.205	95.2354	95.097	95.1033	95.3081	95.4062	95.4154	95.4449	95.4618	95.5607	95.6934	95.885	96.0643	96.2638	96.4169	96.5189	96.6415	96.7414	96.8345	96.8896	96.9255	96.9469
High-income Asia Pacific	Female	5 to 9	Asthma	97.067	97.3501	97.5365	97.7113	97.9886	98.1353	98.3049	98.3572	98.434	98.6236	98.7921	98.9114	98.9684	99.0997	99.2003	99.2339	99.2961	99.362	99.4086	99.4729	99.5239	99.551	99.5669	99.608	99.6371	99.6373	99.6382	99.6437
High-income Asia Pacific	Male	0 to 20	Asthma	91.8584	91.9748	92.0576	92.1606	92.282	92.4566	92.7569	92.9821	93.0957	93.3835	93.5393	93.7154	93.8236	93.9594	94.1149	94.277	94.3578	94.4001	94.4124	94.4295	94.4262	94.4337	94.4796	94.5265	94.5777	94.6498	94.7104	94.7878
High-income Asia Pacific	Male	1 to 4	Asthma	96.1057	96.1571	96.1585	96.2092	96.2403	96.3261	96.4441	96.5589	96.6607	96.8222	96.8008	96.8977	97.0285	97.1576	97.277	97.3614	97.3481	97.2575	97.1359	97.0498	97.0216	97.0604	97.1118	97.1801	97.279	97.4149	97.5898	97.8271
High-income Asia Pacific	Male	10 to 14	Asthma	90.7637	91.1326	91.263	91.3333	91.4959	92.0844	92.9292	93.3739	93.4562	94.0648	94.5091	95.1571	95.2814	95.4507	95.6351	95.8593	95.8576	95.9344	96.0363	96.1368	96.0935	96.126	96.3343	96.4569	96.5424	96.6824	96.7025	96.7232
High-income Asia Pacific	Male	15 to 19	Asthma	86.6242	86.7482	87.0637	87.3618	87.9375	88.4263	89.1119	89.8687	90.3568	90.9872	91.7425	92.1215	92.369	92.5836	92.9451	93.2318	93.418	93.5761	93.7859	93.9924	94.1298	94.1976	94.285	94.3509	94.4046	94.4253	94.3641	94.303
High-income Asia Pacific	Male	5 to 9	Asthma	95.025	95.31	95.5996	95.9426	96.1764	96.3639	96.9294	97.1606	97.2211	97.6786	97.9439	98.1426	98.233	98.4104	98.5383	98.6962	98.7911	98.9087	98.9481	99.0043	99.1254	99.144	99.1618	99.2171	99.2685	99.3153	99.3367	99.3291
Brunei	Both	0 to 20	Asthma	91.8214	91.9443	92.1963	92.4538	92.65	92.8719	93.0497	93.2236	93.3629	93.5059	93.5753	93.6988	93.8204	93.9558	94.0947	94.2175	94.3118	94.3753	94.4749	94.5355	94.5964	94.6151	94.6079	94.6021	94.6536	94.7018	94.7445	94.7527
Brunei	Both	1 to 4	Asthma	96.1456	96.1308	96.2021	96.2537	96.3252	96.4289	96.5322	96.6445	96.7925	96.909	96.9765	97.0769	97.1643	97.2492	97.3253	97.3696	97.3539	97.252	97.1369	97.0491	97.0209	97.0032	97.0049	97.0275	97.0679	97.1065	97.1755	97.2602
Brunei	Both	10 to 14	Asthma	89.8261	90.0455	90.6946	91.5079	92.0807	92.6024	93.0644	93.639	93.9069	94.2496	94.3666	94.5356	94.7577	95.0169	95.3093	95.5235	95.7301	95.8891	96.14	96.1996	96.3336	96.4744	96.4242	96.3401	96.4751	96.627	96.7467	96.8015
Brunei	Both	15 to 19	Asthma	90.5962	91.0041	91.3793	91.6302	91.8309	92.1232	92.3096	92.4801	92.5152	92.6448	92.7402	92.8792	93.0083	93.1786	93.3173	93.4542	93.5735	93.7173	93.8995	94.0584	94.1918	94.2156	94.2519	94.3402	94.4833	94.6088	94.6124	94.4586
Brunei	Both	5 to 9	Asthma	95.7753	95.9897	96.3361	96.7485	96.9449	97.1715	97.3236	97.4021	97.5054	97.5914	97.5545	97.6057	97.6844	97.7937	97.9329	98.0536	98.1139	98.1727	98.3631	98.4789	98.5418	98.5578	98.5736	98.5942	98.6498	98.7078	98.8124	98.8749
Brunei	Female	0 to 20	Asthma	93.7459	93.8843	94.0742	94.2088	94.3539	94.5477	94.7104	94.9034	95.041	95.1784	95.2628	95.3816	95.4816	95.5852	95.6944	95.8112	95.9069	95.995	96.0836	96.1522	96.1986	96.1989	96.1742	96.131	96.0984	96.0516	95.9983	95.9108
Brunei	Female	1 to 4	Asthma	96.333	96.3067	96.3646	96.4201	96.5052	96.6156	96.7591	96.9561	97.1847	97.368	97.4556	97.5004	97.5088	97.51	97.5269	97.5417	97.5697	97.5716	97.5698	97.5642	97.5556	97.5038	97.415	97.299	97.1693	97.003	96.8342	96.6546
Brunei	Female	10 to 14	Asthma	94.2999	94.2167	94.3613	94.4977	94.8028	95.1661	95.5573	96.2353	96.4743	96.7701	96.9973	97.2053	97.4027	97.6099	97.7922	97.9772	98.125	98.2455	98.3398	98.4145	98.4868	98.5049	98.5898	98.6079	98.6135	98.564	98.5704	98.6219
Brunei	Female	15 to 19	Asthma	93.0226	93.6615	94.1496	94.43	94.595	94.8751	94.9293	94.8831	94.7874	94.752	94.7548	94.8639	94.9507	95.0768	95.1826	95.3017	95.3948	95.5092	95.616	95.7004	95.7811	95.8501	95.8411	95.8929	96.0103	96.1479	96.2112	96.1389
Brunei	Female	5 to 9	Asthma	97.6085	97.747	97.8864	97.9421	97.9865	98.0904	98.1606	98.1797	98.2428	98.3135	98.312	98.3929	98.4824	98.554	98.662	98.7669	98.808	98.8658	98.9567	99.0186	99.0533	99.0652	99.0627	99.0832	99.134	99.1857	99.2571	99.2447
Brunei	Male	0 to 20	Asthma	90.6916	90.7847	91.0628	91.3997	91.6175	91.84	92.0119	92.15	92.2772	92.4128	92.4595	92.5754	92.7071	92.8614	93.0176	93.1363	93.225	93.2699	93.3836	93.4414	93.5154	93.5472	93.5521	93.5744	93.6882	93.8076	93.9216	94.003
Brunei	Male	1 to 4	Asthma	96.0041	95.9993	96.0767	96.1232	96.1805	96.2722	96.3365	96.3746	96.4501	96.5101	96.5591	96.6933	96.8304	96.9675	97.0789	97.1405	97.1005	96.946	96.7774	96.6545	96.6215	96.6266	96.6888	96.8039	96.9601	97.144	97.3891	97.6827
Brunei	Male	10 to 14	Asthma	83.4851	84.0702	85.3809	87.1192	88.06	88.797	89.3597	89.7939	90.1128	90.5382	90.4852	90.5798	90.8327	91.1574	91.5983	91.8709	92.177	92.4133	92.9214	92.9887	93.2277	93.5593	93.3331	93.1048	93.4146	93.8353	94.1018	94.1497
Brunei	Male	15 to 19	Asthma	87.4609	87.6103	87.8931	88.1617	88.4422	88.7375	89.0155	89.3507	89.4479	89.7329	89.928	90.1141	90.3312	90.5971	90.8169	90.9814	91.1261	91.2951	91.5587	91.801	92.021	91.9874	92.1123	92.282	92.4913	92.6222	92.5844	92.3656
Brunei	Male	5 to 9	Asthma	93.5774	93.8526	94.4026	95.1885	95.5425	95.8931	96.1279	96.2678	96.4088	96.5031	96.4255	96.438	96.5013	96.656	96.833	96.9732	97.0646	97.1342	97.4408	97.6217	97.7184	97.7388	97.7727	97.7908	97.8464	97.9023	98.0313	98.1674
Japan	Both	0 to 20	Asthma	93.4632	93.573	93.5862	93.6095	93.7054	93.7257	93.9255	94.0498	94.0243	94.1931	94.3762	94.5297	94.5609	94.5844	94.6313	94.7113	94.7857	94.8854	94.9766	95.0952	95.1645	95.2148	95.2868	95.3657	95.4164	95.4626	95.4885	95.5209
Japan	Both	1 to 4	Asthma	96.2801	96.3125	96.2585	96.2486	96.2403	96.2638	96.3828	96.4914	96.5832	96.7741	96.9246	97.0895	97.1991	97.2666	97.3269	97.3864	97.381	97.3347	97.2555	97.2107	97.1792	97.1634	97.1302	97.1025	97.0668	97.0413	97.0229	97.0343
Japan	Both	10 to 14	Asthma	94.8414	94.9858	94.899	94.8144	94.9693	95.1751	95.7617	96.1026	96.0965	96.4908	96.8379	97.2519	97.3069	97.3603	97.4541	97.6016	97.6909	97.8189	97.9759	98.1264	98.1717	98.2372	98.3839	98.5055	98.5821	98.6726	98.7086	98.772
Japan	Both	15 to 19	Asthma	90.6703	90.7671	90.8766	91.009	91.3578	91.493	91.9012	92.3552	92.5118	92.851	93.3886	93.6321	93.7088	93.7733	93.9103	94.0932	94.2545	94.4558	94.6695	94.9209	95.0983	95.2048	95.3499	95.4683	95.5658	95.6088	95.6029	95.596
Japan	Both	5 to 9	Asthma	97.3958	97.4665	97.496	97.5825	97.7925	97.8223	98.1496	98.2688	98.2776	98.5289	98.6952	98.8719	98.9376	99.042	99.1311	99.1902	99.2261	99.2858	99.3178	99.3919	99.452	99.4677	99.4952	99.5612	99.5891	99.6157	99.624	99.6452
Japan	Female	0 to 20	Asthma	95.3115	95.4568	95.4817	95.5122	95.6081	95.5102	95.5208	95.5745	95.4913	95.6007	95.7393	95.7995	95.7799	95.7521	95.7338	95.7847	95.9007	96.0609	96.2167	96.3848	96.4968	96.5563	96.6144	96.6757	96.7003	96.6982	96.6818	96.6646
Japan	Female	1 to 4	Asthma	96.3196	96.344	96.2915	96.2584	96.2506	96.237	96.3434	96.5103	96.6339	96.9263	97.1279	97.2627	97.3434	97.3695	97.3787	97.4294	97.4311	97.4346	97.4176	97.4207	97.3918	97.3283	97.2334	97.136	97.008	96.874	96.7306	96.5973
Japan	Female	10 to 14	Asthma	97.6037	97.681	97.5897	97.5956	97.8713	97.796	97.9784	98.2703	98.2745	98.5039	98.8276	98.9881	99.0517	99.0807	99.131	99.2069	99.3637	99.4575	99.5384	99.5956	99.6518	99.6725	99.6999	99.7532	99.7843	99.7801	99.786	99.8381
Japan	Female	15 to 19	Asthma	94.2563	94.4983	94.6308	94.8209	95.0736	95.0522	95.092	95.126	94.9673	94.9865	95.2035	95.3049	95.2595	95.2378	95.1991	95.2933	95.4542	95.6705	95.8969	96.1703	96.3748	96.4916	96.6521	96.7782	96.8905	96.9448	96.9704	96.9813
Japan	Female	5 to 9	Asthma	98.071	98.1361	98.1702	98.2328	98.4576	98.4486	98.5235	98.5994	98.6335	98.8163	98.954	99.0637	99.0962	99.1589	99.2454	99.2514	99.2976	99.3526	99.3932	99.4475	99.4953	99.5333	99.5553	99.5985	99.6169	99.6188	99.6115	99.6265
Japan	Male	0 to 20	Asthma	92.0904	92.1712	92.1854	92.21	92.3032	92.4385	92.8042	92.9826	93.0132	93.2254	93.4383	93.6791	93.7669	93.8463	93.9568	94.0573	94.0765	94.0907	94.0831	94.1118	94.106	94.1287	94.1971	94.2719	94.3303	94.4153	94.4731	94.5483
Japan	Male	1 to 4	Asthma	96.2986	96.3359	96.2859	96.2978	96.2911	96.3461	96.4654	96.5114	96.5646	96.6521	96.7465	96.9207	97.0412	97.1318	97.224	97.2854	97.2819	97.2124	97.1006	97.0265	96.9996	97.0344	97.0713	97.1271	97.2083	97.3279	97.4867	97.7125
Japan	Male	10 to 14	Asthma	90.8073	91.0342	90.94	90.7254	90.7257	91.3426	92.5278	92.9754	92.984	93.6529	94.0658	94.904	94.9913	95.1212	95.3035	95.5532	95.4572	95.47	95.5468	95.6691	95.5463	95.6029	95.8946	96.0568	96.1311	96.332	96.3489	96.3655
Japan	Male	15 to 19	Asthma	85.5077	85.5794	85.8235	85.9948	86.5337	86.8863	87.6979	88.5717	89.0331	89.7422	90.7297	91.2133	91.5398	91.7943	92.2466	92.5747	92.7246	92.8886	93.0744	93.2859	93.4218	93.5248	93.6542	93.7742	93.8587	93.8996	93.8457	93.811
Japan	Male	5 to 9	Asthma	96.3743	96.4489	96.4729	96.5853	96.7741	96.8493	97.4543	97.6231	97.608	97.9346	98.1326	98.3849	98.4907	98.642	98.7319	98.8481	98.871	98.9366	98.9561	99.0537	99.1223	99.0841	99.1051	99.1908	99.2169	99.2712	99.291	99.2982
South Korea	Both	0 to 20	Asthma	92.3127	92.5281	92.7586	92.9937	93.1522	93.4438	93.6121	93.81	94.0353	94.3262	94.3931	94.455	94.6403	94.9229	95.1673	95.423	95.5922	95.6849	95.729	95.74	95.7393	95.7203	95.7107	95.6928	95.6942	95.7158	95.7551	95.7948
South Korea	Both	1 to 4	Asthma	95.7668	95.7723	95.824	95.9471	96.0857	96.3348	96.4698	96.6992	96.9481	97.1896	97.0386	97.0302	97.2056	97.4347	97.5995	97.7443	97.7568	97.6745	97.5774	97.4901	97.4446	97.4364	97.435	97.4301	97.4397	97.4627	97.4923	97.5429
South Korea	Both	10 to 14	Asthma	94.0485	94.6367	95.2559	95.7187	96.0156	96.4563	96.7115	96.8752	97.0739	97.3701	97.66	97.6559	97.7771	97.9496	98.0483	98.1464	98.2227	98.3327	98.4071	98.4749	98.5243	98.5729	98.6752	98.7448	98.807	98.8751	98.9224	98.9531
South Korea	Both	15 to 19	Asthma	91.8804	92.2841	92.7544	93.3148	93.6839	94.0647	94.1861	94.322	94.4192	94.5743	94.8285	94.9889	95.1213	95.2625	95.4162	95.5363	95.6388	95.7279	95.8386	95.9236	96.0051	96.0465	96.0944	96.1209	96.1522	96.1742	96.1732	96.1485
South Korea	Both	5 to 9	Asthma	93.369	94.0532	94.7256	95.31	95.6955	96.3199	96.8587	97.0561	97.2821	97.8	98.1372	98.2612	98.3514	98.6177	98.7874	98.9533	99.1147	99.2666	99.3386	99.3862	99.5349	99.5962	99.5995	99.6213	99.6979	99.7137	99.7425	99.7111
South Korea	Female	0 to 20	Asthma	93.957	94.161	94.3271	94.5279	94.6568	94.9499	95.1202	95.1859	95.3387	95.4368	95.5372	95.6077	95.8045	96.0912	96.2948	96.4968	96.648	96.7629	96.8249	96.8645	96.86	96.8317	96.8019	96.7652	96.7261	96.6986	96.6814	96.6487
South Korea	Female	1 to 4	Asthma	95.8903	95.7925	95.7661	95.8734	96.0447	96.4071	96.5408	96.7172	97.0115	97.1413	97.1449	97.2059	97.394	97.6224	97.7407	97.863	97.9393	97.9747	97.9859	97.9642	97.9104	97.822	97.7092	97.5761	97.4271	97.2647	97.0771	96.8793
South Korea	Female	10 to 14	Asthma	96.1611	96.6446	97.0981	97.4627	97.63	97.9391	98.3532	98.3906	98.5661	98.7787	98.9726	98.9039	99.0693	99.2946	99.389	99.456	99.5262	99.6181	99.643	99.7	99.7195	99.7609	99.8235	99.8603	99.8645	99.8923	99.9093	99.909
South Korea	Female	15 to 19	Asthma	93.6094	94.0892	94.554	95.1046	95.3246	95.5246	95.6054	95.6063	95.4887	95.4591	95.6398	95.737	95.8752	96.0224	96.1613	96.2485	96.2959	96.4027	96.4656	96.5072	96.5649	96.6359	96.6924	96.7389	96.7921	96.8501	96.9103	96.9541
South Korea	Female	5 to 9	Asthma	94.7125	95.3826	95.8569	96.2791	96.7016	97.3339	97.8051	97.8147	98.0203	98.2488	98.4921	98.6312	98.7386	99.0189	99.1446	99.2304	99.3192	99.411	99.474	99.5687	99.6364	99.627	99.6207	99.6545	99.7121	99.7064	99.7316	99.7065
South Korea	Male	0 to 20	Asthma	91.2979	91.5221	91.8097	92.0706	92.2539	92.5301	92.689	92.9903	93.258	93.6954	93.7218	93.7688	93.927	94.1806	94.4373	94.7137	94.8833	94.9527	94.9839	94.974	94.9794	94.9692	94.9772	94.9744	95.0067	95.0628	95.139	95.23
South Korea	Male	1 to 4	Asthma	95.6897	95.7713	95.8742	95.997	96.0985	96.244	96.3679	96.6198	96.8207	97.1322	96.8784	96.816	96.9636	97.1717	97.3564	97.5091	97.4864	97.3469	97.2035	97.0941	97.0626	97.1085	97.183	97.2675	97.3904	97.5519	97.754	98.017
South Korea	Male	10 to 14	Asthma	90.9068	91.687	92.5816	93.2191	93.7255	94.3747	94.4388	94.7967	95.052	95.4847	95.9216	96.0149	96.0994	96.23	96.3549	96.5057	96.5943	96.726	96.8544	96.9234	96.9955	97.0343	97.1659	97.2491	97.3537	97.4351	97.4759	97.4947
South Korea	Male	15 to 19	Asthma	89.5894	89.9411	90.4859	91.1125	91.731	92.3661	92.4958	92.7424	93.0852	93.4722	93.8107	94.0644	94.1896	94.3271	94.506	94.6726	94.8471	94.8956	95.0595	95.1957	95.307	95.3072	95.3466	95.3522	95.3631	95.3492	95.2825	95.1941
South Korea	Male	5 to 9	Asthma	91.6956	92.3978	93.2949	94.0617	94.4112	95.0219	95.626	96.0245	96.2692	97.0864	97.5167	97.6264	97.7015	97.9554	98.1731	98.421	98.6516	98.8587	98.9347	98.9292	99.1501	99.2778	99.2868	99.2913	99.3804	99.4156	99.442	99.3971
Singapore	Both	0 to 20	Asthma	91.9951	92.0843	91.9605	92.4027	92.6335	92.776	93.0176	93.462	93.7785	94.1166	94.3736	94.4709	94.5082	94.675	94.8285	95.1938	95.5991	95.6893	95.5951	95.4896	95.3612	95.33	95.3617	95.4022	95.4577	95.4619	95.4445	95.4641
Singapore	Both	1 to 4	Asthma	96.0213	96.198	96.358	96.5572	96.6673	96.7946	96.8766	97.0228	97.1549	97.3655	97.4988	97.6363	97.7567	97.8721	97.938	97.9198	97.8015	97.6826	97.5461	97.4565	97.416	97.4184	97.4189	97.4317	97.4567	97.4831	97.5265	97.5843
Singapore	Both	10 to 14	Asthma	91.0055	91.1502	89.5681	90.3427	91.0329	91.0535	91.79	92.9138	93.3124	93.8228	94.3994	95.3089	95.7923	96.2513	96.4747	96.6982	96.9307	97.2051	97.3485	97.5349	97.5969	97.6455	97.7311	97.9253	98.1217	98.1491	98.2047	98.2801
Singapore	Both	15 to 19	Asthma	90.2867	90.3273	90.3718	90.486	90.3922	90.799	91.1915	91.9133	92.5939	93.2411	93.5878	93.6663	93.9407	94.1992	94.2202	94.3264	94.5201	94.7249	94.8971	95.1268	95.2156	95.3454	95.3967	95.4621	95.5572	95.6237	95.6425	95.6454
Singapore	Both	5 to 9	Asthma	95.4881	95.443	95.4875	96.7234	97.0155	96.7981	96.7997	97.4064	97.8917	98.1651	98.4698	98.7063	98.8195	98.8792	98.9657	99.0565	99.1636	99.2801	99.3106	99.3475	99.3794	99.3876	99.4418	99.4919	99.5834	99.5965	99.5939	99.628
Singapore	Female	0 to 20	Asthma	92.6792	93.0144	93.1595	93.4331	93.6617	93.8887	94.1449	94.4003	94.6295	94.9108	95.1996	95.2855	95.3645	95.5867	95.8086	96.1984	96.6042	96.7193	96.6688	96.6092	96.5075	96.5033	96.5025	96.5026	96.4873	96.4347	96.3581	96.2878
Singapore	Female	1 to 4	Asthma	95.5056	95.6987	95.8736	96.0311	96.1067	96.2622	96.4127	96.6982	96.9699	97.3366	97.5785	97.7419	97.8558	97.9508	97.9912	97.9568	97.9025	97.8833	97.8578	97.8445	97.8074	97.7555	97.6594	97.543	97.4034	97.2455	97.0755	96.8897
Singapore	Female	10 to 14	Asthma	93.6315	94.1988	94.4471	94.8853	95.2628	95.5432	96.0112	96.3862	96.7533	97.1234	97.4966	97.7479	97.9879	98.2472	98.3581	98.5211	98.6827	98.8632	98.9766	99.1301	99.1917	99.2926	99.3004	99.4107	99.4851	99.4977	99.5291	99.5053
Singapore	Female	15 to 19	Asthma	91.7355	92.1761	92.2866	92.5197	92.7506	93.05	93.3325	93.5117	93.6785	93.8629	94.2044	94.3685	94.6213	94.9083	95.0553	95.2103	95.3255	95.5329	95.6616	95.8547	95.9379	96.06	96.1161	96.2077	96.284	96.3416	96.3724	96.3947
Singapore	Female	5 to 9	Asthma	95.1778	95.6942	95.9654	96.3089	96.6392	96.773	96.9884	97.2372	97.5066	97.7457	98.0944	98.3841	98.5633	98.6882	98.8603	98.9649	99.1199	99.1906	99.2458	99.3177	99.349	99.4324	99.4887	99.5409	99.616	99.6094	99.6091	99.603
Singapore	Male	0 to 20	Asthma	91.8544	91.761	91.4587	91.9936	92.21	92.2821	92.4937	93.0359	93.3864	93.7354	93.9501	94.0574	94.0729	94.1887	94.2742	94.5711	94.9191	94.9789	94.8601	94.7295	94.588	94.527	94.5814	94.6538	94.7693	94.8233	94.86	94.9579
Singapore	Male	1 to 4	Asthma	96.3203	96.4737	96.6109	96.8206	96.941	97.0392	97.0679	97.1132	97.1499	97.2557	97.3176	97.4307	97.5461	97.6663	97.7457	97.7442	97.6001	97.4341	97.2417	97.1133	97.0761	97.1168	97.1894	97.2984	97.4459	97.61	97.8142	98.0584
Singapore	Male	10 to 14	Asthma	87.4255	87.1001	83.4339	84.7062	85.8462	85.6592	86.7456	88.7235	89.1783	89.8502	90.6424	92.2824	93.002	93.6455	93.9458	94.1983	94.4888	94.8555	95.0096	95.2231	95.2859	95.2663	95.4573	95.7692	96.1436	96.1976	96.2937	96.523
Singapore	Male	15 to 19	Asthma	88.7242	88.3317	88.3226	88.304	87.8185	88.3153	88.7911	90.1065	91.3562	92.5223	92.8552	92.8339	93.1407	93.3743	93.2442	93.2783	93.5657	93.7361	93.9488	94.2096	94.2963	94.431	94.4732	94.4889	94.6215	94.714	94.7283	94.7197
Singapore	Male	5 to 9	Asthma	95.3331	94.8359	94.7045	96.6568	96.9256	96.4359	96.2799	97.1786	97.8425	98.1568	98.4455	98.6575	98.7365	98.7572	98.7806	98.8645	98.9298	99.0883	99.0943	99.0975	99.1301	99.0636	99.1103	99.1504	99.2507	99.2794	99.2673	99.3385
Australasia	Both	0 to 20	Asthma	95.3597	95.479	95.4706	95.4924	95.5252	95.572	95.6592	95.9188	96.2473	96.5309	96.7987	96.9556	97.0321	97.1152	97.1621	97.2228	97.1744	97.053	96.8954	96.7432	96.6569	96.651	96.6789	96.7635	96.8879	96.9841	97.1465	97.3718
Australasia	Both	1 to 4	Asthma	97.8187	97.8307	97.7967	97.8007	97.8119	97.8311	97.8502	97.9265	98.0373	98.1053	98.1636	98.1868	98.2001	98.2139	98.2223	98.2307	98.1445	97.9437	97.7191	97.5469	97.4722	97.4777	97.4927	97.5139	97.5676	97.6517	97.7711	97.9285
Australasia	Both	10 to 14	Asthma	95.539	95.7115	95.7396	95.787	95.7269	95.7581	95.9097	96.3774	96.742	97.0334	97.3267	97.5759	97.7047	97.9409	98.0486	98.3229	98.421	98.3867	98.5738	98.6678	98.8029	98.9533	98.9652	99.1425	99.2577	99.1383	99.2003	99.3772
Australasia	Both	15 to 19	Asthma	92.8885	93.6377	94.0073	94.2161	94.5483	94.6928	94.6883	94.9892	95.5357	96.1008	96.7754	97.0621	97.1114	97.0996	97.1262	97.2221	97.16	97.2717	97.357	97.5296	97.6807	97.7348	97.7849	97.9381	98.2047	98.2046	98.294	98.4842
Australasia	Both	5 to 9	Asthma	97.8587	98.0127	98.0434	98.2385	98.2466	98.2637	98.3624	98.534	98.6914	98.7474	98.7786	98.8722	98.9045	99.0381	99.0947	99.1038	99.1636	99.2335	99.2163	99.2378	99.252	99.2891	99.3286	99.3137	99.3207	99.3379	99.346	99.3541
Australasia	Female	0 to 20	Asthma	97.1589	97.1386	97.0409	96.9862	97.0048	97.0297	97.1429	97.448	97.8148	98.2082	98.5678	98.7331	98.7494	98.7417	98.6939	98.722	98.7037	98.679	98.6329	98.5596	98.483	98.3786	98.3283	98.3352	98.3483	98.3108	98.306	98.3314
Australasia	Female	1 to 4	Asthma	98.0289	97.9371	97.8687	97.8535	97.8642	97.8615	97.9253	98.095	98.3321	98.5401	98.6821	98.6877	98.6248	98.5321	98.4398	98.4041	98.39	98.3436	98.269	98.1842	98.0959	98.018	97.929	97.818	97.7115	97.6034	97.4903	97.3666
Australasia	Female	10 to 14	Asthma	97.1601	97.2512	97.1664	97.0317	96.9949	96.9684	97.0321	97.4967	97.7123	97.9227	98.1923	98.3522	98.3838	98.4828	98.5899	98.7877	98.7575	98.5464	98.5875	98.4982	98.5851	98.6577	98.6408	98.7561	98.7454	98.6129	98.6433	98.8084
Australasia	Female	15 to 19	Asthma	94.62	95.3943	95.8457	96.0343	96.3228	96.5114	96.5021	96.5136	96.6404	97.0517	97.5792	97.8024	97.7854	97.7554	97.629	97.719	97.6946	97.8697	98.0252	98.335	98.5648	98.4524	98.4878	98.6696	98.976	99.0218	99.1196	99.3513
Australasia	Female	5 to 9	Asthma	98.2794	98.2293	98.0934	98.3053	98.4005	98.3817	98.4405	98.5425	98.6665	98.6615	98.6494	98.7431	98.8109	98.9537	99.0233	99.0156	98.9962	99.0137	98.9588	98.9854	99.0255	99.0524	99.0715	99.083	99.0756	99.0803	99.0978	99.0984
Australasia	Male	0 to 20	Asthma	93.9991	94.2123	94.273	94.3575	94.3958	94.4582	94.5224	94.7462	95.0528	95.2577	95.457	95.6059	95.7247	95.8679	95.98	96.0616	96.0113	95.861	95.6723	95.5031	95.4195	95.4719	95.534	95.6425	95.8094	95.9634	96.2033	96.5305
Australasia	Male	1 to 4	Asthma	97.5265	97.6211	97.619	97.6395	97.6503	97.687	97.6656	97.6613	97.6763	97.6551	97.6667	97.7041	97.763	97.8375	97.9033	97.9364	97.8217	97.5645	97.2925	97.0998	97.0413	97.088	97.1554	97.2467	97.3885	97.5854	97.8545	98.2155
Australasia	Male	10 to 14	Asthma	92.2595	92.6372	92.9072	93.2895	93.2303	93.3478	93.6031	94.0367	94.5741	94.939	95.2416	95.6099	95.8848	96.3238	96.4469	96.8123	97.0043	97.0644	97.2953	97.4935	97.6461	97.9045	97.9571	98.2261	98.5245	98.4561	98.622	98.9099
Australasia	Male	15 to 19	Asthma	90.7739	91.533	91.8425	92.1161	92.5164	92.5979	92.5503	93.1237	94.0961	94.7549	95.5523	95.9017	96.0406	96.0605	96.2992	96.4016	96.2953	96.3205	96.3113	96.2925	96.3314	96.6136	96.6861	96.7977	97.0015	96.9429	97.0189	97.1416
Australasia	Male	5 to 9	Asthma	96.5901	96.9674	97.1915	97.3679	97.2812	97.3488	97.5018	97.7602	97.9615	98.0943	98.1838	98.2934	98.3119	98.4596	98.5241	98.564	98.7052	98.8173	98.8231	98.8281	98.8111	98.8557	98.9118	98.8673	98.8836	98.9074	98.8945	98.8949
Australia	Both	0 to 20	Asthma	95.585	95.6867	95.664	95.6566	95.6736	95.7439	95.8651	96.1642	96.5167	96.8442	97.1243	97.2988	97.3832	97.4851	97.5346	97.5742	97.5035	97.3593	97.1667	96.9702	96.8518	96.8358	96.8647	96.937	97.0637	97.1665	97.3363	97.5918
Australia	Both	1 to 4	Asthma	97.9385	97.9437	97.8976	97.9059	97.9179	97.9326	97.9581	98.0424	98.1571	98.2302	98.2907	98.3085	98.3207	98.329	98.3365	98.3371	98.2512	98.055	97.8263	97.6426	97.557	97.553	97.5618	97.5779	97.6332	97.7147	97.8342	98.0003
Australia	Both	10 to 14	Asthma	95.8831	96.149	96.1582	96.0394	95.912	96.0061	96.2204	96.7827	97.2394	97.5864	97.8413	98.1077	98.2063	98.4605	98.5588	98.793	98.8674	98.8418	99.0191	99.0622	99.1374	99.2505	99.224	99.2938	99.3966	99.3042	99.3466	99.5587
Australia	Both	15 to 19	Asthma	93.3291	93.9509	94.3449	94.5459	94.8538	95.1183	95.2188	95.5708	96.0503	96.6936	97.3532	97.6802	97.7704	97.8758	97.9263	97.9896	97.8942	97.9674	98.0023	98.1096	98.2243	98.253	98.2862	98.4227	98.6613	98.6543	98.7268	98.9344
Australia	Both	5 to 9	Asthma	97.9039	98.1198	98.1329	98.3027	98.3102	98.3206	98.4313	98.619	98.7823	98.8317	98.8822	98.9896	99.0084	99.1064	99.1548	99.1575	99.2233	99.2995	99.2617	99.2416	99.2036	99.237	99.3135	99.3143	99.3526	99.3844	99.412	99.4445
Australia	Female	0 to 20	Asthma	97.4304	97.3695	97.2641	97.2059	97.2047	97.2413	97.4086	97.7543	98.1481	98.6054	98.9836	99.1806	99.21	99.228	99.1888	99.1852	99.1412	99.0899	98.9943	98.8616	98.74	98.6011	98.5447	98.5464	98.5428	98.5011	98.4998	98.5443
Australia	Female	1 to 4	Asthma	98.1316	98.0369	97.964	97.9526	97.9647	97.9563	98.0259	98.2049	98.4501	98.6718	98.8214	98.8194	98.7527	98.6504	98.5572	98.5169	98.5061	98.4635	98.3866	98.2937	98.2	98.1178	98.0231	97.9056	97.7936	97.6702	97.5453	97.4191
Australia	Female	10 to 14	Asthma	97.1541	97.2493	97.2656	97.1314	96.9887	97.0301	97.256	97.8401	98.0794	98.3193	98.4989	98.7202	98.7078	98.7738	98.8974	99.0928	99.0913	98.9193	98.9352	98.8361	98.8825	98.8578	98.798	98.8905	98.8232	98.667	98.7225	98.9398
Australia	Female	15 to 19	Asthma	95.1421	95.8174	96.2448	96.4638	96.7873	97.0421	97.1313	97.1509	97.2194	97.7282	98.2154	98.4522	98.5011	98.6303	98.5324	98.5431	98.4949	98.6586	98.7604	98.9691	99.1372	98.9215	98.9348	99.1166	99.3962	99.4562	99.5381	99.7824
Australia	Female	5 to 9	Asthma	98.3046	98.3411	98.2154	98.4118	98.4631	98.3922	98.469	98.5668	98.7194	98.7337	98.7929	98.9001	98.924	99.042	99.1097	99.0815	99.0308	99.066	99.0336	99.0278	98.9922	99.0171	99.0641	99.0886	99.0844	99.1253	99.1779	99.1991
Australia	Male	0 to 20	Asthma	94.1608	94.376	94.4154	94.4473	94.4748	94.5709	94.6473	94.9101	95.2417	95.4753	95.6853	95.8411	95.9639	96.1181	96.227	96.2979	96.2302	96.062	95.8525	95.6537	95.5501	95.6111	95.6771	95.7653	95.9469	96.113	96.3601	96.7232
Australia	Male	1 to 4	Asthma	97.6431	97.7318	97.7136	97.7392	97.7502	97.784	97.767	97.7663	97.7799	97.7577	97.7687	97.8029	97.8621	97.9341	97.9995	98.0242	97.9077	97.6546	97.3782	97.1744	97.104	97.139	97.2001	97.2871	97.4349	97.6392	97.9198	98.3046
Australia	Male	10 to 14	Asthma	92.7986	93.4495	93.5713	93.5635	93.5082	93.6841	93.8525	94.3585	95.1	95.5661	95.8956	96.2149	96.4662	96.9792	97.0537	97.3306	97.4448	97.5014	97.7718	97.8959	97.9763	98.2703	98.2885	98.3391	98.6792	98.7048	98.7952	99.1004
Australia	Male	15 to 19	Asthma	91.1135	91.7231	92.1248	92.3421	92.6433	92.9161	92.9784	93.6431	94.5208	95.2161	96.0249	96.4466	96.5898	96.666	96.9219	97.0564	96.9052	96.8554	96.7982	96.7613	96.7961	97.1557	97.2176	97.2898	97.4652	97.3711	97.4304	97.577
Australia	Male	5 to 9	Asthma	96.5056	96.9151	97.0872	97.2246	97.1846	97.2992	97.4582	97.7609	97.9476	98.0546	98.1156	98.2516	98.3037	98.4179	98.4792	98.5358	98.7282	98.8415	98.7907	98.7486	98.7024	98.7412	98.8431	98.8162	98.8924	98.9103	98.9008	98.9301
New Zealand	Both	0 to 20	Asthma	94.1792	94.3647	94.4111	94.5771	94.687	94.5928	94.4766	94.4994	94.6845	94.7121	94.9147	94.9818	95.0358	95.0354	95.0918	95.29	95.4054	95.4744	95.5569	95.6582	95.731	95.7648	95.7797	95.9137	96.011	96.0573	96.1667	96.2146
New Zealand	Both	1 to 4	Asthma	97.0074	97.0598	97.1054	97.071	97.0665	97.112	97.0801	97.1045	97.2025	97.2518	97.3103	97.3841	97.4225	97.4876	97.5139	97.5762	97.5082	97.3232	97.1604	97.0695	97.0535	97.1042	97.148	97.1902	97.2289	97.321	97.4372	97.5455
New Zealand	Both	10 to 14	Asthma	94.1636	93.8615	93.886	94.6376	94.8664	94.5752	94.3963	94.3409	94.1671	94.0999	94.5851	94.7707	95.0876	95.246	95.4235	95.9346	96.194	96.166	96.461	96.8347	97.2632	97.5776	97.7555	98.4306	98.5957	98.3217	98.4565	98.4101
New Zealand	Both	15 to 19	Asthma	90.9716	92.2105	92.3943	92.5584	92.9469	92.3964	91.7438	91.6547	92.5083	92.5565	93.2897	93.3621	93.2627	92.7163	92.7769	93.2133	93.4565	93.8355	94.1818	94.6575	94.9496	95.0806	95.1587	95.3501	95.7177	95.7171	95.8503	95.8709
New Zealand	Both	5 to 9	Asthma	97.5536	97.4331	97.5494	97.8771	97.8946	97.9446	98.0015	98.1136	98.2495	98.3236	98.2588	98.2802	98.3673	98.6789	98.7733	98.8139	98.8539	98.9125	99.0075	99.2207	99.461	99.5182	99.3958	99.3094	99.1716	99.1179	99.0283	98.905
New Zealand	Female	0 to 20	Asthma	95.68	95.8372	95.7487	95.6885	95.8076	95.7504	95.5309	95.5972	95.8259	95.8672	96.1468	96.1483	96.1156	95.9778	95.9008	96.1337	96.3156	96.5314	96.8313	97.1051	97.2536	97.3028	97.2654	97.2748	97.346	97.3009	97.2448	97.1253
New Zealand	Female	1 to 4	Asthma	97.1995	97.1207	97.0873	97.0353	97.0268	97.0649	97.0815	97.2036	97.4254	97.5852	97.7134	97.7936	97.7698	97.7488	97.6649	97.6611	97.6513	97.6418	97.6379	97.6301	97.5777	97.5171	97.4501	97.3612	97.2684	97.2318	97.1752	97.057
New Zealand	Female	10 to 14	Asthma	97.1103	97.2032	96.6783	96.5265	96.9831	96.6243	95.8792	95.723	95.7799	95.7998	96.54	96.3798	96.6459	96.9189	96.9362	97.1567	97.0078	96.6608	96.9024	96.9023	97.1949	97.7159	97.8926	98.1032	98.3595	98.3356	98.2165	98.0612
New Zealand	Female	15 to 19	Asthma	92.4218	93.5352	94.0063	93.9522	93.9803	93.7775	93.1963	93.0711	93.4296	93.2111	93.9093	94.0705	93.758	92.9766	92.8836	93.585	93.8198	94.1105	94.5163	95.2695	95.7442	96.0908	96.1813	96.3102	96.7033	96.6235	96.7525	96.8372
New Zealand	Female	5 to 9	Asthma	97.9471	97.4707	97.2722	97.5997	97.9203	98.1423	98.1385	98.2842	98.3007	98.2048	97.8242	97.8339	98.1264	98.4051	98.4819	98.5939	98.77	98.7216	98.587	98.7849	99.1646	99.2026	99.096	99.0431	99.0201	98.8464	98.6804	98.5588
New Zealand	Male	0 to 20	Asthma	93.1862	93.3764	93.5345	93.8856	93.9754	93.8534	93.8428	93.8359	93.9845	94.0127	94.1451	94.2606	94.3746	94.4747	94.6241	94.7785	94.8489	94.8368	94.7913	94.7881	94.8034	94.8091	94.8483	95.0524	95.1395	95.227	95.4302	95.5761
New Zealand	Male	1 to 4	Asthma	96.8243	96.9543	97.0483	97.0291	97.0292	97.079	97.0196	96.9818	96.9981	96.9797	96.996	97.0634	97.1368	97.2448	97.3279	97.4173	97.3274	97.0757	96.8534	96.7312	96.7338	96.8365	96.9348	97.0461	97.1552	97.3138	97.5258	97.7718
New Zealand	Male	10 to 14	Asthma	89.9837	89.0726	89.8749	92.0002	91.8993	91.7166	92.3696	92.3931	91.8018	91.5518	91.6968	92.376	92.8185	92.8912	93.3001	94.1647	94.8049	94.9375	95.0391	95.6326	96.1374	96.2192	96.4145	97.708	97.7976	97.2442	97.7688	97.9442
New Zealand	Male	15 to 19	Asthma	89.2488	90.6389	90.4536	90.9484	91.8354	90.8114	90.0476	89.9553	91.4256	91.8212	92.538	92.4678	92.6798	92.4946	92.7658	92.8083	93.0612	93.5605	93.8267	93.904	93.9432	93.7768	93.8492	94.1318	94.4514	94.5683	94.6997	94.6237
New Zealand	Male	5 to 9	Asthma	96.8277	97.0736	97.5175	97.8445	97.5541	97.4287	97.5514	97.6332	97.889	98.1222	98.3458	98.3635	98.2525	98.585	98.684	98.6552	98.5623	98.6813	98.9463	99.1518	99.2573	99.3343	99.1965	99.0786	98.8294	98.8803	98.8536	98.7167
Western Europe	Both	0 to 20	Asthma	96.4943	96.5142	96.6175	96.681	96.7717	96.8578	96.9374	97.0159	97.0874	97.1184	97.1647	97.2064	97.2563	97.3132	97.3781	97.403	97.4009	97.3903	97.3759	97.355	97.3451	97.334	97.3332	97.3451	97.3646	97.391	97.4341	97.4466
Western Europe	Both	1 to 4	Asthma	98.0932	98.1113	98.1547	98.1926	98.2326	98.275	98.317	98.4087	98.5194	98.6135	98.6694	98.6916	98.7268	98.741	98.7512	98.7296	98.6496	98.521	98.3827	98.2637	98.1964	98.1588	98.1263	98.1011	98.0809	98.0732	98.0914	98.1143
Western Europe	Both	10 to 14	Asthma	96.8808	96.9338	97.0933	97.1164	97.2252	97.3079	97.3866	97.4744	97.5454	97.5922	97.6536	97.7226	97.7771	97.8458	97.9451	97.982	98.003	98.0794	98.1931	98.2568	98.3156	98.3649	98.4035	98.4468	98.4767	98.5036	98.5599	98.5721
Western Europe	Both	15 to 19	Asthma	95.0949	95.2548	95.571	95.7731	95.9561	96.0232	96.0772	96.1031	96.1347	96.1056	96.2029	96.3155	96.4093	96.5335	96.6583	96.7633	96.8926	97.0511	97.2328	97.4067	97.5663	97.6733	97.7581	97.7926	97.7904	97.7579	97.7117	97.6373
Western Europe	Both	5 to 9	Asthma	98.3768	98.4209	98.5516	98.6441	98.729	98.8326	98.8771	98.8782	98.9117	98.9447	98.983	99.0072	99.0485	99.082	99.1614	99.1979	99.2164	99.2502	99.2741	99.3187	99.3601	99.3786	99.3981	99.4271	99.451	99.4677	99.5153	99.5019
Western Europe	Female	0 to 20	Asthma	97.1239	97.1216	97.1721	97.2042	97.2878	97.3479	97.4234	97.4949	97.5544	97.5759	97.6086	97.6065	97.6079	97.5995	97.5992	97.5918	97.6266	97.6827	97.7388	97.7672	97.7731	97.7631	97.7428	97.7169	97.6881	97.6545	97.6307	97.5536
Western Europe	Female	1 to 4	Asthma	98.0575	98.015	98.0084	98.0228	98.0505	98.082	98.1624	98.3588	98.5962	98.8121	98.9226	98.9118	98.8681	98.793	98.725	98.6595	98.6135	98.5764	98.5414	98.4919	98.4249	98.3307	98.2063	98.0623	97.8943	97.7109	97.5281	97.313
Western Europe	Female	10 to 14	Asthma	98.2903	98.3176	98.4172	98.3787	98.4757	98.5143	98.5831	98.6017	98.6055	98.6064	98.6339	98.6764	98.7355	98.815	98.8777	98.8854	98.9136	98.9732	99.0718	99.1204	99.1746	99.2334	99.2664	99.286	99.3064	99.2987	99.3346	99.3085
Western Europe	Female	15 to 19	Asthma	95.9563	96.1403	96.368	96.5455	96.7147	96.7464	96.7025	96.5722	96.4538	96.312	96.3347	96.3948	96.4878	96.5702	96.6626	96.7526	96.901	97.0813	97.2619	97.4175	97.5418	97.6528	97.7493	97.7933	97.8049	97.8117	97.8091	97.7721
Western Europe	Female	5 to 9	Asthma	98.6454	98.6638	98.753	98.8068	98.8842	98.9264	98.973	98.9784	98.9655	98.9549	98.9671	98.9615	99.0178	99.0521	99.1081	99.136	99.1877	99.2273	99.2347	99.2487	99.2936	99.3297	99.3326	99.3528	99.376	99.3973	99.4638	99.4477
Western Europe	Male	0 to 20	Asthma	95.9446	95.9869	96.1351	96.2242	96.3136	96.416	96.4903	96.5655	96.6398	96.6755	96.7305	96.8106	96.9043	97.023	97.1517	97.2114	97.178	97.1085	97.0325	96.9711	96.9508	96.9415	96.9615	97.0103	97.076	97.1601	97.2665	97.3708
Western Europe	Male	1 to 4	Asthma	97.9277	98.0023	98.0899	98.1475	98.1961	98.2449	98.2444	98.229	98.2202	98.2095	98.2194	98.2625	98.3528	98.4353	98.5103	98.5316	98.4379	98.2562	98.0581	97.9044	97.8488	97.8622	97.9109	97.9912	98.1065	98.2666	98.4872	98.7688
Western Europe	Male	10 to 14	Asthma	95.1862	95.2794	95.5267	95.6314	95.7562	95.8906	95.9757	96.1482	96.3024	96.4064	96.5134	96.6331	96.7199	96.8213	97.0123	97.1173	97.1442	97.2529	97.3933	97.4785	97.5433	97.5759	97.6142	97.6801	97.7075	97.7629	97.8222	97.8513
Western Europe	Male	15 to 19	Asthma	93.8358	93.9637	94.3973	94.631	94.827	94.9368	95.1127	95.3454	95.5902	95.7385	95.9529	96.1457	96.245	96.4332	96.6066	96.7316	96.8281	96.9486	97.1267	97.322	97.5275	97.6169	97.6715	97.6815	97.65	97.552	97.434	97.3042
Western Europe	Male	5 to 9	Asthma	97.6917	97.7591	97.9281	98.058	98.149	98.3142	98.3594	98.3634	98.451	98.5323	98.5974	98.6485	98.6698	98.6964	98.7928	98.8357	98.821	98.8484	98.8888	98.9651	99.0024	99.0014	99.0379	99.0758	99.1002	99.1114	99.1373	99.1268
Andorra	Both	0 to 20	Asthma	96.8577	96.8136	96.6285	96.7256	96.7407	96.7043	96.7711	96.9148	97.0156	96.9876	96.9875	96.9858	97.0329	97.0454	97.1159	97.1092	97.1809	97.2353	97.2182	97.1603	97.1652	97.1433	97.1148	97.2906	97.496	97.7034	97.8554	98.0275
Andorra	Both	1 to 4	Asthma	96.8886	97.1131	97.207	97.3741	97.3963	97.4063	97.4905	97.6336	97.8311	98.0295	98.165	98.2588	98.3666	98.365	98.3548	98.3209	98.2455	98.0828	97.9335	97.8392	97.8191	97.811	97.808	97.8306	97.8624	97.9133	97.8872	97.8835
Andorra	Both	10 to 14	Asthma	97.134	97.1527	97.1533	97.3219	97.4371	97.5128	97.6186	97.7093	97.7792	97.8379	97.8824	97.9236	97.9852	97.9629	97.9546	97.9758	98.0153	98.044	98.0478	98.0651	98.0678	98.0789	98.1042	98.1475	98.2203	98.3416	98.362	98.4011
Andorra	Both	15 to 19	Asthma	95.6122	95.7491	95.8641	96.1323	96.3323	96.4723	96.5788	96.6723	96.7193	96.7721	96.8227	96.8697	96.917	96.9058	96.9005	96.9253	96.9885	97.0607	97.14	97.2305	97.2934	97.3067	97.3515	97.379	97.4002	97.4619	97.4525	97.434
Andorra	Both	5 to 9	Asthma	98.0218	98.0527	98.0802	98.2543	98.3508	98.4166	98.4485	98.4868	98.5257	98.5626	98.5853	98.6229	98.6741	98.6457	98.6454	98.6824	98.704	98.7443	98.7831	98.8181	98.8393	98.878	98.8791	98.9696	99.0501	99.1496	99.1689	99.2033
Andorra	Female	0 to 20	Asthma	97.4105	97.3749	97.2031	97.2332	97.213	97.2078	97.3435	97.5301	97.6849	97.6412	97.6236	97.5689	97.5092	97.5075	97.5474	97.524	97.6174	97.7059	97.7317	97.6666	97.5934	97.5276	97.4522	97.5733	97.7297	97.8479	97.8918	97.9953
Andorra	Female	1 to 4	Asthma	97.1432	97.2414	97.2733	97.3396	97.3281	97.3113	97.3933	97.6223	97.9378	98.2933	98.5086	98.5752	98.5947	98.4931	98.3953	98.3278	98.2736	98.2079	98.1656	98.1493	98.1605	98.1061	98.0063	97.8904	97.7513	97.6055	97.3853	97.1596
Andorra	Female	10 to 14	Asthma	98.162	98.1719	98.1762	98.2508	98.3048	98.3794	98.4638	98.5351	98.5864	98.6261	98.6747	98.7127	98.7512	98.7571	98.7542	98.7722	98.8051	98.8478	98.8555	98.8897	98.8816	98.8875	98.8952	98.9139	98.9619	99.0494	99.0546	99.074
Andorra	Female	15 to 19	Asthma	96.3071	96.5044	96.692	96.8763	97.0302	97.1409	97.1547	97.1183	97.03	96.9688	96.963	96.9739	96.9983	97.0229	97.0185	97.0535	97.0923	97.128	97.1546	97.1694	97.2093	97.2234	97.2503	97.3158	97.3843	97.4776	97.5129	97.5726
Andorra	Female	5 to 9	Asthma	98.1472	98.1931	98.2199	98.3793	98.5116	98.5932	98.6249	98.6424	98.666	98.6682	98.6869	98.7246	98.7702	98.729	98.722	98.7535	98.7827	98.7933	98.8211	98.8489	98.8833	98.9078	98.904	98.9857	99.0593	99.1654	99.1733	99.1957
Andorra	Male	0 to 20	Asthma	96.2908	96.2498	96.081	96.2373	96.2886	96.2319	96.234	96.3267	96.3766	96.3717	96.3915	96.44	96.5795	96.603	96.6925	96.7031	96.7455	96.7637	96.7121	96.671	96.7489	96.7738	96.7954	97.0062	97.2431	97.5258	97.778	98.0182
Andorra	Male	1 to 4	Asthma	96.5561	96.8622	97.0024	97.2442	97.2985	97.3295	97.3974	97.4494	97.5367	97.6029	97.6661	97.7702	97.9343	98.0138	98.0768	98.0768	97.9959	97.7806	97.5758	97.441	97.3925	97.4208	97.5019	97.6472	97.838	98.0905	98.2996	98.5835
Andorra	Male	10 to 14	Asthma	95.8619	95.8872	95.8773	96.1659	96.361	96.4376	96.5632	96.6536	96.7375	96.8156	96.8552	96.9138	97.0218	96.9692	96.9576	96.9856	97.0319	97.0495	97.0601	97.0747	97.0935	97.1156	97.1712	97.2515	97.3609	97.5296	97.5668	97.6324
Andorra	Male	15 to 19	Asthma	94.5	94.5508	94.5743	94.9503	95.2059	95.3811	95.6072	95.8683	96.1048	96.3237	96.4725	96.5704	96.6191	96.5657	96.5537	96.569	96.6791	96.8071	96.9437	97.1118	97.1907	97.2012	97.2452	97.2319	97.2305	97.241	97.1748	97.0847
Andorra	Male	5 to 9	Asthma	97.3724	97.3937	97.4277	97.6196	97.6843	97.7409	97.7773	97.8423	97.9025	97.9798	98.0101	98.0502	98.1077	98.0898	98.093	98.1339	98.1468	98.2172	98.2668	98.3092	98.316	98.3704	98.378	98.4786	98.567	98.657	98.6925	98.7431
Austria	Both	0 to 20	Asthma	96.3536	96.3841	96.3266	96.2177	96.2403	96.3905	96.4888	96.5834	96.6439	96.6703	96.7223	96.8196	96.8946	96.9315	97.0257	97.1368	97.2765	97.4089	97.5245	97.5919	97.6554	97.6462	97.6006	97.556	97.5205	97.5046	97.5143	97.5071
Austria	Both	1 to 4	Asthma	98.6663	98.6848	98.7047	98.7652	98.7973	98.8505	98.9033	98.9877	99.0691	99.1623	99.206	99.2205	99.2404	99.2349	99.2426	99.2226	99.1373	98.9437	98.7397	98.5665	98.465	98.4051	98.3502	98.3051	98.2804	98.2687	98.2965	98.3581
Austria	Both	10 to 14	Asthma	97.1959	97.3277	97.123	96.7944	96.8624	97.2012	97.2828	97.3911	97.4167	97.3118	97.3666	97.5608	97.6438	97.6472	97.792	97.9516	98.1396	98.3459	98.511	98.5611	98.7481	98.8623	98.8258	98.8592	98.9499	99.0099	99.0888	99.0902
Austria	Both	15 to 19	Asthma	95.2624	95.3489	95.3973	95.3214	95.4268	95.7152	95.955	96.0352	96.043	95.9966	96.0146	96.0952	96.1714	96.2249	96.3732	96.5948	96.8083	96.9834	97.2003	97.4094	97.6082	97.693	97.7763	97.8487	97.8551	97.8533	97.8262	97.7672
Austria	Both	5 to 9	Asthma	98.5844	98.7088	98.8099	98.7573	98.8536	99.0371	99.0519	99.1069	99.1775	99.2542	99.2673	99.3365	99.3653	99.3378	99.3302	99.377	99.5308	99.6558	99.6808	99.696	99.7192	99.7331	99.7457	99.7471	99.747	99.7349	99.7584	99.7602
Austria	Female	0 to 20	Asthma	97.0146	97.0085	96.9327	96.7936	96.8003	96.927	97.0474	97.1009	97.0848	97.0715	97.1037	97.1175	97.1209	97.0807	97.1431	97.2673	97.4282	97.609	97.796	97.9442	98.0025	97.961	97.9017	97.8335	97.7474	97.6603	97.5802	97.4704
Austria	Female	1 to 4	Asthma	98.656	98.6032	98.5698	98.5632	98.5768	98.5966	98.6753	98.8543	99.0815	99.3187	99.4117	99.3933	99.3522	99.2748	99.1937	99.1124	99.0499	98.9978	98.9347	98.8398	98.693	98.5185	98.3484	98.1812	98.0122	97.8274	97.6412	97.4428
Austria	Female	10 to 14	Asthma	98.6512	98.6475	98.4495	98.1021	98.3073	98.5988	98.8666	98.8372	98.5994	98.4346	98.5194	98.5324	98.604	98.634	98.8144	99.0345	99.1583	99.2679	99.3592	99.3014	99.3849	99.4534	99.4677	99.5208	99.5556	99.5915	99.6498	99.6174
Austria	Female	15 to 19	Asthma	95.9975	96.1632	96.2995	96.2857	96.2484	96.5234	96.7006	96.6061	96.423	96.2445	96.208	96.2306	96.211	96.1551	96.3123	96.5739	96.7965	96.8921	97.0252	97.2752	97.4608	97.5374	97.6236	97.7141	97.7397	97.7562	97.7375	97.7009
Austria	Female	5 to 9	Asthma	98.9999	99.0103	98.9666	98.8963	99.0111	99.1296	99.0277	99.1288	99.2001	99.2796	99.273	99.3133	99.3811	99.3446	99.3054	99.3719	99.5125	99.5864	99.5716	99.5913	99.5909	99.6208	99.6518	99.6519	99.6659	99.6393	99.6721	99.6609
Austria	Male	0 to 20	Asthma	95.8154	95.8783	95.8445	95.7743	95.8117	95.9727	96.0413	96.1639	96.2856	96.3417	96.4042	96.5661	96.6963	96.7978	96.9134	97.0064	97.1175	97.1951	97.2367	97.2254	97.2905	97.3144	97.2882	97.2727	97.2907	97.3453	97.4426	97.5414
Austria	Male	1 to 4	Asthma	98.4063	98.4835	98.5477	98.6613	98.7082	98.7868	98.8077	98.7945	98.7453	98.723	98.7299	98.7654	98.8259	98.8724	98.9486	98.9817	98.8964	98.6239	98.3463	98.1419	98.09	98.1266	98.1717	98.2343	98.3384	98.4861	98.7182	99.0452
Austria	Male	10 to 14	Asthma	95.5456	95.8455	95.6217	95.3025	95.2052	95.6181	95.4818	95.7951	96.1692	96.1509	96.1814	96.6039	96.7117	96.6919	96.8048	96.8957	97.1404	97.4223	97.6273	97.763	98.0722	98.2502	98.1539	98.1702	98.3378	98.4383	98.5559	98.6055
Austria	Male	15 to 19	Asthma	94.2252	94.2021	94.1433	94.0018	94.2954	94.5895	94.8919	95.1832	95.4382	95.5728	95.6645	95.8179	96.0094	96.1938	96.314	96.4723	96.6687	96.9502	97.283	97.4346	97.6457	97.7374	97.8106	97.8521	97.8267	97.7848	97.7305	97.639
Austria	Male	5 to 9	Asthma	97.8777	98.1056	98.3441	98.3081	98.3852	98.6327	98.7722	98.7941	98.8815	98.9703	99.0091	99.1062	99.1017	99.083	99.1035	99.1286	99.2767	99.4157	99.4402	99.4204	99.4551	99.454	99.449	99.4525	99.4378	99.4418	99.455	99.4696
Belgium	Both	0 to 20	Asthma	95.3012	95.1797	95.1397	95.1336	95.1187	95.1841	95.2945	95.5471	95.6242	95.6981	95.7706	95.8614	96.088	96.309	96.5143	96.5958	96.7001	96.7631	96.9171	96.9983	97.0014	96.9485	96.9102	96.9462	96.9699	96.989	97.0152	96.9911
Belgium	Both	1 to 4	Asthma	98.0335	98.0114	98.0372	98.0764	98.1318	98.2658	98.3647	98.4687	98.5563	98.662	98.7338	98.7831	98.8529	98.906	98.9553	98.936	98.8383	98.6688	98.5218	98.3839	98.2994	98.2653	98.2099	98.189	98.179	98.171	98.1769	98.2016
Belgium	Both	10 to 14	Asthma	95.696	95.4761	95.5018	95.643	95.485	95.3328	95.508	96.2334	96.3031	96.3461	96.4414	96.6653	96.9882	97.1561	97.5632	97.5882	97.7022	97.7841	98.1581	98.2504	98.2702	98.3102	98.3013	98.4915	98.5064	98.5901	98.7627	98.7956
Belgium	Both	15 to 19	Asthma	93.7077	93.6749	93.7472	93.5899	93.5652	93.696	93.8188	94.0368	94.0439	94.0371	94.0873	94.3078	94.7687	95.1839	95.4359	95.6601	95.8564	95.9747	96.3132	96.7211	96.9445	96.9503	96.9985	97.095	97.1654	97.1777	97.1174	96.942
Belgium	Both	5 to 9	Asthma	98.0368	98.0884	98.0386	98.3872	98.5898	98.6754	98.5545	98.5381	98.599	98.7501	98.9398	98.8512	99.003	99.3356	99.4132	99.3421	99.4187	99.4834	99.559	99.5899	99.5963	99.5333	99.5692	99.6309	99.6999	99.6706	99.6196	99.6111
Belgium	Female	0 to 20	Asthma	96.2439	96.2159	96.1947	96.1506	96.0788	96.0636	96.2047	96.3465	96.4312	96.5023	96.5302	96.5694	96.6542	96.7437	96.7886	96.7662	96.8267	96.9595	97.2348	97.4145	97.4502	97.3697	97.3066	97.2968	97.2819	97.2206	97.191	97.089
Belgium	Female	1 to 4	Asthma	97.8833	97.8381	97.8404	97.8846	97.9305	98.0473	98.1935	98.3859	98.5857	98.7583	98.8658	98.8801	98.8709	98.8427	98.8211	98.7506	98.6891	98.6333	98.6188	98.5639	98.4701	98.3614	98.2093	98.0711	97.9067	97.7095	97.4897	97.2233
Belgium	Female	10 to 14	Asthma	98.1383	98.2527	98.3205	98.2238	98.0545	97.87	98.0295	98.2688	98.2139	98.2088	98.2619	98.4047	98.5972	98.7466	98.9029	98.9181	98.8843	98.8813	99.1997	99.3388	99.3492	99.3493	99.3731	99.4622	99.4341	99.402	99.5882	99.6538
Belgium	Female	15 to 19	Asthma	95.177	95.1502	95.2031	95.2687	95.1639	95.0859	95.1316	95.1378	95.1994	95.1097	94.9729	95.1268	95.3654	95.5689	95.659	95.6901	95.7534	95.8561	96.227	96.6146	96.8452	96.8488	96.8952	96.999	97.1381	97.1523	97.1531	97.0538
Belgium	Female	5 to 9	Asthma	98.4803	98.6962	98.7612	98.7048	98.7476	98.8231	98.9974	98.905	98.745	98.9143	99.106	99.0263	99.0677	99.2783	99.297	99.2233	99.3214	99.392	99.4527	99.4439	99.4685	99.4191	99.4098	99.469	99.5613	99.5443	99.5124	99.5196
Belgium	Male	0 to 20	Asthma	94.5828	94.3847	94.3329	94.3671	94.4111	94.55	94.6212	94.9608	95.0254	95.0979	95.2066	95.3356	95.6657	95.9773	96.2975	96.4551	96.5876	96.5918	96.6372	96.6326	96.6106	96.5898	96.5799	96.6575	96.7172	96.8131	96.8942	96.9545
Belgium	Male	1 to 4	Asthma	97.9378	97.9442	97.9942	98.0298	98.0904	98.2269	98.2695	98.2818	98.2659	98.3119	98.3535	98.4257	98.5478	98.6556	98.7546	98.7788	98.6714	98.4454	98.2259	98.0486	97.9844	98.0141	98.0437	98.1244	98.2511	98.4166	98.6398	98.962
Belgium	Male	10 to 14	Asthma	92.7746	92.0896	92.0403	92.4877	92.3385	92.2286	92.4354	93.8137	94.0178	94.0963	94.244	94.5973	95.1188	95.338	96.0696	96.1194	96.3919	96.5418	96.9634	96.9717	96.9893	97.0806	97.0345	97.3616	97.4374	97.6769	97.8474	97.8477
Belgium	Male	15 to 19	Asthma	91.7496	91.7392	91.8632	91.444	91.5429	91.9458	92.1512	92.6181	92.5259	92.616	92.9128	93.2118	93.9436	94.6091	95.0465	95.4965	95.8511	95.9917	96.2886	96.7185	96.9261	96.9377	96.991	97.0772	97.0534	97.0733	96.9418	96.6821
Belgium	Male	5 to 9	Asthma	97.3239	97.2138	97.0477	97.8101	98.1777	98.2742	97.8466	97.9067	98.1854	98.3098	98.4927	98.3926	98.6439	99.0809	99.202	99.1227	99.1729	99.224	99.305	99.3704	99.359	99.2818	99.363	99.4268	99.47	99.4292	99.3619	99.3391
Cyprus	Both	0 to 20	Asthma	97.3992	97.3218	97.2352	97.1484	97.1374	97.1933	97.2923	97.4078	97.5325	97.6198	97.6468	97.6449	97.6228	97.601	97.582	97.5858	97.6144	97.6268	97.6404	97.6384	97.6063	97.5148	97.3779	97.2538	97.1793	97.1961	97.3041	97.4604
Cyprus	Both	1 to 4	Asthma	98.6768	98.6924	98.7178	98.7474	98.7991	98.8622	98.9483	99.0455	99.1449	99.217	99.2499	99.2535	99.2351	99.2102	99.1813	99.1552	99.0993	98.9991	98.8873	98.7853	98.7184	98.6716	98.6184	98.5517	98.476	98.3923	98.3058	98.2151
Cyprus	Both	10 to 14	Asthma	98.7466	98.6864	98.6442	98.5342	98.479	98.4634	98.394	98.3435	98.4154	98.4326	98.3893	98.4165	98.4345	98.4793	98.5202	98.5745	98.6633	98.7184	98.7759	98.8081	98.8291	98.8568	98.8697	98.9342	98.9838	99.0416	99.0929	99.1818
Cyprus	Both	15 to 19	Asthma	97.4361	97.4074	97.3723	97.3573	97.3766	97.3626	97.3276	97.2634	97.2031	97.1954	97.2082	97.2042	97.2285	97.2467	97.2639	97.2823	97.3706	97.4589	97.5591	97.6525	97.7124	97.7632	97.7875	97.8211	97.8662	97.9044	97.965	97.9855
Cyprus	Both	5 to 9	Asthma	99.3159	99.3803	99.4582	99.4997	99.5379	99.5437	99.5292	99.4929	99.5182	99.5608	99.5453	99.5618	99.5701	99.5875	99.6032	99.6622	99.6928	99.6951	99.7205	99.7271	99.7569	99.7387	99.7448	99.7777	99.7788	99.7586	99.7599	99.7814
Cyprus	Female	0 to 20	Asthma	98.0347	97.9521	97.8614	97.7848	97.774	97.8484	97.9947	98.1625	98.3115	98.4016	98.4415	98.404	98.3342	98.2587	98.1881	98.1619	98.1773	98.2189	98.2727	98.3063	98.2877	98.187	98.036	97.8753	97.7485	97.6969	97.7279	97.7984
Cyprus	Female	1 to 4	Asthma	98.5047	98.4665	98.4484	98.4529	98.5083	98.6017	98.7662	98.98	99.2122	99.3906	99.4667	99.4416	99.3476	99.2298	99.124	99.0514	99.0208	99.0262	99.0371	99.0168	98.9457	98.8171	98.6477	98.4457	98.2173	97.9667	97.7052	97.436
Cyprus	Female	10 to 14	Asthma	99.8065	99.7857	99.8069	99.8004	99.734	99.7284	99.7365	99.7557	99.7643	99.774	99.7783	99.7814	99.7766	99.7823	99.7814	99.7673	99.7734	99.7901	99.8184	99.8274	99.8225	99.8334	99.8432	99.8542	99.8582	99.8716	99.8582	99.9156
Cyprus	Female	15 to 19	Asthma	97.7237	97.8934	98.0029	98.0963	98.1636	98.1715	98.1021	97.9662	97.8372	97.7056	97.6668	97.6327	97.6478	97.666	97.6729	97.6908	97.7313	97.788	97.8507	97.9145	97.9607	98.0084	98.0531	98.1032	98.1661	98.2243	98.3187	98.3618
Cyprus	Female	5 to 9	Asthma	99.5772	99.5834	99.5919	99.569	99.5876	99.6142	99.6329	99.6138	99.6223	99.6518	99.6896	99.7004	99.6998	99.705	99.6688	99.7181	99.7246	99.6873	99.6842	99.6821	99.7162	99.6808	99.6848	99.7207	99.7176	99.6867	99.6882	99.6936
Cyprus	Male	0 to 20	Asthma	96.7951	96.7341	96.6647	96.5788	96.5708	96.5998	96.6343	96.6799	96.7668	96.8435	96.8533	96.8872	96.9162	96.9538	96.9938	97.0318	97.0749	97.0565	97.0277	96.9902	96.9495	96.881	96.7768	96.7082	96.6991	96.7869	96.9645	97.1954
Cyprus	Male	1 to 4	Asthma	98.6161	98.6906	98.7645	98.8213	98.8628	98.8793	98.8619	98.8212	98.7782	98.7452	98.7365	98.7631	98.8142	98.8801	98.9317	98.9579	98.887	98.7001	98.4921	98.3339	98.2821	98.3172	98.3832	98.4617	98.559	98.676	98.8142	98.9707
Cyprus	Male	10 to 14	Asthma	97.3887	97.3465	97.2722	97.0557	97.0437	97.0289	96.8373	96.6659	96.8069	96.8142	96.6931	96.7597	96.8224	96.9394	97.0547	97.2146	97.4229	97.5295	97.6233	97.6806	97.7306	97.7717	97.773	97.8971	97.9908	98.0861	98.2004	98.3027
Cyprus	Male	15 to 19	Asthma	96.9617	96.6349	96.4005	96.2456	96.2099	96.1706	96.1791	96.2059	96.2355	96.4068	96.4942	96.5362	96.5761	96.5971	96.632	96.6531	96.8103	96.941	97.0931	97.2284	97.3096	97.3652	97.3588	97.3667	97.3826	97.3886	97.3932	97.3791
Cyprus	Male	5 to 9	Asthma	98.6124	98.7606	98.9357	99.0708	99.1433	99.1282	99.0748	99.0211	99.0678	99.1247	99.0441	99.0642	99.078	99.103	99.1795	99.24	99.2946	99.3453	99.402	99.4151	99.432	99.4332	99.4361	99.4563	99.456	99.4444	99.4375	99.4713
Denmark	Both	0 to 20	Asthma	95.9282	95.8673	95.8164	95.773	95.7229	95.6725	95.6419	95.8164	96.0421	96.1229	96.2738	96.3242	96.3226	96.2793	96.2108	96.2345	96.273	96.2501	96.2617	96.3056	96.3553	96.4059	96.4616	96.4901	96.5476	96.5797	96.5984	96.598
Denmark	Both	1 to 4	Asthma	97.5151	97.5353	97.5855	97.6481	97.6289	97.6585	97.6497	97.7103	97.7785	97.8346	97.8298	97.8692	97.9513	98.0387	98.1124	98.1244	98.0711	97.9302	97.794	97.6965	97.6276	97.5933	97.5706	97.5499	97.5323	97.539	97.5647	97.6013
Denmark	Both	10 to 14	Asthma	97.3494	97.4076	97.4151	97.4266	97.6032	97.4947	97.3443	97.6726	97.9713	97.9261	98.2828	98.3666	98.3805	98.1742	98.0606	98.2506	98.2653	98.2148	98.2387	98.3957	98.4724	98.4878	98.5606	98.5508	98.5556	98.5664	98.5983	98.6302
Denmark	Both	15 to 19	Asthma	95.4093	95.4432	95.4106	95.4848	95.5347	95.4553	95.4206	95.5161	95.7965	95.6409	95.7141	95.7602	95.6564	95.7345	95.656	95.6179	95.7063	95.7901	95.9659	96.135	96.34	96.5288	96.6407	96.6594	96.7432	96.7659	96.7336	96.7266
Denmark	Both	5 to 9	Asthma	98.5875	98.5428	98.7544	98.7586	98.649	98.8381	98.9724	99.1708	99.1933	99.237	99.3365	99.3085	99.4064	99.4605	99.445	99.472	99.5154	99.5441	99.6004	99.6204	99.6234	99.6241	99.6342	99.6608	99.6796	99.6343	99.5885	99.5482
Denmark	Female	0 to 20	Asthma	96.4998	96.5139	96.4953	96.4514	96.4003	96.3467	96.3403	96.5939	96.8669	96.9837	97.116	97.1636	97.0911	97.0009	96.9212	96.8894	96.9369	96.9226	96.9298	96.9281	96.9585	97.0176	97.0602	97.0423	97.0264	96.9666	96.8851	96.802
Denmark	Female	1 to 4	Asthma	97.3954	97.3739	97.3899	97.4278	97.4035	97.4203	97.465	97.6365	97.832	97.9824	98.0059	98.0181	98.0399	98.052	98.0697	98.062	98.0555	97.987	97.9209	97.8608	97.7902	97.7102	97.623	97.509	97.3802	97.2513	97.1091	96.9518
Denmark	Female	10 to 14	Asthma	98.8246	98.9232	98.9298	98.7356	98.7977	98.7436	98.6371	98.8408	98.8093	98.7806	99.1238	99.2841	99.2345	99.199	99.3598	99.4355	99.4543	99.413	99.4548	99.5406	99.5718	99.606	99.6757	99.6969	99.6578	99.6117	99.6382	99.6503
Denmark	Female	15 to 19	Asthma	95.9861	96.1621	96.2648	96.5353	96.6843	96.605	96.4361	96.4448	96.7193	96.4627	96.2924	96.3883	96.3567	96.4327	96.2841	96.2042	96.3017	96.3521	96.4484	96.4667	96.6009	96.7994	96.9276	96.9404	96.9853	96.9665	96.8781	96.8891
Denmark	Female	5 to 9	Asthma	98.7956	98.8476	99.0024	98.8945	98.688	98.8305	99.0405	99.3806	99.287	99.1974	99.2981	99.3004	99.3511	99.3511	99.3818	99.4024	99.4495	99.4833	99.4885	99.4499	99.4517	99.5344	99.5956	99.5583	99.561	99.4764	99.3738	99.3367
Denmark	Male	0 to 20	Asthma	95.5361	95.4127	95.3408	95.3074	95.267	95.2276	95.1792	95.2663	95.4325	95.4774	95.6332	95.6763	95.7367	95.7401	95.6883	95.769	95.7944	95.766	95.7831	95.8739	95.9398	95.9747	96.0363	96.108	96.2337	96.3557	96.4745	96.5582
Denmark	Male	1 to 4	Asthma	97.5377	97.5962	97.6756	97.7578	97.7463	97.7861	97.7278	97.6811	97.633	97.6075	97.5821	97.6382	97.7596	97.9038	98.025	98.0602	97.972	97.783	97.603	97.4892	97.4335	97.448	97.4903	97.563	97.6578	97.8021	98.0005	98.2432
Denmark	Male	10 to 14	Asthma	95.6481	95.6544	95.6612	95.9323	96.2603	96.0704	95.8244	96.2575	96.9098	96.7711	97.1283	97.1334	97.2677	96.8834	96.4471	96.8278	96.8598	96.821	96.8444	97.1214	97.2711	97.2666	97.3579	97.3228	97.4119	97.5262	97.5937	97.6787
Denmark	Male	15 to 19	Asthma	94.5925	94.4395	94.2434	94.0696	93.9987	93.9287	94.061	94.2374	94.4781	94.4531	94.8735	94.8498	94.6607	94.7576	94.8031	94.8362	94.9037	95.0255	95.3035	95.6883	95.9911	96.1525	96.2304	96.2538	96.3895	96.4708	96.5223	96.4883
Denmark	Male	5 to 9	Asthma	98.0664	97.9207	98.1891	98.3126	98.3072	98.5418	98.5931	98.6377	98.7786	98.9506	99.0489	98.991	99.1426	99.2636	99.2042	99.2424	99.2808	99.3047	99.4274	99.5222	99.5272	99.4247	99.3747	99.4773	99.513	99.5169	99.5362	99.4879
Finland	Both	0 to 20	Asthma	97.1818	97.2511	97.3112	97.3809	97.4073	97.4338	97.4916	97.5991	97.747	97.8702	97.9801	98.0709	98.1152	98.1034	98.0693	98.0702	98.0223	97.9258	97.8305	97.7584	97.7314	97.6819	97.6457	97.6627	97.6525	97.6834	97.696	97.7229
Finland	Both	1 to 4	Asthma	98.4333	98.4351	98.4756	98.5215	98.5362	98.5669	98.6285	98.7245	98.8455	98.9765	99.0322	99.0479	99.0382	98.9779	98.9135	98.8716	98.8267	98.7077	98.5829	98.4869	98.4322	98.3862	98.3526	98.3548	98.3097	98.3087	98.2753	98.2557
Finland	Both	10 to 14	Asthma	98.5012	98.59	98.6327	98.6989	98.6918	98.6577	98.6191	98.6976	98.7731	98.8118	98.8961	99.0488	99.0554	98.9506	98.9455	99.0494	99.0217	98.9794	98.9861	98.9773	99.03	99.013	99.0306	99.0768	99.0907	99.0936	99.0656	99.0721
Finland	Both	15 to 19	Asthma	96.8828	97.1571	97.3978	97.5942	97.6671	97.7525	97.8859	97.882	97.8206	97.759	97.7378	97.7781	97.7951	97.8243	97.8157	97.8677	97.8349	97.8663	97.9698	98.03	98.1664	98.2012	98.2376	98.3068	98.3185	98.3028	98.2485	98.1661
Finland	Both	5 to 9	Asthma	99.2041	99.2607	99.3393	99.3595	99.4596	99.4148	99.3107	99.2565	99.4182	99.3786	99.4807	99.4867	99.5513	99.5944	99.4903	99.4794	99.6329	99.662	99.6159	99.6641	99.6862	99.6765	99.6724	99.7459	99.7375	99.765	99.7272	99.6907
Finland	Female	0 to 20	Asthma	98.1087	98.0976	98.0711	98.1168	98.1447	98.1793	98.2335	98.3588	98.5393	98.6918	98.7836	98.8142	98.7424	98.5928	98.4119	98.3605	98.3865	98.4094	98.4592	98.51	98.52	98.4514	98.3704	98.3046	98.2076	98.1239	98.0346	97.9321
Finland	Female	1 to 4	Asthma	98.4265	98.3633	98.3317	98.3143	98.298	98.3086	98.4146	98.6363	98.9059	99.1674	99.2794	99.2576	99.1738	99.0369	98.8994	98.8185	98.795	98.7758	98.7594	98.7436	98.7035	98.6067	98.4772	98.3293	98.1247	97.9175	97.6753	97.4224
Finland	Female	10 to 14	Asthma	99.5742	99.4747	99.376	99.4226	99.4836	99.5231	99.4954	99.4293	99.4322	99.3857	99.4298	99.637	99.7341	99.6464	99.4808	99.5396	99.6268	99.5767	99.5797	99.6184	99.6866	99.648	99.6913	99.7117	99.6655	99.6626	99.6616	99.6501
Finland	Female	15 to 19	Asthma	97.7129	97.9972	98.1919	98.4308	98.604	98.6978	98.6421	98.5048	98.4002	98.2904	98.2161	98.1514	98.0376	97.9446	97.7958	97.8344	97.957	98.0909	98.2623	98.4254	98.5595	98.6056	98.6009	98.6363	98.6745	98.6353	98.572	98.4913
Finland	Female	5 to 9	Asthma	99.6808	99.646	99.6335	99.674	99.6988	99.6997	99.6597	99.6587	99.6924	99.658	99.6752	99.7047	99.708	99.6776	99.6598	99.662	99.6721	99.6771	99.6958	99.7007	99.6827	99.673	99.6668	99.7184	99.6733	99.6869	99.7052	99.7007
Finland	Male	0 to 20	Asthma	96.2931	96.4401	96.5848	96.6717	96.6931	96.7077	96.7635	96.8437	96.9475	97.0314	97.1475	97.2818	97.426	97.5418	97.6499	97.7034	97.5949	97.4014	97.1834	97.0044	96.9489	96.9243	96.9369	97.0353	97.1115	97.2538	97.3671	97.5247
Finland	Male	1 to 4	Asthma	98.215	98.2789	98.3846	98.4867	98.5292	98.5754	98.5822	98.541	98.5091	98.5139	98.5188	98.5655	98.6183	98.6279	98.6339	98.6337	98.5825	98.3998	98.207	98.0629	98.0064	98.0079	98.0598	98.1967	98.3055	98.5112	98.709	98.9694
Finland	Male	10 to 14	Asthma	97.0346	97.3973	97.6409	97.7316	97.6271	97.4882	97.4302	97.7039	97.873	98.0194	98.157	98.2608	98.2008	98.1339	98.395	98.6058	98.443	98.3987	98.3872	98.2897	98.3126	98.3321	98.3114	98.3967	98.4926	98.4994	98.4253	98.4463
Finland	Male	15 to 19	Asthma	95.5976	95.8646	96.1805	96.3227	96.2601	96.3265	96.7045	96.8698	96.8537	96.8499	96.8985	97.0868	97.3003	97.5204	97.731	97.8041	97.5399	97.4208	97.4241	97.3292	97.4667	97.4814	97.5846	97.7033	97.6691	97.6862	97.6432	97.5538
Finland	Male	5 to 9	Asthma	98.2341	98.3892	98.5669	98.5616	98.7434	98.6474	98.4762	98.371	98.6756	98.6381	98.8347	98.8227	98.9583	99.083	98.8989	98.8787	99.1698	99.2193	99.101	99.1885	99.2506	99.2394	99.2356	99.331	99.3653	99.4081	99.3077	99.236
France	Both	0 to 20	Asthma	96.3842	96.1947	96.1316	96.0425	96.0337	96.1181	96.2386	96.4337	96.6637	96.9157	97.0468	97.0806	97.1007	97.0991	97.0994	97.1117	97.1522	97.2175	97.2575	97.2688	97.2804	97.3003	97.3108	97.3143	97.3333	97.3201	97.3315	97.3436
France	Both	1 to 4	Asthma	98.7598	98.7157	98.6985	98.6953	98.7097	98.7448	98.7808	98.8726	98.9958	99.109	99.1423	99.1337	99.1602	99.1569	99.1388	99.1232	99.0412	98.925	98.7858	98.6584	98.5853	98.5441	98.4863	98.4239	98.377	98.324	98.2943	98.2811
France	Both	10 to 14	Asthma	96.7518	96.5175	96.551	96.4999	96.5038	96.6442	96.7594	96.9356	97.1254	97.3575	97.4643	97.5961	97.7264	97.808	97.9171	97.9933	98.0212	98.1439	98.2409	98.2907	98.3294	98.3814	98.4293	98.4714	98.5554	98.5532	98.5756	98.6212
France	Both	15 to 19	Asthma	94.7042	94.6731	94.7986	94.7733	94.8653	94.9857	95.1008	95.2491	95.449	95.7876	96.1052	96.285	96.4502	96.597	96.6614	96.6983	96.8414	97.0237	97.1898	97.2826	97.3764	97.4788	97.5598	97.6136	97.6238	97.5935	97.5965	97.5631
France	Both	5 to 9	Asthma	98.7448	98.6951	98.745	98.7947	98.8012	98.9132	98.9758	98.9857	99.0386	99.1769	99.1973	99.2704	99.3513	99.4187	99.4936	99.5126	99.5421	99.5919	99.5914	99.6072	99.6103	99.6319	99.652	99.6386	99.6739	99.6644	99.6721	99.6966
France	Female	0 to 20	Asthma	96.9916	96.7369	96.5594	96.4294	96.4244	96.4998	96.685	96.9659	97.3097	97.6214	97.7865	97.7753	97.7032	97.6062	97.5142	97.4777	97.5091	97.5862	97.6595	97.7046	97.7347	97.7419	97.7159	97.6865	97.6616	97.6082	97.5626	97.5082
France	Female	1 to 4	Asthma	98.5786	98.4838	98.4325	98.438	98.4562	98.4942	98.5742	98.7962	99.0416	99.257	99.3362	99.2914	99.2326	99.1403	99.0509	98.9795	98.9282	98.9038	98.8777	98.8359	98.7589	98.6471	98.4934	98.3171	98.1261	97.9018	97.678	97.4467
France	Female	10 to 14	Asthma	98.5082	98.398	98.376	98.3482	98.4152	98.502	98.5912	98.6368	98.736	98.8702	98.9804	99.0621	99.1552	99.2949	99.3169	99.363	99.3971	99.4305	99.4316	99.428	99.4394	99.4764	99.4736	99.5012	99.5369	99.5473	99.5591	99.5687
France	Female	15 to 19	Asthma	95.5725	95.5526	95.569	95.5396	95.6505	95.7788	95.9362	96.0842	96.3458	96.6122	96.8214	96.9486	97.0488	97.0887	97.1018	97.1026	97.1603	97.2573	97.354	97.4017	97.493	97.5812	97.6362	97.678	97.7192	97.737	97.793	97.8393
France	Female	5 to 9	Asthma	98.7566	98.6909	98.6844	98.7079	98.7704	98.8633	98.993	98.9988	99.0074	99.1035	99.211	99.2716	99.3268	99.3453	99.399	99.4296	99.4094	99.4561	99.4754	99.4799	99.4978	99.5267	99.532	99.5321	99.5572	99.5637	99.5677	99.5965
France	Male	0 to 20	Asthma	95.8801	95.7742	95.8267	95.7849	95.7741	95.8599	95.9112	96.0079	96.1055	96.2726	96.3563	96.4343	96.5511	96.6546	96.7592	96.8262	96.872	96.917	96.9165	96.8909	96.8824	96.9146	96.9638	97.0028	97.0677	97.1011	97.1767	97.2669
France	Male	1 to 4	Asthma	98.6413	98.6434	98.654	98.6407	98.6487	98.6784	98.6747	98.6492	98.6585	98.6744	98.6641	98.6851	98.7813	98.8562	98.9057	98.9471	98.8517	98.6735	98.4581	98.2772	98.2204	98.2483	98.2862	98.3403	98.4436	98.5773	98.77	99.0233
France	Male	10 to 14	Asthma	94.655	94.3794	94.5692	94.5505	94.5129	94.732	94.8525	95.1183	95.338	95.6311	95.7052	95.9466	96.2133	96.3018	96.6058	96.753	96.7553	96.9713	97.1558	97.2366	97.2787	97.3301	97.4317	97.4823	97.6235	97.5976	97.6325	97.7263
France	Male	15 to 19	Asthma	93.5104	93.4721	93.7369	93.7211	93.7858	93.8934	93.9453	94.0706	94.1505	94.5559	95.0156	95.2709	95.536	95.8506	95.9994	96.0949	96.3653	96.6696	96.9329	97.0877	97.1738	97.2865	97.3976	97.4614	97.4173	97.3118	97.2347	97.0897
France	Male	5 to 9	Asthma	98.3703	98.3358	98.4343	98.5031	98.4563	98.5856	98.5879	98.5957	98.6854	98.8637	98.7871	98.8747	98.9783	99.0941	99.1878	99.1927	99.2763	99.3282	99.3063	99.3358	99.3216	99.3302	99.3629	99.3308	99.3736	99.3408	99.3466	99.3573
Germany	Both	0 to 20	Asthma	94.9908	95.1175	95.4018	95.6145	95.8115	96.0176	96.1498	96.1552	96.188	96.1849	96.2502	96.4269	96.6028	96.7964	96.9876	97.106	97.1685	97.1562	97.1383	97.0916	97.0596	97.0468	97.0766	97.0828	97.1031	97.0937	97.07	97.0225
Germany	Both	1 to 4	Asthma	98.2076	98.2418	98.3044	98.3159	98.349	98.393	98.4705	98.4976	98.5858	98.646	98.7148	98.7641	98.7974	98.8205	98.8335	98.8485	98.8033	98.688	98.5871	98.488	98.4411	98.4213	98.4134	98.3902	98.385	98.3824	98.4112	98.4452
Germany	Both	10 to 14	Asthma	95.4082	95.6303	95.9287	96.0489	96.2262	96.3687	96.4593	96.4427	96.5332	96.5966	96.6765	96.8815	97.0926	97.3521	97.5917	97.671	97.8376	97.9407	98.0132	98.0836	98.1505	98.1764	98.2958	98.3738	98.4146	98.4381	98.4281	98.4151
Germany	Both	15 to 19	Asthma	93.0291	93.173	93.7074	94.023	94.1908	94.3255	94.4888	94.5647	94.653	94.7146	94.937	95.3324	95.5907	95.875	96.1377	96.3093	96.4577	96.5729	96.7169	96.814	96.9092	96.9789	97.0513	97.0836	97.1334	97.1059	97.0468	96.9867
Germany	Both	5 to 9	Asthma	97.3394	97.6027	97.9085	98.0957	98.2618	98.4438	98.5148	98.5019	98.6096	98.6413	98.7149	98.8119	98.8992	98.9257	99.0718	99.1439	99.232	99.258	99.3624	99.3676	99.3797	99.4163	99.478	99.4668	99.5437	99.5707	99.6162	99.5866
Germany	Female	0 to 20	Asthma	96.0019	96.0237	96.2137	96.3536	96.532	96.6967	96.8826	96.9259	96.9616	96.9729	97.0379	97.1432	97.2904	97.3905	97.4584	97.5096	97.5703	97.5908	97.6017	97.5551	97.5451	97.5249	97.5239	97.4764	97.4526	97.38	97.2584	97.1407
Germany	Female	1 to 4	Asthma	98.1809	98.1886	98.2289	98.2403	98.2708	98.3014	98.4035	98.5557	98.7639	98.9432	99.0484	99.0419	98.9799	98.9121	98.8466	98.8124	98.7978	98.7656	98.7652	98.738	98.7033	98.6326	98.5233	98.3524	98.1689	97.9524	97.7377	97.4899
Germany	Female	10 to 14	Asthma	97.6899	97.5874	97.7063	97.617	97.7624	97.8264	98.021	98.0126	98.0961	98.1315	98.1445	98.2832	98.5136	98.7389	98.8111	98.7633	98.8589	98.9351	99.0112	99.0185	99.1462	99.1915	99.24	99.2629	99.3331	99.3328	99.2862	99.2895
Germany	Female	15 to 19	Asthma	94.6219	94.7158	95.0287	95.224	95.3496	95.4446	95.6001	95.5434	95.3926	95.3018	95.4876	95.7602	96.1031	96.2943	96.443	96.5633	96.6714	96.7859	96.8951	96.9261	97.0046	97.0713	97.1572	97.1878	97.2567	97.2551	97.2178	97.2135
Germany	Female	5 to 9	Asthma	98.0693	98.1957	98.4304	98.547	98.6713	98.7395	98.8846	98.8456	98.9182	98.9399	98.9959	99.0503	99.1583	99.1609	99.238	99.2698	99.3903	99.4024	99.4316	99.3845	99.3911	99.4148	99.508	99.4947	99.5534	99.6028	99.6117	99.5985
Germany	Male	0 to 20	Asthma	94.2244	94.4523	94.8067	95.0679	95.2616	95.4839	95.5528	95.5261	95.5608	95.5518	95.6145	95.8387	96.0195	96.2796	96.5712	96.7441	96.8047	96.7648	96.7255	96.6874	96.6405	96.6372	96.6942	96.7505	96.8109	96.8633	96.9346	96.9647
Germany	Male	1 to 4	Asthma	98.0027	98.0625	98.1433	98.1564	98.1906	98.243	98.2914	98.207	98.1919	98.1572	98.1932	98.2781	98.3806	98.473	98.5501	98.6076	98.5461	98.382	98.2207	98.0842	98.0371	98.0589	98.1313	98.228	98.3694	98.5501	98.7967	99.1006
Germany	Male	10 to 14	Asthma	92.6193	93.2605	93.7805	94.1438	94.3407	94.5716	94.5202	94.4764	94.5626	94.6515	94.8137	95.1212	95.3443	95.6906	96.1825	96.4409	96.7051	96.8475	96.9221	97.0764	97.0742	97.0843	97.3081	97.4732	97.4958	97.569	97.6256	97.6137
Germany	Male	15 to 19	Asthma	90.7817	91.0462	91.9216	92.4229	92.6567	92.8368	92.9893	93.2365	93.6497	93.9232	94.1865	94.7341	94.8576	95.2585	95.6694	95.9039	96.1016	96.2121	96.3973	96.5823	96.6973	96.7664	96.8154	96.8475	96.8672	96.8049	96.7044	96.5797
Germany	Male	5 to 9	Asthma	96.3233	96.7131	97.0775	97.3276	97.5288	97.8205	97.82	97.8446	97.9988	98.0522	98.1477	98.2867	98.3511	98.401	98.614	98.7262	98.7794	98.822	99.0034	99.0634	99.0832	99.1354	99.1653	99.1582	99.2535	99.2572	99.341	99.296
Greece	Both	0 to 20	Asthma	97.3272	97.3466	97.3593	97.3678	97.3439	97.3506	97.4123	97.5406	97.6561	97.7532	97.8029	97.7757	97.7139	97.6333	97.5574	97.5373	97.5444	97.5267	97.504	97.4264	97.3471	97.3048	97.3208	97.3782	97.478	97.5613	97.6088	97.6235
Greece	Both	1 to 4	Asthma	98.7888	98.7866	98.7873	98.7908	98.7997	98.8262	98.8984	98.9943	99.0966	99.19	99.2371	99.2455	99.2493	99.2448	99.2209	99.1787	99.0875	98.9451	98.8037	98.6672	98.5758	98.5228	98.4668	98.408	98.3564	98.2978	98.2357	98.1871
Greece	Both	10 to 14	Asthma	98.3871	98.3803	98.4086	98.4738	98.4463	98.3843	98.3685	98.5076	98.6308	98.7621	98.7919	98.7576	98.7707	98.7247	98.6279	98.6118	98.6762	98.7405	98.7911	98.7986	98.8183	98.8437	98.9239	98.9689	99.0058	99.045	99.0703	99.1221
Greece	Both	15 to 19	Asthma	96.3872	96.4957	96.6354	96.7715	96.7763	96.8245	96.895	96.9836	97.0273	97.0898	97.1834	97.2425	97.2552	97.2576	97.3081	97.3946	97.4721	97.5473	97.6811	97.73	97.7533	97.7954	97.8628	97.9341	97.9635	97.9368	97.912	97.8584
Greece	Both	5 to 9	Asthma	99.5061	99.599	99.6217	99.5834	99.5833	99.6043	99.6144	99.6168	99.6296	99.6327	99.6668	99.6559	99.641	99.6598	99.6124	99.5969	99.6137	99.609	99.6398	99.6459	99.63	99.6374	99.6564	99.6611	99.7135	99.7172	99.6916	99.6937
Greece	Female	0 to 20	Asthma	97.866	97.8976	97.9182	97.9314	97.932	97.9569	98.0426	98.1881	98.3093	98.419	98.4759	98.4337	98.3264	98.2113	98.1155	98.0834	98.1009	98.1333	98.162	98.1227	98.0343	97.952	97.9363	97.9443	97.9853	97.9908	97.9598	97.8782
Greece	Female	1 to 4	Asthma	98.5797	98.5199	98.4875	98.4775	98.4897	98.5374	98.6751	98.8808	99.1138	99.3229	99.4235	99.4141	99.3633	99.282	99.1858	99.0884	99.0308	99.0067	98.9905	98.9313	98.8089	98.647	98.4799	98.299	98.1054	97.8936	97.6592	97.4066
Greece	Female	10 to 14	Asthma	99.4892	99.5358	99.5534	99.5689	99.5329	99.5187	99.5455	99.613	99.6293	99.6992	99.7246	99.7185	99.7373	99.7649	99.743	99.7163	99.737	99.7341	99.7591	99.7097	99.6771	99.6889	99.7684	99.7921	99.8137	99.8149	99.8133	99.8355
Greece	Female	15 to 19	Asthma	96.6918	96.8981	97.1019	97.272	97.3637	97.4137	97.4394	97.4639	97.4235	97.4246	97.4664	97.5112	97.5306	97.5508	97.6213	97.7384	97.788	97.8531	97.925	97.9501	97.9612	97.9929	98.0803	98.1665	98.2223	98.1928	98.1805	98.1491
Greece	Female	5 to 9	Asthma	99.4794	99.5169	99.5395	99.5401	99.5286	99.532	99.5411	99.5531	99.5553	99.5414	99.5812	99.5896	99.565	99.5941	99.5747	99.5576	99.5665	99.5653	99.5764	99.5808	99.5649	99.5774	99.5873	99.5783	99.6163	99.6151	99.5998	99.5948
Greece	Male	0 to 20	Asthma	96.8313	96.8382	96.8443	96.8499	96.8038	96.7913	96.8212	96.9182	97.0161	97.0902	97.1272	97.1177	97.1103	97.0757	97.0299	97.0257	97.0222	96.9545	96.8842	96.7785	96.7191	96.7234	96.7695	96.8706	97.0194	97.175	97.3012	97.421
Greece	Male	1 to 4	Asthma	98.7278	98.7854	98.8215	98.8389	98.8428	98.8426	98.8375	98.8131	98.782	98.7634	98.7601	98.7809	98.8286	98.8911	98.9362	98.9535	98.8465	98.6181	98.3878	98.2044	98.1535	98.2084	98.2671	98.3395	98.4448	98.5639	98.7122	98.9234
Greece	Male	10 to 14	Asthma	97.0184	96.9608	97.0179	97.1625	97.1495	97.0184	96.933	97.1549	97.4019	97.5949	97.6115	97.5613	97.6373	97.5602	97.4063	97.4123	97.5127	97.6409	97.6944	97.7576	97.8425	97.8816	97.9537	98.022	98.0748	98.1663	98.2326	98.3363
Greece	Male	15 to 19	Asthma	95.9779	95.9336	95.9794	96.071	95.9587	96.0048	96.1276	96.2888	96.4398	96.5811	96.7467	96.8254	96.8309	96.8129	96.8352	96.8699	96.983	97.0637	97.2812	97.3625	97.4051	97.4633	97.4985	97.5433	97.5293	97.5096	97.4661	97.3786
Greece	Male	5 to 9	Asthma	99.1678	99.3261	99.3537	99.2757	99.2929	99.3345	99.3458	99.3377	99.3632	99.3886	99.4169	99.3855	99.3862	99.3946	99.3183	99.3078	99.3329	99.3191	99.3664	99.365	99.343	99.3379	99.3614	99.3784	99.4422	99.4469	99.4056	99.4136
Iceland	Both	0 to 20	Asthma	98.314	98.2611	98.1715	98.1137	98.1644	98.22	98.3672	98.4607	98.613	98.7509	98.794	98.7826	98.7648	98.7009	98.6651	98.6777	98.7398	98.6772	98.5638	98.4274	98.3531	98.2754	98.238	98.2256	98.2676	98.3708	98.5204	98.6033
Iceland	Both	1 to 4	Asthma	98.7245	98.6496	98.5885	98.5185	98.447	98.3718	98.355	98.4371	98.5793	98.7444	98.8226	98.8131	98.7558	98.6809	98.622	98.6	98.5581	98.4505	98.3385	98.2423	98.2051	98.2072	98.2007	98.1847	98.1746	98.1679	98.1818	98.2013
Iceland	Both	10 to 14	Asthma	98.955	99.1814	99.3467	99.3312	99.3568	99.377	99.3978	99.1899	99.111	99.0616	99.055	99.0649	99.0469	99.0277	99.0136	99.0515	99.1168	99.1514	99.1853	99.1931	99.2351	99.2609	99.3049	99.334	99.3776	99.4286	99.5217	99.5725
Iceland	Both	15 to 19	Asthma	98.1779	98.6717	98.9535	99.2789	99.4877	99.469	99.4164	99.2546	99.2015	99.1634	99.1403	99.2014	99.3051	99.2689	99.1717	99.1826	99.244	99.2194	99.1903	99.157	99.1881	99.2425	99.2718	99.2872	99.3043	99.3354	99.3538	99.3655
Iceland	Both	5 to 9	Asthma	99.294	99.164	99.2157	99.2586	99.3318	99.4013	99.4789	99.5011	99.5065	99.4986	99.5445	99.6277	99.6962	99.7441	99.7426	99.7436	99.7694	99.786	99.7746	99.7456	99.7303	99.7482	99.7646	99.7657	99.8059	99.8249	99.8693	99.8816
Iceland	Female	0 to 20	Asthma	98.5251	98.5557	98.4913	98.4263	98.4953	98.5833	98.75	98.8619	99.0222	99.1895	99.2062	99.1077	98.9672	98.8172	98.7404	98.7524	98.8157	98.7777	98.732	98.6732	98.6521	98.5928	98.5627	98.5183	98.4923	98.5053	98.5691	98.5538
Iceland	Female	1 to 4	Asthma	98.3963	98.3349	98.2869	98.2253	98.1529	98.0752	98.0848	98.2491	98.5013	98.8052	98.9502	98.9142	98.7754	98.6192	98.5025	98.4582	98.4541	98.4314	98.4157	98.4017	98.4009	98.381	98.3032	98.1694	98.0139	97.8348	97.6693	97.4897
Iceland	Female	10 to 14	Asthma	98.8539	98.9751	99.0199	98.8852	98.864	98.9297	98.9869	98.7792	98.7921	98.8452	98.9434	98.9925	99.013	99.0149	99.056	99.1228	99.1819	99.2193	99.2671	99.2919	99.3826	99.4147	99.4748	99.5174	99.55	99.5549	99.6453	99.6871
Iceland	Female	15 to 19	Asthma	98.1581	98.9072	99.2769	99.6884	100	99.9926	99.8771	99.6171	99.3676	99.1682	99.0443	99.007	98.9649	98.9348	98.9231	98.9346	98.9477	98.8568	98.7881	98.7249	98.7397	98.8015	98.8624	98.9136	98.9815	99.0691	99.1621	99.2527
Iceland	Female	5 to 9	Asthma	98.8356	98.5875	98.6337	98.7698	98.9586	99.0497	99.1099	99.132	99.1598	99.2126	99.297	99.4015	99.4566	99.5324	99.5521	99.5444	99.5419	99.5592	99.5544	99.5583	99.5435	99.5491	99.5821	99.589	99.6082	99.6473	99.6898	99.7001
Iceland	Male	0 to 20	Asthma	98.0156	97.8856	97.787	97.7477	97.7746	97.7893	97.8967	97.9575	98.0816	98.1736	98.2372	98.3154	98.429	98.4678	98.4834	98.4975	98.5471	98.46	98.2844	98.0815	97.9622	97.8774	97.8394	97.8623	97.9708	98.162	98.3977	98.599
Iceland	Male	1 to 4	Asthma	98.83	98.747	98.6836	98.6224	98.5662	98.5044	98.454	98.4258	98.431	98.4473	98.4611	98.4735	98.4943	98.5047	98.511	98.5132	98.4426	98.2753	98.0989	97.9514	97.8919	97.911	97.9629	98.0504	98.1784	98.3559	98.5889	98.8887
Iceland	Male	10 to 14	Asthma	98.7059	99.092	99.4447	99.6002	99.7046	99.655	99.6823	99.5997	99.5127	99.4188	99.3605	99.3761	99.3756	99.4084	99.3769	99.3858	99.4481	99.4578	99.442	99.3825	99.3359	99.3238	99.3175	99.3086	99.3471	99.4293	99.5005	99.5451
Iceland	Male	15 to 19	Asthma	97.9911	98.058	98.1982	98.3886	98.4464	98.4177	98.4533	98.438	98.6836	98.9209	99.0782	99.3296	99.6903	99.639	99.3831	99.3986	99.5159	99.582	99.6167	99.6398	99.6769	99.698	99.67	99.6186	99.5354	99.4833	99.3859	99.2759
Iceland	Male	5 to 9	Asthma	98.7986	98.8328	98.924	98.8875	98.8498	98.918	99.0553	99.1448	99.2022	99.1875	99.2161	99.276	99.3593	99.3762	99.3512	99.3623	99.4169	99.4263	99.4028	99.3335	99.3149	99.3445	99.3416	99.3365	99.3996	99.3946	99.4416	99.4564
Ireland	Both	0 to 20	Asthma	97.8468	98.0081	98.1576	98.2695	98.4097	98.3596	98.389	98.3977	98.3947	98.3584	98.3398	98.3602	98.3515	98.3575	98.2789	98.1798	98.0797	97.9983	97.9034	97.8114	97.7636	97.663	97.6523	97.7077	97.8194	97.916	98.0017	98.065
Ireland	Both	1 to 4	Asthma	98.0112	98.1273	98.2095	98.2694	98.314	98.2991	98.3501	98.4563	98.6062	98.7381	98.8085	98.8284	98.8688	98.8676	98.8702	98.8471	98.7573	98.6228	98.4603	98.3267	98.2431	98.1949	98.1628	98.1424	98.1466	98.1658	98.2088	98.2613
Ireland	Both	10 to 14	Asthma	97.4617	97.5684	97.6388	97.5854	97.7836	97.6136	97.5896	97.6135	97.7026	97.9009	98.2649	98.3187	98.2128	98.3785	98.5896	98.6103	98.5389	98.3485	98.4401	98.674	98.9225	99.0169	98.9666	98.9987	99.0897	99.1308	99.071	98.9932
Ireland	Both	15 to 19	Asthma	96.5338	96.7546	97.1463	97.6035	97.856	97.6313	97.378	97.0729	96.9342	96.9093	96.9261	97.3822	97.6738	97.9698	97.818	97.5989	97.5661	97.7815	98.0074	98.1433	98.4067	98.3729	98.6562	98.8603	98.9363	98.8234	98.6718	98.5146
Ireland	Both	5 to 9	Asthma	98.444	98.5732	98.5927	98.6132	98.769	98.8121	99.008	99.1961	99.2247	99.0552	99.0515	99.1416	99.286	99.2324	99.1453	99.2911	99.43	99.6168	99.5591	99.5814	99.5926	99.57	99.5437	99.4774	99.5547	99.6444	99.7012	99.6804
Ireland	Female	0 to 20	Asthma	98.1382	98.3394	98.5434	98.6611	98.6995	98.6349	98.6432	98.5272	98.4871	98.4649	98.4221	98.4844	98.4701	98.4321	98.3157	98.1665	98.0513	98.1323	98.1784	98.1541	98.1179	98.0269	98.0147	98.0516	98.0947	98.0878	98.0361	97.9762
Ireland	Female	1 to 4	Asthma	98.2529	98.2356	98.227	98.2139	98.191	98.1662	98.2395	98.4624	98.7716	99.0655	99.1995	99.1636	99.0622	98.9197	98.8002	98.7253	98.6772	98.644	98.612	98.5699	98.5262	98.4476	98.3354	98.1922	98.0263	97.8419	97.6438	97.4312
Ireland	Female	10 to 14	Asthma	98.1902	98.4161	98.4928	98.5557	98.6374	98.4744	98.7221	98.5237	98.1843	98.1848	98.3408	98.4501	98.575	98.7254	98.6463	98.6036	98.6819	98.8092	98.9977	99.123	99.2929	99.3416	99.3669	99.532	99.588	99.4713	99.2736	99.1834
Ireland	Female	15 to 19	Asthma	96.5183	97.0634	97.7226	98.1158	98.1379	97.905	97.4843	96.9643	96.9495	96.8366	96.7581	97.1973	97.3612	97.5396	97.5749	97.2846	96.9644	97.3951	97.7079	97.8988	98.0318	98.0045	98.2917	98.5322	98.702	98.6829	98.567	98.4463
Ireland	Female	5 to 9	Asthma	99.0277	99.0399	99.1798	99.2913	99.412	99.4558	99.4487	99.3232	99.1913	99.1875	99.1295	99.2242	99.397	99.4054	99.379	99.4723	99.5465	99.5456	99.5371	99.5068	99.4907	99.5123	99.4838	99.3544	99.3921	99.5313	99.5914	99.5942
Ireland	Male	0 to 20	Asthma	97.4242	97.5351	97.6206	97.7173	97.9416	97.9074	97.9486	98.0622	98.0823	98.0292	98.0346	98.0249	98.0309	98.0853	98.0576	98.0207	97.9521	97.7425	97.5405	97.4088	97.3676	97.2759	97.2722	97.3416	97.5093	97.6988	97.915	98.1021
Ireland	Male	1 to 4	Asthma	97.63	97.8469	97.9988	98.1161	98.2152	98.2102	98.2309	98.2183	98.226	98.2326	98.2573	98.3098	98.4412	98.5412	98.6416	98.6695	98.5632	98.3711	98.132	97.9511	97.8515	97.8346	97.8704	97.953	98.1052	98.3136	98.6	98.9543
Ireland	Male	10 to 14	Asthma	96.6128	96.5686	96.6259	96.4151	96.7797	96.5953	96.2455	96.5998	97.2842	97.777	98.4394	98.413	97.9962	98.1627	98.7254	98.8134	98.566	97.9847	97.9777	98.3814	98.7513	98.9051	98.7392	98.5683	98.6887	98.9235	99.0114	98.891
Ireland	Male	15 to 19	Asthma	96.2887	96.0338	96.042	96.5643	97.1098	96.9022	96.8803	96.8875	96.6021	96.7149	96.8798	97.3476	97.8065	98.2581	97.8464	97.7453	98.1372	98.0762	98.1947	98.2736	98.7452	98.7141	98.9689	99.1019	99.0179	98.7587	98.5499	98.3357
Ireland	Male	5 to 9	Asthma	97.3658	97.5915	97.485	97.4056	97.5862	97.6252	98.0278	98.5257	98.708	98.3903	98.4363	98.5225	98.6409	98.5295	98.3846	98.5765	98.7687	99.1247	99.0126	99.08	99.1157	99.0491	99.0269	99.0305	99.1535	99.1947	99.2541	99.2166
Israel	Both	0 to 20	Asthma	95.8513	95.9114	96.02	96.2895	96.407	96.3854	96.4255	96.5053	96.6433	96.7451	96.6682	96.6138	96.6469	96.7506	96.8141	96.8472	96.8606	96.893	96.9433	96.9217	96.9054	96.892	96.888	96.875	96.8551	96.8539	96.8733	96.9179
Israel	Both	1 to 4	Asthma	96.6971	96.7781	96.8748	97.1498	97.3133	97.4467	97.5361	97.6795	97.8577	98.0695	98.1184	98.1999	98.2314	98.3122	98.4045	98.443	98.428	98.37	98.271	98.1525	98.1019	98.1004	98.0803	98.0729	98.0579	98.0501	98.0635	98.1163
Israel	Both	10 to 14	Asthma	97.4395	97.2275	97.2247	97.6384	97.925	97.722	97.7242	97.8661	98.1191	98.1124	98.141	98.1318	98.2602	98.397	98.4601	98.5411	98.6111	98.6711	98.7605	98.7369	98.7707	98.8673	98.9704	98.9184	98.8324	98.7514	98.7906	98.8459
Israel	Both	15 to 19	Asthma	95.4977	95.6396	95.9082	96.3452	96.3829	96.2682	96.4316	96.5558	96.6935	96.8482	96.4998	96.1884	96.2915	96.6244	96.7866	96.8343	96.8681	97.0432	97.3499	97.504	97.5728	97.5205	97.5416	97.5484	97.5177	97.5021	97.461	97.4245
Israel	Both	5 to 9	Asthma	98.8684	98.9191	98.9851	99.0389	99.1865	99.3391	99.4084	99.4028	99.5116	99.5939	99.5932	99.606	99.6255	99.6314	99.6433	99.6667	99.6606	99.6699	99.6885	99.6889	99.6982	99.7047	99.709	99.7188	99.7065	99.7095	99.6981	99.701
Israel	Female	0 to 20	Asthma	96.0075	96.0994	96.2995	96.4953	96.5842	96.606	96.7085	96.8604	97.0846	97.1978	97.1127	97.0199	97.0331	97.134	97.141	97.0928	97.0967	97.1811	97.2944	97.271	97.2762	97.2532	97.2134	97.1648	97.0939	97.0157	96.9304	96.88
Israel	Female	1 to 4	Asthma	96.5179	96.5403	96.6196	96.7334	96.8825	97.0241	97.2351	97.535	97.9471	98.2617	98.3858	98.4823	98.4545	98.4214	98.3829	98.3656	98.3554	98.3825	98.3861	98.3241	98.2787	98.236	98.1198	97.9825	97.7939	97.5773	97.3592	97.1574
Israel	Female	10 to 14	Asthma	98.0101	98.1618	98.3599	98.515	98.7075	98.9193	98.9415	98.9367	99.12	99.0122	98.8344	98.8075	98.9739	99.3012	99.3573	99.2796	99.2532	99.3174	99.3822	99.3131	99.4585	99.616	99.7179	99.6527	99.5188	99.3721	99.3164	99.3451
Israel	Female	15 to 19	Asthma	95.3584	95.4558	95.8667	96.3737	96.4159	96.1885	96.2485	96.407	96.4732	96.5327	96.2235	95.7859	95.9289	96.2977	96.4696	96.4206	96.4946	96.7502	97.1329	97.1858	97.2236	97.1157	97.104	97.1688	97.249	97.2966	97.2826	97.3127
Israel	Female	5 to 9	Asthma	98.8006	98.8455	99.0348	99.1596	99.2194	99.3117	99.465	99.4606	99.5006	99.5274	99.523	99.5852	99.557	99.5799	99.6224	99.6238	99.6228	99.6129	99.6252	99.6245	99.6279	99.6409	99.6381	99.6361	99.6259	99.6525	99.6293	99.6382
Israel	Male	0 to 20	Asthma	95.7846	95.8114	95.8291	96.1445	96.2801	96.2229	96.2041	96.2119	96.2629	96.3485	96.2865	96.2709	96.3194	96.419	96.5289	96.6326	96.6551	96.6417	96.6361	96.6212	96.59	96.5877	96.617	96.6383	96.6679	96.7406	96.8624	97.0055
Israel	Male	1 to 4	Asthma	96.7425	96.8706	96.977	97.3708	97.5343	97.6493	97.6211	97.6135	97.5827	97.7001	97.6892	97.75	97.8207	97.9826	98.1737	98.2567	98.247	98.1396	97.9852	97.8492	97.8063	97.8355	97.8897	97.9843	98.1134	98.2906	98.5266	98.8498
Israel	Male	10 to 14	Asthma	96.7521	96.0991	95.8562	96.6015	97.0115	96.2983	96.2638	96.5592	96.877	96.9665	97.2365	97.2624	97.3668	97.298	97.3811	97.6599	97.857	97.9313	98.0747	98.1192	98.0285	98.0582	98.1695	98.1324	98.1059	98.1088	98.2736	98.3724
Israel	Male	15 to 19	Asthma	95.5513	95.7184	95.7717	96.0931	96.122	96.1532	96.444	96.5289	96.7581	97.0394	96.6568	96.5205	96.5689	96.8442	96.9879	97.1587	97.148	97.2207	97.4276	97.722	97.8342	97.8588	97.9216	97.8499	97.6702	97.5685	97.4929	97.3724
Israel	Male	5 to 9	Asthma	98.4809	98.5435	98.4965	98.4854	98.7213	98.9371	98.9284	98.9257	99.102	99.2376	99.2412	99.2049	99.2703	99.257	99.2368	99.2811	99.2713	99.3019	99.33	99.3341	99.3502	99.3509	99.363	99.3853	99.3723	99.3528	99.3541	99.3506
Italy	Both	0 to 20	Asthma	95.7551	95.6479	95.6017	95.6112	95.6602	95.65	95.702	95.8588	95.9687	96.0799	96.1812	96.2627	96.4033	96.5379	96.6399	96.6736	96.5989	96.4279	96.2579	96.101	96.025	95.9834	95.9553	95.934	95.9378	95.9417	95.9674	95.9885
Italy	Both	1 to 4	Asthma	97.4462	97.4438	97.4863	97.5535	97.626	97.6805	97.7239	97.8153	97.9157	97.9895	98.0555	98.0634	98.0861	98.0813	98.0408	97.9761	97.8675	97.7301	97.5695	97.4373	97.3602	97.3269	97.2934	97.2683	97.2606	97.2703	97.2993	97.3641
Italy	Both	10 to 14	Asthma	96.9183	96.8558	96.7889	96.8363	97.0337	97.0315	97.109	97.3813	97.5573	97.7522	97.9124	98.0254	98.1885	98.3539	98.4582	98.5285	98.485	98.3575	98.2549	98.1794	98.1629	98.1465	98.1385	98.1475	98.1313	98.0757	98.0551	98.0157
Italy	Both	15 to 19	Asthma	94.8086	94.6972	94.7438	94.8805	94.9904	94.9905	95.095	95.3071	95.3637	95.512	95.6897	95.8496	96.0825	96.3116	96.5528	96.7475	96.8115	96.7047	96.6741	96.627	96.6454	96.6943	96.7124	96.7053	96.6949	96.6497	96.6227	96.5746
Italy	Both	5 to 9	Asthma	98.6992	98.6611	98.6736	98.6646	98.7427	98.8404	98.9207	99.0701	99.2414	99.3329	99.3793	99.3926	99.4154	99.4836	99.55	99.566	99.5633	99.5774	99.585	99.5759	99.6036	99.5825	99.5983	99.5879	99.6139	99.6265	99.6119	99.5797
Italy	Female	0 to 20	Asthma	96.2764	96.1951	96.0987	96.131	96.1652	96.1579	96.1608	96.2558	96.2576	96.3081	96.4117	96.4848	96.6009	96.7176	96.8026	96.8526	96.8284	96.7417	96.6831	96.6015	96.5502	96.5209	96.4855	96.4504	96.4299	96.4023	96.3885	96.3572
Italy	Female	1 to 4	Asthma	97.591	97.5235	97.4854	97.523	97.5612	97.603	97.6821	97.8464	98.0498	98.2318	98.3869	98.4079	98.346	98.2423	98.1395	98.0683	98.0034	97.9209	97.8197	97.7294	97.6457	97.5616	97.4577	97.3361	97.1967	97.0424	96.8618	96.6611
Italy	Female	10 to 14	Asthma	98.4111	98.3352	98.1646	98.2604	98.4427	98.523	98.5189	98.6804	98.7325	98.7857	98.9142	99.0017	99.0981	99.2378	99.3234	99.3851	99.3511	99.359	99.4227	99.4525	99.4303	99.4596	99.464	99.5005	99.5174	99.4895	99.4968	99.4549
Italy	Female	15 to 19	Asthma	95.306	95.284	95.3184	95.5041	95.6239	95.6174	95.6183	95.657	95.4398	95.4363	95.5896	95.7138	95.9204	96.1577	96.3527	96.5297	96.6137	96.5638	96.6377	96.6399	96.6879	96.7615	96.7974	96.8237	96.8552	96.8749	96.9162	96.9519
Italy	Female	5 to 9	Asthma	98.6393	98.7226	98.6456	98.6066	98.6185	98.7352	98.7911	98.9507	99.0726	99.1481	99.2396	99.2936	99.3517	99.3596	99.385	99.4113	99.4726	99.5129	99.5245	99.5276	99.5508	99.561	99.5928	99.5824	99.6076	99.6115	99.5995	99.5722
Italy	Male	0 to 20	Asthma	95.4156	95.2997	95.3099	95.3019	95.3639	95.3531	95.4447	95.6395	95.828	95.9744	96.0598	96.1392	96.2887	96.4293	96.5407	96.5617	96.4566	96.2373	95.9959	95.7966	95.7119	95.6659	95.6496	95.6448	95.6722	95.7066	95.7698	95.8437
Italy	Male	1 to 4	Asthma	97.2287	97.2779	97.3823	97.4685	97.5636	97.6242	97.6344	97.6596	97.674	97.665	97.6655	97.6614	97.74	97.8085	97.8222	97.7738	97.6492	97.4942	97.3154	97.1736	97.114	97.1235	97.1462	97.1955	97.2871	97.4215	97.6135	97.8926
Italy	Male	10 to 14	Asthma	95.334	95.3221	95.4061	95.4144	95.6531	95.5556	95.733	96.1307	96.433	96.7704	96.971	97.1225	97.3648	97.5614	97.681	97.7554	97.6953	97.4109	97.1217	96.9381	96.9527	96.9073	96.9099	96.9098	96.8754	96.8062	96.778	96.7732
Italy	Male	15 to 19	Asthma	94.1452	93.9298	94.0031	94.076	94.171	94.1772	94.4088	94.8353	95.2514	95.6073	95.8227	96.0207	96.2677	96.4546	96.7272	96.9287	96.9672	96.7987	96.6454	96.5451	96.5276	96.5419	96.5393	96.4931	96.4339	96.3134	96.2079	96.064
Italy	Male	5 to 9	Asthma	98.5408	98.3971	98.4931	98.512	98.6497	98.73	98.8295	98.9626	99.1704	99.2672	99.2686	99.2385	99.217	99.3259	99.4235	99.4327	99.3816	99.3863	99.4064	99.3999	99.4435	99.3979	99.4065	99.4076	99.4454	99.479	99.4743	99.4499
Luxembourg	Both	0 to 20	Asthma	96.7968	96.8145	96.779	96.8044	96.8688	96.9487	97.0147	97.0837	97.1912	97.2809	97.3929	97.4988	97.5778	97.6812	97.8137	97.946	98.0072	97.911	97.8928	97.8574	97.8347	97.8567	97.9112	97.9003	97.8705	97.8583	97.9327	97.9964
Luxembourg	Both	1 to 4	Asthma	97.9803	98.0298	98.0826	98.1326	98.1704	98.2053	98.2415	98.3206	98.4097	98.5031	98.5734	98.6023	98.6569	98.7147	98.762	98.7749	98.7156	98.5662	98.41	98.2699	98.1983	98.1834	98.1797	98.1673	98.1739	98.1983	98.2489	98.3177
Luxembourg	Both	10 to 14	Asthma	98.0437	98.229	97.9977	97.7661	97.7544	97.8439	97.9168	97.9442	97.9235	97.9543	98.0629	98.2035	98.2437	98.3565	98.5538	98.745	98.7913	98.5552	98.5732	98.6159	98.6342	98.8006	98.9548	99.0034	99.026	99.0721	99.1398	99.193
Luxembourg	Both	15 to 19	Asthma	94.9887	95.1728	95.6146	96.2812	96.5554	96.5618	96.4947	96.6528	96.9506	96.8765	96.9133	97.0385	96.9908	97.0676	97.2597	97.5078	97.5942	97.6043	97.7579	97.8489	97.8296	97.8186	97.9229	97.966	97.979	97.9757	98.0844	98.1009
Luxembourg	Both	5 to 9	Asthma	98.5	98.5543	98.3216	98.053	98.1969	98.7025	99.1252	99.0967	99.0698	99.1796	99.2625	99.3394	99.4074	99.4644	99.5065	99.5271	99.5654	99.4281	99.4495	99.4482	99.4555	99.5829	99.6605	99.6561	99.6764	99.684	99.6983	99.7151
Luxembourg	Female	0 to 20	Asthma	96.7235	96.7367	96.6983	96.7682	96.8516	96.7863	96.7331	96.8313	97.0292	97.1368	97.2433	97.2829	97.2637	97.3064	97.3604	97.4383	97.521	97.536	97.5469	97.5155	97.4567	97.4445	97.4265	97.3995	97.3618	97.3029	97.3205	97.2711
Luxembourg	Female	1 to 4	Asthma	97.8913	97.8654	97.8592	97.867	97.8813	97.8986	97.9778	98.183	98.4471	98.7006	98.8484	98.8316	98.7695	98.6988	98.6384	98.5851	98.5641	98.527	98.5038	98.4646	98.4033	98.3322	98.2292	98.065	97.885	97.6906	97.4842	97.273
Luxembourg	Female	10 to 14	Asthma	98.2942	98.3338	98.2953	98.4136	98.4931	98.5076	98.5265	98.5658	98.5882	98.5609	98.5971	98.5799	98.546	98.6174	98.7181	98.8206	98.891	98.9276	98.9323	98.9449	98.9118	98.9684	98.9768	99.0199	99.0743	99.1315	99.2256	99.2559
Luxembourg	Female	15 to 19	Asthma	95.6089	95.8764	95.9623	96.307	96.4925	96.052	95.4502	95.4665	95.8344	95.7163	95.7338	95.8779	95.7787	95.8832	95.9852	96.168	96.2815	96.2961	96.3814	96.3501	96.254	96.318	96.368	96.4527	96.5573	96.6458	96.9087	97.0067
Luxembourg	Female	5 to 9	Asthma	98.0559	98.1376	98.1495	98.1203	98.2971	98.5657	98.9177	98.8665	98.7458	98.8792	98.9455	98.9319	99.0089	99.1186	99.1991	99.2236	99.2741	99.3006	99.3064	99.356	99.3343	99.3688	99.3986	99.3921	99.4572	99.4661	99.486	99.5012
Luxembourg	Male	0 to 20	Asthma	96.6987	96.7254	96.7006	96.6963	96.7446	96.9256	97.0715	97.1058	97.1298	97.1908	97.2937	97.4399	97.5884	97.7359	97.9232	98.0913	98.1315	97.9588	97.9205	97.8836	97.8891	97.9395	98.0476	98.0533	98.0391	98.0712	98.1919	98.3542
Luxembourg	Male	1 to 4	Asthma	97.822	97.9195	98.0091	98.0851	98.1361	98.1808	98.183	98.168	98.139	98.1333	98.1571	98.2086	98.3235	98.4514	98.5606	98.615	98.5412	98.3458	98.1368	97.9603	97.8938	97.9127	97.9681	98.0486	98.1729	98.3442	98.5808	98.8808
Luxembourg	Male	10 to 14	Asthma	97.7886	98.1332	97.6886	97.0852	96.9746	97.1431	97.2742	97.2912	97.2225	97.3152	97.5161	97.8331	97.9526	98.1211	98.4316	98.7416	98.7803	98.2567	98.2917	98.3724	98.4435	98.7357	99.0502	99.1059	99.0941	99.1222	99.1582	99.2248
Luxembourg	Male	15 to 19	Asthma	93.9225	93.9939	94.8018	95.7906	96.1565	96.6367	97.1742	97.5309	97.7981	97.806	97.8634	97.9618	97.9898	98.03	98.3329	98.6724	98.7262	98.7408	99.0037	99.2342	99.324	99.2272	99.3659	99.323	99.201	99.0549	98.9305	98.8361
Luxembourg	Male	5 to 9	Asthma	98.326	98.3645	97.9488	97.4937	97.6152	98.3144	98.7995	98.7873	98.8303	98.9218	99.0196	99.1667	99.2292	99.2466	99.2591	99.2737	99.3005	99.0298	99.0603	99.0164	99.044	99.2442	99.3607	99.3618	99.3517	99.3625	99.3777	99.4005
Malta	Both	0 to 20	Asthma	96.6862	96.7303	96.786	96.8477	96.9291	96.984	97.0526	97.2164	97.3686	97.4508	97.586	97.7255	97.8831	98	98.079	98.1371	98.1031	98.0629	98.0636	98.0279	97.9419	97.9017	97.8155	97.712	97.6495	97.6056	97.5652	97.5232
Malta	Both	1 to 4	Asthma	98.547	98.543	98.5415	98.5581	98.5751	98.5906	98.6272	98.7358	98.8648	98.9763	99.0621	99.0944	99.0864	99.0454	98.9836	98.9137	98.8169	98.6879	98.5452	98.4287	98.3498	98.304	98.271	98.2438	98.2249	98.2173	98.22	98.2306
Malta	Both	10 to 14	Asthma	98.0099	97.9227	97.8137	97.7677	97.7522	97.6671	97.5759	97.7229	97.7614	97.7766	98.0329	98.2866	98.5991	98.7226	98.7177	98.7234	98.5809	98.5249	98.5401	98.5801	98.6146	98.7157	98.7637	98.666	98.6476	98.6736	98.7697	98.8247
Malta	Both	15 to 19	Asthma	96.0912	96.3701	96.7315	96.7994	96.7792	96.7499	96.7073	96.7119	96.7865	96.666	96.6297	96.6943	96.8705	96.8682	96.9694	97.111	97.189	97.2818	97.583	97.8414	97.8945	98.0981	98.1451	98.1302	98.1347	98.1231	98.0815	98.0442
Malta	Both	5 to 9	Asthma	98.5957	98.553	98.4727	98.6919	98.9755	99.1814	99.3157	99.357	99.3242	99.3867	99.4063	99.3576	99.1466	99.2387	99.2891	99.3343	99.3428	99.4213	99.4874	99.5096	99.5483	99.5545	99.5414	99.5408	99.5438	99.5724	99.5756	99.5694
Malta	Female	0 to 20	Asthma	97.3869	97.4539	97.521	97.6181	97.7139	97.6987	97.7378	97.8885	97.913	97.9165	98.0436	98.1181	98.2534	98.2891	98.3293	98.394	98.4489	98.4974	98.573	98.5844	98.5062	98.3863	98.2657	98.1555	98.0565	97.9568	97.8404	97.7202
Malta	Female	1 to 4	Asthma	98.5665	98.5022	98.4584	98.4523	98.4553	98.4629	98.527	98.7029	98.9254	99.1456	99.3045	99.3397	99.2599	99.1273	98.9878	98.8843	98.8234	98.7761	98.7201	98.6511	98.5495	98.4237	98.2889	98.1351	97.9637	97.7837	97.5871	97.387
Malta	Female	10 to 14	Asthma	98.9984	99.0032	98.895	99.0288	99.2203	99.1445	99.1192	99.2303	99.0486	98.8472	98.8399	98.9006	99.4206	99.4944	99.4954	99.5058	99.5305	99.4901	99.4479	99.47	99.4702	99.4786	99.5177	99.5248	99.5713	99.5708	99.5711	99.5835
Malta	Female	15 to 19	Asthma	97.1437	97.4396	97.9342	98.1015	98.0061	97.767	97.6051	97.4741	97.1043	96.7938	96.8907	96.9857	97.2602	97.2851	97.3946	97.5168	97.5774	97.6462	97.8144	97.9619	97.973	98.0044	98.043	98.0959	98.1416	98.1693	98.2113	98.2586
Malta	Female	5 to 9	Asthma	98.8341	98.8691	98.646	98.7662	98.9993	99.1455	99.1166	99.1285	99.1546	99.2141	99.2613	99.2613	98.7934	98.7843	98.7895	98.8644	98.9032	99.0583	99.2683	99.3262	99.3833	99.3676	99.3487	99.3439	99.3288	99.3825	99.3852	99.3753
Malta	Male	0 to 20	Asthma	96.0753	96.0911	96.1293	96.1473	96.2041	96.3246	96.4147	96.5738	96.837	96.9844	97.1101	97.2942	97.4532	97.6355	97.7451	97.793	97.6788	97.5603	97.4943	97.4238	97.3447	97.3954	97.3559	97.2708	97.2535	97.2748	97.3229	97.3759
Malta	Male	1 to 4	Asthma	98.2727	98.3286	98.3694	98.4072	98.435	98.4561	98.4587	98.4889	98.5219	98.5358	98.5605	98.5888	98.638	98.6765	98.689	98.6596	98.5509	98.3776	98.1879	98.053	98.0054	98.0327	98.0932	98.1864	98.3192	98.493	98.7187	98.9877
Malta	Male	10 to 14	Asthma	96.9814	96.7652	96.6546	96.3581	96.0541	95.9556	95.7682	95.9529	96.2617	96.5403	97.1402	97.6702	97.7277	97.9375	97.9324	97.9358	97.5442	97.4231	97.4644	97.4917	97.5596	97.7941	97.8605	97.6114	97.4978	97.5673	97.8113	97.9406
Malta	Male	15 to 19	Asthma	94.5028	94.7612	94.9341	94.8887	94.9895	95.2597	95.373	95.548	96.2633	96.435	96.203	96.2091	96.2242	96.183	96.2693	96.4326	96.5359	96.6607	97.1488	97.5623	97.6739	98.1265	98.1708	98.0532	97.9968	97.9378	97.781	97.6297
Malta	Male	5 to 9	Asthma	98.0267	97.9117	97.9932	98.3175	98.6506	98.9159	99.2204	99.2702	99.1479	99.185	99.157	99.04	99.0574	99.2248	99.302	99.3161	99.3077	99.3309	99.2628	99.2612	99.2852	99.3179	99.3133	99.3175	99.3412	99.3389	99.341	99.337
Netherlands	Both	0 to 20	Asthma	99.1682	99.1395	99.1226	99.0969	99.1412	99.1715	99.2092	99.2353	99.1965	99.1395	99.1007	99.06	99.0669	99.1097	99.2443	99.3234	99.41	99.465	99.4922	99.5199	99.5531	99.5463	99.5426	99.5757	99.6628	99.7741	99.9024	100
Netherlands	Both	1 to 4	Asthma	99.2128	99.3277	99.4282	99.5036	99.5908	99.6492	99.679	99.758	99.8275	99.8984	99.912	99.9107	99.948	99.9688	100	99.9726	99.9258	99.8288	99.6939	99.5771	99.5195	99.4922	99.4399	99.3883	99.3379	99.2926	99.2544	99.2219
Netherlands	Both	10 to 14	Asthma	98.8911	99.0659	99.188	99.234	99.3421	99.4165	99.4385	99.4075	99.262	99.1521	99.1065	99.0434	99.1015	99.1875	99.3302	99.3817	99.4478	99.5006	99.5012	99.5374	99.5398	99.5393	99.5912	99.679	99.7566	99.8441	99.9508	100
Netherlands	Both	15 to 19	Asthma	98.6722	98.8615	99.138	99.3223	99.5146	99.5868	99.5547	99.3521	99.035	98.7458	98.632	98.5958	98.569	98.6221	98.7915	98.9177	99.0255	99.1066	99.2076	99.3146	99.4393	99.4864	99.5481	99.5849	99.7003	99.8067	99.9317	100
Netherlands	Both	5 to 9	Asthma	98.9949	99.1451	99.1884	99.2791	99.428	99.4689	99.4641	99.4732	99.4897	99.4841	99.4925	99.5388	99.5457	99.4888	99.6268	99.6608	99.6866	99.7321	99.758	99.7288	99.7681	99.759	99.7175	99.7546	99.7695	99.8342	99.8351	99.845
Netherlands	Female	0 to 20	Asthma	99.6185	99.5014	99.4789	99.4435	99.4174	99.4195	99.4854	99.5581	99.598	99.5929	99.5962	99.5474	99.5107	99.5091	99.5951	99.637	99.7164	99.8034	99.8837	99.9529	100	99.9575	99.8846	99.8233	99.793	99.7742	99.7631	99.6973
Netherlands	Female	1 to 4	Asthma	99.1198	99.1433	99.1778	99.2086	99.248	99.2805	99.3555	99.5279	99.7392	99.9191	100	99.9648	99.9359	99.8729	99.8338	99.7721	99.7555	99.7612	99.7484	99.7212	99.6721	99.5795	99.4113	99.2038	98.9648	98.6929	98.3983	98.0849
Netherlands	Female	10 to 14	Asthma	99.1388	99.2508	99.4074	99.4713	99.5122	99.5317	99.6128	99.6787	99.6515	99.5703	99.5962	99.533	99.5928	99.6158	99.6907	99.6741	99.686	99.7138	99.7561	99.8447	99.8736	99.8596	99.8652	99.8687	99.869	99.8827	99.9424	99.9307
Netherlands	Female	15 to 19	Asthma	98.7785	98.9332	99.283	99.571	99.6272	99.663	99.5788	99.2697	98.9421	98.6672	98.5432	98.5324	98.4627	98.5364	98.7439	98.8464	98.9538	99.0412	99.1204	99.2126	99.3611	99.3811	99.3972	99.4112	99.4821	99.5729	99.6578	99.6908
Netherlands	Female	5 to 9	Asthma	99.3702	99.3778	99.4247	99.4375	99.5253	99.5464	99.5474	99.5507	99.5361	99.5165	99.5425	99.5635	99.5579	99.5131	99.558	99.5913	99.5661	99.5727	99.6039	99.5806	99.6202	99.638	99.617	99.6391	99.6426	99.6719	99.6952	99.6835
Netherlands	Male	0 to 20	Asthma	98.4604	98.5259	98.5219	98.5132	98.6253	98.6816	98.6901	98.6726	98.5664	98.4704	98.3984	98.3703	98.418	98.4976	98.665	98.7714	98.8566	98.8771	98.8533	98.8402	98.8566	98.8833	98.9445	99.0636	99.2542	99.4818	99.7389	100
Netherlands	Male	1 to 4	Asthma	98.9045	99.0944	99.2479	99.3599	99.4844	99.5626	99.5448	99.5253	99.4592	99.4306	99.3872	99.4137	99.5012	99.5906	99.6813	99.6889	99.6263	99.46	99.2465	99.0769	99.0232	99.0536	99.1053	99.1954	99.3214	99.4965	99.7216	100
Netherlands	Male	10 to 14	Asthma	98.1691	98.4668	98.5728	98.6188	98.8266	98.9709	98.9239	98.7875	98.5041	98.3675	98.2342	98.1552	98.1895	98.3345	98.5452	98.6761	98.8209	98.9221	98.8858	98.8701	98.8416	98.8611	98.9855	99.2045	99.4103	99.6258	99.8306	100
Netherlands	Male	15 to 19	Asthma	98.1413	98.3517	98.51	98.5471	98.9112	99.0282	99.0777	99.0643	98.8165	98.5538	98.4716	98.3983	98.4251	98.4374	98.5383	98.6887	98.7894	98.8551	98.9793	99.0984	99.1802	99.2581	99.3727	99.436	99.6011	99.7194	99.8895	100
Netherlands	Male	5 to 9	Asthma	97.9731	98.2711	98.3105	98.4829	98.6938	98.7544	98.7419	98.7562	98.8035	98.8106	98.7977	98.8652	98.8782	98.8028	99.0319	99.0627	99.1476	99.2416	99.2708	99.2463	99.2901	99.256	99.1973	99.2523	99.2802	99.3834	99.3585	99.3922
Norway	Both	0 to 20	Asthma	96.3384	96.2674	96.1513	96.1043	96.0722	96.116	96.2227	96.3181	96.5061	96.6172	96.7897	96.9862	97.1412	97.334	97.5245	97.677	97.7478	97.6852	97.5528	97.3978	97.3003	97.218	97.1848	97.1803	97.197	97.2319	97.2578	97.2594
Norway	Both	1 to 4	Asthma	96.8627	96.9007	96.9334	97.0252	97.0699	97.1642	97.1752	97.1713	97.2393	97.2382	97.3481	97.4358	97.5119	97.576	97.6208	97.6501	97.6315	97.5705	97.4896	97.384	97.3419	97.3242	97.3073	97.3136	97.3302	97.3547	97.4013	97.4423
Norway	Both	10 to 14	Asthma	98.0545	98.1461	98.0528	97.9559	97.8628	97.9526	98.0489	98.1175	98.2429	98.3899	98.5756	98.722	98.6422	98.6781	98.8634	99.0217	99.089	98.9721	98.9445	98.884	98.8146	98.742	98.7731	98.8824	98.9321	98.9395	98.9172	98.9304
Norway	Both	15 to 19	Asthma	96.5811	96.7447	96.7582	96.8412	96.8947	96.8906	97.1104	97.2379	97.3696	97.4255	97.5129	97.7314	97.9787	98.2127	98.4027	98.5822	98.6611	98.6438	98.5037	98.3748	98.3536	98.3504	98.3789	98.3365	98.3062	98.2088	98.1078	98.0153
Norway	Both	5 to 9	Asthma	98.7682	98.7542	98.8689	98.9895	98.9631	98.9441	98.9993	98.9463	99.1481	99.1615	99.1791	99.2579	99.2103	99.3345	99.4233	99.4615	99.5448	99.5947	99.5355	99.4878	99.5456	99.6048	99.6268	99.6571	99.6769	99.785	99.8245	99.8114
Norway	Female	0 to 20	Asthma	96.7035	96.6173	96.5518	96.4871	96.4283	96.5011	96.6009	96.7236	96.8902	96.9813	97.1656	97.3395	97.4433	97.5382	97.6233	97.7395	97.8126	97.7914	97.7018	97.5955	97.5374	97.4823	97.444	97.4287	97.4111	97.3824	97.351	97.2764
Norway	Female	1 to 4	Asthma	96.7773	96.7393	96.7258	96.7731	96.8072	96.8955	96.9343	97.0114	97.1784	97.2688	97.4392	97.5163	97.5332	97.5113	97.4922	97.4914	97.4856	97.4975	97.5018	97.4685	97.4597	97.4312	97.3649	97.2895	97.191	97.0671	96.9459	96.7983
Norway	Female	10 to 14	Asthma	99.2291	99.3233	99.3644	99.2164	99.0888	99.2325	99.2518	99.2304	99.1989	99.1879	99.302	99.4259	99.311	99.3095	99.3835	99.5334	99.6233	99.5595	99.5278	99.512	99.5279	99.3742	99.4169	99.5764	99.6595	99.6573	99.6744	99.6804
Norway	Female	15 to 19	Asthma	96.8612	97.0552	97.1975	97.2558	97.2732	97.325	97.3876	97.415	97.4443	97.4525	97.5455	97.7093	97.8775	98.0314	98.1303	98.2397	98.3178	98.3179	98.2015	98.0788	98.0313	98.1433	98.1486	98.0956	98.0673	97.988	97.9377	97.8977
Norway	Female	5 to 9	Asthma	98.8068	98.6018	98.7397	98.919	98.8165	98.8943	99.0925	99.1453	99.1792	99.0134	99.0609	99.2073	99.3024	99.3037	99.2395	99.2976	99.3477	99.3761	99.3156	99.2688	99.3266	99.4048	99.4227	99.4753	99.5349	99.6423	99.6657	99.6434
Norway	Male	0 to 20	Asthma	96.0879	96.0455	95.8971	95.876	95.8743	95.8866	95.9892	96.0471	96.2362	96.3531	96.4937	96.6883	96.8712	97.1354	97.4077	97.5807	97.6439	97.5511	97.3953	97.2143	97.095	97.0004	96.981	96.9928	97.0463	97.1471	97.2365	97.3286
Norway	Male	1 to 4	Asthma	96.9125	97.0207	97.0964	97.2217	97.2726	97.364	97.3469	97.2672	97.2397	97.1568	97.2039	97.2924	97.4136	97.5505	97.6521	97.7093	97.6843	97.57	97.4309	97.2825	97.2232	97.2188	97.246	97.3227	97.4431	97.6101	97.8305	98.0887
Norway	Male	10 to 14	Asthma	96.8454	96.9506	96.698	96.6752	96.6362	96.6734	96.8732	97.0452	97.3622	97.7068	97.9813	98.1574	98.1198	98.2067	98.5548	98.7383	98.7893	98.6168	98.6187	98.5164	98.3414	98.3836	98.4023	98.444	98.4399	98.4471	98.3472	98.3414
Norway	Male	15 to 19	Asthma	96.0794	96.185	96.0178	96.1312	96.2318	96.1525	96.5733	96.836	97.114	97.2457	97.323	97.6052	97.9419	98.2758	98.5853	98.857	98.9423	98.9145	98.7524	98.6352	98.6626	98.483	98.5461	98.5239	98.4887	98.3624	98.1872	98.0179
Norway	Male	5 to 9	Asthma	98.271	98.452	98.5462	98.6096	98.662	98.547	98.4644	98.319	98.7044	98.9107	98.8984	98.8985	98.6959	98.9292	99.1588	99.1724	99.2882	99.3606	99.3067	99.2615	99.3204	99.3601	99.3861	99.3926	99.3684	99.4733	99.5275	99.5236
Portugal	Both	0 to 20	Asthma	97.9246	98.04	98.2358	98.2981	98.3619	98.3595	98.3027	98.2773	98.265	98.3043	98.2924	98.2655	98.2588	98.3044	98.3508	98.4323	98.5397	98.6099	98.671	98.7111	98.7336	98.7489	98.7754	98.8455	98.962	99.1228	99.2604	99.3345
Portugal	Both	1 to 4	Asthma	97.7236	97.7953	97.9356	97.9605	98.0568	98.1112	98.1564	98.322	98.4925	98.7202	98.8143	98.8997	98.9458	99.0161	99.0305	99.0163	98.9497	98.7801	98.5787	98.4092	98.3303	98.274	98.225	98.1971	98.1766	98.1677	98.1782	98.2315
Portugal	Both	10 to 14	Asthma	98.3879	98.4338	98.6022	98.6354	98.6351	98.6599	98.6246	98.5955	98.6588	98.8541	98.9459	98.9687	98.998	99.0847	99.1262	99.1549	99.1765	99.1868	99.1918	99.2235	99.2568	99.2801	99.2887	99.3457	99.4196	99.5269	99.6321	99.7879
Portugal	Both	15 to 19	Asthma	96.5025	96.7133	97.0649	97.3159	97.5735	97.6534	97.6038	97.5423	97.5045	97.4839	97.5532	97.5962	97.6629	97.7268	97.8097	97.9598	98.1899	98.4589	98.7376	98.9617	99.0978	99.186	99.2961	99.3854	99.4496	99.5224	99.5339	99.481
Portugal	Both	5 to 9	Asthma	98.9533	98.903	99.0298	99.0501	99.0553	99.1079	99.2073	99.2719	99.277	99.3571	99.4474	99.5283	99.5839	99.6536	99.6944	99.7184	99.747	99.7843	99.7927	99.8048	99.7994	99.7982	99.8095	99.8263	99.8405	99.8408	99.8621	99.8824
Portugal	Female	0 to 20	Asthma	98.3875	98.4992	98.6475	98.6278	98.6585	98.6445	98.5688	98.551	98.5372	98.5428	98.5174	98.476	98.4323	98.4277	98.431	98.4825	98.6023	98.7122	98.8213	98.8875	98.9007	98.8796	98.8741	98.9068	98.9787	99.0955	99.177	99.1888
Portugal	Female	1 to 4	Asthma	97.6112	97.6626	97.7013	97.677	97.7521	97.7838	97.8334	98.101	98.4131	98.7987	98.986	99.0613	99.0462	99.0256	98.9619	98.8824	98.8494	98.8134	98.7628	98.6796	98.5854	98.4439	98.2905	98.1394	97.973	97.7933	97.6028	97.4204
Portugal	Female	10 to 14	Asthma	99.2461	99.2425	99.3661	99.3068	99.2895	99.328	99.3261	99.2909	99.3294	99.3958	99.4776	99.5226	99.5689	99.6473	99.6773	99.7454	99.7939	99.7736	99.7828	99.8244	99.8827	99.899	99.8632	99.8775	99.9102	99.9556	99.9618	100
Portugal	Female	15 to 19	Asthma	97.2076	97.4715	97.8223	97.9247	98.1198	98.1849	98.0204	97.8216	97.6235	97.4105	97.3351	97.3403	97.3876	97.4567	97.5546	97.7037	97.9238	98.1526	98.3766	98.5223	98.5956	98.6579	98.7748	98.8896	99.0006	99.1695	99.2899	99.3745
Portugal	Female	5 to 9	Asthma	98.8941	98.8782	98.9558	98.9855	98.9492	98.9923	99.1043	99.2014	99.1647	99.2193	99.282	99.359	99.4284	99.5165	99.5501	99.5531	99.6007	99.6628	99.6498	99.6651	99.661	99.6468	99.6447	99.665	99.6721	99.6569	99.6717	99.694
Portugal	Male	0 to 20	Asthma	97.3663	97.4721	97.6965	97.8352	97.9279	97.9409	97.9093	97.876	97.8622	97.9274	97.9305	97.9253	97.961	98.058	98.1487	98.256	98.3426	98.3672	98.375	98.3862	98.4185	98.4723	98.5322	98.6372	98.7918	98.9876	99.1784	99.3256
Portugal	Male	1 to 4	Asthma	97.6495	97.7346	97.9579	98.0288	98.1394	98.2133	98.2425	98.2834	98.3034	98.3804	98.3943	98.4791	98.5676	98.7047	98.7831	98.8279	98.7477	98.4987	98.2131	98.0079	97.9538	97.9692	98.011	98.0945	98.2147	98.3841	98.6256	98.9829
Portugal	Male	10 to 14	Asthma	97.279	97.4088	97.6582	97.8274	97.8575	97.8746	97.7962	97.7668	97.8573	98.2109	98.3096	98.3218	98.3721	98.5238	98.6296	98.65	98.676	98.7674	98.8035	98.8473	98.8591	98.8909	98.9485	99.0445	99.1425	99.283	99.4409	99.6345
Portugal	Male	15 to 19	Asthma	95.3851	95.5099	95.8483	96.2932	96.6232	96.7176	96.8213	96.951	97.1474	97.4182	97.7132	97.8196	97.9146	97.9669	98.0284	98.1761	98.4197	98.7479	99.1158	99.4681	99.7122	99.8402	99.9246	99.9481	99.905	99.7985	99.6169	99.3432
Portugal	Male	5 to 9	Asthma	98.4256	98.3488	98.5284	98.5448	98.599	98.6673	98.7553	98.7894	98.8389	98.9435	99.0589	99.1444	99.191	99.2476	99.2996	99.3469	99.3566	99.3684	99.397	99.4026	99.3919	99.3985	99.4176	99.4246	99.44	99.4494	99.4685	99.4753
Spain	Both	0 to 20	Asthma	97.1906	97.3785	97.5525	97.6783	97.7885	97.8099	97.7269	97.6488	97.5668	97.4588	97.4893	97.5242	97.571	97.5957	97.668	97.6771	97.6698	97.5987	97.553	97.5567	97.5607	97.5637	97.6273	97.7252	97.8268	97.9181	98.028	98.1058
Spain	Both	1 to 4	Asthma	99.0497	99.0581	99.0464	99.0711	99.1119	99.1498	99.1756	99.2554	99.326	99.3616	99.3946	99.4346	99.4665	99.5011	99.5031	99.4301	99.296	99.1237	98.9778	98.8699	98.8315	98.8189	98.7963	98.7758	98.7278	98.6912	98.6586	98.6368
Spain	Both	10 to 14	Asthma	97.134	97.2246	97.4194	97.4829	97.5452	97.5076	97.4413	97.4723	97.521	97.5528	97.6995	97.7802	97.9619	98.0741	98.2982	98.4863	98.5839	98.5999	98.6942	98.7883	98.8041	98.8093	98.8966	98.9895	98.9859	99.0012	99.0726	99.08
Spain	Both	15 to 19	Asthma	94.943	95.3216	95.6715	95.9777	96.279	96.3586	96.2085	96.0346	95.8918	95.7431	95.9353	96.0931	96.1952	96.1629	96.3224	96.4653	96.7192	96.8664	97.0151	97.29	97.4922	97.5365	97.7063	97.8564	97.9295	97.9167	97.9577	97.9615
Spain	Both	5 to 9	Asthma	98.9196	98.9688	98.976	98.9909	98.951	99.0056	98.9949	99.019	98.974	98.9732	99.0729	99.1807	99.2114	99.3115	99.4221	99.4546	99.4945	99.482	99.5004	99.5474	99.5812	99.5772	99.5564	99.591	99.6109	99.6141	99.6311	99.6378
Spain	Female	0 to 20	Asthma	97.559	97.7745	98.0058	98.1374	98.2508	98.2558	98.106	97.9376	97.8051	97.6581	97.6085	97.676	97.7546	97.7991	97.8974	97.9582	98.0163	98.0161	98.0261	98.0681	98.0842	98.0463	98.0918	98.1454	98.1802	98.2007	98.2026	98.1531
Spain	Female	1 to 4	Asthma	98.7532	98.7227	98.6824	98.6904	98.728	98.7787	98.8411	98.9936	99.1581	99.2787	99.3565	99.4025	99.3472	99.2897	99.2413	99.1736	99.1115	99.0291	98.9632	98.9087	98.8924	98.8566	98.7704	98.6495	98.4515	98.2275	97.9629	97.6638
Spain	Female	10 to 14	Asthma	98.1968	98.2749	98.5077	98.6057	98.5622	98.4972	98.4312	98.4058	98.4621	98.5157	98.4913	98.5333	98.7056	98.7727	98.9221	99.0001	99.0359	99.0807	99.163	99.2983	99.3025	99.2304	99.3245	99.3753	99.3566	99.3912	99.4645	99.4748
Spain	Female	15 to 19	Asthma	95.7567	96.1467	96.5814	96.8281	97.1422	97.1522	96.8162	96.4457	96.1538	95.9305	95.9809	96.1723	96.3099	96.3007	96.4728	96.7119	96.9684	97.0849	97.1896	97.381	97.5228	97.4689	97.6507	97.818	97.9187	97.9755	98.0054	98.0254
Spain	Female	5 to 9	Asthma	99.093	99.1116	99.0964	99.081	99.0696	99.1078	99.0214	98.9998	99.0467	99.0256	99.04	99.1031	99.0905	99.1977	99.2845	99.2925	99.3813	99.3706	99.398	99.4152	99.4668	99.4651	99.4294	99.4562	99.484	99.4907	99.5132	99.5127
Spain	Male	0 to 20	Asthma	96.8269	96.9694	97.0663	97.1742	97.2711	97.3073	97.3007	97.3183	97.287	97.2201	97.3216	97.3252	97.3455	97.3594	97.4106	97.3768	97.3126	97.1842	97.0937	97.0636	97.0574	97.1018	97.1746	97.303	97.4542	97.5988	97.7963	97.982
Spain	Male	1 to 4	Asthma	99.0004	99.0538	99.0773	99.1199	99.1599	99.177	99.1525	99.1412	99.1104	99.0674	99.0619	99.09	99.1851	99.2933	99.3453	99.2872	99.1184	98.8984	98.7094	98.5745	98.5239	98.5331	98.5694	98.6409	98.7342	98.8759	99.0681	99.3238
Spain	Male	10 to 14	Asthma	95.8629	95.9521	96.086	96.0901	96.2938	96.2859	96.2243	96.354	96.4208	96.4515	96.8346	96.9599	97.133	97.2677	97.5556	97.8648	98.0234	97.9689	98.056	98.0683	98.0874	98.1987	98.2755	98.4347	98.4624	98.4627	98.5512	98.5771
Spain	Male	15 to 19	Asthma	93.779	94.1296	94.3504	94.7371	95.0127	95.1841	95.2918	95.39	95.4612	95.4302	95.8245	95.9336	95.9915	95.9415	96.0851	96.0825	96.322	96.51	96.7207	97.1071	97.387	97.5718	97.7014	97.7997	97.8095	97.6805	97.7196	97.6878
Spain	Male	5 to 9	Asthma	98.3483	98.4259	98.4531	98.5008	98.4266	98.4988	98.5772	98.6509	98.5111	98.5301	98.7062	98.8401	98.8878	98.9506	99.0597	99.1062	99.086	99.0704	99.0776	99.1609	99.1745	99.1723	99.1757	99.2251	99.2435	99.2524	99.273	99.2996
Sweden	Both	0 to 20	Asthma	96.8684	96.7793	96.7289	96.6655	96.7247	96.7938	96.9227	97.0642	97.1942	97.3661	97.5015	97.5751	97.6049	97.5425	97.46	97.5235	97.5389	97.5529	97.5782	97.5971	97.5972	97.5752	97.5643	97.5894	97.6298	97.6805	97.7665	97.8398
Sweden	Both	1 to 4	Asthma	98.5552	98.5719	98.6401	98.7068	98.7757	98.8195	98.8826	99.0111	99.1662	99.2906	99.3465	99.3427	99.3541	99.3591	99.353	99.3532	99.3023	99.2206	99.1119	98.9926	98.8985	98.8208	98.7307	98.6447	98.5685	98.4866	98.4167	98.3486
Sweden	Both	10 to 14	Asthma	98.4218	98.4592	98.4674	98.4264	98.5623	98.6239	98.6776	98.7132	98.5891	98.5591	98.6429	98.6928	98.749	98.6513	98.4587	98.6033	98.7476	98.7655	98.707	98.737	98.8131	98.8598	98.9032	99.0226	99.081	99.0613	99.1366	99.1921
Sweden	Both	15 to 19	Asthma	95.6891	95.7762	95.972	96.0322	96.1647	96.1604	96.2986	96.3416	96.2854	96.4125	96.4483	96.4508	96.3568	96.2261	96.238	96.4522	96.5341	96.6429	96.8368	97.0225	97.1999	97.3295	97.4905	97.6385	97.7778	97.915	98.0635	98.1598
Sweden	Both	5 to 9	Asthma	99.146	99.2401	99.2264	99.1414	99.2904	99.3861	99.349	99.2728	99.3147	99.3753	99.4854	99.5579	99.6274	99.515	99.3733	99.4878	99.5635	99.6065	99.6769	99.6719	99.6962	99.7119	99.7129	99.7241	99.741	99.7469	99.7696	99.7754
Sweden	Female	0 to 20	Asthma	97.6105	97.4562	97.3178	97.2162	97.2159	97.2333	97.2984	97.4056	97.5329	97.6811	97.7344	97.7473	97.7324	97.6147	97.546	97.6555	97.692	97.7461	97.8097	97.8727	97.9078	97.8915	97.8826	97.8863	97.8591	97.8443	97.8783	97.8904
Sweden	Female	1 to 4	Asthma	98.5057	98.4761	98.4947	98.5228	98.5581	98.5737	98.6559	98.8424	99.0566	99.2275	99.2864	99.2539	99.2271	99.2008	99.1782	99.1795	99.1633	99.1353	99.0908	99.0328	98.9803	98.8929	98.7306	98.514	98.268	97.9973	97.7174	97.4374
Sweden	Female	10 to 14	Asthma	99.41	99.352	99.4348	99.4351	99.5207	99.5854	99.5541	99.5173	99.4582	99.5523	99.4989	99.5009	99.6217	99.4918	99.3298	99.5204	99.6659	99.6884	99.5998	99.617	99.651	99.6247	99.6236	99.7605	99.7355	99.613	99.6712	99.7186
Sweden	Female	15 to 19	Asthma	96.6969	96.7796	96.7631	96.758	96.8615	96.7989	96.7473	96.6582	96.6389	96.6732	96.6367	96.5745	96.3988	96.1932	96.2754	96.5537	96.6279	96.7425	96.9173	97.0753	97.2429	97.3358	97.4918	97.6307	97.7379	97.8779	98.0306	98.1046
Sweden	Female	5 to 9	Asthma	99.5213	99.5492	99.5055	99.5271	99.5899	99.6022	99.5975	99.6444	99.6159	99.5687	99.5576	99.578	99.6162	99.5436	99.4182	99.5691	99.603	99.6232	99.6655	99.6575	99.6285	99.6402	99.6887	99.6874	99.6625	99.6717	99.7153	99.7101
Sweden	Male	0 to 20	Asthma	96.1981	96.1926	96.2447	96.2289	96.3452	96.4594	96.6386	96.798	96.9128	97.0892	97.2963	97.4267	97.5026	97.5077	97.4213	97.4327	97.4253	97.3936	97.3735	97.342	97.3044	97.2764	97.2591	97.295	97.3865	97.4809	97.5922	97.6982
Sweden	Male	1 to 4	Asthma	98.3643	98.4188	98.5222	98.6143	98.7052	98.7699	98.8097	98.871	98.9525	99.0164	99.061	99.0835	99.1295	99.1638	99.1742	99.1746	99.0992	98.981	98.8316	98.677	98.5631	98.5079	98.493	98.5297	98.6064	98.6918	98.8042	98.9188
Sweden	Male	10 to 14	Asthma	97.2781	97.5284	97.4906	97.4299	97.6746	97.738	97.8873	97.9827	97.7038	97.4586	97.7258	97.8658	97.8761	97.8693	97.674	97.7821	97.9458	97.974	97.9615	98.0051	98.1172	98.2288	98.2885	98.3367	98.4535	98.5066	98.5407	98.5398
Sweden	Male	15 to 19	Asthma	94.2535	94.3548	94.8678	95.0257	95.1919	95.2688	95.6696	95.8925	95.7704	96.0201	96.1577	96.258	96.3042	96.3065	96.2199	96.3273	96.4146	96.5035	96.7126	96.9261	97.0996	97.2644	97.3973	97.5128	97.6499	97.7341	97.8289	97.9117
Sweden	Male	5 to 9	Asthma	98.342	98.5672	98.6339	98.4683	98.7318	98.9258	98.8533	98.638	98.7498	98.9218	99.1576	99.2665	99.332	99.1337	98.9373	98.9921	99.1128	99.1872	99.2979	99.3081	99.3984	99.4234	99.374	99.3951	99.4493	99.4435	99.435	99.4427
Switzerland	Both	0 to 20	Asthma	97.0581	97.0183	97.044	97.0839	97.0658	97.1088	97.271	97.3985	97.5214	97.6127	97.7038	97.8217	97.9191	97.9706	98.0098	98.0666	98.0797	98.0406	97.9628	97.8518	97.7994	97.7581	97.7132	97.6653	97.6485	97.6391	97.6339	97.6225
Switzerland	Both	1 to 4	Asthma	98.7388	98.7334	98.7248	98.7322	98.7419	98.7462	98.7722	98.8335	98.9189	98.9938	99.0236	99.0348	99.0586	99.0769	99.0811	99.0657	98.9861	98.8294	98.6616	98.5138	98.4408	98.4038	98.3662	98.329	98.2996	98.2809	98.2827	98.2967
Switzerland	Both	10 to 14	Asthma	97.595	97.4828	97.5074	97.607	97.3924	97.5296	97.7848	97.8324	97.8107	97.8466	97.9469	98.2447	98.509	98.4455	98.4121	98.5666	98.6959	98.7707	98.8137	98.7817	98.8679	98.8765	98.9317	98.9676	98.9461	98.9198	98.9675	98.9851
Switzerland	Both	15 to 19	Asthma	95.8278	96.047	96.4084	96.7101	96.727	96.5587	96.7386	96.8205	96.9539	96.9571	97.0382	97.1016	97.1335	97.2039	97.2479	97.2825	97.3782	97.4976	97.6262	97.6654	97.7802	97.9367	97.9889	97.9411	98.0074	98.0423	98.0704	98.0478
Switzerland	Both	5 to 9	Asthma	99.2129	99.1428	99.1575	99.0912	99.2163	99.3414	99.4467	99.5115	99.5313	99.5518	99.5947	99.6738	99.672	99.69	99.7078	99.6888	99.7098	99.7452	99.7664	99.7784	99.78	99.7722	99.7898	99.8028	99.8011	99.8125	99.8246	99.8315
Switzerland	Female	0 to 20	Asthma	97.4202	97.3975	97.3831	97.4334	97.445	97.4965	97.5988	97.7333	97.9465	98.0307	98.1209	98.2039	98.226	98.2025	98.1423	98.1571	98.1837	98.2013	98.2073	98.1538	98.1265	98.1072	98.0471	97.9367	97.8573	97.7796	97.6925	97.5846
Switzerland	Female	1 to 4	Asthma	98.5281	98.4527	98.4061	98.3891	98.385	98.3889	98.4726	98.6475	98.8897	99.1128	99.1984	99.1769	99.1258	99.0425	98.956	98.8872	98.843	98.7952	98.7602	98.7155	98.6606	98.5655	98.4335	98.2674	98.0784	97.8699	97.6513	97.4249
Switzerland	Female	10 to 14	Asthma	98.6271	98.5892	98.4736	98.474	98.4395	98.5879	98.5501	98.4888	98.6338	98.6207	98.7041	98.9898	99.2239	99.083	98.9052	99.1203	99.2152	99.2491	99.3132	99.3106	99.3975	99.4168	99.4251	99.4042	99.3502	99.3043	99.3693	99.388
Switzerland	Female	15 to 19	Asthma	96.1944	96.408	96.6938	97.0143	97.0482	97.0101	97.0455	97.0343	97.1294	96.9326	96.9643	97.0158	96.9701	97.0471	97.0541	96.972	97.0577	97.2082	97.349	97.3632	97.4457	97.6742	97.7859	97.7054	97.7784	97.8417	97.8933	97.9306
Switzerland	Female	5 to 9	Asthma	99.17	99.1892	99.1895	99.255	99.3494	99.3252	99.3902	99.4204	99.4608	99.5065	99.5334	99.5423	99.5221	99.5572	99.525	99.5512	99.5911	99.6166	99.638	99.6186	99.6435	99.6373	99.6375	99.6643	99.6614	99.6884	99.7078	99.6875
Switzerland	Male	0 to 20	Asthma	96.7097	96.6611	96.7259	96.7552	96.7117	96.7418	96.9445	97.052	97.0781	97.1671	97.2501	97.3881	97.5445	97.6596	97.789	97.8815	97.8843	97.8002	97.6568	97.5081	97.4421	97.3868	97.3631	97.3815	97.4292	97.4903	97.573	97.6702
Switzerland	Male	1 to 4	Asthma	98.6697	98.7292	98.7573	98.7874	98.8092	98.8137	98.7813	98.7291	98.6692	98.6163	98.6007	98.6348	98.7122	98.8082	98.8863	98.9193	98.8235	98.6019	98.3549	98.1502	98.0754	98.0887	98.132	98.2079	98.3242	98.4878	98.7169	99.0063
Switzerland	Male	10 to 14	Asthma	96.3098	96.1002	96.2962	96.5197	96.068	96.1931	96.8241	97.0058	96.7668	96.8647	96.9889	97.3181	97.6368	97.6794	97.8343	97.9238	98.1088	98.2523	98.2816	98.2246	98.3181	98.315	98.437	98.5551	98.5848	98.5899	98.6252	98.6499
Switzerland	Male	15 to 19	Asthma	95.1838	95.3954	95.8386	96.1066	96.1057	95.7804	96.1371	96.3431	96.5334	96.8269	96.9848	97.062	97.1982	97.254	97.3475	97.5427	97.6546	97.7404	97.862	97.9478	98.1088	98.1504	98.1096	98.1051	98.1505	98.1305	98.1134	98.003
Switzerland	Male	5 to 9	Asthma	98.8317	98.673	98.7016	98.5005	98.6531	98.93	99.0746	99.1739	99.1718	99.1649	99.2239	99.3724	99.385	99.3777	99.4418	99.3744	99.3764	99.4238	99.447	99.4939	99.4718	99.4628	99.499	99.4986	99.5004	99.496	99.5007	99.5391
United Kingdom	Both	0 to 20	Asthma	96.8485	96.9645	97.1853	97.3043	97.4604	97.5888	97.6952	97.7574	97.7747	97.6639	97.6292	97.5976	97.5819	97.6071	97.657	97.6104	97.5233	97.5182	97.5173	97.5279	97.5353	97.5268	97.504	97.501	97.4791	97.5076	97.5753	97.5652
United Kingdom	Both	1 to 4	Asthma	97.5671	97.6241	97.7086	97.7677	97.8123	97.8528	97.8764	97.9883	98.1008	98.187	98.2453	98.2425	98.263	98.2379	98.2514	98.2183	98.1322	98.0134	97.8906	97.7971	97.734	97.6888	97.6704	97.6662	97.6603	97.6776	97.7345	97.7698
United Kingdom	Both	10 to 14	Asthma	96.6883	96.9386	97.3301	97.3386	97.5578	97.7308	97.8652	97.8688	97.8175	97.6713	97.5895	97.506	97.3338	97.2848	97.3034	97.1862	97.0807	97.2649	97.5562	97.6973	97.8072	97.9054	97.8975	97.8948	97.8946	97.971	98.1158	98.119
United Kingdom	Both	15 to 19	Asthma	95.7831	96.197	96.8626	97.2991	97.6708	97.7388	97.6615	97.4359	97.2613	96.746	96.5965	96.514	96.425	96.4801	96.5771	96.6631	96.7868	97.086	97.408	97.7808	98.0942	98.3202	98.437	98.439	98.3496	98.2766	98.1375	97.9417
United Kingdom	Both	5 to 9	Asthma	97.9311	97.9766	98.2304	98.418	98.5341	98.6357	98.6651	98.5964	98.5258	98.4794	98.4604	98.3844	98.3766	98.3599	98.4541	98.4749	98.3898	98.4077	98.4122	98.5546	98.6737	98.7322	98.7782	98.8823	98.8878	98.9219	99.0704	99.0241
United Kingdom	Female	0 to 20	Asthma	97.4875	97.5882	97.7179	97.7937	97.9617	98.0411	98.1098	98.1292	98.0554	97.8731	97.7837	97.6706	97.6052	97.5643	97.5568	97.4752	97.5029	97.6296	97.7441	97.8353	97.8535	97.8801	97.8562	97.821	97.7618	97.7359	97.7701	97.6582
United Kingdom	Female	1 to 4	Asthma	97.6509	97.6214	97.6394	97.6717	97.7064	97.7317	97.7944	97.9983	98.2343	98.4681	98.5858	98.5357	98.4911	98.3887	98.3144	98.2185	98.1581	98.1391	98.1261	98.0979	98.0223	97.9159	97.7999	97.6835	97.5496	97.4213	97.3216	97.1511
United Kingdom	Female	10 to 14	Asthma	97.8236	98.0205	98.2707	98.1557	98.3433	98.36	98.4212	98.4092	98.2899	98.1388	98.066	97.9906	97.8698	97.8721	97.9946	97.9213	97.9256	98.0955	98.3589	98.4745	98.5566	98.7054	98.7368	98.694	98.7037	98.6822	98.7725	98.6316
United Kingdom	Female	15 to 19	Asthma	96.718	97.1871	97.602	97.9737	98.3196	98.2987	97.9972	97.4417	96.9432	96.3179	96.1242	95.9894	95.9682	96.0258	96.116	96.218	96.5172	96.9339	97.3047	97.6941	97.9136	98.1753	98.3404	98.3702	98.2693	98.2408	98.1803	97.9703
United Kingdom	Female	5 to 9	Asthma	98.2496	98.2769	98.4587	98.5672	98.7091	98.7038	98.6769	98.6386	98.5081	98.365	98.2352	98.0754	98.1423	98.2039	98.3056	98.3128	98.3653	98.4513	98.4345	98.5208	98.652	98.7538	98.7323	98.8107	98.8351	98.8737	99.0969	99.0343
United Kingdom	Male	0 to 20	Asthma	96.224	96.347	96.641	96.7929	96.9224	97.0852	97.2123	97.2992	97.3858	97.3353	97.3472	97.3955	97.4381	97.5399	97.6611	97.6709	97.4964	97.3782	97.2763	97.2156	97.2193	97.1777	97.1604	97.1927	97.2127	97.2952	97.3894	97.4845
United Kingdom	Male	1 to 4	Asthma	97.3752	97.5121	97.6559	97.7381	97.7894	97.8413	97.8191	97.826	97.8195	97.7879	97.8011	97.8287	97.8894	97.9198	97.9992	98.0208	97.9291	97.7541	97.5686	97.4432	97.401	97.4096	97.4754	97.5701	97.6836	97.8447	98.0685	98.3456
United Kingdom	Male	10 to 14	Asthma	95.2681	95.5504	96.1091	96.2521	96.4811	96.8268	97.0424	97.0948	97.1788	97.0765	96.996	96.9195	96.7387	96.7134	96.7019	96.6198	96.4531	96.7442	97.1511	97.3782	97.5527	97.5619	97.4551	97.4575	97.3522	97.4622	97.5254	97.5109
United Kingdom	Male	15 to 19	Asthma	94.2517	94.5667	95.5617	96.0676	96.4534	96.6361	96.8722	97.1606	97.5594	97.3428	97.354	97.4088	97.2495	97.3236	97.4434	97.5036	97.3216	97.398	97.6149	97.9338	98.3926	98.5242	98.5238	98.4519	98.3606	98.1849	97.8931	97.6862
United Kingdom	Male	5 to 9	Asthma	97.0096	97.0655	97.3872	97.6554	97.7446	97.9604	98.0591	97.9813	97.9922	98.0499	98.1357	98.1361	98.0628	97.9739	98.0578	98.0895	97.8776	97.8284	97.8502	98.0445	98.1463	98.156	98.2713	98.399	98.3827	98.4088	98.4656	98.4337
Southern Latin America	Both	0 to 20	Asthma	94.5257	94.5883	94.653	94.7545	94.9099	95.0244	95.1162	95.2801	95.3812	95.5344	95.6155	95.6198	95.641	95.6824	95.7226	95.7507	95.7483	95.7343	95.7476	95.7272	95.7057	95.6603	95.6281	95.6143	95.6427	95.6976	95.7568	95.8407
Southern Latin America	Both	1 to 4	Asthma	97.4726	97.4962	97.5446	97.5937	97.6487	97.673	97.7119	97.8052	97.8613	97.9588	97.9986	98.0242	98.0625	98.1074	98.1548	98.1689	98.0818	97.8862	97.6755	97.5039	97.4206	97.4017	97.4002	97.4138	97.4437	97.5031	97.5938	97.7252
Southern Latin America	Both	10 to 14	Asthma	96.7629	96.8654	96.8762	96.9881	97.2506	97.4132	97.4682	97.6882	97.8685	97.9889	98.13	98.1004	98.1082	98.1919	98.2613	98.312	98.2435	98.2592	98.4007	98.514	98.5742	98.5835	98.6558	98.6725	98.7352	98.8127	98.8538	98.8833
Southern Latin America	Both	15 to 19	Asthma	93.3868	93.5578	93.663	93.8272	94.0077	94.2256	94.3641	94.5468	94.5993	94.8506	94.8939	94.8119	94.8177	94.9785	95.0627	95.0715	95.1697	95.2309	95.4023	95.4745	95.5894	95.6345	95.6549	95.694	95.7971	95.8676	95.8958	95.9452
Southern Latin America	Both	5 to 9	Asthma	98.5364	98.5668	98.6094	98.6899	98.8899	99.0022	99.0214	99.0979	99.108	99.1988	99.2381	99.2139	99.2491	99.2421	99.2796	99.3401	99.3465	99.3947	99.4429	99.4548	99.5008	99.5238	99.5552	99.5671	99.5568	99.5842	99.5977	99.6231
Southern Latin America	Female	0 to 20	Asthma	95.6405	95.6895	95.7914	95.881	96.026	96.1134	96.184	96.3468	96.4948	96.6318	96.6973	96.6679	96.6743	96.6951	96.718	96.7494	96.7658	96.8073	96.9008	96.911	96.9008	96.8359	96.7718	96.712	96.6768	96.6548	96.6192	96.5817
Southern Latin America	Female	1 to 4	Asthma	97.4206	97.381	97.4053	97.4275	97.473	97.4971	97.5727	97.765	97.9649	98.1794	98.2838	98.2835	98.2632	98.2368	98.2266	98.2109	98.1743	98.1071	98.0244	97.9297	97.8424	97.7425	97.6409	97.531	97.3968	97.258	97.1108	96.9529
Southern Latin America	Female	10 to 14	Asthma	98.1818	98.2061	98.2854	98.3761	98.502	98.541	98.5296	98.6831	98.9169	98.9514	99.0034	98.877	98.8549	98.8582	98.9249	99.0086	98.9035	98.874	98.9826	99.0722	99.1182	99.1235	99.2158	99.1767	99.227	99.301	99.3182	99.3069
Southern Latin America	Female	15 to 19	Asthma	94.6153	94.8775	95.2149	95.4752	95.7712	95.9199	95.9462	95.9496	95.9181	95.9693	95.9347	95.8797	95.909	96.0604	96.0551	96.0934	96.1696	96.1948	96.3821	96.3725	96.4646	96.5513	96.5669	96.6409	96.7314	96.8047	96.8685	96.9364
Southern Latin America	Female	5 to 9	Asthma	98.5252	98.6138	98.7016	98.7484	98.9298	99.0265	98.9991	99.0699	99.0993	99.1665	99.1801	99.1205	99.1558	99.1477	99.2024	99.2262	99.2258	99.2763	99.3309	99.3149	99.3749	99.399	99.4314	99.4606	99.4614	99.491	99.5016	99.5193
Southern Latin America	Male	0 to 20	Asthma	93.8714	93.9383	93.9633	94.0656	94.2163	94.3438	94.4461	94.5985	94.6525	94.8092	94.8978	94.9301	94.9621	95.0185	95.0711	95.0952	95.0828	95.0343	94.9918	94.9574	94.9307	94.9025	94.8947	94.9119	94.9795	95.0805	95.1997	95.3652
Southern Latin America	Male	1 to 4	Asthma	97.3892	97.4592	97.5244	97.5914	97.6506	97.6737	97.6806	97.6927	97.6444	97.66	97.658	97.6979	97.7669	97.8489	97.9257	97.9573	97.8541	97.6107	97.3569	97.1667	97.0966	97.1271	97.1852	97.2723	97.4033	97.5885	97.8386	98.1782
Southern Latin America	Male	10 to 14	Asthma	94.6247	94.8333	94.7485	94.8956	95.3607	95.7059	95.8722	96.2233	96.3693	96.644	96.9254	97.0228	97.0527	97.2256	97.2751	97.2649	97.2217	97.2671	97.4212	97.5405	97.6089	97.6223	97.6675	97.7642	97.8482	97.9373	98.0194	98.1167
Southern Latin America	Male	15 to 19	Asthma	91.818	91.9052	91.7155	91.7949	91.8416	92.1656	92.4155	92.7607	92.844	93.3334	93.4783	93.3688	93.3605	93.5547	93.8001	93.7756	93.8974	93.9974	94.1133	94.298	94.4382	94.417	94.4501	94.4391	94.5677	94.6453	94.6371	94.6833
Southern Latin America	Male	5 to 9	Asthma	98.241	98.2095	98.2029	98.3163	98.5301	98.6559	98.7214	98.7988	98.7863	98.8967	98.9589	98.9694	99.0071	99.0058	99.0307	99.129	99.1405	99.1831	99.2214	99.2575	99.2879	99.3094	99.3389	99.3323	99.3096	99.333	99.3475	99.3786
Argentina	Both	0 to 20	Asthma	94.2273	94.3039	94.4019	94.5405	94.7242	94.8552	94.9426	95.1104	95.1806	95.3185	95.3639	95.3404	95.3438	95.3979	95.4501	95.475	95.4781	95.5036	95.5655	95.592	95.6006	95.5673	95.5414	95.5222	95.5385	95.5934	95.6514	95.7365
Argentina	Both	1 to 4	Asthma	97.3072	97.3496	97.4385	97.5262	97.6115	97.6529	97.6926	97.7913	97.8368	97.9388	97.9705	97.9911	98.0321	98.0918	98.1482	98.165	98.0718	97.874	97.6613	97.4944	97.4154	97.3994	97.403	97.4173	97.4476	97.5116	97.6062	97.7412
Argentina	Both	10 to 14	Asthma	96.3079	96.3885	96.376	96.5096	96.8028	97.0345	97.1637	97.4642	97.6538	97.7373	97.8635	97.8546	97.8639	97.9941	98.0518	98.0867	98.0021	98.0608	98.2612	98.3877	98.4461	98.4807	98.5807	98.6069	98.6503	98.7231	98.7638	98.7957
Argentina	Both	15 to 19	Asthma	92.7479	92.8764	92.9903	93.2185	93.4295	93.6981	93.8355	94.0139	94.0439	94.3385	94.3127	94.1556	94.1277	94.3551	94.514	94.5299	94.6387	94.7723	95.0219	95.1682	95.3241	95.3736	95.3989	95.4517	95.5491	95.6507	95.6866	95.7386
Argentina	Both	5 to 9	Asthma	98.2517	98.2559	98.3121	98.4223	98.6926	98.8408	98.8627	98.9763	98.9765	99.0827	99.1133	99.0841	99.1279	99.1227	99.1931	99.2384	99.2502	99.3242	99.3851	99.4048	99.4629	99.487	99.5324	99.5362	99.5199	99.5514	99.5642	99.5943
Argentina	Female	0 to 20	Asthma	95.4085	95.4733	95.6203	95.7414	95.902	95.993	96.0605	96.2167	96.3479	96.4581	96.4817	96.4144	96.3979	96.4268	96.4591	96.4988	96.5196	96.6069	96.755	96.8012	96.82	96.7686	96.7139	96.6496	96.5952	96.5759	96.5398	96.4976
Argentina	Female	1 to 4	Asthma	97.2675	97.2375	97.3015	97.3538	97.4262	97.4669	97.5444	97.742	97.9404	98.1619	98.2573	98.2456	98.2254	98.2053	98.2067	98.1923	98.1529	98.0876	98.002	97.9089	97.8277	97.729	97.633	97.5238	97.3889	97.2557	97.1137	96.9538
Argentina	Female	10 to 14	Asthma	97.9293	97.9412	98.0513	98.1781	98.2703	98.3417	98.4157	98.6283	98.8926	98.8721	98.9202	98.783	98.7314	98.7627	98.8281	98.9407	98.8074	98.7888	98.938	99.0069	99.0382	99.1006	99.2398	99.1909	99.213	99.2959	99.3168	99.2909
Argentina	Female	15 to 19	Asthma	94.2923	94.5317	94.8985	95.1891	95.5147	95.6688	95.701	95.6932	95.6734	95.7344	95.633	95.5003	95.4643	95.6538	95.6677	95.7371	95.8209	95.9439	96.2376	96.2711	96.3999	96.4744	96.485	96.5867	96.6483	96.7402	96.8034	96.8565
Argentina	Female	5 to 9	Asthma	98.2853	98.3757	98.482	98.5472	98.779	98.8962	98.8617	98.9482	98.9936	99.0755	99.0674	98.9981	99.063	99.0509	99.1242	99.1347	99.136	99.2142	99.2822	99.272	99.3517	99.38	99.4341	99.4582	99.4426	99.477	99.482	99.5052
Argentina	Male	0 to 20	Asthma	93.538	93.6139	93.6575	93.7986	93.9866	94.1419	94.2399	94.4064	94.4214	94.576	94.6388	94.6558	94.6771	94.75	94.8166	94.8288	94.8223	94.8039	94.7992	94.8143	94.814	94.7951	94.7902	94.8021	94.8653	94.9644	95.0822	95.2542
Argentina	Male	1 to 4	Asthma	97.2258	97.318	97.4203	97.5284	97.6179	97.6573	97.6645	97.6822	97.6187	97.6381	97.6305	97.6707	97.7434	97.8442	97.9271	97.9626	97.8518	97.6036	97.3481	97.1638	97.0963	97.1306	97.1934	97.2816	97.4137	97.6029	97.8554	98.2011
Argentina	Male	10 to 14	Asthma	93.8847	94.067	93.8909	94.0449	94.6356	95.1061	95.332	95.7899	95.9101	96.1674	96.4175	96.5818	96.6581	96.9038	96.9253	96.8361	96.7868	96.9146	97.1491	97.3268	97.4125	97.4093	97.4583	97.5944	97.6735	97.7408	97.8183	97.9439
Argentina	Male	15 to 19	Asthma	90.6865	90.7137	90.5077	90.7084	90.7894	91.2347	91.4728	91.8229	91.8276	92.4077	92.4832	92.3098	92.3221	92.6222	93.0239	92.9664	93.1031	93.2303	93.3725	93.6778	93.8638	93.8739	93.929	93.9082	94.0701	94.1973	94.2093	94.2849
Argentina	Male	5 to 9	Asthma	97.928	97.8394	97.8395	97.9927	98.2956	98.4723	98.5506	98.6874	98.6404	98.7677	98.8342	98.8435	98.8677	98.8723	98.9427	99.0237	99.0442	99.1105	99.1607	99.2067	99.2412	99.2607	99.2964	99.279	99.2608	99.287	99.3058	99.34
Chile	Both	0 to 20	Asthma	95.1778	95.1976	95.2013	95.2547	95.3382	95.4426	95.557	95.7258	95.9184	96.1216	96.2729	96.3459	96.41	96.4502	96.464	96.4993	96.4834	96.4008	96.2773	96.1209	96.0158	95.9355	95.887	95.8858	95.921	95.9794	96.0471	96.1357
Chile	Both	1 to 4	Asthma	97.8779	97.8418	97.8071	97.8063	97.806	97.8081	97.8355	97.9072	97.9879	98.0804	98.1403	98.1737	98.2152	98.2474	98.2688	98.2848	98.2061	98.0105	97.785	97.5905	97.4922	97.4585	97.436	97.4379	97.4561	97.5007	97.5803	97.6993
Chile	Both	10 to 14	Asthma	97.9948	98.1998	98.285	98.3745	98.4286	98.4659	98.4669	98.5557	98.7067	98.8189	98.9041	98.8577	98.857	98.897	98.9268	98.9772	98.9721	98.99	99.0028	99.0211	99.0668	99.06	99.0909	99.1045	99.1472	99.2075	99.2359	99.2706
Chile	Both	15 to 19	Asthma	94.9214	95.2088	95.3472	95.4585	95.6084	95.7462	95.8401	95.9611	96.111	96.2904	96.4281	96.4906	96.5289	96.5202	96.4485	96.4359	96.4557	96.4098	96.393	96.3408	96.4008	96.468	96.5062	96.5234	96.5789	96.5835	96.5959	96.6592
Chile	Both	5 to 9	Asthma	99.2362	99.3097	99.37	99.4001	99.4294	99.4856	99.4769	99.485	99.503	99.5696	99.6022	99.5942	99.6141	99.6262	99.6046	99.6445	99.6282	99.6531	99.6789	99.6708	99.6944	99.6964	99.6942	99.7225	99.6925	99.7087	99.7241	99.7397
Chile	Female	0 to 20	Asthma	96.1967	96.2142	96.2164	96.2561	96.3457	96.4529	96.5642	96.7435	96.9592	97.172	97.3205	97.3796	97.4366	97.4648	97.4656	97.4853	97.4892	97.447	97.3883	97.2922	97.2051	97.1032	97.0195	96.966	96.9459	96.9177	96.8923	96.8803
Chile	Female	1 to 4	Asthma	97.7598	97.6853	97.6352	97.6184	97.6156	97.6146	97.6778	97.8492	98.0641	98.2753	98.3988	98.4286	98.4254	98.4108	98.3814	98.3783	98.3463	98.2634	98.1561	98.039	97.9297	97.8211	97.6975	97.5701	97.432	97.2854	97.1308	96.9796
Chile	Female	10 to 14	Asthma	98.9588	99.0951	99.1264	99.1487	99.1787	99.2129	99.19	99.2235	99.3776	99.4933	99.4886	99.4016	99.4423	99.4554	99.4306	99.4369	99.4093	99.4046	99.4147	99.4802	99.5388	99.5157	99.5289	99.5005	99.5327	99.533	99.5274	99.5846
Chile	Female	15 to 19	Asthma	95.7399	96.0998	96.3299	96.5472	96.8048	96.9905	96.9744	96.91	96.8892	96.904	97.0087	97.0978	97.187	97.2485	97.2404	97.2352	97.2108	97.063	96.9921	96.9216	96.9669	97.0361	97.0828	97.1166	97.2238	97.2692	97.3368	97.4459
Chile	Female	5 to 9	Asthma	99.1178	99.1982	99.2713	99.2998	99.3568	99.4102	99.3972	99.4225	99.4242	99.4726	99.4942	99.4664	99.4806	99.4874	99.497	99.4928	99.4949	99.5197	99.5419	99.5114	99.5382	99.5373	99.5356	99.5837	99.5563	99.5509	99.5792	99.5996
Chile	Male	0 to 20	Asthma	94.5654	94.5884	94.5948	94.6552	94.7244	94.8143	94.9191	95.0622	95.2161	95.3906	95.5274	95.602	95.6638	95.7093	95.7319	95.777	95.7504	95.6543	95.5042	95.3267	95.2231	95.1669	95.1468	95.1799	95.2449	95.3563	95.481	95.6321
Chile	Male	1 to 4	Asthma	97.82	97.8214	97.8057	97.8206	97.8246	97.8295	97.8253	97.8138	97.7909	97.7965	97.8102	97.8409	97.9048	97.9606	98.0097	98.0347	97.9399	97.7068	97.446	97.2345	97.1557	97.1685	97.2081	97.2891	97.4049	97.5736	97.8136	98.1331
Chile	Male	10 to 14	Asthma	96.4595	96.737	96.8851	97.0669	97.1559	97.1985	97.2538	97.4741	97.6831	97.8424	98.0771	98.081	98.0071	98.0699	98.1632	98.2679	98.279	98.2992	98.2798	98.1989	98.2073	98.2135	98.2618	98.3286	98.3841	98.5303	98.6112	98.6227
Chile	Male	15 to 19	Asthma	93.946	94.1684	94.2292	94.2379	94.2692	94.3413	94.5408	94.826	95.1335	95.5006	95.659	95.6803	95.6572	95.5711	95.4376	95.4305	95.5109	95.6076	95.6554	95.6213	95.6969	95.7601	95.7879	95.7856	95.7677	95.7247	95.6721	95.6926
Chile	Male	5 to 9	Asthma	99.0109	99.0799	99.1282	99.1618	99.161	99.22	99.2152	99.2014	99.2329	99.3142	99.3569	99.3716	99.4049	99.4319	99.3872	99.4736	99.4376	99.4581	99.482	99.4918	99.5098	99.5139	99.5102	99.5162	99.4824	99.5196	99.5196	99.53
Uruguay	Both	0 to 20	Asthma	94.8327	94.9302	94.9271	94.8672	95.0464	95.0335	95.0625	95.1425	95.154	95.2576	95.4413	95.5001	95.595	95.5731	95.6627	95.7617	95.8075	95.6594	95.6895	95.6869	95.6613	95.6221	95.5917	95.5989	95.7573	95.803	95.8438	95.8917
Uruguay	Both	1 to 4	Asthma	97.3324	97.4011	97.4062	97.2819	97.2923	97.2532	97.3544	97.5028	97.5751	97.6608	97.7139	97.7765	97.7887	97.728	97.7812	97.7585	97.7129	97.537	97.3979	97.2498	97.1674	97.171	97.1959	97.253	97.3348	97.3976	97.4859	97.6248
Uruguay	Both	10 to 14	Asthma	96.8292	96.8092	96.7125	96.614	97.2428	97.1633	96.6936	96.5619	96.6331	96.9991	97.4048	97.1468	97.1268	96.9082	97.327	97.627	97.5285	97.1744	97.3415	97.802	97.9993	97.8048	97.7314	97.6587	98.0602	98.2746	98.3646	98.3111
Uruguay	Both	15 to 19	Asthma	93.2137	93.5587	93.763	93.8355	94.0844	94.2087	94.4583	94.7202	94.4107	94.3041	94.5421	94.6119	94.8124	94.8956	94.7137	94.5822	94.8539	94.63	94.9031	94.8222	94.824	94.7935	94.7519	94.8118	95.2717	95.3176	95.3582	95.3396
Uruguay	Both	5 to 9	Asthma	98.5084	98.6313	98.4689	98.4267	98.5833	98.5171	98.5939	98.5683	98.6349	98.6876	98.8834	98.8737	98.9208	98.8573	98.8398	99.1818	99.2556	99.1453	99.1616	99.1731	99.1666	99.2584	99.2479	99.2751	99.4088	99.4235	99.4315	99.4432
Uruguay	Female	0 to 20	Asthma	95.6645	95.6847	95.7592	95.7488	95.9742	95.9352	95.8488	95.9941	96.0092	96.1023	96.2717	96.3063	96.3955	96.3482	96.4213	96.4672	96.5339	96.4346	96.552	96.5898	96.5599	96.4929	96.401	96.3763	96.5309	96.504	96.4293	96.3323
Uruguay	Female	1 to 4	Asthma	97.4649	97.4579	97.3973	97.2803	97.2801	97.2571	97.3862	97.6314	97.7883	97.9535	98.0839	98.0996	98.0262	97.8951	97.8393	97.7682	97.7481	97.7102	97.749	97.7119	97.6324	97.5488	97.4734	97.4425	97.3382	97.1588	96.9729	96.8123
Uruguay	Female	10 to 14	Asthma	97.8829	97.6515	97.5555	97.4925	98.2305	97.9535	97.149	97.1212	97.2699	97.3952	97.6369	97.3616	97.2893	96.9066	97.4501	97.6412	97.5363	97.3619	97.5368	98.0376	98.2461	97.6833	97.5288	97.5644	98.0618	98.3384	98.3954	98.2452
Uruguay	Female	15 to 19	Asthma	93.1678	93.4224	94.098	94.4183	94.7061	94.7259	94.7733	94.9841	94.6139	94.563	94.5381	94.6674	95.1409	95.2093	94.8731	94.6314	95.0363	94.7655	95.0206	94.8435	94.7841	95.1633	95.1469	95.1126	95.5096	95.4988	95.5551	95.6196
Uruguay	Female	5 to 9	Asthma	98.4738	98.5695	98.5267	98.4308	98.5938	98.6302	98.578	98.6815	98.6661	98.6786	98.9237	98.855	98.6994	98.7087	98.7943	99.1045	99.1092	98.9847	99.0361	99.0178	98.9675	99.0391	98.9321	98.9295	99.2603	99.3842	99.3788	99.3096
Uruguay	Male	0 to 20	Asthma	94.3553	94.5088	94.4395	94.3405	94.4656	94.4744	94.6002	94.623	94.6356	94.7441	94.9263	94.9981	95.0875	95.0849	95.1803	95.3147	95.3454	95.1787	95.1487	95.1245	95.109	95.093	95.1101	95.1352	95.2758	95.3645	95.4829	95.6334
Uruguay	Male	1 to 4	Asthma	97.1157	97.2309	97.2808	97.1605	97.178	97.1302	97.2048	97.2783	97.2931	97.3273	97.3315	97.4194	97.4811	97.4649	97.5828	97.5952	97.5482	97.3179	97.102	96.9158	96.8445	96.8978	96.9759	97.0745	97.2585	97.4649	97.7265	98.0724
Uruguay	Male	10 to 14	Asthma	95.3588	95.6077	95.4924	95.3314	95.8141	96.0029	96.0024	95.7474	95.7396	96.4696	97.1037	96.8142	96.7941	96.7133	96.9065	97.3252	97.2274	96.6302	96.8031	97.2333	97.4255	97.7175	97.7478	97.5293	97.8145	97.9516	98.087	98.1602
Uruguay	Male	15 to 19	Asthma	93.6139	94.0695	93.5639	93.2901	93.4878	93.7553	94.2602	94.5465	94.3158	94.113	94.7258	94.6986	94.4832	94.5985	94.6658	94.7101	94.7757	94.6352	94.9175	94.9884	95.0859	94.4226	94.3465	94.5494	95.0781	95.2104	95.232	95.104
Uruguay	Male	5 to 9	Asthma	98.2136	98.3651	98.0887	98.0985	98.2452	98.076	98.273	98.1067	98.2356	98.3098	98.4469	98.4878	98.7228	98.5912	98.4778	98.8479	98.9865	98.8897	98.8751	98.9155	98.9508	99.0615	99.1405	99.1957	99.1475	99.0601	99.0794	99.1661
High-income North America	Both	0 to 20	Asthma	94.0234	93.9695	93.9638	93.9165	93.9194	93.9618	94.0501	94.214	94.3488	94.4881	94.5742	94.5972	94.4986	94.4433	94.4041	94.3637	94.3594	94.3171	94.3147	94.3201	94.3515	94.3522	94.4069	94.4349	94.4648	94.4418	94.4441	94.484
High-income North America	Both	1 to 4	Asthma	96.5566	96.6393	96.7274	96.7944	96.8591	96.9073	96.9194	96.9315	96.933	96.9532	96.9579	96.9765	96.979	97.0073	97.0293	97.0198	97.0014	96.9317	96.876	96.8365	96.8263	96.8187	96.8142	96.8094	96.8151	96.8156	96.8225	96.8482
High-income North America	Both	10 to 14	Asthma	96.1594	96.1325	96.1653	95.9867	95.8911	95.8389	95.9222	96.0958	96.1443	96.2518	96.3681	96.5224	96.4212	96.4438	96.5382	96.6122	96.7158	96.6786	96.7291	96.7748	96.8323	96.8019	96.8576	96.7974	96.7792	96.6852	96.7423	96.8408
High-income North America	Both	15 to 19	Asthma	92.9702	92.5075	92.2085	91.7666	91.4448	91.3745	91.7605	92.4144	92.8956	93.284	93.5602	93.605	93.4307	93.2888	93.2057	93.1529	93.1072	93.0983	93.1423	93.1861	93.283	93.2761	93.3528	93.3928	93.3699	93.2736	93.2384	93.2873
High-income North America	Both	5 to 9	Asthma	98.6412	98.6332	98.6383	98.5922	98.5836	98.5889	98.5102	98.4809	98.4381	98.4436	98.4644	98.519	98.4864	98.5018	98.4779	98.4298	98.435	98.4138	98.4559	98.47	98.517	98.4771	98.486	98.4535	98.4801	98.44	98.4481	98.5138
High-income North America	Female	0 to 20	Asthma	94.8757	94.756	94.6553	94.5518	94.5213	94.5281	94.5752	94.713	94.827	94.9342	95.0008	95.0183	94.9502	94.9054	94.8543	94.8271	94.8143	94.7373	94.6776	94.6392	94.6601	94.6591	94.6835	94.7057	94.7404	94.7294	94.7475	94.8068
High-income North America	Female	1 to 4	Asthma	96.4996	96.5349	96.5856	96.6453	96.7106	96.7755	96.809	96.8635	96.9067	96.958	96.9807	97.0063	97.0101	97.0369	97.0418	97.0296	97.0204	96.9667	96.929	96.8929	96.8692	96.8347	96.7949	96.7415	96.6824	96.6128	96.5382	96.4683
High-income North America	Female	10 to 14	Asthma	97.9665	97.864	97.6706	97.3675	97.1805	97.0458	97.0559	97.2535	97.4703	97.611	97.6903	97.7955	97.7771	97.8684	97.9301	98.0323	98.1235	98.0647	98.0229	98.041	98.0869	98.0954	98.0873	98.0153	98.0252	97.917	97.8856	97.9146
High-income North America	Female	15 to 19	Asthma	94.0958	93.7709	93.5369	93.2562	93.0768	92.9465	93.1797	93.6513	93.9516	94.2038	94.4216	94.4431	94.3716	94.2309	94.1686	94.1635	94.1009	94.0494	94.0031	93.9742	94.0519	94.0509	94.0781	94.0924	94.0787	94.0278	94.0476	94.1067
High-income North America	Female	5 to 9	Asthma	98.8573	98.7653	98.6959	98.6033	98.6102	98.6517	98.536	98.4727	98.4416	98.4887	98.4972	98.5576	98.5621	98.6295	98.6048	98.5526	98.6104	98.6115	98.6642	98.6874	98.7695	98.7327	98.7025	98.7021	98.7149	98.6395	98.5881	98.5938
High-income North America	Male	0 to 20	Asthma	93.6238	93.6326	93.7011	93.6935	93.7137	93.7731	93.8809	94.0499	94.1901	94.3457	94.4429	94.4711	94.3596	94.3045	94.2816	94.2372	94.2435	94.2375	94.288	94.3346	94.376	94.3782	94.452	94.4796	94.499	94.4622	94.4459	94.4612
High-income North America	Male	1 to 4	Asthma	96.6616	96.7501	96.8378	96.8888	96.9374	96.9654	96.961	96.9465	96.9232	96.9238	96.9171	96.9291	96.929	96.9551	96.9859	96.9788	96.9583	96.8877	96.8299	96.7957	96.7969	96.8071	96.8255	96.8525	96.9003	96.9476	97.0102	97.1021
High-income North America	Male	10 to 14	Asthma	94.0205	94.1673	94.5938	94.6791	94.7981	94.8915	95.0997	95.3206	95.2229	95.3464	95.5442	95.7914	95.5945	95.5588	95.7352	95.8046	95.9599	95.983	96.2036	96.3249	96.4191	96.3258	96.4595	96.3779	96.277	96.1384	96.2558	96.3793
High-income North America	Male	15 to 19	Asthma	91.5339	90.8671	90.4673	89.7682	89.21	89.2379	89.86	90.7856	91.5451	92.1385	92.497	92.5812	92.2548	92.1291	92.027	91.9078	91.8951	91.9604	92.1543	92.3206	92.4505	92.4363	92.5936	92.6752	92.6368	92.4663	92.3347	92.3562
High-income North America	Male	5 to 9	Asthma	98.2246	98.2818	98.3324	98.3041	98.2704	98.2459	98.1913	98.1827	98.1242	98.091	98.1203	98.1734	98.1115	98.0857	98.0624	98.0167	97.9727	97.9169	97.9278	97.9113	97.9152	97.8737	97.927	97.8801	97.9393	97.9519	98.0324	98.1671
Canada	Both	0 to 20	Asthma	93.9623	94.1076	94.2563	94.3582	94.4462	94.5636	94.7233	94.8871	95.0711	95.2368	95.3752	95.4532	95.491	95.4835	95.4693	95.4121	95.3489	95.2516	95.1466	95.0499	94.9675	94.9206	94.9056	94.9101	94.9099	94.9174	94.9522	94.9917
Canada	Both	1 to 4	Asthma	96.8482	96.7657	96.7036	96.6428	96.6193	96.6331	96.674	96.7442	96.8181	96.8788	96.9167	96.9294	96.9423	96.9508	96.9316	96.8816	96.7953	96.6687	96.5484	96.4613	96.4245	96.4323	96.4429	96.455	96.4926	96.5492	96.6373	96.7649
Canada	Both	10 to 14	Asthma	96.4386	96.7375	97.1099	97.3152	97.3608	97.5594	97.8393	97.9699	98.1685	98.3573	98.5059	98.6256	98.6811	98.7478	98.8367	98.7845	98.8357	98.8925	98.9837	99.1065	99.1032	99.0425	99.0331	98.9472	98.8071	98.7199	98.7157	98.6844
Canada	Both	15 to 19	Asthma	92.4134	92.5646	92.8142	93.0034	93.1983	93.3674	93.6626	93.9933	94.3438	94.6652	94.8974	94.92	94.872	94.6569	94.5545	94.4704	94.4451	94.4383	94.4292	94.3973	94.3878	94.4172	94.4256	94.478	94.3976	94.3596	94.441	94.5387
Canada	Both	5 to 9	Asthma	98.9148	98.9938	99.0527	99.1515	99.2031	99.2373	99.2741	99.2824	99.3222	99.3473	99.4194	99.4688	99.5033	99.5443	99.5777	99.5915	99.5788	99.5666	99.5942	99.6309	99.6771	99.6862	99.7011	99.6844	99.6611	99.6377	99.6202	99.6045
Canada	Female	0 to 20	Asthma	94.5037	94.6095	94.6966	94.7964	94.8849	94.9709	95.1313	95.3736	95.6204	95.835	95.9633	96.01	96.0443	96.0224	95.9943	95.9272	95.8723	95.8041	95.7278	95.6485	95.553	95.4788	95.4367	95.4135	95.3727	95.339	95.3183	95.2923
Canada	Female	1 to 4	Asthma	96.7058	96.6099	96.5305	96.4713	96.4406	96.4376	96.4853	96.5778	96.6974	96.7911	96.8418	96.8456	96.8515	96.8507	96.8389	96.8068	96.7724	96.7217	96.6716	96.6428	96.6227	96.6195	96.6048	96.5773	96.552	96.5269	96.5031	96.485
Canada	Female	10 to 14	Asthma	97.6933	97.8472	97.9627	98.0373	97.9141	97.8925	98.1643	98.3407	98.5485	98.7863	98.8579	98.9701	99.1467	99.2635	99.3443	99.2954	99.2774	99.2979	99.3276	99.3393	99.263	99.1783	99.1496	99.1079	99.0694	99.0476	99.0635	99.0392
Canada	Female	15 to 19	Asthma	93.4653	93.4866	93.5561	93.7161	93.933	94.0987	94.2784	94.7	95.0109	95.2911	95.4731	95.4531	95.3721	95.2069	95.1211	95.025	94.9948	94.9597	94.8814	94.8209	94.7863	94.7398	94.6894	94.716	94.6336	94.5952	94.6388	94.7
Canada	Female	5 to 9	Asthma	98.9234	98.9653	98.9808	99.0714	99.1685	99.1658	99.1469	99.1902	99.2829	99.3384	99.4006	99.4229	99.5114	99.5623	99.5893	99.569	99.5167	99.4776	99.537	99.5764	99.5654	99.5639	99.6056	99.5899	99.5397	99.5129	99.4884	99.4637
Canada	Male	0 to 20	Asthma	93.8064	93.9701	94.1547	94.2528	94.3346	94.4669	94.6125	94.6998	94.8173	94.929	95.0626	95.1577	95.194	95.1989	95.1984	95.1554	95.0928	94.9832	94.8684	94.7706	94.7075	94.6852	94.6897	94.7101	94.734	94.7651	94.8315	94.9097
Canada	Male	1 to 4	Asthma	96.9166	96.8624	96.8272	96.7784	96.7668	96.7925	96.8239	96.869	96.9022	96.9328	96.9583	96.9749	96.9898	97.0023	96.9799	96.9248	96.819	96.6648	96.5213	96.4147	96.3742	96.3872	96.4096	96.44	96.5055	96.5978	96.735	96.9278
Canada	Male	10 to 14	Asthma	95.0637	95.6028	96.3741	96.8552	97.196	97.6992	97.9768	98.0152	98.1761	98.2938	98.5706	98.7654	98.7432	98.8362	99.028	99.0311	99.1908	99.2487	99.3366	99.5309	99.5872	99.5636	99.593	99.4579	99.1952	99.0329	99.0169	98.9745
Canada	Male	15 to 19	Asthma	91.2169	91.5421	92.0368	92.2593	92.4108	92.5743	93.0207	93.17	93.5389	93.8909	94.1853	94.2787	94.2971	94.0287	93.9157	93.8609	93.8465	93.8844	93.9794	93.991	94.019	94.158	94.2507	94.3423	94.2706	94.2448	94.3926	94.5627
Canada	Male	5 to 9	Asthma	98.7092	98.7989	98.8774	98.9754	98.9866	99.0572	99.1571	99.153	99.1636	99.1752	99.2623	99.3319	99.3034	99.3183	99.3404	99.3716	99.3812	99.3766	99.3603	99.3795	99.4641	99.4758	99.4641	99.4457	99.4458	99.4289	99.4238	99.4245
United States	Both	0 to 20	Asthma	94.0299	93.9571	93.9353	93.8717	93.8645	93.8981	93.9783	94.1417	94.2708	94.4072	94.4879	94.5049	94.3904	94.3278	94.2836	94.2437	94.2451	94.2084	94.2173	94.2343	94.2788	94.285	94.3482	94.3795	94.4135	94.3874	94.3868	94.4279
United States	Both	1 to 4	Asthma	96.5303	96.6281	96.7299	96.809	96.8823	96.9341	96.9437	96.9505	96.945	96.9611	96.9626	96.9817	96.9832	97.0136	97.0399	97.035	97.0247	96.9625	96.9158	96.884	96.8788	96.8709	96.8657	96.859	96.8601	96.8523	96.8476	96.8594
United States	Both	10 to 14	Asthma	96.1346	96.0744	96.0687	95.842	95.7228	95.6358	95.6941	95.8735	95.907	96.0084	96.1226	96.2801	96.1572	96.1694	96.2602	96.3473	96.4596	96.4197	96.4785	96.5291	96.603	96.5825	96.6496	96.5949	96.5896	96.4947	96.5562	96.6653
United States	Both	15 to 19	Asthma	93.0284	92.5058	92.1378	91.6037	91.1986	91.0908	91.5014	92.2161	92.7293	93.137	93.423	93.4682	93.2741	93.1333	93.0468	92.9948	92.9471	92.9397	92.992	93.047	93.1576	93.1472	93.2326	93.2727	93.2582	93.1581	93.1139	93.1604
United States	Both	5 to 9	Asthma	98.6182	98.6006	98.5988	98.5365	98.5202	98.5215	98.4291	98.3927	98.3365	98.3356	98.348	98.4017	98.3584	98.3685	98.3361	98.2806	98.2896	98.2683	98.3128	98.324	98.3713	98.3254	98.335	98.3021	98.3364	98.2962	98.3104	98.3901
United States	Female	0 to 20	Asthma	94.9062	94.7697	94.6521	94.5273	94.4822	94.4787	94.5125	94.6388	94.739	94.8361	94.8974	94.9118	94.8309	94.7811	94.7252	94.7015	94.6941	94.6177	94.5618	94.5293	94.5634	94.57	94.6016	94.6293	94.6729	94.6652	94.6884	94.7576
United States	Female	1 to 4	Asthma	96.4839	96.5288	96.5905	96.6617	96.737	96.8094	96.8421	96.8928	96.9282	96.9748	96.9946	97.022	97.0256	97.0553	97.0622	97.0526	97.0465	96.9933	96.9577	96.9217	96.8981	96.8606	96.8184	96.7619	96.6986	96.6235	96.5427	96.4668
United States	Female	10 to 14	Asthma	97.9887	97.8666	97.6444	97.2991	97.0991	96.9473	96.9247	97.1237	97.3412	97.4706	97.5508	97.6543	97.6089	97.6924	97.7475	97.8673	97.9747	97.9124	97.872	97.901	97.967	97.9897	97.9871	97.915	97.9309	97.8158	97.7799	97.813
United States	Female	15 to 19	Asthma	94.1608	93.8073	93.5402	93.2026	92.966	92.7931	93.0378	93.5247	93.8345	94.0939	94.3203	94.3436	94.2668	94.1222	94.0578	94.0615	93.9959	93.9445	93.9044	93.8819	93.9737	93.9784	94.0147	94.0286	94.0228	93.9716	93.9904	94.0499
United States	Female	5 to 9	Asthma	98.8527	98.7489	98.6694	98.5549	98.5479	98.5918	98.4625	98.3835	98.3341	98.3775	98.3776	98.4419	98.4336	98.5018	98.4698	98.4148	98.4908	98.5007	98.5555	98.5787	98.6729	98.6322	98.5947	98.5978	98.6195	98.5407	98.4889	98.5012
United States	Male	0 to 20	Asthma	93.6058	93.5985	93.655	93.6365	93.6503	93.7023	93.8058	93.9825	94.1243	94.2841	94.3773	94.3981	94.2696	94.206	94.1787	94.1325	94.1451	94.1496	94.219	94.2832	94.3381	94.3442	94.4277	94.4563	94.4748	94.4287	94.4016	94.4094
United States	Male	1 to 4	Asthma	96.636	96.7396	96.8393	96.8997	96.9539	96.9821	96.9746	96.9546	96.926	96.9236	96.9137	96.9253	96.9239	96.9513	96.9874	96.9855	96.975	96.9153	96.8698	96.8471	96.856	96.868	96.8877	96.9148	96.9597	96.9997	97.0503	97.1269
United States	Male	10 to 14	Asthma	93.9065	94.0087	94.3935	94.4281	94.5144	94.5536	94.7523	94.9966	94.871	94.9993	95.1907	95.4448	95.226	95.1717	95.3437	95.4195	95.5747	95.5973	95.8407	95.9622	96.0697	95.9779	96.1304	96.0592	95.9778	95.8427	95.9737	96.1143
United States	Male	15 to 19	Asthma	91.569	90.7895	90.2591	89.4039	88.714	88.7183	89.3951	90.4664	91.3032	91.9418	92.3138	92.396	92.026	91.9097	91.803	91.6727	91.6594	91.7272	91.9323	92.117	92.2588	92.225	92.3903	92.4722	92.4415	92.2581	92.1011	92.1134
United States	Male	5 to 9	Asthma	98.1778	98.2318	98.2796	98.2386	98.2007	98.1669	98.0959	98.0828	98.0112	97.967	97.9861	98.0355	97.9668	97.9338	97.9034	97.8481	97.7973	97.7331	97.7443	97.7196	97.7116	97.6636	97.7275	97.6792	97.7484	97.7673	97.8626	98.0189
Caribbean	Both	0 to 20	Asthma	82.8378	83.2211	83.6666	84.0506	84.4684	84.8482	85.2271	85.5301	85.8785	86.2157	86.602	86.9627	87.2888	87.521	87.6961	87.8667	88.0709	88.3303	88.5894	88.8032	88.9785	89.0993	89.2615	89.4058	89.6329	89.8879	90.1154	90.2783
Caribbean	Both	1 to 4	Asthma	84.3206	84.8125	85.3759	85.7926	86.2088	86.5565	86.8942	87.1864	87.6004	88.0123	88.4629	88.8767	89.2125	89.4572	89.629	89.7832	89.9343	90.161	90.378	90.5721	90.7686	90.9593	91.2078	91.4222	91.7044	92.0181	92.2909	92.4705
Caribbean	Both	10 to 14	Asthma	92.1904	92.1877	92.235	92.3585	92.4447	92.5977	92.8276	92.9563	93.0557	93.1609	93.3396	93.502	93.6804	93.7699	93.8077	93.8413	93.9261	94.0087	94.1937	94.3314	94.4534	94.5372	94.5811	94.5705	94.6235	94.6999	94.7333	94.7706
Caribbean	Both	15 to 19	Asthma	89.9897	90.0043	89.9863	89.9008	89.8801	89.8862	89.9382	90.1008	90.1455	90.3155	90.5229	90.6355	90.8127	90.8885	90.9596	91.0241	91.1581	91.2612	91.3545	91.5233	91.6305	91.6334	91.6611	91.7388	91.7927	91.7897	91.8385	91.858
Caribbean	Both	5 to 9	Asthma	91.2659	91.6546	91.9677	92.3035	92.6238	92.8785	93.1647	93.307	93.467	93.5723	93.7626	94.0275	94.3158	94.4849	94.5934	94.7308	94.9286	95.1023	95.2853	95.3741	95.4701	95.4942	95.5813	95.6336	95.8061	96.0099	96.1681	96.287
Caribbean	Female	0 to 20	Asthma	85.3205	85.5981	85.983	86.3073	86.7132	87.1639	87.6184	87.8679	88.0952	88.3658	88.7385	89.118	89.4681	89.7127	89.8796	90.0513	90.2852	90.5642	90.8324	91.0429	91.1998	91.2741	91.3699	91.4387	91.5786	91.722	91.8496	91.9349
Caribbean	Female	1 to 4	Asthma	86.066	86.4925	87.011	87.4246	87.9116	88.4247	88.928	89.163	89.4169	89.7271	90.1721	90.6095	91.0048	91.3033	91.4889	91.665	91.8835	92.1856	92.4516	92.6692	92.8542	92.9653	93.118	93.2389	93.4208	93.5873	93.7421	93.8209
Caribbean	Female	10 to 14	Asthma	94.5787	94.5482	94.5966	94.6333	94.6462	94.7922	95.0127	95.1261	95.2356	95.3533	95.4907	95.6665	95.8128	95.863	95.8972	95.9437	96.033	96.1045	96.2997	96.4364	96.5329	96.6067	96.6452	96.6493	96.7128	96.7917	96.8361	96.8844
Caribbean	Female	15 to 19	Asthma	90.823	90.7921	90.7424	90.6538	90.615	90.651	90.7479	90.9234	90.9643	91.1092	91.2974	91.4615	91.6317	91.6655	91.7096	91.7854	91.938	92.0504	92.1655	92.3276	92.4243	92.4645	92.5107	92.5386	92.5601	92.5684	92.5749	92.5982
Caribbean	Female	5 to 9	Asthma	92.8755	92.9674	93.2345	93.3935	93.5947	93.7693	93.9618	94.0705	94.2057	94.3745	94.6248	94.9368	95.2253	95.4114	95.5096	95.6169	95.7926	95.9485	96.0924	96.1518	96.2417	96.269	96.3291	96.3498	96.4717	96.6435	96.7763	96.8821
Caribbean	Male	0 to 20	Asthma	81.9465	82.3974	82.8659	83.2751	83.6736	83.9674	84.2568	84.5832	85.0074	85.3762	85.7462	86.0659	86.3492	86.5545	86.7229	86.8787	87.0398	87.2583	87.4848	87.6813	87.8577	88.0091	88.2164	88.415	88.6992	89.0293	89.3241	89.5398
Caribbean	Male	1 to 4	Asthma	83.9499	84.4593	85.0199	85.4131	85.7529	85.9616	86.1629	86.481	86.9847	87.4444	87.8721	88.2447	88.5192	88.7119	88.8637	88.9934	89.0871	89.2434	89.4078	89.5695	89.7599	89.994	90.2938	90.5605	90.896	91.2941	91.6333	91.8732
Caribbean	Male	10 to 14	Asthma	89.4364	89.4672	89.5114	89.7505	89.934	90.1011	90.3557	90.5176	90.6171	90.7179	90.96	91.1091	91.3311	91.4684	91.506	91.5199	91.599	91.6964	91.8731	92.0152	92.1725	92.2695	92.3199	92.2883	92.3289	92.4037	92.4236	92.4476
Caribbean	Male	15 to 19	Asthma	89.2687	89.35	89.3794	89.3027	89.3092	89.2693	89.2518	89.3868	89.4367	89.6357	89.8592	89.8859	90.0616	90.1947	90.3006	90.3431	90.4407	90.5233	90.5776	90.7457	90.8615	90.8088	90.807	90.9531	91.0505	91.0308	91.1376	91.1499
Caribbean	Male	5 to 9	Asthma	89.257	89.9585	90.3158	90.8364	91.2799	91.6176	91.9998	92.1761	92.3599	92.3968	92.5216	92.7333	93.0171	93.1655	93.282	93.4472	93.6633	93.8502	94.0686	94.184	94.2828	94.3012	94.4149	94.5009	94.7263	94.9635	95.1504	95.286
Antigua and Barbuda	Both	0 to 20	Asthma	93.3884	93.4077	93.4231	93.4115	93.4197	93.4194	93.4144	93.4175	93.4191	93.4225	93.4542	93.4607	93.4925	93.4964	93.4814	93.5127	93.555	93.5739	93.6158	93.6564	93.6592	93.662	93.6952	93.7019	93.7026	93.7363	93.7955	93.8446
Antigua and Barbuda	Both	1 to 4	Asthma	95.73	95.8084	95.8699	95.8975	95.917	95.9183	95.92	95.9207	95.9148	95.9126	95.916	95.897	95.8845	95.8571	95.8025	95.7966	95.8025	95.7844	95.8089	95.8205	95.8123	95.8132	95.8394	95.8403	95.8574	95.8994	95.9526	96.0001
Antigua and Barbuda	Both	10 to 14	Asthma	97.027	96.9657	96.9424	96.8852	96.9047	96.9467	96.9323	97.0433	97.0536	97.0516	97.1195	97.1292	97.1771	97.1755	97.1595	97.185	97.2137	97.2328	97.2751	97.3312	97.3508	97.3819	97.4366	97.4597	97.4728	97.4863	97.5389	97.5673
Antigua and Barbuda	Both	15 to 19	Asthma	93.4909	93.4763	93.4306	93.3656	93.3347	93.2696	93.2173	93.1557	93.1808	93.1983	93.2304	93.2431	93.2981	93.2817	93.2684	93.2861	93.3007	93.3268	93.3169	93.3961	93.3995	93.4253	93.4949	93.5195	93.4573	93.4829	93.558	93.6058
Antigua and Barbuda	Both	5 to 9	Asthma	99.0948	99.0309	98.99	98.9313	98.9212	98.9279	98.9444	98.9265	98.924	98.9026	98.922	98.8876	98.9014	98.884	98.8578	98.8784	98.9293	98.937	98.982	99.025	99.0494	99.0424	99.083	99.1155	99.129	99.1577	99.2107	99.2553
Antigua and Barbuda	Female	0 to 20	Asthma	94.0957	94.1306	94.1605	94.1724	94.1971	94.2105	94.2147	94.2139	94.2131	94.2208	94.2568	94.2835	94.3167	94.3275	94.3151	94.3618	94.4121	94.4376	94.4789	94.5249	94.5041	94.4997	94.5138	94.5025	94.496	94.5214	94.5493	94.578
Antigua and Barbuda	Female	1 to 4	Asthma	95.8111	95.8968	95.9758	96.0169	96.0598	96.0863	96.1067	96.1315	96.1275	96.1184	96.1187	96.1162	96.1097	96.0827	96.0193	96.0215	96.0325	96.0029	96.0095	96.0269	95.9868	95.9734	95.988	95.9736	95.9867	96.0333	96.0817	96.1223
Antigua and Barbuda	Female	10 to 14	Asthma	98.9449	98.9201	98.9015	98.9059	98.9103	98.9465	98.9345	98.9945	98.995	98.9853	99.0338	99.0447	99.076	99.1037	99.0959	99.1399	99.195	99.2248	99.269	99.3067	99.317	99.3296	99.3508	99.3594	99.3671	99.3688	99.3694	99.3671
Antigua and Barbuda	Female	15 to 19	Asthma	93.9788	93.9362	93.8785	93.8056	93.778	93.7164	93.6871	93.6403	93.6608	93.7201	93.8095	93.8455	93.9038	93.9337	93.9455	93.9972	94.0445	94.0917	94.1458	94.2262	94.2067	94.2228	94.2586	94.2618	94.2106	94.2178	94.2243	94.2442
Antigua and Barbuda	Female	5 to 9	Asthma	99.4788	99.4701	99.4504	99.4327	99.426	99.4089	99.3872	99.2906	99.2832	99.2954	99.3203	99.3467	99.371	99.3518	99.3583	99.4108	99.4394	99.4725	99.4898	99.5252	99.5264	99.5406	99.5555	99.5597	99.5577	99.5691	99.5805	99.6029
Antigua and Barbuda	Male	0 to 20	Asthma	93.2157	93.2203	93.2222	93.1908	93.1837	93.1711	93.1584	93.1651	93.1687	93.1677	93.1921	93.1784	93.2048	93.2006	93.1828	93.1964	93.2267	93.2368	93.2746	93.3063	93.3295	93.3383	93.3856	93.4074	93.4138	93.4518	93.5326	93.5946
Antigua and Barbuda	Male	1 to 4	Asthma	95.8335	95.9006	95.9438	95.9586	95.958	95.9392	95.926	95.9079	95.9009	95.9041	95.9094	95.8787	95.862	95.8356	95.7908	95.7784	95.7794	95.7706	95.8066	95.8126	95.8282	95.8386	95.8705	95.8811	95.8983	95.9321	95.9831	96.0299
Antigua and Barbuda	Male	10 to 14	Asthma	95.0506	94.9264	94.8842	94.7345	94.767	94.8132	94.7963	94.9866	95.0207	95.039	95.1407	95.1511	95.2249	95.1845	95.1575	95.1582	95.1493	95.149	95.1832	95.2577	95.2877	95.3428	95.4418	95.486	95.5084	95.5419	95.6674	95.7418
Antigua and Barbuda	Male	15 to 19	Asthma	93.0702	93.099	93.0751	93.0278	92.9956	92.9317	92.8499	92.7724	92.8056	92.7581	92.6983	92.6729	92.7191	92.6296	92.5773	92.5403	92.5029	92.4963	92.392	92.468	92.5067	92.546	92.6611	92.7163	92.6416	92.6915	92.8595	92.9446
Antigua and Barbuda	Male	5 to 9	Asthma	98.3893	98.2584	98.1879	98.0787	98.06	98.0904	98.1492	98.222	98.2269	98.1704	98.184	98.0842	98.0874	98.0737	98.0132	97.9988	98.0667	98.0379	98.099	98.1372	98.1762	98.1397	98.2001	98.2544	98.2762	98.3163	98.4066	98.4686
The Bahamas	Both	0 to 20	Asthma	93.189	93.2118	93.1836	93.1709	93.1044	93.0803	93.0366	92.9701	93.0377	93.141	93.2901	93.3788	93.4987	93.5747	93.6293	93.6806	93.6953	93.7049	93.7565	93.8023	93.8609	93.913	93.931	93.9656	93.9811	94.0161	94.0197	94.0106
The Bahamas	Both	1 to 4	Asthma	95.4992	95.5196	95.5524	95.6023	95.6249	95.6735	95.7137	95.7156	95.7446	95.8073	95.8617	95.8871	95.9178	95.9349	95.9645	96.0119	96.0678	96.1009	96.1245	96.1367	96.1391	96.1386	96.1425	96.1429	96.1377	96.1381	96.149	96.1638
The Bahamas	Both	10 to 14	Asthma	96.6584	96.7803	96.8142	96.897	96.8904	96.8509	96.8519	97.0434	97.2489	96.9535	96.8093	96.6784	96.6984	96.7857	96.7844	96.8533	96.9007	96.9066	96.9927	97.0467	97.1335	97.1027	97.0444	97.0714	97.0793	97.1518	97.1844	97.2282
The Bahamas	Both	15 to 19	Asthma	93.3114	93.3535	93.1661	92.9332	93.0234	93.2647	93.0211	92.8283	92.9179	93.0165	93.2068	93.1457	93.3202	93.3304	93.3425	93.3862	93.3085	93.3612	93.4638	93.4536	93.4848	93.5295	93.4073	93.3619	93.3097	93.4636	93.5271	93.564
The Bahamas	Both	5 to 9	Asthma	98.2441	98.2828	98.4684	98.8106	98.6525	98.3972	98.2047	97.5655	97.3652	97.6472	98.0485	98.3511	98.5453	98.6735	98.8211	98.939	98.9956	98.9986	99.0814	99.1537	99.1484	99.154	99.127	99.1407	99.1589	99.1486	99.1404	99.1487
The Bahamas	Female	0 to 20	Asthma	94.2152	94.2573	94.2496	94.2297	94.1689	94.1368	94.1555	94.1934	94.2705	94.31	94.363	94.4118	94.4757	94.5472	94.5922	94.6513	94.6885	94.7022	94.7234	94.7669	94.8103	94.8626	94.9166	94.9465	94.9672	94.9746	94.9682	94.9465
The Bahamas	Female	1 to 4	Asthma	95.9161	95.9339	95.9596	95.9985	96.028	96.069	96.1221	96.1539	96.1933	96.2495	96.3015	96.3411	96.374	96.398	96.4151	96.4467	96.4815	96.4998	96.518	96.5337	96.5346	96.5424	96.5514	96.5549	96.5571	96.5569	96.5599	96.5622
The Bahamas	Female	10 to 14	Asthma	98.6735	98.8955	99.1213	99.2909	99.0896	98.8202	98.8158	99.0727	99.2462	98.959	98.6973	98.4844	98.4715	98.7177	98.7991	98.9587	99.1223	99.1432	99.1376	99.1397	99.1403	99.1534	99.1805	99.1752	99.1765	99.1897	99.1876	99.2002
The Bahamas	Female	15 to 19	Asthma	94.0009	93.9935	94.0042	94.0436	94.0848	94.1647	94.2276	94.2611	94.2685	94.2731	94.3234	94.2896	94.3566	94.3487	94.3572	94.3779	94.3898	94.462	94.4757	94.4977	94.5008	94.5148	94.5601	94.5513	94.539	94.5335	94.5548	94.5495
The Bahamas	Female	5 to 9	Asthma	99.2623	99.3611	99.2918	99.2202	99.2455	99.311	99.246	98.9778	98.9248	98.9727	99.0505	99.1802	99.1952	99.188	99.2625	99.3873	99.422	99.4104	99.4279	99.4594	99.4614	99.4442	99.4215	99.416	99.4238	99.4374	99.4491	99.4548
The Bahamas	Male	0 to 20	Asthma	92.7401	92.7451	92.7047	92.7038	92.6419	92.6295	92.5358	92.3823	92.4338	92.582	92.8	92.913	93.069	93.1401	93.1975	93.2378	93.2323	93.2374	93.3117	93.354	93.4189	93.4634	93.4444	93.4776	93.4855	93.542	93.5549	93.5594
The Bahamas	Male	1 to 4	Asthma	95.3571	95.3781	95.414	95.4687	95.4846	95.5355	95.563	95.5421	95.5616	95.6252	95.6776	95.6899	95.7159	95.7256	95.762	95.8175	95.8852	95.9265	95.9519	95.9599	95.9629	95.9555	95.9549	95.9528	95.9424	95.9432	95.9594	95.9825
The Bahamas	Male	10 to 14	Asthma	94.5274	94.5172	94.3005	94.2719	94.5114	94.7626	94.7713	94.892	95.153	94.8437	94.8543	94.8279	94.8905	94.7704	94.6586	94.6105	94.5042	94.4822	94.6857	94.8023	94.9993	94.9035	94.7238	94.7879	94.8003	94.9537	95.0336	95.1202
The Bahamas	Male	15 to 19	Asthma	92.5989	92.7089	92.2501	91.6445	91.8001	92.2569	91.5979	91.0966	91.2993	91.5262	91.9006	91.8021	92.1156	92.1481	92.1624	92.2344	92.0324	92.0556	92.2783	92.2213	92.2894	92.3738	92.0163	91.9182	91.8074	92.1796	92.2974	92.389
The Bahamas	Male	5 to 9	Asthma	96.8492	96.8159	97.2689	98.0525	97.6943	97.0892	96.7628	95.7372	95.3879	95.9249	96.6688	97.1507	97.5322	97.8011	98.0218	98.1243	98.1948	98.2021	98.3423	98.4459	98.4226	98.4456	98.4065	98.4338	98.4568	98.4129	98.3766	98.3819
Barbados	Both	0 to 20	Asthma	92.404	92.4654	92.5359	92.6209	92.6085	92.5741	92.6123	92.6409	92.5756	92.5269	92.4504	92.4669	92.4945	92.5175	92.6146	92.7139	92.9004	93.1221	93.2949	93.3796	93.4393	93.4461	93.4966	93.5432	93.5817	93.6144	93.6555	93.6864
Barbados	Both	1 to 4	Asthma	95.459	95.4888	95.5668	95.649	95.6752	95.6816	95.6837	95.6763	95.6728	95.6896	95.7275	95.7753	95.807	95.8116	95.8888	95.9405	95.9883	96.016	96.0537	96.0873	96.1163	96.1502	96.2015	96.2231	96.2384	96.249	96.2609	96.2625
Barbados	Both	10 to 14	Asthma	95.2495	95.6134	95.8892	96.0656	96.1499	96.1203	96.1332	95.981	95.6798	95.4961	95.1326	94.9193	94.8114	94.7315	94.8271	95.0756	95.4183	95.7539	95.8754	95.6112	95.6763	95.4852	95.4313	95.4834	95.5526	95.6831	95.7604	95.8747
Barbados	Both	15 to 19	Asthma	91.8293	91.8216	91.8012	91.7464	91.3473	91.0245	91.0619	91.4017	91.3308	91.3296	91.2118	91.2616	91.3864	91.6212	91.764	91.7259	91.9079	92.137	92.288	92.4862	92.5563	92.7147	92.9651	93.1218	93.149	93.0387	93.0397	93.0388
Barbados	Both	5 to 9	Asthma	97.6991	97.814	98.0148	98.4151	98.6752	98.6746	98.6686	98.5221	98.4909	98.4394	98.512	98.8344	99.0081	98.9574	98.8827	98.8273	98.8383	98.9686	99.07	99.1006	99.1107	99.0755	99.051	99.0523	99.0665	99.0982	99.1233	99.12
Barbados	Female	0 to 20	Asthma	93.0406	93.0201	93.1304	93.3431	93.5246	93.5752	93.5954	93.506	93.3961	93.291	93.1802	93.1995	93.241	93.2336	93.291	93.3941	93.5868	93.7706	93.944	94.0689	94.0988	94.096	94.1591	94.174	94.1946	94.2239	94.2575	94.2731
Barbados	Female	1 to 4	Asthma	95.5343	95.5643	95.656	95.7516	95.7985	95.8208	95.8301	95.8299	95.8336	95.8666	95.9234	96.0291	96.1004	96.1371	96.2158	96.2615	96.2895	96.2936	96.303	96.3029	96.3091	96.3258	96.3695	96.3794	96.3879	96.3998	96.4137	96.413
Barbados	Female	10 to 14	Asthma	97.5803	97.448	97.6282	98.2788	98.8325	98.8113	98.749	98.3621	97.6786	96.9539	96.0218	95.6475	95.6627	95.458	95.4778	95.8675	96.4361	96.7141	96.9665	97.18	97.2099	97.188	97.3641	97.3853	97.4525	97.4728	97.4902	97.5277
Barbados	Female	15 to 19	Asthma	92.8098	92.7217	92.873	92.9225	92.8831	92.8373	92.8116	92.9128	92.994	93.1011	93.2803	93.3182	93.3447	93.4786	93.5763	93.5237	93.5641	93.6462	93.746	93.8176	93.8499	93.8526	93.8997	93.9147	93.8483	93.8579	93.8593	93.8412
Barbados	Female	5 to 9	Asthma	97.2428	97.429	97.6797	98.1951	98.7652	99.0265	99.0926	98.7557	98.7906	98.8887	99.0337	99.3918	99.4435	99.2214	98.8879	98.6357	98.5847	98.7187	98.8559	98.9958	99.0003	99.0018	99.0626	99.0678	99.1013	99.1054	99.1331	99.117
Barbados	Male	0 to 20	Asthma	92.376	92.5075	92.5375	92.5022	92.3174	92.2089	92.2594	92.3888	92.3658	92.367	92.3242	92.3384	92.3538	92.4004	92.5226	92.6108	92.7763	93.0098	93.1661	93.2084	93.2872	93.3008	93.3362	93.4044	93.4531	93.4847	93.5275	93.5679
Barbados	Male	1 to 4	Asthma	95.5682	95.5958	95.6579	95.7237	95.7323	95.726	95.7209	95.7049	95.6924	95.6937	95.7155	95.7227	95.7267	95.7095	95.7804	95.8328	95.8924	95.9375	95.9953	96.0521	96.0951	96.1376	96.1898	96.2171	96.235	96.2432	96.2524	96.2552
Barbados	Male	10 to 14	Asthma	92.7492	93.7766	94.1843	93.7363	93.1983	93.1605	93.2878	93.4611	93.6527	94.1334	94.4287	94.3743	94.0898	94.1281	94.2974	94.3811	94.4779	94.9119	94.8984	94.0397	94.1509	93.7349	93.3886	93.4778	93.5496	93.8177	93.9675	94.1757
Barbados	Male	15 to 19	Asthma	90.7924	90.9044	90.6359	90.4356	89.5449	88.8502	88.9817	89.6503	89.3814	89.2408	88.735	88.8086	89.074	89.4476	89.6503	89.6306	89.9758	90.3655	90.5538	90.8985	91.009	91.3829	91.9138	92.2692	92.4306	92.1536	92.1543	92.1772
Barbados	Male	5 to 9	Asthma	98.0136	98.0521	98.1955	98.4632	98.3836	98.1015	98.0235	98.0889	98.0016	97.8172	97.8306	98.1186	98.4019	98.5071	98.6771	98.8101	98.8681	98.9658	98.9987	98.8918	98.8915	98.8113	98.6934	98.684	98.6733	98.7284	98.7475	98.7531
Belize	Both	0 to 20	Asthma	89.343	89.4072	89.6911	90.2499	90.6907	90.9363	91.1394	91.2132	91.2473	91.3173	91.4786	91.685	91.8416	91.7981	91.8287	91.8732	92.0102	92.1853	92.379	92.508	92.6268	92.7523	92.9945	93.1089	93.1794	93.1945	93.273	93.3442
Belize	Both	1 to 4	Asthma	92.2625	92.508	92.9104	93.3572	93.6395	93.8553	94.0771	94.1169	94.088	94.1195	94.2171	94.311	94.4846	94.5542	94.623	94.6979	94.7726	94.8452	94.9789	95.1036	95.2366	95.3196	95.4643	95.5222	95.6191	95.6597	95.7192	95.7819
Belize	Both	10 to 14	Asthma	94.1914	93.8837	93.7856	94.397	94.6692	94.709	94.8876	94.4934	94.2166	94.2501	94.6729	95.0622	95.2896	95.2492	95.526	95.4231	95.246	95.3802	95.6279	95.6738	95.8181	95.9243	96.081	96.1922	96.2298	96.2659	96.4282	96.4962
Belize	Both	15 to 19	Asthma	92.1744	92.2615	92.1156	91.7843	91.582	91.2415	91.0232	91.1859	91.2472	91.2461	91.4592	91.9157	92.0301	91.8022	91.8221	91.8811	92.0009	92.1034	92.2036	92.2521	92.3054	92.373	92.5715	92.6816	92.7227	92.685	92.7257	92.799
Belize	Both	5 to 9	Asthma	94.275	93.4431	93.3865	94.5786	95.8652	96.3052	96.1955	96.2863	96.4946	96.6198	96.7157	97.0657	97.2041	96.9235	96.5756	96.5199	97.0315	97.4903	97.6829	97.7066	97.5742	97.7564	98.3459	98.5851	98.5143	98.3805	98.4366	98.53
Belize	Female	0 to 20	Asthma	90.8369	91.0315	91.3348	91.6707	91.9021	92.081	92.2708	92.2906	92.2083	92.143	92.2453	92.3045	92.4444	92.5076	92.6579	92.8249	93.0056	93.137	93.2748	93.4038	93.4788	93.5195	93.6944	93.8147	93.9048	93.9314	93.9823	94.0335
Belize	Female	1 to 4	Asthma	92.7786	92.9808	93.3582	93.7509	93.9956	94.137	94.3167	94.3406	94.276	94.2184	94.331	94.4145	94.6114	94.6902	94.7571	94.8477	94.9651	95.0345	95.1323	95.2686	95.3695	95.4382	95.559	95.5886	95.6461	95.665	95.7165	95.7789
Belize	Female	10 to 14	Asthma	96.4733	96.4437	96.2971	96.5799	96.815	96.8667	96.8159	96.6068	96.4641	96.4858	96.8703	96.9574	97.0796	97.3231	97.673	97.8745	97.9518	98.1005	98.2989	98.3078	98.1706	97.9605	98.066	98.245	98.4052	98.5001	98.5825	98.5698
Belize	Female	15 to 19	Asthma	93.2282	93.4519	93.6684	93.5832	93.4079	93.1655	93.0973	93.0462	92.8441	92.734	92.7813	92.8988	92.8171	92.6636	92.7585	92.8537	92.9083	92.9745	93.0501	93.1014	93.1603	93.2071	93.3535	93.4527	93.494	93.4814	93.4987	93.5744
Belize	Female	5 to 9	Asthma	97.266	97.2449	97.2673	97.2843	97.3277	97.5974	97.7137	97.6162	97.4261	97.2063	96.9935	96.8829	97.0447	97.0979	97.3441	97.6723	98.0694	98.218	98.2255	98.2411	98.2042	98.1999	98.4881	98.7558	98.8327	98.7805	98.7734	98.7973
Belize	Male	0 to 20	Asthma	88.7909	88.7326	88.9773	89.6917	90.2844	90.5687	90.7657	90.8804	91.0146	91.1996	91.4012	91.7239	91.8835	91.7486	91.6703	91.6026	91.6897	91.8877	92.1135	92.2302	92.3763	92.565	92.8458	92.9449	92.9916	92.9942	93.0896	93.1717
Belize	Male	1 to 4	Asthma	92.27	92.5323	92.9244	93.382	93.6743	93.9357	94.1765	94.2285	94.234	94.3383	94.4168	94.511	94.6507	94.7056	94.7683	94.8232	94.8571	94.9248	95.0745	95.1791	95.3247	95.4103	95.5607	95.633	95.7499	95.801	95.8597	95.9158
Belize	Male	10 to 14	Asthma	91.6107	90.9232	90.8794	91.9318	92.258	92.2824	92.7676	92.1328	91.687	91.7499	92.2458	93.0393	93.4103	93.0036	93.1935	92.6925	92.1782	92.2931	92.6095	92.6988	93.2098	93.7306	93.956	93.9784	93.8513	93.8079	94.0764	94.2487
Belize	Male	15 to 19	Asthma	91.0014	90.8904	90.2429	89.5908	89.3671	88.9103	88.4931	88.9433	89.3677	89.5157	89.9508	90.864	91.2523	90.9302	90.8405	90.8438	91.0497	91.1966	91.3255	91.3663	91.4076	91.5015	91.7626	91.882	91.9183	91.8451	91.917	91.9803
Belize	Male	5 to 9	Asthma	90.6682	88.9322	88.7796	91.2665	93.9317	94.5597	94.2161	94.5415	95.2093	95.7254	96.1609	97.003	97.1142	96.48	95.4942	95.0166	95.631	96.4067	96.7876	96.8084	96.5635	96.9369	97.8337	98.0246	97.7812	97.5498	97.6617	97.8159
Cuba	Both	0 to 20	Asthma	93.1979	93.2074	93.2404	93.3194	93.3936	93.4625	93.5836	93.6472	93.6124	93.5627	93.5403	93.5784	93.617	93.6266	93.6607	93.6858	93.8584	93.9751	94.1024	94.1646	94.1652	94.0827	94.0038	93.9574	93.9685	93.9759	94.0226	94.0772
Cuba	Both	1 to 4	Asthma	95.9766	96.0139	96.0804	96.1222	96.1056	96.0959	96.168	96.2076	96.243	96.2651	96.2713	96.3234	96.3184	96.3122	96.3382	96.3481	96.3968	96.3961	96.3824	96.3685	96.3763	96.366	96.3868	96.3936	96.4034	96.4046	96.4235	96.4383
Cuba	Both	10 to 14	Asthma	96.6711	96.6204	96.5637	96.6038	96.7038	96.7212	96.7819	96.7518	96.7048	96.6047	96.6679	96.823	96.9526	96.979	97.0207	96.9133	97.0775	97.099	97.226	97.223	97.2832	97.3847	97.3975	97.3654	97.4036	97.413	97.4494	97.4834
Cuba	Both	15 to 19	Asthma	91.7579	91.6653	91.5603	91.5682	91.5693	91.4717	91.4384	91.6784	91.6453	91.8298	92.0463	92.174	92.4164	92.4389	92.4361	92.481	92.8415	92.9611	93.1333	93.3593	93.4908	93.4325	93.4195	93.5198	93.6508	93.5965	93.5772	93.591
Cuba	Both	5 to 9	Asthma	99.4243	99.4424	99.4642	99.4722	99.4452	99.4216	99.4686	99.4905	99.4914	99.5035	99.5138	99.547	99.5714	99.5987	99.5923	99.6037	99.6606	99.6695	99.6945	99.6789	99.6714	99.6724	99.689	99.7042	99.684	99.6803	99.7023	99.7267
Cuba	Female	0 to 20	Asthma	93.6355	93.661	93.6865	93.7481	93.8103	93.8514	93.9566	94.0328	94.0098	93.9687	93.9839	94.0908	94.1699	94.1724	94.1837	94.1993	94.4	94.523	94.6288	94.6957	94.6919	94.6211	94.5559	94.5073	94.5095	94.5107	94.5496	94.6087
Cuba	Female	1 to 4	Asthma	96.0127	96.0536	96.1101	96.1375	96.1121	96.0982	96.1897	96.2262	96.3063	96.3368	96.3658	96.4325	96.4234	96.4071	96.4297	96.4237	96.488	96.4942	96.4943	96.4811	96.4896	96.4696	96.4895	96.4928	96.4934	96.49	96.5137	96.5305
Cuba	Female	10 to 14	Asthma	98.3115	98.2998	98.2328	98.2462	98.3414	98.3213	98.3465	98.3523	98.3756	98.3365	98.3556	98.517	98.6612	98.6709	98.6956	98.5989	98.7533	98.8229	98.8762	98.8236	98.8239	98.9132	98.9417	98.8935	98.9295	98.9062	98.93	98.9822
Cuba	Female	15 to 19	Asthma	92.1667	92.1163	91.9929	91.9931	92.0216	91.9117	91.8572	92.1386	91.9778	92.108	92.4114	92.7565	93.0887	93.0481	92.9529	92.9841	93.385	93.4972	93.5692	93.8516	93.9423	93.8919	93.8478	93.8826	93.9532	93.918	93.8722	93.9225
Cuba	Female	5 to 9	Asthma	99.235	99.2732	99.3537	99.3465	99.2747	99.23	99.2662	99.3103	99.3311	99.3205	99.3427	99.4294	99.4728	99.5374	99.5161	99.5355	99.5889	99.5884	99.6021	99.5245	99.5097	99.5275	99.557	99.5704	99.5426	99.5508	99.5854	99.6037
Cuba	Male	0 to 20	Asthma	93.2601	93.248	93.2782	93.3588	93.4303	93.5101	93.6318	93.6812	93.6431	93.5951	93.549	93.5324	93.5365	93.5498	93.5973	93.6257	93.7613	93.8615	93.9945	94.0478	94.0536	93.9712	93.8912	93.8528	93.8705	93.8811	93.9287	93.9737
Cuba	Male	1 to 4	Asthma	96.0744	96.1008	96.1646	96.2091	96.1964	96.1888	96.244	96.2828	96.2873	96.3024	96.2937	96.3327	96.3291	96.3275	96.3519	96.3692	96.4055	96.4037	96.3858	96.3754	96.3831	96.3795	96.3989	96.407	96.4217	96.4253	96.4394	96.4518
Cuba	Male	10 to 14	Asthma	95.0722	94.9694	94.9179	94.9869	95.092	95.1497	95.2579	95.1945	95.0741	94.9064	95.0297	95.1797	95.2914	95.3325	95.3902	95.2596	95.4356	95.3893	95.6006	95.649	95.7808	95.9005	95.8939	95.8791	95.9208	95.9698	96.0242	96.0372
Cuba	Male	15 to 19	Asthma	91.5427	91.3879	91.3088	91.3209	91.2779	91.1965	91.1923	91.3676	91.521	91.7805	91.8669	91.6814	91.7835	91.8924	92.0171	92.0763	92.3598	92.4811	92.7811	92.9155	93.0947	93.0274	93.0572	93.242	93.4488	93.3706	93.389	93.3518
Cuba	Male	5 to 9	Asthma	99.3168	99.2997	99.2524	99.2656	99.2752	99.2686	99.3237	99.3202	99.298	99.3279	99.3235	99.3025	99.3051	99.293	99.297	99.2957	99.35	99.3589	99.3864	99.424	99.4181	99.3989	99.399	99.4127	99.3989	99.3806	99.3873	99.4166
Dominica	Both	0 to 20	Asthma	91.9216	91.8932	91.8909	91.8779	91.8443	91.8333	91.8412	91.8247	91.7885	91.8145	91.8985	91.9106	92.0019	91.9948	91.9754	91.8688	91.9154	92.0124	92.129	92.1412	92.1183	92.0213	91.9862	91.871	91.7659	91.7282	91.8078	91.8194
Dominica	Both	1 to 4	Asthma	94.6368	94.6599	94.7184	94.7698	94.783	94.798	94.8026	94.7518	94.7114	94.6868	94.7319	94.7266	94.778	94.764	94.7803	94.7861	94.7898	94.7298	94.7228	94.6526	94.6	94.4896	94.437	94.3153	94.2285	94.1829	94.2355	94.2771
Dominica	Both	10 to 14	Asthma	94.5132	94.447	94.4426	94.3602	94.2394	94.1421	94.0697	93.9716	93.7484	93.8151	93.89	93.8216	94.0048	94.0565	94.0521	93.345	93.248	93.3398	93.4841	93.4931	93.4592	93.2935	93.2674	93.1236	92.9887	92.9468	93.1284	93.1529
Dominica	Both	15 to 19	Asthma	91.0814	90.9511	90.772	90.6717	90.6072	90.5401	90.4865	90.4872	90.3336	90.2647	90.3668	90.3605	90.5344	90.5925	90.6389	90.5909	90.6395	90.9292	91.2223	91.3191	91.3359	91.3259	91.3398	91.2411	91.0224	90.9828	91.0941	91.1146
Dominica	Both	5 to 9	Asthma	98.0542	98.0536	98.1021	98.0975	98.0539	98.0311	98.0191	97.962	97.9872	98.0779	98.2063	98.3657	98.4501	98.3485	98.0566	97.9338	98.0368	98.1959	98.2286	98.1892	98.0956	97.9588	97.8936	97.7618	97.6717	97.603	97.6559	97.6618
Dominica	Female	0 to 20	Asthma	92.9506	92.9298	92.932	92.9183	92.9049	92.9079	92.9187	92.9129	92.8573	92.8642	92.9567	92.9589	93.0097	93.0569	93.1125	93.148	93.1896	93.2364	93.3104	93.3738	93.3716	93.2786	93.2546	93.1611	93.0602	93.0278	93.0701	93.059
Dominica	Female	1 to 4	Asthma	95.1367	95.159	95.2139	95.2469	95.2676	95.291	95.3056	95.28	95.2537	95.2396	95.2799	95.3138	95.3606	95.352	95.3458	95.3603	95.3777	95.3307	95.3124	95.2582	95.2191	95.1132	95.0743	94.9703	94.8725	94.8181	94.8459	94.8681
Dominica	Female	10 to 14	Asthma	97.0413	96.953	96.8737	96.7936	96.7009	96.6154	96.5471	96.4564	96.2535	96.1988	96.2583	96.2673	96.3668	96.4224	96.4591	96.5224	96.5726	96.5832	96.6767	96.796	96.7651	96.5997	96.6026	96.4872	96.3097	96.3228	96.4181	96.3944
Dominica	Female	15 to 19	Asthma	92.2055	92.1192	92.0869	92.0089	91.9918	91.9528	91.8913	91.8768	91.7274	91.7405	91.8889	91.9021	92.0126	92.1149	92.2508	92.3075	92.3217	92.3672	92.4439	92.5439	92.549	92.5421	92.5414	92.4389	92.3116	92.3232	92.3633	92.3671
Dominica	Female	5 to 9	Asthma	98.5869	98.5975	98.5826	98.5884	98.5472	98.5318	98.5158	98.4716	98.3839	98.3905	98.5614	98.4563	98.4414	98.6316	98.8002	98.7614	98.701	98.7775	98.7887	98.8466	98.8259	98.6888	98.6178	98.549	98.5017	98.3899	98.435	98.4275
Dominica	Male	0 to 20	Asthma	91.5785	91.5467	91.5418	91.5315	91.4836	91.4606	91.4637	91.4363	91.4173	91.456	91.5247	91.5441	91.6637	91.6092	91.5251	91.3024	91.3487	91.4796	91.6213	91.586	91.5455	91.4519	91.4094	91.2835	91.1817	91.1408	91.2461	91.2767
Dominica	Male	1 to 4	Asthma	94.4962	94.5181	94.575	94.6371	94.6435	94.6509	94.6476	94.5811	94.5328	94.5024	94.5485	94.514	94.5658	94.5491	94.5814	94.5805	94.5733	94.5069	94.5075	94.429	94.3691	94.2626	94.2032	94.0764	94.0039	93.9679	94.0351	94.0879
Dominica	Male	10 to 14	Asthma	91.7029	91.6488	91.7233	91.6259	91.4583	91.3348	91.2509	91.1401	90.887	91.1173	91.2199	91.0546	91.3588	91.4148	91.3623	89.6561	89.3769	89.577	89.7918	89.6676	89.629	89.4529	89.387	89.1974	89.1026	88.9857	89.2711	89.348
Dominica	Male	15 to 19	Asthma	89.8949	89.7167	89.356	89.2317	89.1092	89.0061	88.9599	88.9727	88.8133	88.6273	88.6508	88.6089	88.8533	88.8389	88.7525	88.5569	88.6569	89.2848	89.8714	89.9658	90.0023	89.9918	90.0271	89.9388	89.6077	89.5004	89.7	89.7378
Dominica	Male	5 to 9	Asthma	97.2731	97.2564	97.3648	97.3449	97.2947	97.2608	97.2502	97.1785	97.3249	97.5038	97.5818	98.0204	98.2055	97.7937	97.0237	96.8155	97.0825	97.3172	97.361	97.2092	97.0291	96.8868	96.8192	96.612	96.4668	96.4336	96.4821	96.4892
Dominican Republic	Both	0 to 20	Asthma	81.0182	81.9086	82.9911	83.6762	84.4558	85.2861	86.1589	86.7066	87.3642	87.9212	88.217	88.6992	89.3456	89.7072	89.8158	90.115	90.5579	90.9832	91.4959	91.7843	91.9751	92.0339	92.0913	92.0063	92.2282	92.2582	92.3295	92.3415
Dominican Republic	Both	1 to 4	Asthma	83.9437	84.8683	86.0611	86.767	87.5277	88.3672	89.2671	89.8074	90.4763	91.0343	91.3051	91.7568	92.3548	92.6269	92.6791	92.9831	93.4112	93.7802	94.2538	94.4989	94.6637	94.7062	94.7363	94.6379	94.9273	94.9977	95.1092	95.1285
Dominican Republic	Both	10 to 14	Asthma	90.9603	91.0587	91.2594	91.3959	91.6688	92.0892	92.5443	92.8057	93.0169	93.3263	93.5109	93.7427	94.0568	94.2694	94.2858	94.306	94.5014	94.7725	95.0749	95.2296	95.341	95.3801	95.4429	95.414	95.499	95.5131	95.5701	95.6124
Dominican Republic	Both	15 to 19	Asthma	89.7479	89.8983	90.0183	90.1053	90.2068	90.4867	90.7627	90.9068	90.9889	91.2071	91.4478	91.6166	91.8033	91.9352	91.9568	92.055	92.2306	92.4485	92.6596	92.8289	92.922	93.0192	93.0642	93.0083	92.9556	92.911	92.9137	92.947
Dominican Republic	Both	5 to 9	Asthma	88.1222	89.0188	89.5403	89.9939	90.8357	91.4793	92.0764	92.4987	93.1042	93.406	93.4867	93.8927	94.522	94.9258	94.9606	95.0951	95.4329	95.8221	96.3266	96.5473	96.7183	96.7182	96.8732	96.8588	97.2524	97.3621	97.4974	97.5439
Dominican Republic	Female	0 to 20	Asthma	82.9666	83.4183	84.1793	84.6469	85.4245	86.7061	87.9044	88.2404	88.3501	88.7474	89.1718	89.8725	90.6721	91.1432	91.2571	91.3911	91.7025	92.0516	92.5065	92.7809	92.9376	92.9386	92.9414	92.8753	93.0201	93.0282	93.0843	93.1034
Dominican Republic	Female	1 to 4	Asthma	84.5388	85.2578	86.199	86.7522	87.6776	89.2409	90.6959	91.02	90.9896	91.2379	91.6259	92.3502	93.1957	93.6387	93.6711	93.7669	94.0417	94.3274	94.7281	94.93	95.0145	94.9393	94.8878	94.832	95.0736	95.1408	95.254	95.2957
Dominican Republic	Female	10 to 14	Asthma	93.5649	93.4785	93.4439	93.4023	93.5067	93.8845	94.2685	94.5154	94.6606	95.1195	95.3581	95.6028	95.8833	96.0604	96.1322	96.1842	96.3711	96.6457	96.9861	97.2258	97.4094	97.4941	97.5424	97.4765	97.4985	97.4786	97.5165	97.5711
Dominican Republic	Female	15 to 19	Asthma	90.9458	90.8033	90.76	90.7279	90.6823	90.9754	91.2801	91.4298	91.4534	91.7465	91.9699	92.0778	92.2321	92.3271	92.3669	92.4327	92.6113	92.8216	93.1002	93.325	93.4969	93.5971	93.6553	93.6088	93.5487	93.507	93.5189	93.5496
[truncated: 2,076 more rows]
